# Supplementary material for: DDCM: A Computational Strategy for Drug Repositioning Based on Support-Vector Regression Algorithm
Source: Int J Mol Sci. 2024 May 12;25(10):5267. doi: 10.3390/ijms25105267 (PMC11121335; doi:10.3390/ijms25105267)
Supplement: Supplementary file 1 [file ijms-25-05267-s001.zip]

Archive with 341 entries (335 files):
- File S1.pdf
- File S2.pdf
- File S3.xlsx
- File S4/
- File S4/1_c04.588_CorScore/
- File S4/1_c04.588_CorScore/adrenal gland cancer_score.csv
- File S4/1_c04.588_CorScore/adrenocortical carcinoma_score.csv
- File S4/1_c04.588_CorScore/bile duct cancer_score.csv
- File S4/1_c04.588_CorScore/biliary tract cancer_score.csv
- File S4/1_c04.588_CorScore/bone cancer_score.csv
- File S4/1_c04.588_CorScore/brain cancer_score.csv
- File S4/1_c04.588_CorScore/bronchiolo-alveolar adenocarcinoma_score.csv
- File S4/1_c04.588_CorScore/central nervous system cancer_score.csv
- File S4/1_c04.588_CorScore/cervical cancer_score.csv
- File S4/1_c04.588_CorScore/colon cancer_score.csv
- File S4/1_c04.588_CorScore/connective tissue benign neoplasm_score.csv
- File S4/1_c04.588_CorScore/endometrial cancer_score.csv
- File S4/1_c04.588_CorScore/endometrial carcinoma_score.csv
- File S4/1_c04.588_CorScore/esophageal cancer_score.csv
- File S4/1_c04.588_CorScore/familial retinoblastoma_score.csv
- File S4/1_c04.588_CorScore/female reproductive organ cancer_score.csv
- File S4/1_c04.588_CorScore/gallbladder cancer_score.csv
- File S4/1_c04.588_CorScore/growth hormone secreting pituitary adenoma_score.csv
- File S4/1_c04.588_CorScore/head and neck cancer_score.csv
- File S4/1_c04.588_CorScore/inflammatory breast carcinoma_score.csv
- File S4/1_c04.588_CorScore/intestinal cancer_score.csv
- File S4/1_c04.588_CorScore/invasive lobular carcinoma_score.csv
- File S4/1_c04.588_CorScore/kidney cancer_score.csv
- File S4/1_c04.588_CorScore/large intestine cancer_score.csv
- File S4/1_c04.588_CorScore/larynx cancer_score.csv
- File S4/1_c04.588_CorScore/lung benign neoplasm_score.csv
- File S4/1_c04.588_CorScore/lung small cell carcinoma_score.csv
- File S4/1_c04.588_CorScore/male breast cancer_score.csv
- File S4/1_c04.588_CorScore/malignant mesothelioma_score.csv
- File S4/1_c04.588_CorScore/myasthenia gravis_score.csv
- File S4/1_c04.588_CorScore/nasopharynx carcinoma_score.csv
- File S4/1_c04.588_CorScore/nephroblastoma_score.csv
- File S4/1_c04.588_CorScore/non-small cell lung carcinoma_score.csv
- File S4/1_c04.588_CorScore/ovarian cancer_score.csv
- File S4/1_c04.588_CorScore/pancreatic cancer_score.csv
- File S4/1_c04.588_CorScore/pancreatic carcinoma_score.csv
- File S4/1_c04.588_CorScore/pancreatic ductal carcinoma_score.csv
- File S4/1_c04.588_CorScore/parathyroid carcinoma_score.csv
- File S4/1_c04.588_CorScore/penile cancer_score.csv
- File S4/1_c04.588_CorScore/pituitary cancer_score.csv
- File S4/1_c04.588_CorScore/pleural cancer_score.csv
- File S4/1_c04.588_CorScore/prolactinoma_score.csv
- File S4/1_c04.588_CorScore/rectal neoplasm_score.csv
- File S4/1_c04.588_CorScore/renal cell carcinoma_score.csv
- File S4/1_c04.588_CorScore/skin benign neoplasm_score.csv
- File S4/1_c04.588_CorScore/skin melanoma_score.csv
- File S4/1_c04.588_CorScore/stomach cancer_score.csv
- File S4/1_c04.588_CorScore/supratentorial cancer_score.csv
- File S4/1_c04.588_CorScore/testicular cancer_score.csv
- File S4/1_c04.588_CorScore/testicular germ cell cancer_score.csv
- File S4/1_c04.588_CorScore/thymoma_score.csv
- File S4/1_c04.588_CorScore/thymus cancer_score.csv
- File S4/1_c04.588_CorScore/thyroid cancer_score.csv
- File S4/1_c04.588_CorScore/thyroid medullary carcinoma_score.csv
- File S4/1_c04.588_CorScore/tongue cancer_score.csv
- File S4/1_c04.588_CorScore/urinary bladder cancer_score.csv
- File S4/1_c04.588_CorScore/urinary system benign neoplasm_score.csv
- File S4/1_c04.588_CorScore/uterine cancer_score.csv
- File S4/1_c04.588_CorScore/uveal melanoma_score.csv
- File S4/2_stability_scores_boxplot/
- File S4/2_stability_scores_boxplot/adrenal gland cancer_StabBoxplot.pdf
- File S4/2_stability_scores_boxplot/adrenal gland cancer_StabScore.csv
- File S4/2_stability_scores_boxplot/adrenocortical carcinoma_StabBoxplot.pdf
- File S4/2_stability_scores_boxplot/adrenocortical carcinoma_StabScore.csv
- File S4/2_stability_scores_boxplot/bile duct cancer_StabBoxplot.pdf
- File S4/2_stability_scores_boxplot/bile duct cancer_StabScore.csv
- File S4/2_stability_scores_boxplot/biliary tract cancer_StabBoxplot.pdf
- File S4/2_stability_scores_boxplot/biliary tract cancer_StabScore.csv
- File S4/2_stability_scores_boxplot/bone cancer_StabBoxplot.pdf
- File S4/2_stability_scores_boxplot/bone cancer_StabScore.csv
- File S4/2_stability_scores_boxplot/brain cancer_StabBoxplot.pdf
- File S4/2_stability_scores_boxplot/brain cancer_StabScore.csv
- File S4/2_stability_scores_boxplot/bronchiolo-alveolar adenocarcinoma_StabBoxplot.pdf
- File S4/2_stability_scores_boxplot/bronchiolo-alveolar adenocarcinoma_StabScore.csv
- File S4/2_stability_scores_boxplot/central nervous system cancer_StabBoxplot.pdf
- File S4/2_stability_scores_boxplot/central nervous system cancer_StabScore.csv
- File S4/2_stability_scores_boxplot/cervical cancer_StabBoxplot.pdf
- File S4/2_stability_scores_boxplot/cervical cancer_StabScore.csv
- File S4/2_stability_scores_boxplot/colon cancer_StabBoxplot.pdf
- File S4/2_stability_scores_boxplot/colon cancer_StabScore.csv
- File S4/2_stability_scores_boxplot/connective tissue benign neoplasm_StabBoxplot.pdf
- File S4/2_stability_scores_boxplot/connective tissue benign neoplasm_StabScore.csv
- File S4/2_stability_scores_boxplot/endometrial cancer_StabBoxplot.pdf
- File S4/2_stability_scores_boxplot/endometrial cancer_StabScore.csv
- File S4/2_stability_scores_boxplot/endometrial carcinoma_StabBoxplot.pdf
- File S4/2_stability_scores_boxplot/endometrial carcinoma_StabScore.csv
- File S4/2_stability_scores_boxplot/esophageal cancer_StabBoxplot.pdf
- File S4/2_stability_scores_boxplot/esophageal cancer_StabScore.csv
- File S4/2_stability_scores_boxplot/familial retinoblastoma_StabBoxplot.pdf
- File S4/2_stability_scores_boxplot/familial retinoblastoma_StabScore.csv
- File S4/2_stability_scores_boxplot/female reproductive organ cancer_StabBoxplot.pdf
- File S4/2_stability_scores_boxplot/female reproductive organ cancer_StabScore.csv
- File S4/2_stability_scores_boxplot/gallbladder cancer_StabBoxplot.pdf
- File S4/2_stability_scores_boxplot/gallbladder cancer_StabScore.csv
- File S4/2_stability_scores_boxplot/growth hormone secreting pituitary adenoma_StabBoxplot.pdf
- File S4/2_stability_scores_boxplot/growth hormone secreting pituitary adenoma_StabScore.csv
- File S4/2_stability_scores_boxplot/head and neck cancer_StabBoxplot.pdf
- File S4/2_stability_scores_boxplot/head and neck cancer_StabScore.csv
- File S4/2_stability_scores_boxplot/inflammatory breast carcinoma_StabBoxplot.pdf
- File S4/2_stability_scores_boxplot/inflammatory breast carcinoma_StabScore.csv
- File S4/2_stability_scores_boxplot/intestinal cancer_StabBoxplot.pdf
- File S4/2_stability_scores_boxplot/intestinal cancer_StabScore.csv
- File S4/2_stability_scores_boxplot/invasive lobular carcinoma_StabBoxplot.pdf
- File S4/2_stability_scores_boxplot/invasive lobular carcinoma_StabScore.csv
- File S4/2_stability_scores_boxplot/kidney cancer_StabBoxplot.pdf
- File S4/2_stability_scores_boxplot/kidney cancer_StabScore.csv
- File S4/2_stability_scores_boxplot/large intestine cancer_StabBoxplot.pdf
- File S4/2_stability_scores_boxplot/large intestine cancer_StabScore.csv
- File S4/2_stability_scores_boxplot/larynx cancer_StabBoxplot.pdf
- File S4/2_stability_scores_boxplot/larynx cancer_StabScore.csv
- File S4/2_stability_scores_boxplot/lung benign neoplasm_StabBoxplot.pdf
- File S4/2_stability_scores_boxplot/lung benign neoplasm_StabScore.csv
- File S4/2_stability_scores_boxplot/lung small cell carcinoma_StabBoxplot.pdf
- File S4/2_stability_scores_boxplot/lung small cell carcinoma_StabScore.csv
- File S4/2_stability_scores_boxplot/male breast cancer_StabBoxplot.pdf
- File S4/2_stability_scores_boxplot/male breast cancer_StabScore.csv
- File S4/2_stability_scores_boxplot/malignant mesothelioma_StabBoxplot.pdf
- File S4/2_stability_scores_boxplot/malignant mesothelioma_StabScore.csv
- File S4/2_stability_scores_boxplot/myasthenia gravis_StabBoxplot.pdf
- File S4/2_stability_scores_boxplot/myasthenia gravis_StabScore.csv
- File S4/2_stability_scores_boxplot/nasopharynx carcinoma_StabBoxplot.pdf
- File S4/2_stability_scores_boxplot/nasopharynx carcinoma_StabScore.csv
- File S4/2_stability_scores_boxplot/nephroblastoma_StabBoxplot.pdf
- File S4/2_stability_scores_boxplot/nephroblastoma_StabScore.csv
- File S4/2_stability_scores_boxplot/non-small cell lung carcinoma_StabBoxplot.pdf
- File S4/2_stability_scores_boxplot/non-small cell lung carcinoma_StabScore.csv
- File S4/2_stability_scores_boxplot/ovarian cancer_StabBoxplot.pdf
- File S4/2_stability_scores_boxplot/ovarian cancer_StabScore.csv
- File S4/2_stability_scores_boxplot/pancreatic cancer_StabBoxplot.pdf
- File S4/2_stability_scores_boxplot/pancreatic cancer_StabScore.csv
- File S4/2_stability_scores_boxplot/pancreatic carcinoma_StabBoxplot.pdf
- File S4/2_stability_scores_boxplot/pancreatic carcinoma_StabScore.csv
- File S4/2_stability_scores_boxplot/pancreatic ductal carcinoma_StabBoxplot.pdf
- File S4/2_stability_scores_boxplot/pancreatic ductal carcinoma_StabScore.csv
- File S4/2_stability_scores_boxplot/parathyroid carcinoma_StabBoxplot.pdf
- File S4/2_stability_scores_boxplot/parathyroid carcinoma_StabScore.csv
- File S4/2_stability_scores_boxplot/penile cancer_StabBoxplot.pdf
- File S4/2_stability_scores_boxplot/penile cancer_StabScore.csv
- File S4/2_stability_scores_boxplot/pituitary cancer_StabBoxplot.pdf
- File S4/2_stability_scores_boxplot/pituitary cancer_StabScore.csv
- File S4/2_stability_scores_boxplot/pleural cancer_StabBoxplot.pdf
- File S4/2_stability_scores_boxplot/pleural cancer_StabScore.csv
- File S4/2_stability_scores_boxplot/prolactinoma_StabBoxplot.pdf
- File S4/2_stability_scores_boxplot/prolactinoma_StabScore.csv
- File S4/2_stability_scores_boxplot/rectal neoplasm_StabBoxplot.pdf
- File S4/2_stability_scores_boxplot/rectal neoplasm_StabScore.csv
- File S4/2_stability_scores_boxplot/renal cell carcinoma_StabBoxplot.pdf
- File S4/2_stability_scores_boxplot/renal cell carcinoma_StabScore.csv
- File S4/2_stability_scores_boxplot/skin benign neoplasm_StabBoxplot.pdf
- File S4/2_stability_scores_boxplot/skin benign neoplasm_StabScore.csv
- File S4/2_stability_scores_boxplot/skin melanoma_StabBoxplot.pdf
- File S4/2_stability_scores_boxplot/skin melanoma_StabScore.csv
- File S4/2_stability_scores_boxplot/stomach cancer_StabBoxplot.pdf
- File S4/2_stability_scores_boxplot/stomach cancer_StabScore.csv
- File S4/2_stability_scores_boxplot/supratentorial cancer_StabBoxplot.pdf
- File S4/2_stability_scores_boxplot/supratentorial cancer_StabScore.csv
- File S4/2_stability_scores_boxplot/testicular cancer_StabBoxplot.pdf
- File S4/2_stability_scores_boxplot/testicular cancer_StabScore.csv
- File S4/2_stability_scores_boxplot/thymoma_StabBoxplot.pdf
- File S4/2_stability_scores_boxplot/thymoma_StabScore.csv
- File S4/2_stability_scores_boxplot/thymus cancer_StabBoxplot.pdf
- File S4/2_stability_scores_boxplot/thymus cancer_StabScore.csv
- File S4/2_stability_scores_boxplot/thyroid cancer_StabBoxplot.pdf
- File S4/2_stability_scores_boxplot/thyroid cancer_StabScore.csv
- File S4/2_stability_scores_boxplot/thyroid medullary carcinoma_StabBoxplot.pdf
- File S4/2_stability_scores_boxplot/thyroid medullary carcinoma_StabScore.csv
- File S4/2_stability_scores_boxplot/tongue cancer_StabBoxplot.pdf
- File S4/2_stability_scores_boxplot/tongue cancer_StabScore.csv
- File S4/2_stability_scores_boxplot/urinary bladder cancer_StabBoxplot.pdf
- File S4/2_stability_scores_boxplot/urinary bladder cancer_StabScore.csv
- File S4/2_stability_scores_boxplot/urinary system benign neoplasm_StabBoxplot.pdf
- File S4/2_stability_scores_boxplot/urinary system benign neoplasm_StabScore.csv
- File S4/2_stability_scores_boxplot/uterine cancer_StabBoxplot.pdf
- File S4/2_stability_scores_boxplot/uterine cancer_StabScore.csv
- File S4/2_stability_scores_boxplot/uveal melanoma_StabBoxplot.pdf
- File S4/2_stability_scores_boxplot/uveal melanoma_StabScore.csv
- File S4/3_ACS_can_Dism_gene.csv
- File S4/4_ACS_can_Dism_pathway.csv
- File S4/5_ACS_can_Drsm_gene.csv
- File S4/6_ACS_can_Drsm_pathway.csv
- File S4/File S4 caption.pdf
- File S5/
- File S5/1_C14.907_CorScore/
- File S5/1_C14.907_CorScore/abdominal aortic aneurysm_score.csv
- File S5/1_C14.907_CorScore/angioedema_score.csv
- File S5/1_C14.907_CorScore/anterior ischemic optic neuropathy_score.csv
- File S5/1_C14.907_CorScore/aortic aneurysm_score.csv
- File S5/1_C14.907_CorScore/aortic disease_score.csv
- File S5/1_C14.907_CorScore/arteriosclerosis_score.csv
- File S5/1_C14.907_CorScore/ataxia telangiectasia_score.csv
- File S5/1_C14.907_CorScore/atherosclerosis_score.csv
- File S5/1_C14.907_CorScore/Behcet's disease_score.csv
- File S5/1_C14.907_CorScore/brain infarction_score.csv
- File S5/1_C14.907_CorScore/brain ischemia_score.csv
- File S5/1_C14.907_CorScore/carotid artery disease_score.csv
- File S5/1_C14.907_CorScore/carotid artery thrombosis_score.csv
- File S5/1_C14.907_CorScore/carotid stenosis_score.csv
- File S5/1_C14.907_CorScore/cerebral infarction_score.csv
- File S5/1_C14.907_CorScore/cerebrovascular disease_score.csv
- File S5/1_C14.907_CorScore/compartment syndrome_score.csv
- File S5/1_C14.907_CorScore/coronary aneurysm_score.csv
- File S5/1_C14.907_CorScore/coronary artery disease_score.csv
- File S5/1_C14.907_CorScore/coronary artery vasospasm_score.csv
- File S5/1_C14.907_CorScore/coronary restenosis_score.csv
- File S5/1_C14.907_CorScore/coronary stenosis_score.csv
- File S5/1_C14.907_CorScore/coronary thrombosis_score.csv
- File S5/1_C14.907_CorScore/diabetic angiopathy_score.csv
- File S5/1_C14.907_CorScore/diabetic retinopathy_score.csv
- File S5/1_C14.907_CorScore/erythromelalgia_score.csv
- File S5/1_C14.907_CorScore/essential hypertension_score.csv
- File S5/1_C14.907_CorScore/Fabry disease_score.csv
- File S5/1_C14.907_CorScore/Henoch-Schoenlein purpura_score.csv
- File S5/1_C14.907_CorScore/hepatic vein thrombosis_score.csv
- File S5/1_C14.907_CorScore/hereditary angioedema_score.csv
- File S5/1_C14.907_CorScore/intermediate coronary syndrome_score.csv
- File S5/1_C14.907_CorScore/intracranial aneurysm_score.csv
- File S5/1_C14.907_CorScore/intracranial thrombosis_score.csv
- File S5/1_C14.907_CorScore/Kawasaki disease_score.csv
- File S5/1_C14.907_CorScore/malignant hypertension_score.csv
- File S5/1_C14.907_CorScore/multiple myeloma_score.csv
- File S5/1_C14.907_CorScore/multiple system atrophy_score.csv
- File S5/1_C14.907_CorScore/myocardial infarction_score.csv
- File S5/1_C14.907_CorScore/peripheral vascular disease_score.csv
- File S5/1_C14.907_CorScore/pseudoxanthoma elasticum_score.csv
- File S5/1_C14.907_CorScore/pulmonary embolism_score.csv
- File S5/1_C14.907_CorScore/pulmonary venoocclusive disease_score.csv
- File S5/1_C14.907_CorScore/renal hypertension_score.csv
- File S5/1_C14.907_CorScore/renovascular hypertension_score.csv
- File S5/1_C14.907_CorScore/retinal vein occlusion_score.csv
- File S5/1_C14.907_CorScore/transient cerebral ischemia_score.csv
- File S5/1_C14.907_CorScore/vasculitis_score.csv
- File S5/1_C14.907_CorScore/Wegener's granulomatosis_score.csv
- File S5/2_stability_scores_boxplot/
- File S5/2_stability_scores_boxplot/abdominal aortic aneurysm_StabBoxplot.pdf
- File S5/2_stability_scores_boxplot/abdominal aortic aneurysm_StabScore.csv
- File S5/2_stability_scores_boxplot/angioedema_StabBoxplot.pdf
- File S5/2_stability_scores_boxplot/angioedema_StabScore.csv
- File S5/2_stability_scores_boxplot/anterior ischemic optic neuropathy_StabBoxplot.pdf
- File S5/2_stability_scores_boxplot/anterior ischemic optic neuropathy_StabScore.csv
- File S5/2_stability_scores_boxplot/aortic aneurysm_StabBoxplot.pdf
- File S5/2_stability_scores_boxplot/aortic aneurysm_StabScore.csv
- File S5/2_stability_scores_boxplot/aortic disease_StabBoxplot.pdf
- File S5/2_stability_scores_boxplot/aortic disease_StabScore.csv
- File S5/2_stability_scores_boxplot/arteriosclerosis_StabBoxplot.pdf
- File S5/2_stability_scores_boxplot/arteriosclerosis_StabScore.csv
- File S5/2_stability_scores_boxplot/ataxia telangiectasia_StabBoxplot.pdf
- File S5/2_stability_scores_boxplot/ataxia telangiectasia_StabScore.csv
- File S5/2_stability_scores_boxplot/atherosclerosis_StabBoxplot.pdf
- File S5/2_stability_scores_boxplot/atherosclerosis_StabScore.csv
- File S5/2_stability_scores_boxplot/Behcet's disease_StabBoxplot.pdf
- File S5/2_stability_scores_boxplot/Behcet's disease_StabScore.csv
- File S5/2_stability_scores_boxplot/brain infarction_StabBoxplot.pdf
- File S5/2_stability_scores_boxplot/brain infarction_StabScore.csv
- File S5/2_stability_scores_boxplot/brain ischemia_StabBoxplot.pdf
- File S5/2_stability_scores_boxplot/brain ischemia_StabScore.csv
- File S5/2_stability_scores_boxplot/carotid artery disease_StabBoxplot.pdf
- File S5/2_stability_scores_boxplot/carotid artery disease_StabScore.csv
- File S5/2_stability_scores_boxplot/carotid artery thrombosis_StabBoxplot.pdf
- File S5/2_stability_scores_boxplot/carotid artery thrombosis_StabScore.csv
- File S5/2_stability_scores_boxplot/carotid stenosis_StabBoxplot.pdf
- File S5/2_stability_scores_boxplot/carotid stenosis_StabScore.csv
- File S5/2_stability_scores_boxplot/cerebral infarction_StabBoxplot.pdf
- File S5/2_stability_scores_boxplot/cerebral infarction_StabScore.csv
- File S5/2_stability_scores_boxplot/cerebrovascular disease_StabBoxplot.pdf
- File S5/2_stability_scores_boxplot/cerebrovascular disease_StabScore.csv
- File S5/2_stability_scores_boxplot/compartment syndrome_StabBoxplot.pdf
- File S5/2_stability_scores_boxplot/compartment syndrome_StabScore.csv
- File S5/2_stability_scores_boxplot/coronary aneurysm_StabBoxplot.pdf
- File S5/2_stability_scores_boxplot/coronary aneurysm_StabScore.csv
- File S5/2_stability_scores_boxplot/coronary artery disease_StabBoxplot.pdf
- File S5/2_stability_scores_boxplot/coronary artery disease_StabScore.csv
- File S5/2_stability_scores_boxplot/coronary artery vasospasm_StabBoxplot.pdf
- File S5/2_stability_scores_boxplot/coronary artery vasospasm_StabScore.csv
- File S5/2_stability_scores_boxplot/coronary restenosis_StabBoxplot.pdf
- File S5/2_stability_scores_boxplot/coronary restenosis_StabScore.csv
- File S5/2_stability_scores_boxplot/coronary stenosis_StabBoxplot.pdf
- File S5/2_stability_scores_boxplot/coronary stenosis_StabScore.csv
- File S5/2_stability_scores_boxplot/coronary thrombosis_StabBoxplot.pdf
- File S5/2_stability_scores_boxplot/coronary thrombosis_StabScore.csv
- File S5/2_stability_scores_boxplot/diabetic angiopathy_StabBoxplot.pdf
- File S5/2_stability_scores_boxplot/diabetic angiopathy_StabScore.csv
- File S5/2_stability_scores_boxplot/diabetic retinopathy_StabBoxplot.pdf
- File S5/2_stability_scores_boxplot/diabetic retinopathy_StabScore.csv
- File S5/2_stability_scores_boxplot/erythromelalgia_StabBoxplot.pdf
- File S5/2_stability_scores_boxplot/erythromelalgia_StabScore.csv
- File S5/2_stability_scores_boxplot/essential hypertension_StabBoxplot.pdf
- File S5/2_stability_scores_boxplot/essential hypertension_StabScore.csv
- File S5/2_stability_scores_boxplot/Fabry disease_StabBoxplot.pdf
- File S5/2_stability_scores_boxplot/Fabry disease_StabScore.csv
- File S5/2_stability_scores_boxplot/Henoch-Schoenlein purpura_StabBoxplot.pdf
- File S5/2_stability_scores_boxplot/Henoch-Schoenlein purpura_StabScore.csv
- File S5/2_stability_scores_boxplot/hepatic vein thrombosis_StabBoxplot.pdf
- File S5/2_stability_scores_boxplot/hepatic vein thrombosis_StabScore.csv
- File S5/2_stability_scores_boxplot/hereditary angioedema_StabBoxplot.pdf
- File S5/2_stability_scores_boxplot/hereditary angioedema_StabScore.csv
[truncated: 41 more entries]
