# Supplementary material for: DDCM: A Computational Strategy for Drug Repositioning Based on Support-Vector Regression Algorithm
Source: Int J Mol Sci. 2024 May 12;25(10):5267. doi: 10.3390/ijms25105267 (PMC11121335; doi:10.3390/ijms25105267)
Supplement: Supplementary file 1 [file ijms-25-05267-s001.zip › File S3.xlsx]

## Sheet: Sheet1
Survival-essential genes for NSCLC.
		I			II			III				IV
	Cell_line	AHR	DNMT1	TOP2A	FGFR2	HDAC2	TUBB	CSK	HSP90AA1	PDGFRA	SRC	AURKA	FGFR1	HDAC4	HSP90AB1	HSP90B1	HSPA8	MAPK14	PPAT	STAT5B
7	ACH-000012	0	-0.55415	-1.87771	0	0	-1.47719	0	0	0	0	-0.958174	0	0	0	0	0	0	0	0
10	ACH-000015	0	-0.641574	-1.68742	-0.510047	0	-1.63259	0	0	0	0	-1.24148	0	0	0	-0.581031	0	0	-0.708522	0
14	ACH-000021	0	-0.865389	-1.8752	0	0	-1.73762	0	0	-0.553789	0	-1.80702	0	0	-0.553434	-0.849968	0	0	0	0
20	ACH-000029	0	-0.556027	-1.72375	0	0	-0.546924	0	0	0	0	-0.966633	0	0	0	0	0	0	0	0
21	ACH-000030	0	0	-1.98297	0	0	-1.84003	0	0	0	0	-1.49743	0	0	0	-0.856836	-0.568203	0	-1.4101	0
22	ACH-000035	0	-0.537828	-2.10263	0	0	-1.37595	0	0	0	0	-1.07723	0	0	-0.821051	-0.583682	0	0	0	0
76	ACH-000143	0	-0.785543	-1.95179	0	0	-0.926903	0	0	0	0	-0.947671	0	0	-0.510949	-0.54683	0	0	-0.797445	0
82	ACH-000150	0	-0.702053	-1.98648	0	0	-1.64749	0	0	0	0	-1.70285	-0.722864	0	0	-0.817077	0	0	0	0
89	ACH-000161	0	-0.874427	-2.04451	0	-0.504447	-0.644012	0	0	0	0	-1.35363	0	0	0	-0.79175	0	0	-0.519433	0
97	ACH-000176	0	-0.958484	-2.00674	0	0	-1.01176	0	-0.643573	0	0	-1.43037	0	0	-1.03351	-0.523725	-0.763898	0	0	0
142	ACH-000251	0	-0.512814	-1.82752	0	0	0	0	0	0	0	-0.61066	0	0	0	-0.851172	0	0	-1.04823	0
151	ACH-000261	0	-0.739315	-2.04327	0	0	-1.43654	0	0	0	0	-1.58311	0	0	0	-0.689551	-0.935168	0	0	0
154	ACH-000264	0	-0.75867	-1.5106	0	0	-1.3617	0	0	0	0	-1.56515	0	0	0	-0.503262	-1.08766	0	-0.519735	0
168	ACH-000282	0	-0.911801	-2.13501	0	0	-2.12368	-0.628039	0	0	-0.546231	-1.1119	0	0	0	-1.01453	0	0	-0.861818	0
185	ACH-000311	0	-0.54174	-2.10417	0	0	-1.0859	0	0	0	0	-1.42772	0	0	0	-0.973346	-0.640939	0	-0.96085	0
206	ACH-000337	-0.537146	-0.81981	-1.7877	0	0	-0.560704	0	0	0	0	-1.4534	0	0	0	-0.681249	-0.756206	0	-1.48057	0
207	ACH-000339	0	-0.571711	-2.05574	0	0	-1.20279	0	0	0	0	-1.13476	0	0	0	-0.802173	0	0	-1.1893	0
209	ACH-000343	0	-0.836163	-1.81152	0	0	0	0	0	0	0	-1.57209	0	0	0	0	0	0	0	0
224	ACH-000367	0	-0.667831	-1.74933	0	0	-1.32299	0	-0.557965	0	0	-1.61765	-0.818636	0	0	-0.604451	0	0	-0.786005	0
232	ACH-000378	0	-0.674802	-1.91051	0	0	-1.26162	0	0	0	-0.712875	-1.51808	0	0	0	-0.664846	0	0	-0.591819	0
238	ACH-000390	0	-0.779929	-1.82367	0	0	-1.15492	0	0	0	0	-1.17971	0	0	0	-0.579604	0	0	-1.51435	0
241	ACH-000395	0	0	-1.95259	0	0	-0.56409	0	0	0	0	-1.64786	-0.550859	0	0	-0.922172	-0.593035	0	-0.713584	0
254	ACH-000414	0	-0.671659	-2.0903	0	0	-1.58022	0	0	0	0	-1.23165	0	0	0	-0.548017	0	0	-0.539627	0
256	ACH-000416	0	-0.67169	-1.82769	0	0	-1.39752	0	0	0	0	-1.14618	0	0	0	-1.01506	0	0	-1.22072	0
268	ACH-000434	0	-0.663947	-1.83938	0	0	-1.53585	0	0	0	0	-1.23152	0	0	-0.63593	-0.57423	0	0	-0.665027	0
272	ACH-000438	0	-0.686869	-2.07572	0	0	-1.27184	0	0	0	0	-1.11124	0	0	0	-0.667103	-0.74552	0	-0.832184	0
274	ACH-000442	-0.743353	-0.547496	-2.10771	0	0	-0.952689	0	0	0	0	-1.0546	0	0	0	-0.614043	-1.00639	0	-0.891329	0
275	ACH-000444	0	-0.708796	-2.11456	0	0	-1.71654	0	0	0	0	-1.02228	-0.543362	0	0	-0.556213	0	0	0	0
277	ACH-000448	0	-0.973497	-2.19602	0	0	-1.25584	0	0	0	0	-1.27936	0	0	0	-0.699593	-0.556736	0	-1.02874	0
280	ACH-000454	0	-0.708398	-1.76928	0	0	-1.8267	0	0	0	0	-0.895121	0	0	-0.536216	-0.893637	0	0	-1.39255	0
286	ACH-000463	0	-0.846002	-1.80785	0	0	-0.874675	0	0	0	0	-1.17758	0	0	0	-0.720196	0	0	0	0
301	ACH-000481	0	-0.848477	-1.87268	0	0	-1.43926	0	0	0	0	-1.19531	0	0	-0.700339	-0.673748	0	0	-0.920178	0
312	ACH-000496	0	0	-1.97817	0	0	-1.7159	0	0	0	-0.531118	-1.53449	-0.515859	0	0	-0.928098	0	0	-0.591547	0
322	ACH-000510	0	-0.82882	-1.91884	0	0	-1.9172	0	0	0	0	-1.2573	0	0	0	-0.761301	0	0	-0.76968	0
323	ACH-000511	0	-0.734954	-1.90315	0	0	-0.818166	0	0	0	0	-1.31111	0	0	0	-0.887185	-0.95701	0	0	0
330	ACH-000521	0	0	-1.81834	0	0	-1.96346	0	0	0	0	-1.98027	0	0	0	-0.977923	0	0	0	0
334	ACH-000528	0	-0.651877	-2.09807	0	0	-1.66711	0	0	0	0	-1.36237	0	0	0	-0.88179	0	0	0	0
355	ACH-000562	0	-0.721822	-1.9922	0	0	-1.55595	0	0	0	0	-1.56872	0	0	0	0	0	0	-1.05334	0
356	ACH-000563	0	-0.740787	-2.17495	0	0	-1.10035	0	0	0	0	-1.48743	0	0	0	-0.662282	0	0	-0.725404	0
368	ACH-000585	0	-0.725554	-1.94912	0	0	-1.81251	0	0	0	0	-1.47604	0	0	0	-0.741088	-0.813198	0	0	0
369	ACH-000587	0	-0.508905	-1.9266	0	0	-0.606206	0	0	0	0	-1.20416	0	0	0	-0.631047	0	0	0	0
371	ACH-000589	0	-0.604292	-2.20819	0	0	-1.67742	0	0	0	0	-1.90534	0	0	0	-0.803768	-0.620045	0	0	0
376	ACH-000596	0	-0.510042	-1.66656	0	0	-0.513219	0	0	0	0	-1.5329	0	0	0	-0.91106	0	0	0	0
397	ACH-000627	0	-0.85148	-2.0946	0	0	-1.64015	0	0	0	0	-1.98053	-0.602397	0	0	-0.829613	-0.685488	-0.59089	0	0
403	ACH-000638	0	-0.523057	-1.78347	0	0	-1.36716	0	0	0	0	-1.61694	0	0	0	-0.52725	0	0	-1.47687	0
420	ACH-000662	0	-0.54853	-2.10386	0	0	-1.67598	0	0	0	0	-1.39356	0	0	0	0	0	0	-0.716636	0
422	ACH-000665	0	-0.788184	-2.02341	0	0	-1.01291	0	0	0	0	-1.35117	0	0	0	-0.937332	-0.672071	0	-0.621017	0
423	ACH-000666	0	-0.714236	-2.04871	0	0	-1.7704	0	0	0	0	-1.36125	0	0	0	-0.731957	0	0	-1.13399	0
424	ACH-000667	0	-0.512055	-1.68966	0	0	-2.10565	0	0	0	0	-1.85895	0	0	-0.582929	-1.05217	0	0	-0.9228	0
429	ACH-000677	0	0	-2.08703	0	0	0	0	0	0	-0.531523	-1.4934	0	0	-0.598953	-0.665318	-0.756755	0	0	0
431	ACH-000681	0	-0.774284	-1.99042	0	0	-1.30199	0	0	0	0	-1.5709	0	0	0	-0.877367	0	0	0	0
444	ACH-000700	0	-0.70944	-1.76592	0	0	-1.60426	0	0	0	0	-1.58638	0	0	0	0	0	0	0	0
448	ACH-000706	0	-0.862852	-1.79371	0	0	-1.29646	0	0	0	0	-1.12473	0	0	0	-0.797622	-0.550462	0	-0.69832	0
455	ACH-000718	0	-0.781798	-1.39341	0	0	0	0	0	0	0	-1.79792	0	0	0	-0.93868	-0.81259	0	0	0
471	ACH-000747	0	-0.890844	-2.06015	0	0	-1.43473	0	0	-0.519879	0	-1.56271	0	0	0	0	0	0	-0.615178	0
476	ACH-000757	0	0	-1.71695	0	0	-1.09375	0	0	0	0	-1.5513	-0.631218	0	-0.677473	-0.66716	0	0	0	0
483	ACH-000766	0	-0.793513	-1.94768	0	0	-0.736308	0	0	0	0	-1.52727	-0.561027	0	0	-0.888599	0	0	-0.792675	0
486	ACH-000769	0	0	-2.08524	0	0	-0.562325	0	0	0	0	-1.42795	-0.727474	0	0	-0.723767	-1.05351	0	-0.594281	0
490	ACH-000774	0	-1.14491	-1.63185	0	0	0	0	0	0	0	-1.27269	0	0	0	-0.654852	0	0	0	0
495	ACH-000781	0	-0.756252	-1.981	0	0	-1.56512	0	0	0	0	-1.02831	0	0	0	-0.812566	0	0	-0.797898	0
499	ACH-000785	0	-0.59224	-2.15136	0	0	-0.825649	0	-0.526429	0	0	-1.65141	0	0	0	-0.544014	0	0	-0.938062	0
500	ACH-000787	0	-0.55799	-2.03466	0	0	-1.21232	0	0	0	0	-1.61153	0	0	0	-1.00895	-0.60692	0	0	0
503	ACH-000791	0	-0.843404	-1.74871	0	0	-1.11016	0	0	0	0	-1.2576	0	0	-0.721561	-0.785138	0	0	-0.963705	0
526	ACH-000826	0	-0.78083	-1.98074	0	0	-0.751005	0	0	0	0	-1.5835	0	0	0	-0.654087	-0.505612	0	0	0
535	ACH-000837	0	-0.623369	-2.06298	0	0	-0.772782	0	0	0	0	-1.56537	0	0	0	-0.65287	0	0	-1.48838	0
538	ACH-000840	0	-0.756493	-2.00426	0	0	-1.57236	0	-0.513987	0	0	-1.58477	0	0	0	-0.564133	0	0	0	0
539	ACH-000841	0	-0.634042	-2.05301	0	0	-1.38444	0	0	0	0	-1.29695	0	0	0	-0.528003	0	0	-0.624226	0
540	ACH-000843	0	-0.602814	-1.9797	0	0	-1.19552	0	0	0	0	-1.12334	0	0	0	0	-0.638621	0	-1.3999	0
541	ACH-000845	0	0	-2.04449	0	0	-1.25868	0	0	0	0	-0.809914	0	0	-0.531749	-0.56349	0	0	-0.753547	0
546	ACH-000851	0	0	-1.53021	0	0	-1.54882	0	0	0	0	-1.53092	0	0	0	-0.714172	0	0	-1.06449	0
547	ACH-000853	0	0	-1.98875	0	0	0	0	0	0	0	-1.2521	0	0	0	0	-0.532262	0	-0.608956	0
551	ACH-000858	0	-0.553227	-1.87983	0	0	-1.72692	0	0	0	0	-1.25486	0	0	0	-0.653227	0	0	0	0
553	ACH-000860	0	-0.977047	-1.65121	0	0	-0.717245	0	0	0	0	-1.37856	0	0	0	-0.780229	-0.667589	0	-1.13209	0
554	ACH-000861	0	0	-1.90099	0	0	-1.50748	0	0	0	0	-1.25052	0	0	0	-0.691575	0	0	0	0
560	ACH-000867	0	-0.879707	-2.01684	0	0	-1.09912	0	0	0	0	-1.62847	0	0	0	-0.706978	-0.875283	0	-1.24528	0
561	ACH-000869	0	0	-1.49278	0	0	-1.62092	0	0	0	0	-1.57386	0	0	0	-0.588181	-0.869175	0	-0.525837	0
562	ACH-000872	0	-0.662794	-2.02877	0	0	-0.541428	0	0	0	0	-1.44326	0	0	0	-0.539205	0	0	-0.675172	0
565	ACH-000878	0	0	-1.80225	0	0	-1.82784	0	0	0	0	-1.52621	0	0	0	-1.15956	0	0	0	0
572	ACH-000886	0	-0.672042	-1.84627	0	0	-0.623666	0	-0.529313	0	0	-1.32489	0	0	-0.850145	0	0	0	-0.668819	0
574	ACH-000888	0	0	-1.64191	0	0	-0.984655	0	0	0	0	-1.16707	-0.509266	0	0	-0.876012	-1.03519	0	-0.847205	0
577	ACH-000894	0	-0.516352	-1.72292	0	0	-0.868826	0	-0.575784	0	0	-1.26895	0	0	0	-1.08071	-0.514581	0	-0.519066	0
581	ACH-000900	0	-0.749579	-1.94205	0	0	-1.88916	0	0	0	0	-1.82773	0	0	-0.935709	-0.649832	0	0	-0.793426	0
582	ACH-000901	0	-0.82739	-1.94799	0	0	-1.97978	0	0	0	0	-1.63246	-1.3668	0	0	-1.02607	-0.793025	0	0	0
593	ACH-000916	0	-0.540089	-2.03449	0	0	-1.79991	0	0	0	0	-0.678204	0	-0.659335	-1.30473	0	0	0	0	-0.5652
598	ACH-000924	0	-0.675219	-1.91029	0	0	-1.88125	0	0	0	0	-1.54617	0	0	0	-0.923856	-0.516868	0	-0.876235	0
601	ACH-000929	0	-0.892114	-1.83755	0	0	-1.34147	0	0	0	0	-1.47279	0	0	0	-0.723493	-0.94173	0	-0.583141	0
612	ACH-000945	0	-0.59097	-2.01527	0	0	-1.8444	0	0	0	0	-1.60166	0	0	0	-0.954534	0	0	-0.584782	0
634	ACH-000975	0	-0.606924	-1.20302	0	0	-1.64965	0	0	0	0	-1.59341	0	0	-0.502583	-0.599111	-0.536473	0	-1.28813	0
639	ACH-000980	0	-0.840888	-2.06855	0	0	-0.884797	0	0	0	0	-1.51899	0	0	0	0	-1.19188	0	-0.555614	0
660	ACH-001041	0	-0.58629	-2.01909	0	0	-1.77773	0	0	0	0	-1.31235	0	0	0	-1.055	-0.721822	0	-0.546989	0
669	ACH-001075	0	-0.817837	-1.38092	0	0	-1.63849	0	0	0	0	-1.28432	0	0	0	-0.610109	-0.630495	0	-0.586422	0
678	ACH-001137	0	-0.651825	-1.70474	0	0	-0.88701	0	0	0	0	-1.56004	0	-0.707177	0	-0.887088	0	0	-1.38321	-0.562296
698	ACH-001233	0	-0.617848	-1.97416	0	0	-1.80956	0	0	0	0	-1.41031	0	0	0	-0.545478	0	-0.537904	-1.07358	0
975	ACH-002156	0	-0.5745	-1.72187	0	0	-1.78113	0	0	0	0	-1.13363	0	0	0	-0.604747	0	0	-1.2232	0
