# Supplementary material for: DDCM: A Computational Strategy for Drug Repositioning Based on Support-Vector Regression Algorithm
Source: Int J Mol Sci. 2024 May 12;25(10):5267. doi: 10.3390/ijms25105267 (PMC11121335; doi:10.3390/ijms25105267)
Supplement: Supplementary file 1 [file ijms-25-05267-s001.zip › File S4/1_c04.588_CorScore/adrenal gland cancer_score.csv]

DrugBankID	DrugName	DOID	DiseaseName	score
-0.000964150527767148	0.000449117578039729
DB04655	metoprine	DOID:8691	Mycosis Fungoides	0.0739287584653968
DB09053	PCI 32765	DOID:1040	Leukemia, Lymphocytic, Chronic, B-Cell	0.0684032880913615
DB11617	Aclarubicin	DOID:9119	Leukemia, Myeloid, Acute	0.0599655952633672
DB04944	acadesine	DOID:1040	Leukemia, Lymphocytic, Chronic, B-Cell	0.0589357532099083
DB04655	metoprine	DOID:299	Adenocarcinoma	0.0465761293819456
DB00421	Spironolactone	DOID:11612	Polycystic Ovary Syndrome	0.0461163017432741
DB06769	Bendamustine Hydrochloride	DOID:1040	Leukemia, Lymphocytic, Chronic, B-Cell	0.0408788228007301
DB00446	Chloramphenicol	DOID:9119	Leukemia, Myeloid, Acute	0.0373020143520946
DB05260	gallium nitrate	DOID:0060060	Lymphoma, Non-Hodgkin	0.036703355439865
DB00753	Isoflurane	DOID:3172	Adenoma	0.0355445812935264
DB08398	2-amino-1-methyl-6-phenylimidazo(4,5-b)pyridine	DOID:8719	Carcinoma in Situ	0.0349970922269845
DB11752	bryostatin 1	DOID:1040	Leukemia, Lymphocytic, Chronic, B-Cell	0.0310992010372025
DB11467	Thiostrepton	DOID:9538	Multiple Myeloma	0.0310411193986837
DB13811	oblimersen	DOID:1040	Leukemia, Lymphocytic, Chronic, B-Cell	0.0307332452358759
DB08804	Nandrolone Decanoate	DOID:255	Hemangioma	0.0307198048799097
DB04571	Trioxsalen	DOID:8691	Mycosis Fungoides	0.0306915707055774
DB00480	Lenalidomide	DOID:0060060	Lymphoma, Non-Hodgkin	0.0299329994368028
DB09199	netoglitazone	DOID:9538	Multiple Myeloma	0.0297483873745388
DB09054	idelalisib	DOID:0060058	Lymphoma	0.0280626450443688
DB01073	fludarabine	DOID:1040	Leukemia, Lymphocytic, Chronic, B-Cell	0.0271910391838728
DB08882	Linagliptin	DOID:5119	Ovarian Cysts	0.0269721473373133
DB00925	Phenoxybenzamine	DOID:1040	Leukemia, Lymphocytic, Chronic, B-Cell	0.0262315606452504
DB00741	Hydrocortisone	DOID:1040	Leukemia, Lymphocytic, Chronic, B-Cell	0.026140784907668
DB00277	Theophylline	DOID:1040	Leukemia, Lymphocytic, Chronic, B-Cell	0.0260389901219209
DB00563	Methotrexate	DOID:1040	Leukemia, Lymphocytic, Chronic, B-Cell	0.0260169952917337
DB01169	Arsenic Trioxide	DOID:1040	Leukemia, Lymphocytic, Chronic, B-Cell	0.0259169961107015
DB00564	Carbamazepine	DOID:1040	Leukemia, Lymphocytic, Chronic, B-Cell	0.0258928389242418
DB00987	Cytarabine	DOID:1040	Leukemia, Lymphocytic, Chronic, B-Cell	0.0258508827906896
DB01393	Bezafibrate	DOID:1040	Leukemia, Lymphocytic, Chronic, B-Cell	0.0257900999423448
DB03496	alvocidib	DOID:1040	Leukemia, Lymphocytic, Chronic, B-Cell	0.0257826404951449
DB00531	Cyclophosphamide	DOID:1040	Leukemia, Lymphocytic, Chronic, B-Cell	0.0257083894425811
DB01041	Thalidomide	DOID:1040	Leukemia, Lymphocytic, Chronic, B-Cell	0.0256416781379954
DB00877	Sirolimus	DOID:1040	Leukemia, Lymphocytic, Chronic, B-Cell	0.0256377491493934
DB00252	Phenytoin	DOID:1040	Leukemia, Lymphocytic, Chronic, B-Cell	0.0256044577479847
DB00291	Chlorambucil	DOID:1040	Leukemia, Lymphocytic, Chronic, B-Cell	0.0256037631207307
DB01083	Orlistat	DOID:1040	Leukemia, Lymphocytic, Chronic, B-Cell	0.0255947974909026
DB00242	Cladribine	DOID:1040	Leukemia, Lymphocytic, Chronic, B-Cell	0.0255905318421918
DB00603	Medroxyprogesterone Acetate	DOID:1040	Leukemia, Lymphocytic, Chronic, B-Cell	0.0255512412660135
DB00822	Disulfiram	DOID:1040	Leukemia, Lymphocytic, Chronic, B-Cell	0.0254767127235585
DB00959	Methylprednisolone	DOID:1040	Leukemia, Lymphocytic, Chronic, B-Cell	0.0254209357957799
DB01204	Mitoxantrone	DOID:1040	Leukemia, Lymphocytic, Chronic, B-Cell	0.025343255145097
DB01219	Dantrolene	DOID:1040	Leukemia, Lymphocytic, Chronic, B-Cell	0.0253178723306034
DB01701	propylene dichloride	DOID:4928	Cholangiocarcinoma	0.0249889988942914
DB06810	Plicamycin	DOID:3247	Rhabdomyosarcoma	0.0247483883645466
DB00563	Methotrexate	DOID:4928	Cholangiocarcinoma	0.024667473136763
DB00262	Carmustine	DOID:4928	Cholangiocarcinoma	0.024548709202452
DB01174	Phenobarbital	DOID:4928	Cholangiocarcinoma	0.0245205557988319
DB01065	Melatonin	DOID:4928	Cholangiocarcinoma	0.0243728979273039
DB01041	Thalidomide	DOID:4928	Cholangiocarcinoma	0.0242921559834578
DB11648	afuresertib	DOID:0060060	Lymphoma, Non-Hodgkin	0.0241838679235411
DB00196	Fluconazole	DOID:3068	Glioblastoma	0.0240094230353518
DB11175	picolinic acid	DOID:3172	Adenoma	0.0225720193350636
DB01169	Arsenic Trioxide	DOID:8691	Mycosis Fungoides	0.0224519528539683
DB00262	Carmustine	DOID:8691	Mycosis Fungoides	0.022433188100403
DB00855	Aminolevulinic Acid	DOID:8691	Mycosis Fungoides	0.0222162211427423
DB00541	Vincristine	DOID:8691	Mycosis Fungoides	0.0220952208615128
DB00553	Methoxsalen	DOID:8691	Mycosis Fungoides	0.0218503227434142
DB00213	Pantoprazole	DOID:9206	Barrett Esophagus	0.0214814666009015
DB01017	Minocycline	DOID:139	Papilloma	0.0214788888292642
DB00727	Nitroglycerin	DOID:4928	Cholangiocarcinoma	0.0213260837159
DB03057	Malondialdehyde	DOID:8552	Leukemia, Myelogenous, Chronic, BCR-ABL Positive	0.0203387116042437
DB00304	Desogestrel	DOID:11612	Polycystic Ovary Syndrome	0.0203106876421773
DB00970	Dactinomycin	DOID:1967	Leiomyosarcoma	0.0197941375229081
DB01248	Docetaxel	DOID:1967	Leiomyosarcoma	0.0197872028390364
DB03843	Formaldehyde	DOID:1967	Leiomyosarcoma	0.0197375075325018
DB00309	Vindesine	DOID:1967	Leiomyosarcoma	0.0197000972150764
DB00515	Cisplatin	DOID:1967	Leiomyosarcoma	0.0196744726155738
DB00635	Prednisone	DOID:1967	Leiomyosarcoma	0.0196666803229471
DB00945	Aspirin	DOID:1967	Leiomyosarcoma	0.0196479940810153
DB00851	Dacarbazine	DOID:1967	Leiomyosarcoma	0.0196357827878981
DB09110	Mesna	DOID:1967	Leiomyosarcoma	0.0195249663401095
DB00958	Carboplatin	DOID:1967	Leiomyosarcoma	0.0194872834232592
DB00997	Doxorubicin	DOID:1967	Leiomyosarcoma	0.0194695573765919
DB01181	Ifosfamide	DOID:1967	Leiomyosarcoma	0.0194597612296094
DB00531	Cyclophosphamide	DOID:1967	Leiomyosarcoma	0.0194120547888897
DB00773	Etoposide	DOID:1967	Leiomyosarcoma	0.0194054360188173
DB12948	3,4-dihydroxybenzohydroxamic acid	DOID:0050902	Medulloblastoma	0.0193234037271192
DB01229	Paclitaxel	DOID:1967	Leiomyosarcoma	0.0192925752995218
DB00541	Vincristine	DOID:1967	Leiomyosarcoma	0.0192639294640163
DB06176	romidepsin	DOID:0060061	Lymphoma, T-Cell, Cutaneous	0.0186866206415183
DB11752	bryostatin 1	DOID:0060060	Lymphoma, Non-Hodgkin	0.0183451782221652
DB00050	cetrorelix	DOID:9538	Multiple Myeloma	0.018335374489323
DB13911	Eosine I Bluish	DOID:715	Leukemia, T-Cell	0.0176380843429399
DB12948	3,4-dihydroxybenzohydroxamic acid	DOID:3071	Gliosarcoma	0.0175690565458386
DB06448	lonafarnib	DOID:9538	Multiple Myeloma	0.0173976084665372
DB00480	Lenalidomide	DOID:9538	Multiple Myeloma	0.0170490784403395
DB00583	Carnitine	DOID:0060060	Lymphoma, Non-Hodgkin	0.0163680274239384
DB00435	Nitric Oxide	DOID:0060058	Lymphoma	0.016288367540804
DB01177	Idarubicin	DOID:0060060	Lymphoma, Non-Hodgkin	0.0159812671875707
DB03057	Malondialdehyde	DOID:11612	Polycystic Ovary Syndrome	0.015944232071415
DB00724	Imiquimod	DOID:2513	Carcinoma, Basal Cell	0.0159365415275898
DB01759	kojic acid	DOID:3172	Adenoma	0.0156339149032707
DB05258	Interferon-alpha	DOID:8552	Leukemia, Myelogenous, Chronic, BCR-ABL Positive	0.0148437720536674
DB06179	darinaparsin	DOID:9538	Multiple Myeloma	0.0146860611034782
DB06595	midostaurin	DOID:9119	Leukemia, Myeloid, Acute	0.0137713275168671
DB09053	PCI 32765	DOID:1037	Leukemia, Lymphoid	0.0137384445593853
DB00860	Prednisolone	DOID:0060060	Lymphoma, Non-Hodgkin	0.0134117717970388
DB01030	Topotecan	DOID:0060060	Lymphoma, Non-Hodgkin	0.013392541252039
DB01406	Danazol	DOID:3172	Adenoma	0.0132681433399158
DB00563	Methotrexate	DOID:0060060	Lymphoma, Non-Hodgkin	0.0132629724764497
DB00309	Vindesine	DOID:0060060	Lymphoma, Non-Hodgkin	0.0132424090534551
DB00445	Epirubicin	DOID:0060060	Lymphoma, Non-Hodgkin	0.0132273024356134
DB02709	Resveratrol	DOID:0060060	Lymphoma, Non-Hodgkin	0.0132153985522498
DB00635	Prednisone	DOID:0060060	Lymphoma, Non-Hodgkin	0.0132089921619028
DB00851	Dacarbazine	DOID:0060060	Lymphoma, Non-Hodgkin	0.0131780946263541
DB13323	Trichloroethylene	DOID:0060060	Lymphoma, Non-Hodgkin	0.0131697743145833
DB00136	Calcitriol	DOID:0060060	Lymphoma, Non-Hodgkin	0.0131527470553923
DB00290	Bleomycin	DOID:0060060	Lymphoma, Non-Hodgkin	0.0131351505884627
DB14085	Cadmium	DOID:0060060	Lymphoma, Non-Hodgkin	0.013105961436925
DB00437	Allopurinol	DOID:0060060	Lymphoma, Non-Hodgkin	0.0131007490844274
DB00987	Cytarabine	DOID:0060060	Lymphoma, Non-Hodgkin	0.0130968599754207
DB09110	Mesna	DOID:0060060	Lymphoma, Non-Hodgkin	0.0130672781787202
DB13424	DDT	DOID:0060060	Lymphoma, Non-Hodgkin	0.0130269447762189
DB00993	Azathioprine	DOID:0060060	Lymphoma, Non-Hodgkin	0.0130199703959103
DB01143	Amifostine	DOID:0060060	Lymphoma, Non-Hodgkin	0.0130147455030122
DB00997	Doxorubicin	DOID:0060060	Lymphoma, Non-Hodgkin	0.013011869215381
DB01181	Ifosfamide	DOID:0060060	Lymphoma, Non-Hodgkin	0.0130020730679375
DB01008	Busulfan	DOID:0060060	Lymphoma, Non-Hodgkin	0.0129727629364698
DB04868	4-methyl-N-(3-(4-methylimidazol-1-yl)-5-(trifluoromethyl)phenyl)-3-((4-pyridin-3-ylpyrimidin-2-yl)amino)benzamide	DOID:8552	Leukemia, Myelogenous, Chronic, BCR-ABL Positive	0.012968997274346
DB00444	Teniposide	DOID:0060060	Lymphoma, Non-Hodgkin	0.0129559112281789
DB00531	Cyclophosphamide	DOID:0060060	Lymphoma, Non-Hodgkin	0.012954366627636
DB00624	Testosterone	DOID:0060060	Lymphoma, Non-Hodgkin	0.012951367962125
DB00773	Etoposide	DOID:0060060	Lymphoma, Non-Hodgkin	0.0129477478570343
DB00772	Malathion	DOID:0060060	Lymphoma, Non-Hodgkin	0.0129370596486447
DB00563	Methotrexate	DOID:2513	Carcinoma, Basal Cell	0.0129321048352756
DB01168	Procarbazine	DOID:0060060	Lymphoma, Non-Hodgkin	0.0129130710157857
DB01041	Thalidomide	DOID:0060060	Lymphoma, Non-Hodgkin	0.0128876553228403
DB00441	gemcitabine	DOID:0060060	Lymphoma, Non-Hodgkin	0.0128568926089844
DB00252	Phenytoin	DOID:0060060	Lymphoma, Non-Hodgkin	0.0128504349329648
DB00291	Chlorambucil	DOID:0060060	Lymphoma, Non-Hodgkin	0.0128497403055094
DB01229	Paclitaxel	DOID:0060060	Lymphoma, Non-Hodgkin	0.0128348871385617
DB00541	Vincristine	DOID:0060060	Lymphoma, Non-Hodgkin	0.0128062413030311
DB01042	Melphalan	DOID:0060060	Lymphoma, Non-Hodgkin	0.0127992919930835
DB00431	Hexachlorocyclohexane	DOID:0060060	Lymphoma, Non-Hodgkin	0.012737997760147
DB00650	Leucovorin	DOID:0060060	Lymphoma, Non-Hodgkin	0.0127081726940519
DB00694	Daunorubicin	DOID:0060060	Lymphoma, Non-Hodgkin	0.0127025055411201
DB00993	Azathioprine	DOID:2513	Carcinoma, Basal Cell	0.0126891027544728
DB00997	Doxorubicin	DOID:2513	Carcinoma, Basal Cell	0.0126810015740515
DB00959	Methylprednisolone	DOID:0060060	Lymphoma, Non-Hodgkin	0.0126669129804184
DB04572	Thiotepa	DOID:0060060	Lymphoma, Non-Hodgkin	0.0126438285780382
DB01204	Mitoxantrone	DOID:0060060	Lymphoma, Non-Hodgkin	0.0125892323299741
DB04365	Arecoline	DOID:2513	Carcinoma, Basal Cell	0.0125784541944296
DB08828	HhAntag691	DOID:2513	Carcinoma, Basal Cell	0.0122269716396927
DB00480	Lenalidomide	DOID:707	Lymphoma, B-Cell	0.0116287492195898
DB06412	Oxymetholone	DOID:9538	Multiple Myeloma	0.0114998169689045
DB11648	afuresertib	DOID:9538	Multiple Myeloma	0.011299946927049
DB06595	midostaurin	DOID:349	Carcinoma, Signet Ring Cell	0.011204167138985
DB00443	Betamethasone	DOID:255	Hemangioma	0.0111333980682701
DB00806	Pentoxifylline	DOID:0060061	Lymphoma, T-Cell, Cutaneous	0.0110060842387538
DB00563	Methotrexate	DOID:0060061	Lymphoma, T-Cell, Cutaneous	0.010898851739862
DB01169	Arsenic Trioxide	DOID:0060061	Lymphoma, T-Cell, Cutaneous	0.0107988525591067
DB02546	Vorinostat	DOID:0060061	Lymphoma, T-Cell, Cutaneous	0.0107791228880814
DB00307	Bexarotene	DOID:0060061	Lymphoma, T-Cell, Cutaneous	0.0106494425048418
DB04106	fotemustine	DOID:3068	Glioblastoma	0.0105524495339514
DB12948	3,4-dihydroxybenzohydroxamic acid	DOID:3070	Glioma	0.0105057549682051
DB00242	Cladribine	DOID:0060061	Lymphoma, T-Cell, Cutaneous	0.0104723882908051
DB00553	Methoxsalen	DOID:0060061	Lymphoma, T-Cell, Cutaneous	0.0101972224489531
DB04348	Taurocholic Acid	DOID:1967	Leiomyosarcoma	0.0101655390815697
DB03068	pyrimidin-2-one beta-ribofuranoside	DOID:9538	Multiple Myeloma	0.0099713883033689
DB00448	Lansoprazole	DOID:9206	Barrett Esophagus	0.00996277750974021
DB01095	Fluvastatin	DOID:9538	Multiple Myeloma	0.00984993681385175
DB00909	Zonisamide	DOID:9538	Multiple Myeloma	0.00970784513429175
DB14545	hydrocortisone hemisuccinate	DOID:0060058	Lymphoma	0.00962617917245804
DB06174	Noscapine	DOID:715	Leukemia, T-Cell	0.00949077525152834
DB06176	romidepsin	DOID:2671	Carcinoma, Transitional Cell	0.00939001616019457
DB00137	Lutein	DOID:11612	Polycystic Ovary Syndrome	0.00937101887073381
DB01017	Minocycline	DOID:3070	Glioma	0.0093303526163037
DB00255	Diethylstilbestrol	DOID:4468	Adenocarcinoma, Clear Cell	0.00928803535931503
DB10345	Dust	DOID:139	Papilloma	0.00926376346126538
DB12418	Saccharin	DOID:139	Papilloma	0.00920833269022496
DB01177	Idarubicin	DOID:0060058	Lymphoma	0.00920000301764588
DB01483	Barbital	DOID:139	Papilloma	0.00914163964939099
DB12298	5-hydroxymethylfurfural	DOID:139	Papilloma	0.00911265783935304
DB06774	Capsaicin	DOID:139	Papilloma	0.00910924462377054
DB00126	Ascorbic Acid	DOID:139	Papilloma	0.00908073663662583
DB01592	Iron	DOID:139	Papilloma	0.00904270515898613
DB01390	Sodium Bicarbonate	DOID:139	Papilloma	0.00900672523668017
DB06767	Ammonium Chloride	DOID:139	Papilloma	0.00899530279401343
DB11919	O(6)-benzylguanine	DOID:3070	Glioma	0.00893353176648041
DB01132	Pioglitazone	DOID:139	Papilloma	0.00893008061914251
DB02994	Cacodylic Acid	DOID:139	Papilloma	0.00889770800421279
DB08809	Dichloroacetic Acid	DOID:139	Papilloma	0.00889421652804482
DB09096	Benzoyl Peroxide	DOID:139	Papilloma	0.00887251030264173
DB15588	ursolic acid	DOID:139	Papilloma	0.00884471284769277
DB00531	Cyclophosphamide	DOID:139	Papilloma	0.00884008524896833
DB04365	Arecoline	DOID:139	Papilloma	0.00879504045712946
DB11091	Hydrogen Peroxide	DOID:139	Papilloma	0.00877960708944096
DB00422	Methylphenidate	DOID:687	Hepatoblastoma	0.00876715570063756
DB04743	nimesulide	DOID:139	Papilloma	0.00873699901121709
DB01217	Anastrozole	DOID:299	Adenocarcinoma	0.00871943589918209
DB00795	Sulfasalazine	DOID:139	Papilloma	0.00869189310194078
DB06510	muraglitazar	DOID:139	Papilloma	0.00866342688081743
DB00812	Phenylbutazone	DOID:139	Papilloma	0.0085287069578288
DB03419	Uracil	DOID:139	Papilloma	0.00851742279076066
DB04106	fotemustine	DOID:3070	Glioma	0.00838349138703347
DB08889	carfilzomib	DOID:9538	Multiple Myeloma	0.00833854817003636
DB06412	Oxymetholone	DOID:9119	Leukemia, Myeloid, Acute	0.00815332358245872
DB08868	Fingolimod Hydrochloride	DOID:8552	Leukemia, Myelogenous, Chronic, BCR-ABL Positive	0.00795234407135518
DB01420	Testosterone Propionate	DOID:11612	Polycystic Ovary Syndrome	0.00770816560254035
DB06174	Noscapine	DOID:3070	Glioma	0.00725912296424667
DB05220	MLN 8237	DOID:769	Neuroblastoma	0.00722163944145491
DB00254	Doxycycline	DOID:0060058	Lymphoma	0.00713192320152416
DB14066	tetrandrine	DOID:9119	Leukemia, Myeloid, Acute	0.00712884809393703
DB00943	Zalcitabine	DOID:0060058	Lymphoma	0.00706479412098336
DB06179	darinaparsin	DOID:8543	Hodgkin Disease	0.00675878249057642
DB01006	Letrozole	DOID:5119	Ovarian Cysts	0.00672281643014975
DB00783	Estradiol	DOID:5119	Ovarian Cysts	0.00664339321304268
DB12881	indole-3-carbinol	DOID:5119	Ovarian Cysts	0.00660901667445483
DB06809	plerixafor octahydrochloride	DOID:3068	Glioblastoma	0.00656598638056997
DB01099	Flucytosine	DOID:3068	Glioblastoma	0.00653167433985306
DB00281	Lidocaine	DOID:0060060	Lymphoma, Non-Hodgkin	0.00649198523672871
DB00563	Methotrexate	DOID:0060058	Lymphoma	0.00648170830668364
DB04824	Phenolphthalein	DOID:0060058	Lymphoma	0.0064724042255072
DB00309	Vindesine	DOID:0060058	Lymphoma	0.00646114488343206
DB00445	Epirubicin	DOID:0060058	Lymphoma	0.00644603826559058
DB00515	Cisplatin	DOID:0060058	Lymphoma	0.00643552028423193
DB11672	Curcumin	DOID:0060058	Lymphoma	0.00640106814937884
DB00860	Prednisolone	DOID:8552	Leukemia, Myelogenous, Chronic, BCR-ABL Positive	0.00639030379840459
DB00136	Calcitriol	DOID:0060058	Lymphoma	0.00637148288507865
DB00688	Mycophenolic Acid	DOID:0060058	Lymphoma	0.00636596214921563
DB00262	Carmustine	DOID:0060058	Lymphoma	0.0063629443718191
DB00398	Sorafenib	DOID:8552	Leukemia, Myelogenous, Chronic, BCR-ABL Positive	0.00636249554406291
DB00564	Carbamazepine	DOID:0060058	Lymphoma	0.00635755193893543
DB00290	Bleomycin	DOID:0060058	Lymphoma	0.00635388641848759
DB00987	Cytarabine	DOID:0060058	Lymphoma	0.00631559580532746
DB00188	Bortezomib	DOID:0060058	Lymphoma	0.00629364520493263
DB01234	Dexamethasone	DOID:0060058	Lymphoma	0.00629067990169234
DB00675	Tamoxifen	DOID:5119	Ovarian Cysts	0.00628454031149765
DB01206	Lomustine	DOID:0060058	Lymphoma	0.00628054047721213
DB00755	Tretinoin	DOID:8552	Leukemia, Myelogenous, Chronic, BCR-ABL Positive	0.00626971076437781
DB00328	Indomethacin	DOID:8552	Leukemia, Myelogenous, Chronic, BCR-ABL Positive	0.00624502918395724
DB08398	2-amino-1-methyl-6-phenylimidazo(4,5-b)pyridine	DOID:0060058	Lymphoma	0.00624319036833291
DB00993	Azathioprine	DOID:0060058	Lymphoma	0.00623870622584958
DB02994	Cacodylic Acid	DOID:0060058	Lymphoma	0.00623072521311722
DB00997	Doxorubicin	DOID:0060058	Lymphoma	0.00623060504558435
DB00309	Vindesine	DOID:8552	Leukemia, Myelogenous, Chronic, BCR-ABL Positive	0.00622094105463049
DB01181	Ifosfamide	DOID:0060058	Lymphoma	0.0062208088980689
DB00396	Progesterone	DOID:5119	Ovarian Cysts	0.0062027511673997
DB00227	Lovastatin	DOID:0060058	Lymphoma	0.00620008438774815
DB02709	Resveratrol	DOID:8552	Leukemia, Myelogenous, Chronic, BCR-ABL Positive	0.00619393055351384
DB11663	2-(1H-indazol-4-yl)-6-(4-methanesulfonylpiperazin-1-ylmethyl)-4-morpholin-4-ylthieno(3,2-d)pyrimidine	DOID:0060058	Lymphoma	0.00619030328299889
DB00531	Cyclophosphamide	DOID:0060058	Lymphoma	0.00617310245787576
DB00773	Etoposide	DOID:0060058	Lymphoma	0.006166483687758
DB01005	Hydroxyurea	DOID:8552	Leukemia, Myelogenous, Chronic, BCR-ABL Positive	0.00614770989065121
DB01169	Arsenic Trioxide	DOID:8552	Leukemia, Myelogenous, Chronic, BCR-ABL Positive	0.0061415052967793
DB00255	Diethylstilbestrol	DOID:0060058	Lymphoma	0.00613454606422574
DB01168	Procarbazine	DOID:0060058	Lymphoma	0.0061318068457581
DB02546	Vorinostat	DOID:8552	Leukemia, Myelogenous, Chronic, BCR-ABL Positive	0.00612177562552001
DB01041	Thalidomide	DOID:0060058	Lymphoma	0.00610639115298099
DB01262	Decitabine	DOID:0060058	Lymphoma	0.00610631612476724
DB00437	Allopurinol	DOID:8552	Leukemia, Myelogenous, Chronic, BCR-ABL Positive	0.00607928108544701
DB00987	Cytarabine	DOID:8552	Leukemia, Myelogenous, Chronic, BCR-ABL Positive	0.00607539197672861
DB00291	Chlorambucil	DOID:0060058	Lymphoma	0.00606847613533894
DB00188	Bortezomib	DOID:8552	Leukemia, Myelogenous, Chronic, BCR-ABL Positive	0.00605344137565437
DB01234	Dexamethasone	DOID:8552	Leukemia, Myelogenous, Chronic, BCR-ABL Positive	0.00605047607286678
DB11094	Vitamin D	DOID:0060058	Lymphoma	0.00605031946810967
DB00541	Vincristine	DOID:0060058	Lymphoma	0.0060249771329917
DB00982	Isotretinoin	DOID:0060058	Lymphoma	0.00598240244733809
DB00741	Hydrocortisone	DOID:3247	Rhabdomyosarcoma	0.00597924810591925
DB00783	Estradiol	DOID:3247	Rhabdomyosarcoma	0.00595958934017997
DB00619	Imatinib Mesylate	DOID:8552	Leukemia, Myelogenous, Chronic, BCR-ABL Positive	0.00595779751136975
DB01008	Busulfan	DOID:8552	Leukemia, Myelogenous, Chronic, BCR-ABL Positive	0.00595129493779693
DB13014	hypericin	DOID:3068	Glioblastoma	0.00594943677721084
DB00398	Sorafenib	DOID:0050902	Medulloblastoma	0.00593879470984619
DB00531	Cyclophosphamide	DOID:8552	Leukemia, Myelogenous, Chronic, BCR-ABL Positive	0.00593289862863293
DB00970	Dactinomycin	DOID:3247	Rhabdomyosarcoma	0.00592893537469156
DB00650	Leucovorin	DOID:0060058	Lymphoma	0.00592690852425086
DB00783	Estradiol	DOID:0050902	Medulloblastoma	0.00592193449396665
DB00959	Methylprednisolone	DOID:0060058	Lymphoma	0.00588564881012414
DB00755	Tretinoin	DOID:3247	Rhabdomyosarcoma	0.00588366477666539
DB01262	Decitabine	DOID:8552	Leukemia, Myelogenous, Chronic, BCR-ABL Positive	0.00586611229564786
DB04572	Thiotepa	DOID:0060058	Lymphoma	0.00586256440783682
DB00563	Methotrexate	DOID:3247	Rhabdomyosarcoma	0.00585545848946915
DB00755	Tretinoin	DOID:0050902	Medulloblastoma	0.00584600993003552
DB00570	Vinblastine	DOID:3247	Rhabdomyosarcoma	0.00582026256929772
DB00762	Irinotecan	DOID:3247	Rhabdomyosarcoma	0.00581848003617873
DB00563	Methotrexate	DOID:0050902	Medulloblastoma	0.00581780364336885
DB00515	Cisplatin	DOID:3247	Rhabdomyosarcoma	0.00580927046754441
DB01204	Mitoxantrone	DOID:0060058	Lymphoma	0.00580796816021915
DB00541	Vincristine	DOID:8552	Leukemia, Myelogenous, Chronic, BCR-ABL Positive	0.00578477330389652
DB00515	Cisplatin	DOID:0050902	Medulloblastoma	0.00577161562087723
DB00851	Dacarbazine	DOID:3247	Rhabdomyosarcoma	0.00577058063991546
DB01169	Arsenic Trioxide	DOID:0050902	Medulloblastoma	0.00571780446225449
DB14574	Cobalt	DOID:3247	Rhabdomyosarcoma	0.00570270028611845
DB00262	Carmustine	DOID:0050902	Medulloblastoma	0.00569903970857625
DB02546	Vorinostat	DOID:0050902	Medulloblastoma	0.00569807479115018
DB00987	Cytarabine	DOID:3247	Rhabdomyosarcoma	0.00568934598903707
DB00188	Bortezomib	DOID:3247	Rhabdomyosarcoma	0.00566739538816811
DB09110	Mesna	DOID:3247	Rhabdomyosarcoma	0.00565976419210145
DB00987	Cytarabine	DOID:0050902	Medulloblastoma	0.00565169114239115
DB00188	Bortezomib	DOID:0050902	Medulloblastoma	0.00562974054140423
DB04572	Thiotepa	DOID:8552	Leukemia, Myelogenous, Chronic, BCR-ABL Positive	0.00562236057925962
DB00997	Doxorubicin	DOID:3247	Rhabdomyosarcoma	0.00560435522886669
DB01181	Ifosfamide	DOID:3247	Rhabdomyosarcoma	0.0055945590815236
DB00958	Carboplatin	DOID:0050902	Medulloblastoma	0.00558442642894068
DB00744	zileuton	DOID:8552	Leukemia, Myelogenous, Chronic, BCR-ABL Positive	0.00557922464856163
DB00853	Temozolomide	DOID:0050902	Medulloblastoma	0.00556908979166486
DB11663	2-(1H-indazol-4-yl)-6-(4-methanesulfonylpiperazin-1-ylmethyl)-4-morpholin-4-ylthieno(3,2-d)pyrimidine	DOID:3247	Rhabdomyosarcoma	0.00556405346646653
DB00531	Cyclophosphamide	DOID:3247	Rhabdomyosarcoma	0.00554685264114667
DB00773	Etoposide	DOID:3247	Rhabdomyosarcoma	0.0055402338704356
DB01008	Busulfan	DOID:0050902	Medulloblastoma	0.00552759410371999
DB01188	Ciclopirox	DOID:3247	Rhabdomyosarcoma	0.00552184773256435
DB00531	Cyclophosphamide	DOID:0050902	Medulloblastoma	0.00550919779478213
DB00773	Etoposide	DOID:0050902	Medulloblastoma	0.00550257902413668
DB01262	Decitabine	DOID:3247	Rhabdomyosarcoma	0.00548006630768009
DB01168	Procarbazine	DOID:0050902	Medulloblastoma	0.00546790218266199
DB00541	Vincristine	DOID:3247	Rhabdomyosarcoma	0.00539872731600681
DB01042	Melphalan	DOID:3247	Rhabdomyosarcoma	0.00539177800615824
DB00541	Vincristine	DOID:0050902	Medulloblastoma	0.0053610724696163
DB01042	Melphalan	DOID:0050902	Medulloblastoma	0.00535412315960219
DB01373	Calcium	DOID:0060060	Lymphoma, Non-Hodgkin	0.0053293518505904
DB00650	Leucovorin	DOID:0050902	Medulloblastoma	0.00526300386075289
DB04572	Thiotepa	DOID:0050902	Medulloblastoma	0.00519865974472848
DB01204	Mitoxantrone	DOID:3247	Rhabdomyosarcoma	0.00518171834328489
DB01100	Pimozide	DOID:299	Adenocarcinoma	0.00516830195338362
DB13811	oblimersen	DOID:9538	Multiple Myeloma	0.00509530142416863
DB01179	Podophyllotoxin	DOID:2671	Carcinoma, Transitional Cell	0.00502510116786241
DB00435	Nitric Oxide	DOID:299	Adenocarcinoma	0.00500598218509433
DB00594	Amiloride	DOID:2671	Carcinoma, Transitional Cell	0.00497302166792372
DB09350	Piperonyl Butoxide	DOID:3172	Adenoma	0.00423093045971522
DB01268	Sunitinib	DOID:9253	Gastrointestinal Stromal Tumors	0.00422047498654636
DB00398	Sorafenib	DOID:9253	Gastrointestinal Stromal Tumors	0.00421246142813074
DB00262	Carmustine	DOID:3071	Gliosarcoma	0.00394469252706524
DB00853	Temozolomide	DOID:3071	Gliosarcoma	0.00381474261060803
DB00619	Imatinib Mesylate	DOID:9253	Gastrointestinal Stromal Tumors	0.00380776339531789
DB04690	Camptothecin	DOID:3071	Gliosarcoma	0.00380271695825478
DB11663	2-(1H-indazol-4-yl)-6-(4-methanesulfonylpiperazin-1-ylmethyl)-4-morpholin-4-ylthieno(3,2-d)pyrimidine	DOID:9253	Gastrointestinal Stromal Tumors	0.00380006533800851
DB00531	Cyclophosphamide	DOID:3071	Gliosarcoma	0.00375485061296647
DB11648	afuresertib	DOID:8543	Hodgkin Disease	0.00337266831421017
DB00755	Tretinoin	DOID:9206	Barrett Esophagus	0.00334448740894182
DB01177	Idarubicin	DOID:9538	Multiple Myeloma	0.00309734619101438
DB11094	Vitamin D	DOID:2512	Basal Cell Nevus Syndrome	0.00292591526197121
DB12445	nitroaspirin	DOID:9206	Barrett Esophagus	0.00288953472494017
DB08828	HhAntag691	DOID:2512	Basal Cell Nevus Syndrome	0.00265217090491616
DB11890	Cilengitide	DOID:3068	Glioblastoma	0.00222843358108844
DB01406	Danazol	DOID:127	Choroid Neoplasms	0.00222573879347908
DB05109	Trabectedin	DOID:4235	Sarcoma	0.00219650718331039
DB01248	Docetaxel	DOID:4235	Sarcoma	0.00210018263750293
DB00338	Omeprazole	DOID:9206	Barrett Esophagus	0.00208488124436028
DB00143	Glutathione	DOID:11612	Polycystic Ovary Syndrome	0.00206841307272736
DB04839	Cyproterone Acetate	DOID:11612	Polycystic Ovary Syndrome	0.00205126844590116
DB00641	Simvastatin	DOID:11612	Polycystic Ovary Syndrome	0.00204250307915281
DB00563	Methotrexate	DOID:4235	Sarcoma	0.00203364043676117
DB01006	Letrozole	DOID:11612	Polycystic Ovary Syndrome	0.00203057901226537
DB00309	Vindesine	DOID:4235	Sarcoma	0.00201307701374768
DB00445	Epirubicin	DOID:4235	Sarcoma	0.0019979703957174
DB00515	Cisplatin	DOID:4235	Sarcoma	0.00198745241431845
DB11672	Curcumin	DOID:4235	Sarcoma	0.00195300027944849
DB00783	Estradiol	DOID:11612	Polycystic Ovary Syndrome	0.00195115579499831
DB00851	Dacarbazine	DOID:4235	Sarcoma	0.00194876258690261
DB00499	Flutamide	DOID:11612	Polycystic Ovary Syndrome	0.00192288243051906
DB00201	Caffeine	DOID:4235	Sarcoma	0.00192276012726526
DB00977	Ethinyl Estradiol	DOID:11612	Polycystic Ovary Syndrome	0.00192207210127908
DB00544	Fluorouracil	DOID:4235	Sarcoma	0.00187344632092594
DB00412	Rosiglitazone	DOID:11612	Polycystic Ovary Syndrome	0.00187212209069846
DB09110	Mesna	DOID:4235	Sarcoma	0.00183794613899539
DB00928	Azacitidine	DOID:4235	Sarcoma	0.00182581437301003
DB00958	Carboplatin	DOID:4235	Sarcoma	0.00180026322205777
DB02709	Resveratrol	DOID:11612	Polycystic Ovary Syndrome	0.00179945102050376
DB00997	Doxorubicin	DOID:4235	Sarcoma	0.00178253717572961
DB00126	Ascorbic Acid	DOID:11612	Polycystic Ovary Syndrome	0.00177907048361452
DB00331	Metformin	DOID:11612	Polycystic Ovary Syndrome	0.00177619709831105
DB01181	Ifosfamide	DOID:4235	Sarcoma	0.00177274102818385
DB00227	Lovastatin	DOID:4235	Sarcoma	0.00175201651785321
DB00860	Prednisolone	DOID:2671	Carcinoma, Transitional Cell	0.00175104657918427
DB00531	Cyclophosphamide	DOID:4235	Sarcoma	0.00172503458788502
DB00773	Etoposide	DOID:4235	Sarcoma	0.00171841581735314
DB00917	Dinoprostone	DOID:4235	Sarcoma	0.00171069184053844
DB00197	Troglitazone	DOID:11612	Polycystic Ovary Syndrome	0.00169481298651024
DB00970	Dactinomycin	DOID:2671	Carcinoma, Transitional Cell	0.00167572414360754
DB00428	Streptozocin	DOID:4235	Sarcoma	0.00167413609474436
DB01248	Docetaxel	DOID:2671	Carcinoma, Transitional Cell	0.00166878945972419
DB00829	Diazepam	DOID:2671	Carcinoma, Transitional Cell	0.00166875144469429
DB12418	Saccharin	DOID:2671	Carcinoma, Transitional Cell	0.00166188885111999
DB01393	Bezafibrate	DOID:11612	Polycystic Ovary Syndrome	0.00162012959541317
DB01229	Paclitaxel	DOID:4235	Sarcoma	0.00160555509830644
DB00563	Methotrexate	DOID:2671	Carcinoma, Transitional Cell	0.00160224725847451
DB00682	Warfarin	DOID:2671	Carcinoma, Transitional Cell	0.00159702114097131
DB01483	Barbital	DOID:2671	Carcinoma, Transitional Cell	0.00159519581043206
DB00882	Clomiphene	DOID:11612	Polycystic Ovary Syndrome	0.0015836326384918
DB00309	Vindesine	DOID:2671	Carcinoma, Transitional Cell	0.00158168383557265
DB01327	Cefazolin	DOID:2671	Carcinoma, Transitional Cell	0.00157687702036259
DB00603	Medroxyprogesterone Acetate	DOID:4235	Sarcoma	0.00156788641077803
DB00570	Vinblastine	DOID:2671	Carcinoma, Transitional Cell	0.00156705133816841
DB00515	Cisplatin	DOID:2671	Carcinoma, Transitional Cell	0.00155605923640982
DB00635	Prednisone	DOID:2671	Carcinoma, Transitional Cell	0.0015482669441164
DB00624	Testosterone	DOID:11612	Polycystic Ovary Syndrome	0.001535420430036
DB00945	Aspirin	DOID:2671	Carcinoma, Transitional Cell	0.00152958070189162
DB01593	Zinc	DOID:11612	Polycystic Ovary Syndrome	0.00152363745962262
DB00396	Progesterone	DOID:11612	Polycystic Ovary Syndrome	0.00151051374909465
DB00201	Caffeine	DOID:2671	Carcinoma, Transitional Cell	0.00149136694928724
DB00158	Folic Acid	DOID:11612	Polycystic Ovary Syndrome	0.00149114447711677
DB00650	Leucovorin	DOID:4235	Sarcoma	0.00147884065436536
DB13178	Inositol	DOID:11612	Polycystic Ovary Syndrome	0.00147527892019188
DB01174	Phenobarbital	DOID:2671	Carcinoma, Transitional Cell	0.00145532992078649
DB14085	Cadmium	DOID:2671	Carcinoma, Transitional Cell	0.00144523621918983
DB00437	Allopurinol	DOID:2671	Carcinoma, Transitional Cell	0.00144002386637613
DB11135	Selenium	DOID:11612	Polycystic Ovary Syndrome	0.00142920991573418
DB01083	Orlistat	DOID:11612	Polycystic Ovary Syndrome	0.00142482714413498
DB00481	Raloxifene Hydrochloride	DOID:2671	Carcinoma, Transitional Cell	0.00141452410383473
DB00188	Bortezomib	DOID:2671	Carcinoma, Transitional Cell	0.00141418415689624
DB09110	Mesna	DOID:2671	Carcinoma, Transitional Cell	0.00140655296090246
DB00537	Ciprofloxacin	DOID:2671	Carcinoma, Transitional Cell	0.00139189878713579
DB00958	Carboplatin	DOID:2671	Carcinoma, Transitional Cell	0.00136887004401535
DB00993	Azathioprine	DOID:2671	Carcinoma, Transitional Cell	0.00135924517801415
DB02994	Cacodylic Acid	DOID:2671	Carcinoma, Transitional Cell	0.00135126416539292
DB00997	Doxorubicin	DOID:2671	Carcinoma, Transitional Cell	0.00135114399790652
DB00675	Tamoxifen	DOID:2671	Carcinoma, Transitional Cell	0.00134752520729202
DB03783	Phenacetin	DOID:2671	Carcinoma, Transitional Cell	0.00134287142305643
DB01181	Ifosfamide	DOID:2671	Carcinoma, Transitional Cell	0.00134134785033078
DB00181	Baclofen	DOID:2671	Carcinoma, Transitional Cell	0.00134057668761327
DB00317	Gefitinib	DOID:2671	Carcinoma, Transitional Cell	0.00132314511631563
DB00318	Codeine	DOID:2671	Carcinoma, Transitional Cell	0.00131793406998674
DB00184	Nicotine	DOID:2671	Carcinoma, Transitional Cell	0.00130531041666397
DB00531	Cyclophosphamide	DOID:2671	Carcinoma, Transitional Cell	0.00129364140998193
DB01168	Procarbazine	DOID:2671	Carcinoma, Transitional Cell	0.00125234579796424
DB00441	gemcitabine	DOID:2671	Carcinoma, Transitional Cell	0.00119616739103216
DB04539	glyphosate	DOID:11612	Polycystic Ovary Syndrome	0.00119092406615927
DB00291	Chlorambucil	DOID:2671	Carcinoma, Transitional Cell	0.00118901508783008
DB01229	Paclitaxel	DOID:2671	Carcinoma, Transitional Cell	0.00117416192029244
DB00541	Vincristine	DOID:2671	Carcinoma, Transitional Cell	0.00114551608512951
DB00795	Sulfasalazine	DOID:2671	Carcinoma, Transitional Cell	0.00114544926287012
DB06510	muraglitazar	DOID:2671	Carcinoma, Transitional Cell	0.00111698304175055
DB00305	Mitomycin	DOID:2671	Carcinoma, Transitional Cell	0.00110498995935675
DB01420	Testosterone Propionate	DOID:299	Adenocarcinoma	0.00106046360935026
DB04815	Clioquinol	DOID:9119	Leukemia, Myeloid, Acute	0.000989753514303899
DB04572	Thiotepa	DOID:2671	Carcinoma, Transitional Cell	0.000983103360209221
DB00698	Nitrofurantoin	DOID:2671	Carcinoma, Transitional Cell	0.000933108818296708
DB01204	Mitoxantrone	DOID:2671	Carcinoma, Transitional Cell	0.000928507112161065
DB01219	Dantrolene	DOID:2671	Carcinoma, Transitional Cell	0.000903124297921705
DB08633	O-(Chloroacetylcarbamoyl)fumagillol	DOID:2671	Carcinoma, Transitional Cell	0.000791138467154879
DB12802	picropodophyllin	DOID:9538	Multiple Myeloma	0.000710138237658682
DB00282	Pamidronate	DOID:9538	Multiple Myeloma	0.000664028817729907
DB00361	Vinorelbine	DOID:4552	Carcinoma, Large Cell	0.000560896914203508
DB00515	Cisplatin	DOID:4552	Carcinoma, Large Cell	0.000537284614140305
DB00860	Prednisolone	DOID:9538	Multiple Myeloma	0.000527850800600067
DB01030	Topotecan	DOID:9538	Multiple Myeloma	0.000508620255227727
DB01167	Itraconazole	DOID:9538	Multiple Myeloma	0.000450152296064306
DB01248	Docetaxel	DOID:9538	Multiple Myeloma	0.000445593680948693
DB00755	Tretinoin	DOID:9538	Multiple Myeloma	0.000407257766792219
DB00563	Methotrexate	DOID:9538	Multiple Myeloma	0.000379051479816912
DB00682	Warfarin	DOID:9538	Multiple Myeloma	0.000373825362165832
DB00309	Vindesine	DOID:9538	Multiple Myeloma	0.000358488056881196
DB00171	Adenosine Triphosphate	DOID:4552	Carcinoma, Large Cell	0.000341589223602097
DB06774	Capsaicin	DOID:9538	Multiple Myeloma	0.000339605006168404
DB00515	Cisplatin	DOID:9538	Multiple Myeloma	0.00033286345776355
DB02709	Resveratrol	DOID:9538	Multiple Myeloma	0.000331477555918376
DB00635	Prednisone	DOID:9538	Multiple Myeloma	0.000325071165270458
DB01181	Ifosfamide	DOID:4552	Carcinoma, Large Cell	0.000322573227972951
DB11672	Curcumin	DOID:9538	Multiple Myeloma	0.000298411322723386
DB01169	Arsenic Trioxide	DOID:9538	Multiple Myeloma	0.000279052299177724
DB00531	Cyclophosphamide	DOID:4552	Carcinoma, Large Cell	0.000274866787502144
DB00482	Celecoxib	DOID:9538	Multiple Myeloma	0.000269619880844214
DB00136	Calcitriol	DOID:9538	Multiple Myeloma	0.000268826058796785
DB00262	Carmustine	DOID:9538	Multiple Myeloma	0.000260287545395017
DB04930	Permethrin	DOID:9538	Multiple Myeloma	0.000239086658068639
DB00987	Cytarabine	DOID:9538	Multiple Myeloma	0.000212938978845651
DB00720	Clodronic Acid	DOID:9538	Multiple Myeloma	0.000198364016753367
DB00481	Raloxifene Hydrochloride	DOID:9538	Multiple Myeloma	0.000191328325254187
DB00188	Bortezomib	DOID:9538	Multiple Myeloma	0.000190988377711849
DB01234	Dexamethasone	DOID:9538	Multiple Myeloma	0.000188023075042549
DB00441	gemcitabine	DOID:4552	Carcinoma, Large Cell	0.000177392768784852
DB00928	Azacitidine	DOID:9538	Multiple Myeloma	0.000171225416264171
DB01229	Paclitaxel	DOID:4552	Carcinoma, Large Cell	0.000155387298153382
DB12025	triptolide	DOID:9538	Multiple Myeloma	0.000137467579303259
DB00997	Doxorubicin	DOID:9538	Multiple Myeloma	0.000127948218932345
DB00675	Tamoxifen	DOID:9538	Multiple Myeloma	0.000124329428398946
DB00717	Norethindrone	DOID:3172	Adenoma	0.000123615546278362
DB01008	Busulfan	DOID:9538	Multiple Myeloma	8.88419401556106e-05
DB11663	2-(1H-indazol-4-yl)-6-(4-methanesulfonylpiperazin-1-ylmethyl)-4-morpholin-4-ylthieno(3,2-d)pyrimidine	DOID:9538	Multiple Myeloma	8.76464563446654e-05
DB00531	Cyclophosphamide	DOID:9538	Multiple Myeloma	7.04456311442624e-05
DB00773	Etoposide	DOID:9538	Multiple Myeloma	6.38268607289615e-05
DB00917	Dinoprostone	DOID:9538	Multiple Myeloma	5.61028840987809e-05
DB01593	Zinc	DOID:9538	Multiple Myeloma	5.56639951688042e-05
DB01168	Procarbazine	DOID:9538	Multiple Myeloma	2.91500191874332e-05
DB04960	tipifarnib	DOID:9538	Multiple Myeloma	1.7824845080323e-05
DB01041	Thalidomide	DOID:9538	Multiple Myeloma	3.73432634319208e-06
DB01262	Decitabine	DOID:9538	Multiple Myeloma	3.65929779770451e-06
DB00877	Sirolimus	DOID:9538	Multiple Myeloma	-1.94662287360606e-07
DB04786	Suramin	DOID:9538	Multiple Myeloma	-2.46815281486519e-06
DB00399	Zoledronic Acid	DOID:9538	Multiple Myeloma	-3.1922101404059e-06
DB00441	gemcitabine	DOID:9538	Multiple Myeloma	-2.70283871796773e-05
DB00252	Phenytoin	DOID:9538	Multiple Myeloma	-3.34860636917612e-05
DB00162	Vitamin A	DOID:9538	Multiple Myeloma	-4.73351961171754e-05
DB01229	Paclitaxel	DOID:9538	Multiple Myeloma	-4.90338580616135e-05
DB00541	Vincristine	DOID:9538	Multiple Myeloma	-7.76796934524749e-05
DB01042	Melphalan	DOID:9538	Multiple Myeloma	-8.46290038152998e-05
DB00959	Methylprednisolone	DOID:9538	Multiple Myeloma	-0.000217008016307934
DB04572	Thiotepa	DOID:9538	Multiple Myeloma	-0.00024009241861757
DB01177	Idarubicin	DOID:9119	Leukemia, Myeloid, Acute	-0.00024914719541873
DB13811	oblimersen	DOID:707	Lymphoma, B-Cell	-0.000325027796867954
DB01115	Nifedipine	DOID:3068	Glioblastoma	-0.000550414387293823
DB01030	Topotecan	DOID:3068	Glioblastoma	-0.000701318193184157
DB04216	Quercetin	DOID:3068	Glioblastoma	-0.000741305401667685
DB04865	Homoharringtonine	DOID:0060058	Lymphoma	-0.000744276276072169
DB00970	Dactinomycin	DOID:3068	Glioblastoma	-0.000757410083601711
DB00829	Diazepam	DOID:3068	Glioblastoma	-0.00076438278294118
DB00742	Mannitol	DOID:3070	Glioma	-0.000796418250410285
DB00755	Tretinoin	DOID:3068	Glioblastoma	-0.000802680681960615
DB02709	Resveratrol	DOID:715	Leukemia, T-Cell	-0.000815766752169505
DB00328	Indomethacin	DOID:3068	Glioblastoma	-0.000827362261909119
DB06287	temsirolimus	DOID:3068	Glioblastoma	-0.000837125102434904
DB00309	Vindesine	DOID:3068	Glioblastoma	-0.000851450391614177
DB00762	Irinotecan	DOID:3068	Glioblastoma	-0.000867865422520668
DB01169	Arsenic Trioxide	DOID:715	Leukemia, T-Cell	-0.000868192008956008
DB06774	Capsaicin	DOID:3068	Glioblastoma	-0.000870333442913833
DB13069	Nimustine	DOID:3068	Glioblastoma	-0.000872303675125101
DB00515	Cisplatin	DOID:3068	Glioblastoma	-0.000877074990865383
DB02709	Resveratrol	DOID:3068	Glioblastoma	-0.000878460892425119
DB00945	Aspirin	DOID:3068	Glioblastoma	-0.000903553525538685
DB11672	Curcumin	DOID:3068	Glioblastoma	-0.000911527125895777
DB00851	Dacarbazine	DOID:3068	Glioblastoma	-0.00091576481868612
DB01138	Sulfinpyrazone	DOID:9538	Multiple Myeloma	-0.000917961758654344
DB01169	Arsenic Trioxide	DOID:3068	Glioblastoma	-0.000930886149487291
DB00987	Cytarabine	DOID:715	Leukemia, T-Cell	-0.000934305329147915
DB00262	Carmustine	DOID:3068	Glioblastoma	-0.000949650903415327
DB01645	Genistein	DOID:3068	Glioblastoma	-0.000970803602649077
DB00188	Bortezomib	DOID:3068	Glioblastoma	-0.00101895007075788
DB01234	Dexamethasone	DOID:3068	Glioblastoma	-0.00102191537330139
DB00608	Chloroquine	DOID:3068	Glioblastoma	-0.00102785550789759
DB01206	Lomustine	DOID:3068	Glioblastoma	-0.00103205479779657
DB00958	Carboplatin	DOID:3068	Glioblastoma	-0.00106426418330004
DB00531	Cyclophosphamide	DOID:715	Leukemia, T-Cell	-0.00107679867721329
DB00853	Temozolomide	DOID:3068	Glioblastoma	-0.00107960081990384
DB00997	Doxorubicin	DOID:3068	Glioblastoma	-0.00108199022951151
DB05076	Fenretinide	DOID:3068	Glioblastoma	-0.00110586699342326
DB00317	Gefitinib	DOID:3068	Glioblastoma	-0.00110998911108558
DB00444	Teniposide	DOID:3068	Glioblastoma	-0.00113794821683562
DB00624	Testosterone	DOID:3068	Glioblastoma	-0.00114249148318331
DB05424	Canertinib	DOID:3068	Glioblastoma	-0.00117187371320034
DB08865	Crizotinib	DOID:3068	Glioblastoma	-0.00117838971259261
DB01041	Thalidomide	DOID:3068	Glioblastoma	-0.00120620412186641
DB02169	Okadaic Acid	DOID:3068	Glioblastoma	-0.00121201877156026
DB00541	Vincristine	DOID:715	Leukemia, T-Cell	-0.00122492400153336
DB01229	Paclitaxel	DOID:3068	Glioblastoma	-0.00125897230688306
DB00795	Sulfasalazine	DOID:3068	Glioblastoma	-0.00128768496461192
DB01042	Melphalan	DOID:3068	Glioblastoma	-0.00129456745251673
DB00305	Mitomycin	DOID:3068	Glioblastoma	-0.00132814426777846
DB00815	Sodium Dodecyl Sulfate	DOID:299	Adenocarcinoma	-0.00158455700159784
DB01211	Clarithromycin	DOID:9538	Multiple Myeloma	-0.00161743470495036
DB01373	Calcium	DOID:8552	Leukemia, Myelogenous, Chronic, BCR-ABL Positive	-0.00169211614820082
DB01136	Carvedilol	DOID:3070	Glioma	-0.00169954544393632
DB01073	fludarabine	DOID:9119	Leukemia, Myeloid, Acute	-0.00179339801413954
DB02375	myricetin	DOID:3068	Glioblastoma	-0.00194118518099613
DB00724	Imiquimod	DOID:255	Hemangioma	-0.00198738518316206
DB00134	Methionine	DOID:3070	Glioma	-0.00203610111610293
DB03733	ethylene dichloride	DOID:3172	Adenoma	-0.00224581866374137
DB02709	Resveratrol	DOID:8541	Sezary Syndrome	-0.00254768319653327
DB11616	pirarubicin	DOID:9119	Leukemia, Myeloid, Acute	-0.00265275814441876
DB00996	Gabapentin	DOID:3172	Adenoma	-0.00269087332765611
DB12874	quizartinib	DOID:9119	Leukemia, Myeloid, Acute	-0.00270434811314098
DB00746	Deferoxamine	DOID:9119	Leukemia, Myeloid, Acute	-0.00273385767836416
DB00641	Simvastatin	DOID:3070	Glioma	-0.00280436698068416
DB11119	Sodium Iodide	DOID:3070	Glioma	-0.00281548407133263
DB00860	Prednisolone	DOID:9119	Leukemia, Myeloid, Acute	-0.00281864258598748
DB00712	Flurbiprofen	DOID:3172	Adenoma	-0.00282145079689029
DB04827	Urethane	DOID:3172	Adenoma	-0.00282691152617483
DB00398	Sorafenib	DOID:9119	Leukemia, Myeloid, Acute	-0.00284645084008901
DB13950	Win 55212-2	DOID:3070	Glioma	-0.00285468089630588
DB14513	Magnesium	DOID:3172	Adenoma	-0.00285964204103813
DB00898	Ethanol	DOID:3172	Adenoma	-0.00288727820511949
DB00554	Piroxicam	DOID:3172	Adenoma	-0.00289650854190911
DB01248	Docetaxel	DOID:9119	Leukemia, Myeloid, Acute	-0.00290089970564607
DB00530	Erlotinib Hydrochloride	DOID:3070	Glioma	-0.00290396234865005
DB04216	Quercetin	DOID:3070	Glioma	-0.00291026354863618
DB01248	Docetaxel	DOID:3070	Glioma	-0.00293330291444234
DB00755	Tretinoin	DOID:9119	Leukemia, Myeloid, Acute	-0.00293923561980776
DB03843	Formaldehyde	DOID:3172	Adenoma	-0.00294660425288625
DB00328	Indomethacin	DOID:3172	Adenoma	-0.00295992644061179
DB00328	Indomethacin	DOID:9119	Leukemia, Myeloid, Acute	-0.00296391719993623
DB00563	Methotrexate	DOID:9119	Leukemia, Myeloid, Acute	-0.00296744190652061
DB00328	Indomethacin	DOID:3070	Glioma	-0.00299632040880001
DB00563	Methotrexate	DOID:3070	Glioma	-0.00299984511586256
DB00762	Irinotecan	DOID:9119	Leukemia, Myeloid, Acute	-0.00300442036016498
DB02709	Resveratrol	DOID:3172	Adenoma	-0.00301102507155933
DB02709	Resveratrol	DOID:9119	Leukemia, Myeloid, Acute	-0.00301501583044091
DB00635	Prednisone	DOID:9119	Leukemia, Myeloid, Acute	-0.00302142222118419
DB14001	alpha-Tocopherol	DOID:3070	Glioma	-0.00302571371677281
DB00945	Aspirin	DOID:3172	Adenoma	-0.00303611770396069
DB00762	Irinotecan	DOID:3070	Glioma	-0.00303682356894271
DB11672	Curcumin	DOID:3172	Adenoma	-0.0030440913047521
DB00515	Cisplatin	DOID:3070	Glioma	-0.00304603313789927
DB02709	Resveratrol	DOID:3070	Glioma	-0.00304741903959123
DB01005	Hydroxyurea	DOID:9119	Leukemia, Myeloid, Acute	-0.00306123649349995
DB02656	2-(4-morpholinyl)-8-phenyl-4H-1-benzopyran-4-one	DOID:3070	Glioma	-0.00306639924277992
DB01169	Arsenic Trioxide	DOID:9119	Leukemia, Myeloid, Acute	-0.00306744108748099
DB00126	Ascorbic Acid	DOID:3070	Glioma	-0.00306779957677157
DB00201	Caffeine	DOID:3172	Adenoma	-0.00307433145682175
DB00136	Calcitriol	DOID:9119	Leukemia, Myeloid, Acute	-0.00307766732786892
DB01169	Arsenic Trioxide	DOID:3070	Glioma	-0.0030998442964086
DB04930	Permethrin	DOID:3172	Adenoma	-0.00310341596922377
DB00136	Calcitriol	DOID:3070	Glioma	-0.00311007053663055
DB01174	Phenobarbital	DOID:3172	Adenoma	-0.00311036848544184
DB00262	Carmustine	DOID:3070	Glioma	-0.00311860905025648
DB00197	Troglitazone	DOID:9119	Leukemia, Myeloid, Acute	-0.00311965386469522
DB07352	Apigenin	DOID:3070	Glioma	-0.00312283025009626
DB00437	Allopurinol	DOID:9119	Leukemia, Myeloid, Acute	-0.00312966529856403
DB00987	Cytarabine	DOID:9119	Leukemia, Myeloid, Acute	-0.00313355440757114
DB00197	Troglitazone	DOID:3070	Glioma	-0.00315205707357709
DB01234	Dexamethasone	DOID:3172	Adenoma	-0.00315447955212463
DB00188	Bortezomib	DOID:9119	Leukemia, Myeloid, Acute	-0.00315550500805724
DB01234	Dexamethasone	DOID:9119	Leukemia, Myeloid, Acute	-0.00315847031169432
DB00544	Fluorouracil	DOID:3070	Glioma	-0.00316003923119131
DB00608	Chloroquine	DOID:9119	Leukemia, Myeloid, Acute	-0.00316441044625789
DB00928	Azacitidine	DOID:9119	Leukemia, Myeloid, Acute	-0.00317526797022279
DB00842	Oxazepam	DOID:3172	Adenoma	-0.00318170390732377
DB00188	Bortezomib	DOID:3070	Glioma	-0.00318790821698874
DB00995	Auranofin	DOID:3172	Adenoma	-0.00318914421352852
DB01393	Bezafibrate	DOID:3172	Adenoma	-0.00319034649683121
DB01234	Dexamethasone	DOID:3070	Glioma	-0.00319087352007759
DB01393	Bezafibrate	DOID:9119	Leukemia, Myeloid, Acute	-0.00319433725598457
DB00958	Carboplatin	DOID:9119	Leukemia, Myeloid, Acute	-0.00320081912112898
DB00523	Alitretinoin	DOID:9119	Leukemia, Myeloid, Acute	-0.00320087418559541
DB01206	Lomustine	DOID:3070	Glioma	-0.00320101294484542
DB03496	alvocidib	DOID:9119	Leukemia, Myeloid, Acute	-0.00320179670275807
DB08398	2-amino-1-methyl-6-phenylimidazo(4,5-b)pyridine	DOID:3172	Adenoma	-0.00320196908571031
DB01200	Bromocriptine	DOID:3172	Adenoma	-0.00320257554958554
DB12025	triptolide	DOID:9119	Leukemia, Myeloid, Acute	-0.00320902580725853
DB00853	Temozolomide	DOID:3172	Adenoma	-0.00321216499890716
DB02994	Cacodylic Acid	DOID:3172	Adenoma	-0.00321443424102437
DB08809	Dichloroacetic Acid	DOID:3172	Adenoma	-0.00321792571711245
DB00997	Doxorubicin	DOID:9119	Leukemia, Myeloid, Acute	-0.00321854516748572
DB00605	Sulindac	DOID:3172	Adenoma	-0.0032237099840708
DB01181	Ifosfamide	DOID:9119	Leukemia, Myeloid, Acute	-0.00322834131480444
DB09276	Gold Sodium Thiomalate	DOID:3172	Adenoma	-0.00322854120135509
DB00958	Carboplatin	DOID:3070	Glioma	-0.00323322233020514
DB00104	Octreotide	DOID:3172	Adenoma	-0.00323513462827636
DB06755	beta Carotene	DOID:3070	Glioma	-0.0032364822092786
DB11082	Coal Tar	DOID:3172	Adenoma	-0.0032381286483993
DB00853	Temozolomide	DOID:3070	Glioma	-0.00324855896703887
DB00675	Tamoxifen	DOID:3070	Glioma	-0.00325456716681812
DB01008	Busulfan	DOID:9119	Leukemia, Myeloid, Acute	-0.00325765144647335
DB01065	Melatonin	DOID:3172	Adenoma	-0.00325802635744783
DB04690	Camptothecin	DOID:3070	Glioma	-0.00326058461889885
DB00531	Cyclophosphamide	DOID:9119	Leukemia, Myeloid, Acute	-0.00327604775535402
DB00276	Amsacrine	DOID:9119	Leukemia, Myeloid, Acute	-0.00328177219005717
DB00773	Etoposide	DOID:9119	Leukemia, Myeloid, Acute	-0.00328266652551608
DB00619	Imatinib Mesylate	DOID:3070	Glioma	-0.00328355208178628
DB01188	Ciclopirox	DOID:9119	Leukemia, Myeloid, Acute	-0.00330105266367771
DB00531	Cyclophosphamide	DOID:3070	Glioma	-0.00330845096411754
DB08865	Crizotinib	DOID:9119	Leukemia, Myeloid, Acute	-0.00331494465072609
DB00773	Etoposide	DOID:3070	Glioma	-0.00331506973492442
DB00158	Folic Acid	DOID:3172	Adenoma	-0.00331933161505967
DB01593	Zinc	DOID:3070	Glioma	-0.00332323260061592
DB12429	2-(2-chloro-4-iodophenylamino)-N-cyclopropylmethoxy-3,4-difluorobenzamide	DOID:9119	Leukemia, Myeloid, Acute	-0.00332946698781485
DB13178	Inositol	DOID:3172	Adenoma	-0.00333519717146354
DB00780	Phenelzine	DOID:3172	Adenoma	-0.00334195485914152
DB01041	Thalidomide	DOID:9119	Leukemia, Myeloid, Acute	-0.00334275906041611
DB01262	Decitabine	DOID:9119	Leukemia, Myeloid, Acute	-0.00334283408862675
DB12116	epigallocatechin gallate	DOID:3172	Adenoma	-0.00334370830902949
DB01168	Procarbazine	DOID:3070	Glioma	-0.0033497465762319
DB01041	Thalidomide	DOID:3070	Glioma	-0.00337516226877906
DB00242	Cladribine	DOID:9119	Leukemia, Myeloid, Acute	-0.00339390535595309
DB01229	Paclitaxel	DOID:9119	Leukemia, Myeloid, Acute	-0.00339552724499721
DB11094	Vitamin D	DOID:9119	Leukemia, Myeloid, Acute	-0.0033988307452399
DB00541	Vincristine	DOID:9119	Leukemia, Myeloid, Acute	-0.00342417308009598
DB01229	Paclitaxel	DOID:3070	Glioma	-0.00342793045361019
DB00603	Medroxyprogesterone Acetate	DOID:3172	Adenoma	-0.00342920517317365
DB00603	Medroxyprogesterone Acetate	DOID:9119	Leukemia, Myeloid, Acute	-0.00343319593227183
DB06510	muraglitazar	DOID:3172	Adenoma	-0.003448715364217
DB00541	Vincristine	DOID:3070	Glioma	-0.00345657628908199
DB01042	Melphalan	DOID:3070	Glioma	-0.00346352559924586
DB08895	tofacitinib	DOID:3172	Adenoma	-0.00347072428083402
DB01582	Sulfamethazine	DOID:3172	Adenoma	-0.00347401762629436
DB02424	geldanamycin	DOID:3068	Glioblastoma	-0.00347589978519365
DB09073	palbociclib	DOID:9119	Leukemia, Myeloid, Acute	-0.00348663121672567
DB00694	Daunorubicin	DOID:9119	Leukemia, Myeloid, Acute	-0.00352790884211203
DB00927	Famotidine	DOID:3172	Adenoma	-0.00352983895497379
DB00650	Leucovorin	DOID:3070	Glioma	-0.00355464489790265
DB00763	Methimazole	DOID:3172	Adenoma	-0.00356030773436551
DB00812	Phenylbutazone	DOID:9119	Leukemia, Myeloid, Acute	-0.00358742604641017
DB00175	Pravastatin	DOID:3172	Adenoma	-0.00360241546872199
DB04572	Thiotepa	DOID:3070	Glioma	-0.00361898901409626
DB11152	Trichloroacetic Acid	DOID:3172	Adenoma	-0.00362400236125439
DB01204	Mitoxantrone	DOID:9119	Leukemia, Myeloid, Acute	-0.0036411820530153
DB11616	pirarubicin	DOID:5485	Sarcoma, Synovial	-0.00365792415596576
DB00863	Ranitidine	DOID:9206	Barrett Esophagus	-0.00369902671197826
DB00904	Ondansetron	DOID:171	Neuroectodermal Tumors	-0.00373464791351407
DB12072	orantinib	DOID:3070	Glioma	-0.00384591237891015
DB00563	Methotrexate	DOID:171	Neuroectodermal Tumors	-0.00384827257946503
DB00762	Irinotecan	DOID:171	Neuroectodermal Tumors	-0.00388525103282263
DB00515	Cisplatin	DOID:171	Neuroectodermal Tumors	-0.0038944606017345
DB00515	Cisplatin	DOID:5485	Sarcoma, Synovial	-0.00401879594046741
DB00958	Carboplatin	DOID:171	Neuroectodermal Tumors	-0.00408164979405042
DB06641	perifosine	DOID:3068	Glioblastoma	-0.00415477811987826
DB00531	Cyclophosphamide	DOID:171	Neuroectodermal Tumors	-0.00415687842792741
DB00997	Doxorubicin	DOID:5485	Sarcoma, Synovial	-0.00422371117913263
DB01181	Ifosfamide	DOID:5485	Sarcoma, Synovial	-0.00423350732661078
DB00773	Etoposide	DOID:5485	Sarcoma, Synovial	-0.004287832537282
DB00541	Vincristine	DOID:171	Neuroectodermal Tumors	-0.00430500375305516
DB00428	Streptozocin	DOID:5485	Sarcoma, Synovial	-0.00433211225942916
DB00541	Vincristine	DOID:5485	Sarcoma, Synovial	-0.00442933909179762
DB02901	Dihydrotestosterone	DOID:11612	Polycystic Ovary Syndrome	-0.00443337354161362
DB00959	Methylprednisolone	DOID:171	Neuroectodermal Tumors	-0.00444433207544355
DB04572	Thiotepa	DOID:171	Neuroectodermal Tumors	-0.00446741647790601
DB00183	Pentagastrin	DOID:299	Adenocarcinoma	-0.00451704579534235
DB00996	Gabapentin	DOID:299	Adenocarcinoma	-0.0045280992289201
DB09153	Sodium Chloride	DOID:299	Adenocarcinoma	-0.00454320381157809
DB00860	Prednisolone	DOID:8584	Burkitt Lymphoma	-0.00454642452391692
DB08059	Wortmannin	DOID:299	Adenocarcinoma	-0.00455940917963056
DB11716	Misonidazole	DOID:299	Adenocarcinoma	-0.00456337325893935
DB00741	Hydrocortisone	DOID:8584	Burkitt Lymphoma	-0.00457143422772928
DB00890	Dienestrol	DOID:299	Adenocarcinoma	-0.00457829936859418
DB13182	daidzein	DOID:299	Adenocarcinoma	-0.00463667595303004
DB00860	Prednisolone	DOID:299	Adenocarcinoma	-0.00465187772821359
DB04827	Urethane	DOID:299	Adenocarcinoma	-0.00466413742728629
DB01030	Topotecan	DOID:299	Adenocarcinoma	-0.00467110827310231
DB00563	Methotrexate	DOID:8584	Burkitt Lymphoma	-0.00469522384426353
DB00783	Estradiol	DOID:299	Adenocarcinoma	-0.00469654619840861
DB00530	Erlotinib Hydrochloride	DOID:299	Adenocarcinoma	-0.00470479428202304
DB00293	raltitrexed	DOID:299	Adenocarcinoma	-0.00472467689283317
DB00499	Flutamide	DOID:299	Adenocarcinoma	-0.00472481956260686
DB00977	Ethinyl Estradiol	DOID:299	Adenocarcinoma	-0.00472562989203503
DB01248	Docetaxel	DOID:299	Adenocarcinoma	-0.00473413484783754
DB12418	Saccharin	DOID:299	Adenocarcinoma	-0.0047410354562978
DB00675	Tamoxifen	DOID:1192	Nerve Sheath Neoplasms	-0.0047484397212267
DB00635	Prednisone	DOID:8584	Burkitt Lymphoma	-0.00474920415872533
DB07232	veliparib	DOID:299	Adenocarcinoma	-0.00476137792365424
DB01356	Lithium	DOID:255	Hemangioma	-0.00476336239488214
DB01094	hesperetin	DOID:299	Adenocarcinoma	-0.00476839300182726
DB00655	Estrone	DOID:299	Adenocarcinoma	-0.00477892908576068
DB03843	Formaldehyde	DOID:299	Adenocarcinoma	-0.00478383015403712
DB01169	Arsenic Trioxide	DOID:8584	Burkitt Lymphoma	-0.00479522302491227
DB00328	Indomethacin	DOID:299	Adenocarcinoma	-0.0047971523422294
DB00563	Methotrexate	DOID:299	Adenocarcinoma	-0.00480067704834715
DB00309	Vindesine	DOID:299	Adenocarcinoma	-0.00482124047152911
DB00361	Vinorelbine	DOID:299	Adenocarcinoma	-0.00482325277087971
DB00762	Irinotecan	DOID:299	Adenocarcinoma	-0.00483765550226419
DB00860	Prednisolone	DOID:255	Hemangioma	-0.00484302255572274
DB00641	Simvastatin	DOID:707	Lymphoma, B-Cell	-0.00484579960610683
DB00515	Cisplatin	DOID:299	Adenocarcinoma	-0.0048468650709796
DB02709	Resveratrol	DOID:299	Adenocarcinoma	-0.00484825097258697
DB00635	Prednisone	DOID:299	Adenocarcinoma	-0.00485465736318148
DB00987	Cytarabine	DOID:8584	Burkitt Lymphoma	-0.0048613363449407
DB00945	Aspirin	DOID:299	Adenocarcinoma	-0.00487334360542687
DB00851	Dacarbazine	DOID:299	Adenocarcinoma	-0.00488555489871952
DB01234	Dexamethasone	DOID:8584	Burkitt Lymphoma	-0.00488625224903024
DB09110	Mesna	DOID:8584	Burkitt Lymphoma	-0.00489091814180605
DB00860	Prednisolone	DOID:707	Lymphoma, B-Cell	-0.00489247842031356
DB01005	Hydroxyurea	DOID:299	Adenocarcinoma	-0.00489447163547914
DB01169	Arsenic Trioxide	DOID:299	Adenocarcinoma	-0.0049006762295984
DB00482	Celecoxib	DOID:299	Adenocarcinoma	-0.00491010864749926
DB00201	Caffeine	DOID:299	Adenocarcinoma	-0.00491155735798572
DB00563	Methotrexate	DOID:4844	Ependymoma	-0.00491238939506029
DB00898	Ethanol	DOID:255	Hemangioma	-0.00491564893415154
DB03568	Butyric Acid	DOID:299	Adenocarcinoma	-0.00491709407395653
DB00262	Carmustine	DOID:299	Adenocarcinoma	-0.00491944098367987
DB02546	Vorinostat	DOID:299	Adenocarcinoma	-0.00492040590040173
DB01645	Genistein	DOID:299	Adenocarcinoma	-0.0049405936830091
DB00997	Doxorubicin	DOID:8584	Burkitt Lymphoma	-0.00494632710490285
DB01174	Phenobarbital	DOID:299	Adenocarcinoma	-0.00494759438682264
DB01436	alfacalcidol	DOID:299	Adenocarcinoma	-0.0049500740809343
DB01181	Ifosfamide	DOID:8584	Burkitt Lymphoma	-0.00495612325232871
DB00544	Fluorouracil	DOID:299	Adenocarcinoma	-0.004960871164384
DB00531	Cyclophosphamide	DOID:8584	Burkitt Lymphoma	-0.00500382969255371
DB00773	Etoposide	DOID:8584	Burkitt Lymphoma	-0.00501044846323458
DB00262	Carmustine	DOID:4844	Ependymoma	-0.00503115332985645
DB00958	Carboplatin	DOID:299	Adenocarcinoma	-0.00503405426345712
DB00357	Aminoglutethimide	DOID:299	Adenocarcinoma	-0.00503842895160355
DB08398	2-amino-1-methyl-6-phenylimidazo(4,5-b)pyridine	DOID:299	Adenocarcinoma	-0.00503919498639723
DB00563	Methotrexate	DOID:707	Lymphoma, B-Cell	-0.0050412777409798
DB00993	Azathioprine	DOID:299	Adenocarcinoma	-0.00504367912921551
DB00635	Prednisone	DOID:255	Hemangioma	-0.00504580219072427
DB00997	Doxorubicin	DOID:299	Adenocarcinoma	-0.00505178030962152
DB00675	Tamoxifen	DOID:299	Adenocarcinoma	-0.00505539909984638
DB00605	Sulindac	DOID:299	Adenocarcinoma	-0.00506093588520147
DB01181	Ifosfamide	DOID:299	Adenocarcinoma	-0.00506157645708701
DB00882	Clomiphene	DOID:299	Adenocarcinoma	-0.0050640693546928
DB00104	Octreotide	DOID:299	Adenocarcinoma	-0.00507236052955641
DB05076	Fenretinide	DOID:299	Adenocarcinoma	-0.00507565707362685
DB00317	Gefitinib	DOID:299	Adenocarcinoma	-0.00507977919105458
DB01380	Cortisone	DOID:299	Adenocarcinoma	-0.00507985752962943
DB07706	2-hydroxyestradiol	DOID:299	Adenocarcinoma	-0.00508330579235179
DB02709	Resveratrol	DOID:707	Lymphoma, B-Cell	-0.005088851665302
DB01065	Melatonin	DOID:299	Adenocarcinoma	-0.0050952522581786
DB00635	Prednisone	DOID:707	Lymphoma, B-Cell	-0.00509525805586832
DB06543	astaxanthine	DOID:299	Adenocarcinoma	-0.00510509043205156
DB00531	Cyclophosphamide	DOID:299	Adenocarcinoma	-0.00510928289756403
DB13853	Anethole Trithione	DOID:299	Adenocarcinoma	-0.00511043146620328
DB00624	Testosterone	DOID:299	Adenocarcinoma	-0.00511228156306472
DB00276	Amsacrine	DOID:299	Adenocarcinoma	-0.00511500733212207
DB00773	Etoposide	DOID:299	Adenocarcinoma	-0.00511590166796679
DB01188	Ciclopirox	DOID:299	Adenocarcinoma	-0.00513428780585641
DB00396	Progesterone	DOID:299	Adenocarcinoma	-0.00513718824408667
DB00255	Diethylstilbestrol	DOID:299	Adenocarcinoma	-0.00514783929074743
DB08865	Crizotinib	DOID:299	Adenocarcinoma	-0.00514817979273659
DB01168	Procarbazine	DOID:299	Adenocarcinoma	-0.00515057850932559
DB00541	Vincristine	DOID:8584	Burkitt Lymphoma	-0.00515195501756379
DB00688	Mycophenolic Acid	DOID:707	Lymphoma, B-Cell	-0.00515702389845481
DB01042	Melphalan	DOID:8584	Burkitt Lymphoma	-0.0051589043278882
DB00428	Streptozocin	DOID:299	Adenocarcinoma	-0.00516018139038561
DB02546	Vorinostat	DOID:707	Lymphoma, B-Cell	-0.00516100659338999
DB01101	Capecitabine	DOID:299	Adenocarcinoma	-0.00516850289670824
DB00515	Cisplatin	DOID:687	Hepatoblastoma	-0.00517166560542055
DB00257	Clotrimazole	DOID:299	Adenocarcinoma	-0.00517635996745399
DB06825	Triptorelin Pamoate	DOID:299	Adenocarcinoma	-0.00519772913152816
DB00441	gemcitabine	DOID:299	Adenocarcinoma	-0.00520675691616453
DB00987	Cytarabine	DOID:707	Lymphoma, B-Cell	-0.00520739024183438
DB04743	nimesulide	DOID:299	Adenocarcinoma	-0.00521236913495622
DB00291	Chlorambucil	DOID:299	Adenocarcinoma	-0.00521390921957972
DB06724	Calcium Carbonate	DOID:299	Adenocarcinoma	-0.00522690166767538
DB01229	Paclitaxel	DOID:299	Adenocarcinoma	-0.00522876238685539
DB00188	Bortezomib	DOID:707	Lymphoma, B-Cell	-0.00522934084249356
DB00993	Azathioprine	DOID:255	Hemangioma	-0.00523482395636894
DB00650	Leucovorin	DOID:8584	Burkitt Lymphoma	-0.00525002362643147
DB00694	Daunorubicin	DOID:8584	Burkitt Lymphoma	-0.00525569077952844
DB00541	Vincristine	DOID:299	Adenocarcinoma	-0.00525740822220962
DB01168	Procarbazine	DOID:4844	Ependymoma	-0.00526229085606018
DB01042	Melphalan	DOID:299	Adenocarcinoma	-0.00526435753244677
DB00603	Medroxyprogesterone Acetate	DOID:299	Adenocarcinoma	-0.00526643107411458
DB01174	Phenobarbital	DOID:687	Hepatoblastoma	-0.00527239492145089
DB03496	alvocidib	DOID:707	Lymphoma, B-Cell	-0.00527563253718484
DB00993	Azathioprine	DOID:707	Lymphoma, B-Cell	-0.00528427982154629
DB00544	Fluorouracil	DOID:687	Hepatoblastoma	-0.00528567169915591
DB01041	Thalidomide	DOID:4844	Ependymoma	-0.00528770654893347
DB00997	Doxorubicin	DOID:707	Lymphoma, B-Cell	-0.00529238100216369
DB00305	Mitomycin	DOID:299	Adenocarcinoma	-0.00529793434770261
DB04066	trans-3-(4'-hydroxyphenyl)-2-propenoic acid	DOID:299	Adenocarcinoma	-0.00529873109711672
DB00526	Oxaliplatin	DOID:299	Adenocarcinoma	-0.0053014588151505
DB01181	Ifosfamide	DOID:707	Lymphoma, B-Cell	-0.00530217714952004
DB11529	Melengestrol Acetate	DOID:299	Adenocarcinoma	-0.00532625681952813
DB01050	Ibuprofen	DOID:299	Adenocarcinoma	-0.00532809237746586
DB01008	Busulfan	DOID:707	Lymphoma, B-Cell	-0.0053314872806773
DB11663	2-(1H-indazol-4-yl)-6-(4-methanesulfonylpiperazin-1-ylmethyl)-4-morpholin-4-ylthieno(3,2-d)pyrimidine	DOID:707	Lymphoma, B-Cell	-0.00533268276425432
DB00842	Oxazepam	DOID:687	Hepatoblastoma	-0.005343730342862
DB00531	Cyclophosphamide	DOID:707	Lymphoma, B-Cell	-0.00534988358973339
DB00650	Leucovorin	DOID:299	Adenocarcinoma	-0.00535547683099609
DB00773	Etoposide	DOID:707	Lymphoma, B-Cell	-0.00535650236023706
DB00694	Daunorubicin	DOID:299	Adenocarcinoma	-0.00536114398392236
DB01151	Desipramine	DOID:299	Adenocarcinoma	-0.00536254868114779
DB00951	Isoniazid	DOID:299	Adenocarcinoma	-0.0053678088686074
DB00541	Vincristine	DOID:4844	Ependymoma	-0.00536912056876367
DB00780	Phenelzine	DOID:255	Hemangioma	-0.00537032558775944
DB00322	Floxuridine	DOID:299	Adenocarcinoma	-0.00537234444612815
DB01168	Procarbazine	DOID:707	Lymphoma, B-Cell	-0.00539117920167534
DB00763	Methimazole	DOID:299	Adenocarcinoma	-0.0053975336353896
DB00864	Tacrolimus	DOID:707	Lymphoma, B-Cell	-0.00543682271991282
DB00007	Leuprolide	DOID:299	Adenocarcinoma	-0.00545953429653386
DB00242	Cladribine	DOID:707	Lymphoma, B-Cell	-0.00546774119061962
DB00541	Vincristine	DOID:707	Lymphoma, B-Cell	-0.00549800891435599
DB01042	Melphalan	DOID:707	Lymphoma, B-Cell	-0.00550495822455817
DB00252	Phenytoin	DOID:687	Hepatoblastoma	-0.00553801512652282
DB05294	N-(4-bromo-2-fluorophenyl)-6-methoxy-7-((1-methylpiperidin-4-yl)methoxy)quinazolin-4-amine	DOID:299	Adenocarcinoma	-0.0055438439963232
DB00945	Aspirin	DOID:349	Carcinoma, Signet Ring Cell	-0.00560726884106296
DB00661	Verapamil	DOID:687	Hepatoblastoma	-0.00574866921284863
DB12257	Platinum	DOID:769	Neuroblastoma	-0.00578265381264222
DB00501	Cimetidine	DOID:349	Carcinoma, Signet Ring Cell	-0.00581980817501644
DB01030	Topotecan	DOID:769	Neuroblastoma	-0.00582197452631379
DB00309	Vindesine	DOID:769	Neuroblastoma	-0.00597210672455097
DB00762	Irinotecan	DOID:769	Neuroblastoma	-0.00598852175521499
DB00515	Cisplatin	DOID:769	Neuroblastoma	-0.00599773132383759
DB00851	Dacarbazine	DOID:769	Neuroblastoma	-0.00603642115146515
DB00586	Diclofenac	DOID:769	Neuroblastoma	-0.00604954517339369
DB01169	Arsenic Trioxide	DOID:769	Neuroblastoma	-0.00605154248252422
DB00482	Celecoxib	DOID:769	Neuroblastoma	-0.00606097490090592
DB00197	Troglitazone	DOID:769	Neuroblastoma	-0.00610375525975911
DB00188	Bortezomib	DOID:769	Neuroblastoma	-0.00613960640342211
DB09110	Mesna	DOID:769	Neuroblastoma	-0.00614723759936474
DB01254	Dasatinib	DOID:8552	Leukemia, Myelogenous, Chronic, BCR-ABL Positive	-0.00614755665933949
DB08901	ponatinib	DOID:8552	Leukemia, Myelogenous, Chronic, BCR-ABL Positive	-0.00616969532055779
DB00958	Carboplatin	DOID:769	Neuroblastoma	-0.00618492051624638
DB00853	Temozolomide	DOID:769	Neuroblastoma	-0.00620025715307444
DB00997	Doxorubicin	DOID:769	Neuroblastoma	-0.00620264656273086
DB01181	Ifosfamide	DOID:769	Neuroblastoma	-0.00621244270986689
DB01008	Busulfan	DOID:769	Neuroblastoma	-0.00624175284139191
DB15334	biochanin A	DOID:3068	Glioblastoma	-0.00625333303176275
DB00531	Cyclophosphamide	DOID:769	Neuroblastoma	-0.00626014915030189
DB00773	Etoposide	DOID:769	Neuroblastoma	-0.00626676792060428
DB08865	Crizotinib	DOID:769	Neuroblastoma	-0.0062990460459061
DB01262	Decitabine	DOID:769	Neuroblastoma	-0.00632693548327497
DB00252	Phenytoin	DOID:769	Neuroblastoma	-0.00636408084507385
DB01700	AICA ribonucleotide	DOID:3068	Glioblastoma	-0.00639229548699667
DB00541	Vincristine	DOID:769	Neuroblastoma	-0.00640827447511834
DB01042	Melphalan	DOID:769	Neuroblastoma	-0.00641522378517219
DB00982	Isotretinoin	DOID:769	Neuroblastoma	-0.00645084916078372
DB00636	Clofibrate	DOID:3507	Dermatofibrosarcoma	-0.00649770161827663
DB04572	Thiotepa	DOID:769	Neuroblastoma	-0.00657068720012445
DB01708	Dehydroepiandrosterone	DOID:11612	Polycystic Ovary Syndrome	-0.0066129272577506
DB02709	Resveratrol	DOID:3007	Carcinoma, Ductal	-0.0067385707467081
DB09054	idelalisib	DOID:1037	Leukemia, Lymphoid	-0.0070669115022627
DB00328	Indomethacin	DOID:350	Dermatofibrosarcoma	-0.00713421726566117
DB00603	Medroxyprogesterone Acetate	DOID:3007	Carcinoma, Ductal	-0.00715675084816188
DB00571	Propranolol	DOID:255	Hemangioma	-0.00723009864643794
DB00724	Imiquimod	DOID:8632	Sarcoma, Kaposi	-0.00726659678514626
DB00860	Prednisolone	DOID:8543	Hodgkin Disease	-0.00739942781245058
DB00563	Methotrexate	DOID:8543	Hodgkin Disease	-0.00754822713273192
DB00309	Vindesine	DOID:8543	Hodgkin Disease	-0.00756879055599981
DB00570	Vinblastine	DOID:8543	Hodgkin Disease	-0.00758342305334577
DB00445	Epirubicin	DOID:8543	Hodgkin Disease	-0.00758389717386572
DB00515	Cisplatin	DOID:8543	Hodgkin Disease	-0.00759441515507027
DB00635	Prednisone	DOID:8543	Hodgkin Disease	-0.00760220744757163
DB00888	Mechlorethamine	DOID:8543	Hodgkin Disease	-0.007627967367926
DB00851	Dacarbazine	DOID:8543	Hodgkin Disease	-0.00763310498272503
DB00262	Carmustine	DOID:8543	Hodgkin Disease	-0.0076669910674106
DB00290	Bleomycin	DOID:8543	Hodgkin Disease	-0.00767604902098003
DB00987	Cytarabine	DOID:8543	Hodgkin Disease	-0.00771433963385367
DB01206	Lomustine	DOID:8543	Hodgkin Disease	-0.00774939496223888
DB00997	Doxorubicin	DOID:8543	Hodgkin Disease	-0.0077993303938393
DB01181	Ifosfamide	DOID:8543	Hodgkin Disease	-0.00780912654150069
DB01162	Terazosin	DOID:2671	Carcinoma, Transitional Cell	-0.00782260553701451
DB01008	Busulfan	DOID:8543	Hodgkin Disease	-0.00783843667273428
DB05088	tetrathiomolybdate	DOID:2645	Mesothelioma	-0.00784333200717598
DB00444	Teniposide	DOID:8543	Hodgkin Disease	-0.00785528838128692
DB00531	Cyclophosphamide	DOID:8543	Hodgkin Disease	-0.00785683298150526
DB00773	Etoposide	DOID:8543	Hodgkin Disease	-0.00786345175217636
DB01168	Procarbazine	DOID:8543	Hodgkin Disease	-0.00789812859359003
DB00428	Streptozocin	DOID:8543	Hodgkin Disease	-0.00790773147451969
DB00441	gemcitabine	DOID:8543	Hodgkin Disease	-0.00795430700034568
DB00252	Phenytoin	DOID:8543	Hodgkin Disease	-0.007960764676558
DB00541	Vincristine	DOID:8543	Hodgkin Disease	-0.00800495830661226
DB00570	Vinblastine	DOID:2994	Neoplasms, Germ Cell and Embryonal	-0.00800757083112365
DB01042	Melphalan	DOID:8543	Hodgkin Disease	-0.0080119076167527
DB00515	Cisplatin	DOID:2994	Neoplasms, Germ Cell and Embryonal	-0.00801856293272248
DB00477	Chlorpromazine	DOID:3070	Glioma	-0.00806712695263286
DB00290	Bleomycin	DOID:2994	Neoplasms, Germ Cell and Embryonal	-0.00810019679865333
DB00650	Leucovorin	DOID:8543	Hodgkin Disease	-0.00810302691529776
DB00959	Methylprednisolone	DOID:8543	Hodgkin Disease	-0.00814428662906015
DB04572	Thiotepa	DOID:8543	Hodgkin Disease	-0.00816737103142896
DB00958	Carboplatin	DOID:2994	Neoplasms, Germ Cell and Embryonal	-0.008205752125321
DB01204	Mitoxantrone	DOID:8543	Hodgkin Disease	-0.00822196727947568
DB01181	Ifosfamide	DOID:2994	Neoplasms, Germ Cell and Embryonal	-0.00823327431893108
DB01394	Colchicine	DOID:9538	Multiple Myeloma	-0.00823835633112165
DB00773	Etoposide	DOID:2994	Neoplasms, Germ Cell and Embryonal	-0.00828759952992693
DB01229	Paclitaxel	DOID:2994	Neoplasms, Germ Cell and Embryonal	-0.00840046024887693
DB09073	palbociclib	DOID:2994	Neoplasms, Germ Cell and Embryonal	-0.0084915642207782
DB00220	Nelfinavir	DOID:3962	Adenocarcinoma, Follicular	-0.00867666299568355
DB00773	Etoposide	DOID:4440	Seminoma	-0.00881991556999225
DB11616	pirarubicin	DOID:2645	Mesothelioma	-0.00887361997955023
DB00398	Sorafenib	DOID:2645	Mesothelioma	-0.00906731267510815
DB00530	Erlotinib Hydrochloride	DOID:2645	Mesothelioma	-0.00909242097514847
DB00293	raltitrexed	DOID:2645	Mesothelioma	-0.00911230358603225
DB00977	Ethinyl Estradiol	DOID:2645	Mesothelioma	-0.00911325658542213
DB00554	Piroxicam	DOID:2645	Mesothelioma	-0.00912136113668384
DB00336	Nitrofurazone	DOID:4440	Seminoma	-0.00915868266076388
DB06287	temsirolimus	DOID:2645	Mesothelioma	-0.00919454187557552
DB00361	Vinorelbine	DOID:2645	Mesothelioma	-0.00921087946410716
DB00515	Cisplatin	DOID:2645	Mesothelioma	-0.00923449176406129
DB06824	Trientine	DOID:2645	Mesothelioma	-0.00923886329023872
DB00945	Aspirin	DOID:2645	Mesothelioma	-0.00926097029887337
DB11672	Curcumin	DOID:2645	Mesothelioma	-0.00926894389872053
DB01080	Vigabatrin	DOID:13515	Tuberous Sclerosis	-0.00927540271067879
DB09130	Copper	DOID:2645	Mesothelioma	-0.00929125684963346
DB00282	Pamidronate	DOID:4305	Giant Cell Tumor of Bone	-0.00935565167367376
DB00958	Carboplatin	DOID:2645	Mesothelioma	-0.00942168095630376
DB00997	Doxorubicin	DOID:2645	Mesothelioma	-0.00943940700260417
DB05076	Fenretinide	DOID:2645	Mesothelioma	-0.00946328376657142
DB00317	Gefitinib	DOID:2645	Mesothelioma	-0.00946740588371294
DB00619	Imatinib Mesylate	DOID:2645	Mesothelioma	-0.00947201070769273
DB00773	Etoposide	DOID:2645	Mesothelioma	-0.00950352836073394
DB00262	Carmustine	DOID:3192	Neurilemmoma	-0.00954850221731681
DB01041	Thalidomide	DOID:2645	Mesothelioma	-0.00956362089553305
DB00877	Sirolimus	DOID:2645	Mesothelioma	-0.00956754988416227
DB00399	Zoledronic Acid	DOID:2645	Mesothelioma	-0.00957054743173598
DB00441	gemcitabine	DOID:2645	Mesothelioma	-0.00959438360915639
DB11135	Selenium	DOID:2645	Mesothelioma	-0.00960611877085067
DB01229	Paclitaxel	DOID:2645	Mesothelioma	-0.00961638908008529
DB00590	Doxazosin	DOID:127	Choroid Neoplasms	-0.00964855209732636
DB01181	Ifosfamide	DOID:3192	Neurilemmoma	-0.00969063769098701
DB00822	Disulfiram	DOID:2645	Mesothelioma	-0.00972858630947789
DB00859	Penicillamine	DOID:2645	Mesothelioma	-0.00974339204216208
DB00563	Methotrexate	DOID:5241	Hemangioblastoma	-0.00980469356598797
DB00630	Alendronate	DOID:4305	Giant Cell Tumor of Bone	-0.00983319638516296
DB00642	Pemetrexed	DOID:2645	Mesothelioma	-0.00996628953322189
DB00352	Thioguanine	DOID:9119	Leukemia, Myeloid, Acute	-0.0100185583049061
DB00399	Zoledronic Acid	DOID:4305	Giant Cell Tumor of Bone	-0.0100228727019869
DB01168	Procarbazine	DOID:5241	Hemangioblastoma	-0.0101545950267575
DB00541	Vincristine	DOID:5241	Hemangioblastoma	-0.0102614247395587
DB00570	Vinblastine	DOID:8632	Sarcoma, Kaposi	-0.0103062293986723
DB00290	Bleomycin	DOID:8632	Sarcoma, Kaposi	-0.0103988553662664
DB00997	Doxorubicin	DOID:3347	Neoplasms, Bone Tissue	-0.0104288048173938
DB00531	Cyclophosphamide	DOID:3347	Neoplasms, Bone Tissue	-0.0104863074051118
DB00853	Temozolomide	DOID:8632	Sarcoma, Kaposi	-0.0105197473291972
DB00997	Doxorubicin	DOID:8632	Sarcoma, Kaposi	-0.0105221367388629
DB04942	tamibarotene	DOID:9538	Multiple Myeloma	-0.0105381605678409
DB00541	Vincristine	DOID:3347	Neoplasms, Bone Tissue	-0.0106344327297752
DB01041	Thalidomide	DOID:8632	Sarcoma, Kaposi	-0.0106463506316089
DB00541	Vincristine	DOID:8632	Sarcoma, Kaposi	-0.0107277646516134
DB00495	Zidovudine	DOID:8632	Sarcoma, Kaposi	-0.0107481754847497
DB12662	naveglitazar	DOID:3382	Liposarcoma	-0.0108584209258403
DB06287	temsirolimus	DOID:13515	Tuberous Sclerosis	-0.0108915328549739
DB09153	Sodium Chloride	DOID:899	Cervical Intraepithelial Neoplasia	-0.0109347536803986
DB00398	Sorafenib	DOID:3382	Liposarcoma	-0.0110560317706122
DB01590	Everolimus	DOID:13515	Tuberous Sclerosis	-0.0111657799641138
DB11251	Tocopherols	DOID:2645	Mesothelioma	-0.0112543345606561
DB00681	Amphotericin B	DOID:3068	Glioblastoma	-0.0112569719953921
DB00877	Sirolimus	DOID:13515	Tuberous Sclerosis	-0.0112645408635866
DB00220	Nelfinavir	DOID:3382	Liposarcoma	-0.0113037631579216
DB00197	Troglitazone	DOID:3382	Liposarcoma	-0.0113292347950345
DB04216	Quercetin	DOID:4236	Carcinosarcoma	-0.011465820092538
DB01229	Paclitaxel	DOID:3382	Liposarcoma	-0.0116051081753
DB06510	muraglitazar	DOID:3382	Liposarcoma	-0.0116622870539376
DB09073	palbociclib	DOID:3382	Liposarcoma	-0.0116962121469816
DB08398	2-amino-1-methyl-6-phenylimidazo(4,5-b)pyridine	DOID:4236	Carcinosarcoma	-0.011793919597693
DB00531	Cyclophosphamide	DOID:4236	Carcinosarcoma	-0.0118640075085895
DB00470	Dronabinol	DOID:3070	Glioma	-0.0119617552388982
DB00627	Niacin	DOID:9119	Leukemia, Myeloid, Acute	-0.0124668070526024
DB00928	Azacitidine	DOID:285	Leukemia, Hairy Cell	-0.0127554139451487
DB00242	Cladribine	DOID:285	Leukemia, Hairy Cell	-0.0129740513312516
DB01708	Dehydroepiandrosterone	DOID:299	Adenocarcinoma	-0.0132606292511882
DB00755	Tretinoin	DOID:3308	Carcinoma, Embryonal	-0.0134549106019771
DB00570	Vinblastine	DOID:3308	Carcinoma, Embryonal	-0.0135183128092225
DB00290	Bleomycin	DOID:3308	Carcinoma, Embryonal	-0.0136109387771131
DB01115	Nifedipine	DOID:127	Choroid Neoplasms	-0.0137253831124257
DB00996	Gabapentin	DOID:127	Choroid Neoplasms	-0.0137332778739606
DB06769	Bendamustine Hydrochloride	DOID:1037	Leukemia, Lymphoid	-0.0137860207309226
DB00925	Phenoxybenzamine	DOID:127	Choroid Neoplasms	-0.0137912903399746
DB00531	Cyclophosphamide	DOID:3308	Carcinoma, Embryonal	-0.0137917227376606
DB00783	Estradiol	DOID:127	Choroid Neoplasms	-0.0139017248434072
DB13964	Peanut Oil	DOID:3172	Adenoma	-0.0139143307907154
DB00541	Vincristine	DOID:3308	Carcinoma, Embryonal	-0.0139398480626268
DB00302	Tranexamic Acid	DOID:127	Choroid Neoplasms	-0.0139577386090654
DB03843	Formaldehyde	DOID:127	Choroid Neoplasms	-0.0139890087989194
DB11672	Curcumin	DOID:127	Choroid Neoplasms	-0.0140864958510887
DB00762	Irinotecan	DOID:3181	Oligodendroglioma	-0.0141023153732033
DB00636	Clofibrate	DOID:127	Choroid Neoplasms	-0.0141264315957436
DB01645	Genistein	DOID:127	Choroid Neoplasms	-0.014145772327947
DB00262	Carmustine	DOID:3181	Oligodendroglioma	-0.014184100854611
DB00188	Bortezomib	DOID:4051	Rhabdomyosarcoma, Alveolar	-0.0141890479323733
DB00481	Raloxifene Hydrochloride	DOID:127	Choroid Neoplasms	-0.0141935788486832
DB00675	Tamoxifen	DOID:127	Choroid Neoplasms	-0.014260577744709
DB01206	Lomustine	DOID:3181	Oligodendroglioma	-0.0142665047491026
DB00853	Temozolomide	DOID:3181	Oligodendroglioma	-0.0143140507711622
DB00396	Progesterone	DOID:127	Choroid Neoplasms	-0.0143423668890522
DB00255	Diethylstilbestrol	DOID:127	Choroid Neoplasms	-0.0143530179357986
DB13069	Nimustine	DOID:4359	Melanoma, Amelanotic	-0.0143875667848222
DB00515	Cisplatin	DOID:4359	Melanoma, Amelanotic	-0.0143923381003859
DB06825	Triptorelin Pamoate	DOID:127	Choroid Neoplasms	-0.0144029077765629
DB01168	Procarbazine	DOID:3181	Oligodendroglioma	-0.0144152383805676
DB00851	Dacarbazine	DOID:4359	Melanoma, Amelanotic	-0.0144310279276325
DB00014	Goserelin	DOID:127	Choroid Neoplasms	-0.0145198973098338
DB00541	Vincristine	DOID:3181	Oligodendroglioma	-0.0145220680936764
DB00675	Tamoxifen	DOID:4359	Melanoma, Amelanotic	-0.0146008721293791
DB00007	Leuprolide	DOID:127	Choroid Neoplasms	-0.0146647129408685
DB04572	Thiotepa	DOID:3181	Oligodendroglioma	-0.0146844808182308
DB00541	Vincristine	DOID:4359	Melanoma, Amelanotic	-0.0148028812516359
DB00947	Fulvestrant	DOID:769	Neuroblastoma	-0.0148753511429401
DB02709	Resveratrol	DOID:8864	Leukemia, Monocytic, Acute	-0.0149610418490313
DB01698	Rutin	DOID:9538	Multiple Myeloma	-0.0149864509789753
DB06757	Manganese	DOID:3068	Glioblastoma	-0.0150022237771115
DB01169	Arsenic Trioxide	DOID:8864	Leukemia, Monocytic, Acute	-0.0150134671059543
DB06732	beta-Naphthoflavone	DOID:3172	Adenoma	-0.0150392218900509
DB00987	Cytarabine	DOID:8864	Leukemia, Monocytic, Acute	-0.0150795804261129
DB08901	ponatinib	DOID:9119	Leukemia, Myeloid, Acute	-0.0153786417045926
DB06728	aniline	DOID:4235	Sarcoma	-0.0154782282225924
DB06536	tesaglitazar	DOID:255	Hemangioma	-0.0159496921506299
DB06444	HU 211	DOID:3070	Glioma	-0.0159684485060188
DB00603	Medroxyprogesterone Acetate	DOID:3319	Lymphangioleiomyomatosis	-0.0169156952846928
DB12662	naveglitazar	DOID:3355	Fibrosarcoma	-0.0178700958105402
DB14322	Coconut Oil	DOID:3172	Adenoma	-0.0179663690163155
DB00328	Indomethacin	DOID:3355	Fibrosarcoma	-0.018185173014938
DB00515	Cisplatin	DOID:3355	Fibrosarcoma	-0.0182348857439426
DB01169	Arsenic Trioxide	DOID:3355	Fibrosarcoma	-0.0182886969026449
DB01234	Dexamethasone	DOID:3355	Fibrosarcoma	-0.0183797261266912
DB04258	seocalcitol	DOID:3070	Glioma	-0.0192204529527307
DB00938	Salmeterol Xinafoate	DOID:4310	Smooth Muscle Tumor	-0.019456981666962
DB01268	Sunitinib	DOID:169	Neuroendocrine Tumors	-0.0198270526224283
DB00958	Carboplatin	DOID:169	Neuroendocrine Tumors	-0.0201894344622144
DB00104	Octreotide	DOID:169	Neuroendocrine Tumors	-0.0202277407285727
DB01590	Everolimus	DOID:169	Neuroendocrine Tumors	-0.0202365424906932
DB01229	Paclitaxel	DOID:169	Neuroendocrine Tumors	-0.0203841425859378
DB01041	Thalidomide	DOID:5151	Neurofibroma, Plexiform	-0.0211115315233062
DB01033	Mercaptopurine	DOID:9119	Leukemia, Myeloid, Acute	-0.0213039407583778
DB00563	Methotrexate	DOID:3371	Chondrosarcoma	-0.0214896640800039
DB00515	Cisplatin	DOID:3069	Astrocytoma	-0.0218998532461194
DB13323	Trichloroethylene	DOID:3069	Astrocytoma	-0.0219468633855229
DB00262	Carmustine	DOID:3069	Astrocytoma	-0.0219724291581885
DB01206	Lomustine	DOID:3069	Astrocytoma	-0.0220548330527646
DB00853	Temozolomide	DOID:3069	Astrocytoma	-0.0221023790750468
DB00773	Etoposide	DOID:3069	Astrocytoma	-0.0221688898428503
DB01168	Procarbazine	DOID:3069	Astrocytoma	-0.0222035666841025
DB00541	Vincristine	DOID:3069	Astrocytoma	-0.0223103963971556
DB02546	Vorinostat	DOID:3246	Rhabdomyosarcoma, Embryonal	-0.023631185030044
DB00188	Bortezomib	DOID:3246	Rhabdomyosarcoma, Embryonal	-0.0236995192794827
DB00884	Risedronic Acid	DOID:2645	Mesothelioma	-0.0259785821558388
DB01073	fludarabine	DOID:1037	Leukemia, Lymphoid	-0.0274738043477945
DB01357	Mestranol	DOID:3172	Adenoma	-0.0283594438267125
DB00806	Pentoxifylline	DOID:1037	Leukemia, Lymphoid	-0.0285406157411427
DB00277	Theophylline	DOID:1037	Leukemia, Lymphoid	-0.0286258534101704
DB00563	Methotrexate	DOID:1037	Leukemia, Lymphoid	-0.0286478482402118
DB00515	Cisplatin	DOID:1037	Leukemia, Lymphoid	-0.0286940362622659
DB02709	Resveratrol	DOID:1037	Leukemia, Lymphoid	-0.0286954221640919
DB00635	Prednisone	DOID:1037	Leukemia, Lymphoid	-0.0287018285547997
DB00126	Ascorbic Acid	DOID:1037	Leukemia, Lymphoid	-0.0287158027011449
DB01005	Hydroxyurea	DOID:1037	Leukemia, Lymphoid	-0.0287416428269742
DB01169	Arsenic Trioxide	DOID:1037	Leukemia, Lymphoid	-0.0287478474212594
DB00136	Calcitriol	DOID:1037	Leukemia, Lymphoid	-0.0287580736608467
DB00437	Allopurinol	DOID:1037	Leukemia, Lymphoid	-0.0288100716323986
DB00987	Cytarabine	DOID:1037	Leukemia, Lymphoid	-0.0288139607411103
DB03496	alvocidib	DOID:1037	Leukemia, Lymphoid	-0.0288822030366161
DB00997	Doxorubicin	DOID:1037	Leukemia, Lymphoid	-0.0288989515012793
DB04690	Camptothecin	DOID:1037	Leukemia, Lymphoid	-0.0289085877434081
DB00531	Cyclophosphamide	DOID:1037	Leukemia, Lymphoid	-0.0289564540891115
DB00291	Chlorambucil	DOID:1037	Leukemia, Lymphoid	-0.0290610804112826
DB00242	Cladribine	DOID:1037	Leukemia, Lymphoid	-0.0290743116895861
DB01229	Paclitaxel	DOID:1037	Leukemia, Lymphoid	-0.0290759335786241
DB00541	Vincristine	DOID:1037	Leukemia, Lymphoid	-0.0291045794138321
DB06536	tesaglitazar	DOID:3355	Fibrosarcoma	-0.0291465679962374
DB04572	Thiotepa	DOID:1037	Leukemia, Lymphoid	-0.029266992138756
DB01204	Mitoxantrone	DOID:1037	Leukemia, Lymphoid	-0.0293215883865746
DB15304	Carrageenan	DOID:3355	Fibrosarcoma	-0.0309401469856421
DB00352	Thioguanine	DOID:1037	Leukemia, Lymphoid	-0.0356989646384293
DB00997	Doxorubicin	DOID:1618	Fibroadenoma	-0.0379361946001893
DB00694	Daunorubicin	DOID:1618	Fibroadenoma	-0.038245558274704
DB01033	Mercaptopurine	DOID:1037	Leukemia, Lymphoid	-0.046984347091735
