# Supplementary material for: DDCM: A Computational Strategy for Drug Repositioning Based on Support-Vector Regression Algorithm
Source: Int J Mol Sci. 2024 May 12;25(10):5267. doi: 10.3390/ijms25105267 (PMC11121335; doi:10.3390/ijms25105267)
Supplement: Supplementary file 1 [file ijms-25-05267-s001.zip › File S4/1_c04.588_CorScore/adrenocortical carcinoma_score.csv]

DrugBankID	DrugName	DOID	DiseaseName	score
0.00110096048250005	0.0063968849549197
DB00694	Daunorubicin	DOID:0060060	Lymphoma, Non-Hodgkin	0.524919342477562
DB00694	Daunorubicin	DOID:299	Adenocarcinoma	0.523658702755673
DB00694	Daunorubicin	DOID:9119	Leukemia, Myeloid, Acute	0.523635287899181
DB00694	Daunorubicin	DOID:8584	Burkitt Lymphoma	0.523553747582242
DB00694	Daunorubicin	DOID:1618	Fibroadenoma	0.521090300446853
DB01394	Colchicine	DOID:9538	Multiple Myeloma	0.286919964774662
DB01179	Podophyllotoxin	DOID:2671	Carcinoma, Transitional Cell	0.202025868246548
DB00196	Fluconazole	DOID:3068	Glioblastoma	0.126739029983827
DB01217	Anastrozole	DOID:299	Adenocarcinoma	0.125188106755482
DB00753	Isoflurane	DOID:3172	Adenoma	0.10255371413836
DB00213	Pantoprazole	DOID:9206	Barrett Esophagus	0.102148989987089
DB09053	PCI 32765	DOID:1040	Leukemia, Lymphocytic, Chronic, B-Cell	0.099469957094268
DB06824	Trientine	DOID:2645	Mesothelioma	0.0987275912373039
DB06448	lonafarnib	DOID:9538	Multiple Myeloma	0.0973447103428767
DB09053	PCI 32765	DOID:1037	Leukemia, Lymphoid	0.0949215281236394
DB01073	fludarabine	DOID:1040	Leukemia, Lymphocytic, Chronic, B-Cell	0.0894852181928122
DB01073	fludarabine	DOID:9119	Leukemia, Myeloid, Acute	0.0869671070547834
DB01073	fludarabine	DOID:1037	Leukemia, Lymphoid	0.0849367892227369
DB01138	Sulfinpyrazone	DOID:9538	Multiple Myeloma	0.0814695793468761
DB01373	Calcium	DOID:0060060	Lymphoma, Non-Hodgkin	0.0803712658491654
DB11890	Cilengitide	DOID:3068	Glioblastoma	0.0801386594751797
DB01373	Calcium	DOID:8552	Leukemia, Myelogenous, Chronic, BCR-ABL Positive	0.079797843695757
DB11617	Aclarubicin	DOID:9119	Leukemia, Myeloid, Acute	0.0792014074994603
DB00448	Lansoprazole	DOID:9206	Barrett Esophagus	0.0764854021298947
DB09350	Piperonyl Butoxide	DOID:3172	Adenoma	0.0633882118765739
DB01268	Sunitinib	DOID:9253	Gastrointestinal Stromal Tumors	0.0602656785876273
DB01268	Sunitinib	DOID:169	Neuroendocrine Tumors	0.0583862108132359
DB00446	Chloramphenicol	DOID:9119	Leukemia, Myeloid, Acute	0.0490026844474745
DB05220	MLN 8237	DOID:769	Neuroblastoma	0.047523237686245
DB06769	Bendamustine Hydrochloride	DOID:1040	Leukemia, Lymphocytic, Chronic, B-Cell	0.045827548463235
DB00137	Lutein	DOID:11612	Polycystic Ovary Syndrome	0.04500905952861
DB04942	tamibarotene	DOID:9538	Multiple Myeloma	0.0445915258243384
DB00727	Nitroglycerin	DOID:4928	Cholangiocarcinoma	0.043342879172915
DB11919	O(6)-benzylguanine	DOID:3070	Glioma	0.0425536392440772
DB06641	perifosine	DOID:3068	Glioblastoma	0.0414618932704985
DB06769	Bendamustine Hydrochloride	DOID:1037	Leukemia, Lymphoid	0.0412791194926464
DB00724	Imiquimod	DOID:2513	Carcinoma, Basal Cell	0.0382659444410774
DB00724	Imiquimod	DOID:255	Hemangioma	0.036804623144489
DB00724	Imiquimod	DOID:8632	Sarcoma, Kaposi	0.0363465400426569
DB00571	Propranolol	DOID:255	Hemangioma	0.034527526465877
DB06732	beta-Naphthoflavone	DOID:3172	Adenoma	0.0333555130327109
DB04571	Trioxsalen	DOID:8691	Mycosis Fungoides	0.0310405103227583
DB01033	Mercaptopurine	DOID:9119	Leukemia, Myeloid, Acute	0.0300178204971512
DB15334	biochanin A	DOID:3068	Glioblastoma	0.0296289654346521
DB09054	idelalisib	DOID:0060058	Lymphoma	0.0295823693406297
DB13014	hypericin	DOID:3068	Glioblastoma	0.0292325828537963
DB14545	hydrocortisone hemisuccinate	DOID:0060058	Lymphoma	0.0283275339348022
DB01033	Mercaptopurine	DOID:1037	Leukemia, Lymphoid	0.0279875026649377
DB09054	idelalisib	DOID:1037	Leukemia, Lymphoid	0.0267946614858384
DB03068	pyrimidin-2-one beta-ribofuranoside	DOID:9538	Multiple Myeloma	0.0266937537695258
DB01136	Carvedilol	DOID:3070	Glioma	0.0266193963190161
DB11251	Tocopherols	DOID:2645	Mesothelioma	0.0258980725709082
DB06757	Manganese	DOID:3068	Glioblastoma	0.0247836308924639
DB12948	3,4-dihydroxybenzohydroxamic acid	DOID:3071	Gliosarcoma	0.0238640996592113
DB00681	Amphotericin B	DOID:3068	Glioblastoma	0.0238254292180794
DB12948	3,4-dihydroxybenzohydroxamic acid	DOID:0050902	Medulloblastoma	0.0237721188375036
DB00947	Fulvestrant	DOID:769	Neuroblastoma	0.0234047654071992
DB12948	3,4-dihydroxybenzohydroxamic acid	DOID:3070	Glioma	0.0232191140901189
DB01017	Minocycline	DOID:139	Papilloma	0.0212233035508841
DB04655	metoprine	DOID:8691	Mycosis Fungoides	0.0210109649731266
DB11175	picolinic acid	DOID:3172	Adenoma	0.0205886811804899
DB01017	Minocycline	DOID:3070	Glioma	0.0201178113749051
DB04655	metoprine	DOID:299	Adenocarcinoma	0.0191290371111706
DB00480	Lenalidomide	DOID:0060060	Lymphoma, Non-Hodgkin	0.0190759502240986
DB06174	Noscapine	DOID:715	Leukemia, T-Cell	0.0187630316429362
DB06174	Noscapine	DOID:3070	Glioma	0.0186858953469527
DB00480	Lenalidomide	DOID:9538	Multiple Myeloma	0.0181650848780884
DB04944	acadesine	DOID:1040	Leukemia, Lymphocytic, Chronic, B-Cell	0.0179766217635536
DB00480	Lenalidomide	DOID:707	Lymphoma, B-Cell	0.0177950036903428
DB08804	Nandrolone Decanoate	DOID:255	Hemangioma	0.0167270297361451
DB11648	afuresertib	DOID:0060060	Lymphoma, Non-Hodgkin	0.0163563200808046
DB11648	afuresertib	DOID:9538	Multiple Myeloma	0.0154454547342225
DB01759	kojic acid	DOID:3172	Adenoma	0.0154141419473613
DB08889	carfilzomib	DOID:9538	Multiple Myeloma	0.0153676401684343
DB11648	afuresertib	DOID:8543	Hodgkin Disease	0.0147864498113207
DB06809	plerixafor octahydrochloride	DOID:3068	Glioblastoma	0.0144869841751279
DB14322	Coconut Oil	DOID:3172	Adenoma	0.0142987864290359
DB06176	romidepsin	DOID:0060061	Lymphoma, T-Cell, Cutaneous	0.0139888057271636
DB06176	romidepsin	DOID:2671	Carcinoma, Transitional Cell	0.0135868299190821
DB00863	Ranitidine	DOID:9206	Barrett Esophagus	0.0125935177985293
DB01095	Fluvastatin	DOID:9538	Multiple Myeloma	0.00866511186768557
DB05088	tetrathiomolybdate	DOID:2645	Mesothelioma	0.00864279972986734
DB08868	Fingolimod Hydrochloride	DOID:8552	Leukemia, Myelogenous, Chronic, BCR-ABL Positive	0.0073967085350751
DB00254	Doxycycline	DOID:0060058	Lymphoma	0.00683298889058923
DB00338	Omeprazole	DOID:9206	Barrett Esophagus	0.00598432924694689
DB15304	Carrageenan	DOID:3355	Fibrosarcoma	0.00501785701689447
DB09199	netoglitazone	DOID:9538	Multiple Myeloma	0.00481399173410421
DB01162	Terazosin	DOID:2671	Carcinoma, Transitional Cell	0.00367224978004152
DB03057	Malondialdehyde	DOID:8552	Leukemia, Myelogenous, Chronic, BCR-ABL Positive	0.00348114943931063
DB03057	Malondialdehyde	DOID:11612	Polycystic Ovary Syndrome	0.00328091951659379
DB08398	2-amino-1-methyl-6-phenylimidazo(4,5-b)pyridine	DOID:8719	Carcinoma in Situ	0.00252463707821624
DB13911	Eosine I Bluish	DOID:715	Leukemia, T-Cell	0.0024946984320727
DB01065	Melatonin	DOID:4928	Cholangiocarcinoma	0.0024765578510407
DB01219	Dantrolene	DOID:1040	Leukemia, Lymphocytic, Chronic, B-Cell	0.00240791949928551
DB00252	Phenytoin	DOID:1040	Leukemia, Lymphocytic, Chronic, B-Cell	0.00239621364397022
DB01204	Mitoxantrone	DOID:1040	Leukemia, Lymphocytic, Chronic, B-Cell	0.00237651700228722
DB01701	propylene dichloride	DOID:4928	Cholangiocarcinoma	0.00237111837514345
DB00531	Cyclophosphamide	DOID:1040	Leukemia, Lymphocytic, Chronic, B-Cell	0.00232552846414355
DB00877	Sirolimus	DOID:1040	Leukemia, Lymphocytic, Chronic, B-Cell	0.00230128790867487
DB00563	Methotrexate	DOID:4928	Cholangiocarcinoma	0.00225514100135724
DB00603	Medroxyprogesterone Acetate	DOID:1040	Leukemia, Lymphocytic, Chronic, B-Cell	0.00222520924265188
DB00987	Cytarabine	DOID:1040	Leukemia, Lymphocytic, Chronic, B-Cell	0.00222335503916601
DB00563	Methotrexate	DOID:1040	Leukemia, Lymphocytic, Chronic, B-Cell	0.00218770005189581
DB00291	Chlorambucil	DOID:1040	Leukemia, Lymphocytic, Chronic, B-Cell	0.00218417063538032
DB03496	alvocidib	DOID:1040	Leukemia, Lymphocytic, Chronic, B-Cell	0.00215588421295107
DB00242	Cladribine	DOID:1040	Leukemia, Lymphocytic, Chronic, B-Cell	0.00214800454632877
DB00925	Phenoxybenzamine	DOID:1040	Leukemia, Lymphocytic, Chronic, B-Cell	0.00212368276977468
DB01041	Thalidomide	DOID:4928	Cholangiocarcinoma	0.00208900476175264
DB01393	Bezafibrate	DOID:1040	Leukemia, Lymphocytic, Chronic, B-Cell	0.00203900399059895
DB00262	Carmustine	DOID:4928	Cholangiocarcinoma	0.00203316469861212
DB01041	Thalidomide	DOID:1040	Leukemia, Lymphocytic, Chronic, B-Cell	0.00202156381231963
DB01169	Arsenic Trioxide	DOID:1040	Leukemia, Lymphocytic, Chronic, B-Cell	0.00200717558368621
DB00309	Vindesine	DOID:1967	Leiomyosarcoma	0.00199434352313874
DB00564	Carbamazepine	DOID:1040	Leukemia, Lymphocytic, Chronic, B-Cell	0.00195814486820564
DB00741	Hydrocortisone	DOID:1040	Leukemia, Lymphocytic, Chronic, B-Cell	0.00194863648746865
DB00855	Aminolevulinic Acid	DOID:8691	Mycosis Fungoides	0.00190230534208266
DB00970	Dactinomycin	DOID:1967	Leiomyosarcoma	0.00186081899972654
DB00553	Methoxsalen	DOID:8691	Mycosis Fungoides	0.0018607747622684
DB01174	Phenobarbital	DOID:4928	Cholangiocarcinoma	0.0018226811777807
DB01248	Docetaxel	DOID:1967	Leiomyosarcoma	0.00180036917860624
DB00531	Cyclophosphamide	DOID:1967	Leiomyosarcoma	0.00175834768052771
DB00959	Methylprednisolone	DOID:1040	Leukemia, Lymphocytic, Chronic, B-Cell	0.0017329216945586
DB01181	Ifosfamide	DOID:1967	Leiomyosarcoma	0.00171452811917314
DB01083	Orlistat	DOID:1040	Leukemia, Lymphocytic, Chronic, B-Cell	0.00167986687793417
DB00635	Prednisone	DOID:1967	Leiomyosarcoma	0.00164308748882744
DB03843	Formaldehyde	DOID:1967	Leiomyosarcoma	0.00163324372343174
DB00277	Theophylline	DOID:1040	Leukemia, Lymphocytic, Chronic, B-Cell	0.00162729815938531
DB00958	Carboplatin	DOID:1967	Leiomyosarcoma	0.00161727075748805
DB00822	Disulfiram	DOID:1040	Leukemia, Lymphocytic, Chronic, B-Cell	0.00158841685324082
DB00851	Dacarbazine	DOID:1967	Leiomyosarcoma	0.00157825068158521
DB00945	Aspirin	DOID:1967	Leiomyosarcoma	0.00155137785856771
DB09110	Mesna	DOID:1967	Leiomyosarcoma	0.00148253795251904
DB01169	Arsenic Trioxide	DOID:8691	Mycosis Fungoides	0.00139440716387815
DB00262	Carmustine	DOID:8691	Mycosis Fungoides	0.00135295532936749
DB00309	Vindesine	DOID:0060060	Lymphoma, Non-Hodgkin	0.00132746774699308
DB01168	Procarbazine	DOID:0060060	Lymphoma, Non-Hodgkin	0.00127440275500987
DB00445	Epirubicin	DOID:0060060	Lymphoma, Non-Hodgkin	0.0012434947212113
DB00444	Teniposide	DOID:0060060	Lymphoma, Non-Hodgkin	0.001211168968796
DB00563	Methotrexate	DOID:2513	Carcinoma, Basal Cell	0.0011921484871503
DB12418	Saccharin	DOID:139	Papilloma	0.0011876239547953
DB00795	Sulfasalazine	DOID:139	Papilloma	0.00118629915424781
DB00252	Phenytoin	DOID:0060060	Lymphoma, Non-Hodgkin	0.00116215708494946
DB01204	Mitoxantrone	DOID:0060060	Lymphoma, Non-Hodgkin	0.00114246044259944
DB06510	muraglitazar	DOID:139	Papilloma	0.00114028853860146
DB00531	Cyclophosphamide	DOID:139	Papilloma	0.0011123435248975
DB00441	gemcitabine	DOID:0060060	Lymphoma, Non-Hodgkin	0.0011120599900912
DB00531	Cyclophosphamide	DOID:0060060	Lymphoma, Non-Hodgkin	0.00109147190465916
DB01483	Barbital	DOID:139	Papilloma	0.00107917095748608
DB01030	Topotecan	DOID:0060060	Lymphoma, Non-Hodgkin	0.00107827947155767
DB10345	Dust	DOID:139	Papilloma	0.00106828652832922
DB12298	5-hydroxymethylfurfural	DOID:139	Papilloma	0.00105605180582855
DB01181	Ifosfamide	DOID:0060060	Lymphoma, Non-Hodgkin	0.00104765234266688
DB00772	Malathion	DOID:0060060	Lymphoma, Non-Hodgkin	0.00104455926872501
DB00650	Leucovorin	DOID:0060060	Lymphoma, Non-Hodgkin	0.00102340347331173
DB02709	Resveratrol	DOID:0060060	Lymphoma, Non-Hodgkin	0.00101833697085771
DB11091	Hydrogen Peroxide	DOID:139	Papilloma	0.00101791580826313
DB06774	Capsaicin	DOID:139	Papilloma	0.00100129703470761
DB00806	Pentoxifylline	DOID:0060061	Lymphoma, T-Cell, Cutaneous	0.000998023289741828
DB00987	Cytarabine	DOID:0060060	Lymphoma, Non-Hodgkin	0.000989298480227857
DB01143	Amifostine	DOID:0060060	Lymphoma, Non-Hodgkin	0.000984484297336413
DB00635	Prednisone	DOID:0060060	Lymphoma, Non-Hodgkin	0.000976211712989089
DB04365	Arecoline	DOID:2513	Carcinoma, Basal Cell	0.000966829188141366
DB01042	Melphalan	DOID:0060060	Lymphoma, Non-Hodgkin	0.000964192492317911
DB00993	Azathioprine	DOID:2513	Carcinoma, Basal Cell	0.000964166505682845
DB13424	DDT	DOID:0060060	Lymphoma, Non-Hodgkin	0.000960724771444793
DB00563	Methotrexate	DOID:0060060	Lymphoma, Non-Hodgkin	0.000953643492061479
DB00291	Chlorambucil	DOID:0060060	Lymphoma, Non-Hodgkin	0.000950114075822212
DB00624	Testosterone	DOID:0060060	Lymphoma, Non-Hodgkin	0.000941923137118911
DB00553	Methoxsalen	DOID:0060061	Lymphoma, T-Cell, Cutaneous	0.000934898738500584
DB04572	Thiotepa	DOID:0060060	Lymphoma, Non-Hodgkin	0.000934709864547661
DB00437	Allopurinol	DOID:0060060	Lymphoma, Non-Hodgkin	0.000916232658993626
DB00851	Dacarbazine	DOID:0060060	Lymphoma, Non-Hodgkin	0.000911374906228252
DB00126	Ascorbic Acid	DOID:139	Papilloma	0.000893096765305662
DB13323	Trichloroethylene	DOID:0060060	Lymphoma, Non-Hodgkin	0.000890474703092087
DB09096	Benzoyl Peroxide	DOID:139	Papilloma	0.000849933194805613
DB04824	Phenolphthalein	DOID:0060058	Lymphoma	0.000833596160704081
DB02994	Cacodylic Acid	DOID:139	Papilloma	0.000825877424937976
DB00290	Bleomycin	DOID:0060060	Lymphoma, Non-Hodgkin	0.000816521129405862
DB09110	Mesna	DOID:0060060	Lymphoma, Non-Hodgkin	0.00081566217666959
DB08809	Dichloroacetic Acid	DOID:139	Papilloma	0.000801717102162675
DB00309	Vindesine	DOID:0060058	Lymphoma	0.000800803190679295
DB01041	Thalidomide	DOID:0060060	Lymphoma, Non-Hodgkin	0.000787507252819258
DB01008	Busulfan	DOID:0060060	Lymphoma, Non-Hodgkin	0.000776881029907889
DB15588	ursolic acid	DOID:139	Papilloma	0.000772413068443972
DB00309	Vindesine	DOID:8552	Leukemia, Myelogenous, Chronic, BCR-ABL Positive	0.00075404559271694
DB04365	Arecoline	DOID:139	Papilloma	0.000749195812278364
DB01168	Procarbazine	DOID:0060058	Lymphoma	0.000747738198875275
DB01168	Procarbazine	DOID:0050902	Medulloblastoma	0.000742786947798585
DB01592	Iron	DOID:139	Papilloma	0.000742736483620637
DB00970	Dactinomycin	DOID:3247	Rhabdomyosarcoma	0.000737658589069573
DB00993	Azathioprine	DOID:0060060	Lymphoma, Non-Hodgkin	0.0007256615111145
DB06767	Ammonium Chloride	DOID:139	Papilloma	0.000718920508999771
DB00445	Epirubicin	DOID:0060058	Lymphoma	0.000716830165267884
DB00136	Calcitriol	DOID:0060060	Lymphoma, Non-Hodgkin	0.000711984724913156
DB00943	Zalcitabine	DOID:0060058	Lymphoma	0.000710035269899739
DB00860	Prednisolone	DOID:0060060	Lymphoma, Non-Hodgkin	0.000708692985754572
DB14085	Cadmium	DOID:0060060	Lymphoma, Non-Hodgkin	0.000692148028826528
DB01206	Lomustine	DOID:0060058	Lymphoma	0.000687355993501088
DB01204	Mitoxantrone	DOID:3247	Rhabdomyosarcoma	0.000686175808353701
DB00531	Cyclophosphamide	DOID:3071	Gliosarcoma	0.000651836918243637
DB00563	Methotrexate	DOID:0060061	Lymphoma, T-Cell, Cutaneous	0.000649055608415855
DB08828	HhAntag691	DOID:2513	Carcinoma, Basal Cell	0.000646627424636476
DB00531	Cyclophosphamide	DOID:3247	Rhabdomyosarcoma	0.000635187269671794
DB01390	Sodium Bicarbonate	DOID:139	Papilloma	0.00062588714238529
DB00309	Vindesine	DOID:2671	Carcinoma, Transitional Cell	0.000620904054785404
DB01204	Mitoxantrone	DOID:0060058	Lymphoma	0.000615795886746623
DB02546	Vorinostat	DOID:0060061	Lymphoma, T-Cell, Cutaneous	0.000615441117969601
DB00242	Cladribine	DOID:0060061	Lymphoma, T-Cell, Cutaneous	0.000609360102251072
DB01181	Ifosfamide	DOID:3247	Rhabdomyosarcoma	0.000591367708730223
DB04743	nimesulide	DOID:139	Papilloma	0.000580101098283853
DB00570	Vinblastine	DOID:3247	Rhabdomyosarcoma	0.000579566332262166
DB01168	Procarbazine	DOID:2671	Carcinoma, Transitional Cell	0.000567839063033787
DB00531	Cyclophosphamide	DOID:0060058	Lymphoma	0.000564807348191726
DB00531	Cyclophosphamide	DOID:0050902	Medulloblastoma	0.000559856098228811
DB08633	O-(Chloroacetylcarbamoyl)fumagillol	DOID:2671	Carcinoma, Transitional Cell	0.000541685309945
DB01005	Hydroxyurea	DOID:8552	Leukemia, Myelogenous, Chronic, BCR-ABL Positive	0.000540907165654664
DB00987	Cytarabine	DOID:3247	Rhabdomyosarcoma	0.000533013845509606
DB04690	Camptothecin	DOID:3071	Gliosarcoma	0.000522471493623916
DB01181	Ifosfamide	DOID:0060058	Lymphoma	0.000520987786574251
DB00531	Cyclophosphamide	DOID:8552	Leukemia, Myelogenous, Chronic, BCR-ABL Positive	0.000518049750682342
DB00982	Isotretinoin	DOID:0060058	Lymphoma	0.000516068812033671
DB11094	Vitamin D	DOID:0060058	Lymphoma	0.000510819173391658
DB01042	Melphalan	DOID:3247	Rhabdomyosarcoma	0.000507907856751449
DB03783	Phenacetin	DOID:2671	Carcinoma, Transitional Cell	0.000503083086521444
DB00959	Methylprednisolone	DOID:0060060	Lymphoma, Non-Hodgkin	0.000498865134530652
DB00563	Methotrexate	DOID:3247	Rhabdomyosarcoma	0.000497358857900115
DB00650	Leucovorin	DOID:0060058	Lymphoma	0.000496738917561051
DB12445	nitroaspirin	DOID:9206	Barrett Esophagus	0.000496642508223649
DB00650	Leucovorin	DOID:0050902	Medulloblastoma	0.000491787666283633
DB00970	Dactinomycin	DOID:2671	Carcinoma, Transitional Cell	0.000487379532049109
DB00762	Irinotecan	DOID:3247	Rhabdomyosarcoma	0.000484473264657032
DB00812	Phenylbutazone	DOID:139	Papilloma	0.000469828463302319
DB01169	Arsenic Trioxide	DOID:0060061	Lymphoma, T-Cell, Cutaneous	0.00046853114084397
DB01219	Dantrolene	DOID:2671	Carcinoma, Transitional Cell	0.000467299247204428
DB00987	Cytarabine	DOID:0060058	Lymphoma	0.000462633924049077
DB00431	Hexachlorocyclohexane	DOID:0060060	Lymphoma, Non-Hodgkin	0.000461119855594466
DB12418	Saccharin	DOID:2671	Carcinoma, Transitional Cell	0.000460188643082921
DB00783	Estradiol	DOID:3247	Rhabdomyosarcoma	0.000459087659662044
DB00795	Sulfasalazine	DOID:2671	Carcinoma, Transitional Cell	0.000458863842026508
DB00987	Cytarabine	DOID:0050902	Medulloblastoma	0.000457682673049659
DB03733	ethylene dichloride	DOID:3172	Adenoma	0.000456665239759152
DB00851	Dacarbazine	DOID:3247	Rhabdomyosarcoma	0.000455090270915809
DB02709	Resveratrol	DOID:8552	Leukemia, Myelogenous, Chronic, BCR-ABL Positive	0.000444914817637615
DB00755	Tretinoin	DOID:3247	Rhabdomyosarcoma	0.000437388524097221
DB00309	Vindesine	DOID:4235	Sarcoma	0.00043596484708272
DB01204	Mitoxantrone	DOID:2671	Carcinoma, Transitional Cell	0.000435896750897141
DB00682	Warfarin	DOID:2671	Carcinoma, Transitional Cell	0.000435786748160444
DB00698	Nitrofurantoin	DOID:2671	Carcinoma, Transitional Cell	0.000435273586744861
DB01042	Melphalan	DOID:0050902	Medulloblastoma	0.000432576685523406
DB01132	Pioglitazone	DOID:139	Papilloma	0.000427470210341147
DB00563	Methotrexate	DOID:0060058	Lymphoma	0.000426978935366668
DB01248	Docetaxel	DOID:2671	Carcinoma, Transitional Cell	0.000426929710923479
DB00291	Chlorambucil	DOID:0060058	Lymphoma	0.000423449519360991
DB00563	Methotrexate	DOID:0050902	Medulloblastoma	0.000422027684124776
DB00958	Carboplatin	DOID:0050902	Medulloblastoma	0.00041877917405761
DB00309	Vindesine	DOID:9538	Multiple Myeloma	0.000416602401092175
DB00987	Cytarabine	DOID:8552	Leukemia, Myelogenous, Chronic, BCR-ABL Positive	0.000415876326472192
DB06510	muraglitazar	DOID:2671	Carcinoma, Transitional Cell	0.000412853226840232
DB04572	Thiotepa	DOID:0060058	Lymphoma	0.000408045308734811
DB00441	gemcitabine	DOID:2671	Carcinoma, Transitional Cell	0.000405496296822155
DB04572	Thiotepa	DOID:0050902	Medulloblastoma	0.000403094058084447
DB00317	Gefitinib	DOID:2671	Carcinoma, Transitional Cell	0.000397498613726815
DB02546	Vorinostat	DOID:0050902	Medulloblastoma	0.000388413194609333
DB00531	Cyclophosphamide	DOID:2671	Carcinoma, Transitional Cell	0.000384908212551854
DB00783	Estradiol	DOID:0050902	Medulloblastoma	0.000383756486460468
DB00307	Bexarotene	DOID:0060061	Lymphoma, T-Cell, Cutaneous	0.000379759392781315
DB01167	Itraconazole	DOID:9538	Multiple Myeloma	0.000371466239157042
DB01327	Cefazolin	DOID:2671	Carcinoma, Transitional Cell	0.0003705187681394
DB03419	Uracil	DOID:139	Papilloma	0.00036804729103776
DB01168	Procarbazine	DOID:9538	Multiple Myeloma	0.000363537408915121
DB00755	Tretinoin	DOID:0050902	Medulloblastoma	0.000362057351448092
DB04572	Thiotepa	DOID:8552	Leukemia, Myelogenous, Chronic, BCR-ABL Positive	0.000361287710783115
DB00619	Imatinib Mesylate	DOID:8552	Leukemia, Myelogenous, Chronic, BCR-ABL Positive	0.000359868196510765
DB09110	Mesna	DOID:3247	Rhabdomyosarcoma	0.00035937754196122
DB11672	Curcumin	DOID:0060058	Lymphoma	0.000352905601418291
DB00445	Epirubicin	DOID:4235	Sarcoma	0.000351991821646441
DB01483	Barbital	DOID:2671	Carcinoma, Transitional Cell	0.00035173564562449
DB02546	Vorinostat	DOID:8552	Leukemia, Myelogenous, Chronic, BCR-ABL Positive	0.000346606847954595
DB00188	Bortezomib	DOID:3247	Rhabdomyosarcoma	0.000342862003649719
DB00437	Allopurinol	DOID:8552	Leukemia, Myelogenous, Chronic, BCR-ABL Positive	0.000342810504615348
DB01181	Ifosfamide	DOID:2671	Carcinoma, Transitional Cell	0.0003410886514362
DB00570	Vinblastine	DOID:2671	Carcinoma, Transitional Cell	0.000329287274804718
DB00309	Vindesine	DOID:3068	Glioblastoma	0.000327048916971412
DB00481	Raloxifene Hydrochloride	DOID:2671	Carcinoma, Transitional Cell	0.000324742694561925
DB00783	Estradiol	DOID:5119	Ovarian Cysts	0.00032169595329376
DB00755	Tretinoin	DOID:8552	Leukemia, Myelogenous, Chronic, BCR-ABL Positive	0.000320251004924804
DB00619	Imatinib Mesylate	DOID:9253	Gastrointestinal Stromal Tumors	0.000305926982975796
DB00305	Mitomycin	DOID:2671	Carcinoma, Transitional Cell	0.000303988546197592
DB11135	Selenium	DOID:11612	Polycystic Ovary Syndrome	0.000302244887469078
DB00262	Carmustine	DOID:3071	Gliosarcoma	0.000292032202138776
DB00290	Bleomycin	DOID:0060058	Lymphoma	0.000289856574361286
DB05109	Trabectedin	DOID:4235	Sarcoma	0.000289459901514716
DB02994	Cacodylic Acid	DOID:0060058	Lymphoma	0.00027834124825174
DB00188	Bortezomib	DOID:0060058	Lymphoma	0.000272482082349063
DB00635	Prednisone	DOID:2671	Carcinoma, Transitional Cell	0.000269648021470642
DB00188	Bortezomib	DOID:0050902	Medulloblastoma	0.000267530830179913
DB11663	2-(1H-indazol-4-yl)-6-(4-methanesulfonylpiperazin-1-ylmethyl)-4-morpholin-4-ylthieno(3,2-d)pyrimidine	DOID:3247	Rhabdomyosarcoma	0.000267333221535798
DB01041	Thalidomide	DOID:0060058	Lymphoma	0.000260842696591629
DB00741	Hydrocortisone	DOID:3247	Rhabdomyosarcoma	0.00025829529234675
DB14574	Cobalt	DOID:3247	Rhabdomyosarcoma	0.000253017557487828
DB00252	Phenytoin	DOID:9538	Multiple Myeloma	0.000251291738174592
DB00829	Diazepam	DOID:2671	Carcinoma, Transitional Cell	0.000249791235835323
DB00563	Methotrexate	DOID:2671	Carcinoma, Transitional Cell	0.000247079800577671
DB01008	Busulfan	DOID:0050902	Medulloblastoma	0.000245265222580476
DB02709	Resveratrol	DOID:11612	Polycystic Ovary Syndrome	0.000244684894345232
DB00958	Carboplatin	DOID:2671	Carcinoma, Transitional Cell	0.000243831289192448
DB00291	Chlorambucil	DOID:2671	Carcinoma, Transitional Cell	0.000243550383521279
DB01248	Docetaxel	DOID:4235	Sarcoma	0.000241990502700323
DB01169	Arsenic Trioxide	DOID:0050902	Medulloblastoma	0.000241503216725197
DB08398	2-amino-1-methyl-6-phenylimidazo(4,5-b)pyridine	DOID:0060058	Lymphoma	0.000241485207602116
DB00537	Ciprofloxacin	DOID:2671	Carcinoma, Transitional Cell	0.000238863342970935
DB00682	Warfarin	DOID:9538	Multiple Myeloma	0.000231485093380973
DB04572	Thiotepa	DOID:2671	Carcinoma, Transitional Cell	0.00022814617341646
DB00188	Bortezomib	DOID:8552	Leukemia, Myelogenous, Chronic, BCR-ABL Positive	0.0002257244832303
DB00780	Phenelzine	DOID:3172	Adenoma	0.000224313048416386
DB01248	Docetaxel	DOID:9538	Multiple Myeloma	0.000222628057204494
DB01206	Lomustine	DOID:3068	Glioblastoma	0.000213601719984607
DB00255	Diethylstilbestrol	DOID:4468	Adenocarcinoma, Clear Cell	0.000212872228210065
DB00444	Teniposide	DOID:3068	Glioblastoma	0.000210750138979504
DB00437	Allopurinol	DOID:2671	Carcinoma, Transitional Cell	0.000209668966495519
DB00014	Goserelin	DOID:127	Choroid Neoplasms	0.000208149994237766
DB00262	Carmustine	DOID:0060058	Lymphoma	0.000205002634197177
DB01234	Dexamethasone	DOID:0060058	Lymphoma	0.000204859997869539
DB01008	Busulfan	DOID:8552	Leukemia, Myelogenous, Chronic, BCR-ABL Positive	0.000203458875849355
DB00499	Flutamide	DOID:11612	Polycystic Ovary Syndrome	0.000202450261833048
DB01188	Ciclopirox	DOID:3247	Rhabdomyosarcoma	0.000202386016098982
DB11094	Vitamin D	DOID:2512	Basal Cell Nevus Syndrome	0.00020202945499212
DB00441	gemcitabine	DOID:9538	Multiple Myeloma	0.000201194643454888
DB00262	Carmustine	DOID:0050902	Medulloblastoma	0.000200051381699401
DB00531	Cyclophosphamide	DOID:4235	Sarcoma	0.000199969004525874
DB01169	Arsenic Trioxide	DOID:8552	Leukemia, Myelogenous, Chronic, BCR-ABL Positive	0.00019969686956775
DB00993	Azathioprine	DOID:0060058	Lymphoma	0.000198996954579561
DB00564	Carbamazepine	DOID:0060058	Lymphoma	0.00019742375321305
DB11663	2-(1H-indazol-4-yl)-6-(4-methanesulfonylpiperazin-1-ylmethyl)-4-morpholin-4-ylthieno(3,2-d)pyrimidine	DOID:0060058	Lymphoma	0.000196953300386132
DB00970	Dactinomycin	DOID:3068	Glioblastoma	0.000193524394855066
DB01168	Procarbazine	DOID:3070	Glioma	0.000189782199276317
DB12025	triptolide	DOID:9538	Multiple Myeloma	0.000189400070557871
DB00755	Tretinoin	DOID:9206	Barrett Esophagus	0.00018836272004305
DB00136	Calcitriol	DOID:0060058	Lymphoma	0.000185320168491904
DB00531	Cyclophosphamide	DOID:9538	Multiple Myeloma	0.0001806065581543
DB00945	Aspirin	DOID:2671	Carcinoma, Transitional Cell	0.00017793839013
DB00780	Phenelzine	DOID:255	Hemangioma	0.000174586470836541
DB00624	Testosterone	DOID:11612	Polycystic Ovary Syndrome	0.000168271059716479
DB01030	Topotecan	DOID:9538	Multiple Myeloma	0.000167414125736703
DB00795	Sulfasalazine	DOID:3068	Glioblastoma	0.000165008704745423
DB04930	Permethrin	DOID:9538	Multiple Myeloma	0.000162763625160073
DB01234	Dexamethasone	DOID:8552	Leukemia, Myelogenous, Chronic, BCR-ABL Positive	0.000158102400287324
DB00917	Dinoprostone	DOID:4235	Sarcoma	0.000156953527940734
DB00877	Sirolimus	DOID:9538	Multiple Myeloma	0.000156366002502656
DB01181	Ifosfamide	DOID:4235	Sarcoma	0.000156149443606507
DB00977	Ethinyl Estradiol	DOID:11612	Polycystic Ovary Syndrome	0.000145213913260361
DB00783	Estradiol	DOID:11612	Polycystic Ovary Syndrome	0.000141720216790459
DB01406	Danazol	DOID:3172	Adenoma	0.000140104861323292
DB00917	Dinoprostone	DOID:9538	Multiple Myeloma	0.000137591082100291
DB00860	Prednisolone	DOID:8552	Leukemia, Myelogenous, Chronic, BCR-ABL Positive	0.000135270830990825
DB00650	Leucovorin	DOID:4235	Sarcoma	0.000131900573861449
DB00328	Indomethacin	DOID:8552	Leukemia, Myelogenous, Chronic, BCR-ABL Positive	0.000129946516719576
DB01206	Lomustine	DOID:3070	Glioma	0.000129399993813978
DB00544	Fluorouracil	DOID:4235	Sarcoma	0.000129090501732682
DB00398	Sorafenib	DOID:0050902	Medulloblastoma	0.00012734786511634
DB00641	Simvastatin	DOID:11612	Polycystic Ovary Syndrome	0.000127275296377766
DB00481	Raloxifene Hydrochloride	DOID:9538	Multiple Myeloma	0.000120441040505431
DB00441	gemcitabine	DOID:4552	Carcinoma, Large Cell	0.000112365157211775
DB09110	Mesna	DOID:2671	Carcinoma, Transitional Cell	0.000109098484759235
DB02709	Resveratrol	DOID:9538	Multiple Myeloma	0.000107471626251771
DB00853	Temozolomide	DOID:3071	Gliosarcoma	0.000105889979269497
DB00317	Gefitinib	DOID:3068	Glioblastoma	0.000103643477310816
DB00603	Medroxyprogesterone Acetate	DOID:4235	Sarcoma	9.96497831709797e-05
DB00126	Ascorbic Acid	DOID:11612	Polycystic Ovary Syndrome	9.85730684518182e-05
DB02994	Cacodylic Acid	DOID:2671	Carcinoma, Transitional Cell	9.8442113560443e-05
DB11663	2-(1H-indazol-4-yl)-6-(4-methanesulfonylpiperazin-1-ylmethyl)-4-morpholin-4-ylthieno(3,2-d)pyrimidine	DOID:9253	Gastrointestinal Stromal Tumors	9.62544875689753e-05
DB00188	Bortezomib	DOID:2671	Carcinoma, Transitional Cell	9.25829459631211e-05
DB00531	Cyclophosphamide	DOID:4552	Carcinoma, Large Cell	9.1777073177729e-05
DB00331	Metformin	DOID:11612	Polycystic Ovary Syndrome	8.92732706470889e-05
DB00158	Folic Acid	DOID:11612	Polycystic Ovary Syndrome	8.65496449985181e-05
DB00398	Sorafenib	DOID:8552	Leukemia, Myelogenous, Chronic, BCR-ABL Positive	8.55415179517871e-05
DB00531	Cyclophosphamide	DOID:715	Leukemia, T-Cell	8.39876448877896e-05
DB00227	Lovastatin	DOID:0060058	Lymphoma	8.22210674399082e-05
DB00318	Codeine	DOID:2671	Carcinoma, Transitional Cell	7.97758935578707e-05
DB00987	Cytarabine	DOID:9538	Multiple Myeloma	7.84331342061628e-05
DB01030	Topotecan	DOID:3068	Glioblastoma	7.78606427270512e-05
DB13950	Win 55212-2	DOID:3070	Glioma	7.75284988555336e-05
DB06774	Capsaicin	DOID:9538	Multiple Myeloma	6.95600691012765e-05
DB00309	Vindesine	DOID:299	Adenocarcinoma	6.68280249414843e-05
DB00635	Prednisone	DOID:9538	Multiple Myeloma	6.5346367312008e-05
DB00563	Methotrexate	DOID:4235	Sarcoma	6.21405922230645e-05
DB00958	Carboplatin	DOID:4235	Sarcoma	5.88920819089844e-05
DB01042	Melphalan	DOID:9538	Multiple Myeloma	5.33271461718721e-05
DB00184	Nicotine	DOID:2671	Carcinoma, Transitional Cell	5.26027623567182e-05
DB01248	Docetaxel	DOID:3070	Glioma	4.88728472901323e-05
DB01181	Ifosfamide	DOID:4552	Carcinoma, Large Cell	4.79575115824582e-05
DB00396	Progesterone	DOID:5119	Ovarian Cysts	4.52459788312376e-05
DB11152	Trichloroacetic Acid	DOID:3172	Adenoma	4.40492189080766e-05
DB00688	Mycophenolic Acid	DOID:0060058	Lymphoma	4.31336097267143e-05
DB00563	Methotrexate	DOID:9538	Multiple Myeloma	4.2778146514072e-05
DB02169	Okadaic Acid	DOID:3068	Glioblastoma	3.92919020227589e-05
DB00720	Clodronic Acid	DOID:9538	Multiple Myeloma	3.8645133786458e-05
DB09276	Gold Sodium Thiomalate	DOID:3172	Adenoma	3.85304326116775e-05
DB00201	Caffeine	DOID:2671	Carcinoma, Transitional Cell	3.39405385282043e-05
DB00282	Pamidronate	DOID:9538	Multiple Myeloma	3.34865278733554e-05
DB00398	Sorafenib	DOID:9253	Gastrointestinal Stromal Tumors	3.16003040846391e-05
DB01393	Bezafibrate	DOID:11612	Polycystic Ovary Syndrome	3.12953538666727e-05
DB00313	Valproic Acid	DOID:3247	Rhabdomyosarcoma	3.09053552856875e-05
DB04572	Thiotepa	DOID:9538	Multiple Myeloma	2.384451898782e-05
DB00661	Verapamil	DOID:687	Hepatoblastoma	2.18991861525575e-05
DB00851	Dacarbazine	DOID:4235	Sarcoma	1.98720054892243e-05
DB00993	Azathioprine	DOID:2671	Carcinoma, Transitional Cell	1.90978183819135e-05
DB02709	Resveratrol	DOID:3068	Glioblastoma	1.79181417997165e-05
DB00853	Temozolomide	DOID:0050902	Medulloblastoma	1.39091588532148e-05
DB01168	Procarbazine	DOID:299	Adenocarcinoma	1.37630333113259e-05
DB00181	Baclofen	DOID:2671	Carcinoma, Transitional Cell	1.37442424793244e-05
DB02709	Resveratrol	DOID:715	Leukemia, T-Cell	1.08527118448387e-05
DB00305	Mitomycin	DOID:3068	Glioblastoma	1.01334081775428e-05
DB00882	Clomiphene	DOID:11612	Polycystic Ovary Syndrome	9.63584726773603e-06
DB00252	Phenytoin	DOID:687	Hepatoblastoma	6.90058543204031e-06
DB00531	Cyclophosphamide	DOID:3070	Glioma	6.85134938746557e-06
DB14001	alpha-Tocopherol	DOID:3070	Glioma	5.72287638886393e-06
DB00860	Prednisolone	DOID:2671	Carcinoma, Transitional Cell	2.1292940700357e-06
DB01065	Melatonin	DOID:3172	Adenoma	1.97061741244453e-06
DB00175	Pravastatin	DOID:3172	Adenoma	-1.54326440152119e-06
DB01168	Procarbazine	DOID:707	Lymphoma, B-Cell	-6.54377796230343e-06
DB11672	Curcumin	DOID:4235	Sarcoma	-1.19327422884175e-05
DB00197	Troglitazone	DOID:11612	Polycystic Ovary Syndrome	-1.39285453188143e-05
DB14085	Cadmium	DOID:2671	Carcinoma, Transitional Cell	-1.44156644744931e-05
DB00755	Tretinoin	DOID:9538	Multiple Myeloma	-1.71921874469183e-05
DB00987	Cytarabine	DOID:715	Leukemia, T-Cell	-1.81857798499385e-05
DB00482	Celecoxib	DOID:9538	Multiple Myeloma	-1.94638397656155e-05
DB06774	Capsaicin	DOID:3068	Glioblastoma	-1.99934150861003e-05
DB00399	Zoledronic Acid	DOID:9538	Multiple Myeloma	-2.11788659027212e-05
DB00890	Dienestrol	DOID:299	Adenocarcinoma	-2.69267033518317e-05
DB00959	Methylprednisolone	DOID:0060058	Lymphoma	-2.77994220184985e-05
DB11672	Curcumin	DOID:9538	Multiple Myeloma	-3.12951877824708e-05
DB01168	Procarbazine	DOID:4844	Ependymoma	-3.40293167690187e-05
DB01042	Melphalan	DOID:3068	Glioblastoma	-3.62263373955563e-05
DB00255	Diethylstilbestrol	DOID:0060058	Lymphoma	-4.30834689710002e-05
DB00829	Diazepam	DOID:3068	Glioblastoma	-4.40639026057232e-05
DB00712	Flurbiprofen	DOID:3172	Adenoma	-4.75297685555154e-05
DB00958	Carboplatin	DOID:3068	Glioblastoma	-5.00238484030524e-05
DB01645	Genistein	DOID:3068	Glioblastoma	-5.07677061038214e-05
DB06510	muraglitazar	DOID:3172	Adenoma	-5.36728048600443e-05
DB00624	Testosterone	DOID:3068	Glioblastoma	-5.84956922748125e-05
DB00746	Deferoxamine	DOID:9119	Leukemia, Myeloid, Acute	-5.91915462270498e-05
DB00361	Vinorelbine	DOID:4552	Carcinoma, Large Cell	-5.96500498114827e-05
DB00762	Irinotecan	DOID:3068	Glioblastoma	-5.96609297919548e-05
DB00322	Floxuridine	DOID:299	Adenocarcinoma	-5.98927391920745e-05
DB00650	Leucovorin	DOID:3070	Glioma	-6.12170820017133e-05
DB02656	2-(4-morpholinyl)-8-phenyl-4H-1-benzopyran-4-one	DOID:3070	Glioma	-6.20189829882156e-05
DB00544	Fluorouracil	DOID:3070	Glioma	-6.40271545532534e-05
DB00608	Chloroquine	DOID:3068	Glioblastoma	-6.41469711543385e-05
DB02709	Resveratrol	DOID:3070	Glioma	-6.62835843980025e-05
DB09110	Mesna	DOID:4235	Sarcoma	-7.58407233797664e-05
DB00143	Glutathione	DOID:11612	Polycystic Ovary Syndrome	-7.76427470929042e-05
DB00309	Vindesine	DOID:769	Neuroblastoma	-7.89758613758684e-05
DB00675	Tamoxifen	DOID:5119	Ovarian Cysts	-8.20895769536867e-05
DB01065	Melatonin	DOID:299	Adenocarcinoma	-8.5579380841333e-05
DB11616	pirarubicin	DOID:5485	Sarcoma, Synovial	-8.75021434293688e-05
DB00851	Dacarbazine	DOID:3068	Glioblastoma	-8.90439247943908e-05
DB00744	zileuton	DOID:8552	Leukemia, Myelogenous, Chronic, BCR-ABL Positive	-8.94455492782831e-05
DB12418	Saccharin	DOID:299	Adenocarcinoma	-9.38873868835677e-05
DB05076	Fenretinide	DOID:3068	Glioblastoma	-9.4285153290935e-05
DB04930	Permethrin	DOID:3172	Adenoma	-9.94607527048663e-05
DB00755	Tretinoin	DOID:3068	Glioblastoma	-0.000106745670621772
DB01181	Ifosfamide	DOID:5485	Sarcoma, Synovial	-0.000107726271877967
DB00188	Bortezomib	DOID:9538	Multiple Myeloma	-0.000111718708413117
DB00945	Aspirin	DOID:3068	Glioblastoma	-0.000115916747243455
DB01042	Melphalan	DOID:3070	Glioma	-0.000120428063493799
DB11672	Curcumin	DOID:3068	Glioblastoma	-0.0001208486726271
DB04690	Camptothecin	DOID:3070	Glioma	-0.000122514076290964
DB01041	Thalidomide	DOID:9538	Multiple Myeloma	-0.000123358093337439
DB01248	Docetaxel	DOID:299	Adenocarcinoma	-0.000127146318907118
DB00563	Methotrexate	DOID:3070	Glioma	-0.000130977063698717
DB01008	Busulfan	DOID:9538	Multiple Myeloma	-0.000133984316310981
DB00958	Carboplatin	DOID:3070	Glioma	-0.000134225574160235
DB00544	Fluorouracil	DOID:687	Hepatoblastoma	-0.000134663096903603
DB00396	Progesterone	DOID:11612	Polycystic Ovary Syndrome	-0.000134729758538038
DB01169	Arsenic Trioxide	DOID:9538	Multiple Myeloma	-0.000137746322326132
DB01094	hesperetin	DOID:299	Adenocarcinoma	-0.000141538754573484
DB01204	Mitoxantrone	DOID:9119	Leukemia, Myeloid, Acute	-0.000141594136178563
DB00762	Irinotecan	DOID:3070	Glioma	-0.000143862656334287
DB01005	Hydroxyurea	DOID:299	Adenocarcinoma	-0.000146310401512389
DB00441	gemcitabine	DOID:299	Adenocarcinoma	-0.000148579732255266
DB04572	Thiotepa	DOID:3070	Glioma	-0.000149910690628113
DB01248	Docetaxel	DOID:9119	Leukemia, Myeloid, Acute	-0.000150561175890213
DB00201	Caffeine	DOID:4235	Sarcoma	-0.000150998669600805
DB00619	Imatinib Mesylate	DOID:3070	Glioma	-0.000151330205455574
DB02709	Resveratrol	DOID:3172	Adenoma	-0.000154752752181603
DB00317	Gefitinib	DOID:299	Adenocarcinoma	-0.000156577414824804
DB12881	indole-3-carbinol	DOID:5119	Ovarian Cysts	-0.000157430328575098
DB00531	Cyclophosphamide	DOID:171	Neuroectodermal Tumors	-0.000160493887324004
DB09153	Sodium Chloride	DOID:299	Adenocarcinoma	-0.000162201063340556
DB00928	Azacitidine	DOID:4235	Sarcoma	-0.000166429865324697
DB00531	Cyclophosphamide	DOID:299	Adenocarcinoma	-0.00016916781660728
DB01005	Hydroxyurea	DOID:9119	Leukemia, Myeloid, Acute	-0.000169725258531012
DB12257	Platinum	DOID:769	Neuroblastoma	-0.00017690161684572
DB00262	Carmustine	DOID:9538	Multiple Myeloma	-0.000179198156401578
DB01234	Dexamethasone	DOID:9538	Multiple Myeloma	-0.000179340791356092
DB00603	Medroxyprogesterone Acetate	DOID:3172	Adenoma	-0.000181937040685393
DB01030	Topotecan	DOID:299	Adenocarcinoma	-0.000182360250035624
DB00641	Simvastatin	DOID:3070	Glioma	-0.000183693183342465
DB12025	triptolide	DOID:9119	Leukemia, Myeloid, Acute	-0.000183789161659315
DB01174	Phenobarbital	DOID:2671	Carcinoma, Transitional Cell	-0.000185380024601139
DB00928	Azacitidine	DOID:9538	Multiple Myeloma	-0.000185792311831273
DB11663	2-(1H-indazol-4-yl)-6-(4-methanesulfonylpiperazin-1-ylmethyl)-4-morpholin-4-ylthieno(3,2-d)pyrimidine	DOID:9538	Multiple Myeloma	-0.000187247488912329
DB00531	Cyclophosphamide	DOID:707	Lymphoma, B-Cell	-0.000189474627599134
DB00531	Cyclophosphamide	DOID:9119	Leukemia, Myeloid, Acute	-0.000192582673428726
DB00675	Tamoxifen	DOID:2671	Carcinoma, Transitional Cell	-0.000194976930067009
DB06755	beta Carotene	DOID:3070	Glioma	-0.000195879408034921
DB00136	Calcitriol	DOID:9538	Multiple Myeloma	-0.000198880622161918
DB07352	Apigenin	DOID:3070	Glioma	-0.000199980539313055
DB00188	Bortezomib	DOID:3068	Glioblastoma	-0.000201272192330487
DB00860	Prednisolone	DOID:9538	Multiple Myeloma	-0.000202172360100145
DB11716	Misonidazole	DOID:299	Adenocarcinoma	-0.000205321735315428
DB03843	Formaldehyde	DOID:3172	Adenoma	-0.000206721775747903
DB04827	Urethane	DOID:3172	Adenoma	-0.000207805247128073
DB14513	Magnesium	DOID:3172	Adenoma	-0.000210022175671037
DB00126	Ascorbic Acid	DOID:3070	Glioma	-0.000212395410229244
DB01041	Thalidomide	DOID:3068	Glioblastoma	-0.000212911577183755
DB01181	Ifosfamide	DOID:299	Adenocarcinoma	-0.000212987378170576
DB01582	Sulfamethazine	DOID:3172	Adenoma	-0.000213672933893877
DB11616	pirarubicin	DOID:9119	Leukemia, Myeloid, Acute	-0.000216178106676873
DB00898	Ethanol	DOID:3172	Adenoma	-0.000219785734388106
DB01169	Arsenic Trioxide	DOID:3068	Glioblastoma	-0.000227299805621778
DB00104	Octreotide	DOID:3172	Adenoma	-0.00022891708582487
DB01181	Ifosfamide	DOID:707	Lymphoma, B-Cell	-0.000233294189626948
DB01169	Arsenic Trioxide	DOID:715	Leukemia, T-Cell	-0.000234365236320949
DB01181	Ifosfamide	DOID:9119	Leukemia, Myeloid, Acute	-0.000236402235304661
DB00650	Leucovorin	DOID:299	Adenocarcinoma	-0.000237236248573774
DB00544	Fluorouracil	DOID:299	Adenocarcinoma	-0.000240046320395232
DB02709	Resveratrol	DOID:299	Adenocarcinoma	-0.000242302750577489
DB00309	Vindesine	DOID:8543	Hodgkin Disease	-0.000242402522525526
DB00252	Phenytoin	DOID:769	Neuroblastoma	-0.000244286523154807
DB11094	Vitamin D	DOID:9119	Leukemia, Myeloid, Acute	-0.000246570849463362
DB00635	Prednisone	DOID:255	Hemangioma	-0.000246604587891414
DB00305	Mitomycin	DOID:299	Adenocarcinoma	-0.000250087484286704
DB01006	Letrozole	DOID:5119	Ovarian Cysts	-0.000252079665879729
DB00995	Auranofin	DOID:3172	Adenoma	-0.000256893130075847
DB02709	Resveratrol	DOID:707	Lymphoma, B-Cell	-0.000262609561675925
DB02709	Resveratrol	DOID:9119	Leukemia, Myeloid, Acute	-0.000265717606592469
DB00262	Carmustine	DOID:3068	Glioblastoma	-0.000268751640752379
DB01234	Dexamethasone	DOID:3068	Glioblastoma	-0.000268894275364057
DB00603	Medroxyprogesterone Acetate	DOID:299	Adenocarcinoma	-0.000269487037839605
DB00898	Ethanol	DOID:255	Hemangioma	-0.000269512312069425
DB00171	Adenosine Triphosphate	DOID:4552	Carcinoma, Large Cell	-0.000271500601462998
DB00531	Cyclophosphamide	DOID:8584	Burkitt Lymphoma	-0.000274122990355702
DB08865	Crizotinib	DOID:3068	Glioblastoma	-0.000275191535899305
DB06287	temsirolimus	DOID:3068	Glioblastoma	-0.000280371587897316
DB00227	Lovastatin	DOID:4235	Sarcoma	-0.000282617276595426
DB00635	Prednisone	DOID:299	Adenocarcinoma	-0.000284428008343968
DB00499	Flutamide	DOID:299	Adenocarcinoma	-0.000284537383532874
DB00188	Bortezomib	DOID:3070	Glioma	-0.000285473917284756
DB00313	Valproic Acid	DOID:11612	Polycystic Ovary Syndrome	-0.0002864620866391
DB00945	Aspirin	DOID:3172	Adenoma	-0.000288587641034704
DB00987	Cytarabine	DOID:707	Lymphoma, B-Cell	-0.000291648052976351
DB00603	Medroxyprogesterone Acetate	DOID:9119	Leukemia, Myeloid, Acute	-0.000292901895845882
DB11672	Curcumin	DOID:3172	Adenoma	-0.000293519565734451
DB03843	Formaldehyde	DOID:299	Adenocarcinoma	-0.00029427177272448
DB00987	Cytarabine	DOID:9119	Leukemia, Myeloid, Acute	-0.000294756098843246
DB04827	Urethane	DOID:299	Adenocarcinoma	-0.000295355244754797
DB01168	Procarbazine	DOID:8543	Hodgkin Disease	-0.00029546751414436
DB01042	Melphalan	DOID:299	Adenocarcinoma	-0.000296447229579139
DB00328	Indomethacin	DOID:3068	Glioblastoma	-0.000297050159525108
DB01041	Thalidomide	DOID:3070	Glioma	-0.000297113302631852
DB00563	Methotrexate	DOID:171	Neuroectodermal Tumors	-0.000298322300783221
DB00958	Carboplatin	DOID:171	Neuroectodermal Tumors	-0.000301570810567947
DB00635	Prednisone	DOID:707	Lymphoma, B-Cell	-0.000304734819860736
DB05424	Canertinib	DOID:3068	Glioblastoma	-0.000306588920070988
DB00563	Methotrexate	DOID:299	Adenocarcinoma	-0.000306996229649054
DB00635	Prednisone	DOID:9119	Leukemia, Myeloid, Acute	-0.000307842864927382
DB00958	Carboplatin	DOID:299	Adenocarcinoma	-0.000310244740190507
DB00291	Chlorambucil	DOID:299	Adenocarcinoma	-0.000310525646261356
DB01645	Genistein	DOID:299	Adenocarcinoma	-0.00031098859855741
DB00762	Irinotecan	DOID:171	Neuroectodermal Tumors	-0.000311207892008364
DB01169	Arsenic Trioxide	DOID:3070	Glioma	-0.000311501531869235
DB00158	Folic Acid	DOID:3172	Adenoma	-0.000312888001290285
DB00531	Cyclophosphamide	DOID:769	Neuroblastoma	-0.00031497170328168
DB00104	Octreotide	DOID:299	Adenocarcinoma	-0.000316467083873478
DB01042	Melphalan	DOID:707	Lymphoma, B-Cell	-0.000316754040480399
DB04572	Thiotepa	DOID:171	Neuroectodermal Tumors	-0.000317255926876842
DB01181	Ifosfamide	DOID:8584	Burkitt Lymphoma	-0.00031794255202558
DB00624	Testosterone	DOID:299	Adenocarcinoma	-0.000318716584341155
DB00762	Irinotecan	DOID:299	Adenocarcinoma	-0.000319881822527984
DB00361	Vinorelbine	DOID:299	Adenocarcinoma	-0.000320594939853175
DB00197	Troglitazone	DOID:3070	Glioma	-0.000324897025669652
DB00445	Epirubicin	DOID:8543	Hodgkin Disease	-0.000326375547731766
DB00563	Methotrexate	DOID:707	Lymphoma, B-Cell	-0.00032730304173692
DB01083	Orlistat	DOID:11612	Polycystic Ovary Syndrome	-0.000327841758390429
DB01030	Topotecan	DOID:769	Neuroblastoma	-0.00032816413629258
DB00563	Methotrexate	DOID:9119	Leukemia, Myeloid, Acute	-0.000330411087173937
DB01593	Zinc	DOID:11612	Polycystic Ovary Syndrome	-0.000330899238554588
DB00958	Carboplatin	DOID:9119	Leukemia, Myeloid, Acute	-0.000333659597241104
DB02546	Vorinostat	DOID:299	Adenocarcinoma	-0.000340610720113071
DB00977	Ethinyl Estradiol	DOID:299	Adenocarcinoma	-0.000341773731898615
DB00650	Leucovorin	DOID:8584	Burkitt Lymphoma	-0.000342191421545929
DB00762	Irinotecan	DOID:9119	Leukemia, Myeloid, Acute	-0.000343296679207322
DB00945	Aspirin	DOID:349	Carcinoma, Signet Ring Cell	-0.00034495251748981
DB00783	Estradiol	DOID:299	Adenocarcinoma	-0.000345267428367629
DB00608	Chloroquine	DOID:9119	Leukemia, Myeloid, Acute	-0.000347782720125617
DB01168	Procarbazine	DOID:5241	Hemangioblastoma	-0.000348103582405584
DB00851	Dacarbazine	DOID:299	Adenocarcinoma	-0.000349264815601297
DB00262	Carmustine	DOID:3070	Glioma	-0.000352953366957204
DB01234	Dexamethasone	DOID:3070	Glioma	-0.000353096001670133
DB05076	Fenretinide	DOID:299	Adenocarcinoma	-0.00035450604517076
DB00563	Methotrexate	DOID:4844	Ependymoma	-0.00035478857903018
DB11082	Coal Tar	DOID:3172	Adenoma	-0.00035577960038316
DB01206	Lomustine	DOID:8543	Hodgkin Disease	-0.000355849719634455
DB00444	Teniposide	DOID:8543	Hodgkin Disease	-0.000358701300312264
DB01181	Ifosfamide	DOID:769	Neuroblastoma	-0.00035879126470198
DB03496	alvocidib	DOID:707	Lymphoma, B-Cell	-0.000359118879834336
DB02546	Vorinostat	DOID:707	Lymphoma, B-Cell	-0.000360917531211508
DB03496	alvocidib	DOID:9119	Leukemia, Myeloid, Acute	-0.00036222692515589
DB00412	Rosiglitazone	DOID:11612	Polycystic Ovary Syndrome	-0.000363088879859058
DB00982	Isotretinoin	DOID:769	Neuroblastoma	-0.000363710240883913
DB00242	Cladribine	DOID:707	Lymphoma, B-Cell	-0.000366998546461078
DB00437	Allopurinol	DOID:9119	Leukemia, Myeloid, Acute	-0.000367821920554429
DB02994	Cacodylic Acid	DOID:3172	Adenoma	-0.000368083918783763
DB01393	Bezafibrate	DOID:3172	Adenoma	-0.000368142292260482
DB00482	Celecoxib	DOID:299	Adenocarcinoma	-0.000369238215966045
DB06825	Triptorelin Pamoate	DOID:299	Adenocarcinoma	-0.000369840054246146
DB00242	Cladribine	DOID:9119	Leukemia, Myeloid, Acute	-0.000370106592260472
DB03568	Butyric Acid	DOID:299	Adenocarcinoma	-0.000371217956968289
DB00136	Calcitriol	DOID:3070	Glioma	-0.000372635831944829
DB02709	Resveratrol	DOID:8541	Sezary Syndrome	-0.000373712456531644
DB00945	Aspirin	DOID:299	Adenocarcinoma	-0.000376137639267166
DB00987	Cytarabine	DOID:8584	Burkitt Lymphoma	-0.000376296414819871
DB00641	Simvastatin	DOID:707	Lymphoma, B-Cell	-0.000380019159762407
DB00328	Indomethacin	DOID:3070	Glioma	-0.000381251885053141
DB00501	Cimetidine	DOID:349	Carcinoma, Signet Ring Cell	-0.000383069637250794
DB01406	Danazol	DOID:127	Choroid Neoplasms	-0.000385105466565699
DB01380	Cortisone	DOID:299	Adenocarcinoma	-0.000388559104543967
DB00635	Prednisone	DOID:8584	Burkitt Lymphoma	-0.000389383181177566
DB00755	Tretinoin	DOID:9119	Leukemia, Myeloid, Acute	-0.000390381419893254
DB00441	gemcitabine	DOID:2645	Mesothelioma	-0.00039129649586736
DB08809	Dichloroacetic Acid	DOID:3172	Adenoma	-0.000392244241205569
DB11119	Sodium Iodide	DOID:3070	Glioma	-0.000392827825709846
DB00257	Clotrimazole	DOID:299	Adenocarcinoma	-0.000393024941049896
DB00675	Tamoxifen	DOID:9538	Multiple Myeloma	-0.000399278584246071
DB00317	Gefitinib	DOID:2645	Mesothelioma	-0.000399294177182791
DB13178	Inositol	DOID:11612	Polycystic Ovary Syndrome	-0.000399912270906549
DB01042	Melphalan	DOID:8584	Burkitt Lymphoma	-0.000401402402268852
DB08398	2-amino-1-methyl-6-phenylimidazo(4,5-b)pyridine	DOID:3172	Adenoma	-0.000404939959252199
DB00888	Mechlorethamine	DOID:8543	Hodgkin Disease	-0.000405682919461109
DB00252	Phenytoin	DOID:8543	Hodgkin Disease	-0.000407713184368413
DB00563	Methotrexate	DOID:8584	Burkitt Lymphoma	-0.00041195140266384
DB00959	Methylprednisolone	DOID:9538	Multiple Myeloma	-0.000412000211469726
DB04539	glyphosate	DOID:11612	Polycystic Ovary Syndrome	-0.000421897983092473
DB00276	Amsacrine	DOID:299	Adenocarcinoma	-0.00042539427613511
DB08828	HhAntag691	DOID:2512	Basal Cell Nevus Syndrome	-0.000427331844189999
DB01204	Mitoxantrone	DOID:8543	Hodgkin Disease	-0.000427409825771635
DB11135	Selenium	DOID:2645	Mesothelioma	-0.000427459519852486
DB04839	Cyproterone Acetate	DOID:11612	Polycystic Ovary Syndrome	-0.000429836656515997
DB01436	alfacalcidol	DOID:299	Adenocarcinoma	-0.000431702471308443
DB01006	Letrozole	DOID:11612	Polycystic Ovary Syndrome	-0.000432055402947024
DB00201	Caffeine	DOID:3172	Adenoma	-0.000432585493384346
DB11616	pirarubicin	DOID:2645	Mesothelioma	-0.000435480012380834
DB00877	Sirolimus	DOID:2645	Mesothelioma	-0.000436125135489102
DB13853	Anethole Trithione	DOID:299	Adenocarcinoma	-0.00043614895833502
DB01234	Dexamethasone	DOID:3172	Adenoma	-0.00044156516983565
DB01042	Melphalan	DOID:769	Neuroblastoma	-0.000442251115955111
DB01356	Lithium	DOID:255	Hemangioma	-0.000444991739215889
DB13069	Nimustine	DOID:3068	Glioblastoma	-0.000446879242349235
DB00655	Estrone	DOID:299	Adenocarcinoma	-0.000448520870830388
DB00276	Amsacrine	DOID:9119	Leukemia, Myeloid, Acute	-0.000448809132385458
DB01181	Ifosfamide	DOID:2994	Neoplasms, Germ Cell and Embryonal	-0.000449098086177907
DB00859	Penicillamine	DOID:2645	Mesothelioma	-0.000453575011255675
DB00853	Temozolomide	DOID:3068	Glioblastoma	-0.000454893863383626
DB13182	daidzein	DOID:299	Adenocarcinoma	-0.000455168814627621
DB00958	Carboplatin	DOID:769	Neuroblastoma	-0.000456048626967936
DB04216	Quercetin	DOID:3068	Glioblastoma	-0.00045698323120727
DB00441	gemcitabine	DOID:8543	Hodgkin Disease	-0.00045781027977379
DB00570	Vinblastine	DOID:2994	Neoplasms, Germ Cell and Embryonal	-0.000460899462693926
DB12116	epigallocatechin gallate	DOID:3172	Adenoma	-0.000461898038625203
DB00762	Irinotecan	DOID:769	Neuroblastoma	-0.000465685708568225
DB01593	Zinc	DOID:9538	Multiple Myeloma	-0.000468112506951807
DB00328	Indomethacin	DOID:3172	Adenoma	-0.000469721053442479
DB04572	Thiotepa	DOID:769	Neuroblastoma	-0.000471733743600128
DB00882	Clomiphene	DOID:299	Adenocarcinoma	-0.000477351797844167
DB00531	Cyclophosphamide	DOID:8543	Hodgkin Disease	-0.000478398364344296
DB01393	Bezafibrate	DOID:9119	Leukemia, Myeloid, Acute	-0.000479107148365993
DB00188	Bortezomib	DOID:707	Lymphoma, B-Cell	-0.000481799895012097
DB00188	Bortezomib	DOID:9119	Leukemia, Myeloid, Acute	-0.000484907940022788
DB01169	Arsenic Trioxide	DOID:299	Adenocarcinoma	-0.000487520697649041
DB08398	2-amino-1-methyl-6-phenylimidazo(4,5-b)pyridine	DOID:299	Adenocarcinoma	-0.000492489957658743
DB00851	Dacarbazine	DOID:769	Neuroblastoma	-0.000495068702472873
DB01041	Thalidomide	DOID:9119	Leukemia, Myeloid, Acute	-0.000496547325940094
DB00993	Azathioprine	DOID:255	Hemangioma	-0.000497154790175452
DB06543	astaxanthine	DOID:299	Adenocarcinoma	-0.000500068469409337
DB02709	Resveratrol	DOID:3007	Carcinoma, Ductal	-0.000502212521358653
DB07232	veliparib	DOID:299	Adenocarcinoma	-0.000503006533650124
DB01008	Busulfan	DOID:707	Lymphoma, B-Cell	-0.000504065503238588
DB01008	Busulfan	DOID:9119	Leukemia, Myeloid, Acute	-0.000507173549386147
DB01169	Arsenic Trioxide	DOID:9119	Leukemia, Myeloid, Acute	-0.000510935554411868
DB00530	Erlotinib Hydrochloride	DOID:3070	Glioma	-0.000512153246938235
DB00313	Valproic Acid	DOID:3068	Glioblastoma	-0.00051322883946528
DB00636	Clofibrate	DOID:3507	Dermatofibrosarcoma	-0.000514032211886312
DB00860	Prednisolone	DOID:255	Hemangioma	-0.000514123315354192
DB00482	Celecoxib	DOID:769	Neuroblastoma	-0.000515042102370439
DB00523	Alitretinoin	DOID:9119	Leukemia, Myeloid, Acute	-0.000515578725253457
DB04960	tipifarnib	DOID:9538	Multiple Myeloma	-0.000516538314841691
DB00201	Caffeine	DOID:299	Adenocarcinoma	-0.000520135491840629
DB01041	Thalidomide	DOID:4844	Ependymoma	-0.000520924818748464
DB01181	Ifosfamide	DOID:8543	Hodgkin Disease	-0.000522217925691765
DB00197	Troglitazone	DOID:9119	Leukemia, Myeloid, Acute	-0.000524331048734533
DB00262	Carmustine	DOID:299	Adenocarcinoma	-0.000528972532019362
DB00603	Medroxyprogesterone Acetate	DOID:3007	Carcinoma, Ductal	-0.000529396809494737
DB12429	2-(2-chloro-4-iodophenylamino)-N-cyclopropylmethoxy-3,4-difluorobenzamide	DOID:9119	Leukemia, Myeloid, Acute	-0.000531761708283535
DB00570	Vinblastine	DOID:8543	Hodgkin Disease	-0.000534019302437821
DB00993	Azathioprine	DOID:299	Adenocarcinoma	-0.000534978211418485
DB08865	Crizotinib	DOID:299	Adenocarcinoma	-0.000535412427327936
DB01101	Capecitabine	DOID:299	Adenocarcinoma	-0.000537941423019023
DB00853	Temozolomide	DOID:3070	Glioma	-0.00053909558995438
DB04216	Quercetin	DOID:3070	Glioma	-0.000541184958037372
DB07706	2-hydroxyestradiol	DOID:299	Adenocarcinoma	-0.000543960378261682
DB00958	Carboplatin	DOID:2994	Neoplasms, Germ Cell and Embryonal	-0.000546355448458963
DB00650	Leucovorin	DOID:8543	Hodgkin Disease	-0.000546466795444817
DB09110	Mesna	DOID:8584	Burkitt Lymphoma	-0.000549932718486273
DB00860	Prednisolone	DOID:299	Adenocarcinoma	-0.000551946736163794
DB01234	Dexamethasone	DOID:9119	Leukemia, Myeloid, Acute	-0.000552530024463233
DB00958	Carboplatin	DOID:2645	Mesothelioma	-0.000552961503219956
DB00993	Azathioprine	DOID:707	Lymphoma, B-Cell	-0.000555285021777957
DB00328	Indomethacin	DOID:299	Adenocarcinoma	-0.000557271051930736
DB11663	2-(1H-indazol-4-yl)-6-(4-methanesulfonylpiperazin-1-ylmethyl)-4-morpholin-4-ylthieno(3,2-d)pyrimidine	DOID:707	Lymphoma, B-Cell	-0.000557328676470542
DB00605	Sulindac	DOID:3172	Adenoma	-0.000557523181616754
DB08865	Crizotinib	DOID:9119	Leukemia, Myeloid, Acute	-0.000558827284176028
DB00928	Azacitidine	DOID:9119	Leukemia, Myeloid, Acute	-0.000558981544041354
DB00361	Vinorelbine	DOID:2645	Mesothelioma	-0.000563311702539787
DB00586	Diclofenac	DOID:769	Neuroblastoma	-0.000569988176239017
DB00619	Imatinib Mesylate	DOID:2645	Mesothelioma	-0.000570066132147412
DB00136	Calcitriol	DOID:9119	Leukemia, Myeloid, Acute	-0.000572069853890605
DB00860	Prednisolone	DOID:707	Lymphoma, B-Cell	-0.000572253547470064
DB00675	Tamoxifen	DOID:3070	Glioma	-0.000573033794069838
DB01115	Nifedipine	DOID:3068	Glioblastoma	-0.000574005308011133
DB00860	Prednisolone	DOID:9119	Leukemia, Myeloid, Acute	-0.000575361593178864
DB00262	Carmustine	DOID:4844	Ependymoma	-0.000576764882812691
DB00162	Vitamin A	DOID:9538	Multiple Myeloma	-0.000580533365806796
DB00987	Cytarabine	DOID:8543	Hodgkin Disease	-0.000580571788851986
DB00328	Indomethacin	DOID:9119	Leukemia, Myeloid, Acute	-0.00058068590855323
DB04786	Suramin	DOID:9538	Multiple Myeloma	-0.000580834260346302
DB00977	Ethinyl Estradiol	DOID:2645	Mesothelioma	-0.000584490494159789
DB09110	Mesna	DOID:769	Neuroblastoma	-0.000590781431818593
DB01169	Arsenic Trioxide	DOID:8584	Burkitt Lymphoma	-0.000592475871040415
DB01200	Bromocriptine	DOID:3172	Adenoma	-0.000593653859899762
DB00635	Prednisone	DOID:8543	Hodgkin Disease	-0.000593658555548965
DB05076	Fenretinide	DOID:2645	Mesothelioma	-0.00059722280802435
DB01181	Ifosfamide	DOID:3192	Neurilemmoma	-0.000598741774467643
DB01188	Ciclopirox	DOID:299	Adenocarcinoma	-0.000601969071264558
DB01042	Melphalan	DOID:8543	Hodgkin Disease	-0.000605677776952002
DB00188	Bortezomib	DOID:769	Neuroblastoma	-0.00060729696991127
DB00399	Zoledronic Acid	DOID:2645	Mesothelioma	-0.000613670004702721
DB00563	Methotrexate	DOID:8543	Hodgkin Disease	-0.00061622677724929
DB00945	Aspirin	DOID:2645	Mesothelioma	-0.000618854401088692
DB00328	Indomethacin	DOID:350	Dermatofibrosarcoma	-0.000621391925449993
DB00396	Progesterone	DOID:299	Adenocarcinoma	-0.000621717403355954
DB00642	Pemetrexed	DOID:2645	Mesothelioma	-0.000623253898646953
DB11672	Curcumin	DOID:2645	Mesothelioma	-0.000623786326125947
DB00398	Sorafenib	DOID:9119	Leukemia, Myeloid, Acute	-0.00062509090568677
DB01188	Ciclopirox	DOID:9119	Leukemia, Myeloid, Acute	-0.000625383928293838
DB00853	Temozolomide	DOID:3172	Adenoma	-0.000627564757173099
DB01008	Busulfan	DOID:769	Neuroblastoma	-0.000629562578858961
DB00183	Pentagastrin	DOID:299	Adenocarcinoma	-0.000632306840474689
DB01169	Arsenic Trioxide	DOID:769	Neuroblastoma	-0.000633324584305678
DB00842	Oxazepam	DOID:687	Hepatoblastoma	-0.000633376277370618
DB01234	Dexamethasone	DOID:8584	Burkitt Lymphoma	-0.000634070341361787
DB01174	Phenobarbital	DOID:687	Hepatoblastoma	-0.000634072830984517
DB04572	Thiotepa	DOID:8543	Hodgkin Disease	-0.00063516040437675
DB01593	Zinc	DOID:3070	Glioma	-0.000641867717471906
DB00570	Vinblastine	DOID:8632	Sarcoma, Kaposi	-0.000645048436726109
DB00605	Sulindac	DOID:299	Adenocarcinoma	-0.000645073179081829
DB00197	Troglitazone	DOID:769	Neuroblastoma	-0.00064672007874203
DB08059	Wortmannin	DOID:299	Adenocarcinoma	-0.00065085872928608
DB00741	Hydrocortisone	DOID:8584	Burkitt Lymphoma	-0.000651014967442715
DB00842	Oxazepam	DOID:3172	Adenoma	-0.000651209501633249
DB01174	Phenobarbital	DOID:3172	Adenoma	-0.000651906055691237
DB00860	Prednisolone	DOID:8584	Burkitt Lymphoma	-0.000656901908741597
DB00851	Dacarbazine	DOID:8543	Hodgkin Disease	-0.000658495363038109
DB00495	Zidovudine	DOID:8632	Sarcoma, Kaposi	-0.000660398727139105
DB00481	Raloxifene Hydrochloride	DOID:127	Choroid Neoplasms	-0.000666993664959842
DB00563	Methotrexate	DOID:5241	Hemangioblastoma	-0.000668862845832147
DB00996	Gabapentin	DOID:3172	Adenoma	-0.000674634162758508
DB00864	Tacrolimus	DOID:707	Lymphoma, B-Cell	-0.000675831523836573
DB00290	Bleomycin	DOID:2994	Neoplasms, Germ Cell and Embryonal	-0.000680229299841267
DB08865	Crizotinib	DOID:769	Neuroblastoma	-0.000681216314108918
DB00530	Erlotinib Hydrochloride	DOID:299	Adenocarcinoma	-0.000688172413188776
DB00531	Cyclophosphamide	DOID:3347	Neoplasms, Bone Tissue	-0.000688530566926554
DB04066	trans-3-(4'-hydroxyphenyl)-2-propenoic acid	DOID:299	Adenocarcinoma	-0.000689380473770124
DB04743	nimesulide	DOID:299	Adenocarcinoma	-0.000701410243604622
DB00688	Mycophenolic Acid	DOID:707	Lymphoma, B-Cell	-0.000711148367703723
DB06724	Calcium Carbonate	DOID:299	Adenocarcinoma	-0.000714360978048584
DB01041	Thalidomide	DOID:2645	Mesothelioma	-0.000715849231584992
DB00293	raltitrexed	DOID:299	Adenocarcinoma	-0.000719725650739994
DB03843	Formaldehyde	DOID:127	Choroid Neoplasms	-0.000731932102538219
DB00007	Leuprolide	DOID:299	Adenocarcinoma	-0.000734472495731803
DB00313	Valproic Acid	DOID:255	Hemangioma	-0.000735626311309995
DB11529	Melengestrol Acetate	DOID:299	Adenocarcinoma	-0.000737289031255278
DB00951	Isoniazid	DOID:299	Adenocarcinoma	-0.000739345907899841
DB01174	Phenobarbital	DOID:299	Adenocarcinoma	-0.000739456053547111
DB09153	Sodium Chloride	DOID:899	Cervical Intraepithelial Neoplasia	-0.000741131954076574
DB01645	Genistein	DOID:127	Choroid Neoplasms	-0.000748648927991008
DB00675	Tamoxifen	DOID:299	Adenocarcinoma	-0.000749052959513913
DB00959	Methylprednisolone	DOID:171	Neuroectodermal Tumors	-0.000753100657168299
DB00290	Bleomycin	DOID:8543	Hodgkin Disease	-0.000753349139766352
DB00554	Piroxicam	DOID:3172	Adenoma	-0.000753367199152338
DB00996	Gabapentin	DOID:299	Adenocarcinoma	-0.000762184160918361
DB00927	Famotidine	DOID:3172	Adenoma	-0.000763678369667981
DB01050	Ibuprofen	DOID:299	Adenocarcinoma	-0.000765259451706607
DB00313	Valproic Acid	DOID:299	Adenocarcinoma	-0.000773449731666626
DB00763	Methimazole	DOID:3172	Adenoma	-0.000774282979006197
DB00255	Diethylstilbestrol	DOID:299	Adenocarcinoma	-0.000777058634084421
DB01151	Desipramine	DOID:299	Adenocarcinoma	-0.000779811237717448
DB00531	Cyclophosphamide	DOID:4236	Carcinosarcoma	-0.000782359822310591
DB00783	Estradiol	DOID:127	Choroid Neoplasms	-0.000782927757254109
DB06287	temsirolimus	DOID:2645	Mesothelioma	-0.000783309243680558
DB00282	Pamidronate	DOID:4305	Giant Cell Tumor of Bone	-0.000786086610232412
DB09130	Copper	DOID:2645	Mesothelioma	-0.000787266907209011
DB08895	tofacitinib	DOID:3172	Adenoma	-0.0007890463251429
DB01008	Busulfan	DOID:8543	Hodgkin Disease	-0.000792989239614267
DB06510	muraglitazar	DOID:3382	Liposarcoma	-0.000793142086082194
DB00313	Valproic Acid	DOID:9119	Leukemia, Myeloid, Acute	-0.000796864587994245
DB13178	Inositol	DOID:3172	Adenoma	-0.000799349918040898
DB06825	Triptorelin Pamoate	DOID:127	Choroid Neoplasms	-0.000807500383782994
DB00925	Phenoxybenzamine	DOID:127	Choroid Neoplasms	-0.000808673841342783
DB11672	Curcumin	DOID:127	Choroid Neoplasms	-0.0008187298933863
DB00531	Cyclophosphamide	DOID:3308	Carcinoma, Embryonal	-0.00082697776486898
DB12072	orantinib	DOID:3070	Glioma	-0.00083121711532011
DB00812	Phenylbutazone	DOID:9119	Leukemia, Myeloid, Acute	-0.000835097735354312
DB00262	Carmustine	DOID:8543	Hodgkin Disease	-0.000838203079658678
DB00220	Nelfinavir	DOID:3962	Adenocarcinoma, Follicular	-0.000838277220344269
DB00399	Zoledronic Acid	DOID:4305	Giant Cell Tumor of Bone	-0.000840752004010265
DB00398	Sorafenib	DOID:2645	Mesothelioma	-0.00084439281172069
DB01168	Procarbazine	DOID:3181	Oligodendroglioma	-0.000850275568806819
DB00877	Sirolimus	DOID:13515	Tuberous Sclerosis	-0.000851015230051738
DB00853	Temozolomide	DOID:769	Neuroblastoma	-0.000860918642209635
DB00860	Prednisolone	DOID:8543	Hodgkin Disease	-0.0008611772826769
DB00763	Methimazole	DOID:299	Adenocarcinoma	-0.000861832976954441
DB00290	Bleomycin	DOID:8632	Sarcoma, Kaposi	-0.000864378272765004
DB09073	palbociclib	DOID:9119	Leukemia, Myeloid, Acute	-0.000868872058151476
DB00675	Tamoxifen	DOID:1192	Nerve Sheath Neoplasms	-0.000872661151315152
DB00570	Vinblastine	DOID:3308	Carcinoma, Embryonal	-0.00088259870251664
DB01041	Thalidomide	DOID:8632	Sarcoma, Kaposi	-0.000893392151444156
DB01206	Lomustine	DOID:3181	Oligodendroglioma	-0.000910657774265605
DB00262	Carmustine	DOID:3192	Neurilemmoma	-0.000914726928660153
DB00526	Oxaliplatin	DOID:299	Adenocarcinoma	-0.000915394224189209
DB00630	Alendronate	DOID:4305	Giant Cell Tumor of Bone	-0.000916862855690065
DB00530	Erlotinib Hydrochloride	DOID:2645	Mesothelioma	-0.00093088917614717
DB05294	N-(4-bromo-2-fluorophenyl)-6-methoxy-7-((1-methylpiperidin-4-yl)methoxy)quinazolin-4-amine	DOID:299	Adenocarcinoma	-0.000935277513411409
DB00220	Nelfinavir	DOID:3382	Liposarcoma	-0.000942330913134365
DB00636	Clofibrate	DOID:127	Choroid Neoplasms	-0.000962313122989139
DB00293	raltitrexed	DOID:2645	Mesothelioma	-0.000962442413158376
DB00242	Cladribine	DOID:285	Leukemia, Hairy Cell	-0.00100418004430206
DB00755	Tretinoin	DOID:3308	Carcinoma, Embryonal	-0.00102477651069935
DB00396	Progesterone	DOID:127	Choroid Neoplasms	-0.00105937773260481
DB00959	Methylprednisolone	DOID:8543	Hodgkin Disease	-0.00107100513474281
DB00336	Nitrofurazone	DOID:4440	Seminoma	-0.00108033380712316
DB09073	palbociclib	DOID:2994	Neoplasms, Germ Cell and Embryonal	-0.00108156790903716
DB00554	Piroxicam	DOID:2645	Mesothelioma	-0.00108363395958291
DB00290	Bleomycin	DOID:3308	Carcinoma, Embryonal	-0.00110192854002814
DB08398	2-amino-1-methyl-6-phenylimidazo(4,5-b)pyridine	DOID:4236	Carcinosarcoma	-0.00110568196266927
DB00853	Temozolomide	DOID:8632	Sarcoma, Kaposi	-0.00113537443758363
DB00822	Disulfiram	DOID:2645	Mesothelioma	-0.00114899619050926
DB00197	Troglitazone	DOID:3382	Liposarcoma	-0.0011528354740297
DB00007	Leuprolide	DOID:127	Choroid Neoplasms	-0.00117213282473019
DB00762	Irinotecan	DOID:3181	Oligodendroglioma	-0.00118392042436435
DB00675	Tamoxifen	DOID:127	Choroid Neoplasms	-0.00118671328935963
DB04572	Thiotepa	DOID:3181	Oligodendroglioma	-0.00118996845909428
DB00928	Azacitidine	DOID:285	Leukemia, Hairy Cell	-0.00119305499560243
DB06287	temsirolimus	DOID:13515	Tuberous Sclerosis	-0.00119819933810286
DB00996	Gabapentin	DOID:127	Choroid Neoplasms	-0.00119984449033597
DB00255	Diethylstilbestrol	DOID:127	Choroid Neoplasms	-0.00121471896380224
DB00603	Medroxyprogesterone Acetate	DOID:3319	Lymphangioleiomyomatosis	-0.00122741059313017
DB02709	Resveratrol	DOID:8864	Leukemia, Monocytic, Acute	-0.00124566267573814
DB00398	Sorafenib	DOID:3382	Liposarcoma	-0.00125359533196603
DB00302	Tranexamic Acid	DOID:127	Choroid Neoplasms	-0.00126756328455704
DB01115	Nifedipine	DOID:127	Choroid Neoplasms	-0.00127188652969049
DB00987	Cytarabine	DOID:8864	Leukemia, Monocytic, Acute	-0.00127470116691333
DB12662	naveglitazar	DOID:3382	Liposarcoma	-0.00131911968252654
DB04216	Quercetin	DOID:4236	Carcinosarcoma	-0.00133039612893074
DB01168	Procarbazine	DOID:3069	Astrocytoma	-0.00135733022263232
DB00851	Dacarbazine	DOID:4359	Melanoma, Amelanotic	-0.00135935713871307
DB00262	Carmustine	DOID:3181	Oligodendroglioma	-0.00139301113401383
DB01206	Lomustine	DOID:3069	Astrocytoma	-0.0014177124280387
DB00188	Bortezomib	DOID:4051	Rhabdomyosarcoma, Alveolar	-0.00144732973307252
DB01169	Arsenic Trioxide	DOID:8864	Leukemia, Monocytic, Acute	-0.00149088062333017
DB01169	Arsenic Trioxide	DOID:3355	Fibrosarcoma	-0.00149702178859892
DB09073	palbociclib	DOID:3382	Liposarcoma	-0.00149737648437567
DB01590	Everolimus	DOID:13515	Tuberous Sclerosis	-0.0015344952803468
DB01234	Dexamethasone	DOID:3355	Fibrosarcoma	-0.00153861625781451
DB00958	Carboplatin	DOID:169	Neuroendocrine Tumors	-0.001556436162267
DB00104	Octreotide	DOID:169	Neuroendocrine Tumors	-0.00156265850533002
DB00328	Indomethacin	DOID:3355	Fibrosarcoma	-0.00156677214231929
DB00853	Temozolomide	DOID:3181	Oligodendroglioma	-0.0015791533574622
DB00563	Methotrexate	DOID:3371	Chondrosarcoma	-0.00161535192855392
DB00938	Salmeterol Xinafoate	DOID:4310	Smooth Muscle Tumor	-0.00161940412724784
DB12662	naveglitazar	DOID:3355	Fibrosarcoma	-0.00167670149051027
DB13069	Nimustine	DOID:4359	Melanoma, Amelanotic	-0.00171719245696958
DB13323	Trichloroethylene	DOID:3069	Astrocytoma	-0.00174125827492669
DB00675	Tamoxifen	DOID:4359	Melanoma, Amelanotic	-0.0017591452815954
DB01041	Thalidomide	DOID:5151	Neurofibroma, Plexiform	-0.00183782635044852
DB00262	Carmustine	DOID:3069	Astrocytoma	-0.00190006578815885
DB02546	Vorinostat	DOID:3246	Rhabdomyosarcoma, Embryonal	-0.00198517902487519
DB00806	Pentoxifylline	DOID:1037	Leukemia, Lymphoid	-0.00201176123767768
DB00853	Temozolomide	DOID:3069	Astrocytoma	-0.00208620801206907
DB00188	Bortezomib	DOID:3246	Rhabdomyosarcoma, Embryonal	-0.00210606138947159
DB01590	Everolimus	DOID:169	Neuroendocrine Tumors	-0.00212307984444751
DB01204	Mitoxantrone	DOID:1037	Leukemia, Lymphoid	-0.00217191196796032
DB01005	Hydroxyurea	DOID:1037	Leukemia, Lymphoid	-0.00220004309012803
DB00531	Cyclophosphamide	DOID:1037	Leukemia, Lymphoid	-0.00222290050569543
DB02709	Resveratrol	DOID:1037	Leukemia, Lymphoid	-0.00229603543937787
DB00987	Cytarabine	DOID:1037	Leukemia, Lymphoid	-0.00232507393049
DB00635	Prednisone	DOID:1037	Leukemia, Lymphoid	-0.002338160697576
DB04690	Camptothecin	DOID:1037	Leukemia, Lymphoid	-0.0023522659312584
DB00563	Methotrexate	DOID:1037	Leukemia, Lymphoid	-0.00236072891923103
DB00291	Chlorambucil	DOID:1037	Leukemia, Lymphoid	-0.00236425833561152
DB04572	Thiotepa	DOID:1037	Leukemia, Lymphoid	-0.00237966254609559
DB03496	alvocidib	DOID:1037	Leukemia, Lymphoid	-0.00239254475752562
DB00437	Allopurinol	DOID:1037	Leukemia, Lymphoid	-0.00239813975275718
DB00242	Cladribine	DOID:1037	Leukemia, Lymphoid	-0.00240042442396229
DB00126	Ascorbic Acid	DOID:1037	Leukemia, Lymphoid	-0.00244214726577754
DB01169	Arsenic Trioxide	DOID:1037	Leukemia, Lymphoid	-0.00254125338651692
DB00136	Calcitriol	DOID:1037	Leukemia, Lymphoid	-0.0026023876864362
DB00277	Theophylline	DOID:1037	Leukemia, Lymphoid	-0.00292113081044212
DB00313	Valproic Acid	DOID:1618	Fibroadenoma	-0.00334185204073192
DB01211	Clarithromycin	DOID:9538	Multiple Myeloma	-0.00445788235689806
DB01100	Pimozide	DOID:299	Adenocarcinoma	-0.00468271024244862
DB00904	Ondansetron	DOID:171	Neuroectodermal Tumors	-0.00505737278215182
DB00443	Betamethasone	DOID:255	Hemangioma	-0.00537304956957821
DB04348	Taurocholic Acid	DOID:1967	Leiomyosarcoma	-0.00601359928263792
DB02375	myricetin	DOID:3068	Glioblastoma	-0.00638056413894442
DB00050	cetrorelix	DOID:9538	Multiple Myeloma	-0.00682375499475621
DB00421	Spironolactone	DOID:11612	Polycystic Ovary Syndrome	-0.00852103958496722
DB01420	Testosterone Propionate	DOID:11612	Polycystic Ovary Syndrome	-0.00934421762106466
DB06412	Oxymetholone	DOID:9538	Multiple Myeloma	-0.00945557836733216
DB06412	Oxymetholone	DOID:9119	Leukemia, Myeloid, Acute	-0.0098287675996355
DB01420	Testosterone Propionate	DOID:299	Adenocarcinoma	-0.00983120526590034
DB01099	Flucytosine	DOID:3068	Glioblastoma	-0.00987755009252381
DB00583	Carnitine	DOID:0060060	Lymphoma, Non-Hodgkin	-0.0117348828706722
DB02901	Dihydrotestosterone	DOID:11612	Polycystic Ovary Syndrome	-0.0153011412136221
DB05260	gallium nitrate	DOID:0060060	Lymphoma, Non-Hodgkin	-0.0155718241627082
DB01177	Idarubicin	DOID:0060060	Lymphoma, Non-Hodgkin	-0.0159081301288286
DB01177	Idarubicin	DOID:0060058	Lymphoma	-0.0164347946850251
DB01177	Idarubicin	DOID:9538	Multiple Myeloma	-0.016818995475122
DB01177	Idarubicin	DOID:9119	Leukemia, Myeloid, Acute	-0.0171921847073077
DB12802	picropodophyllin	DOID:9538	Multiple Myeloma	-0.0172010302481177
DB08882	Linagliptin	DOID:5119	Ovarian Cysts	-0.0175011883159718
DB01700	AICA ribonucleotide	DOID:3068	Glioblastoma	-0.0179469676265968
DB04630	Aldosterone	DOID:3172	Adenoma	-0.0180699461261246
DB01080	Vigabatrin	DOID:13515	Tuberous Sclerosis	-0.0188936859089831
DB00815	Sodium Dodecyl Sulfate	DOID:299	Adenocarcinoma	-0.0212099884318534
DB01698	Rutin	DOID:9538	Multiple Myeloma	-0.0221230892844621
DB00717	Norethindrone	DOID:3172	Adenoma	-0.0231220717985216
DB04868	4-methyl-N-(3-(4-methylimidazol-1-yl)-5-(trifluoromethyl)phenyl)-3-((4-pyridin-3-ylpyrimidin-2-yl)amino)benzamide	DOID:8552	Leukemia, Myelogenous, Chronic, BCR-ABL Positive	-0.0232359653388556
DB06444	HU 211	DOID:3070	Glioma	-0.0233355810906425
DB04106	fotemustine	DOID:3068	Glioblastoma	-0.0233869152705059
DB04106	fotemustine	DOID:3070	Glioma	-0.023471116996748
DB13964	Peanut Oil	DOID:3172	Adenoma	-0.0242186734554143
DB04258	seocalcitol	DOID:3070	Glioma	-0.0251220639988937
DB01708	Dehydroepiandrosterone	DOID:11612	Polycystic Ovary Syndrome	-0.0255229606098969
DB01708	Dehydroepiandrosterone	DOID:299	Adenocarcinoma	-0.0260099482549316
DB00281	Lidocaine	DOID:0060060	Lymphoma, Non-Hodgkin	-0.0261252186795503
DB00470	Dronabinol	DOID:3070	Glioma	-0.0267950080898459
DB06728	aniline	DOID:4235	Sarcoma	-0.0284856009749665
DB13811	oblimersen	DOID:1040	Leukemia, Lymphocytic, Chronic, B-Cell	-0.0315780569144807
DB06536	tesaglitazar	DOID:255	Hemangioma	-0.0324574881564076
DB06536	tesaglitazar	DOID:3355	Fibrosarcoma	-0.0335048126677132
DB00590	Doxazosin	DOID:127	Choroid Neoplasms	-0.0336138621202754
DB00304	Desogestrel	DOID:11612	Polycystic Ovary Syndrome	-0.0336288112942071
DB13811	oblimersen	DOID:9538	Multiple Myeloma	-0.033722978820319
DB13811	oblimersen	DOID:707	Lymphoma, B-Cell	-0.034093060006949
DB00352	Thioguanine	DOID:9119	Leukemia, Myeloid, Acute	-0.0341124091512829
DB01357	Mestranol	DOID:3172	Adenoma	-0.0341375869777244
DB00352	Thioguanine	DOID:1037	Leukemia, Lymphoid	-0.036142726983614
DB04865	Homoharringtonine	DOID:0060058	Lymphoma	-0.036499025242878
DB00594	Amiloride	DOID:2671	Carcinoma, Transitional Cell	-0.0383148842286446
DB02424	geldanamycin	DOID:3068	Glioblastoma	-0.0383764127418677
DB00742	Mannitol	DOID:3070	Glioma	-0.038818740729833
DB00627	Niacin	DOID:9119	Leukemia, Myeloid, Acute	-0.0402552966807449
DB11752	bryostatin 1	DOID:1040	Leukemia, Lymphocytic, Chronic, B-Cell	-0.0417016828229827
DB14066	tetrandrine	DOID:9119	Leukemia, Myeloid, Acute	-0.0426903595395122
DB11752	bryostatin 1	DOID:0060060	Lymphoma, Non-Hodgkin	-0.0429357393825204
DB06595	midostaurin	DOID:349	Carcinoma, Signet Ring Cell	-0.0483702832730283
DB06595	midostaurin	DOID:9119	Leukemia, Myeloid, Acute	-0.0484248832522533
DB00435	Nitric Oxide	DOID:0060058	Lymphoma	-0.0503079554489031
DB00435	Nitric Oxide	DOID:299	Adenocarcinoma	-0.0510419306142119
DB06810	Plicamycin	DOID:3247	Rhabdomyosarcoma	-0.0516839465438705
DB00422	Methylphenidate	DOID:687	Hepatoblastoma	-0.0525637932389395
DB00909	Zonisamide	DOID:9538	Multiple Myeloma	-0.0541045897797345
DB00134	Methionine	DOID:3070	Glioma	-0.056784947868901
DB12874	quizartinib	DOID:9119	Leukemia, Myeloid, Acute	-0.0576194844200523
DB05258	Interferon-alpha	DOID:8552	Leukemia, Myelogenous, Chronic, BCR-ABL Positive	-0.0583357868513898
DB00477	Chlorpromazine	DOID:3070	Glioma	-0.0621623376179582
DB01254	Dasatinib	DOID:8552	Leukemia, Myelogenous, Chronic, BCR-ABL Positive	-0.0649394442021273
DB06179	darinaparsin	DOID:9538	Multiple Myeloma	-0.0715384628263402
DB06179	darinaparsin	DOID:8543	Hodgkin Disease	-0.072197467750139
DB00884	Risedronic Acid	DOID:2645	Mesothelioma	-0.0752381427268735
DB04815	Clioquinol	DOID:9119	Leukemia, Myeloid, Acute	-0.0786812172531403
DB08901	ponatinib	DOID:8552	Leukemia, Myelogenous, Chronic, BCR-ABL Positive	-0.0796751912117512
DB08901	ponatinib	DOID:9119	Leukemia, Myeloid, Acute	-0.080385823635205
DB11467	Thiostrepton	DOID:9538	Multiple Myeloma	-0.105338487000124
