# Supplementary material for: DDCM: A Computational Strategy for Drug Repositioning Based on Support-Vector Regression Algorithm
Source: Int J Mol Sci. 2024 May 12;25(10):5267. doi: 10.3390/ijms25105267 (PMC11121335; doi:10.3390/ijms25105267)
Supplement: Supplementary file 1 [file ijms-25-05267-s001.zip › File S4/1_c04.588_CorScore/bile duct cancer_score.csv]

DrugBankID	DrugName	DOID	DiseaseName	score
0.000156755996358127	0.0019983250688743
DB01033	Mercaptopurine	DOID:9119	Leukemia, Myeloid, Acute	0.213944997049274
DB01033	Mercaptopurine	DOID:1037	Leukemia, Lymphoid	0.210962817429454
DB01254	Dasatinib	DOID:8552	Leukemia, Myelogenous, Chronic, BCR-ABL Positive	0.122705491527736
DB11648	afuresertib	DOID:0060060	Lymphoma, Non-Hodgkin	0.103604330876425
DB11648	afuresertib	DOID:9538	Multiple Myeloma	0.100588545497282
DB11648	afuresertib	DOID:8543	Hodgkin Disease	0.0952258970733217
DB13014	hypericin	DOID:3068	Glioblastoma	0.0886119528822475
DB01138	Sulfinpyrazone	DOID:9538	Multiple Myeloma	0.0718550737135167
DB12802	picropodophyllin	DOID:9538	Multiple Myeloma	0.0686160902934518
DB00681	Amphotericin B	DOID:3068	Glioblastoma	0.0649156877369841
DB00477	Chlorpromazine	DOID:3070	Glioma	0.0437091250620206
DB06641	perifosine	DOID:3068	Glioblastoma	0.0412565970928849
DB00254	Doxycycline	DOID:0060058	Lymphoma	0.041018700015293
DB00352	Thioguanine	DOID:9119	Leukemia, Myeloid, Acute	0.040936682957741
DB01211	Clarithromycin	DOID:9538	Multiple Myeloma	0.0409354082048073
DB01700	AICA ribonucleotide	DOID:3068	Glioblastoma	0.0393693874424342
DB01073	fludarabine	DOID:1040	Leukemia, Lymphocytic, Chronic, B-Cell	0.0392063014680684
DB05088	tetrathiomolybdate	DOID:2645	Mesothelioma	0.0390342331773191
DB00352	Thioguanine	DOID:1037	Leukemia, Lymphoid	0.037954503337806
DB08868	Fingolimod Hydrochloride	DOID:8552	Leukemia, Myelogenous, Chronic, BCR-ABL Positive	0.0343955198396245
DB04865	Homoharringtonine	DOID:0060058	Lymphoma	0.0326058132920679
DB00338	Omeprazole	DOID:9206	Barrett Esophagus	0.0319471919286156
DB01100	Pimozide	DOID:299	Adenocarcinoma	0.0302964914040413
DB00421	Spironolactone	DOID:11612	Polycystic Ovary Syndrome	0.0302537541419428
DB06732	beta-Naphthoflavone	DOID:3172	Adenoma	0.0301893239054844
DB01115	Nifedipine	DOID:127	Choroid Neoplasms	0.027430668025654
DB06825	Triptorelin Pamoate	DOID:127	Choroid Neoplasms	0.0272915331971744
DB00007	Leuprolide	DOID:127	Choroid Neoplasms	0.0271342641683259
DB00590	Doxazosin	DOID:127	Choroid Neoplasms	0.0270675274667582
DB00255	Diethylstilbestrol	DOID:127	Choroid Neoplasms	0.027052557839322
DB00996	Gabapentin	DOID:127	Choroid Neoplasms	0.0269529842652733
DB01645	Genistein	DOID:127	Choroid Neoplasms	0.0269424785137487
DB00783	Estradiol	DOID:127	Choroid Neoplasms	0.0269260808859929
DB11672	Curcumin	DOID:127	Choroid Neoplasms	0.0269160508975604
DB00302	Tranexamic Acid	DOID:127	Choroid Neoplasms	0.0268028640870647
DB00636	Clofibrate	DOID:127	Choroid Neoplasms	0.0267419946406152
DB00925	Phenoxybenzamine	DOID:127	Choroid Neoplasms	0.0266384175118297
DB00675	Tamoxifen	DOID:127	Choroid Neoplasms	0.0265717067477222
DB00481	Raloxifene Hydrochloride	DOID:127	Choroid Neoplasms	0.0264691922366614
DB03843	Formaldehyde	DOID:127	Choroid Neoplasms	0.0264636999356785
DB00396	Progesterone	DOID:127	Choroid Neoplasms	0.0264165171679137
DB01065	Melatonin	DOID:4928	Cholangiocarcinoma	0.0254095469697429
DB00571	Propranolol	DOID:255	Hemangioma	0.025065091937654
DB01174	Phenobarbital	DOID:4928	Cholangiocarcinoma	0.0249300406983243
DB01041	Thalidomide	DOID:4928	Cholangiocarcinoma	0.0249090683750625
DB00262	Carmustine	DOID:4928	Cholangiocarcinoma	0.0248243861717881
DB01701	propylene dichloride	DOID:4928	Cholangiocarcinoma	0.024706950401016
DB00563	Methotrexate	DOID:4928	Cholangiocarcinoma	0.0246278587559279
DB00717	Norethindrone	DOID:3172	Adenoma	0.0236166395044127
DB01394	Colchicine	DOID:9538	Multiple Myeloma	0.02326294534651
DB00863	Ranitidine	DOID:9206	Barrett Esophagus	0.0229554837602826
DB00443	Betamethasone	DOID:255	Hemangioma	0.0226253589386431
DB01073	fludarabine	DOID:9119	Leukemia, Myeloid, Acute	0.0212784911429365
DB01759	kojic acid	DOID:3172	Adenoma	0.0207236893823377
DB00480	Lenalidomide	DOID:0060060	Lymphoma, Non-Hodgkin	0.0205424485512161
DB06412	Oxymetholone	DOID:9538	Multiple Myeloma	0.0202769529708876
DB12948	3,4-dihydroxybenzohydroxamic acid	DOID:3071	Gliosarcoma	0.0197979573211809
DB00909	Zonisamide	DOID:9538	Multiple Myeloma	0.0190190548657059
DB01073	fludarabine	DOID:1037	Leukemia, Lymphoid	0.0182963115232096
DB00050	cetrorelix	DOID:9538	Multiple Myeloma	0.0175911360534326
DB00014	Goserelin	DOID:127	Choroid Neoplasms	0.0175643504915483
DB00480	Lenalidomide	DOID:9538	Multiple Myeloma	0.0175266631725841
DB00328	Indomethacin	DOID:350	Dermatofibrosarcoma	0.0174351588010884
DB00435	Nitric Oxide	DOID:0060058	Lymphoma	0.0171748584445258
DB00636	Clofibrate	DOID:3507	Dermatofibrosarcoma	0.0171091035036164
DB12948	3,4-dihydroxybenzohydroxamic acid	DOID:3070	Glioma	0.0167744447377625
DB00724	Imiquimod	DOID:255	Hemangioma	0.0166851285822747
DB00137	Lutein	DOID:11612	Polycystic Ovary Syndrome	0.0164384242051162
DB00480	Lenalidomide	DOID:707	Lymphoma, B-Cell	0.0163183741415003
DB00435	Nitric Oxide	DOID:299	Adenocarcinoma	0.0158394422501125
DB00815	Sodium Dodecyl Sulfate	DOID:299	Adenocarcinoma	0.0143916835574091
DB04868	4-methyl-N-(3-(4-methylimidazol-1-yl)-5-(trifluoromethyl)phenyl)-3-((4-pyridin-3-ylpyrimidin-2-yl)amino)benzamide	DOID:8552	Leukemia, Myelogenous, Chronic, BCR-ABL Positive	0.0137510224961736
DB00945	Aspirin	DOID:349	Carcinoma, Signet Ring Cell	0.0136892689118693
DB00501	Cimetidine	DOID:349	Carcinoma, Signet Ring Cell	0.0135622903892392
DB05258	Interferon-alpha	DOID:8552	Leukemia, Myelogenous, Chronic, BCR-ABL Positive	0.013338919367025
DB11251	Tocopherols	DOID:2645	Mesothelioma	0.0132284067386428
DB00361	Vinorelbine	DOID:2645	Mesothelioma	0.0129181476055255
DB00317	Gefitinib	DOID:2645	Mesothelioma	0.0129153872866628
DB12948	3,4-dihydroxybenzohydroxamic acid	DOID:0050902	Medulloblastoma	0.0128896034031229
DB00554	Piroxicam	DOID:2645	Mesothelioma	0.0128236898983404
DB05076	Fenretinide	DOID:2645	Mesothelioma	0.012819658017542
DB00399	Zoledronic Acid	DOID:2645	Mesothelioma	0.0128094795581218
DB00859	Penicillamine	DOID:2645	Mesothelioma	0.0127747070248679
DB01420	Testosterone Propionate	DOID:299	Adenocarcinoma	0.0126380957952637
DB11672	Curcumin	DOID:2645	Mesothelioma	0.0125956301553648
DB01099	Flucytosine	DOID:3068	Glioblastoma	0.0125929465854298
DB00441	gemcitabine	DOID:2645	Mesothelioma	0.0125728614839094
DB13964	Peanut Oil	DOID:3172	Adenoma	0.0125497564275908
DB00773	Etoposide	DOID:2645	Mesothelioma	0.0125392303926629
DB00515	Cisplatin	DOID:2645	Mesothelioma	0.0125309024974736
DB00958	Carboplatin	DOID:2645	Mesothelioma	0.0125278530530202
DB00945	Aspirin	DOID:2645	Mesothelioma	0.0125183730932624
DB01041	Thalidomide	DOID:2645	Mesothelioma	0.0124961479902883
DB09130	Copper	DOID:2645	Mesothelioma	0.0124898083189683
DB06287	temsirolimus	DOID:2645	Mesothelioma	0.0124169844974265
DB00619	Imatinib Mesylate	DOID:2645	Mesothelioma	0.0123673048142983
DB01229	Paclitaxel	DOID:2645	Mesothelioma	0.0122762483082857
DB00398	Sorafenib	DOID:2645	Mesothelioma	0.0122711331404795
DB00530	Erlotinib Hydrochloride	DOID:2645	Mesothelioma	0.0122635296979968
DB00997	Doxorubicin	DOID:2645	Mesothelioma	0.0122574620702645
DB00877	Sirolimus	DOID:2645	Mesothelioma	0.0122358386576691
DB06824	Trientine	DOID:2645	Mesothelioma	0.0121888783351091
DB00977	Ethinyl Estradiol	DOID:2645	Mesothelioma	0.0121877029107204
DB11616	pirarubicin	DOID:2645	Mesothelioma	0.0121422267057337
DB00293	raltitrexed	DOID:2645	Mesothelioma	0.0121064955774894
DB00822	Disulfiram	DOID:2645	Mesothelioma	0.0120360536959815
DB11135	Selenium	DOID:2645	Mesothelioma	0.0119729864273072
DB00642	Pemetrexed	DOID:2645	Mesothelioma	0.0119324520880842
DB06536	tesaglitazar	DOID:255	Hemangioma	0.0118558438070676
DB00281	Lidocaine	DOID:0060060	Lymphoma, Non-Hodgkin	0.0113464344371309
DB00724	Imiquimod	DOID:2513	Carcinoma, Basal Cell	0.0111754881365316
DB11663	2-(1H-indazol-4-yl)-6-(4-methanesulfonylpiperazin-1-ylmethyl)-4-morpholin-4-ylthieno(3,2-d)pyrimidine	DOID:9253	Gastrointestinal Stromal Tumors	0.0110145315106191
DB00619	Imatinib Mesylate	DOID:9253	Gastrointestinal Stromal Tumors	0.0108324084011562
DB00313	Valproic Acid	DOID:255	Hemangioma	0.010768993504775
DB00398	Sorafenib	DOID:9253	Gastrointestinal Stromal Tumors	0.0107362367281699
DB02375	myricetin	DOID:3068	Glioblastoma	0.0106722945218787
DB01356	Lithium	DOID:255	Hemangioma	0.0106580947415428
DB01268	Sunitinib	DOID:9253	Gastrointestinal Stromal Tumors	0.0105927663279603
DB00635	Prednisone	DOID:255	Hemangioma	0.010565511078055
DB00860	Prednisolone	DOID:255	Hemangioma	0.0104434017655495
DB00780	Phenelzine	DOID:255	Hemangioma	0.0103710438227012
DB01420	Testosterone Propionate	DOID:11612	Polycystic Ovary Syndrome	0.0103455739458716
DB05260	gallium nitrate	DOID:0060060	Lymphoma, Non-Hodgkin	0.0101671545144956
DB00675	Tamoxifen	DOID:1192	Nerve Sheath Neoplasms	0.0100868935054291
DB00898	Ethanol	DOID:255	Hemangioma	0.00991721245882966
DB04571	Trioxsalen	DOID:8691	Mycosis Fungoides	0.00979971122947588
DB08889	carfilzomib	DOID:9538	Multiple Myeloma	0.00957240450545666
DB11919	O(6)-benzylguanine	DOID:3070	Glioma	0.00828536681313092
DB00773	Etoposide	DOID:4440	Seminoma	0.00798933071729808
DB01041	Thalidomide	DOID:4844	Ependymoma	0.00791975566541409
DB00262	Carmustine	DOID:4844	Ependymoma	0.00783507346258634
DB00541	Vincristine	DOID:4844	Ependymoma	0.00778780793309814
DB06536	tesaglitazar	DOID:3355	Fibrosarcoma	0.00773645772490295
DB01168	Procarbazine	DOID:4844	Ependymoma	0.00764868383190604
DB00563	Methotrexate	DOID:4844	Ependymoma	0.00763854604621567
DB06757	Manganese	DOID:3068	Glioblastoma	0.00761836781054288
DB00336	Nitrofurazone	DOID:4440	Seminoma	0.0074405389520183
DB01115	Nifedipine	DOID:3068	Glioblastoma	0.00725402084838162
DB06595	midostaurin	DOID:349	Carcinoma, Signet Ring Cell	0.00710431015885522
DB00309	Vindesine	DOID:3068	Glioblastoma	0.00707015073927409
DB00317	Gefitinib	DOID:3068	Glioblastoma	0.00705916085004838
DB01206	Lomustine	DOID:3068	Glioblastoma	0.00705079001858994
DB00313	Valproic Acid	DOID:3068	Glioblastoma	0.00704559704247205
DB00851	Dacarbazine	DOID:3068	Glioblastoma	0.00697250792193766
DB01030	Topotecan	DOID:3068	Glioblastoma	0.00696962851052402
DB05076	Fenretinide	DOID:3068	Glioblastoma	0.00696343158143704
DB04216	Quercetin	DOID:3068	Glioblastoma	0.00695986436440405
DB00531	Cyclophosphamide	DOID:1040	Leukemia, Lymphocytic, Chronic, B-Cell	0.00694231329804246
DB00624	Testosterone	DOID:3068	Glioblastoma	0.00692917532414789
DB00884	Risedronic Acid	DOID:2645	Mesothelioma	0.00692428618529201
DB00795	Sulfasalazine	DOID:3068	Glioblastoma	0.00689591468071422
DB02709	Resveratrol	DOID:3068	Glioblastoma	0.00686919604021703
DB13069	Nimustine	DOID:3068	Glioblastoma	0.00686238003555712
DB00328	Indomethacin	DOID:3068	Glioblastoma	0.00686111091686165
DB00603	Medroxyprogesterone Acetate	DOID:1040	Leukemia, Lymphocytic, Chronic, B-Cell	0.00685190219470028
DB00762	Irinotecan	DOID:3068	Glioblastoma	0.00684695762503124
DB00755	Tretinoin	DOID:3068	Glioblastoma	0.00681363236828398
DB01041	Thalidomide	DOID:1040	Leukemia, Lymphocytic, Chronic, B-Cell	0.0068009153213951
DB15588	ursolic acid	DOID:139	Papilloma	0.00678795835604202
DB01177	Idarubicin	DOID:0060060	Lymphoma, Non-Hodgkin	0.00677361140389216
DB01169	Arsenic Trioxide	DOID:1040	Leukemia, Lymphocytic, Chronic, B-Cell	0.00677023558727125
DB01645	Genistein	DOID:3068	Glioblastoma	0.00676583133548864
DB03496	alvocidib	DOID:1040	Leukemia, Lymphocytic, Chronic, B-Cell	0.00676415343267329
DB00970	Dactinomycin	DOID:3068	Glioblastoma	0.0067469592036758
DB00564	Carbamazepine	DOID:1040	Leukemia, Lymphocytic, Chronic, B-Cell	0.00674034658020523
DB11672	Curcumin	DOID:3068	Glioblastoma	0.00673940371953059
DB06774	Capsaicin	DOID:3068	Glioblastoma	0.00672479287256029
DB02169	Okadaic Acid	DOID:3068	Glioblastoma	0.00672366892491445
DB00959	Methylprednisolone	DOID:1040	Leukemia, Lymphocytic, Chronic, B-Cell	0.00670626642900591
DB00242	Cladribine	DOID:1040	Leukemia, Lymphocytic, Chronic, B-Cell	0.00669463150335387
DB00515	Cisplatin	DOID:3068	Glioblastoma	0.00667467606147915
DB10345	Dust	DOID:139	Papilloma	0.00667400168363625
DB00958	Carboplatin	DOID:3068	Glioblastoma	0.00667162661728999
DB00945	Aspirin	DOID:3068	Glioblastoma	0.00666214665691506
DB00188	Bortezomib	DOID:3068	Glioblastoma	0.00666085821591939
DB00252	Phenytoin	DOID:1040	Leukemia, Lymphocytic, Chronic, B-Cell	0.00665277239070556
DB05424	Canertinib	DOID:3068	Glioblastoma	0.00664879607415354
DB03419	Uracil	DOID:139	Papilloma	0.00664848003442559
DB01041	Thalidomide	DOID:3068	Glioblastoma	0.00663992155353738
DB00291	Chlorambucil	DOID:1040	Leukemia, Lymphocytic, Chronic, B-Cell	0.00663641927234877
DB00925	Phenoxybenzamine	DOID:1040	Leukemia, Lymphocytic, Chronic, B-Cell	0.00662276410154215
DB00795	Sulfasalazine	DOID:139	Papilloma	0.0066204541274027
DB01592	Iron	DOID:139	Papilloma	0.00661785953195244
DB01169	Arsenic Trioxide	DOID:3068	Glioblastoma	0.0066092418194716
DB00608	Chloroquine	DOID:3068	Glioblastoma	0.0066004268306193
DB06287	temsirolimus	DOID:3068	Glioblastoma	0.00656075806053964
DB00262	Carmustine	DOID:3068	Glioblastoma	0.0065552393501947
DB01393	Bezafibrate	DOID:1040	Leukemia, Lymphocytic, Chronic, B-Cell	0.00655194272443677
DB00877	Sirolimus	DOID:1040	Leukemia, Lymphocytic, Chronic, B-Cell	0.0065406059891407
DB01042	Melphalan	DOID:3068	Glioblastoma	0.00652320767618614
DB00563	Methotrexate	DOID:1040	Leukemia, Lymphocytic, Chronic, B-Cell	0.00651970570222466
DB08865	Crizotinib	DOID:3068	Glioblastoma	0.00650992459041428
DB00531	Cyclophosphamide	DOID:139	Papilloma	0.00650585897732332
DB00853	Temozolomide	DOID:3068	Glioblastoma	0.00647573050781487
DB00947	Fulvestrant	DOID:769	Neuroblastoma	0.00647186741614642
DB00328	Indomethacin	DOID:3355	Fibrosarcoma	0.00646512129681038
DB00309	Vindesine	DOID:0060060	Lymphoma, Non-Hodgkin	0.00645688669109491
DB09110	Mesna	DOID:0060060	Lymphoma, Non-Hodgkin	0.00645145989038274
DB06774	Capsaicin	DOID:139	Papilloma	0.00644933231955831
DB00829	Diazepam	DOID:3068	Glioblastoma	0.0064279572552593
DB08809	Dichloroacetic Acid	DOID:139	Papilloma	0.00642685505727398
DB01483	Barbital	DOID:139	Papilloma	0.00642117292590223
DB01229	Paclitaxel	DOID:3068	Glioblastoma	0.00642002187113572
DB04572	Thiotepa	DOID:0060060	Lymphoma, Non-Hodgkin	0.00641784225325154
DB00445	Epirubicin	DOID:0060060	Lymphoma, Non-Hodgkin	0.00641749701055611
DB00997	Doxorubicin	DOID:3068	Glioblastoma	0.00640123563359813
DB00126	Ascorbic Acid	DOID:139	Papilloma	0.00637629956764735
DB01219	Dantrolene	DOID:1040	Leukemia, Lymphocytic, Chronic, B-Cell	0.00636041802310078
DB00851	Dacarbazine	DOID:0060060	Lymphoma, Non-Hodgkin	0.00635924387381632
DB01030	Topotecan	DOID:0060060	Lymphoma, Non-Hodgkin	0.00635636446235772
DB12298	5-hydroxymethylfurfural	DOID:139	Papilloma	0.00634747340265186
DB00822	Disulfiram	DOID:1040	Leukemia, Lymphocytic, Chronic, B-Cell	0.00634082102723982
DB00305	Mitomycin	DOID:3068	Glioblastoma	0.00633341107047253
DB00741	Hydrocortisone	DOID:1040	Leukemia, Lymphocytic, Chronic, B-Cell	0.00633042145180657
DB00277	Theophylline	DOID:1040	Leukemia, Lymphocytic, Chronic, B-Cell	0.00632817474673181
DB00624	Testosterone	DOID:0060060	Lymphoma, Non-Hodgkin	0.00631591127567683
DB01234	Dexamethasone	DOID:3068	Glioblastoma	0.00630577148588513
DB02994	Cacodylic Acid	DOID:139	Papilloma	0.00630048937372225
DB06767	Ammonium Chloride	DOID:139	Papilloma	0.0062934660712713
DB00515	Cisplatin	DOID:3355	Fibrosarcoma	0.00627868644141234
DB02709	Resveratrol	DOID:0060060	Lymphoma, Non-Hodgkin	0.00625593199210745
DB01204	Mitoxantrone	DOID:1040	Leukemia, Lymphocytic, Chronic, B-Cell	0.00625440374342818
DB00987	Cytarabine	DOID:1040	Leukemia, Lymphocytic, Chronic, B-Cell	0.00623871797574711
DB00635	Prednisone	DOID:0060060	Lymphoma, Non-Hodgkin	0.00622885056763173
DB00772	Malathion	DOID:0060060	Lymphoma, Non-Hodgkin	0.00621938201973921
DB01169	Arsenic Trioxide	DOID:3355	Fibrosarcoma	0.00621325219922881
DB00694	Daunorubicin	DOID:0060060	Lymphoma, Non-Hodgkin	0.00620923416024206
DB09096	Benzoyl Peroxide	DOID:139	Papilloma	0.00620189053407123
DB04365	Arecoline	DOID:139	Papilloma	0.00619503398483851
DB03057	Malondialdehyde	DOID:8552	Leukemia, Myelogenous, Chronic, BCR-ABL Positive	0.00619161263976959
DB00531	Cyclophosphamide	DOID:0060060	Lymphoma, Non-Hodgkin	0.00616805548214001
DB11091	Hydrogen Peroxide	DOID:139	Papilloma	0.00615765676204467
DB01083	Orlistat	DOID:1040	Leukemia, Lymphocytic, Chronic, B-Cell	0.00615608657472361
DB00650	Leucovorin	DOID:0060060	Lymphoma, Non-Hodgkin	0.00615322995981844
DB06510	muraglitazar	DOID:139	Papilloma	0.00614694879619
DB06412	Oxymetholone	DOID:9119	Leukemia, Myeloid, Acute	0.00613918584081553
DB09073	palbociclib	DOID:2994	Neoplasms, Germ Cell and Embryonal	0.0061136311209244
DB01390	Sodium Bicarbonate	DOID:139	Papilloma	0.00611121644121319
DB00860	Prednisolone	DOID:0060060	Lymphoma, Non-Hodgkin	0.00610674125529515
DB00441	gemcitabine	DOID:0060060	Lymphoma, Non-Hodgkin	0.00610337099937947
DB00444	Teniposide	DOID:3068	Glioblastoma	0.00607852694922801
DB00773	Etoposide	DOID:0060060	Lymphoma, Non-Hodgkin	0.00606973990802857
DB01041	Thalidomide	DOID:0060060	Lymphoma, Non-Hodgkin	0.00602665750528748
DB00437	Allopurinol	DOID:0060060	Lymphoma, Non-Hodgkin	0.0060039587567366
DB00290	Bleomycin	DOID:0060060	Lymphoma, Non-Hodgkin	0.00599945682848785
DB14085	Cadmium	DOID:0060060	Lymphoma, Non-Hodgkin	0.00596792690356058
DB12418	Saccharin	DOID:139	Papilloma	0.00596563261465367
DB00431	Hexachlorocyclohexane	DOID:0060060	Lymphoma, Non-Hodgkin	0.00596452217650651
DB00136	Calcitriol	DOID:0060060	Lymphoma, Non-Hodgkin	0.00595830746622845
DB01217	Anastrozole	DOID:299	Adenocarcinoma	0.00594271270758568
DB00959	Methylprednisolone	DOID:0060060	Lymphoma, Non-Hodgkin	0.00593200861320004
DB01042	Melphalan	DOID:0060060	Lymphoma, Non-Hodgkin	0.00590994362745118
DB01234	Dexamethasone	DOID:3355	Fibrosarcoma	0.00590978186566866
DB01143	Amifostine	DOID:0060060	Lymphoma, Non-Hodgkin	0.00589541286543544
DB00541	Vincristine	DOID:0060060	Lymphoma, Non-Hodgkin	0.00589470977245516
DB12662	naveglitazar	DOID:3355	Fibrosarcoma	0.00589352025034996
DB00252	Phenytoin	DOID:0060060	Lymphoma, Non-Hodgkin	0.00587851457461081
DB04743	nimesulide	DOID:139	Papilloma	0.00587751101134832
DB00291	Chlorambucil	DOID:0060060	Lymphoma, Non-Hodgkin	0.00586216145616065
DB01008	Busulfan	DOID:0060060	Lymphoma, Non-Hodgkin	0.00585659622038254
DB01229	Paclitaxel	DOID:0060060	Lymphoma, Non-Hodgkin	0.00580675782295154
DB00997	Doxorubicin	DOID:0060060	Lymphoma, Non-Hodgkin	0.00578797158556594
DB01132	Pioglitazone	DOID:139	Papilloma	0.00576108630137679
DB01168	Procarbazine	DOID:0060060	Lymphoma, Non-Hodgkin	0.00575558567125575
DB00563	Methotrexate	DOID:0060060	Lymphoma, Non-Hodgkin	0.00574544788603688
DB00773	Etoposide	DOID:2994	Neoplasms, Germ Cell and Embryonal	0.00574398978222918
DB00515	Cisplatin	DOID:2994	Neoplasms, Germ Cell and Embryonal	0.00573566188668435
DB00958	Carboplatin	DOID:2994	Neoplasms, Germ Cell and Embryonal	0.00573261244291074
DB00812	Phenylbutazone	DOID:139	Papilloma	0.00571018535435214
DB00290	Bleomycin	DOID:2994	Neoplasms, Germ Cell and Embryonal	0.00567370670251683
DB13323	Trichloroethylene	DOID:0060060	Lymphoma, Non-Hodgkin	0.00562225265121303
DB13424	DDT	DOID:0060060	Lymphoma, Non-Hodgkin	0.00557862380230385
DB00570	Vinblastine	DOID:2994	Neoplasms, Germ Cell and Embryonal	0.00554674339907785
DB01181	Ifosfamide	DOID:0060060	Lymphoma, Non-Hodgkin	0.00551335483374944
DB01229	Paclitaxel	DOID:2994	Neoplasms, Germ Cell and Embryonal	0.00548100769729249
DB01204	Mitoxantrone	DOID:0060060	Lymphoma, Non-Hodgkin	0.00548014592749053
DB00444	Teniposide	DOID:0060060	Lymphoma, Non-Hodgkin	0.00546526290086558
DB00987	Cytarabine	DOID:0060060	Lymphoma, Non-Hodgkin	0.00546446015910024
DB00755	Tretinoin	DOID:9206	Barrett Esophagus	0.00543226078829357
DB12445	nitroaspirin	DOID:9206	Barrett Esophagus	0.00541459460828981
DB09110	Mesna	DOID:3247	Rhabdomyosarcoma	0.00537220982645579
DB00313	Valproic Acid	DOID:3247	Rhabdomyosarcoma	0.00535308293029797
DB00851	Dacarbazine	DOID:3247	Rhabdomyosarcoma	0.00527999381023209
DB01181	Ifosfamide	DOID:2994	Neoplasms, Germ Cell and Embryonal	0.00518760470725672
DB00762	Irinotecan	DOID:3247	Rhabdomyosarcoma	0.00515444351279998
DB01262	Decitabine	DOID:3247	Rhabdomyosarcoma	0.00515303556861164
DB00755	Tretinoin	DOID:3247	Rhabdomyosarcoma	0.00512111825667023
DB04942	tamibarotene	DOID:9538	Multiple Myeloma	0.00509575287070747
DB00531	Cyclophosphamide	DOID:3247	Rhabdomyosarcoma	0.00508880541804541
DB00783	Estradiol	DOID:3247	Rhabdomyosarcoma	0.00505691959581073
DB00970	Dactinomycin	DOID:3247	Rhabdomyosarcoma	0.00505444509127313
DB01169	Arsenic Trioxide	DOID:8691	Mycosis Fungoides	0.00505435881758393
DB11663	2-(1H-indazol-4-yl)-6-(4-methanesulfonylpiperazin-1-ylmethyl)-4-morpholin-4-ylthieno(3,2-d)pyrimidine	DOID:3247	Rhabdomyosarcoma	0.00500068737417875
DB00262	Carmustine	DOID:8691	Mycosis Fungoides	0.00500035634872626
DB00773	Etoposide	DOID:3247	Rhabdomyosarcoma	0.00499048984425327
DB00515	Cisplatin	DOID:3247	Rhabdomyosarcoma	0.00498216194914431
DB00855	Aminolevulinic Acid	DOID:8691	Mycosis Fungoides	0.00497519377348394
DB00188	Bortezomib	DOID:3247	Rhabdomyosarcoma	0.00496834410372777
DB00541	Vincristine	DOID:8691	Mycosis Fungoides	0.0049530908191085
DB14574	Cobalt	DOID:3247	Rhabdomyosarcoma	0.00488224060599979
DB06176	romidepsin	DOID:0060061	Lymphoma, T-Cell, Cutaneous	0.00487411845455072
DB01042	Melphalan	DOID:3247	Rhabdomyosarcoma	0.00483069356393057
DB00541	Vincristine	DOID:3247	Rhabdomyosarcoma	0.00481545970895454
DB00570	Vinblastine	DOID:3247	Rhabdomyosarcoma	0.00479324346068639
DB08828	HhAntag691	DOID:2513	Carcinoma, Basal Cell	0.00476080160728643
DB01188	Ciclopirox	DOID:3247	Rhabdomyosarcoma	0.00472972964260327
DB00997	Doxorubicin	DOID:3247	Rhabdomyosarcoma	0.00470872152162988
DB04365	Arecoline	DOID:2513	Carcinoma, Basal Cell	0.00468425055435612
DB00563	Methotrexate	DOID:3247	Rhabdomyosarcoma	0.004666197821878
DB00997	Doxorubicin	DOID:2513	Carcinoma, Basal Cell	0.00461499164974528
DB00553	Methoxsalen	DOID:8691	Mycosis Fungoides	0.00459014228273209
DB00563	Methotrexate	DOID:2513	Carcinoma, Basal Cell	0.00457246795016403
DB00262	Carmustine	DOID:3192	Neurilemmoma	0.0045278387532442
DB00741	Hydrocortisone	DOID:3247	Rhabdomyosarcoma	0.00447691357203357
DB00531	Cyclophosphamide	DOID:3071	Gliosarcoma	0.00443895354423957
DB01181	Ifosfamide	DOID:3247	Rhabdomyosarcoma	0.00443410476971313
DB01204	Mitoxantrone	DOID:3247	Rhabdomyosarcoma	0.00440089586347742
DB00987	Cytarabine	DOID:3247	Rhabdomyosarcoma	0.00438521009534227
DB00262	Carmustine	DOID:3071	Gliosarcoma	0.00421287336387128
DB00853	Temozolomide	DOID:3071	Gliosarcoma	0.00413336452115737
DB04690	Camptothecin	DOID:3071	Gliosarcoma	0.0041076450554401
DB01181	Ifosfamide	DOID:3192	Neurilemmoma	0.00409921828512978
DB01177	Idarubicin	DOID:9538	Multiple Myeloma	0.00375782602482783
DB00309	Vindesine	DOID:9538	Multiple Myeloma	0.00344110131210296
DB01248	Docetaxel	DOID:9538	Multiple Myeloma	0.00343846012028066
DB00917	Dinoprostone	DOID:9538	Multiple Myeloma	0.00342242763301909
DB04572	Thiotepa	DOID:9538	Multiple Myeloma	0.00340205687416512
DB04930	Permethrin	DOID:9538	Multiple Myeloma	0.00334512318221553
DB01030	Topotecan	DOID:9538	Multiple Myeloma	0.00334057908352976
DB01593	Zinc	DOID:9538	Multiple Myeloma	0.00332574676416326
DB00399	Zoledronic Acid	DOID:9538	Multiple Myeloma	0.00332420369516335
DB00213	Pantoprazole	DOID:9206	Barrett Esophagus	0.00332113934895135
DB02709	Resveratrol	DOID:9538	Multiple Myeloma	0.00324014661357758
DB01262	Decitabine	DOID:9538	Multiple Myeloma	0.00321650025374926
DB00635	Prednisone	DOID:9538	Multiple Myeloma	0.00321306518886073
DB00755	Tretinoin	DOID:9538	Multiple Myeloma	0.00318458294099017
DB00531	Cyclophosphamide	DOID:9538	Multiple Myeloma	0.00315227010310665
DB00482	Celecoxib	DOID:9538	Multiple Myeloma	0.00311140764057522
DB11672	Curcumin	DOID:9538	Multiple Myeloma	0.00311035429238966
DB06774	Capsaicin	DOID:9538	Multiple Myeloma	0.00309574344555347
DB00860	Prednisolone	DOID:9538	Multiple Myeloma	0.00309095587630654
DB00441	gemcitabine	DOID:9538	Multiple Myeloma	0.00308758562093631
DB11663	2-(1H-indazol-4-yl)-6-(4-methanesulfonylpiperazin-1-ylmethyl)-4-morpholin-4-ylthieno(3,2-d)pyrimidine	DOID:9538	Multiple Myeloma	0.00306415205934957
DB00773	Etoposide	DOID:9538	Multiple Myeloma	0.00305395452934049
DB00515	Cisplatin	DOID:9538	Multiple Myeloma	0.00304562663426972
DB00188	Bortezomib	DOID:9538	Multiple Myeloma	0.00303180878847781
DB01041	Thalidomide	DOID:9538	Multiple Myeloma	0.00301087212627599
DB09073	palbociclib	DOID:3382	Liposarcoma	0.00300464873367618
DB01169	Arsenic Trioxide	DOID:9538	Multiple Myeloma	0.00298019239206144
DB00720	Clodronic Acid	DOID:9538	Multiple Myeloma	0.00294711782652596
DB00136	Calcitriol	DOID:9538	Multiple Myeloma	0.0029425220873603
DB00262	Carmustine	DOID:9538	Multiple Myeloma	0.00292618992254152
DB00959	Methylprednisolone	DOID:9538	Multiple Myeloma	0.00291622323395808
DB01042	Melphalan	DOID:9538	Multiple Myeloma	0.00289415824863343
DB00104	Octreotide	DOID:169	Neuroendocrine Tumors	0.00289299262066573
DB00541	Vincristine	DOID:9538	Multiple Myeloma	0.00287892439325383
DB00928	Azacitidine	DOID:9538	Multiple Myeloma	0.00286822133220949
DB00252	Phenytoin	DOID:9538	Multiple Myeloma	0.00286272919585168
DB01008	Busulfan	DOID:9538	Multiple Myeloma	0.00284081084143035
DB01229	Paclitaxel	DOID:9538	Multiple Myeloma	0.00279097244396815
DB00594	Amiloride	DOID:2671	Carcinoma, Transitional Cell	0.00278280756801037
DB00997	Doxorubicin	DOID:9538	Multiple Myeloma	0.00277218620611137
DB00675	Tamoxifen	DOID:9538	Multiple Myeloma	0.00276601014234085
DB00877	Sirolimus	DOID:9538	Multiple Myeloma	0.00275056279421421
DB01168	Procarbazine	DOID:9538	Multiple Myeloma	0.00273980029237701
DB04960	tipifarnib	DOID:9538	Multiple Myeloma	0.0027371402052045
DB00563	Methotrexate	DOID:9538	Multiple Myeloma	0.00272966250721802
DB00282	Pamidronate	DOID:9538	Multiple Myeloma	0.00268947057733344
DB00958	Carboplatin	DOID:169	Neuroendocrine Tumors	0.00268030802752379
DB01234	Dexamethasone	DOID:9538	Multiple Myeloma	0.00267672205849562
DB00481	Raloxifene Hydrochloride	DOID:9538	Multiple Myeloma	0.00266349563158281
DB04786	Suramin	DOID:9538	Multiple Myeloma	0.00263168384237295
DB00197	Troglitazone	DOID:3382	Liposarcoma	0.00256909465931383
DB00162	Vitamin A	DOID:9538	Multiple Myeloma	0.00251489238081288
DB00470	Dronabinol	DOID:3070	Glioma	0.00250878314259834
DB12025	triptolide	DOID:9538	Multiple Myeloma	0.00250263575259597
DB00904	Ondansetron	DOID:171	Neuroectodermal Tumors	0.00250073037615146
DB01698	Rutin	DOID:9538	Multiple Myeloma	0.00249644114202702
DB00987	Cytarabine	DOID:9538	Multiple Myeloma	0.00244867478053707
DB01206	Lomustine	DOID:3069	Astrocytoma	0.00244421201671866
DB00682	Warfarin	DOID:9538	Multiple Myeloma	0.00243965462795032
DB01229	Paclitaxel	DOID:169	Neuroendocrine Tumors	0.00242870328189421
DB01167	Itraconazole	DOID:9538	Multiple Myeloma	0.00241739373469658
DB06510	muraglitazar	DOID:3382	Liposarcoma	0.00237441278768364
DB01229	Paclitaxel	DOID:3382	Liposarcoma	0.00237202530972597
DB00398	Sorafenib	DOID:3382	Liposarcoma	0.00236691014280039
DB03057	Malondialdehyde	DOID:11612	Polycystic Ovary Syndrome	0.00234112425400496
DB01268	Sunitinib	DOID:169	Neuroendocrine Tumors	0.00228011771449772
DB12662	naveglitazar	DOID:3382	Liposarcoma	0.00224151330875972
DB01590	Everolimus	DOID:169	Neuroendocrine Tumors	0.00216555353802401
DB00864	Tacrolimus	DOID:707	Lymphoma, B-Cell	0.00212954449164899
DB00220	Nelfinavir	DOID:3382	Liposarcoma	0.0021072154832566
DB01169	Arsenic Trioxide	DOID:0060061	Lymphoma, T-Cell, Cutaneous	0.0020766325822082
DB00773	Etoposide	DOID:3069	Astrocytoma	0.00207642595442954
DB00515	Cisplatin	DOID:3069	Astrocytoma	0.00206809805951187
DB02709	Resveratrol	DOID:707	Lymphoma, B-Cell	0.00203185758242237
DB00635	Prednisone	DOID:707	Lymphoma, B-Cell	0.00200477615749767
DB00242	Cladribine	DOID:0060061	Lymphoma, T-Cell, Cutaneous	0.00200102849841872
DB00806	Pentoxifylline	DOID:0060061	Lymphoma, T-Cell, Cutaneous	0.00199277189180431
DB00262	Carmustine	DOID:3069	Astrocytoma	0.0019486613479734
DB00531	Cyclophosphamide	DOID:707	Lymphoma, B-Cell	0.00194398107237454
DB00307	Bexarotene	DOID:0060061	Lymphoma, T-Cell, Cutaneous	0.00192514870796718
DB00541	Vincristine	DOID:3069	Astrocytoma	0.00190139581884403
DB00860	Prednisolone	DOID:707	Lymphoma, B-Cell	0.00188266684547751
DB00853	Temozolomide	DOID:3069	Astrocytoma	0.00186915250602655
DB11663	2-(1H-indazol-4-yl)-6-(4-methanesulfonylpiperazin-1-ylmethyl)-4-morpholin-4-ylthieno(3,2-d)pyrimidine	DOID:707	Lymphoma, B-Cell	0.00185586302899549
DB00773	Etoposide	DOID:707	Lymphoma, B-Cell	0.00184566549775218
DB00563	Methotrexate	DOID:0060061	Lymphoma, T-Cell, Cutaneous	0.00182610269712619
DB00188	Bortezomib	DOID:707	Lymphoma, B-Cell	0.00182351975740464
DB03496	alvocidib	DOID:707	Lymphoma, B-Cell	0.00176582120657105
DB01168	Procarbazine	DOID:3069	Astrocytoma	0.00176227171772778
DB00242	Cladribine	DOID:285	Leukemia, Hairy Cell	0.00175598051774745
DB02546	Vorinostat	DOID:0060061	Lymphoma, T-Cell, Cutaneous	0.00172139365844776
DB00928	Azacitidine	DOID:285	Leukemia, Hairy Cell	0.00171961354187373
DB01177	Idarubicin	DOID:0060058	Lymphoma	0.00170707852733066
DB01248	Docetaxel	DOID:3070	Glioma	0.00170163097799942
DB00242	Cladribine	DOID:707	Lymphoma, B-Cell	0.00169629927730103
DB01042	Melphalan	DOID:707	Lymphoma, B-Cell	0.00168586921767184
DB01206	Lomustine	DOID:3070	Glioma	0.00168491144934139
DB00541	Vincristine	DOID:707	Lymphoma, B-Cell	0.00167063536221852
DB04572	Thiotepa	DOID:3070	Glioma	0.00166522773232398
DB01008	Busulfan	DOID:707	Lymphoma, B-Cell	0.00163252181054325
DB13323	Trichloroethylene	DOID:3069	Astrocytoma	0.0016289386978336
DB00544	Fluorouracil	DOID:3070	Glioma	0.00162263499768717
DB00309	Vindesine	DOID:8552	Leukemia, Myelogenous, Chronic, BCR-ABL Positive	0.00161290415614124
DB00553	Methoxsalen	DOID:0060061	Lymphoma, T-Cell, Cutaneous	0.00161241604724444
DB13950	Win 55212-2	DOID:3070	Glioma	0.0016019060605122
DB04216	Quercetin	DOID:3070	Glioma	0.00159398579535059
DB01593	Zinc	DOID:3070	Glioma	0.00158891762243913
DB04572	Thiotepa	DOID:8552	Leukemia, Myelogenous, Chronic, BCR-ABL Positive	0.00157385971823615
DB00641	Simvastatin	DOID:707	Lymphoma, B-Cell	0.00156556116010182
DB09199	netoglitazone	DOID:9538	Multiple Myeloma	0.00156466079380425
DB00997	Doxorubicin	DOID:707	Lymphoma, B-Cell	0.00156389717571776
DB00744	zileuton	DOID:8552	Leukemia, Myelogenous, Chronic, BCR-ABL Positive	0.00156001746660179
DB01168	Procarbazine	DOID:707	Lymphoma, B-Cell	0.00153151126138935
DB00563	Methotrexate	DOID:707	Lymphoma, B-Cell	0.00152137347594056
DB12072	orantinib	DOID:3070	Glioma	0.0015087789738027
DB02709	Resveratrol	DOID:3070	Glioma	0.00150331747119532
DB00328	Indomethacin	DOID:3070	Glioma	0.00149523234753508
DB00762	Irinotecan	DOID:3070	Glioma	0.00148107905571322
DB02656	2-(4-morpholinyl)-8-phenyl-4H-1-benzopyran-4-one	DOID:3070	Glioma	0.00146020302831579
DB02546	Vorinostat	DOID:707	Lymphoma, B-Cell	0.0014166644374451
DB00531	Cyclophosphamide	DOID:3070	Glioma	0.00141544096121311
DB04824	Phenolphthalein	DOID:0060058	Lymphoma	0.00141408988582151
DB02709	Resveratrol	DOID:8552	Leukemia, Myelogenous, Chronic, BCR-ABL Positive	0.00141194945674578
DB01005	Hydroxyurea	DOID:8552	Leukemia, Myelogenous, Chronic, BCR-ABL Positive	0.00140782208483609
DB00328	Indomethacin	DOID:8552	Leukemia, Myelogenous, Chronic, BCR-ABL Positive	0.00140386433328982
DB00650	Leucovorin	DOID:3070	Glioma	0.00140061543896536
DB00309	Vindesine	DOID:0060058	Lymphoma	0.00139035381468667
DB14001	alpha-Tocopherol	DOID:3070	Glioma	0.00138952934834708
DB01262	Decitabine	DOID:8552	Leukemia, Myelogenous, Chronic, BCR-ABL Positive	0.00138830309795585
DB01206	Lomustine	DOID:0060058	Lymphoma	0.00137099309405198
DB07352	Apigenin	DOID:3070	Glioma	0.00136613836429162
DB00755	Tretinoin	DOID:8552	Leukemia, Myelogenous, Chronic, BCR-ABL Positive	0.00135638578530523
DB04572	Thiotepa	DOID:0060058	Lymphoma	0.00135130937700729
DB00445	Epirubicin	DOID:0060058	Lymphoma	0.00135096413410147
DB00688	Mycophenolic Acid	DOID:707	Lymphoma, B-Cell	0.00134734119247588
DB00531	Cyclophosphamide	DOID:8552	Leukemia, Myelogenous, Chronic, BCR-ABL Positive	0.00132407294697773
DB00773	Etoposide	DOID:3070	Glioma	0.00131712538747403
DB00515	Cisplatin	DOID:3070	Glioma	0.00130879749266483
DB00958	Carboplatin	DOID:3070	Glioma	0.00130574804744883
DB00188	Bortezomib	DOID:3070	Glioma	0.00129497964696818
DB01181	Ifosfamide	DOID:707	Lymphoma, B-Cell	0.00128928042361982
DB00126	Ascorbic Acid	DOID:3070	Glioma	0.00128588155166371
DB01041	Thalidomide	DOID:3070	Glioma	0.00127404298392848
DB00227	Lovastatin	DOID:0060058	Lymphoma	0.00126458944421654
DB00860	Prednisolone	DOID:8552	Leukemia, Myelogenous, Chronic, BCR-ABL Positive	0.00126275871974852
DB00197	Troglitazone	DOID:3070	Glioma	0.00125121265163803
DB01169	Arsenic Trioxide	DOID:3070	Glioma	0.00124336324997971
DB00987	Cytarabine	DOID:707	Lymphoma, B-Cell	0.00124038574949243
DB00136	Calcitriol	DOID:3070	Glioma	0.00120569294567569
DB00188	Bortezomib	DOID:8552	Leukemia, Myelogenous, Chronic, BCR-ABL Positive	0.00120361163236688
DB00255	Diethylstilbestrol	DOID:0060058	Lymphoma	0.00119611373608503
DB00262	Carmustine	DOID:3070	Glioma	0.00118936078121596
DB01262	Decitabine	DOID:0060058	Lymphoma	0.00116575275602099
DB00437	Allopurinol	DOID:8552	Leukemia, Myelogenous, Chronic, BCR-ABL Positive	0.0011599762215529
DB01042	Melphalan	DOID:3070	Glioma	0.00115732910649186
DB01169	Arsenic Trioxide	DOID:8552	Leukemia, Myelogenous, Chronic, BCR-ABL Positive	0.00115199523556648
DB00619	Imatinib Mesylate	DOID:3070	Glioma	0.00114519980867984
DB00541	Vincristine	DOID:3070	Glioma	0.0011420952513685
DB00943	Zalcitabine	DOID:0060058	Lymphoma	0.00112285732897428
DB00853	Temozolomide	DOID:3070	Glioma	0.0011098519382638
DB00531	Cyclophosphamide	DOID:0060058	Lymphoma	0.00110152260542879
DB00982	Isotretinoin	DOID:0060058	Lymphoma	0.00109493091533514
DB06755	beta Carotene	DOID:3070	Glioma	0.00109463313130127
DB00650	Leucovorin	DOID:0060058	Lymphoma	0.00108669708360249
DB04690	Camptothecin	DOID:3070	Glioma	0.00108413247230261
DB11672	Curcumin	DOID:0060058	Lymphoma	0.00105960679505996
DB01229	Paclitaxel	DOID:3070	Glioma	0.00105414330170645
DB00619	Imatinib Mesylate	DOID:8552	Leukemia, Myelogenous, Chronic, BCR-ABL Positive	0.00105383179439073
DB00541	Vincristine	DOID:8552	Leukemia, Myelogenous, Chronic, BCR-ABL Positive	0.0010507272374048
DB00530	Erlotinib Hydrochloride	DOID:3070	Glioma	0.00104142469257635
DB00641	Simvastatin	DOID:3070	Glioma	0.0010370210496738
DB00675	Tamoxifen	DOID:3070	Glioma	0.00102918100024203
DB11663	2-(1H-indazol-4-yl)-6-(4-methanesulfonylpiperazin-1-ylmethyl)-4-morpholin-4-ylthieno(3,2-d)pyrimidine	DOID:0060058	Lymphoma	0.00101340456221095
DB01008	Busulfan	DOID:8552	Leukemia, Myelogenous, Chronic, BCR-ABL Positive	0.00101261368563416
DB00773	Etoposide	DOID:0060058	Lymphoma	0.00100320703169283
DB01168	Procarbazine	DOID:3070	Glioma	0.00100297115039228
DB00515	Cisplatin	DOID:0060058	Lymphoma	0.00099487913648328
DB00563	Methotrexate	DOID:3070	Glioma	0.000992833364934338
DB00188	Bortezomib	DOID:0060058	Lymphoma	0.00098106129114945
DB11119	Sodium Iodide	DOID:3070	Glioma	0.000967447588773825
DB01041	Thalidomide	DOID:0060058	Lymphoma	0.000960124628803856
DB00398	Sorafenib	DOID:8552	Leukemia, Myelogenous, Chronic, BCR-ABL Positive	0.000957660121062638
DB01234	Dexamethasone	DOID:3070	Glioma	0.000939892916454195
DB00290	Bleomycin	DOID:0060058	Lymphoma	0.000932923951932958
DB08398	2-amino-1-methyl-6-phenylimidazo(4,5-b)pyridine	DOID:0060058	Lymphoma	0.000906432326373725
DB00564	Carbamazepine	DOID:0060058	Lymphoma	0.000899555887671717
DB02994	Cacodylic Acid	DOID:0060058	Lymphoma	0.000896153001884344
DB00136	Calcitriol	DOID:0060058	Lymphoma	0.000891774589842305
DB00262	Carmustine	DOID:0060058	Lymphoma	0.000875442425417212
DB00959	Methylprednisolone	DOID:0060058	Lymphoma	0.000865475736402228
DB01234	Dexamethasone	DOID:8552	Leukemia, Myelogenous, Chronic, BCR-ABL Positive	0.000848524903034505
DB00541	Vincristine	DOID:0060058	Lymphoma	0.000828176895944784
DB02546	Vorinostat	DOID:8552	Leukemia, Myelogenous, Chronic, BCR-ABL Positive	0.000796756312282661
DB00291	Chlorambucil	DOID:0060058	Lymphoma	0.000795628579774506
DB00997	Doxorubicin	DOID:0060058	Lymphoma	0.00072143870885117
DB01168	Procarbazine	DOID:0060058	Lymphoma	0.000689052794881413
DB00563	Methotrexate	DOID:0060058	Lymphoma	0.00067891500921486
DB00724	Imiquimod	DOID:8632	Sarcoma, Kaposi	0.000660911793510306
DB01234	Dexamethasone	DOID:0060058	Lymphoma	0.000625974561211891
DB00987	Cytarabine	DOID:8552	Leukemia, Myelogenous, Chronic, BCR-ABL Positive	0.00062047762437429
DB00688	Mycophenolic Acid	DOID:0060058	Lymphoma	0.0005048827262591
DB00220	Nelfinavir	DOID:3962	Adenocarcinoma, Follicular	0.000492346844591048
DB11094	Vitamin D	DOID:0060058	Lymphoma	0.000457224420635068
DB01181	Ifosfamide	DOID:0060058	Lymphoma	0.00044682195741625
DB01204	Mitoxantrone	DOID:0060058	Lymphoma	0.000413613050916535
DB00987	Cytarabine	DOID:0060058	Lymphoma	0.00039792728289096
DB06174	Noscapine	DOID:3070	Glioma	0.000285779472039512
DB04258	seocalcitol	DOID:3070	Glioma	0.000266496693022651
DB13811	oblimersen	DOID:1040	Leukemia, Lymphocytic, Chronic, B-Cell	0.000225728123231191
DB01065	Melatonin	DOID:299	Adenocarcinoma	0.000125187029164593
DB04572	Thiotepa	DOID:171	Neuroectodermal Tumors	0.000111330544917694
DB04066	trans-3-(4'-hydroxyphenyl)-2-propenoic acid	DOID:299	Adenocarcinoma	0.000108289452872175
DB06825	Triptorelin Pamoate	DOID:299	Adenocarcinoma	9.96729000557264e-05
DB07232	veliparib	DOID:299	Adenocarcinoma	5.6884453671309e-05
DB00309	Vindesine	DOID:299	Adenocarcinoma	5.49376203904453e-05
DB01248	Docetaxel	DOID:299	Adenocarcinoma	5.22964279364227e-05
DB00361	Vinorelbine	DOID:299	Adenocarcinoma	4.67080501406827e-05
DB00317	Gefitinib	DOID:299	Adenocarcinoma	4.3947730640044e-05
DB00313	Valproic Acid	DOID:299	Adenocarcinoma	3.03839235114636e-05
DB00531	Cyclophosphamide	DOID:3347	Neoplasms, Bone Tissue	1.96666574366414e-05
DB00544	Fluorouracil	DOID:299	Adenocarcinoma	-2.66995518373656e-05
DB00322	Floxuridine	DOID:299	Adenocarcinoma	-3.11398965225293e-05
DB00851	Dacarbazine	DOID:299	Adenocarcinoma	-4.27051973498835e-05
DB01030	Topotecan	DOID:299	Adenocarcinoma	-4.55846087978259e-05
DB05076	Fenretinide	DOID:299	Adenocarcinoma	-5.17815376929673e-05
DB00007	Leuprolide	DOID:299	Adenocarcinoma	-5.75961285464374e-05
DB01151	Desipramine	DOID:299	Adenocarcinoma	-6.80169775407122e-05
DB00762	Irinotecan	DOID:171	Neuroectodermal Tumors	-7.28181316335605e-05
DB00624	Testosterone	DOID:299	Adenocarcinoma	-8.60377951002397e-05
DB06287	temsirolimus	DOID:13515	Tuberous Sclerosis	-0.000110531911843563
DB04827	Urethane	DOID:299	Adenocarcinoma	-0.000120100151535123
DB00104	Octreotide	DOID:299	Adenocarcinoma	-0.00013090190902381
DB09153	Sodium Chloride	DOID:299	Adenocarcinoma	-0.000132828009274437
DB00531	Cyclophosphamide	DOID:171	Neuroectodermal Tumors	-0.000138456226057952
DB00255	Diethylstilbestrol	DOID:299	Adenocarcinoma	-0.000139302458153905
DB02709	Resveratrol	DOID:299	Adenocarcinoma	-0.000146017078107845
DB01005	Hydroxyurea	DOID:299	Adenocarcinoma	-0.000150144451127203
DB00328	Indomethacin	DOID:299	Adenocarcinoma	-0.00015410220220307
DB00762	Irinotecan	DOID:299	Adenocarcinoma	-0.000168255494623785
DB00951	Isoniazid	DOID:299	Adenocarcinoma	-0.000172550748004312
DB00635	Prednisone	DOID:299	Adenocarcinoma	-0.000173098503414008
DB00694	Daunorubicin	DOID:299	Adenocarcinoma	-0.000192714910433871
DB01050	Ibuprofen	DOID:299	Adenocarcinoma	-0.000205727803199544
DB00531	Cyclophosphamide	DOID:299	Adenocarcinoma	-0.000233893588614746
DB00996	Gabapentin	DOID:299	Adenocarcinoma	-0.000238876031936446
DB00515	Cisplatin	DOID:171	Neuroectodermal Tumors	-0.000245099695198751
DB00958	Carboplatin	DOID:171	Neuroectodermal Tumors	-0.000248149139546787
DB00650	Leucovorin	DOID:299	Adenocarcinoma	-0.000248719110585154
DB01645	Genistein	DOID:299	Adenocarcinoma	-0.000249381783784912
DB00541	Vincristine	DOID:3347	Neoplasms, Bone Tissue	-0.000253679051636028
DB00783	Estradiol	DOID:299	Adenocarcinoma	-0.000265779411493132
DB00482	Celecoxib	DOID:299	Adenocarcinoma	-0.000274756051863383
DB00877	Sirolimus	DOID:13515	Tuberous Sclerosis	-0.000291677751127643
DB00860	Prednisolone	DOID:299	Adenocarcinoma	-0.000295207815758362
DB00441	gemcitabine	DOID:299	Adenocarcinoma	-0.000298578071283799
DB03568	Butyric Acid	DOID:299	Adenocarcinoma	-0.000324216245218327
DB00603	Medroxyprogesterone Acetate	DOID:299	Adenocarcinoma	-0.000324304692049852
DB00603	Medroxyprogesterone Acetate	DOID:3319	Lymphangioleiomyomatosis	-0.000327612560830408
DB00773	Etoposide	DOID:299	Adenocarcinoma	-0.000332209163565959
DB00515	Cisplatin	DOID:299	Adenocarcinoma	-0.000340537057485428
DB00357	Aminoglutethimide	DOID:299	Adenocarcinoma	-0.000342899086932573
DB00958	Carboplatin	DOID:299	Adenocarcinoma	-0.00034358650215343
DB01436	alfacalcidol	DOID:299	Adenocarcinoma	-0.000351518080651252
DB00945	Aspirin	DOID:299	Adenocarcinoma	-0.000353066462391131
DB01174	Phenobarbital	DOID:299	Adenocarcinoma	-0.000354319242434169
DB00997	Doxorubicin	DOID:3347	Neoplasms, Bone Tissue	-0.000360417238821124
DB01380	Cortisone	DOID:299	Adenocarcinoma	-0.000367145364310754
DB00959	Methylprednisolone	DOID:171	Neuroectodermal Tumors	-0.000374503095552807
DB00499	Flutamide	DOID:299	Adenocarcinoma	-0.000375875244407124
DB11716	Misonidazole	DOID:299	Adenocarcinoma	-0.000395250491833719
DB06543	astaxanthine	DOID:299	Adenocarcinoma	-0.000400309002705761
DB01169	Arsenic Trioxide	DOID:299	Adenocarcinoma	-0.000405971299424816
DB05294	N-(4-bromo-2-fluorophenyl)-6-methoxy-7-((1-methylpiperidin-4-yl)methoxy)quinazolin-4-amine	DOID:299	Adenocarcinoma	-0.000409909634052123
DB00541	Vincristine	DOID:171	Neuroectodermal Tumors	-0.000411801935604465
DB01094	hesperetin	DOID:299	Adenocarcinoma	-0.000413171061433841
DB08398	2-amino-1-methyl-6-phenylimidazo(4,5-b)pyridine	DOID:299	Adenocarcinoma	-0.000428983868931469
DB11529	Melengestrol Acetate	DOID:299	Adenocarcinoma	-0.000444975077091285
DB00262	Carmustine	DOID:299	Adenocarcinoma	-0.00045997376912215
DB07706	2-hydroxyestradiol	DOID:299	Adenocarcinoma	-0.000468009930468354
DB00201	Caffeine	DOID:299	Adenocarcinoma	-0.000468879094255241
DB06724	Calcium Carbonate	DOID:299	Adenocarcinoma	-0.000470886546590603
DB01042	Melphalan	DOID:299	Adenocarcinoma	-0.000492005443142811
DB00882	Clomiphene	DOID:299	Adenocarcinoma	-0.000495402112299474
DB08865	Crizotinib	DOID:299	Adenocarcinoma	-0.00050528852827119
DB00763	Methimazole	DOID:299	Adenocarcinoma	-0.000505494632733021
DB00541	Vincristine	DOID:299	Adenocarcinoma	-0.000507239298581923
DB01590	Everolimus	DOID:13515	Tuberous Sclerosis	-0.000514417844867547
DB00257	Clotrimazole	DOID:299	Adenocarcinoma	-0.000515827900742387
DB08059	Wortmannin	DOID:299	Adenocarcinoma	-0.000529168051207778
DB13182	daidzein	DOID:299	Adenocarcinoma	-0.000532175501249225
DB00727	Nitroglycerin	DOID:4928	Cholangiocarcinoma	-0.000535667172328828
DB01101	Capecitabine	DOID:299	Adenocarcinoma	-0.000539055046874064
DB00291	Chlorambucil	DOID:299	Adenocarcinoma	-0.00053978761480749
DB00563	Methotrexate	DOID:171	Neuroectodermal Tumors	-0.000561063822570533
DB00276	Amsacrine	DOID:299	Adenocarcinoma	-0.000576431037077989
DB01188	Ciclopirox	DOID:299	Adenocarcinoma	-0.000592969364258948
DB13853	Anethole Trithione	DOID:299	Adenocarcinoma	-0.000594922898988041
DB01229	Paclitaxel	DOID:299	Adenocarcinoma	-0.000595191248212217
DB00530	Erlotinib Hydrochloride	DOID:299	Adenocarcinoma	-0.000607909857581905
DB08804	Nandrolone Decanoate	DOID:255	Hemangioma	-0.000610503601965399
DB00655	Estrone	DOID:299	Adenocarcinoma	-0.000611528587196646
DB00997	Doxorubicin	DOID:299	Adenocarcinoma	-0.000613977485327592
DB00675	Tamoxifen	DOID:299	Adenocarcinoma	-0.000620153549269968
DB00183	Pentagastrin	DOID:299	Adenocarcinoma	-0.000623019343300689
DB01168	Procarbazine	DOID:299	Adenocarcinoma	-0.000646363399528442
DB00563	Methotrexate	DOID:299	Adenocarcinoma	-0.000656501185277873
DB04106	fotemustine	DOID:3068	Glioblastoma	-0.000671413658356594
DB00605	Sulindac	DOID:299	Adenocarcinoma	-0.000675371679219321
DB00305	Mitomycin	DOID:299	Adenocarcinoma	-0.000681802049339701
DB00977	Ethinyl Estradiol	DOID:299	Adenocarcinoma	-0.000683736645002146
DB03843	Formaldehyde	DOID:299	Adenocarcinoma	-0.000728160361491197
DB00428	Streptozocin	DOID:299	Adenocarcinoma	-0.000755745101171872
DB02546	Vorinostat	DOID:299	Adenocarcinoma	-0.000761210223495894
DB00293	raltitrexed	DOID:299	Adenocarcinoma	-0.00076494397785281
DB12418	Saccharin	DOID:299	Adenocarcinoma	-0.00077411995115139
DB00396	Progesterone	DOID:299	Adenocarcinoma	-0.000775343129082832
DB00755	Tretinoin	DOID:3308	Carcinoma, Embryonal	-0.000795979819439067
DB09053	PCI 32765	DOID:1040	Leukemia, Lymphocytic, Chronic, B-Cell	-0.000819689485297696
DB00531	Cyclophosphamide	DOID:3308	Carcinoma, Embryonal	-0.000828292657575717
DB04743	nimesulide	DOID:299	Adenocarcinoma	-0.000862241554521463
DB01181	Ifosfamide	DOID:299	Adenocarcinoma	-0.000888594237422873
DB00526	Oxaliplatin	DOID:299	Adenocarcinoma	-0.000895618033167782
DB00890	Dienestrol	DOID:299	Adenocarcinoma	-0.000925875724891549
DB00541	Vincristine	DOID:5241	Hemangioblastoma	-0.000969487316055777
DB00290	Bleomycin	DOID:3308	Carcinoma, Embryonal	-0.00099689131129637
DB00541	Vincristine	DOID:3308	Carcinoma, Embryonal	-0.00110163836740911
DB01168	Procarbazine	DOID:5241	Hemangioblastoma	-0.00110861141735816
DB00563	Methotrexate	DOID:5241	Hemangioblastoma	-0.00111874920242232
DB00570	Vinblastine	DOID:3308	Carcinoma, Embryonal	-0.00112385461555269
DB01206	Lomustine	DOID:3181	Oligodendroglioma	-0.00134124089324227
DB04572	Thiotepa	DOID:3181	Oligodendroglioma	-0.00136092461014408
DB00762	Irinotecan	DOID:3181	Oligodendroglioma	-0.00154507328701375
DB14066	tetrandrine	DOID:9119	Leukemia, Myeloid, Acute	-0.0016039976227759
DB01080	Vigabatrin	DOID:13515	Tuberous Sclerosis	-0.00161594687513698
DB09110	Mesna	DOID:8584	Burkitt Lymphoma	-0.00183194033350521
DB00544	Fluorouracil	DOID:687	Hepatoblastoma	-0.00183286706226709
DB00262	Carmustine	DOID:3181	Oligodendroglioma	-0.00183679156171884
DB00541	Vincristine	DOID:3181	Oligodendroglioma	-0.00188405709133582
DB00888	Mechlorethamine	DOID:8543	Hodgkin Disease	-0.00190785165240086
DB00853	Temozolomide	DOID:3181	Oligodendroglioma	-0.00191630040445339
DB00309	Vindesine	DOID:8543	Hodgkin Disease	-0.00192154711255315
DB01206	Lomustine	DOID:8543	Hodgkin Disease	-0.00194090783294173
DB00842	Oxazepam	DOID:687	Hepatoblastoma	-0.00195833233239989
DB04572	Thiotepa	DOID:8543	Hodgkin Disease	-0.00196059154994637
DB00445	Epirubicin	DOID:8543	Hodgkin Disease	-0.00196093679269387
DB00851	Dacarbazine	DOID:8543	Hodgkin Disease	-0.00201918992963817
DB02709	Resveratrol	DOID:8541	Sezary Syndrome	-0.00202029221380034
DB01168	Procarbazine	DOID:3181	Oligodendroglioma	-0.00202318119231935
DB00635	Prednisone	DOID:8584	Burkitt Lymphoma	-0.00205454965597712
DB00694	Daunorubicin	DOID:8584	Burkitt Lymphoma	-0.00207416606337767
DB00531	Cyclophosphamide	DOID:8584	Burkitt Lymphoma	-0.00211534474221391
DB00650	Leucovorin	DOID:8584	Burkitt Lymphoma	-0.0021301702639061
DB00515	Cisplatin	DOID:687	Hepatoblastoma	-0.00214670456805493
DB00635	Prednisone	DOID:8543	Hodgkin Disease	-0.00214958323557084
DB06444	HU 211	DOID:3070	Glioma	-0.00215284485487615
DB01174	Phenobarbital	DOID:687	Hepatoblastoma	-0.00216048675262986
DB00860	Prednisolone	DOID:8584	Burkitt Lymphoma	-0.00217665896923185
DB00531	Cyclophosphamide	DOID:8543	Hodgkin Disease	-0.00221037832100628
DB00773	Etoposide	DOID:8584	Burkitt Lymphoma	-0.00221366031584152
DB04572	Thiotepa	DOID:0050902	Medulloblastoma	-0.0022196136030263
DB00650	Leucovorin	DOID:8543	Hodgkin Disease	-0.00222520384313379
DB00143	Glutathione	DOID:11612	Polycystic Ovary Syndrome	-0.00226064503366279
DB00313	Valproic Acid	DOID:11612	Polycystic Ovary Syndrome	-0.00226213792625501
DB00860	Prednisolone	DOID:8543	Hodgkin Disease	-0.00227169254796882
DB00441	gemcitabine	DOID:8543	Hodgkin Disease	-0.00227506280383765
DB01169	Arsenic Trioxide	DOID:8584	Burkitt Lymphoma	-0.00228742245306395
DB00773	Etoposide	DOID:8543	Hodgkin Disease	-0.0023086938953602
DB00515	Cisplatin	DOID:8543	Hodgkin Disease	-0.00231702179034759
DB00252	Phenytoin	DOID:687	Hepatoblastoma	-0.002329602006436
DB01593	Zinc	DOID:11612	Polycystic Ovary Syndrome	-0.00235293877730929
DB00331	Metformin	DOID:11612	Polycystic Ovary Syndrome	-0.00237111559989927
DB01042	Melphalan	DOID:8584	Burkitt Lymphoma	-0.0023734565960945
DB00624	Testosterone	DOID:11612	Polycystic Ovary Syndrome	-0.00237855964524263
DB00290	Bleomycin	DOID:8543	Hodgkin Disease	-0.00237897697492444
DB00541	Vincristine	DOID:8584	Burkitt Lymphoma	-0.00238869045144568
DB00262	Carmustine	DOID:8543	Hodgkin Disease	-0.00243645850181922
DB00755	Tretinoin	DOID:0050902	Medulloblastoma	-0.00243708753576415
DB02709	Resveratrol	DOID:11612	Polycystic Ovary Syndrome	-0.00243853892836526
DB00959	Methylprednisolone	DOID:8543	Hodgkin Disease	-0.00244642519042542
DB06176	romidepsin	DOID:2671	Carcinoma, Transitional Cell	-0.00245920349215861
DB01006	Letrozole	DOID:11612	Polycystic Ovary Syndrome	-0.00246724927271418
DB01042	Melphalan	DOID:8543	Hodgkin Disease	-0.00246849017579181
DB00531	Cyclophosphamide	DOID:0050902	Medulloblastoma	-0.00246940037386405
DB00541	Vincristine	DOID:8543	Hodgkin Disease	-0.00248372403100999
DB00650	Leucovorin	DOID:0050902	Medulloblastoma	-0.00248422589612101
DB00997	Doxorubicin	DOID:8584	Burkitt Lymphoma	-0.00249542863864088
DB00252	Phenytoin	DOID:8543	Hodgkin Disease	-0.00249991922798969
DB00783	Estradiol	DOID:0050902	Medulloblastoma	-0.00250128619619277
DB00570	Vinblastine	DOID:8543	Hodgkin Disease	-0.00250594027846301
DB01373	Calcium	DOID:0060060	Lymphoma, Non-Hodgkin	-0.00251811998944534
DB01008	Busulfan	DOID:8543	Hodgkin Disease	-0.00252183758266793
DB00563	Methotrexate	DOID:8584	Burkitt Lymphoma	-0.00253795233802861
DB00783	Estradiol	DOID:11612	Polycystic Ovary Syndrome	-0.00255830126070782
DB00773	Etoposide	DOID:0050902	Medulloblastoma	-0.00256771594811183
DB00515	Cisplatin	DOID:0050902	Medulloblastoma	-0.00257604384264581
DB00958	Carboplatin	DOID:0050902	Medulloblastoma	-0.00257909328747446
DB00661	Verapamil	DOID:687	Hepatoblastoma	-0.00258733605124622
DB00188	Bortezomib	DOID:0050902	Medulloblastoma	-0.0025898616883781
DB00997	Doxorubicin	DOID:8543	Hodgkin Disease	-0.0025904622178407
DB01234	Dexamethasone	DOID:8584	Burkitt Lymphoma	-0.00259089278658624
DB01168	Procarbazine	DOID:8543	Hodgkin Disease	-0.00262284813202463
DB00563	Methotrexate	DOID:8543	Hodgkin Disease	-0.0026329859176774
DB01169	Arsenic Trioxide	DOID:0050902	Medulloblastoma	-0.0026414780849771
DB00126	Ascorbic Acid	DOID:11612	Polycystic Ovary Syndrome	-0.00265597484788287
DB00255	Diethylstilbestrol	DOID:4468	Adenocarcinoma, Clear Cell	-0.00266561858805952
DB00499	Flutamide	DOID:11612	Polycystic Ovary Syndrome	-0.00266839709393712
DB00197	Troglitazone	DOID:11612	Polycystic Ovary Syndrome	-0.00269064374775457
DB00262	Carmustine	DOID:0050902	Medulloblastoma	-0.00269548055411389
DB00741	Hydrocortisone	DOID:8584	Burkitt Lymphoma	-0.00272723658821999
DB01042	Melphalan	DOID:0050902	Medulloblastoma	-0.00272751222877126
DB00428	Streptozocin	DOID:8543	Hodgkin Disease	-0.00273222983336734
DB00541	Vincristine	DOID:0050902	Medulloblastoma	-0.00274274608343455
DB01181	Ifosfamide	DOID:8584	Burkitt Lymphoma	-0.00277004539042274
DB00853	Temozolomide	DOID:0050902	Medulloblastoma	-0.00277498939679904
DB01008	Busulfan	DOID:0050902	Medulloblastoma	-0.00278085963571855
DB00882	Clomiphene	DOID:11612	Polycystic Ovary Syndrome	-0.00278792396210347
DB02709	Resveratrol	DOID:3007	Carcinoma, Ductal	-0.00279909169994246
DB00987	Cytarabine	DOID:8584	Burkitt Lymphoma	-0.00281894006428101
DB00398	Sorafenib	DOID:0050902	Medulloblastoma	-0.00283581320013376
DB09350	Piperonyl Butoxide	DOID:3172	Adenoma	-0.00286426527294197
DB01181	Ifosfamide	DOID:8543	Hodgkin Disease	-0.00286507896959403
DB01168	Procarbazine	DOID:0050902	Medulloblastoma	-0.00288187018485877
DB00563	Methotrexate	DOID:0050902	Medulloblastoma	-0.0028920079703148
DB01204	Mitoxantrone	DOID:8543	Hodgkin Disease	-0.0028982878757871
DB00641	Simvastatin	DOID:11612	Polycystic Ovary Syndrome	-0.00290483535004864
DB00444	Teniposide	DOID:8543	Hodgkin Disease	-0.00291317090236681
DB00987	Cytarabine	DOID:8543	Hodgkin Disease	-0.00291397364399053
DB00773	Etoposide	DOID:5485	Sarcoma, Synovial	-0.00291460975919738
DB01393	Bezafibrate	DOID:11612	Polycystic Ovary Syndrome	-0.00291678601175854
DB00515	Cisplatin	DOID:5485	Sarcoma, Synovial	-0.00292293765397505
DB00977	Ethinyl Estradiol	DOID:11612	Polycystic Ovary Syndrome	-0.00297625849457044
DB00603	Medroxyprogesterone Acetate	DOID:3007	Carcinoma, Ductal	-0.00297737931314539
DB02546	Vorinostat	DOID:0050902	Medulloblastoma	-0.00299671700842057
DB00158	Folic Acid	DOID:11612	Polycystic Ovary Syndrome	-0.00300949736376371
DB00396	Progesterone	DOID:11612	Polycystic Ovary Syndrome	-0.00306786497852034
DB13178	Inositol	DOID:11612	Polycystic Ovary Syndrome	-0.00308395325565852
DB00541	Vincristine	DOID:5485	Sarcoma, Synovial	-0.00308963989501981
DB00412	Rosiglitazone	DOID:11612	Polycystic Ovary Syndrome	-0.00315888397488222
DB00987	Cytarabine	DOID:0050902	Medulloblastoma	-0.00317299569662493
DB11135	Selenium	DOID:11612	Polycystic Ovary Syndrome	-0.00319097497710146
DB00997	Doxorubicin	DOID:5485	Sarcoma, Synovial	-0.00319637808195233
DB04839	Cyproterone Acetate	DOID:11612	Polycystic Ovary Syndrome	-0.00329455345545781
DB04539	glyphosate	DOID:11612	Polycystic Ovary Syndrome	-0.0033027560932593
DB11616	pirarubicin	DOID:5485	Sarcoma, Synovial	-0.00331161344619917
DB01083	Orlistat	DOID:11612	Polycystic Ovary Syndrome	-0.00331264216165377
DB00428	Streptozocin	DOID:5485	Sarcoma, Synovial	-0.00333814569753759
DB02709	Resveratrol	DOID:715	Leukemia, T-Cell	-0.00339379507298614
DB01181	Ifosfamide	DOID:5485	Sarcoma, Synovial	-0.00347099483354579
DB00531	Cyclophosphamide	DOID:715	Leukemia, T-Cell	-0.00348167158267747
DB13811	oblimersen	DOID:9538	Multiple Myeloma	-0.00356431507174598
DB01169	Arsenic Trioxide	DOID:715	Leukemia, T-Cell	-0.00365374929385858
DB00541	Vincristine	DOID:715	Leukemia, T-Cell	-0.00375501729293497
DB08398	2-amino-1-methyl-6-phenylimidazo(4,5-b)pyridine	DOID:8719	Carcinoma in Situ	-0.00386126383240264
DB00987	Cytarabine	DOID:715	Leukemia, T-Cell	-0.00418526690594328
DB15334	biochanin A	DOID:3068	Glioblastoma	-0.00458709016316566
DB06174	Noscapine	DOID:715	Leukemia, T-Cell	-0.00461133307274724
DB00563	Methotrexate	DOID:3371	Chondrosarcoma	-0.00469487321098244
DB13811	oblimersen	DOID:707	Lymphoma, B-Cell	-0.00477260410278301
DB00309	Vindesine	DOID:2671	Carcinoma, Transitional Cell	-0.00479578044422112
DB01248	Docetaxel	DOID:2671	Carcinoma, Transitional Cell	-0.00479842163642779
DB09110	Mesna	DOID:2671	Carcinoma, Transitional Cell	-0.00480120724492598
DB00317	Gefitinib	DOID:2671	Carcinoma, Transitional Cell	-0.00480677033360648
DB04572	Thiotepa	DOID:2671	Carcinoma, Transitional Cell	-0.00483482488192238
DB00795	Sulfasalazine	DOID:2671	Carcinoma, Transitional Cell	-0.00497001650288225
DB03783	Phenacetin	DOID:2671	Carcinoma, Transitional Cell	-0.00498344124444077
DB00698	Nitrofurantoin	DOID:2671	Carcinoma, Transitional Cell	-0.00500400883063905
DB00635	Prednisone	DOID:2671	Carcinoma, Transitional Cell	-0.00502381656777722
DB00531	Cyclophosphamide	DOID:2671	Carcinoma, Transitional Cell	-0.00508461165317147
DB00851	Dacarbazine	DOID:4359	Melanoma, Amelanotic	-0.00510514635574316
DB00970	Dactinomycin	DOID:2671	Carcinoma, Transitional Cell	-0.00511897198034966
DB00742	Mannitol	DOID:3070	Glioma	-0.00511950481101125
DB01327	Cefazolin	DOID:2671	Carcinoma, Transitional Cell	-0.00512746613453077
DB00537	Ciprofloxacin	DOID:2671	Carcinoma, Transitional Cell	-0.00513905646498552
DB00860	Prednisolone	DOID:2671	Carcinoma, Transitional Cell	-0.00514592588055079
DB00441	gemcitabine	DOID:2671	Carcinoma, Transitional Cell	-0.00514929613578857
DB01483	Barbital	DOID:2671	Carcinoma, Transitional Cell	-0.00516929770444249
DB00515	Cisplatin	DOID:2671	Carcinoma, Transitional Cell	-0.0051912551221595
DB00958	Carboplatin	DOID:2671	Carcinoma, Transitional Cell	-0.0051943045665061
DB00945	Aspirin	DOID:2671	Carcinoma, Transitional Cell	-0.00520378452701913
DB01174	Phenobarbital	DOID:2671	Carcinoma, Transitional Cell	-0.00520503730718418
DB00188	Bortezomib	DOID:2671	Carcinoma, Transitional Cell	-0.00520507296767752
DB13069	Nimustine	DOID:4359	Melanoma, Amelanotic	-0.00521527424232664
DB00184	Nicotine	DOID:2671	Carcinoma, Transitional Cell	-0.00523746968758625
DB00437	Allopurinol	DOID:2671	Carcinoma, Transitional Cell	-0.00524870837846907
DB00318	Codeine	DOID:2671	Carcinoma, Transitional Cell	-0.00527532032100236
DB14085	Cadmium	DOID:2671	Carcinoma, Transitional Cell	-0.0052847402316804
DB02994	Cacodylic Acid	DOID:2671	Carcinoma, Transitional Cell	-0.00528998125723373
DB00309	Vindesine	DOID:4235	Sarcoma	-0.00531666871005037
DB01248	Docetaxel	DOID:4235	Sarcoma	-0.00531930990215284
DB00201	Caffeine	DOID:2671	Carcinoma, Transitional Cell	-0.00531959715914603
DB09110	Mesna	DOID:4235	Sarcoma	-0.00532209551063131
DB00917	Dinoprostone	DOID:4235	Sarcoma	-0.00533534238944038
DB00445	Epirubicin	DOID:4235	Sarcoma	-0.0053560583899343
DB00181	Baclofen	DOID:2671	Carcinoma, Transitional Cell	-0.00535706559232967
DB00541	Vincristine	DOID:2671	Carcinoma, Transitional Cell	-0.00535795736319671
DB00570	Vinblastine	DOID:2671	Carcinoma, Transitional Cell	-0.00538017361045289
DB00291	Chlorambucil	DOID:2671	Carcinoma, Transitional Cell	-0.00539050567923243
DB00544	Fluorouracil	DOID:4235	Sarcoma	-0.00539830588267159
DB00515	Cisplatin	DOID:4359	Melanoma, Amelanotic	-0.00540297821628204
DB00851	Dacarbazine	DOID:4235	Sarcoma	-0.00541431152726284
DB12257	Platinum	DOID:769	Neuroblastoma	-0.00542969993152192
DB01136	Carvedilol	DOID:3070	Glioma	-0.00543006002039619
DB00309	Vindesine	DOID:769	Neuroblastoma	-0.0054361867671257
DB00829	Diazepam	DOID:2671	Carcinoma, Transitional Cell	-0.00543797392833206
DB09110	Mesna	DOID:769	Neuroblastoma	-0.00544161356778184
DB00227	Lovastatin	DOID:4235	Sarcoma	-0.00544243308021224
DB06510	muraglitazar	DOID:2671	Carcinoma, Transitional Cell	-0.00544352183396195
DB01229	Paclitaxel	DOID:2671	Carcinoma, Transitional Cell	-0.00544590931216964
DB00997	Doxorubicin	DOID:2671	Carcinoma, Transitional Cell	-0.00546469554963485
DB00675	Tamoxifen	DOID:2671	Carcinoma, Transitional Cell	-0.00547087161353193
DB04572	Thiotepa	DOID:769	Neuroblastoma	-0.00547523120510401
DB01168	Procarbazine	DOID:2671	Carcinoma, Transitional Cell	-0.00549708146403179
DB00563	Methotrexate	DOID:2671	Carcinoma, Transitional Cell	-0.0055072192496745
DB00305	Mitomycin	DOID:2671	Carcinoma, Transitional Cell	-0.00553252011335775
DB00851	Dacarbazine	DOID:769	Neuroblastoma	-0.00553382958426834
DB01030	Topotecan	DOID:769	Neuroblastoma	-0.00553670899594676
DB00541	Vincristine	DOID:4359	Melanoma, Amelanotic	-0.0055696804571485
DB00481	Raloxifene Hydrochloride	DOID:2671	Carcinoma, Transitional Cell	-0.00557338612497509
DB00586	Diclofenac	DOID:769	Neuroblastoma	-0.00559335053091797
DB00531	Cyclophosphamide	DOID:4235	Sarcoma	-0.00560549991872999
DB00650	Leucovorin	DOID:4235	Sarcoma	-0.00562032544074047
DB01179	Podophyllotoxin	DOID:2671	Carcinoma, Transitional Cell	-0.00562107806802031
DB12418	Saccharin	DOID:2671	Carcinoma, Transitional Cell	-0.00562483801565133
DB11672	Curcumin	DOID:4235	Sarcoma	-0.00564741572975629
DB00762	Irinotecan	DOID:769	Neuroblastoma	-0.00565937988156089
DB01262	Decitabine	DOID:769	Neuroblastoma	-0.00566078782569617
DB01041	Thalidomide	DOID:8632	Sarcoma, Kaposi	-0.00566089877327829
DB01219	Dantrolene	DOID:2671	Carcinoma, Transitional Cell	-0.00566650692849473
DB00675	Tamoxifen	DOID:4359	Melanoma, Amelanotic	-0.00568259470818371
DB00290	Bleomycin	DOID:8632	Sarcoma, Kaposi	-0.00568809945006182
DB00603	Medroxyprogesterone Acetate	DOID:4235	Sarcoma	-0.00569591102213023
DB00773	Etoposide	DOID:4235	Sarcoma	-0.00570381549287807
DB00515	Cisplatin	DOID:4235	Sarcoma	-0.00571214338818576
DB00958	Carboplatin	DOID:4235	Sarcoma	-0.00571519283181725
DB08633	O-(Chloroacetylcarbamoyl)fumagillol	DOID:2671	Carcinoma, Transitional Cell	-0.00571689804562874
DB00531	Cyclophosphamide	DOID:769	Neuroblastoma	-0.00572501797621532
DB00982	Isotretinoin	DOID:769	Neuroblastoma	-0.00573160966636471
DB01181	Ifosfamide	DOID:2671	Carcinoma, Transitional Cell	-0.00573931230175411
DB00482	Celecoxib	DOID:769	Neuroblastoma	-0.00576588043900055
DB01204	Mitoxantrone	DOID:2671	Carcinoma, Transitional Cell	-0.00577252120751841
DB00541	Vincristine	DOID:8632	Sarcoma, Kaposi	-0.00579284650614736
DB00682	Warfarin	DOID:2671	Carcinoma, Transitional Cell	-0.00579722712825364
DB12874	quizartinib	DOID:9119	Leukemia, Myeloid, Acute	-0.0057996235950532
DB00570	Vinblastine	DOID:8632	Sarcoma, Kaposi	-0.00581506275389281
DB00773	Etoposide	DOID:769	Neuroblastoma	-0.00582333355055391
DB00853	Temozolomide	DOID:8632	Sarcoma, Kaposi	-0.00582508981917234
DB00515	Cisplatin	DOID:769	Neuroblastoma	-0.0058316614450356
DB00958	Carboplatin	DOID:769	Neuroblastoma	-0.0058347108894054
DB00201	Caffeine	DOID:4235	Sarcoma	-0.00584048542503861
DB00188	Bortezomib	DOID:769	Neuroblastoma	-0.00584547929066009
DB00399	Zoledronic Acid	DOID:4305	Giant Cell Tumor of Bone	-0.00585687072951695
DB00197	Troglitazone	DOID:769	Neuroblastoma	-0.00588924628538039
DB00928	Azacitidine	DOID:4235	Sarcoma	-0.00588954868970597
DB01169	Arsenic Trioxide	DOID:769	Neuroblastoma	-0.00589709568716262
DB00997	Doxorubicin	DOID:8632	Sarcoma, Kaposi	-0.00589958469285217
DB01229	Paclitaxel	DOID:4235	Sarcoma	-0.00596679757830814
DB01042	Melphalan	DOID:769	Neuroblastoma	-0.00598312983087861
DB00997	Doxorubicin	DOID:4235	Sarcoma	-0.00598558381566288
DB08865	Crizotinib	DOID:769	Neuroblastoma	-0.00599641291588498
DB00541	Vincristine	DOID:769	Neuroblastoma	-0.00599836368607481
DB00252	Phenytoin	DOID:769	Neuroblastoma	-0.00601455888338925
DB00563	Methotrexate	DOID:4235	Sarcoma	-0.00602810751540599
DB00853	Temozolomide	DOID:769	Neuroblastoma	-0.00603060699900675
DB01008	Busulfan	DOID:769	Neuroblastoma	-0.00603647723815719
DB04106	fotemustine	DOID:3070	Glioma	-0.00603729222739906
DB00188	Bortezomib	DOID:4051	Rhabdomyosarcoma, Alveolar	-0.00606345355102183
DB00997	Doxorubicin	DOID:769	Neuroblastoma	-0.00610510187298213
DB00428	Streptozocin	DOID:4235	Sarcoma	-0.00612735143102199
DB00495	Zidovudine	DOID:8632	Sarcoma, Kaposi	-0.00616740197907267
DB00630	Alendronate	DOID:4305	Giant Cell Tumor of Bone	-0.00620930406459324
DB05109	Trabectedin	DOID:4235	Sarcoma	-0.00622118028269674
DB01181	Ifosfamide	DOID:4235	Sarcoma	-0.00626020056767156
DB01181	Ifosfamide	DOID:769	Neuroblastoma	-0.00637971862407554
DB06448	lonafarnib	DOID:9538	Multiple Myeloma	-0.00641647911430381
DB00282	Pamidronate	DOID:4305	Giant Cell Tumor of Bone	-0.0064916038472233
DB00309	Vindesine	DOID:1967	Leiomyosarcoma	-0.00655521540813702
DB01248	Docetaxel	DOID:1967	Leiomyosarcoma	-0.00655785660009294
DB09110	Mesna	DOID:1967	Leiomyosarcoma	-0.00656064220867267
DB00851	Dacarbazine	DOID:1967	Leiomyosarcoma	-0.00665285822529809
DB00635	Prednisone	DOID:1967	Leiomyosarcoma	-0.00678325153146813
DB02424	geldanamycin	DOID:3068	Glioblastoma	-0.00680433752406478
DB00531	Cyclophosphamide	DOID:1967	Leiomyosarcoma	-0.0068440466170409
DB00448	Lansoprazole	DOID:9206	Barrett Esophagus	-0.00686588295226159
DB00970	Dactinomycin	DOID:1967	Leiomyosarcoma	-0.00687840694419999
DB00773	Etoposide	DOID:1967	Leiomyosarcoma	-0.00694236219078597
DB00515	Cisplatin	DOID:1967	Leiomyosarcoma	-0.00695069008585452
DB00958	Carboplatin	DOID:1967	Leiomyosarcoma	-0.00695373952999106
DB00945	Aspirin	DOID:1967	Leiomyosarcoma	-0.00696321949078643
DB00541	Vincristine	DOID:1967	Leiomyosarcoma	-0.0071173923274092
DB01229	Paclitaxel	DOID:1967	Leiomyosarcoma	-0.00720534427597491
DB00997	Doxorubicin	DOID:1967	Leiomyosarcoma	-0.00722413051373687
DB01041	Thalidomide	DOID:5151	Neurofibroma, Plexiform	-0.00731379901650935
DB03843	Formaldehyde	DOID:1967	Leiomyosarcoma	-0.00733831338985474
DB04216	Quercetin	DOID:4236	Carcinosarcoma	-0.00734210800120221
DB01373	Calcium	DOID:8552	Leukemia, Myelogenous, Chronic, BCR-ABL Positive	-0.00736210252451035
DB01181	Ifosfamide	DOID:1967	Leiomyosarcoma	-0.00749874726556315
DB00531	Cyclophosphamide	DOID:4236	Carcinosarcoma	-0.00752065283529973
DB11752	bryostatin 1	DOID:1040	Leukemia, Lymphocytic, Chronic, B-Cell	-0.00759020943949967
DB08398	2-amino-1-methyl-6-phenylimidazo(4,5-b)pyridine	DOID:4236	Carcinosarcoma	-0.00771574311503292
DB00313	Valproic Acid	DOID:1618	Fibroadenoma	-0.00785748005988701
DB00694	Daunorubicin	DOID:1618	Fibroadenoma	-0.00808057889397611
DB11175	picolinic acid	DOID:3172	Adenoma	-0.00823421528595663
DB11752	bryostatin 1	DOID:0060060	Lymphoma, Non-Hodgkin	-0.00836446725578637
DB00997	Doxorubicin	DOID:1618	Fibroadenoma	-0.00850184146859805
DB04655	metoprine	DOID:8691	Mycosis Fungoides	-0.00863197404344878
DB00188	Bortezomib	DOID:3246	Rhabdomyosarcoma, Embryonal	-0.00869483320305169
DB00196	Fluconazole	DOID:3068	Glioblastoma	-0.00881117147766496
DB02546	Vorinostat	DOID:3246	Rhabdomyosarcoma, Embryonal	-0.00910168852334164
DB00938	Salmeterol Xinafoate	DOID:4310	Smooth Muscle Tumor	-0.00943691708176313
DB04630	Aldosterone	DOID:3172	Adenoma	-0.00949531990868229
DB11890	Cilengitide	DOID:3068	Glioblastoma	-0.00967248088217567
DB00361	Vinorelbine	DOID:4552	Carcinoma, Large Cell	-0.009727476022023
DB01065	Melatonin	DOID:3172	Adenoma	-0.00979063427608334
DB01708	Dehydroepiandrosterone	DOID:299	Adenocarcinoma	-0.00982634892794437
DB11152	Trichloroacetic Acid	DOID:3172	Adenoma	-0.00989585301502043
DB09153	Sodium Chloride	DOID:899	Cervical Intraepithelial Neoplasia	-0.00991276659940759
DB01582	Sulfamethazine	DOID:3172	Adenoma	-0.00992046798062076
DB03733	ethylene dichloride	DOID:3172	Adenoma	-0.00992091150761958
DB04930	Permethrin	DOID:3172	Adenoma	-0.00995686181600746
DB00554	Piroxicam	DOID:3172	Adenoma	-0.00996357096289562
DB09276	Gold Sodium Thiomalate	DOID:3172	Adenoma	-0.00999189469952238
DB00531	Cyclophosphamide	DOID:4552	Carcinoma, Large Cell	-0.0100080776609412
DB04827	Urethane	DOID:3172	Adenoma	-0.0100359214566452
DB00104	Octreotide	DOID:3172	Adenoma	-0.0100467232144347
DB02709	Resveratrol	DOID:3172	Adenoma	-0.0100618383842069
DB00842	Oxazepam	DOID:3172	Adenoma	-0.0100679861273475
DB00328	Indomethacin	DOID:3172	Adenoma	-0.010069923507816
DB00441	gemcitabine	DOID:4552	Carcinoma, Large Cell	-0.0100727621431015
DB00175	Pravastatin	DOID:3172	Adenoma	-0.0100812967956094
DB00515	Cisplatin	DOID:4552	Carcinoma, Large Cell	-0.0101147211299756
DB14513	Magnesium	DOID:3172	Adenoma	-0.0101401356265651
DB00996	Gabapentin	DOID:3172	Adenoma	-0.0101546973373192
DB11672	Curcumin	DOID:3172	Adenoma	-0.0101916307049034
DB00171	Adenosine Triphosphate	DOID:4552	Carcinoma, Large Cell	-0.0101959924651111
DB00927	Famotidine	DOID:3172	Adenoma	-0.0102228060151842
DB08809	Dichloroacetic Acid	DOID:3172	Adenoma	-0.0102287188137736
DB00603	Medroxyprogesterone Acetate	DOID:3172	Adenoma	-0.0102401259972878
DB00945	Aspirin	DOID:3172	Adenoma	-0.0102688877676517
DB01174	Phenobarbital	DOID:3172	Adenoma	-0.0102701405480181
DB00780	Phenelzine	DOID:3172	Adenoma	-0.0102833870641033
DB08398	2-amino-1-methyl-6-phenylimidazo(4,5-b)pyridine	DOID:3172	Adenoma	-0.0103448051739538
DB02994	Cacodylic Acid	DOID:3172	Adenoma	-0.0103550844977031
DB01229	Paclitaxel	DOID:4552	Carcinoma, Large Cell	-0.0103693753197062
DB00995	Auranofin	DOID:3172	Adenoma	-0.0103698543194071
DB01177	Idarubicin	DOID:9119	Leukemia, Myeloid, Acute	-0.0103799411051886
DB00201	Caffeine	DOID:3172	Adenoma	-0.0103847003999916
DB01200	Bromocriptine	DOID:3172	Adenoma	-0.0103877766749961
DB11082	Coal Tar	DOID:3172	Adenoma	-0.0104146155779788
DB00763	Methimazole	DOID:3172	Adenoma	-0.0104213159382757
DB00853	Temozolomide	DOID:3172	Adenoma	-0.0104553039173239
DB00712	Flurbiprofen	DOID:3172	Adenoma	-0.0105050234032437
DB06510	muraglitazar	DOID:3172	Adenoma	-0.0105086250750307
DB01393	Bezafibrate	DOID:3172	Adenoma	-0.0105400854678082
DB00605	Sulindac	DOID:3172	Adenoma	-0.0105911929840185
DB08895	tofacitinib	DOID:3172	Adenoma	-0.0105991656787461
DB01234	Dexamethasone	DOID:3172	Adenoma	-0.0106252629388623
DB00158	Folic Acid	DOID:3172	Adenoma	-0.0106327968203223
DB03843	Formaldehyde	DOID:3172	Adenoma	-0.0106439816667675
DB01181	Ifosfamide	DOID:4552	Carcinoma, Large Cell	-0.0106627783092816
DB01248	Docetaxel	DOID:9119	Leukemia, Myeloid, Acute	-0.0106993070099163
DB13178	Inositol	DOID:3172	Adenoma	-0.0107072527119154
DB09073	palbociclib	DOID:9119	Leukemia, Myeloid, Acute	-0.0107141712616733
DB00313	Valproic Acid	DOID:9119	Leukemia, Myeloid, Acute	-0.0107212195147109
DB00898	Ethanol	DOID:3172	Adenoma	-0.0107372184277771
DB12116	epigallocatechin gallate	DOID:3172	Adenoma	-0.0107527156714998
DB02709	Resveratrol	DOID:9119	Leukemia, Myeloid, Acute	-0.0108976205169495
DB01005	Hydroxyurea	DOID:9119	Leukemia, Myeloid, Acute	-0.0109017478891301
DB00328	Indomethacin	DOID:9119	Leukemia, Myeloid, Acute	-0.0109057056405437
DB00762	Irinotecan	DOID:9119	Leukemia, Myeloid, Acute	-0.0109198589324665
DB01262	Decitabine	DOID:9119	Leukemia, Myeloid, Acute	-0.0109212668760942
DB00635	Prednisone	DOID:9119	Leukemia, Myeloid, Acute	-0.0109247019412654
DB00694	Daunorubicin	DOID:9119	Leukemia, Myeloid, Acute	-0.0109443183483863
DB00755	Tretinoin	DOID:9119	Leukemia, Myeloid, Acute	-0.0109531841884486
DB00531	Cyclophosphamide	DOID:9119	Leukemia, Myeloid, Acute	-0.0109854970266491
DB00860	Prednisolone	DOID:9119	Leukemia, Myeloid, Acute	-0.0110468112537562
DB00746	Deferoxamine	DOID:9119	Leukemia, Myeloid, Acute	-0.0110503908801466
DB00603	Medroxyprogesterone Acetate	DOID:9119	Leukemia, Myeloid, Acute	-0.0110759081302914
DB00773	Etoposide	DOID:9119	Leukemia, Myeloid, Acute	-0.0110838126011252
DB00958	Carboplatin	DOID:9119	Leukemia, Myeloid, Acute	-0.011095189940645
DB00188	Bortezomib	DOID:9119	Leukemia, Myeloid, Acute	-0.0111059583414465
DB01041	Thalidomide	DOID:9119	Leukemia, Myeloid, Acute	-0.0111268950039845
DB00437	Allopurinol	DOID:9119	Leukemia, Myeloid, Acute	-0.0111495937527667
DB00197	Troglitazone	DOID:9119	Leukemia, Myeloid, Acute	-0.0111497253363005
DB01169	Arsenic Trioxide	DOID:9119	Leukemia, Myeloid, Acute	-0.0111575747379537
DB03496	alvocidib	DOID:9119	Leukemia, Myeloid, Acute	-0.0111636568921828
DB00608	Chloroquine	DOID:9119	Leukemia, Myeloid, Acute	-0.0111663897267595
DB12429	2-(2-chloro-4-iodophenylamino)-N-cyclopropylmethoxy-3,4-difluorobenzamide	DOID:9119	Leukemia, Myeloid, Acute	-0.0111791718846482
DB00136	Calcitriol	DOID:9119	Leukemia, Myeloid, Acute	-0.0111952450423908
DB00242	Cladribine	DOID:9119	Leukemia, Myeloid, Acute	-0.011233178821778
DB08865	Crizotinib	DOID:9119	Leukemia, Myeloid, Acute	-0.0112568919666219
DB00541	Vincristine	DOID:9119	Leukemia, Myeloid, Acute	-0.011258842736449
DB00523	Alitretinoin	DOID:9119	Leukemia, Myeloid, Acute	-0.0112641248774505
DB00928	Azacitidine	DOID:9119	Leukemia, Myeloid, Acute	-0.0112695457974826
DB01008	Busulfan	DOID:9119	Leukemia, Myeloid, Acute	-0.0112969562882566
DB00276	Amsacrine	DOID:9119	Leukemia, Myeloid, Acute	-0.011328034475155
DB01188	Ciclopirox	DOID:9119	Leukemia, Myeloid, Acute	-0.0113445728022422
DB01229	Paclitaxel	DOID:9119	Leukemia, Myeloid, Acute	-0.0113467946859686
DB00398	Sorafenib	DOID:9119	Leukemia, Myeloid, Acute	-0.0113519098527583
DB00997	Doxorubicin	DOID:9119	Leukemia, Myeloid, Acute	-0.0113655809233957
DB01393	Bezafibrate	DOID:9119	Leukemia, Myeloid, Acute	-0.0113758675998848
DB00563	Methotrexate	DOID:9119	Leukemia, Myeloid, Acute	-0.0114081046228624
DB01234	Dexamethasone	DOID:9119	Leukemia, Myeloid, Acute	-0.0114610450710681
DB11616	pirarubicin	DOID:9119	Leukemia, Myeloid, Acute	-0.0114808162877213
DB11094	Vitamin D	DOID:9119	Leukemia, Myeloid, Acute	-0.0116297952118938
DB12025	triptolide	DOID:9119	Leukemia, Myeloid, Acute	-0.0116351313777125
DB01181	Ifosfamide	DOID:9119	Leukemia, Myeloid, Acute	-0.0116401976752687
DB01204	Mitoxantrone	DOID:9119	Leukemia, Myeloid, Acute	-0.0116734065817282
DB00987	Cytarabine	DOID:9119	Leukemia, Myeloid, Acute	-0.0116890923494406
DB00812	Phenylbutazone	DOID:9119	Leukemia, Myeloid, Acute	-0.0117811706494381
DB12881	indole-3-carbinol	DOID:5119	Ovarian Cysts	-0.0119392549036775
DB01006	Letrozole	DOID:5119	Ovarian Cysts	-0.0119784160266986
DB00783	Estradiol	DOID:5119	Ovarian Cysts	-0.0120694680155837
DB01708	Dehydroepiandrosterone	DOID:11612	Polycystic Ovary Syndrome	-0.0121188707772645
DB09054	idelalisib	DOID:0060058	Lymphoma	-0.012119035032151
DB00675	Tamoxifen	DOID:5119	Ovarian Cysts	-0.0124238421536518
DB00396	Progesterone	DOID:5119	Ovarian Cysts	-0.0125790317335169
DB06769	Bendamustine Hydrochloride	DOID:1040	Leukemia, Lymphocytic, Chronic, B-Cell	-0.0128257736591472
DB02709	Resveratrol	DOID:8864	Leukemia, Monocytic, Acute	-0.0132675875980675
DB01169	Arsenic Trioxide	DOID:8864	Leukemia, Monocytic, Acute	-0.0135275418189237
DB04572	Thiotepa	DOID:1037	Leukemia, Lymphoid	-0.0137178898754169
DB02709	Resveratrol	DOID:1037	Leukemia, Lymphoid	-0.0138798001367718
DB01005	Hydroxyurea	DOID:1037	Leukemia, Lymphoid	-0.0138839275088131
DB00635	Prednisone	DOID:1037	Leukemia, Lymphoid	-0.0139068815612308
DB00531	Cyclophosphamide	DOID:1037	Leukemia, Lymphoid	-0.0139676766466987
DB06179	darinaparsin	DOID:9538	Multiple Myeloma	-0.0139928761148799
DB00987	Cytarabine	DOID:8864	Leukemia, Monocytic, Acute	-0.0140590594307465
DB00515	Cisplatin	DOID:1037	Leukemia, Lymphoid	-0.0140743201156329
DB04655	metoprine	DOID:299	Adenocarcinoma	-0.0140923041610992
DB00126	Ascorbic Acid	DOID:1037	Leukemia, Lymphoid	-0.014097236056467
DB00437	Allopurinol	DOID:1037	Leukemia, Lymphoid	-0.014131773372196
DB01169	Arsenic Trioxide	DOID:1037	Leukemia, Lymphoid	-0.0141397543580001
DB03496	alvocidib	DOID:1037	Leukemia, Lymphoid	-0.0141458365120849
DB00136	Calcitriol	DOID:1037	Leukemia, Lymphoid	-0.0141774246628176
DB00242	Cladribine	DOID:1037	Leukemia, Lymphoid	-0.0142153584415076
DB00806	Pentoxifylline	DOID:1037	Leukemia, Lymphoid	-0.0142236150481016
DB00541	Vincristine	DOID:1037	Leukemia, Lymphoid	-0.0142410223564573
DB00291	Chlorambucil	DOID:1037	Leukemia, Lymphoid	-0.0142735706727726
DB04690	Camptothecin	DOID:1037	Leukemia, Lymphoid	-0.0142989851355362
DB01229	Paclitaxel	DOID:1037	Leukemia, Lymphoid	-0.0143289743061125
DB00997	Doxorubicin	DOID:1037	Leukemia, Lymphoid	-0.0143477605432437
DB00563	Methotrexate	DOID:1037	Leukemia, Lymphoid	-0.014390284242985
DB01095	Fluvastatin	DOID:9538	Multiple Myeloma	-0.0144241332983734
DB00277	Theophylline	DOID:1037	Leukemia, Lymphoid	-0.0145818151983322
DB08828	HhAntag691	DOID:2512	Basal Cell Nevus Syndrome	-0.0145968462521019
DB01204	Mitoxantrone	DOID:1037	Leukemia, Lymphoid	-0.014655586201387
DB00987	Cytarabine	DOID:1037	Leukemia, Lymphoid	-0.0146712719694366
DB11094	Vitamin D	DOID:2512	Basal Cell Nevus Syndrome	-0.0150068704984349
DB01162	Terazosin	DOID:2671	Carcinoma, Transitional Cell	-0.0162507206911507
DB06809	plerixafor octahydrochloride	DOID:3068	Glioblastoma	-0.0162928744873647
DB00422	Methylphenidate	DOID:687	Hepatoblastoma	-0.0163546428293972
DB14545	hydrocortisone hemisuccinate	DOID:0060058	Lymphoma	-0.0165124148360758
DB00753	Isoflurane	DOID:3172	Adenoma	-0.0169584125664467
DB08882	Linagliptin	DOID:5119	Ovarian Cysts	-0.0173438056458003
DB06595	midostaurin	DOID:9119	Leukemia, Myeloid, Acute	-0.0176896286530931
DB00583	Carnitine	DOID:0060060	Lymphoma, Non-Hodgkin	-0.0180869823488618
DB15304	Carrageenan	DOID:3355	Fibrosarcoma	-0.0191670031202493
DB02901	Dihydrotestosterone	DOID:11612	Polycystic Ovary Syndrome	-0.0191861688341511
DB06179	darinaparsin	DOID:8543	Hodgkin Disease	-0.0193555245396622
DB03068	pyrimidin-2-one beta-ribofuranoside	DOID:9538	Multiple Myeloma	-0.0194476908258529
DB01357	Mestranol	DOID:3172	Adenoma	-0.0211205265152199
DB06810	Plicamycin	DOID:3247	Rhabdomyosarcoma	-0.0211490837144027
DB11617	Aclarubicin	DOID:9119	Leukemia, Myeloid, Acute	-0.0214082372304719
DB00134	Methionine	DOID:3070	Glioma	-0.0217288698828807
DB09053	PCI 32765	DOID:1037	Leukemia, Lymphoid	-0.0217296794298796
DB04348	Taurocholic Acid	DOID:1967	Leiomyosarcoma	-0.024630733541924
DB08901	ponatinib	DOID:8552	Leukemia, Myelogenous, Chronic, BCR-ABL Positive	-0.0254939910622073
DB00627	Niacin	DOID:9119	Leukemia, Myeloid, Acute	-0.0268371807460094
DB09054	idelalisib	DOID:1037	Leukemia, Lymphoid	-0.0271882342849217
DB01017	Minocycline	DOID:139	Papilloma	-0.0305028430225041
DB11467	Thiostrepton	DOID:9538	Multiple Myeloma	-0.030786779546786
DB06728	aniline	DOID:4235	Sarcoma	-0.0311571493875325
DB00446	Chloramphenicol	DOID:9119	Leukemia, Myeloid, Acute	-0.0322015985410795
DB04815	Clioquinol	DOID:9119	Leukemia, Myeloid, Acute	-0.03291990902413
DB06769	Bendamustine Hydrochloride	DOID:1037	Leukemia, Lymphoid	-0.0337357636038844
DB00304	Desogestrel	DOID:11612	Polycystic Ovary Syndrome	-0.0350542347555471
DB01017	Minocycline	DOID:3070	Glioma	-0.0355932610391432
DB04944	acadesine	DOID:1040	Leukemia, Lymphocytic, Chronic, B-Cell	-0.0371296578354475
DB08901	ponatinib	DOID:9119	Leukemia, Myeloid, Acute	-0.0378035610364268
DB13911	Eosine I Bluish	DOID:715	Leukemia, T-Cell	-0.0379771734960836
DB14322	Coconut Oil	DOID:3172	Adenoma	-0.0427501584084045
DB05220	MLN 8237	DOID:769	Neuroblastoma	-0.0441238781462419
