# Supplementary material for: DDCM: A Computational Strategy for Drug Repositioning Based on Support-Vector Regression Algorithm
Source: Int J Mol Sci. 2024 May 12;25(10):5267. doi: 10.3390/ijms25105267 (PMC11121335; doi:10.3390/ijms25105267)
Supplement: Supplementary file 1 [file ijms-25-05267-s001.zip › File S4/1_c04.588_CorScore/biliary tract cancer_score.csv]

DrugBankID	DrugName	DOID	DiseaseName	score
-0.000365593483566428	0.00120539646600161
DB06809	plerixafor octahydrochloride	DOID:3068	Glioblastoma	0.141101419101629
DB05220	MLN 8237	DOID:769	Neuroblastoma	0.0725933584558897
DB08889	carfilzomib	DOID:9538	Multiple Myeloma	0.0705190810038098
DB02424	geldanamycin	DOID:3068	Glioblastoma	0.0593324600585427
DB06810	Plicamycin	DOID:3247	Rhabdomyosarcoma	0.0592540117840351
DB00304	Desogestrel	DOID:11612	Polycystic Ovary Syndrome	0.0583832831420769
DB00443	Betamethasone	DOID:255	Hemangioma	0.0539712521393269
DB09053	PCI 32765	DOID:1040	Leukemia, Lymphocytic, Chronic, B-Cell	0.0537471770994981
DB09053	PCI 32765	DOID:1037	Leukemia, Lymphoid	0.0536855051751929
DB00590	Doxazosin	DOID:127	Choroid Neoplasms	0.052742364236379
DB02901	Dihydrotestosterone	DOID:11612	Polycystic Ovary Syndrome	0.0515692208146107
DB04348	Taurocholic Acid	DOID:1967	Leiomyosarcoma	0.0480635722592248
DB15304	Carrageenan	DOID:3355	Fibrosarcoma	0.0460233697728016
DB00753	Isoflurane	DOID:3172	Adenoma	0.0459319557351589
DB06444	HU 211	DOID:3070	Glioma	0.045644555233637
DB01357	Mestranol	DOID:3172	Adenoma	0.0449032403255164
DB01162	Terazosin	DOID:2671	Carcinoma, Transitional Cell	0.0440870736034106
DB04655	metoprine	DOID:8691	Mycosis Fungoides	0.0423595027924603
DB00137	Lutein	DOID:11612	Polycystic Ovary Syndrome	0.0416885468712715
DB04655	metoprine	DOID:299	Adenocarcinoma	0.0416544165275362
DB00681	Amphotericin B	DOID:3068	Glioblastoma	0.0397536796072594
DB01177	Idarubicin	DOID:0060058	Lymphoma	0.0377825651930363
DB01177	Idarubicin	DOID:0060060	Lymphoma, Non-Hodgkin	0.0377283462460118
DB01177	Idarubicin	DOID:9119	Leukemia, Myeloid, Acute	0.0376019316336923
DB11919	O(6)-benzylguanine	DOID:3070	Glioma	0.0375997281014459
DB06448	lonafarnib	DOID:9538	Multiple Myeloma	0.0374955954239757
DB01177	Idarubicin	DOID:9538	Multiple Myeloma	0.0374330487445168
DB01095	Fluvastatin	DOID:9538	Multiple Myeloma	0.0338406084062982
DB03068	pyrimidin-2-one beta-ribofuranoside	DOID:9538	Multiple Myeloma	0.0315607100474339
DB00947	Fulvestrant	DOID:769	Neuroblastoma	0.0314664695683637
DB00446	Chloramphenicol	DOID:9119	Leukemia, Myeloid, Acute	0.0314418865910716
DB11251	Tocopherols	DOID:2645	Mesothelioma	0.0312248469598274
DB00717	Norethindrone	DOID:3172	Adenoma	0.0312171603082855
DB00435	Nitric Oxide	DOID:0060058	Lymphoma	0.0307973671091134
DB00435	Nitric Oxide	DOID:299	Adenocarcinoma	0.0304502927773712
DB00477	Chlorpromazine	DOID:3070	Glioma	0.029985521567732
DB06757	Manganese	DOID:3068	Glioblastoma	0.0279585066927063
DB01080	Vigabatrin	DOID:13515	Tuberous Sclerosis	0.0278898273783778
DB00421	Spironolactone	DOID:11612	Polycystic Ovary Syndrome	0.0254088616869454
DB01138	Sulfinpyrazone	DOID:9538	Multiple Myeloma	0.0250618482174633
DB00448	Lansoprazole	DOID:9206	Barrett Esophagus	0.0246259841782387
DB00583	Carnitine	DOID:0060060	Lymphoma, Non-Hodgkin	0.0245414357554957
DB04944	acadesine	DOID:1040	Leukemia, Lymphocytic, Chronic, B-Cell	0.0220299077516505
DB01254	Dasatinib	DOID:8552	Leukemia, Myelogenous, Chronic, BCR-ABL Positive	0.0216364445135832
DB00727	Nitroglycerin	DOID:4928	Cholangiocarcinoma	0.0215639761457557
DB14322	Coconut Oil	DOID:3172	Adenoma	0.0208117669153411
DB09350	Piperonyl Butoxide	DOID:3172	Adenoma	0.0205477025806847
DB13964	Peanut Oil	DOID:3172	Adenoma	0.0188497094500243
DB04258	seocalcitol	DOID:3070	Glioma	0.0173427191362848
DB06176	romidepsin	DOID:0060061	Lymphoma, T-Cell, Cutaneous	0.0168582598936514
DB06536	tesaglitazar	DOID:255	Hemangioma	0.0167395250448318
DB06536	tesaglitazar	DOID:3355	Fibrosarcoma	0.0166296457140581
DB05260	gallium nitrate	DOID:0060060	Lymphoma, Non-Hodgkin	0.0166152375576586
DB00806	Pentoxifylline	DOID:0060061	Lymphoma, T-Cell, Cutaneous	0.016468932715754
DB00213	Pantoprazole	DOID:9206	Barrett Esophagus	0.0164306231083743
DB06176	romidepsin	DOID:2671	Carcinoma, Transitional Cell	0.0161376987297172
DB00806	Pentoxifylline	DOID:1037	Leukemia, Lymphoid	0.0157210849523971
DB05088	tetrathiomolybdate	DOID:2645	Mesothelioma	0.0153523094537523
DB14066	tetrandrine	DOID:9119	Leukemia, Myeloid, Acute	0.0149948865920625
DB01373	Calcium	DOID:8552	Leukemia, Myelogenous, Chronic, BCR-ABL Positive	0.0134664564406809
DB01373	Calcium	DOID:0060060	Lymphoma, Non-Hodgkin	0.0134404710050288
DB01073	fludarabine	DOID:9119	Leukemia, Myeloid, Acute	0.0131761738626705
DB00014	Goserelin	DOID:127	Choroid Neoplasms	0.0130328355687287
DB01073	fludarabine	DOID:1040	Leukemia, Lymphocytic, Chronic, B-Cell	0.0129227819250851
DB01073	fludarabine	DOID:1037	Leukemia, Lymphoid	0.0128611100014674
DB11752	bryostatin 1	DOID:0060060	Lymphoma, Non-Hodgkin	0.0118445398548949
DB00855	Aminolevulinic Acid	DOID:8691	Mycosis Fungoides	0.0115379770624359
DB11752	bryostatin 1	DOID:1040	Leukemia, Lymphocytic, Chronic, B-Cell	0.0114647333049724
DB01708	Dehydroepiandrosterone	DOID:11612	Polycystic Ovary Syndrome	0.0111055631351346
DB01708	Dehydroepiandrosterone	DOID:299	Adenocarcinoma	0.0110943407429013
DB01698	Rutin	DOID:9538	Multiple Myeloma	0.0104643045416094
DB04815	Clioquinol	DOID:9119	Leukemia, Myeloid, Acute	0.010458750936789
DB00863	Ranitidine	DOID:9206	Barrett Esophagus	0.0104239901472142
DB11617	Aclarubicin	DOID:9119	Leukemia, Myeloid, Acute	0.00880678177948538
DB12948	3,4-dihydroxybenzohydroxamic acid	DOID:0050902	Medulloblastoma	0.00811003652395117
DB00909	Zonisamide	DOID:9538	Multiple Myeloma	0.00783085820306076
DB12948	3,4-dihydroxybenzohydroxamic acid	DOID:3070	Glioma	0.00776269026632273
DB00050	cetrorelix	DOID:9538	Multiple Myeloma	0.00772764100062142
DB00422	Methylphenidate	DOID:687	Hepatoblastoma	0.00763573379885498
DB12948	3,4-dihydroxybenzohydroxamic acid	DOID:3071	Gliosarcoma	0.00752220245692295
DB00627	Niacin	DOID:9119	Leukemia, Myeloid, Acute	0.0067175927042741
DB00594	Amiloride	DOID:2671	Carcinoma, Transitional Cell	0.00615373133560384
DB01017	Minocycline	DOID:139	Papilloma	0.00537139319558557
DB01017	Minocycline	DOID:3070	Glioma	0.00529413799789938
DB09199	netoglitazone	DOID:9538	Multiple Myeloma	0.00447640670096119
DB06174	Noscapine	DOID:715	Leukemia, T-Cell	0.00376589958783749
DB06174	Noscapine	DOID:3070	Glioma	0.00376457361537144
DB06595	midostaurin	DOID:9119	Leukemia, Myeloid, Acute	0.0022706168070962
DB06595	midostaurin	DOID:349	Carcinoma, Signet Ring Cell	0.0019611651308801
DB01420	Testosterone Propionate	DOID:11612	Polycystic Ovary Syndrome	0.00129277001512742
DB00282	Pamidronate	DOID:4305	Giant Cell Tumor of Bone	0.00129130455916284
DB01420	Testosterone Propionate	DOID:299	Adenocarcinoma	0.00128154762283286
DB00282	Pamidronate	DOID:9538	Multiple Myeloma	0.00114861352765852
DB00553	Methoxsalen	DOID:8691	Mycosis Fungoides	0.00107365355007607
DB12662	naveglitazar	DOID:3382	Liposarcoma	0.000990691562796544
DB00553	Methoxsalen	DOID:0060061	Lymphoma, T-Cell, Cutaneous	0.000967791959490063
DB01168	Procarbazine	DOID:0060058	Lymphoma	0.00095161952773273
DB09110	Mesna	DOID:0060060	Lymphoma, Non-Hodgkin	0.000929476353581784
DB01206	Lomustine	DOID:0060058	Lymphoma	0.000923503569208253
DB00688	Mycophenolic Acid	DOID:0060058	Lymphoma	0.000915135235406785
DB11616	pirarubicin	DOID:9119	Leukemia, Myeloid, Acute	0.000905263488104515
DB01168	Procarbazine	DOID:0060060	Lymphoma, Non-Hodgkin	0.000897400580761733
DB00619	Imatinib Mesylate	DOID:8552	Leukemia, Myelogenous, Chronic, BCR-ABL Positive	0.000857695656303028
DB00563	Methotrexate	DOID:0060061	Lymphoma, T-Cell, Cutaneous	0.000845913156491653
DB02546	Vorinostat	DOID:0060061	Lymphoma, T-Cell, Cutaneous	0.000845397810977835
DB01115	Nifedipine	DOID:3068	Glioblastoma	0.000834513742497569
DB00227	Lovastatin	DOID:0060058	Lymphoma	0.000828711175565735
DB03733	ethylene dichloride	DOID:3172	Adenoma	0.000825247244024132
DB00619	Imatinib Mesylate	DOID:9253	Gastrointestinal Stromal Tumors	0.000824912773348976
DB01168	Procarbazine	DOID:0050902	Medulloblastoma	0.000819670993997736
DB01206	Lomustine	DOID:3068	Glioblastoma	0.000778231796781183
DB00630	Alendronate	DOID:4305	Giant Cell Tumor of Bone	0.000771105515382422
DB11616	pirarubicin	DOID:2645	Mesothelioma	0.000757913077391949
DB00746	Deferoxamine	DOID:9119	Leukemia, Myeloid, Acute	0.000756512700292779
DB00242	Cladribine	DOID:0060061	Lymphoma, T-Cell, Cutaneous	0.000755805866895633
DB01168	Procarbazine	DOID:8543	Hodgkin Disease	0.000743440981367496
DB00262	Carmustine	DOID:8691	Mycosis Fungoides	0.000736626634375261
DB09110	Mesna	DOID:4235	Sarcoma	0.00072715091404332
DB09110	Mesna	DOID:8584	Burkitt Lymphoma	0.000716157163753419
DB01206	Lomustine	DOID:8543	Hodgkin Disease	0.000715325022946269
DB00943	Zalcitabine	DOID:0060058	Lymphoma	0.000709127931949907
DB00925	Phenoxybenzamine	DOID:127	Choroid Neoplasms	0.000708996212534976
DB00860	Prednisolone	DOID:8552	Leukemia, Myelogenous, Chronic, BCR-ABL Positive	0.000698169815078222
DB00741	Hydrocortisone	DOID:8584	Burkitt Lymphoma	0.00068235097238736
DB01229	Paclitaxel	DOID:169	Neuroendocrine Tumors	0.000676963726809723
DB00860	Prednisolone	DOID:0060060	Lymphoma, Non-Hodgkin	0.00067218437962149
DB01168	Procarbazine	DOID:707	Lymphoma, B-Cell	0.000666435749508667
DB00851	Dacarbazine	DOID:0060060	Lymphoma, Non-Hodgkin	0.000665203778209025
DB09110	Mesna	DOID:3247	Rhabdomyosarcoma	0.000664918445304388
DB01115	Nifedipine	DOID:127	Choroid Neoplasms	0.000664175568702154
DB01169	Arsenic Trioxide	DOID:8691	Mycosis Fungoides	0.000663000221602508
DB01168	Procarbazine	DOID:4844	Ependymoma	0.000656974484735919
DB01229	Paclitaxel	DOID:0060060	Lymphoma, Non-Hodgkin	0.000652987708552735
DB00773	Etoposide	DOID:0060058	Lymphoma	0.000646472808797063
DB11716	Misonidazole	DOID:299	Adenocarcinoma	0.000644633822863307
DB01006	Letrozole	DOID:11612	Polycystic Ovary Syndrome	0.000634407227260516
DB00741	Hydrocortisone	DOID:3247	Rhabdomyosarcoma	0.00063111225385706
DB13069	Nimustine	DOID:4359	Melanoma, Amelanotic	0.000630082802069245
DB00688	Mycophenolic Acid	DOID:707	Lymphoma, B-Cell	0.000629951457033064
DB01229	Paclitaxel	DOID:3382	Liposarcoma	0.000626738533454321
DB00317	Gefitinib	DOID:3068	Glioblastoma	0.000606191404544012
DB00851	Dacarbazine	DOID:4359	Melanoma, Amelanotic	0.000605320107653375
DB01168	Procarbazine	DOID:299	Adenocarcinoma	0.000604545196387776
DB01168	Procarbazine	DOID:9538	Multiple Myeloma	0.00060210307909694
DB01181	Ifosfamide	DOID:0060058	Lymphoma	0.00059929240914949
DB13069	Nimustine	DOID:3068	Glioblastoma	0.00059891364723166
DB01042	Melphalan	DOID:0060060	Lymphoma, Non-Hodgkin	0.000594262849585993
DB00563	Methotrexate	DOID:0060058	Lymphoma	0.000593762813440171
DB00773	Etoposide	DOID:0060060	Lymphoma, Non-Hodgkin	0.000592253861500771
DB00925	Phenoxybenzamine	DOID:1040	Leukemia, Lymphocytic, Chronic, B-Cell	0.000590580661757569
DB00829	Diazepam	DOID:3068	Glioblastoma	0.000588182469349354
DB01168	Procarbazine	DOID:3069	Astrocytoma	0.000587352032153012
DB09110	Mesna	DOID:769	Neuroblastoma	0.000583973019061459
DB00444	Teniposide	DOID:0060060	Lymphoma, Non-Hodgkin	0.000582131942643917
DB00143	Glutathione	DOID:11612	Polycystic Ovary Syndrome	0.000576330849619302
DB00851	Dacarbazine	DOID:3068	Glioblastoma	0.000574150952833554
DB00227	Lovastatin	DOID:4235	Sarcoma	0.000572166789050945
DB01168	Procarbazine	DOID:5241	Hemangioblastoma	0.000568231989895109
DB13424	DDT	DOID:0060060	Lymphoma, Non-Hodgkin	0.00056736483495792
DB02546	Vorinostat	DOID:8552	Leukemia, Myelogenous, Chronic, BCR-ABL Positive	0.000565013956315943
DB01229	Paclitaxel	DOID:3068	Glioblastoma	0.000561934882980088
DB00890	Dienestrol	DOID:299	Adenocarcinoma	0.000560187324731756
DB01206	Lomustine	DOID:3069	Astrocytoma	0.000559236073736893
DB00619	Imatinib Mesylate	DOID:2645	Mesothelioma	0.000557945197690392
DB00197	Troglitazone	DOID:3382	Liposarcoma	0.000557936828585872
DB01169	Arsenic Trioxide	DOID:0060061	Lymphoma, T-Cell, Cutaneous	0.000557138630578626
DB01168	Procarbazine	DOID:3181	Oligodendroglioma	0.000553183468464804
DB12025	triptolide	DOID:9119	Leukemia, Myeloid, Acute	0.000550951398003454
DB02169	Okadaic Acid	DOID:3068	Glioblastoma	0.000547377133479989
DB00437	Allopurinol	DOID:8552	Leukemia, Myelogenous, Chronic, BCR-ABL Positive	0.000546061976390979
DB00860	Prednisolone	DOID:9119	Leukemia, Myeloid, Acute	0.000545769767353568
DB01181	Ifosfamide	DOID:0060060	Lymphoma, Non-Hodgkin	0.000545073462160508
DB00563	Methotrexate	DOID:0060060	Lymphoma, Non-Hodgkin	0.000539543866902383
DB01006	Letrozole	DOID:5119	Ovarian Cysts	0.00053136073841822
DB01229	Paclitaxel	DOID:9119	Leukemia, Myeloid, Acute	0.000526573096625873
DB01206	Lomustine	DOID:3181	Oligodendroglioma	0.000525067510003387
DB00720	Clodronic Acid	DOID:9538	Multiple Myeloma	0.000524623703362172
DB12445	nitroaspirin	DOID:9206	Barrett Esophagus	0.000521258246609781
DB00437	Allopurinol	DOID:0060060	Lymphoma, Non-Hodgkin	0.000520076540621608
DB00860	Prednisolone	DOID:8543	Hodgkin Disease	0.000518224780317402
DB00987	Cytarabine	DOID:0060058	Lymphoma	0.00051694502262736
DB01042	Melphalan	DOID:0050902	Medulloblastoma	0.000516533262621712
DB00741	Hydrocortisone	DOID:1040	Leukemia, Lymphocytic, Chronic, B-Cell	0.000515863612249225
DB09110	Mesna	DOID:2671	Carcinoma, Transitional Cell	0.000515284479750158
DB00773	Etoposide	DOID:0050902	Medulloblastoma	0.000514524274573793
DB01590	Everolimus	DOID:169	Neuroendocrine Tumors	0.000514388899277043
DB00851	Dacarbazine	DOID:8543	Hodgkin Disease	0.000511244178874739
DB12662	naveglitazar	DOID:3355	Fibrosarcoma	0.000507099064816965
DB01406	Danazol	DOID:127	Choroid Neoplasms	0.000505842968295502
DB00398	Sorafenib	DOID:8552	Leukemia, Myelogenous, Chronic, BCR-ABL Positive	0.000505281355501899
DB00888	Mechlorethamine	DOID:8543	Hodgkin Disease	0.000503748577032417
DB01042	Melphalan	DOID:3068	Glioblastoma	0.000503210024127034
DB01590	Everolimus	DOID:13515	Tuberous Sclerosis	0.000501260867779598
DB11672	Curcumin	DOID:0060058	Lymphoma	0.00049873594289709
DB00307	Bexarotene	DOID:0060061	Lymphoma, T-Cell, Cutaneous	0.000495203303855354
DB00444	Teniposide	DOID:3068	Glioblastoma	0.000491079117454964
DB00987	Cytarabine	DOID:8552	Leukemia, Myelogenous, Chronic, BCR-ABL Positive	0.000488711510951225
DB00188	Bortezomib	DOID:4051	Rhabdomyosarcoma, Alveolar	0.000485768929526478
DB01168	Procarbazine	DOID:2671	Carcinoma, Transitional Cell	0.000483208707004048
DB08059	Wortmannin	DOID:299	Adenocarcinoma	0.000481061218205261
DB00530	Erlotinib Hydrochloride	DOID:2645	Mesothelioma	0.000477010208586839
DB00399	Zoledronic Acid	DOID:4305	Giant Cell Tumor of Bone	0.000475638922048296
DB00293	raltitrexed	DOID:2645	Mesothelioma	0.000474509213574861
DB00398	Sorafenib	DOID:9253	Gastrointestinal Stromal Tumors	0.000472498471894147
DB00175	Pravastatin	DOID:3172	Adenoma	0.000472493525202202
DB01168	Procarbazine	DOID:3070	Glioma	0.000472324735790865
DB00762	Irinotecan	DOID:3068	Glioblastoma	0.000471908948146995
DB00603	Medroxyprogesterone Acetate	DOID:9119	Leukemia, Myeloid, Acute	0.000469594757244087
DB00958	Carboplatin	DOID:169	Neuroendocrine Tumors	0.000466978440688683
DB00773	Etoposide	DOID:9119	Leukemia, Myeloid, Acute	0.000465839248804747
DB00328	Indomethacin	DOID:8552	Leukemia, Myelogenous, Chronic, BCR-ABL Positive	0.000464273168179565
DB00851	Dacarbazine	DOID:4235	Sarcoma	0.000462878338907038
DB00987	Cytarabine	DOID:0060060	Lymphoma, Non-Hodgkin	0.000462726075618838
DB00563	Methotrexate	DOID:0050902	Medulloblastoma	0.000461814279657437
DB02546	Vorinostat	DOID:0050902	Medulloblastoma	0.000461298934033485
DB00842	Oxazepam	DOID:3172	Adenoma	0.000459941429256452
DB00860	Prednisolone	DOID:8584	Burkitt Lymphoma	0.000458865189829984
DB00530	Erlotinib Hydrochloride	DOID:299	Adenocarcinoma	0.000457919847188484
DB00197	Troglitazone	DOID:9119	Leukemia, Myeloid, Acute	0.000457771391373731
DB00293	raltitrexed	DOID:299	Adenocarcinoma	0.000455418852398994
DB00970	Dactinomycin	DOID:3068	Glioblastoma	0.000454417068573767
DB00398	Sorafenib	DOID:3382	Liposarcoma	0.000453046744122523
DB01229	Paclitaxel	DOID:4235	Sarcoma	0.000450662269721482
DB00853	Temozolomide	DOID:0050902	Medulloblastoma	0.000446514137290157
DB01406	Danazol	DOID:3172	Adenoma	0.000444687071458196
DB01206	Lomustine	DOID:3070	Glioma	0.000444208777268609
DB00290	Bleomycin	DOID:0060058	Lymphoma	0.000441995858621615
DB00860	Prednisolone	DOID:707	Lymphoma, B-Cell	0.000441219547817531
DB00302	Tranexamic Acid	DOID:127	Choroid Neoplasms	0.000440624314036155
DB01042	Melphalan	DOID:8543	Hodgkin Disease	0.000440303250228615
DB00650	Leucovorin	DOID:0060058	Lymphoma	0.00043851773335293
DB00104	Octreotide	DOID:169	Neuroendocrine Tumors	0.000438411703478272
DB00773	Etoposide	DOID:8543	Hodgkin Disease	0.000438294261866281
DB00635	Prednisone	DOID:0060060	Lymphoma, Non-Hodgkin	0.000437941139545563
DB00945	Aspirin	DOID:3068	Glioblastoma	0.000436614145164518
DB00762	Irinotecan	DOID:9119	Leukemia, Myeloid, Acute	0.000436547161266978
DB00853	Temozolomide	DOID:3068	Glioblastoma	0.000433190898497051
DB00675	Tamoxifen	DOID:1192	Nerve Sheath Neoplasms	0.000431456327825066
DB00603	Medroxyprogesterone Acetate	DOID:3007	Carcinoma, Ductal	0.000429246888583725
DB04066	trans-3-(4'-hydroxyphenyl)-2-propenoic acid	DOID:299	Adenocarcinoma	0.000429133802627126
DB00444	Teniposide	DOID:8543	Hodgkin Disease	0.000428172343363811
DB00317	Gefitinib	DOID:2645	Mesothelioma	0.000423479206655222
DB00842	Oxazepam	DOID:687	Hepatoblastoma	0.000420832383530991
DB01181	Ifosfamide	DOID:9119	Leukemia, Myeloid, Acute	0.000418658849668765
DB00712	Flurbiprofen	DOID:3172	Adenoma	0.000418311773610205
DB06774	Capsaicin	DOID:3068	Glioblastoma	0.000416912544230732
DB00563	Methotrexate	DOID:9119	Leukemia, Myeloid, Acute	0.000413129253954116
DB00188	Bortezomib	DOID:0060058	Lymphoma	0.000412833238015244
DB00619	Imatinib Mesylate	DOID:3070	Glioma	0.000406634375745531
DB00361	Vinorelbine	DOID:2645	Mesothelioma	0.000405831838547945
DB00773	Etoposide	DOID:4440	Seminoma	0.000404434086926832
DB00317	Gefitinib	DOID:299	Adenocarcinoma	0.00040438884514318
DB01701	propylene dichloride	DOID:4928	Cholangiocarcinoma	0.00040412328265518
DB00398	Sorafenib	DOID:0050902	Medulloblastoma	0.000401566332874827
DB00851	Dacarbazine	DOID:3247	Rhabdomyosarcoma	0.00040064586980906
DB00675	Tamoxifen	DOID:4359	Melanoma, Amelanotic	0.000400511547588158
DB01143	Amifostine	DOID:0060060	Lymphoma, Non-Hodgkin	0.000397399395116429
DB01041	Thalidomide	DOID:0060058	Lymphoma	0.000395748708984647
DB00563	Methotrexate	DOID:4928	Cholangiocarcinoma	0.000394548667226238
DB00603	Medroxyprogesterone Acetate	DOID:4235	Sarcoma	0.000393683930476476
DB00437	Allopurinol	DOID:9119	Leukemia, Myeloid, Acute	0.000393661928343027
DB00603	Medroxyprogesterone Acetate	DOID:3319	Lymphangioleiomyomatosis	0.000392115635215708
DB11616	pirarubicin	DOID:5485	Sarcoma, Synovial	0.000391431042685932
DB01181	Ifosfamide	DOID:8543	Hodgkin Disease	0.000391113862621941
DB00773	Etoposide	DOID:4235	Sarcoma	0.000389928422218324
DB13182	daidzein	DOID:299	Adenocarcinoma	0.000389524299875623
DB02994	Cacodylic Acid	DOID:0060058	Lymphoma	0.00038932906262348
DB00290	Bleomycin	DOID:0060060	Lymphoma, Non-Hodgkin	0.000387776912186857
DB00361	Vinorelbine	DOID:299	Adenocarcinoma	0.000386741477007482
DB00563	Methotrexate	DOID:8543	Hodgkin Disease	0.000385584267003216
DB00987	Cytarabine	DOID:0050902	Medulloblastoma	0.000384996488734492
DB00188	Bortezomib	DOID:8552	Leukemia, Myelogenous, Chronic, BCR-ABL Positive	0.000384599726486547
DB00650	Leucovorin	DOID:0060060	Lymphoma, Non-Hodgkin	0.000384298786804484
DB12025	triptolide	DOID:9538	Multiple Myeloma	0.000382068508275515
DB01042	Melphalan	DOID:8584	Burkitt Lymphoma	0.000380943659716328
DB00860	Prednisolone	DOID:299	Adenocarcinoma	0.000379328996083308
DB01229	Paclitaxel	DOID:2645	Mesothelioma	0.000379222685855132
DB00396	Progesterone	DOID:127	Choroid Neoplasms	0.00037901462935155
DB00773	Etoposide	DOID:8584	Burkitt Lymphoma	0.000378934671810518
DB00262	Carmustine	DOID:0060058	Lymphoma	0.000378614701211168
DB12257	Platinum	DOID:769	Neuroblastoma	0.000378064467908692
DB00860	Prednisolone	DOID:9538	Multiple Myeloma	0.000376886877900964
DB01593	Zinc	DOID:11612	Polycystic Ovary Syndrome	0.000373886387321411
DB12418	Saccharin	DOID:299	Adenocarcinoma	0.000373592398059144
DB00851	Dacarbazine	DOID:299	Adenocarcinoma	0.000372348393974511
DB00958	Carboplatin	DOID:0050902	Medulloblastoma	0.00036527283529866
DB01262	Decitabine	DOID:0060058	Lymphoma	0.000365188429083309
DB01042	Melphalan	DOID:707	Lymphoma, B-Cell	0.00036329801801829
DB00773	Etoposide	DOID:707	Lymphoma, B-Cell	0.000361289030037872
DB01593	Zinc	DOID:9538	Multiple Myeloma	0.000360221877937852
DB01229	Paclitaxel	DOID:299	Adenocarcinoma	0.000360132324199205
DB01008	Busulfan	DOID:8552	Leukemia, Myelogenous, Chronic, BCR-ABL Positive	0.000359582848122122
DB00396	Progesterone	DOID:11612	Polycystic Ovary Syndrome	0.000358772636610018
DB01229	Paclitaxel	DOID:9538	Multiple Myeloma	0.000357690206968988
DB00608	Chloroquine	DOID:3068	Glioblastoma	0.000356237370770975
DB00399	Zoledronic Acid	DOID:2645	Mesothelioma	0.000354480369057077
DB11672	Curcumin	DOID:3068	Glioblastoma	0.000353464170729813
DB00398	Sorafenib	DOID:9119	Leukemia, Myeloid, Acute	0.000352881307331378
DB00958	Carboplatin	DOID:3068	Glioblastoma	0.000351949596857273
DB00396	Progesterone	DOID:299	Adenocarcinoma	0.000347550243849162
DB00328	Indomethacin	DOID:3068	Glioblastoma	0.000347234907453944
DB00136	Calcitriol	DOID:0060058	Lymphoma	0.000344878067532497
DB08398	2-amino-1-methyl-6-phenylimidazo(4,5-b)pyridine	DOID:0060058	Lymphoma	0.000344502661586168
DB10345	Dust	DOID:139	Papilloma	0.000343445179146775
DB01181	Ifosfamide	DOID:4235	Sarcoma	0.000342748022778585
DB01041	Thalidomide	DOID:0060060	Lymphoma, Non-Hodgkin	0.000341529762430872
DB00515	Cisplatin	DOID:0060058	Lymphoma	0.000341054860323899
DB01229	Paclitaxel	DOID:2994	Neoplasms, Germ Cell and Embryonal	0.000339374811578443
DB00526	Oxaliplatin	DOID:299	Adenocarcinoma	0.000337286306657438
DB00563	Methotrexate	DOID:4235	Sarcoma	0.000337218427110122
DB01262	Decitabine	DOID:8552	Leukemia, Myelogenous, Chronic, BCR-ABL Positive	0.000336954917032364
DB00987	Cytarabine	DOID:9119	Leukemia, Myeloid, Acute	0.000336311463262098
DB01008	Busulfan	DOID:0060060	Lymphoma, Non-Hodgkin	0.000333597412505517
DB00399	Zoledronic Acid	DOID:9538	Multiple Myeloma	0.000332947890400084
DB01181	Ifosfamide	DOID:8584	Burkitt Lymphoma	0.000331754272473807
DB01094	hesperetin	DOID:299	Adenocarcinoma	0.000330202166202744
DB00541	Vincristine	DOID:8691	Mycosis Fungoides	0.000330126122084187
DB01042	Melphalan	DOID:3247	Rhabdomyosarcoma	0.000329704941514655
DB00783	Estradiol	DOID:0050902	Medulloblastoma	0.000329540166652455
DB01356	Lithium	DOID:255	Hemangioma	0.000329432317498848
DB00773	Etoposide	DOID:3247	Rhabdomyosarcoma	0.000327695953432985
DB00563	Methotrexate	DOID:8584	Burkitt Lymphoma	0.000326224676478495
DB00530	Erlotinib Hydrochloride	DOID:3070	Glioma	0.000325699386471447
DB00242	Cladribine	DOID:285	Leukemia, Hairy Cell	0.000325305898468378
DB00993	Azathioprine	DOID:0060058	Lymphoma	0.000323395500251868
DB04572	Thiotepa	DOID:0060058	Lymphoma	0.000323118436555438
DB00242	Cladribine	DOID:9119	Leukemia, Myeloid, Acute	0.000323021964377637
DB00795	Sulfasalazine	DOID:3068	Glioblastoma	0.000321184280870048
DB00608	Chloroquine	DOID:9119	Leukemia, Myeloid, Acute	0.000320875583223048
DB00851	Dacarbazine	DOID:769	Neuroblastoma	0.000319700443578787
DB12418	Saccharin	DOID:139	Papilloma	0.000318627135452856
DB00773	Etoposide	DOID:2645	Mesothelioma	0.000318488838684152
DB00412	Rosiglitazone	DOID:11612	Polycystic Ovary Syndrome	0.000317777012280109
DB00958	Carboplatin	DOID:9119	Leukemia, Myeloid, Acute	0.000316587809947057
DB01181	Ifosfamide	DOID:707	Lymphoma, B-Cell	0.000314108630845047
DB00328	Indomethacin	DOID:9119	Leukemia, Myeloid, Acute	0.000311873120364316
DB00635	Prednisone	DOID:9119	Leukemia, Myeloid, Acute	0.000311526527314945
DB00987	Cytarabine	DOID:8543	Hodgkin Disease	0.000308766476181523
DB00563	Methotrexate	DOID:707	Lymphoma, B-Cell	0.000308579035091319
DB02546	Vorinostat	DOID:707	Lymphoma, B-Cell	0.000308063689458484
DB00650	Leucovorin	DOID:0050902	Medulloblastoma	0.000306569200254094
DB08865	Crizotinib	DOID:3068	Glioblastoma	0.000305859452500192
DB00603	Medroxyprogesterone Acetate	DOID:299	Adenocarcinoma	0.000303153985801521
DB00197	Troglitazone	DOID:11612	Polycystic Ovary Syndrome	0.000302553011638642
DB09110	Mesna	DOID:1967	Leiomyosarcoma	0.00030180076985711
DB01042	Melphalan	DOID:299	Adenocarcinoma	0.000301407465410099
DB01204	Mitoxantrone	DOID:0060058	Lymphoma	0.000299635376673015
DB00773	Etoposide	DOID:299	Adenocarcinoma	0.000299398477161452
DB00563	Methotrexate	DOID:4844	Ependymoma	0.00029911777066163
DB01042	Melphalan	DOID:9538	Multiple Myeloma	0.000298965348321991
DB00641	Simvastatin	DOID:707	Lymphoma, B-Cell	0.000298779225993775
DB13323	Trichloroethylene	DOID:0060060	Lymphoma, Non-Hodgkin	0.000298596414187193
DB00762	Irinotecan	DOID:3247	Rhabdomyosarcoma	0.000298403865383625
DB00773	Etoposide	DOID:9538	Multiple Myeloma	0.000296956359815772
DB00255	Diethylstilbestrol	DOID:0060058	Lymphoma	0.000296477348748516
DB00822	Disulfiram	DOID:2645	Mesothelioma	0.000295457665832635
DB04572	Thiotepa	DOID:8552	Leukemia, Myelogenous, Chronic, BCR-ABL Positive	0.000294884924977892
DB00136	Calcitriol	DOID:0060060	Lymphoma, Non-Hodgkin	0.000290659120603911
DB02546	Vorinostat	DOID:3246	Rhabdomyosarcoma, Embryonal	0.000290088035083704
DB03496	alvocidib	DOID:9119	Leukemia, Myeloid, Acute	0.000289233215743059
DB11135	Selenium	DOID:2645	Mesothelioma	0.00028728382298562
DB12881	indole-3-carbinol	DOID:5119	Ovarian Cysts	0.000286172420444066
DB00635	Prednisone	DOID:8543	Hodgkin Disease	0.000283981540170421
DB00317	Gefitinib	DOID:2671	Carcinoma, Transitional Cell	0.000283052355613569
DB00773	Etoposide	DOID:3069	Astrocytoma	0.000282205312944674
DB00970	Dactinomycin	DOID:3247	Rhabdomyosarcoma	0.000280911985678946
DB00188	Bortezomib	DOID:0050902	Medulloblastoma	0.00028088470454515
DB01181	Ifosfamide	DOID:3247	Rhabdomyosarcoma	0.000280515553328888
DB00864	Tacrolimus	DOID:707	Lymphoma, B-Cell	0.000279984941184443
DB11135	Selenium	DOID:11612	Polycystic Ovary Syndrome	0.000279415854005285
DB02709	Resveratrol	DOID:8541	Sezary Syndrome	0.000279236971199828
DB00773	Etoposide	DOID:2994	Neoplasms, Germ Cell and Embryonal	0.000278640964267132
DB01248	Docetaxel	DOID:9119	Leukemia, Myeloid, Acute	0.000278209790795094
DB01169	Arsenic Trioxide	DOID:8552	Leukemia, Myelogenous, Chronic, BCR-ABL Positive	0.000276754776199175
DB00563	Methotrexate	DOID:3247	Rhabdomyosarcoma	0.000274985957704834
DB00586	Diclofenac	DOID:769	Neuroblastoma	0.000274361013185589
DB12429	2-(2-chloro-4-iodophenylamino)-N-cyclopropylmethoxy-3,4-difluorobenzamide	DOID:9119	Leukemia, Myeloid, Acute	0.000273681948565942
DB00603	Medroxyprogesterone Acetate	DOID:3172	Adenoma	0.000273462473835997
DB00860	Prednisolone	DOID:255	Hemangioma	0.000272222037028504
DB08865	Crizotinib	DOID:9119	Leukemia, Myeloid, Acute	0.000270497665170757
DB00762	Irinotecan	DOID:299	Adenocarcinoma	0.000270106389563287
DB00993	Azathioprine	DOID:0060060	Lymphoma, Non-Hodgkin	0.000269176552909391
DB04572	Thiotepa	DOID:0060060	Lymphoma, Non-Hodgkin	0.000268899489282239
DB00188	Bortezomib	DOID:3068	Glioblastoma	0.000267561465515789
DB00554	Piroxicam	DOID:2645	Mesothelioma	0.000265428838002981
DB00829	Diazepam	DOID:2671	Carcinoma, Transitional Cell	0.00026504342084346
DB04743	nimesulide	DOID:299	Adenocarcinoma	0.000262860658062272
DB00860	Prednisolone	DOID:2671	Carcinoma, Transitional Cell	0.000257992506015461
DB00291	Chlorambucil	DOID:0060058	Lymphoma	0.00025768290716224
DB01008	Busulfan	DOID:0050902	Medulloblastoma	0.000255867825752622
DB00396	Progesterone	DOID:5119	Ovarian Cysts	0.000255726147659365
DB00945	Aspirin	DOID:2645	Mesothelioma	0.000253901947604353
DB12418	Saccharin	DOID:2671	Carcinoma, Transitional Cell	0.000252255908943424
DB01181	Ifosfamide	DOID:299	Adenocarcinoma	0.000252218077583157
DB01041	Thalidomide	DOID:3068	Glioblastoma	0.000250476936668156
DB00642	Pemetrexed	DOID:2645	Mesothelioma	0.000249913931562509
DB00987	Cytarabine	DOID:8584	Burkitt Lymphoma	0.000249406885655026
DB00531	Cyclophosphamide	DOID:0060058	Lymphoma	0.000248812263268141
DB01042	Melphalan	DOID:769	Neuroblastoma	0.000248759515092536
DB00641	Simvastatin	DOID:11612	Polycystic Ovary Syndrome	0.000248111065638403
DB00773	Etoposide	DOID:769	Neuroblastoma	0.00024675052735015
DB00563	Methotrexate	DOID:299	Adenocarcinoma	0.00024668848213141
DB00262	Carmustine	DOID:0050902	Medulloblastoma	0.000246666166604206
DB02546	Vorinostat	DOID:299	Adenocarcinoma	0.000246173137065233
DB01204	Mitoxantrone	DOID:0060060	Lymphoma, Non-Hodgkin	0.000245416429904301
DB00563	Methotrexate	DOID:9538	Multiple Myeloma	0.000244246365023761
DB00917	Dinoprostone	DOID:4235	Sarcoma	0.000243358961109854
DB11672	Curcumin	DOID:4235	Sarcoma	0.000242191556433815
DB00958	Carboplatin	DOID:4235	Sarcoma	0.000240676983179446
DB01229	Paclitaxel	DOID:2671	Carcinoma, Transitional Cell	0.000238795835047958
DB00197	Troglitazone	DOID:769	Neuroblastoma	0.000238682669633141
DB04827	Urethane	DOID:299	Adenocarcinoma	0.000235909133622505
DB00945	Aspirin	DOID:299	Adenocarcinoma	0.000234811586721142
DB00290	Bleomycin	DOID:8543	Hodgkin Disease	0.000233817312365849
DB00262	Carmustine	DOID:3068	Glioblastoma	0.000233342928265847
DB12298	5-hydroxymethylfurfural	DOID:139	Papilloma	0.000233094936691016
DB00188	Bortezomib	DOID:9119	Leukemia, Myeloid, Acute	0.000232199678291158
DB00987	Cytarabine	DOID:707	Lymphoma, B-Cell	0.000231761244084885
DB01181	Ifosfamide	DOID:2994	Neoplasms, Germ Cell and Embryonal	0.000231460564539623
DB01593	Zinc	DOID:3070	Glioma	0.000230443534545179
DB00650	Leucovorin	DOID:8543	Hodgkin Disease	0.000230339187383157
DB01229	Paclitaxel	DOID:3070	Glioma	0.000227911863725529
DB00515	Cisplatin	DOID:4359	Melanoma, Amelanotic	0.000226952242507485
DB00898	Ethanol	DOID:3172	Adenoma	0.000226310750597227
DB11663	2-(1H-indazol-4-yl)-6-(4-methanesulfonylpiperazin-1-ylmethyl)-4-morpholin-4-ylthieno(3,2-d)pyrimidine	DOID:0060058	Lymphoma	0.000225483534292883
DB00635	Prednisone	DOID:8584	Burkitt Lymphoma	0.000224621949572869
DB00762	Irinotecan	DOID:171	Neuroectodermal Tumors	0.000224426726590201
DB14085	Cadmium	DOID:0060060	Lymphoma, Non-Hodgkin	0.000224284513529318
DB01083	Orlistat	DOID:11612	Polycystic Ovary Syndrome	0.00022214195911632
DB00523	Alitretinoin	DOID:9119	Leukemia, Myeloid, Acute	0.000221289188329001
DB00531	Cyclophosphamide	DOID:8552	Leukemia, Myelogenous, Chronic, BCR-ABL Positive	0.000220578752089386
DB00564	Carbamazepine	DOID:0060058	Lymphoma	0.000220260357321058
DB00762	Irinotecan	DOID:3181	Oligodendroglioma	0.00021874466144647
DB00242	Cladribine	DOID:707	Lymphoma, B-Cell	0.000218471745761752
DB01181	Ifosfamide	DOID:3192	Neurilemmoma	0.000218292901521002
DB00762	Irinotecan	DOID:769	Neuroblastoma	0.000217458439426912
DB00554	Piroxicam	DOID:3172	Adenoma	0.000216646964816738
DB00603	Medroxyprogesterone Acetate	DOID:1040	Leukemia, Lymphocytic, Chronic, B-Cell	0.0002162028196552
DB01041	Thalidomide	DOID:9119	Leukemia, Myeloid, Acute	0.000215115149969327
DB00853	Temozolomide	DOID:3069	Astrocytoma	0.000214195175319978
DB00996	Gabapentin	DOID:127	Choroid Neoplasms	0.000213216496450477
DB00997	Doxorubicin	DOID:0060058	Lymphoma	0.000212921271178692
DB06774	Capsaicin	DOID:9538	Multiple Myeloma	0.000212667868185881
DB01229	Paclitaxel	DOID:1037	Leukemia, Lymphoid	0.000211509234852605
DB00357	Aminoglutethimide	DOID:299	Adenocarcinoma	0.000210637012849981
DB00563	Methotrexate	DOID:5241	Hemangioblastoma	0.00021037527613901
DB00515	Cisplatin	DOID:0050902	Medulloblastoma	0.000209106326566035
DB00183	Pentagastrin	DOID:299	Adenocarcinoma	0.000208405667293656
DB04743	nimesulide	DOID:139	Papilloma	0.000207895395125581
DB01008	Busulfan	DOID:9119	Leukemia, Myeloid, Acute	0.000207182800115027
DB00635	Prednisone	DOID:707	Lymphoma, B-Cell	0.000206976308123521
DB04827	Urethane	DOID:3172	Adenoma	0.000206217622131268
DB00398	Sorafenib	DOID:2645	Mesothelioma	0.000205530896748931
DB05424	Canertinib	DOID:3068	Glioblastoma	0.000205195746381028
DB00945	Aspirin	DOID:3172	Adenoma	0.000205120074956346
DB01483	Barbital	DOID:139	Papilloma	0.000203745751159359
DB00291	Chlorambucil	DOID:0060060	Lymphoma, Non-Hodgkin	0.000203463960279839
DB01248	Docetaxel	DOID:4235	Sarcoma	0.000202298963864058
DB00853	Temozolomide	DOID:3172	Adenoma	0.000201696827755973
DB00563	Methotrexate	DOID:171	Neuroectodermal Tumors	0.000201008819167205
DB01181	Ifosfamide	DOID:769	Neuroblastoma	0.000199570127615536
DB00675	Tamoxifen	DOID:127	Choroid Neoplasms	0.00019900421921273
DB00987	Cytarabine	DOID:3247	Rhabdomyosarcoma	0.000198168167535064
DB01041	Thalidomide	DOID:4928	Cholangiocarcinoma	0.000196534563303621
DB08633	O-(Chloroacetylcarbamoyl)fumagillol	DOID:2671	Carcinoma, Transitional Cell	0.000195808447636472
DB00515	Cisplatin	DOID:3068	Glioblastoma	0.00019578308795767
DB00531	Cyclophosphamide	DOID:0060060	Lymphoma, Non-Hodgkin	0.000194593315989613
DB04572	Thiotepa	DOID:0050902	Medulloblastoma	0.000191169902827772
DB00126	Ascorbic Acid	DOID:11612	Polycystic Ovary Syndrome	0.000190520184054768
DB00822	Disulfiram	DOID:1040	Leukemia, Lymphocytic, Chronic, B-Cell	0.000189416139154821
DB01327	Cefazolin	DOID:2671	Carcinoma, Transitional Cell	0.000186606887869447
DB03496	alvocidib	DOID:707	Lymphoma, B-Cell	0.000184682997088095
DB01262	Decitabine	DOID:9119	Leukemia, Myeloid, Acute	0.000184554869730482
DB11672	Curcumin	DOID:127	Choroid Neoplasms	0.000183125996858016
DB00650	Leucovorin	DOID:4235	Sarcoma	0.000181973347152555
DB00996	Gabapentin	DOID:299	Adenocarcinoma	0.000181752111215874
DB00853	Temozolomide	DOID:3181	Oligodendroglioma	0.000180026611544284
DB01008	Busulfan	DOID:8543	Hodgkin Disease	0.000179637813407487
DB00262	Carmustine	DOID:4928	Cholangiocarcinoma	0.000179400553913658
DB00853	Temozolomide	DOID:769	Neuroblastoma	0.000178740389546041
DB01169	Arsenic Trioxide	DOID:0050902	Medulloblastoma	0.000173039754383899
DB00499	Flutamide	DOID:11612	Polycystic Ovary Syndrome	0.000172318901683701
DB00650	Leucovorin	DOID:8584	Burkitt Lymphoma	0.000170979596774947
DB11672	Curcumin	DOID:2645	Mesothelioma	0.000170751972519503
DB00262	Carmustine	DOID:8543	Hodgkin Disease	0.00017043615423953
DB00958	Carboplatin	DOID:2645	Mesothelioma	0.000169237399538693
DB01042	Melphalan	DOID:3070	Glioma	0.000169187004476348
DB04824	Phenolphthalein	DOID:0060058	Lymphoma	0.000167750364158972
DB00675	Tamoxifen	DOID:299	Adenocarcinoma	0.000167539834401344
DB00481	Raloxifene Hydrochloride	DOID:127	Choroid Neoplasms	0.000167493553816647
DB00987	Cytarabine	DOID:9538	Multiple Myeloma	0.00016742857377219
DB00773	Etoposide	DOID:3070	Glioma	0.000167178016805016
DB00675	Tamoxifen	DOID:9538	Multiple Myeloma	0.000165097716684406
DB11663	2-(1H-indazol-4-yl)-6-(4-methanesulfonylpiperazin-1-ylmethyl)-4-morpholin-4-ylthieno(3,2-d)pyrimidine	DOID:9253	Gastrointestinal Stromal Tumors	0.000164467139326965
DB00772	Malathion	DOID:0060060	Lymphoma, Non-Hodgkin	0.000164393410820998
DB00136	Calcitriol	DOID:9119	Leukemia, Myeloid, Acute	0.000164244507845714
DB00220	Nelfinavir	DOID:3382	Liposarcoma	0.000162802296293754
DB03419	Uracil	DOID:139	Papilloma	0.000161144127521686
DB00499	Flutamide	DOID:299	Adenocarcinoma	0.000161096509509042
DB06774	Capsaicin	DOID:139	Papilloma	0.000160144722053081
DB00563	Methotrexate	DOID:1040	Leukemia, Lymphocytic, Chronic, B-Cell	0.000159737316901689
DB01169	Arsenic Trioxide	DOID:3068	Glioblastoma	0.000159716515315458
DB00197	Troglitazone	DOID:3070	Glioma	0.00015911015867234
DB00997	Doxorubicin	DOID:0060060	Lymphoma, Non-Hodgkin	0.000158702324349582
DB00877	Sirolimus	DOID:13515	Tuberous Sclerosis	0.000158512518754341
DB01390	Sodium Bicarbonate	DOID:139	Papilloma	0.000156952203269081
DB01065	Melatonin	DOID:4928	Cholangiocarcinoma	0.000152322952598729
DB00996	Gabapentin	DOID:3172	Adenoma	0.000152060599622941
DB01268	Sunitinib	DOID:169	Neuroendocrine Tumors	0.000151664884762061
DB00917	Dinoprostone	DOID:9538	Multiple Myeloma	0.000150386898819212
DB00958	Carboplatin	DOID:299	Adenocarcinoma	0.000150147037836581
DB11672	Curcumin	DOID:9538	Multiple Myeloma	0.000149219494082777
DB00898	Ethanol	DOID:255	Hemangioma	0.000148895304461851
DB00783	Estradiol	DOID:127	Choroid Neoplasms	0.000145878754563091
DB01393	Bezafibrate	DOID:9119	Leukemia, Myeloid, Acute	0.000145757611812149
DB00328	Indomethacin	DOID:299	Adenocarcinoma	0.000145432348752996
DB00635	Prednisone	DOID:299	Adenocarcinoma	0.000145085754954002
DB02656	2-(4-morpholinyl)-8-phenyl-4H-1-benzopyran-4-one	DOID:3070	Glioma	0.000144854633371685
DB00445	Epirubicin	DOID:0060058	Lymphoma	0.00014469945030884
DB07352	Apigenin	DOID:3070	Glioma	0.000144092209860693
DB00783	Estradiol	DOID:3247	Rhabdomyosarcoma	0.000142711845349999
DB00635	Prednisone	DOID:9538	Multiple Myeloma	0.000142643637768194
DB14001	alpha-Tocopherol	DOID:3070	Glioma	0.000142537042420534
DB00995	Auranofin	DOID:3172	Adenoma	0.000141421185205905
DB00570	Vinblastine	DOID:8543	Hodgkin Disease	0.000139841391969233
DB00544	Fluorouracil	DOID:4235	Sarcoma	0.000138327528003492
DB00762	Irinotecan	DOID:3070	Glioma	0.000137885929006123
DB01483	Barbital	DOID:2671	Carcinoma, Transitional Cell	0.000137374524725866
DB00928	Azacitidine	DOID:285	Leukemia, Hairy Cell	0.000134183224742037
DB00201	Caffeine	DOID:4235	Sarcoma	0.00013400205800709
DB00481	Raloxifene Hydrochloride	DOID:9538	Multiple Myeloma	0.00013358705202551
DB00515	Cisplatin	DOID:8543	Hodgkin Disease	0.000132876314066357
DB00928	Azacitidine	DOID:9119	Leukemia, Myeloid, Acute	0.000131899291116701
DB00970	Dactinomycin	DOID:2671	Carcinoma, Transitional Cell	0.000131278020213534
DB01181	Ifosfamide	DOID:2671	Carcinoma, Transitional Cell	0.000130881588193878
DB00958	Carboplatin	DOID:2994	Neoplasms, Germ Cell and Embryonal	0.000129389525237136
DB01174	Phenobarbital	DOID:4928	Cholangiocarcinoma	0.000128765723847925
DB00188	Bortezomib	DOID:707	Lymphoma, B-Cell	0.000127649459641523
DB00859	Penicillamine	DOID:2645	Mesothelioma	0.000127252039280015
DB00783	Estradiol	DOID:11612	Polycystic Ovary Syndrome	0.00012563676127977
DB00563	Methotrexate	DOID:2671	Carcinoma, Transitional Cell	0.000125351992765223
DB01169	Arsenic Trioxide	DOID:9119	Leukemia, Myeloid, Acute	0.000124354728579325
DB00126	Ascorbic Acid	DOID:139	Papilloma	0.000124332528536632
DB01083	Orlistat	DOID:1040	Leukemia, Lymphocytic, Chronic, B-Cell	0.000123968401285614
DB00698	Nitrofurantoin	DOID:2671	Carcinoma, Transitional Cell	0.000123519592150869
DB03568	Butyric Acid	DOID:299	Adenocarcinoma	0.000122734706953145
DB00431	Hexachlorocyclohexane	DOID:0060060	Lymphoma, Non-Hodgkin	0.000122075077366637
DB11672	Curcumin	DOID:3172	Adenoma	0.00012197009986439
DB00104	Octreotide	DOID:299	Adenocarcinoma	0.000121580301164406
DB01268	Sunitinib	DOID:9253	Gastrointestinal Stromal Tumors	0.000120891419100124
DB00563	Methotrexate	DOID:2513	Carcinoma, Basal Cell	0.000120367802810242
DB00755	Tretinoin	DOID:8552	Leukemia, Myelogenous, Chronic, BCR-ABL Positive	0.000120344551855302
DB01204	Mitoxantrone	DOID:9119	Leukemia, Myeloid, Acute	0.000119001817321964
DB00531	Cyclophosphamide	DOID:0050902	Medulloblastoma	0.000116863729305996
DB00252	Phenytoin	DOID:0060060	Lymphoma, Non-Hodgkin	0.000116184544357713
DB00328	Indomethacin	DOID:3172	Adenoma	0.000115740836652469
DB04572	Thiotepa	DOID:8543	Hodgkin Disease	0.000114939889850254
DB00563	Methotrexate	DOID:3070	Glioma	0.000114468021696814
DB00783	Estradiol	DOID:299	Adenocarcinoma	0.000114414369488804
DB00694	Daunorubicin	DOID:0060060	Lymphoma, Non-Hodgkin	0.000113753713141398
DB00945	Aspirin	DOID:2671	Carcinoma, Transitional Cell	0.000113475096829154
DB01645	Genistein	DOID:3068	Glioblastoma	0.00011245502589299
DB01248	Docetaxel	DOID:299	Adenocarcinoma	0.000111769018743237
DB00188	Bortezomib	DOID:3246	Rhabdomyosarcoma, Embryonal	0.000109673805396417
DB01248	Docetaxel	DOID:9538	Multiple Myeloma	0.000109326901880726
DB01188	Ciclopirox	DOID:9119	Leukemia, Myeloid, Acute	0.000107275124567343
DB00437	Allopurinol	DOID:2671	Carcinoma, Transitional Cell	0.000105884667035119
DB00641	Simvastatin	DOID:3070	Glioma	0.000104668212885264
DB00958	Carboplatin	DOID:171	Neuroectodermal Tumors	0.000104467375266728
DB08865	Crizotinib	DOID:299	Adenocarcinoma	0.000104056893154427
DB01008	Busulfan	DOID:707	Lymphoma, B-Cell	0.00010263258118828
DB01041	Thalidomide	DOID:4844	Ependymoma	0.000101103666547166
DB00328	Indomethacin	DOID:350	Dermatofibrosarcoma	0.000100255277072938
DB00853	Temozolomide	DOID:3070	Glioma	9.91678790080129e-05
DB00563	Methotrexate	DOID:1037	Leukemia, Lymphoid	9.80653929677743e-05
DB00958	Carboplatin	DOID:769	Neuroblastoma	9.74990877836944e-05
DB00188	Bortezomib	DOID:3247	Rhabdomyosarcoma	9.4056382530374e-05
DB00655	Estrone	DOID:299	Adenocarcinoma	9.20478702103565e-05
DB00104	Octreotide	DOID:3172	Adenoma	9.18887897939612e-05
DB00945	Aspirin	DOID:349	Carcinoma, Signet Ring Cell	9.18006815870086e-05
DB01204	Mitoxantrone	DOID:8543	Hodgkin Disease	9.14568303337603e-05
DB00650	Leucovorin	DOID:299	Adenocarcinoma	9.14434023710185e-05
DB00445	Epirubicin	DOID:0060060	Lymphoma, Non-Hodgkin	9.04805032576859e-05
DB00361	Vinorelbine	DOID:4552	Carcinoma, Large Cell	8.83739931393478e-05
DB13853	Anethole Trithione	DOID:299	Adenocarcinoma	8.75611003658093e-05
DB00515	Cisplatin	DOID:4235	Sarcoma	8.45104741768153e-05
DB00262	Carmustine	DOID:4844	Ependymoma	8.3969657832219e-05
DB00987	Cytarabine	DOID:1040	Leukemia, Lymphocytic, Chronic, B-Cell	8.29195255897218e-05
DB01380	Cortisone	DOID:299	Adenocarcinoma	8.14106821537507e-05
DB00437	Allopurinol	DOID:1037	Leukemia, Lymphoid	7.85980668539764e-05
DB01234	Dexamethasone	DOID:0060058	Lymphoma	7.76876197798003e-05
DB00675	Tamoxifen	DOID:5119	Ovarian Cysts	7.57157370284943e-05
DB00290	Bleomycin	DOID:2994	Neoplasms, Germ Cell and Embryonal	7.41640142515564e-05
DB00242	Cladribine	DOID:1040	Leukemia, Lymphocytic, Chronic, B-Cell	6.9630026911318e-05
DB00531	Cyclophosphamide	DOID:9119	Leukemia, Myeloid, Acute	6.81787031497037e-05
DB01041	Thalidomide	DOID:2645	Mesothelioma	6.77647391968093e-05
DB00997	Doxorubicin	DOID:3068	Glioblastoma	6.76494986259456e-05
DB00795	Sulfasalazine	DOID:139	Papilloma	6.4416459086749e-05
DB00188	Bortezomib	DOID:9538	Multiple Myeloma	6.33167890605989e-05
DB01229	Paclitaxel	DOID:4552	Carcinoma, Large Cell	6.17648404003489e-05
DB00882	Clomiphene	DOID:11612	Polycystic Ovary Syndrome	5.6503603873017e-05
DB00928	Azacitidine	DOID:4235	Sarcoma	5.59884639920426e-05
DB08865	Crizotinib	DOID:769	Neuroblastoma	5.1408943227662e-05
DB01234	Dexamethasone	DOID:8552	Leukemia, Myelogenous, Chronic, BCR-ABL Positive	4.94541084891352e-05
DB00544	Fluorouracil	DOID:299	Adenocarcinoma	4.77975833338661e-05
DB00126	Ascorbic Acid	DOID:3070	Glioma	4.70773308877369e-05
DB01262	Decitabine	DOID:3247	Rhabdomyosarcoma	4.64115734048164e-05
DB01041	Thalidomide	DOID:9538	Multiple Myeloma	4.62322606872533e-05
DB00675	Tamoxifen	DOID:2671	Carcinoma, Transitional Cell	4.62033444294206e-05
DB00882	Clomiphene	DOID:299	Adenocarcinoma	4.52812116459554e-05
DB00201	Caffeine	DOID:299	Adenocarcinoma	4.34721133800962e-05
DB00531	Cyclophosphamide	DOID:8543	Hodgkin Disease	4.06337171296144e-05
DB00624	Testosterone	DOID:0060060	Lymphoma, Non-Hodgkin	4.04351615345376e-05
DB00290	Bleomycin	DOID:3308	Carcinoma, Embryonal	3.90605496204642e-05
DB00987	Cytarabine	DOID:715	Leukemia, T-Cell	3.89762029521477e-05
DB01008	Busulfan	DOID:9538	Multiple Myeloma	3.82999106038028e-05
DB00993	Azathioprine	DOID:707	Lymphoma, B-Cell	3.82117218408438e-05
DB00635	Prednisone	DOID:255	Hemangioma	3.79787967216515e-05
DB00851	Dacarbazine	DOID:1967	Leiomyosarcoma	3.75281942401016e-05
DB01169	Arsenic Trioxide	DOID:8584	Burkitt Lymphoma	3.74501506702728e-05
DB06724	Calcium Carbonate	DOID:299	Adenocarcinoma	3.62665943275629e-05
DB03496	alvocidib	DOID:1040	Leukemia, Lymphocytic, Chronic, B-Cell	3.58412783282545e-05
DB00675	Tamoxifen	DOID:3070	Glioma	3.53193728050115e-05
DB00997	Doxorubicin	DOID:9119	Leukemia, Myeloid, Acute	3.22877118827079e-05
DB00262	Carmustine	DOID:299	Adenocarcinoma	3.15403695862158e-05
DB00305	Mitomycin	DOID:3068	Glioblastoma	3.10040895596074e-05
DB00126	Ascorbic Acid	DOID:1037	Leukemia, Lymphoid	3.06747022670549e-05
DB00744	zileuton	DOID:8552	Leukemia, Myelogenous, Chronic, BCR-ABL Positive	2.93477868202018e-05
DB00570	Vinblastine	DOID:3247	Rhabdomyosarcoma	2.92430830456623e-05
DB00262	Carmustine	DOID:9538	Multiple Myeloma	2.909825208244e-05
DB00958	Carboplatin	DOID:2671	Carcinoma, Transitional Cell	2.88105483602606e-05
DB00537	Ciprofloxacin	DOID:2671	Carcinoma, Transitional Cell	2.60824198957919e-05
DB00501	Cimetidine	DOID:349	Carcinoma, Signet Ring Cell	2.56432901534452e-05
DB01229	Paclitaxel	DOID:1967	Leiomyosarcoma	2.53121248378306e-05
DB00635	Prednisone	DOID:2671	Carcinoma, Transitional Cell	2.37492655718284e-05
DB00783	Estradiol	DOID:5119	Ovarian Cysts	2.25902723735259e-05
DB00515	Cisplatin	DOID:3247	Rhabdomyosarcoma	2.22780052227221e-05
DB00184	Nicotine	DOID:2671	Carcinoma, Transitional Cell	2.20562729652783e-05
DB00987	Cytarabine	DOID:1037	Leukemia, Lymphoid	2.12476015438966e-05
DB02709	Resveratrol	DOID:8552	Leukemia, Myelogenous, Chronic, BCR-ABL Positive	1.93313130044913e-05
DB00958	Carboplatin	DOID:3070	Glioma	1.79265776471225e-05
DB00755	Tretinoin	DOID:0050902	Medulloblastoma	1.66295298126527e-05
DB01262	Decitabine	DOID:9538	Multiple Myeloma	1.56719803791304e-05
DB00481	Raloxifene Hydrochloride	DOID:2671	Carcinoma, Transitional Cell	1.46926798131573e-05
DB00262	Carmustine	DOID:3069	Astrocytoma	1.43472052379877e-05
DB00201	Caffeine	DOID:3172	Adenoma	1.37806015531282e-05
DB00328	Indomethacin	DOID:3070	Glioma	1.32118878601005e-05
DB00188	Bortezomib	DOID:769	Neuroblastoma	1.31109568507724e-05
DB00515	Cisplatin	DOID:2645	Mesothelioma	1.30708900937491e-05
DB01050	Ibuprofen	DOID:299	Adenocarcinoma	1.27758283693623e-05
DB02994	Cacodylic Acid	DOID:3172	Adenoma	1.25632193403134e-05
DB00982	Isotretinoin	DOID:0060058	Lymphoma	9.67595472625357e-06
DB07706	2-hydroxyestradiol	DOID:299	Adenocarcinoma	8.13773257126935e-06
DB00242	Cladribine	DOID:1037	Leukemia, Lymphoid	7.95810278022765e-06
DB00997	Doxorubicin	DOID:8543	Hodgkin Disease	4.74272487496416e-06
DB01065	Melatonin	DOID:299	Adenocarcinoma	4.46276752699357e-06
DB01200	Bromocriptine	DOID:3172	Adenoma	3.69593189910797e-06
DB00755	Tretinoin	DOID:3068	Glioblastoma	3.30629102132315e-06
DB04106	fotemustine	DOID:3068	Glioblastoma	1.52722889526155e-06
DB00795	Sulfasalazine	DOID:2671	Carcinoma, Transitional Cell	-1.95476772821626e-06
DB00262	Carmustine	DOID:3192	Neurilemmoma	-2.38480704792612e-06
DB08398	2-amino-1-methyl-6-phenylimidazo(4,5-b)pyridine	DOID:299	Adenocarcinoma	-2.57166989489979e-06
DB00635	Prednisone	DOID:1037	Leukemia, Lymphoid	-3.53733427713512e-06
DB00136	Calcitriol	DOID:9538	Multiple Myeloma	-4.63838118944584e-06
DB00515	Cisplatin	DOID:299	Adenocarcinoma	-6.01947105769232e-06
DB00257	Clotrimazole	DOID:299	Adenocarcinoma	-6.4472467552236e-06
DB02709	Resveratrol	DOID:0060060	Lymphoma, Non-Hodgkin	-6.65412229769805e-06
DB00531	Cyclophosphamide	DOID:4235	Sarcoma	-7.73212326263609e-06
DB00515	Cisplatin	DOID:9538	Multiple Myeloma	-8.46158830744917e-06
DB04365	Arecoline	DOID:139	Papilloma	-8.87376111710983e-06
DB01393	Bezafibrate	DOID:11612	Polycystic Ovary Syndrome	-9.46076792826891e-06
DB01248	Docetaxel	DOID:2671	Carcinoma, Transitional Cell	-9.56747068512134e-06
DB13323	Trichloroethylene	DOID:3069	Astrocytoma	-1.14521347277276e-05
DB01008	Busulfan	DOID:769	Neuroblastoma	-1.19059215900365e-05
DB00694	Daunorubicin	DOID:9119	Leukemia, Myeloid, Acute	-1.26608993094891e-05
DB02994	Cacodylic Acid	DOID:139	Papilloma	-1.27105321229039e-05
DB00636	Clofibrate	DOID:127	Choroid Neoplasms	-1.27172235987218e-05
DB00563	Methotrexate	DOID:3371	Chondrosarcoma	-1.74081937159599e-05
DB00987	Cytarabine	DOID:8864	Leukemia, Monocytic, Acute	-1.8256818768856e-05
DB00531	Cyclophosphamide	DOID:8584	Burkitt Lymphoma	-1.87258732405639e-05
DB00276	Amsacrine	DOID:9119	Leukemia, Myeloid, Acute	-1.87419117621858e-05
DB01174	Phenobarbital	DOID:299	Adenocarcinoma	-1.90944611207812e-05
DB00255	Diethylstilbestrol	DOID:127	Choroid Neoplasms	-1.91325967665336e-05
DB01204	Mitoxantrone	DOID:3247	Rhabdomyosarcoma	-1.91414783180278e-05
DB00428	Streptozocin	DOID:8543	Hodgkin Disease	-1.94652397570196e-05
DB00570	Vinblastine	DOID:2994	Neoplasms, Germ Cell and Embryonal	-1.98119060846637e-05
DB00262	Carmustine	DOID:3181	Oligodendroglioma	-1.98213589427156e-05
DB01248	Docetaxel	DOID:3070	Glioma	-2.04514414693137e-05
DB00544	Fluorouracil	DOID:687	Hepatoblastoma	-2.1002973906812e-05
DB00515	Cisplatin	DOID:3069	Astrocytoma	-2.32126353277608e-05
DB00993	Azathioprine	DOID:299	Adenocarcinoma	-2.36788317052629e-05
DB01065	Melatonin	DOID:3172	Adenoma	-2.5228744411885e-05
DB03496	alvocidib	DOID:1037	Leukemia, Lymphoid	-2.5830645614542e-05
DB04572	Thiotepa	DOID:9538	Multiple Myeloma	-2.63980121096609e-05
DB00515	Cisplatin	DOID:2994	Neoplasms, Germ Cell and Embryonal	-2.67769840070799e-05
DB00541	Vincristine	DOID:0060058	Lymphoma	-2.7885810893389e-05
DB01436	alfacalcidol	DOID:299	Adenocarcinoma	-2.8389565627316e-05
DB01188	Ciclopirox	DOID:3247	Rhabdomyosarcoma	-3.08681714190386e-05
DB00812	Phenylbutazone	DOID:9119	Leukemia, Myeloid, Acute	-3.09714250682248e-05
DB09130	Copper	DOID:2645	Mesothelioma	-3.14739837402357e-05
DB01005	Hydroxyurea	DOID:8552	Leukemia, Myelogenous, Chronic, BCR-ABL Positive	-3.19794511006478e-05
DB00755	Tretinoin	DOID:9119	Leukemia, Myeloid, Acute	-3.20554960398824e-05
DB08398	2-amino-1-methyl-6-phenylimidazo(4,5-b)pyridine	DOID:3172	Adenoma	-3.22631816934461e-05
DB00853	Temozolomide	DOID:8632	Sarcoma, Kaposi	-3.3273875719695e-05
DB01262	Decitabine	DOID:769	Neuroblastoma	-3.45338525785423e-05
DB00773	Etoposide	DOID:1967	Leiomyosarcoma	-3.54217222603183e-05
DB00531	Cyclophosphamide	DOID:707	Lymphoma, B-Cell	-3.63715147289924e-05
DB00928	Azacitidine	DOID:9538	Multiple Myeloma	-3.69835978545098e-05
DB05109	Trabectedin	DOID:4235	Sarcoma	-3.72350641209863e-05
DB00252	Phenytoin	DOID:8543	Hodgkin Disease	-3.77750548291346e-05
DB01041	Thalidomide	DOID:1040	Leukemia, Lymphocytic, Chronic, B-Cell	-3.82767873033686e-05
DB00650	Leucovorin	DOID:3070	Glioma	-4.07770581595003e-05
DB01169	Arsenic Trioxide	DOID:299	Adenocarcinoma	-4.20860433144356e-05
DB00997	Doxorubicin	DOID:4235	Sarcoma	-4.36231149488521e-05
DB01169	Arsenic Trioxide	DOID:9538	Multiple Myeloma	-4.4528161233879e-05
DB01181	Ifosfamide	DOID:4552	Carcinoma, Large Cell	-4.61494064910341e-05
DB00773	Etoposide	DOID:5485	Sarcoma, Synovial	-4.79931959197245e-05
DB08828	HhAntag691	DOID:2512	Basal Cell Nevus Syndrome	-4.8345835813899e-05
DB01174	Phenobarbital	DOID:3172	Adenoma	-4.87859724930019e-05
DB14574	Cobalt	DOID:3247	Rhabdomyosarcoma	-4.96338080565352e-05
DB01393	Bezafibrate	DOID:3172	Adenoma	-5.03746720684518e-05
DB00255	Diethylstilbestrol	DOID:299	Adenocarcinoma	-5.05969817040409e-05
DB00624	Testosterone	DOID:3068	Glioblastoma	-5.06176641056101e-05
DB06287	temsirolimus	DOID:13515	Tuberous Sclerosis	-5.0973910544181e-05
DB00515	Cisplatin	DOID:171	Neuroectodermal Tumors	-5.16991339313023e-05
DB11119	Sodium Iodide	DOID:3070	Glioma	-5.26561408170402e-05
DB00997	Doxorubicin	DOID:8584	Burkitt Lymphoma	-5.46168652198788e-05
DB00570	Vinblastine	DOID:3308	Carcinoma, Embryonal	-5.49153709200369e-05
DB00188	Bortezomib	DOID:2671	Carcinoma, Transitional Cell	-5.5577583098463e-05
DB05294	N-(4-bromo-2-fluorophenyl)-6-methoxy-7-((1-methylpiperidin-4-yl)methoxy)quinazolin-4-amine	DOID:299	Adenocarcinoma	-5.56748634830996e-05
DB00541	Vincristine	DOID:8552	Leukemia, Myelogenous, Chronic, BCR-ABL Positive	-5.61193229514402e-05
DB01645	Genistein	DOID:127	Choroid Neoplasms	-5.78831478082777e-05
DB00515	Cisplatin	DOID:769	Neuroblastoma	-5.86674210555117e-05
DB01188	Ciclopirox	DOID:299	Adenocarcinoma	-5.91656473086545e-05
DB11663	2-(1H-indazol-4-yl)-6-(4-methanesulfonylpiperazin-1-ylmethyl)-4-morpholin-4-ylthieno(3,2-d)pyrimidine	DOID:707	Lymphoma, B-Cell	-5.97002442460394e-05
DB00445	Epirubicin	DOID:8543	Hodgkin Disease	-6.34790967072064e-05
DB00959	Methylprednisolone	DOID:0060058	Lymphoma	-6.4907085412267e-05
DB00755	Tretinoin	DOID:9206	Barrett Esophagus	-6.60845481973184e-05
DB00188	Bortezomib	DOID:3070	Glioma	-6.64615539412751e-05
DB06767	Ammonium Chloride	DOID:139	Papilloma	-6.6505945876736e-05
DB01234	Dexamethasone	DOID:3068	Glioblastoma	-6.75841526397193e-05
DB00428	Streptozocin	DOID:4235	Sarcoma	-6.78310806413208e-05
DB04539	glyphosate	DOID:11612	Polycystic Ovary Syndrome	-6.91912166522514e-05
DB04572	Thiotepa	DOID:171	Neuroectodermal Tumors	-6.96355579910858e-05
DB00531	Cyclophosphamide	DOID:3247	Rhabdomyosarcoma	-6.99645919769211e-05
DB00328	Indomethacin	DOID:3355	Fibrosarcoma	-7.15539405745404e-05
DB01582	Sulfamethazine	DOID:3172	Adenoma	-7.1650214446526e-05
DB00997	Doxorubicin	DOID:707	Lymphoma, B-Cell	-7.22625069552209e-05
DB00515	Cisplatin	DOID:687	Hepatoblastoma	-7.48200285062041e-05
DB04572	Thiotepa	DOID:3181	Oligodendroglioma	-7.53176230566567e-05
DB11094	Vitamin D	DOID:0060058	Lymphoma	-7.56536867632975e-05
DB04572	Thiotepa	DOID:769	Neuroblastoma	-7.66038450948671e-05
DB00201	Caffeine	DOID:2671	Carcinoma, Transitional Cell	-7.78643761104349e-05
DB00495	Zidovudine	DOID:8632	Sarcoma, Kaposi	-7.85574873979102e-05
DB02994	Cacodylic Acid	DOID:2671	Carcinoma, Transitional Cell	-7.90817581331794e-05
DB04365	Arecoline	DOID:2513	Carcinoma, Basal Cell	-8.02291775122456e-05
DB04216	Quercetin	DOID:3068	Glioblastoma	-8.04148220679736e-05
DB00541	Vincristine	DOID:0060060	Lymphoma, Non-Hodgkin	-8.21047585787028e-05
DB00970	Dactinomycin	DOID:1967	Leiomyosarcoma	-8.22056893233537e-05
DB15588	ursolic acid	DOID:139	Papilloma	-8.23536966204387e-05
DB01181	Ifosfamide	DOID:1967	Leiomyosarcoma	-8.26021215597252e-05
DB01041	Thalidomide	DOID:3070	Glioma	-8.35460824265312e-05
DB00544	Fluorouracil	DOID:3070	Glioma	-8.44228775110679e-05
DB00636	Clofibrate	DOID:3507	Dermatofibrosarcoma	-8.51688836141819e-05
DB08398	2-amino-1-methyl-6-phenylimidazo(4,5-b)pyridine	DOID:4236	Carcinosarcoma	-8.61488186060001e-05
DB11082	Coal Tar	DOID:3172	Adenoma	-8.72888350552416e-05
DB01041	Thalidomide	DOID:5151	Neurofibroma, Plexiform	-8.75998791541634e-05
DB01174	Phenobarbital	DOID:687	Hepatoblastoma	-8.78950178836192e-05
DB06825	Triptorelin Pamoate	DOID:127	Choroid Neoplasms	-8.88012789831173e-05
DB00309	Vindesine	DOID:0060058	Lymphoma	-8.90627964241532e-05
DB01645	Genistein	DOID:299	Adenocarcinoma	-8.93475328861172e-05
DB00291	Chlorambucil	DOID:299	Adenocarcinoma	-8.9391424309946e-05
DB11663	2-(1H-indazol-4-yl)-6-(4-methanesulfonylpiperazin-1-ylmethyl)-4-morpholin-4-ylthieno(3,2-d)pyrimidine	DOID:3247	Rhabdomyosarcoma	-9.32933212008692e-05
DB01169	Arsenic Trioxide	DOID:769	Neuroblastoma	-9.47339934969961e-05
DB01181	Ifosfamide	DOID:5485	Sarcoma, Synovial	-9.51735959545431e-05
DB02709	Resveratrol	DOID:3068	Glioblastoma	-9.77069482309446e-05
DB00531	Cyclophosphamide	DOID:299	Adenocarcinoma	-9.82620680050929e-05
DB00694	Daunorubicin	DOID:8584	Burkitt Lymphoma	-9.95654765612898e-05
DB00162	Vitamin A	DOID:9538	Multiple Myeloma	-9.99821998855822e-05
DB00945	Aspirin	DOID:1967	Leiomyosarcoma	-0.000100008612798328
DB00262	Carmustine	DOID:3070	Glioma	-0.000100680091109504
DB00531	Cyclophosphamide	DOID:9538	Multiple Myeloma	-0.000100704185070109
DB01234	Dexamethasone	DOID:9119	Leukemia, Myeloid, Acute	-0.000102945939423813
DB00997	Doxorubicin	DOID:3247	Rhabdomyosarcoma	-0.000105855583805246
DB06510	muraglitazar	DOID:3382	Liposarcoma	-0.00010676038562538
DB09153	Sodium Chloride	DOID:899	Cervical Intraepithelial Neoplasia	-0.000106887524695318
DB06543	astaxanthine	DOID:299	Adenocarcinoma	-0.000107278937809683
DB01393	Bezafibrate	DOID:1040	Leukemia, Lymphocytic, Chronic, B-Cell	-0.000107634325934833
DB00780	Phenelzine	DOID:3172	Adenoma	-0.000109181174334869
DB09096	Benzoyl Peroxide	DOID:139	Papilloma	-0.000109230937506675
DB00445	Epirubicin	DOID:4235	Sarcoma	-0.000111844936204173
DB01030	Topotecan	DOID:0060060	Lymphoma, Non-Hodgkin	-0.000113486573975672
DB00255	Diethylstilbestrol	DOID:4468	Adenocarcinoma, Clear Cell	-0.000114802589119643
DB00997	Doxorubicin	DOID:2645	Mesothelioma	-0.000115062698653554
DB00313	Valproic Acid	DOID:3068	Glioblastoma	-0.000116087629062542
DB00309	Vindesine	DOID:8552	Leukemia, Myelogenous, Chronic, BCR-ABL Positive	-0.00011729630787469
DB00959	Methylprednisolone	DOID:0060060	Lymphoma, Non-Hodgkin	-0.00011912603268369
DB06825	Triptorelin Pamoate	DOID:299	Adenocarcinoma	-0.000120265664177752
DB00570	Vinblastine	DOID:2671	Carcinoma, Transitional Cell	-0.000120390882995289
DB11663	2-(1H-indazol-4-yl)-6-(4-methanesulfonylpiperazin-1-ylmethyl)-4-morpholin-4-ylthieno(3,2-d)pyrimidine	DOID:9538	Multiple Myeloma	-0.000124032914064907
DB09153	Sodium Chloride	DOID:299	Adenocarcinoma	-0.00012446924127749
DB00877	Sirolimus	DOID:2645	Mesothelioma	-0.000126100490830703
DB00515	Cisplatin	DOID:2671	Carcinoma, Transitional Cell	-0.000127355960590856
DB00181	Baclofen	DOID:2671	Carcinoma, Transitional Cell	-0.000128468638361221
DB01169	Arsenic Trioxide	DOID:1040	Leukemia, Lymphocytic, Chronic, B-Cell	-0.000129037209226277
DB00993	Azathioprine	DOID:255	Hemangioma	-0.000130785789260821
DB02709	Resveratrol	DOID:9119	Leukemia, Myeloid, Acute	-0.000133068735078987
DB00997	Doxorubicin	DOID:299	Adenocarcinoma	-0.000134153059590057
DB01204	Mitoxantrone	DOID:1040	Leukemia, Lymphocytic, Chronic, B-Cell	-0.000134390120265147
DB00136	Calcitriol	DOID:3070	Glioma	-0.000134416724527051
DB00997	Doxorubicin	DOID:9538	Multiple Myeloma	-0.000136595177244823
DB00515	Cisplatin	DOID:3070	Glioma	-0.000138239931693016
DB01174	Phenobarbital	DOID:2671	Carcinoma, Transitional Cell	-0.000140430950465651
DB00853	Temozolomide	DOID:3071	Gliosarcoma	-0.000141319930114656
DB00541	Vincristine	DOID:4359	Melanoma, Amelanotic	-0.00014198842916455
DB00309	Vindesine	DOID:0060060	Lymphoma, Non-Hodgkin	-0.000143281743261257
DB06755	beta Carotene	DOID:3070	Glioma	-0.000143406081993456
DB00331	Metformin	DOID:11612	Polycystic Ovary Syndrome	-0.00014382261476795
DB00531	Cyclophosphamide	DOID:171	Neuroectodermal Tumors	-0.000143941730599815
DB00993	Azathioprine	DOID:2671	Carcinoma, Transitional Cell	-0.000145015320906248
DB04572	Thiotepa	DOID:2671	Carcinoma, Transitional Cell	-0.000145292384537841
DB00877	Sirolimus	DOID:9538	Multiple Myeloma	-0.000147632969592502
DB08809	Dichloroacetic Acid	DOID:3172	Adenoma	-0.000149658441503584
DB00993	Azathioprine	DOID:2513	Carcinoma, Basal Cell	-0.000149999510477537
DB00136	Calcitriol	DOID:1037	Leukemia, Lymphoid	-0.000150819352865292
DB00531	Cyclophosphamide	DOID:769	Neuroblastoma	-0.000150910018068637
DB00313	Valproic Acid	DOID:9119	Leukemia, Myeloid, Acute	-0.00015144941609355
DB06287	temsirolimus	DOID:3068	Glioblastoma	-0.000152874722883476
DB00531	Cyclophosphamide	DOID:139	Papilloma	-0.000153227331098103
DB00531	Cyclophosphamide	DOID:3308	Carcinoma, Embryonal	-0.000154123045848473
DB00515	Cisplatin	DOID:1037	Leukemia, Lymphoid	-0.000154642560777327
DB04572	Thiotepa	DOID:3070	Glioma	-0.000156176355527202
DB00428	Streptozocin	DOID:299	Adenocarcinoma	-0.000158361024943241
DB00541	Vincristine	DOID:0050902	Medulloblastoma	-0.00015983434501363
DB00682	Warfarin	DOID:9538	Multiple Myeloma	-0.000164037057568487
DB01204	Mitoxantrone	DOID:2671	Carcinoma, Transitional Cell	-0.000168775444097855
DB00290	Bleomycin	DOID:8632	Sarcoma, Kaposi	-0.000169740688018203
DB00755	Tretinoin	DOID:3247	Rhabdomyosarcoma	-0.000170198791987184
DB00305	Mitomycin	DOID:299	Adenocarcinoma	-0.000170798469882081
DB04572	Thiotepa	DOID:1037	Leukemia, Lymphoid	-0.000172578984520919
DB01169	Arsenic Trioxide	DOID:715	Leukemia, T-Cell	-0.000172980531485487
DB02709	Resveratrol	DOID:3007	Carcinoma, Ductal	-0.000173416603885011
DB01169	Arsenic Trioxide	DOID:3070	Glioma	-0.000174306503946207
DB08809	Dichloroacetic Acid	DOID:139	Papilloma	-0.00017493219274298
DB00291	Chlorambucil	DOID:1040	Leukemia, Lymphocytic, Chronic, B-Cell	-0.000176342589774146
DB05076	Fenretinide	DOID:3068	Glioblastoma	-0.000176697886583008
DB00220	Nelfinavir	DOID:3962	Adenocarcinoma, Follicular	-0.000176724446332963
DB00694	Daunorubicin	DOID:299	Adenocarcinoma	-0.000179101671109103
DB00252	Phenytoin	DOID:9538	Multiple Myeloma	-0.000179112957082148
DB08828	HhAntag691	DOID:2513	Carcinoma, Basal Cell	-0.000180835844768888
DB00531	Cyclophosphamide	DOID:4236	Carcinosarcoma	-0.000181839216467503
DB01005	Hydroxyurea	DOID:9119	Leukemia, Myeloid, Acute	-0.000184379498677865
DB00958	Carboplatin	DOID:1967	Leiomyosarcoma	-0.000184673161878288
DB08398	2-amino-1-methyl-6-phenylimidazo(4,5-b)pyridine	DOID:8719	Carcinoma in Situ	-0.00018484818139539
DB00276	Amsacrine	DOID:299	Adenocarcinoma	-0.000185182683924177
DB00531	Cyclophosphamide	DOID:1040	Leukemia, Lymphocytic, Chronic, B-Cell	-0.000185213233835222
DB14513	Magnesium	DOID:3172	Adenoma	-0.000185281574645566
DB00780	Phenelzine	DOID:255	Hemangioma	-0.000186596620826849
DB00997	Doxorubicin	DOID:769	Neuroblastoma	-0.000186801009916502
DB00171	Adenosine Triphosphate	DOID:4552	Carcinoma, Large Cell	-0.000189381254668584
DB00635	Prednisone	DOID:1967	Leiomyosarcoma	-0.000189734444233289
DB01234	Dexamethasone	DOID:8584	Burkitt Lymphoma	-0.000189850517002463
DB14085	Cadmium	DOID:2671	Carcinoma, Transitional Cell	-0.000189907360018091
DB01169	Arsenic Trioxide	DOID:1037	Leukemia, Lymphoid	-0.000190709133074927
DB01204	Mitoxantrone	DOID:1037	Leukemia, Lymphoid	-0.000196062044286103
DB00755	Tretinoin	DOID:9538	Multiple Myeloma	-0.000200938384970237
DB01030	Topotecan	DOID:3068	Glioblastoma	-0.000204539399484369
DB00541	Vincristine	DOID:9119	Leukemia, Myeloid, Acute	-0.000208519370333258
DB00291	Chlorambucil	DOID:2671	Carcinoma, Transitional Cell	-0.000210727913585538
DB04930	Permethrin	DOID:9538	Multiple Myeloma	-0.000213469253121355
DB00564	Carbamazepine	DOID:1040	Leukemia, Lymphocytic, Chronic, B-Cell	-0.000213765139343545
DB01041	Thalidomide	DOID:8632	Sarcoma, Kaposi	-0.000215987837346086
DB00531	Cyclophosphamide	DOID:2671	Carcinoma, Transitional Cell	-0.000219598557410359
DB00515	Cisplatin	DOID:3355	Fibrosarcoma	-0.000223005760102788
DB01248	Docetaxel	DOID:1967	Leiomyosarcoma	-0.000223051180509779
DB00531	Cyclophosphamide	DOID:715	Leukemia, T-Cell	-0.000229156556030483
DB00252	Phenytoin	DOID:769	Neuroblastoma	-0.000229318790027386
DB01169	Arsenic Trioxide	DOID:8864	Leukemia, Monocytic, Acute	-0.000230213553512024
DB00531	Cyclophosphamide	DOID:3070	Glioma	-0.000230482528421925
DB00877	Sirolimus	DOID:1040	Leukemia, Lymphocytic, Chronic, B-Cell	-0.000232142017611545
DB00605	Sulindac	DOID:299	Adenocarcinoma	-0.000234041257214466
DB00309	Vindesine	DOID:3068	Glioblastoma	-0.000234334568767289
DB00541	Vincristine	DOID:8543	Hodgkin Disease	-0.000236064357603902
DB02709	Resveratrol	DOID:707	Lymphoma, B-Cell	-0.000237618954000405
DB00291	Chlorambucil	DOID:1037	Leukemia, Lymphoid	-0.000238014513812865
DB04930	Permethrin	DOID:3172	Adenoma	-0.000240718647407243
DB00624	Testosterone	DOID:11612	Polycystic Ovary Syndrome	-0.000241197830635451
DB04690	Camptothecin	DOID:3070	Glioma	-0.000241785167529238
DB00252	Phenytoin	DOID:687	Hepatoblastoma	-0.000245471397174322
DB04786	Suramin	DOID:9538	Multiple Myeloma	-0.000245762226788935
DB00531	Cyclophosphamide	DOID:1037	Leukemia, Lymphoid	-0.000246885157607488
DB00812	Phenylbutazone	DOID:139	Papilloma	-0.000252377460189999
DB00624	Testosterone	DOID:299	Adenocarcinoma	-0.000252420222808334
DB04839	Cyproterone Acetate	DOID:11612	Polycystic Ovary Syndrome	-0.000252773835945328
DB09073	palbociclib	DOID:3382	Liposarcoma	-0.000252862104762473
DB00755	Tretinoin	DOID:3308	Carcinoma, Embryonal	-0.000254357245748602
DB00997	Doxorubicin	DOID:2671	Carcinoma, Transitional Cell	-0.000255489549226249
DB11094	Vitamin D	DOID:9119	Leukemia, Myeloid, Acute	-0.000256287246206719
DB04690	Camptothecin	DOID:1037	Leukemia, Lymphoid	-0.000258187796562035
DB01169	Arsenic Trioxide	DOID:3355	Fibrosarcoma	-0.000259072332334662
DB01592	Iron	DOID:139	Papilloma	-0.000259126389077744
DB00997	Doxorubicin	DOID:2513	Carcinoma, Basal Cell	-0.000260473739470777
DB00007	Leuprolide	DOID:127	Choroid Neoplasms	-0.000260998677343503
DB00318	Codeine	DOID:2671	Carcinoma, Transitional Cell	-0.000261024931002305
DB00252	Phenytoin	DOID:1040	Leukemia, Lymphocytic, Chronic, B-Cell	-0.000263622005460016
DB00570	Vinblastine	DOID:8632	Sarcoma, Kaposi	-0.000263716608272711
DB00605	Sulindac	DOID:3172	Adenoma	-0.000263732768782086
DB00977	Ethinyl Estradiol	DOID:2645	Mesothelioma	-0.000264247347892075
DB00531	Cyclophosphamide	DOID:3347	Neoplasms, Bone Tissue	-0.00026516951499209
DB01234	Dexamethasone	DOID:9538	Multiple Myeloma	-0.000271828828741414
DB00977	Ethinyl Estradiol	DOID:11612	Polycystic Ovary Syndrome	-0.000272115316495822
DB00959	Methylprednisolone	DOID:8543	Hodgkin Disease	-0.000273085631634282
DB00997	Doxorubicin	DOID:1037	Leukemia, Lymphoid	-0.000282776149370088
DB00682	Warfarin	DOID:2671	Carcinoma, Transitional Cell	-0.000282931429841236
DB00977	Ethinyl Estradiol	DOID:299	Adenocarcinoma	-0.000283337708979568
DB12116	epigallocatechin gallate	DOID:3172	Adenoma	-0.00028354529023664
DB13950	Win 55212-2	DOID:3070	Glioma	-0.000283961344558301
DB04960	tipifarnib	DOID:9538	Multiple Myeloma	-0.00028766704418812
DB02709	Resveratrol	DOID:11612	Polycystic Ovary Syndrome	-0.000288287114741246
DB00313	Valproic Acid	DOID:3247	Rhabdomyosarcoma	-0.000289592711904072
DB00305	Mitomycin	DOID:2671	Carcinoma, Transitional Cell	-0.000292134959084842
DB00007	Leuprolide	DOID:299	Adenocarcinoma	-0.000292463062263246
DB00541	Vincristine	DOID:8584	Burkitt Lymphoma	-0.000295423948187244
DB01151	Desipramine	DOID:299	Adenocarcinoma	-0.000295826325417445
DB03783	Phenacetin	DOID:2671	Carcinoma, Transitional Cell	-0.000296416123705876
DB00309	Vindesine	DOID:8543	Hodgkin Disease	-0.000297241342690577
DB13178	Inositol	DOID:11612	Polycystic Ovary Syndrome	-0.000298172933257044
DB01234	Dexamethasone	DOID:3172	Adenoma	-0.000299078223153424
DB02709	Resveratrol	DOID:299	Adenocarcinoma	-0.000299509507221438
DB00927	Famotidine	DOID:3172	Adenoma	-0.000301033031561013
DB00997	Doxorubicin	DOID:3347	Neoplasms, Bone Tissue	-0.000301060506182702
DB02709	Resveratrol	DOID:9538	Multiple Myeloma	-0.000301951624576
DB08895	tofacitinib	DOID:3172	Adenoma	-0.000302057826114231
DB00515	Cisplatin	DOID:4552	Carcinoma, Large Cell	-0.000304386955115896
DB00313	Valproic Acid	DOID:11612	Polycystic Ovary Syndrome	-0.00030666779548225
DB00541	Vincristine	DOID:707	Lymphoma, B-Cell	-0.000313069589387902
DB01167	Itraconazole	DOID:9538	Multiple Myeloma	-0.000314380437969584
DB00313	Valproic Acid	DOID:299	Adenocarcinoma	-0.000317890187978429
DB00541	Vincristine	DOID:4844	Ependymoma	-0.000322530854064505
DB02709	Resveratrol	DOID:3172	Adenoma	-0.000329201018458656
DB04106	fotemustine	DOID:3070	Glioma	-0.000332495790862895
DB07232	veliparib	DOID:299	Adenocarcinoma	-0.000333037596331829
DB06287	temsirolimus	DOID:2645	Mesothelioma	-0.000335586920418771
DB03843	Formaldehyde	DOID:127	Choroid Neoplasms	-0.00033662587388603
DB00763	Methimazole	DOID:299	Adenocarcinoma	-0.00033743612180279
DB13178	Inositol	DOID:3172	Adenoma	-0.000339086837153866
DB00515	Cisplatin	DOID:1967	Leiomyosarcoma	-0.000340839670474134
DB00262	Carmustine	DOID:3071	Gliosarcoma	-0.000341167900168225
DB00309	Vindesine	DOID:4235	Sarcoma	-0.000345607182608541
DB00541	Vincristine	DOID:3247	Rhabdomyosarcoma	-0.000346662665788509
DB01005	Hydroxyurea	DOID:299	Adenocarcinoma	-0.000350820270594718
DB00951	Isoniazid	DOID:299	Adenocarcinoma	-0.000351865825039519
DB09073	palbociclib	DOID:9119	Leukemia, Myeloid, Acute	-0.000353027541833393
DB00515	Cisplatin	DOID:5485	Sarcoma, Synovial	-0.000353411144499469
DB00336	Nitrofurazone	DOID:4440	Seminoma	-0.000355465064775993
DB00661	Verapamil	DOID:687	Hepatoblastoma	-0.000357024557776506
DB05076	Fenretinide	DOID:2645	Mesothelioma	-0.000359410083741716
DB00158	Folic Acid	DOID:11612	Polycystic Ovary Syndrome	-0.000361206611889296
DB04216	Quercetin	DOID:4236	Carcinosarcoma	-0.000365794529531536
DB00763	Methimazole	DOID:3172	Adenoma	-0.000367127633366857
DB03843	Formaldehyde	DOID:299	Adenocarcinoma	-0.000368090259180585
DB11091	Hydrogen Peroxide	DOID:139	Papilloma	-0.000369110611628452
DB00541	Vincristine	DOID:299	Adenocarcinoma	-0.000374960142507683
DB01132	Pioglitazone	DOID:139	Papilloma	-0.0003750033175943
DB00541	Vincristine	DOID:9538	Multiple Myeloma	-0.000377402260093172
DB05076	Fenretinide	DOID:299	Adenocarcinoma	-0.000378500445470473
DB00982	Isotretinoin	DOID:769	Neuroblastoma	-0.000390046326805924
DB00541	Vincristine	DOID:3069	Astrocytoma	-0.000392153306934071
DB00531	Cyclophosphamide	DOID:4552	Carcinoma, Large Cell	-0.00039662955217876
DB11529	Melengestrol Acetate	DOID:299	Adenocarcinoma	-0.000396861059566687
DB03843	Formaldehyde	DOID:3172	Adenoma	-0.000397781770899195
DB00997	Doxorubicin	DOID:8632	Sarcoma, Kaposi	-0.000398815275319018
DB01234	Dexamethasone	DOID:3070	Glioma	-0.000401607171821448
DB00158	Folic Acid	DOID:3172	Adenoma	-0.000402120515976188
DB06510	muraglitazar	DOID:3172	Adenoma	-0.000403058106190544
DB01030	Topotecan	DOID:299	Adenocarcinoma	-0.000406341958370058
DB01030	Topotecan	DOID:9538	Multiple Myeloma	-0.000408784075644684
DB00541	Vincristine	DOID:5241	Hemangioblastoma	-0.000411273349029437
DB06824	Trientine	DOID:2645	Mesothelioma	-0.000412061750686286
DB00959	Methylprednisolone	DOID:9538	Multiple Myeloma	-0.000414423533981443
DB04216	Quercetin	DOID:3070	Glioma	-0.000414437841711555
DB01219	Dantrolene	DOID:1040	Leukemia, Lymphocytic, Chronic, B-Cell	-0.000415687583221833
DB11094	Vitamin D	DOID:2512	Basal Cell Nevus Syndrome	-0.000416558688372513
DB00541	Vincristine	DOID:171	Neuroectodermal Tumors	-0.000420639805903542
DB00322	Floxuridine	DOID:299	Adenocarcinoma	-0.000421307505564437
DB00313	Valproic Acid	DOID:255	Hemangioma	-0.000424997146161041
DB00541	Vincristine	DOID:3181	Oligodendroglioma	-0.000426321870862532
DB00541	Vincristine	DOID:769	Neuroblastoma	-0.000427608092811036
DB06510	muraglitazar	DOID:139	Papilloma	-0.00042833185752764
DB02709	Resveratrol	DOID:715	Leukemia, T-Cell	-0.000430403995042548
DB00541	Vincristine	DOID:3308	Carcinoma, Embryonal	-0.000430821120789824
DB02709	Resveratrol	DOID:3070	Glioma	-0.000431729967828341
DB00531	Cyclophosphamide	DOID:1967	Leiomyosarcoma	-0.000433082267384231
DB00309	Vindesine	DOID:299	Adenocarcinoma	-0.000436137127641432
DB00309	Vindesine	DOID:9538	Multiple Myeloma	-0.000438579244966684
DB02709	Resveratrol	DOID:1037	Leukemia, Lymphoid	-0.00044813259632823
DB11152	Trichloroacetic Acid	DOID:3172	Adenoma	-0.000449706796701841
DB01219	Dantrolene	DOID:2671	Carcinoma, Transitional Cell	-0.000450072907685149
DB09276	Gold Sodium Thiomalate	DOID:3172	Adenoma	-0.000450139901087974
DB00959	Methylprednisolone	DOID:171	Neuroectodermal Tumors	-0.000457661079294434
DB01030	Topotecan	DOID:769	Neuroblastoma	-0.000458989908035699
DB00938	Salmeterol Xinafoate	DOID:4310	Smooth Muscle Tumor	-0.00046170362940243
DB00997	Doxorubicin	DOID:1967	Leiomyosarcoma	-0.000468973259354664
DB00531	Cyclophosphamide	DOID:3071	Gliosarcoma	-0.000470970337597885
DB00997	Doxorubicin	DOID:5485	Sarcoma, Synovial	-0.000481544733136639
DB04690	Camptothecin	DOID:3071	Gliosarcoma	-0.000482272976513352
DB01234	Dexamethasone	DOID:3355	Fibrosarcoma	-0.000486373000423066
DB02709	Resveratrol	DOID:8864	Leukemia, Monocytic, Acute	-0.000487637017141915
DB00309	Vindesine	DOID:769	Neuroblastoma	-0.000488785077665008
DB06510	muraglitazar	DOID:2671	Carcinoma, Transitional Cell	-0.000494703084002433
DB00541	Vincristine	DOID:2671	Carcinoma, Transitional Cell	-0.000496296632534674
DB00959	Methylprednisolone	DOID:1040	Leukemia, Lymphocytic, Chronic, B-Cell	-0.000498932582329113
DB01005	Hydroxyurea	DOID:1037	Leukemia, Lymphoid	-0.000499443360294814
DB00428	Streptozocin	DOID:5485	Sarcoma, Synovial	-0.000505752698765159
DB00541	Vincristine	DOID:715	Leukemia, T-Cell	-0.000505854630726697
DB00541	Vincristine	DOID:3070	Glioma	-0.0005071806030684
DB00997	Doxorubicin	DOID:1618	Fibroadenoma	-0.000515883666966397
DB00541	Vincristine	DOID:1037	Leukemia, Lymphoid	-0.000523583232145606
DB09073	palbociclib	DOID:2994	Neoplasms, Germ Cell and Embryonal	-0.000540225826843519
DB00541	Vincristine	DOID:3347	Neoplasms, Bone Tissue	-0.000541867589380993
DB00309	Vindesine	DOID:2671	Carcinoma, Transitional Cell	-0.000557473617239432
DB00694	Daunorubicin	DOID:1618	Fibroadenoma	-0.000560832278362875
DB00277	Theophylline	DOID:1040	Leukemia, Lymphocytic, Chronic, B-Cell	-0.000579536978251392
DB12072	orantinib	DOID:3070	Glioma	-0.00059059642554091
DB00541	Vincristine	DOID:8632	Sarcoma, Kaposi	-0.000639622357954204
DB00277	Theophylline	DOID:1037	Leukemia, Lymphoid	-0.000641208902398469
DB00313	Valproic Acid	DOID:1618	Fibroadenoma	-0.000699620795130949
DB03843	Formaldehyde	DOID:1967	Leiomyosarcoma	-0.000702910457987736
DB00541	Vincristine	DOID:1967	Leiomyosarcoma	-0.000709780342030706
DB00541	Vincristine	DOID:5485	Sarcoma, Synovial	-0.000722351816235454
DB00309	Vindesine	DOID:1967	Leiomyosarcoma	-0.000770957326855368
DB04630	Aldosterone	DOID:3172	Adenoma	-0.000847284308064553
DB00884	Risedronic Acid	DOID:2645	Mesothelioma	-0.00202705083513264
DB01394	Colchicine	DOID:9538	Multiple Myeloma	-0.00324053413841438
DB00742	Mannitol	DOID:3070	Glioma	-0.00342348441672078
DB00904	Ondansetron	DOID:171	Neuroectodermal Tumors	-0.0043201901089219
DB12874	quizartinib	DOID:9119	Leukemia, Myeloid, Acute	-0.00483543203553358
DB01700	AICA ribonucleotide	DOID:3068	Glioblastoma	-0.00525796163853185
DB11175	picolinic acid	DOID:3172	Adenoma	-0.00537759757373655
DB11648	afuresertib	DOID:0060060	Lymphoma, Non-Hodgkin	-0.00561918132122594
DB11648	afuresertib	DOID:8543	Hodgkin Disease	-0.00577314092050161
DB11648	afuresertib	DOID:9538	Multiple Myeloma	-0.00591447882276972
DB00196	Fluconazole	DOID:3068	Glioblastoma	-0.00779766962592596
DB00571	Propranolol	DOID:255	Hemangioma	-0.0079185542937533
DB00338	Omeprazole	DOID:9206	Barrett Esophagus	-0.00852736647326422
DB06728	aniline	DOID:4235	Sarcoma	-0.00873182219041011
DB04865	Homoharringtonine	DOID:0060058	Lymphoma	-0.0100293523839899
DB04942	tamibarotene	DOID:9538	Multiple Myeloma	-0.0107413927417631
DB01100	Pimozide	DOID:299	Adenocarcinoma	-0.0109335708724362
DB06769	Bendamustine Hydrochloride	DOID:1040	Leukemia, Lymphocytic, Chronic, B-Cell	-0.0110386695166032
DB06769	Bendamustine Hydrochloride	DOID:1037	Leukemia, Lymphoid	-0.0111003414406686
DB01759	kojic acid	DOID:3172	Adenoma	-0.0115016166305192
DB09054	idelalisib	DOID:0060058	Lymphoma	-0.0116799801543169
DB09054	idelalisib	DOID:1037	Leukemia, Lymphoid	-0.0121756775752014
DB00134	Methionine	DOID:3070	Glioma	-0.0138733483797441
DB01217	Anastrozole	DOID:299	Adenocarcinoma	-0.0141429481567338
DB01136	Carvedilol	DOID:3070	Glioma	-0.0153261847475036
DB15334	biochanin A	DOID:3068	Glioblastoma	-0.0167181310134775
DB00470	Dronabinol	DOID:3070	Glioma	-0.0193039785975158
DB00352	Thioguanine	DOID:9119	Leukemia, Myeloid, Acute	-0.0198695405446064
DB00352	Thioguanine	DOID:1037	Leukemia, Lymphoid	-0.0201846044059236
DB08804	Nandrolone Decanoate	DOID:255	Hemangioma	-0.0220559986335279
DB13014	hypericin	DOID:3068	Glioblastoma	-0.0232340303136969
DB01179	Podophyllotoxin	DOID:2671	Carcinoma, Transitional Cell	-0.0239327835028567
DB00724	Imiquimod	DOID:255	Hemangioma	-0.0249831942223039
DB00724	Imiquimod	DOID:2513	Carcinoma, Basal Cell	-0.0250024079432896
DB00724	Imiquimod	DOID:8632	Sarcoma, Kaposi	-0.02514074947928
DB05258	Interferon-alpha	DOID:8552	Leukemia, Myelogenous, Chronic, BCR-ABL Positive	-0.0258192301237977
DB14545	hydrocortisone hemisuccinate	DOID:0060058	Lymphoma	-0.0291829360968157
DB13911	Eosine I Bluish	DOID:715	Leukemia, T-Cell	-0.030240034877128
DB01033	Mercaptopurine	DOID:9119	Leukemia, Myeloid, Acute	-0.0312517315002295
DB01033	Mercaptopurine	DOID:1037	Leukemia, Lymphoid	-0.0315667953616795
DB11467	Thiostrepton	DOID:9538	Multiple Myeloma	-0.0336981330534281
DB00815	Sodium Dodecyl Sulfate	DOID:299	Adenocarcinoma	-0.0362995440114569
DB08901	ponatinib	DOID:8552	Leukemia, Myelogenous, Chronic, BCR-ABL Positive	-0.0370681375813123
DB08901	ponatinib	DOID:9119	Leukemia, Myeloid, Acute	-0.0372205376290849
DB13811	oblimersen	DOID:707	Lymphoma, B-Cell	-0.0375162613550711
DB13811	oblimersen	DOID:9538	Multiple Myeloma	-0.0375805940254788
DB13811	oblimersen	DOID:1040	Leukemia, Lymphocytic, Chronic, B-Cell	-0.0376651030737421
DB02375	myricetin	DOID:3068	Glioblastoma	-0.0389165531056782
DB08882	Linagliptin	DOID:5119	Ovarian Cysts	-0.0401466718461477
DB01211	Clarithromycin	DOID:9538	Multiple Myeloma	-0.0415253354831871
DB00281	Lidocaine	DOID:0060060	Lymphoma, Non-Hodgkin	-0.0416407873706897
DB01099	Flucytosine	DOID:3068	Glioblastoma	-0.0434056876912906
DB00254	Doxycycline	DOID:0060058	Lymphoma	-0.0436750768506694
DB06179	darinaparsin	DOID:8543	Hodgkin Disease	-0.0442628121596718
DB06179	darinaparsin	DOID:9538	Multiple Myeloma	-0.0444041500612996
DB08868	Fingolimod Hydrochloride	DOID:8552	Leukemia, Myelogenous, Chronic, BCR-ABL Positive	-0.0459522578850794
DB00480	Lenalidomide	DOID:0060060	Lymphoma, Non-Hodgkin	-0.0502820889062852
DB00480	Lenalidomide	DOID:707	Lymphoma, B-Cell	-0.0505130537376007
DB00480	Lenalidomide	DOID:9538	Multiple Myeloma	-0.0505773864079152
DB06641	perifosine	DOID:3068	Glioblastoma	-0.0522102037182011
DB06732	beta-Naphthoflavone	DOID:3172	Adenoma	-0.0579067818792885
DB06412	Oxymetholone	DOID:9119	Leukemia, Myeloid, Acute	-0.058087902014076
DB06412	Oxymetholone	DOID:9538	Multiple Myeloma	-0.0582567849033221
DB03057	Malondialdehyde	DOID:8552	Leukemia, Myelogenous, Chronic, BCR-ABL Positive	-0.0598998056790015
DB03057	Malondialdehyde	DOID:11612	Polycystic Ovary Syndrome	-0.0602074241073281
DB12802	picropodophyllin	DOID:9538	Multiple Myeloma	-0.066004439694365
DB04571	Trioxsalen	DOID:8691	Mycosis Fungoides	-0.0710508400990345
DB04868	4-methyl-N-(3-(4-methylimidazol-1-yl)-5-(trifluoromethyl)phenyl)-3-((4-pyridin-3-ylpyrimidin-2-yl)amino)benzamide	DOID:8552	Leukemia, Myelogenous, Chronic, BCR-ABL Positive	-0.0791101626573126
DB11890	Cilengitide	DOID:3068	Glioblastoma	-0.0987718815566191
