# Supplementary material for: DDCM: A Computational Strategy for Drug Repositioning Based on Support-Vector Regression Algorithm
Source: Int J Mol Sci. 2024 May 12;25(10):5267. doi: 10.3390/ijms25105267 (PMC11121335; doi:10.3390/ijms25105267)
Supplement: Supplementary file 1 [file ijms-25-05267-s001.zip › File S4/1_c04.588_CorScore/bone cancer_score.csv]

DrugBankID	DrugName	DOID	DiseaseName	score
-0.00262359310135897	0.000324807516191307
DB09350	Piperonyl Butoxide	DOID:3172	Adenoma	0.195449522394781
DB06810	Plicamycin	DOID:3247	Rhabdomyosarcoma	0.177185289169251
DB11890	Cilengitide	DOID:3068	Glioblastoma	0.136459162058861
DB00815	Sodium Dodecyl Sulfate	DOID:299	Adenocarcinoma	0.110622242061612
DB00443	Betamethasone	DOID:255	Hemangioma	0.108251527441921
DB08804	Nandrolone Decanoate	DOID:255	Hemangioma	0.10310645602411
DB00213	Pantoprazole	DOID:9206	Barrett Esophagus	0.101783141541293
DB14545	hydrocortisone hemisuccinate	DOID:0060058	Lymphoma	0.101314808976208
DB12802	picropodophyllin	DOID:9538	Multiple Myeloma	0.100255024005189
DB00884	Risedronic Acid	DOID:2645	Mesothelioma	0.0917076106984913
DB15334	biochanin A	DOID:3068	Glioblastoma	0.0891448739820282
DB04865	Homoharringtonine	DOID:0060058	Lymphoma	0.0801552243446677
DB00352	Thioguanine	DOID:1037	Leukemia, Lymphoid	0.0770262188982338
DB00352	Thioguanine	DOID:9119	Leukemia, Myeloid, Acute	0.074504593334372
DB00959	Methylprednisolone	DOID:1040	Leukemia, Lymphocytic, Chronic, B-Cell	0.0741271098905782
DB00137	Lutein	DOID:11612	Polycystic Ovary Syndrome	0.0732572852235433
DB09053	PCI 32765	DOID:1040	Leukemia, Lymphocytic, Chronic, B-Cell	0.0710863208205294
DB00959	Methylprednisolone	DOID:9538	Multiple Myeloma	0.0686809585354693
DB09199	netoglitazone	DOID:9538	Multiple Myeloma	0.0681680023800633
DB00304	Desogestrel	DOID:11612	Polycystic Ovary Syndrome	0.0671343971600455
DB00959	Methylprednisolone	DOID:171	Neuroectodermal Tumors	0.067126926551075
DB00254	Doxycycline	DOID:0060058	Lymphoma	0.0663223038637666
DB09053	PCI 32765	DOID:1037	Leukemia, Lymphoid	0.0646744956886946
DB00959	Methylprednisolone	DOID:8543	Hodgkin Disease	0.0630630339443447
DB00959	Methylprednisolone	DOID:0060060	Lymphoma, Non-Hodgkin	0.0620239344341717
DB00959	Methylprednisolone	DOID:0060058	Lymphoma	0.0613433736917512
DB15588	ursolic acid	DOID:139	Papilloma	0.0598907188747004
DB01138	Sulfinpyrazone	DOID:9538	Multiple Myeloma	0.0548816613040257
DB13911	Eosine I Bluish	DOID:715	Leukemia, T-Cell	0.0531303725756329
DB00477	Chlorpromazine	DOID:3070	Glioma	0.0516103712910434
DB00050	cetrorelix	DOID:9538	Multiple Myeloma	0.0511318078689582
DB04258	seocalcitol	DOID:3070	Glioma	0.050950824782535
DB01254	Dasatinib	DOID:8552	Leukemia, Myelogenous, Chronic, BCR-ABL Positive	0.049692386913672
DB00724	Imiquimod	DOID:2513	Carcinoma, Basal Cell	0.0495795327983393
DB06595	midostaurin	DOID:349	Carcinoma, Signet Ring Cell	0.0493539744047124
DB00724	Imiquimod	DOID:8632	Sarcoma, Kaposi	0.0492882700422994
DB00470	Dronabinol	DOID:3070	Glioma	0.049253560437438
DB00480	Lenalidomide	DOID:9538	Multiple Myeloma	0.049122651767596
DB01700	AICA ribonucleotide	DOID:3068	Glioblastoma	0.0490877883992295
DB00338	Omeprazole	DOID:9206	Barrett Esophagus	0.0488128458301125
DB00480	Lenalidomide	DOID:707	Lymphoma, B-Cell	0.0481631149426027
DB01420	Testosterone Propionate	DOID:11612	Polycystic Ovary Syndrome	0.0480300195425185
DB01420	Testosterone Propionate	DOID:299	Adenocarcinoma	0.0472320850927259
DB00724	Imiquimod	DOID:255	Hemangioma	0.0443997776705549
DB06448	lonafarnib	DOID:9538	Multiple Myeloma	0.0435924082823318
DB02901	Dihydrotestosterone	DOID:11612	Polycystic Ovary Syndrome	0.0434441479045828
DB06595	midostaurin	DOID:9119	Leukemia, Myeloid, Acute	0.0431876308042858
DB00480	Lenalidomide	DOID:0060060	Lymphoma, Non-Hodgkin	0.0424656276655062
DB00331	Metformin	DOID:11612	Polycystic Ovary Syndrome	0.0424553271224637
DB00448	Lansoprazole	DOID:9206	Barrett Esophagus	0.0417566766676058
DB01100	Pimozide	DOID:299	Adenocarcinoma	0.0391462586918374
DB00446	Chloramphenicol	DOID:9119	Leukemia, Myeloid, Acute	0.0373539466447417
DB06176	romidepsin	DOID:2671	Carcinoma, Transitional Cell	0.0365656562537806
DB04942	tamibarotene	DOID:9538	Multiple Myeloma	0.0347622542087178
DB13964	Peanut Oil	DOID:3172	Adenoma	0.0341463271644349
DB01406	Danazol	DOID:3172	Adenoma	0.0341418825222481
DB06412	Oxymetholone	DOID:9538	Multiple Myeloma	0.0324140201247838
DB11648	afuresertib	DOID:9538	Multiple Myeloma	0.0306288292373855
DB01380	Cortisone	DOID:299	Adenocarcinoma	0.0305323489658731
DB01357	Mestranol	DOID:3172	Adenoma	0.0304561238527006
DB02375	myricetin	DOID:3068	Glioblastoma	0.0294840045310236
DB01033	Mercaptopurine	DOID:1037	Leukemia, Lymphoid	0.0293514882266192
DB06412	Oxymetholone	DOID:9119	Leukemia, Myeloid, Acute	0.0289267207838959
DB03057	Malondialdehyde	DOID:11612	Polycystic Ovary Syndrome	0.0281845692733951
DB01406	Danazol	DOID:127	Choroid Neoplasms	0.0278240365519435
DB01033	Mercaptopurine	DOID:9119	Leukemia, Myeloid, Acute	0.0268298626630665
DB12948	3,4-dihydroxybenzohydroxamic acid	DOID:3071	Gliosarcoma	0.0258771990844293
DB06732	beta-Naphthoflavone	DOID:3172	Adenoma	0.0253386793025205
DB11648	afuresertib	DOID:8543	Hodgkin Disease	0.0250109046461722
DB00717	Norethindrone	DOID:3172	Adenoma	0.0249492190084295
DB01582	Sulfamethazine	DOID:3172	Adenoma	0.0242558291929988
DB11648	afuresertib	DOID:0060060	Lymphoma, Non-Hodgkin	0.0239718051355799
DB00196	Fluconazole	DOID:3068	Glioblastoma	0.0239150561162722
DB01095	Fluvastatin	DOID:9538	Multiple Myeloma	0.0228237828772171
DB01080	Vigabatrin	DOID:13515	Tuberous Sclerosis	0.0203840970825433
DB12948	3,4-dihydroxybenzohydroxamic acid	DOID:3070	Glioma	0.0192032620177356
DB01179	Podophyllotoxin	DOID:2671	Carcinoma, Transitional Cell	0.0182688125275119
DB03057	Malondialdehyde	DOID:8552	Leukemia, Myelogenous, Chronic, BCR-ABL Positive	0.0176333404393416
DB01698	Rutin	DOID:9538	Multiple Myeloma	0.0168016992013973
DB06176	romidepsin	DOID:0060061	Lymphoma, T-Cell, Cutaneous	0.0163641323342629
DB00571	Propranolol	DOID:255	Hemangioma	0.0148681646820803
DB00753	Isoflurane	DOID:3172	Adenoma	0.014852544855084
DB00583	Carnitine	DOID:0060060	Lymphoma, Non-Hodgkin	0.0144279540372301
DB09054	idelalisib	DOID:1037	Leukemia, Lymphoid	0.0123023511857623
DB03068	pyrimidin-2-one beta-ribofuranoside	DOID:9538	Multiple Myeloma	0.0121642446768524
DB08901	ponatinib	DOID:9119	Leukemia, Myeloid, Acute	0.0117305083222225
DB08868	Fingolimod Hydrochloride	DOID:8552	Leukemia, Myelogenous, Chronic, BCR-ABL Positive	0.0114773229552964
DB12948	3,4-dihydroxybenzohydroxamic acid	DOID:0050902	Medulloblastoma	0.00953738633362898
DB00531	Cyclophosphamide	DOID:3071	Gliosarcoma	0.00951593919722436
DB00262	Carmustine	DOID:3071	Gliosarcoma	0.00924023368898029
DB04690	Camptothecin	DOID:3071	Gliosarcoma	0.00913692273933274
DB00853	Temozolomide	DOID:3071	Gliosarcoma	0.00870006608490124
DB03843	Formaldehyde	DOID:1967	Leiomyosarcoma	0.00780085067191559
DB00970	Dactinomycin	DOID:1967	Leiomyosarcoma	0.0077746381997512
DB01248	Docetaxel	DOID:1967	Leiomyosarcoma	0.00773553672397307
DB00531	Cyclophosphamide	DOID:1967	Leiomyosarcoma	0.00769189250248113
DB00851	Dacarbazine	DOID:1967	Leiomyosarcoma	0.00768310733300391
DB09110	Mesna	DOID:1967	Leiomyosarcoma	0.00767652373453352
DB00309	Vindesine	DOID:1967	Leiomyosarcoma	0.00764757387218305
DB00997	Doxorubicin	DOID:1967	Leiomyosarcoma	0.00760559067463172
DB00515	Cisplatin	DOID:1967	Leiomyosarcoma	0.007551459471677
DB00945	Aspirin	DOID:1967	Leiomyosarcoma	0.00754747606883919
DB00541	Vincristine	DOID:1967	Leiomyosarcoma	0.00751611131662509
DB11251	Tocopherols	DOID:2645	Mesothelioma	0.00737065704346216
DB00958	Carboplatin	DOID:1967	Leiomyosarcoma	0.00732651220450984
DB02424	geldanamycin	DOID:3068	Glioblastoma	0.00731169434167621
DB04348	Taurocholic Acid	DOID:1967	Leiomyosarcoma	0.00724006616588023
DB00773	Etoposide	DOID:1967	Leiomyosarcoma	0.0072372111808958
DB00635	Prednisone	DOID:1967	Leiomyosarcoma	0.00714782211279806
DB11175	picolinic acid	DOID:3172	Adenoma	0.00690670935077174
DB14066	tetrandrine	DOID:9119	Leukemia, Myeloid, Acute	0.00669606238723739
DB01211	Clarithromycin	DOID:9538	Multiple Myeloma	0.00636178850913803
DB01017	Minocycline	DOID:139	Papilloma	0.0063288624315687
DB11616	pirarubicin	DOID:5485	Sarcoma, Synovial	0.00617568210850815
DB00428	Streptozocin	DOID:5485	Sarcoma, Synovial	0.00606869801180475
DB00997	Doxorubicin	DOID:5485	Sarcoma, Synovial	0.0060257318392649
DB00515	Cisplatin	DOID:5485	Sarcoma, Synovial	0.00597160063746481
DB00541	Vincristine	DOID:5485	Sarcoma, Synovial	0.00593625248221395
DB09054	idelalisib	DOID:0060058	Lymphoma	0.00593044011966535
DB00773	Etoposide	DOID:5485	Sarcoma, Synovial	0.00565735234710283
DB08828	HhAntag691	DOID:2513	Carcinoma, Basal Cell	0.00527884071689842
DB00531	Cyclophosphamide	DOID:139	Papilloma	0.00524776802220382
DB00795	Sulfasalazine	DOID:139	Papilloma	0.00521075137514069
DB00997	Doxorubicin	DOID:2513	Carcinoma, Basal Cell	0.00515392155629167
DB06774	Capsaicin	DOID:139	Papilloma	0.00514256339852446
DB12418	Saccharin	DOID:139	Papilloma	0.00512669252389751
DB00812	Phenylbutazone	DOID:139	Papilloma	0.00512043113005499
DB00126	Ascorbic Acid	DOID:139	Papilloma	0.00507113925061285
DB12298	5-hydroxymethylfurfural	DOID:139	Papilloma	0.00506003449421664
DB06767	Ammonium Chloride	DOID:139	Papilloma	0.00501163685220527
DB02994	Cacodylic Acid	DOID:139	Papilloma	0.00495431403568157
DB01483	Barbital	DOID:139	Papilloma	0.0049310797020352
DB00904	Ondansetron	DOID:171	Neuroectodermal Tumors	0.00486880098197771
DB00997	Doxorubicin	DOID:8632	Sarcoma, Kaposi	0.0048626588003655
DB10345	Dust	DOID:139	Papilloma	0.00483799321269894
DB00993	Azathioprine	DOID:2513	Carcinoma, Basal Cell	0.00483240324465493
DB11091	Hydrogen Peroxide	DOID:139	Papilloma	0.00479583943315996
DB08901	ponatinib	DOID:8552	Leukemia, Myelogenous, Chronic, BCR-ABL Positive	0.00477526500410884
DB00541	Vincristine	DOID:8632	Sarcoma, Kaposi	0.00477317944246545
DB00570	Vinblastine	DOID:8632	Sarcoma, Kaposi	0.00475174034680757
DB01592	Iron	DOID:139	Papilloma	0.00472645398616843
DB04365	Arecoline	DOID:139	Papilloma	0.004717330241351
DB04365	Arecoline	DOID:2513	Carcinoma, Basal Cell	0.0047097856033451
DB00290	Bleomycin	DOID:8632	Sarcoma, Kaposi	0.00468907659604676
DB09096	Benzoyl Peroxide	DOID:139	Papilloma	0.00468786802304331
DB00531	Cyclophosphamide	DOID:4552	Carcinoma, Large Cell	0.00467800801533523
DB03419	Uracil	DOID:139	Papilloma	0.00461499675860731
DB01708	Dehydroepiandrosterone	DOID:11612	Polycystic Ovary Syndrome	0.00460349669472302
DB01132	Pioglitazone	DOID:139	Papilloma	0.00455419603162264
DB00515	Cisplatin	DOID:4552	Carcinoma, Large Cell	0.00453757498453465
DB01390	Sodium Bicarbonate	DOID:139	Papilloma	0.00453275662844364
DB06510	muraglitazar	DOID:139	Papilloma	0.00451374836599337
DB00441	gemcitabine	DOID:4552	Carcinoma, Large Cell	0.00450487873411285
DB08809	Dichloroacetic Acid	DOID:139	Papilloma	0.00439741557584037
DB00171	Adenosine Triphosphate	DOID:4552	Carcinoma, Large Cell	0.0043342130130126
DB01041	Thalidomide	DOID:8632	Sarcoma, Kaposi	0.00431740543042645
DB00495	Zidovudine	DOID:8632	Sarcoma, Kaposi	0.00417769427622526
DB01327	Cefazolin	DOID:2671	Carcinoma, Transitional Cell	0.00413801863499861
DB00853	Temozolomide	DOID:8632	Sarcoma, Kaposi	0.00413308751366424
DB00481	Raloxifene Hydrochloride	DOID:2671	Carcinoma, Transitional Cell	0.00405480665210243
DB00970	Dactinomycin	DOID:2671	Carcinoma, Transitional Cell	0.00403995866022465
DB00361	Vinorelbine	DOID:4552	Carcinoma, Large Cell	0.00401442082375334
DB01248	Docetaxel	DOID:2671	Carcinoma, Transitional Cell	0.00400085718581076
DB00531	Cyclophosphamide	DOID:2671	Carcinoma, Transitional Cell	0.00395721296323879
DB09110	Mesna	DOID:2671	Carcinoma, Transitional Cell	0.0039418441958121
DB00860	Prednisolone	DOID:2671	Carcinoma, Transitional Cell	0.00392944416372652
DB01017	Minocycline	DOID:3070	Glioma	0.00392309653963261
DB00795	Sulfasalazine	DOID:2671	Carcinoma, Transitional Cell	0.00392019631837124
DB00698	Nitrofurantoin	DOID:2671	Carcinoma, Transitional Cell	0.00391735457903673
DB00309	Vindesine	DOID:2671	Carcinoma, Transitional Cell	0.00391289433309348
DB00829	Diazepam	DOID:2671	Carcinoma, Transitional Cell	0.00389023974909984
DB01219	Dantrolene	DOID:2671	Carcinoma, Transitional Cell	0.00387319408040108
DB00997	Doxorubicin	DOID:2671	Carcinoma, Transitional Cell	0.00387091113634861
DB00682	Warfarin	DOID:2671	Carcinoma, Transitional Cell	0.00383945120267535
DB12418	Saccharin	DOID:2671	Carcinoma, Transitional Cell	0.00383613746636955
DB00515	Cisplatin	DOID:2671	Carcinoma, Transitional Cell	0.00381677993355376
DB00531	Cyclophosphamide	DOID:1040	Leukemia, Lymphocytic, Chronic, B-Cell	0.00381443681596759
DB00945	Aspirin	DOID:2671	Carcinoma, Transitional Cell	0.00381279653056319
DB01708	Dehydroepiandrosterone	DOID:299	Adenocarcinoma	0.00380556224444726
DB01174	Phenobarbital	DOID:2671	Carcinoma, Transitional Cell	0.00379364091829169
DB00441	gemcitabine	DOID:2671	Carcinoma, Transitional Cell	0.00378408368255643
DB00541	Vincristine	DOID:2671	Carcinoma, Transitional Cell	0.00378143177840238
DB00317	Gefitinib	DOID:2671	Carcinoma, Transitional Cell	0.00376723721883375
DB03783	Phenacetin	DOID:2671	Carcinoma, Transitional Cell	0.00376280560796525
DB00570	Vinblastine	DOID:2671	Carcinoma, Transitional Cell	0.00375999268355807
DB00277	Theophylline	DOID:1040	Leukemia, Lymphocytic, Chronic, B-Cell	0.00375510738997685
DB01219	Dantrolene	DOID:1040	Leukemia, Lymphocytic, Chronic, B-Cell	0.00373041793206051
DB00184	Nicotine	DOID:2671	Carcinoma, Transitional Cell	0.00372935354852453
DB00188	Bortezomib	DOID:2671	Carcinoma, Transitional Cell	0.00368576629400772
DB00201	Caffeine	DOID:2671	Carcinoma, Transitional Cell	0.00368103018481756
DB14085	Cadmium	DOID:2671	Carcinoma, Transitional Cell	0.00367852429618674
DB00305	Mitomycin	DOID:2671	Carcinoma, Transitional Cell	0.00367638931992341
DB02994	Cacodylic Acid	DOID:2671	Carcinoma, Transitional Cell	0.00366375897871317
DB01169	Arsenic Trioxide	DOID:1040	Leukemia, Lymphocytic, Chronic, B-Cell	0.00366125844368435
DB12662	naveglitazar	DOID:3355	Fibrosarcoma	0.00364484469649272
DB01483	Barbital	DOID:2671	Carcinoma, Transitional Cell	0.00364052464411111
DB00877	Sirolimus	DOID:1040	Leukemia, Lymphocytic, Chronic, B-Cell	0.00362526027479769
DB00537	Ciprofloxacin	DOID:2671	Carcinoma, Transitional Cell	0.00362445906781781
DB01083	Orlistat	DOID:1040	Leukemia, Lymphocytic, Chronic, B-Cell	0.00362131291885868
DB00181	Baclofen	DOID:2671	Carcinoma, Transitional Cell	0.00362049403209406
DB00958	Carboplatin	DOID:2671	Carcinoma, Transitional Cell	0.00359183266503303
DB04572	Thiotepa	DOID:2671	Carcinoma, Transitional Cell	0.00356390082159573
DB00993	Azathioprine	DOID:2671	Carcinoma, Transitional Cell	0.00354939282481846
DB03496	alvocidib	DOID:1040	Leukemia, Lymphocytic, Chronic, B-Cell	0.00352749716862187
DB00291	Chlorambucil	DOID:2671	Carcinoma, Transitional Cell	0.00352165716564466
DB00564	Carbamazepine	DOID:1040	Leukemia, Lymphocytic, Chronic, B-Cell	0.00350557879342526
DB00822	Disulfiram	DOID:1040	Leukemia, Lymphocytic, Chronic, B-Cell	0.00348531326487043
DB00318	Codeine	DOID:2671	Carcinoma, Transitional Cell	0.00347633020741521
DB00635	Prednisone	DOID:2671	Carcinoma, Transitional Cell	0.00341314257303347
DB00987	Cytarabine	DOID:1040	Leukemia, Lymphocytic, Chronic, B-Cell	0.00339564710964433
DB00291	Chlorambucil	DOID:1040	Leukemia, Lymphocytic, Chronic, B-Cell	0.00337888101728632
DB01393	Bezafibrate	DOID:1040	Leukemia, Lymphocytic, Chronic, B-Cell	0.0033776386901385
DB00515	Cisplatin	DOID:3355	Fibrosarcoma	0.00332298574540511
DB00242	Cladribine	DOID:1040	Leukemia, Lymphocytic, Chronic, B-Cell	0.00331907907400984
DB01169	Arsenic Trioxide	DOID:3355	Fibrosarcoma	0.00331024040421022
DB00437	Allopurinol	DOID:2671	Carcinoma, Transitional Cell	0.00326067462584499
DB01168	Procarbazine	DOID:2671	Carcinoma, Transitional Cell	0.00325889737634542
DB00741	Hydrocortisone	DOID:1040	Leukemia, Lymphocytic, Chronic, B-Cell	0.00323527351975892
DB06510	muraglitazar	DOID:2671	Carcinoma, Transitional Cell	0.00322319330833929
DB01041	Thalidomide	DOID:1040	Leukemia, Lymphocytic, Chronic, B-Cell	0.00318288161990219
DB00328	Indomethacin	DOID:3355	Fibrosarcoma	0.00317632113858844
DB00925	Phenoxybenzamine	DOID:1040	Leukemia, Lymphocytic, Chronic, B-Cell	0.00317178471946098
DB00252	Phenytoin	DOID:1040	Leukemia, Lymphocytic, Chronic, B-Cell	0.00316716710896523
DB01204	Mitoxantrone	DOID:2671	Carcinoma, Transitional Cell	0.00315244738463159
DB01234	Dexamethasone	DOID:3355	Fibrosarcoma	0.00305856094006794
DB00641	Simvastatin	DOID:3070	Glioma	0.00304780447295892
DB01204	Mitoxantrone	DOID:1040	Leukemia, Lymphocytic, Chronic, B-Cell	0.00300967123539218
DB01248	Docetaxel	DOID:3070	Glioma	0.00288564635232101
DB01593	Zinc	DOID:3070	Glioma	0.00286348749753794
DB01206	Lomustine	DOID:3070	Glioma	0.00284711586063311
DB00531	Cyclophosphamide	DOID:3070	Glioma	0.00284200213055195
DB04216	Quercetin	DOID:3070	Glioma	0.00283529778435375
DB00762	Irinotecan	DOID:3070	Glioma	0.0027873476268949
DB00544	Fluorouracil	DOID:3070	Glioma	0.00278572037309298
DB02656	2-(4-morpholinyl)-8-phenyl-4H-1-benzopyran-4-one	DOID:3070	Glioma	0.00274281058669155
DB07352	Apigenin	DOID:3070	Glioma	0.00272663382049652
DB00515	Cisplatin	DOID:3070	Glioma	0.00270156909931083
DB08398	2-amino-1-methyl-6-phenylimidazo(4,5-b)pyridine	DOID:8719	Carcinoma in Situ	0.00270104298831251
DB01169	Arsenic Trioxide	DOID:3070	Glioma	0.00268882375957967
DB00541	Vincristine	DOID:3070	Glioma	0.00266622094502631
DB00126	Ascorbic Acid	DOID:3070	Glioma	0.00266537335792359
DB00136	Calcitriol	DOID:3070	Glioma	0.00263564265420778
DB00197	Troglitazone	DOID:3070	Glioma	0.00262150414448124
DB14001	alpha-Tocopherol	DOID:3070	Glioma	0.00261835380836837
DB00188	Bortezomib	DOID:3070	Glioma	0.0025705554604256
DB00262	Carmustine	DOID:3070	Glioma	0.00256629661886885
DB00328	Indomethacin	DOID:3070	Glioma	0.00255490449282812
DB01042	Melphalan	DOID:3070	Glioma	0.00249016279632295
DB11119	Sodium Iodide	DOID:3070	Glioma	0.00248413237299515
DB06755	beta Carotene	DOID:3070	Glioma	0.00247931770149544
DB00958	Carboplatin	DOID:3070	Glioma	0.00247662183115248
DB04690	Camptothecin	DOID:3070	Glioma	0.00246298567193557
DB04572	Thiotepa	DOID:3070	Glioma	0.00244868998813795
DB01234	Dexamethasone	DOID:3070	Glioma	0.00243714429346918
DB02709	Resveratrol	DOID:3070	Glioma	0.00238975605538892
DB00773	Etoposide	DOID:3070	Glioma	0.00238732080978375
DB12072	orantinib	DOID:3070	Glioma	0.00234497800588239
DB00422	Methylphenidate	DOID:687	Hepatoblastoma	0.00227922241893362
DB00530	Erlotinib Hydrochloride	DOID:3070	Glioma	0.00227779962066686
DB01041	Thalidomide	DOID:3070	Glioma	0.00221044693394655
DB13950	Win 55212-2	DOID:3070	Glioma	0.00215988031016233
DB01168	Procarbazine	DOID:3070	Glioma	0.00214368654274287
DB00853	Temozolomide	DOID:3070	Glioma	0.0020261290177954
DB00938	Salmeterol Xinafoate	DOID:4310	Smooth Muscle Tumor	0.00178478050672746
DB13014	hypericin	DOID:3068	Glioblastoma	0.00163384570311196
DB03733	ethylene dichloride	DOID:3172	Adenoma	0.00120854697619686
DB01030	Topotecan	DOID:769	Neuroblastoma	0.00111618352498065
DB00997	Doxorubicin	DOID:1618	Fibroadenoma	0.00111393144201964
DB03843	Formaldehyde	DOID:3172	Adenoma	0.0010153942196167
DB00544	Fluorouracil	DOID:687	Hepatoblastoma	0.000997804995296097
DB00586	Diclofenac	DOID:769	Neuroblastoma	0.000988706452321058
DB04930	Permethrin	DOID:3172	Adenoma	0.00097428362934247
DB00158	Folic Acid	DOID:3172	Adenoma	0.000971110078451947
DB00531	Cyclophosphamide	DOID:769	Neuroblastoma	0.000970629907466308
DB00851	Dacarbazine	DOID:769	Neuroblastoma	0.000961844739729916
DB09110	Mesna	DOID:769	Neuroblastoma	0.000955261141842616
DB00220	Nelfinavir	DOID:3962	Adenocarcinoma, Follicular	0.000947320279922597
DB00982	Isotretinoin	DOID:769	Neuroblastoma	0.000930598366532625
DB00309	Vindesine	DOID:769	Neuroblastoma	0.000926311278642605
DB00762	Irinotecan	DOID:769	Neuroblastoma	0.000915975406566166
DB00515	Cisplatin	DOID:687	Hepatoblastoma	0.000913653723766377
DB00945	Aspirin	DOID:349	Carcinoma, Signet Ring Cell	0.000902913287158729
DB01174	Phenobarbital	DOID:687	Hepatoblastoma	0.000890514709811701
DB00997	Doxorubicin	DOID:769	Neuroblastoma	0.000884328083190927
DB00515	Cisplatin	DOID:769	Neuroblastoma	0.000830196879060257
DB01169	Arsenic Trioxide	DOID:769	Neuroblastoma	0.000817451538504859
DB12257	Platinum	DOID:769	Neuroblastoma	0.000797004702351761
DB00541	Vincristine	DOID:769	Neuroblastoma	0.000794848724576785
DB11672	Curcumin	DOID:3172	Adenoma	0.000781579131010606
DB00945	Aspirin	DOID:3172	Adenoma	0.000762019616554515
DB00197	Troglitazone	DOID:769	Neuroblastoma	0.000750131922880631
DB00927	Famotidine	DOID:3172	Adenoma	0.000747305799801073
DB01174	Phenobarbital	DOID:3172	Adenoma	0.000742864003806947
DB09276	Gold Sodium Thiomalate	DOID:3172	Adenoma	0.00071564140290457
DB00188	Bortezomib	DOID:769	Neuroblastoma	0.000699183239457373
DB00313	Valproic Acid	DOID:1618	Fibroadenoma	0.000694829053784023
DB00482	Celecoxib	DOID:769	Neuroblastoma	0.000693443358339412
DB00605	Sulindac	DOID:3172	Adenoma	0.000686076781025041
DB00501	Cimetidine	DOID:349	Carcinoma, Signet Ring Cell	0.000630760634453314
DB00201	Caffeine	DOID:3172	Adenoma	0.000630253270936781
DB14513	Magnesium	DOID:3172	Adenoma	0.000623550805243216
DB00328	Indomethacin	DOID:3172	Adenoma	0.000619338411868658
DB01042	Melphalan	DOID:769	Neuroblastoma	0.000618790575468414
DB02994	Cacodylic Acid	DOID:3172	Adenoma	0.000612982063993944
DB04827	Urethane	DOID:3172	Adenoma	0.000610882594656009
DB00898	Ethanol	DOID:3172	Adenoma	0.000610596133838275
DB08895	tofacitinib	DOID:3172	Adenoma	0.000610256024269323
DB00958	Carboplatin	DOID:769	Neuroblastoma	0.000605249610724262
DB08398	2-amino-1-methyl-6-phenylimidazo(4,5-b)pyridine	DOID:3172	Adenoma	0.000584945791042717
DB01008	Busulfan	DOID:769	Neuroblastoma	0.000579667884745821
DB04572	Thiotepa	DOID:769	Neuroblastoma	0.000577317767549861
DB00104	Octreotide	DOID:3172	Adenoma	0.000570268485286168
DB01065	Melatonin	DOID:3172	Adenoma	0.000535977690542016
DB00773	Etoposide	DOID:769	Neuroblastoma	0.000515948588382092
DB01234	Dexamethasone	DOID:3172	Adenoma	0.000501578213454739
DB01262	Decitabine	DOID:769	Neuroblastoma	0.000497618191299214
DB11082	Coal Tar	DOID:3172	Adenoma	0.0004849517719334
DB08865	Crizotinib	DOID:769	Neuroblastoma	0.000474409263300207
DB01393	Bezafibrate	DOID:3172	Adenoma	0.000469637924711979
DB00995	Auranofin	DOID:3172	Adenoma	0.000454446059047858
DB02709	Resveratrol	DOID:3172	Adenoma	0.000454189974674595
DB00780	Phenelzine	DOID:3172	Adenoma	0.000415640659058508
DB00252	Phenytoin	DOID:687	Hepatoblastoma	0.000406817047827506
DB00175	Pravastatin	DOID:3172	Adenoma	0.000380254841473065
DB00694	Daunorubicin	DOID:1618	Fibroadenoma	0.000374957159251271
DB12116	epigallocatechin gallate	DOID:3172	Adenoma	0.000357954763695805
DB00842	Oxazepam	DOID:687	Hepatoblastoma	0.000328750870059995
DB00252	Phenytoin	DOID:769	Neuroblastoma	0.000323360201728722
DB00554	Piroxicam	DOID:3172	Adenoma	0.000313362184168203
DB00661	Verapamil	DOID:687	Hepatoblastoma	0.000260461181066578
DB01200	Bromocriptine	DOID:3172	Adenoma	0.000249775772231491
DB00996	Gabapentin	DOID:3172	Adenoma	0.000247275635238946
DB13178	Inositol	DOID:3172	Adenoma	0.000245810893306758
DB00712	Flurbiprofen	DOID:3172	Adenoma	0.000203625430517978
DB00842	Oxazepam	DOID:3172	Adenoma	0.000181100165469222
DB06510	muraglitazar	DOID:3172	Adenoma	0.000172416393854551
DB00853	Temozolomide	DOID:769	Neuroblastoma	0.000154756795377669
DB01041	Thalidomide	DOID:5151	Neurofibroma, Plexiform	0.000149646369975703
DB00763	Methimazole	DOID:3172	Adenoma	0.000149274851795927
DB00853	Temozolomide	DOID:3172	Adenoma	9.05629357665742e-05
DB08809	Dichloroacetic Acid	DOID:3172	Adenoma	5.60836029554861e-05
DB00860	Prednisolone	DOID:255	Hemangioma	3.26994561694431e-05
DB11152	Trichloroacetic Acid	DOID:3172	Adenoma	1.23696403688638e-05
DB00898	Ethanol	DOID:255	Hemangioma	-0.000235371659841572
DB00993	Azathioprine	DOID:255	Hemangioma	-0.000347351883363895
DB00780	Phenelzine	DOID:255	Hemangioma	-0.000430327133888592
DB00313	Valproic Acid	DOID:255	Hemangioma	-0.000444935959962773
DB00635	Prednisone	DOID:255	Hemangioma	-0.000483602133173573
DB01356	Lithium	DOID:255	Hemangioma	-0.000504873937534196
DB04630	Aldosterone	DOID:3172	Adenoma	-0.000508739223680461
DB00755	Tretinoin	DOID:3308	Carcinoma, Embryonal	-0.000551994568493992
DB00531	Cyclophosphamide	DOID:3308	Carcinoma, Embryonal	-0.000640784414554414
DB00541	Vincristine	DOID:5241	Hemangioblastoma	-0.000646551297767157
DB00531	Cyclophosphamide	DOID:715	Leukemia, T-Cell	-0.000651079062781629
DB01169	Arsenic Trioxide	DOID:715	Leukemia, T-Cell	-0.000804257433142847
DB00541	Vincristine	DOID:3308	Carcinoma, Embryonal	-0.0008165656006698
DB00541	Vincristine	DOID:715	Leukemia, T-Cell	-0.000826860246779599
DB00570	Vinblastine	DOID:3308	Carcinoma, Embryonal	-0.000838004695883594
DB00328	Indomethacin	DOID:350	Dermatofibrosarcoma	-0.000859971504923802
DB00290	Bleomycin	DOID:3308	Carcinoma, Embryonal	-0.000900668445962278
DB12874	quizartinib	DOID:9119	Leukemia, Myeloid, Acute	-0.000970901217191251
DB00636	Clofibrate	DOID:3507	Dermatofibrosarcoma	-0.0010485951778856
DB00987	Cytarabine	DOID:715	Leukemia, T-Cell	-0.00106986876737826
DB02709	Resveratrol	DOID:715	Leukemia, T-Cell	-0.00110332513643121
DB00255	Diethylstilbestrol	DOID:4468	Adenocarcinoma, Clear Cell	-0.00114713414324276
DB01168	Procarbazine	DOID:5241	Hemangioblastoma	-0.00116908569965403
DB00499	Flutamide	DOID:11612	Polycystic Ovary Syndrome	-0.00119915912936099
DB00641	Simvastatin	DOID:11612	Polycystic Ovary Syndrome	-0.00131722602214259
DB00143	Glutathione	DOID:11612	Polycystic Ovary Syndrome	-0.00134565179283632
DB00158	Folic Acid	DOID:11612	Polycystic Ovary Syndrome	-0.00145835433649657
DB01030	Topotecan	DOID:9538	Multiple Myeloma	-0.0014861609242738
DB01593	Zinc	DOID:11612	Polycystic Ovary Syndrome	-0.00150154299678197
DB01169	Arsenic Trioxide	DOID:8864	Leukemia, Monocytic, Acute	-0.00151754507417314
DB00481	Raloxifene Hydrochloride	DOID:9538	Multiple Myeloma	-0.00153412085226725
DB00755	Tretinoin	DOID:9538	Multiple Myeloma	-0.00154292469341135
DB00783	Estradiol	DOID:11612	Polycystic Ovary Syndrome	-0.00155994853594612
DB00977	Ethinyl Estradiol	DOID:11612	Polycystic Ovary Syndrome	-0.00156153344970724
DB04930	Permethrin	DOID:9538	Multiple Myeloma	-0.00156386695964008
DB00917	Dinoprostone	DOID:9538	Multiple Myeloma	-0.00156930139725821
DB01248	Docetaxel	DOID:9538	Multiple Myeloma	-0.00158807031872234
DB01593	Zinc	DOID:9538	Multiple Myeloma	-0.00161022917299382
DB00917	Dinoprostone	DOID:4235	Sarcoma	-0.0016239116877559
DB00531	Cyclophosphamide	DOID:9538	Multiple Myeloma	-0.00163171453952506
DB01248	Docetaxel	DOID:4235	Sarcoma	-0.00164268060704577
DB00860	Prednisolone	DOID:9538	Multiple Myeloma	-0.00165948333950984
DB05109	Trabectedin	DOID:4235	Sarcoma	-0.00166575563095341
DB00309	Vindesine	DOID:9538	Multiple Myeloma	-0.00167603317151778
DB00531	Cyclophosphamide	DOID:4235	Sarcoma	-0.00168632483027855
DB00851	Dacarbazine	DOID:4235	Sarcoma	-0.00169510999814284
DB00126	Ascorbic Acid	DOID:11612	Polycystic Ovary Syndrome	-0.00169965713664501
DB09110	Mesna	DOID:4235	Sarcoma	-0.00170169359738105
DB00396	Progesterone	DOID:11612	Polycystic Ovary Syndrome	-0.00170374295916977
DB01083	Orlistat	DOID:11612	Polycystic Ovary Syndrome	-0.0017161522613778
DB00997	Doxorubicin	DOID:9538	Multiple Myeloma	-0.00171801636757698
DB00262	Carmustine	DOID:3192	Neurilemmoma	-0.00172045266314759
DB00445	Epirubicin	DOID:4235	Sarcoma	-0.00172351526211846
DB04960	tipifarnib	DOID:9538	Multiple Myeloma	-0.00172371590331101
DB01006	Letrozole	DOID:11612	Polycystic Ovary Syndrome	-0.00172809495356054
DB00428	Streptozocin	DOID:4235	Sarcoma	-0.0017296604852506
DB00309	Vindesine	DOID:4235	Sarcoma	-0.00173064345966713
DB06774	Capsaicin	DOID:9538	Multiple Myeloma	-0.00173691916405707
DB00544	Fluorouracil	DOID:4235	Sarcoma	-0.00174260658742488
DB00197	Troglitazone	DOID:11612	Polycystic Ovary Syndrome	-0.0017435263506629
DB00682	Warfarin	DOID:9538	Multiple Myeloma	-0.0017494763015913
DB11672	Curcumin	DOID:9538	Multiple Myeloma	-0.00175657145863985
DB00515	Cisplatin	DOID:9538	Multiple Myeloma	-0.00177214757027235
DB00997	Doxorubicin	DOID:4235	Sarcoma	-0.00177262665716162
DB00987	Cytarabine	DOID:8864	Leukemia, Monocytic, Acute	-0.00178315640745643
DB01169	Arsenic Trioxide	DOID:9538	Multiple Myeloma	-0.00178489291191488
DB00441	gemcitabine	DOID:9538	Multiple Myeloma	-0.00180484382114534
DB00541	Vincristine	DOID:9538	Multiple Myeloma	-0.00180749572390317
DB11672	Curcumin	DOID:4235	Sarcoma	-0.00181118174837016
DB02709	Resveratrol	DOID:8864	Leukemia, Monocytic, Acute	-0.00181661277808677
DB00877	Sirolimus	DOID:9538	Multiple Myeloma	-0.00182089108154051
DB00515	Cisplatin	DOID:4235	Sarcoma	-0.0018267578598712
DB00412	Rosiglitazone	DOID:11612	Polycystic Ovary Syndrome	-0.0018295618445139
DB05076	Fenretinide	DOID:2645	Mesothelioma	-0.00182960692473079
DB00136	Calcitriol	DOID:9538	Multiple Myeloma	-0.00183807401664373
DB11616	pirarubicin	DOID:2645	Mesothelioma	-0.00184638299379804
DB00398	Sorafenib	DOID:2645	Mesothelioma	-0.00185778713156727
DB00783	Estradiol	DOID:5119	Ovarian Cysts	-0.00187209018034286
DB01206	Lomustine	DOID:3181	Oligodendroglioma	-0.0018824541180207
DB00928	Azacitidine	DOID:9538	Multiple Myeloma	-0.00189104116587393
DB00188	Bortezomib	DOID:9538	Multiple Myeloma	-0.00190316120965852
DB00262	Carmustine	DOID:9538	Multiple Myeloma	-0.00190742005035551
DB00482	Celecoxib	DOID:9538	Multiple Myeloma	-0.00190890108966093
DB00762	Irinotecan	DOID:3181	Oligodendroglioma	-0.0019422223512864
DB00928	Azacitidine	DOID:4235	Sarcoma	-0.00194565145559002
DB00977	Ethinyl Estradiol	DOID:2645	Mesothelioma	-0.00194853651911677
DB01393	Bezafibrate	DOID:11612	Polycystic Ovary Syndrome	-0.00195982648979955
DB11663	2-(1H-indazol-4-yl)-6-(4-methanesulfonylpiperazin-1-ylmethyl)-4-morpholin-4-ylthieno(3,2-d)pyrimidine	DOID:9538	Multiple Myeloma	-0.00196223989411328
DB00201	Caffeine	DOID:4235	Sarcoma	-0.00196250760658236
DB02709	Resveratrol	DOID:11612	Polycystic Ovary Syndrome	-0.00197527444028813
DB01042	Melphalan	DOID:9538	Multiple Myeloma	-0.00198355387520712
DB00997	Doxorubicin	DOID:2645	Mesothelioma	-0.00199633326251194
DB00499	Flutamide	DOID:299	Adenocarcinoma	-0.00199709357895463
DB08828	HhAntag691	DOID:2512	Basal Cell Nevus Syndrome	-0.00200555672061411
DB00882	Clomiphene	DOID:11612	Polycystic Ovary Syndrome	-0.00201169728587038
DB00396	Progesterone	DOID:5119	Ovarian Cysts	-0.00201588460336756
DB01008	Busulfan	DOID:9538	Multiple Myeloma	-0.00202267656477153
DB04572	Thiotepa	DOID:9538	Multiple Myeloma	-0.00202502668201722
DB00624	Testosterone	DOID:11612	Polycystic Ovary Syndrome	-0.00202585537689705
DB00313	Valproic Acid	DOID:11612	Polycystic Ovary Syndrome	-0.00202843258201304
DB11672	Curcumin	DOID:2645	Mesothelioma	-0.00203488835235268
DB01234	Dexamethasone	DOID:9538	Multiple Myeloma	-0.00203657237520451
DB01006	Letrozole	DOID:5119	Ovarian Cysts	-0.00204023659828058
DB00515	Cisplatin	DOID:2645	Mesothelioma	-0.00205046446548087
DB00987	Cytarabine	DOID:9538	Multiple Myeloma	-0.00205050424569555
DB00642	Pemetrexed	DOID:2645	Mesothelioma	-0.00205104784877809
DB00958	Carboplatin	DOID:4235	Sarcoma	-0.00205170512740429
DB00945	Aspirin	DOID:2645	Mesothelioma	-0.00205444786741983
DB00541	Vincristine	DOID:3181	Oligodendroglioma	-0.00206334903449436
DB11135	Selenium	DOID:11612	Polycystic Ovary Syndrome	-0.0020725072536907
DB00441	gemcitabine	DOID:2645	Mesothelioma	-0.00208316071619398
DB02709	Resveratrol	DOID:9538	Multiple Myeloma	-0.00208396061574325
DB04786	Suramin	DOID:9538	Multiple Myeloma	-0.00208478979210815
DB00773	Etoposide	DOID:9538	Multiple Myeloma	-0.0020863958600801
DB11094	Vitamin D	DOID:2512	Basal Cell Nevus Syndrome	-0.00208904701540737
DB00877	Sirolimus	DOID:2645	Mesothelioma	-0.00209920797422304
DB00317	Gefitinib	DOID:2645	Mesothelioma	-0.0021000071791777
DB01262	Decitabine	DOID:9538	Multiple Myeloma	-0.00210472625894644
DB09130	Copper	DOID:2645	Mesothelioma	-0.00211345256088526
DB01094	hesperetin	DOID:299	Adenocarcinoma	-0.00212835422585035
DB00773	Etoposide	DOID:4235	Sarcoma	-0.0021410061511178
DB00227	Lovastatin	DOID:4235	Sarcoma	-0.00216212592408473
DB00262	Carmustine	DOID:3181	Oligodendroglioma	-0.00216327335822532
DB01030	Topotecan	DOID:299	Adenocarcinoma	-0.00217540919946392
DB00635	Prednisone	DOID:9538	Multiple Myeloma	-0.00217578492949235
DB00162	Vitamin A	DOID:9538	Multiple Myeloma	-0.0021762904813807
DB13178	Inositol	DOID:11612	Polycystic Ovary Syndrome	-0.00218365352129004
DB03843	Formaldehyde	DOID:299	Adenocarcinoma	-0.00221200464629325
DB00859	Penicillamine	DOID:2645	Mesothelioma	-0.00223268215931418
DB00822	Disulfiram	DOID:2645	Mesothelioma	-0.00223915498439899
DB05076	Fenretinide	DOID:299	Adenocarcinoma	-0.00224053830622941
DB09153	Sodium Chloride	DOID:299	Adenocarcinoma	-0.00224730824146937
DB11716	Misonidazole	DOID:299	Adenocarcinoma	-0.00226051219444658
DB01041	Thalidomide	DOID:9538	Multiple Myeloma	-0.00226326973566151
DB00958	Carboplatin	DOID:2645	Mesothelioma	-0.00227541173213288
DB01248	Docetaxel	DOID:299	Adenocarcinoma	-0.00227731859357496
DB00252	Phenytoin	DOID:9538	Multiple Myeloma	-0.00227898424516317
DB04572	Thiotepa	DOID:3181	Oligodendroglioma	-0.0022808799906864
DB00531	Cyclophosphamide	DOID:299	Adenocarcinoma	-0.00232096281599061
DB02546	Vorinostat	DOID:299	Adenocarcinoma	-0.00232100570911788
DB13182	daidzein	DOID:299	Adenocarcinoma	-0.00232456987015885
DB12025	triptolide	DOID:9538	Multiple Myeloma	-0.00232830085778081
DB00851	Dacarbazine	DOID:299	Adenocarcinoma	-0.00232974798535414
DB01168	Procarbazine	DOID:9538	Multiple Myeloma	-0.00233003012744072
DB01167	Itraconazole	DOID:9538	Multiple Myeloma	-0.00233131024180102
DB00860	Prednisolone	DOID:299	Adenocarcinoma	-0.00234873161628803
DB04539	glyphosate	DOID:11612	Polycystic Ovary Syndrome	-0.00235001015390869
DB00783	Estradiol	DOID:299	Adenocarcinoma	-0.00235788298498553
DB00977	Ethinyl Estradiol	DOID:299	Adenocarcinoma	-0.00235946789924403
DB00428	Streptozocin	DOID:299	Adenocarcinoma	-0.00236429847067134
DB00773	Etoposide	DOID:2645	Mesothelioma	-0.00236471275596008
DB01162	Terazosin	DOID:2671	Carcinoma, Transitional Cell	-0.00236478558847343
DB00309	Vindesine	DOID:299	Adenocarcinoma	-0.00236528144599736
DB01151	Desipramine	DOID:299	Adenocarcinoma	-0.00237287775653263
DB00762	Irinotecan	DOID:299	Adenocarcinoma	-0.00237561731791393
DB00544	Fluorouracil	DOID:299	Adenocarcinoma	-0.00237724457312273
DB00641	Simvastatin	DOID:707	Lymphoma, B-Cell	-0.00238544902302797
DB00183	Pentagastrin	DOID:299	Adenocarcinoma	-0.00239871688609041
DB00322	Floxuridine	DOID:299	Adenocarcinoma	-0.00240352153457925
DB00997	Doxorubicin	DOID:299	Adenocarcinoma	-0.00240726464324316
DB12418	Saccharin	DOID:299	Adenocarcinoma	-0.00244203831343006
DB01005	Hydroxyurea	DOID:299	Adenocarcinoma	-0.00245777701080831
DB00515	Cisplatin	DOID:2994	Neoplasms, Germ Cell and Embryonal	-0.00245893888675132
DB11135	Selenium	DOID:2645	Mesothelioma	-0.00245951032331694
DB00515	Cisplatin	DOID:299	Adenocarcinoma	-0.0024613958458888
DB00945	Aspirin	DOID:299	Adenocarcinoma	-0.00246537924725933
DB01169	Arsenic Trioxide	DOID:299	Adenocarcinoma	-0.00247414118695579
DB00530	Erlotinib Hydrochloride	DOID:2645	Mesothelioma	-0.00247423394534698
DB00255	Diethylstilbestrol	DOID:299	Adenocarcinoma	-0.00247842809346556
DB01174	Phenobarbital	DOID:299	Adenocarcinoma	-0.00248453486168378
DB00435	Nitric Oxide	DOID:299	Adenocarcinoma	-0.00249239937132463
DB00441	gemcitabine	DOID:299	Adenocarcinoma	-0.00249409209674402
DB00541	Vincristine	DOID:299	Adenocarcinoma	-0.00249674400162638
DB00755	Tretinoin	DOID:3247	Rhabdomyosarcoma	-0.00249958585399403
DB00396	Progesterone	DOID:299	Adenocarcinoma	-0.00250167741090925
DB00554	Piroxicam	DOID:2645	Mesothelioma	-0.00250310530077604
DB05294	N-(4-bromo-2-fluorophenyl)-6-methoxy-7-((1-methylpiperidin-4-yl)methoxy)quinazolin-4-amine	DOID:299	Adenocarcinoma	-0.00250336262451347
DB00970	Dactinomycin	DOID:3247	Rhabdomyosarcoma	-0.00250563000423389
DB00293	raltitrexed	DOID:2645	Mesothelioma	-0.00250893259066222
DB01050	Ibuprofen	DOID:299	Adenocarcinoma	-0.00250982089678422
DB00317	Gefitinib	DOID:299	Adenocarcinoma	-0.00251093856077935
DB00570	Vinblastine	DOID:2994	Neoplasms, Germ Cell and Embryonal	-0.00251572613716624
DB01188	Ciclopirox	DOID:299	Adenocarcinoma	-0.00252517638904683
DB01645	Genistein	DOID:299	Adenocarcinoma	-0.00252680433265786
DB04839	Cyproterone Acetate	DOID:11612	Polycystic Ovary Syndrome	-0.00252725417573442
DB00605	Sulindac	DOID:299	Adenocarcinoma	-0.00254132208404647
DB01041	Thalidomide	DOID:2645	Mesothelioma	-0.0025415866316907
DB00007	Leuprolide	DOID:299	Adenocarcinoma	-0.00254367857667594
DB00951	Isoniazid	DOID:299	Adenocarcinoma	-0.00255874605536112
DB03568	Butyric Acid	DOID:299	Adenocarcinoma	-0.00256863619944616
DB12881	indole-3-carbinol	DOID:5119	Ovarian Cysts	-0.00256980831029187
DB00361	Vinorelbine	DOID:2645	Mesothelioma	-0.00257361862572571
DB00290	Bleomycin	DOID:2994	Neoplasms, Germ Cell and Embryonal	-0.00257838988627148
DB00541	Vincristine	DOID:4844	Ependymoma	-0.00258550288791161
DB01168	Procarbazine	DOID:3181	Oligodendroglioma	-0.00258588343602286
DB06287	temsirolimus	DOID:2645	Mesothelioma	-0.00258707415112005
DB00531	Cyclophosphamide	DOID:3247	Rhabdomyosarcoma	-0.00258837570040972
DB00531	Cyclophosphamide	DOID:707	Lymphoma, B-Cell	-0.00259125136471018
DB02546	Vorinostat	DOID:707	Lymphoma, B-Cell	-0.00259129425904183
DB00262	Carmustine	DOID:299	Adenocarcinoma	-0.00259666832662921
DB00201	Caffeine	DOID:299	Adenocarcinoma	-0.00259714559324655
DB00851	Dacarbazine	DOID:3247	Rhabdomyosarcoma	-0.0025971608698301
DB00531	Cyclophosphamide	DOID:1037	Leukemia, Lymphoid	-0.00259738831613722
DB00482	Celecoxib	DOID:299	Adenocarcinoma	-0.00259814936588489
DB00305	Mitomycin	DOID:299	Adenocarcinoma	-0.00260178645908573
DB09110	Mesna	DOID:3247	Rhabdomyosarcoma	-0.00260374446891511
DB00328	Indomethacin	DOID:299	Adenocarcinoma	-0.00260806045385655
DB04827	Urethane	DOID:299	Adenocarcinoma	-0.00261651627122196
DB00531	Cyclophosphamide	DOID:4236	Carcinosarcoma	-0.00261747091349653
DB00860	Prednisolone	DOID:707	Lymphoma, B-Cell	-0.00261902016586026
DB00864	Tacrolimus	DOID:707	Lymphoma, B-Cell	-0.00262356047378367
DB04216	Quercetin	DOID:4236	Carcinosarcoma	-0.0026241752593821
DB00783	Estradiol	DOID:3247	Rhabdomyosarcoma	-0.00262529587173878
DB00357	Aminoglutethimide	DOID:299	Adenocarcinoma	-0.00262560198340635
DB00773	Etoposide	DOID:4440	Seminoma	-0.00263457238000077
DB08398	2-amino-1-methyl-6-phenylimidazo(4,5-b)pyridine	DOID:299	Adenocarcinoma	-0.00264245307306245
DB00762	Irinotecan	DOID:3247	Rhabdomyosarcoma	-0.00264303020291569
DB00277	Theophylline	DOID:1037	Leukemia, Lymphoid	-0.00265671774247968
DB00104	Octreotide	DOID:299	Adenocarcinoma	-0.00265713037929506
DB01042	Melphalan	DOID:299	Adenocarcinoma	-0.00267280214992473
DB00997	Doxorubicin	DOID:3247	Rhabdomyosarcoma	-0.00267467752873875
DB00997	Doxorubicin	DOID:707	Lymphoma, B-Cell	-0.00267755319221498
DB09073	palbociclib	DOID:2994	Neoplasms, Germ Cell and Embryonal	-0.00268216545885471
DB00997	Doxorubicin	DOID:1037	Leukemia, Lymphoid	-0.00268369014417848
DB00958	Carboplatin	DOID:2994	Neoplasms, Germ Cell and Embryonal	-0.00268388615535022
DB08059	Wortmannin	DOID:299	Adenocarcinoma	-0.0026852761952272
DB00262	Carmustine	DOID:4844	Ependymoma	-0.00268542721218969
DB00958	Carboplatin	DOID:299	Adenocarcinoma	-0.0026863431144948
DB01065	Melatonin	DOID:299	Adenocarcinoma	-0.00269142117330025
DB07232	veliparib	DOID:299	Adenocarcinoma	-0.00270300732028607
DB00853	Temozolomide	DOID:3181	Oligodendroglioma	-0.00270344096193844
DB00655	Estrone	DOID:299	Adenocarcinoma	-0.00272431507182793
DB00993	Azathioprine	DOID:299	Adenocarcinoma	-0.00272878295469516
DB00515	Cisplatin	DOID:3247	Rhabdomyosarcoma	-0.00272880873150163
DB01005	Hydroxyurea	DOID:1037	Leukemia, Lymphoid	-0.00273420251171521
DB01206	Lomustine	DOID:3069	Astrocytoma	-0.00273610166101259
DB00515	Cisplatin	DOID:1037	Leukemia, Lymphoid	-0.00273782134771229
DB00257	Clotrimazole	DOID:299	Adenocarcinoma	-0.00274344279211382
DB01436	alfacalcidol	DOID:299	Adenocarcinoma	-0.00274582974939454
DB06824	Trientine	DOID:2645	Mesothelioma	-0.00274663475113803
DB01169	Arsenic Trioxide	DOID:1037	Leukemia, Lymphoid	-0.00275056668810427
DB00291	Chlorambucil	DOID:299	Adenocarcinoma	-0.00275651861318684
DB06724	Calcium Carbonate	DOID:299	Adenocarcinoma	-0.00276141454548641
DB00541	Vincristine	DOID:3247	Rhabdomyosarcoma	-0.0027641568862551
DB00541	Vincristine	DOID:707	Lymphoma, B-Cell	-0.0027670325493512
DB00541	Vincristine	DOID:1037	Leukemia, Lymphoid	-0.00277316950243735
DB00773	Etoposide	DOID:2994	Neoplasms, Germ Cell and Embryonal	-0.00277318717701737
DB02709	Resveratrol	DOID:299	Adenocarcinoma	-0.00277320889120338
DB00126	Ascorbic Acid	DOID:1037	Leukemia, Lymphoid	-0.00277401708783477
DB00773	Etoposide	DOID:299	Adenocarcinoma	-0.00277564413716382
DB00570	Vinblastine	DOID:3247	Rhabdomyosarcoma	-0.00278559598107455
DB01188	Ciclopirox	DOID:3247	Rhabdomyosarcoma	-0.00279258927474492
DB00890	Dienestrol	DOID:299	Adenocarcinoma	-0.0028000896576801
DB01101	Capecitabine	DOID:299	Adenocarcinoma	-0.00280357796244692
DB00136	Calcitriol	DOID:1037	Leukemia, Lymphoid	-0.00280374779292194
DB06543	astaxanthine	DOID:299	Adenocarcinoma	-0.00280551975107903
DB00882	Clomiphene	DOID:299	Adenocarcinoma	-0.0028096317355706
DB08865	Crizotinib	DOID:299	Adenocarcinoma	-0.00281718346244466
DB07706	2-hydroxyestradiol	DOID:299	Adenocarcinoma	-0.00282009174440835
DB00624	Testosterone	DOID:299	Adenocarcinoma	-0.00282378982568778
DB00276	Amsacrine	DOID:299	Adenocarcinoma	-0.00282472890478848
DB00313	Valproic Acid	DOID:299	Adenocarcinoma	-0.00282636703159246
DB13323	Trichloroethylene	DOID:3069	Astrocytoma	-0.00283690605214295
DB01373	Calcium	DOID:0060060	Lymphoma, Non-Hodgkin	-0.00285464632815382
DB00188	Bortezomib	DOID:3247	Rhabdomyosarcoma	-0.00285982237104767
DB06825	Triptorelin Pamoate	DOID:299	Adenocarcinoma	-0.00286259255046774
DB00188	Bortezomib	DOID:707	Lymphoma, B-Cell	-0.00286269803313834
DB00635	Prednisone	DOID:299	Adenocarcinoma	-0.00286503320509459
DB03496	alvocidib	DOID:707	Lymphoma, B-Cell	-0.00287819100946242
DB00515	Cisplatin	DOID:3069	Astrocytoma	-0.00288164842143692
DB03496	alvocidib	DOID:1037	Leukemia, Lymphoid	-0.00288432796306372
DB00530	Erlotinib Hydrochloride	DOID:299	Adenocarcinoma	-0.00288516532612439
DB00526	Oxaliplatin	DOID:299	Adenocarcinoma	-0.00289029693933875
DB14574	Cobalt	DOID:3247	Rhabdomyosarcoma	-0.00290019946355093
DB00541	Vincristine	DOID:3069	Astrocytoma	-0.00291699657684409
DB11663	2-(1H-indazol-4-yl)-6-(4-methanesulfonylpiperazin-1-ylmethyl)-4-morpholin-4-ylthieno(3,2-d)pyrimidine	DOID:3247	Rhabdomyosarcoma	-0.00291890105509742
DB00293	raltitrexed	DOID:299	Adenocarcinoma	-0.00291986397204893
DB11663	2-(1H-indazol-4-yl)-6-(4-methanesulfonylpiperazin-1-ylmethyl)-4-morpholin-4-ylthieno(3,2-d)pyrimidine	DOID:707	Lymphoma, B-Cell	-0.00292177671904261
DB13853	Anethole Trithione	DOID:299	Adenocarcinoma	-0.00292211305872049
DB08398	2-amino-1-methyl-6-phenylimidazo(4,5-b)pyridine	DOID:4236	Carcinosarcoma	-0.0029389611723021
DB01042	Melphalan	DOID:3247	Rhabdomyosarcoma	-0.00294021503553401
DB01042	Melphalan	DOID:707	Lymphoma, B-Cell	-0.00294309069908484
DB00336	Nitrofurazone	DOID:4440	Seminoma	-0.00295282365375817
DB04690	Camptothecin	DOID:1037	Leukemia, Lymphoid	-0.00297640477425622
DB00996	Gabapentin	DOID:299	Adenocarcinoma	-0.00298012322964515
DB01008	Busulfan	DOID:707	Lymphoma, B-Cell	-0.00298221338956585
DB00361	Vinorelbine	DOID:299	Adenocarcinoma	-0.00298455000713195
DB04572	Thiotepa	DOID:1037	Leukemia, Lymphoid	-0.00299070045893847
DB00993	Azathioprine	DOID:707	Lymphoma, B-Cell	-0.00299907150337566
DB00987	Cytarabine	DOID:3247	Rhabdomyosarcoma	-0.00300716540581638
DB00987	Cytarabine	DOID:707	Lymphoma, B-Cell	-0.00301004107009197
DB00531	Cyclophosphamide	DOID:8584	Burkitt Lymphoma	-0.00301119185543277
DB00987	Cytarabine	DOID:1037	Leukemia, Lymphoid	-0.00301617802259548
DB00262	Carmustine	DOID:3069	Astrocytoma	-0.00301692090164797
DB01168	Procarbazine	DOID:299	Adenocarcinoma	-0.00301927840318774
DB04066	trans-3-(4'-hydroxyphenyl)-2-propenoic acid	DOID:299	Adenocarcinoma	-0.00302388987043136
DB09110	Mesna	DOID:8584	Burkitt Lymphoma	-0.00302656062310815
DB00291	Chlorambucil	DOID:1037	Leukemia, Lymphoid	-0.00303294411545087
DB00860	Prednisolone	DOID:8584	Burkitt Lymphoma	-0.00303896065470701
DB01041	Thalidomide	DOID:4844	Ependymoma	-0.00304127689804991
DB00773	Etoposide	DOID:3247	Rhabdomyosarcoma	-0.00304305702249243
DB02709	Resveratrol	DOID:707	Lymphoma, B-Cell	-0.00304349744046652
DB00773	Etoposide	DOID:707	Lymphoma, B-Cell	-0.00304593268638078
DB02709	Resveratrol	DOID:1037	Leukemia, Lymphoid	-0.00304963439203211
DB01262	Decitabine	DOID:3247	Rhabdomyosarcoma	-0.00306138741944741
DB00763	Methimazole	DOID:299	Adenocarcinoma	-0.00307812401293452
DB00242	Cladribine	DOID:707	Lymphoma, B-Cell	-0.0030866091063624
DB00242	Cladribine	DOID:1037	Leukemia, Lymphoid	-0.00309274605762956
DB00313	Valproic Acid	DOID:3247	Rhabdomyosarcoma	-0.00309377991734385
DB00997	Doxorubicin	DOID:8584	Burkitt Lymphoma	-0.00309749368258229
DB01168	Procarbazine	DOID:4844	Ependymoma	-0.00310803728921096
DB00635	Prednisone	DOID:707	Lymphoma, B-Cell	-0.0031353217549759
DB00635	Prednisone	DOID:1037	Leukemia, Lymphoid	-0.00314145870649176
DB00947	Fulvestrant	DOID:769	Neuroblastoma	-0.00314151343910842
DB00694	Daunorubicin	DOID:299	Adenocarcinoma	-0.00314623892615364
DB00688	Mycophenolic Acid	DOID:707	Lymphoma, B-Cell	-0.00315106622426688
DB01169	Arsenic Trioxide	DOID:8584	Burkitt Lymphoma	-0.00316437022660756
DB00741	Hydrocortisone	DOID:3247	Rhabdomyosarcoma	-0.00316753899721524
DB00531	Cyclophosphamide	DOID:171	Neuroectodermal Tumors	-0.00318574652555005
DB00541	Vincristine	DOID:8584	Burkitt Lymphoma	-0.00318697304077721
DB00773	Etoposide	DOID:3069	Astrocytoma	-0.00319589671186995
DB00806	Pentoxifylline	DOID:1037	Leukemia, Lymphoid	-0.00320403117044512
DB01701	propylene dichloride	DOID:4928	Cholangiocarcinoma	-0.00323811293838185
DB00762	Irinotecan	DOID:171	Neuroectodermal Tumors	-0.00324040102781444
DB11529	Melengestrol Acetate	DOID:299	Adenocarcinoma	-0.0032824259629143
DB01168	Procarbazine	DOID:707	Lymphoma, B-Cell	-0.00328956695203432
DB00437	Allopurinol	DOID:1037	Leukemia, Lymphoid	-0.00329392665483843
DB00515	Cisplatin	DOID:171	Neuroectodermal Tumors	-0.00332617955536653
DB09153	Sodium Chloride	DOID:899	Cervical Intraepithelial Neoplasia	-0.00333932206014699
DB00541	Vincristine	DOID:171	Neuroectodermal Tumors	-0.00336152771097266
DB01042	Melphalan	DOID:8584	Burkitt Lymphoma	-0.00336303119021954
DB01204	Mitoxantrone	DOID:3247	Rhabdomyosarcoma	-0.00339314128151804
DB01204	Mitoxantrone	DOID:1037	Leukemia, Lymphoid	-0.00340215389642131
DB01234	Dexamethasone	DOID:8584	Burkitt Lymphoma	-0.00341604969011035
DB08633	O-(Chloroacetylcarbamoyl)fumagillol	DOID:2671	Carcinoma, Transitional Cell	-0.00342181584316583
DB00987	Cytarabine	DOID:8584	Burkitt Lymphoma	-0.00342998155999743
DB01168	Procarbazine	DOID:3069	Astrocytoma	-0.00343953097875806
DB00773	Etoposide	DOID:8584	Burkitt Lymphoma	-0.00346587317498594
DB01174	Phenobarbital	DOID:4928	Cholangiocarcinoma	-0.00351615533459528
DB00958	Carboplatin	DOID:171	Neuroectodermal Tumors	-0.0035511268234645
DB00635	Prednisone	DOID:8584	Burkitt Lymphoma	-0.00355526224555637
DB00853	Temozolomide	DOID:3069	Astrocytoma	-0.00355708850443738
DB04572	Thiotepa	DOID:171	Neuroectodermal Tumors	-0.00357905866633692
DB00741	Hydrocortisone	DOID:8584	Burkitt Lymphoma	-0.00359035515276409
DB00727	Nitroglycerin	DOID:4928	Cholangiocarcinoma	-0.0036107631994158
DB00262	Carmustine	DOID:4928	Cholangiocarcinoma	-0.00362828879995638
DB01065	Melatonin	DOID:4928	Cholangiocarcinoma	-0.00372304164757955
DB00694	Daunorubicin	DOID:8584	Burkitt Lymphoma	-0.00383646796537908
DB01041	Thalidomide	DOID:4928	Cholangiocarcinoma	-0.00398413848518421
DB02546	Vorinostat	DOID:3246	Rhabdomyosarcoma, Embryonal	-0.0046798586250434
DB00188	Bortezomib	DOID:3246	Rhabdomyosarcoma, Embryonal	-0.00495126240121825
DB00755	Tretinoin	DOID:9119	Leukemia, Myeloid, Acute	-0.00503022403480193
DB11616	pirarubicin	DOID:9119	Leukemia, Myeloid, Acute	-0.00505536544015685
DB00398	Sorafenib	DOID:9119	Leukemia, Myeloid, Acute	-0.00506676957776355
DB01248	Docetaxel	DOID:9119	Leukemia, Myeloid, Acute	-0.00507536965819801
DB00531	Cyclophosphamide	DOID:9119	Leukemia, Myeloid, Acute	-0.00511901388099735
DB00860	Prednisolone	DOID:9119	Leukemia, Myeloid, Acute	-0.00514678268004777
DB11094	Vitamin D	DOID:9119	Leukemia, Myeloid, Acute	-0.00516388684286275
DB00762	Irinotecan	DOID:9119	Leukemia, Myeloid, Acute	-0.00517366838419965
DB00531	Cyclophosphamide	DOID:3347	Neoplasms, Bone Tissue	-0.00518828461500666
DB00997	Doxorubicin	DOID:9119	Leukemia, Myeloid, Acute	-0.00520531570800477
DB00812	Phenylbutazone	DOID:9119	Leukemia, Myeloid, Acute	-0.00524635077180681
DB01005	Hydroxyurea	DOID:9119	Leukemia, Myeloid, Acute	-0.00525582807464266
DB01169	Arsenic Trioxide	DOID:9119	Leukemia, Myeloid, Acute	-0.00527219225234267
DB00997	Doxorubicin	DOID:3347	Neoplasms, Bone Tissue	-0.00527458644185065
DB01115	Nifedipine	DOID:127	Choroid Neoplasms	-0.00529066542025182
DB00541	Vincristine	DOID:9119	Leukemia, Myeloid, Acute	-0.00529479506547849
DB03843	Formaldehyde	DOID:127	Choroid Neoplasms	-0.00530245175169332
DB00481	Raloxifene Hydrochloride	DOID:127	Choroid Neoplasms	-0.00531381623304574
DB01188	Ciclopirox	DOID:9119	Leukemia, Myeloid, Acute	-0.00532322745335724
DB00136	Calcitriol	DOID:9119	Leukemia, Myeloid, Acute	-0.00532537335652441
DB00197	Troglitazone	DOID:9119	Leukemia, Myeloid, Acute	-0.0053395118663291
DB00541	Vincristine	DOID:3347	Neoplasms, Bone Tissue	-0.00536406579927108
DB00928	Azacitidine	DOID:9119	Leukemia, Myeloid, Acute	-0.00537834050736754
DB00523	Alitretinoin	DOID:9119	Leukemia, Myeloid, Acute	-0.0053789427524409
DB00188	Bortezomib	DOID:9119	Leukemia, Myeloid, Acute	-0.00539046055078264
DB03496	alvocidib	DOID:9119	Leukemia, Myeloid, Acute	-0.00540595352729147
DB00328	Indomethacin	DOID:9119	Leukemia, Myeloid, Acute	-0.00540611151914396
DB00608	Chloroquine	DOID:9119	Leukemia, Myeloid, Acute	-0.00542096496604662
DB00783	Estradiol	DOID:127	Choroid Neoplasms	-0.00544833009270553
DB09073	palbociclib	DOID:9119	Leukemia, Myeloid, Acute	-0.00548267348401501
DB00958	Carboplatin	DOID:9119	Leukemia, Myeloid, Acute	-0.00548439417948733
DB01008	Busulfan	DOID:9119	Leukemia, Myeloid, Acute	-0.00550997590630422
DB01234	Dexamethasone	DOID:9119	Leukemia, Myeloid, Acute	-0.00552387171668391
DB11672	Curcumin	DOID:127	Choroid Neoplasms	-0.00553626684085364
DB00987	Cytarabine	DOID:9119	Leukemia, Myeloid, Acute	-0.00553780358664559
DB01393	Bezafibrate	DOID:9119	Leukemia, Myeloid, Acute	-0.00555581200559009
DB00255	Diethylstilbestrol	DOID:127	Choroid Neoplasms	-0.00556887519781403
DB02709	Resveratrol	DOID:9119	Leukemia, Myeloid, Acute	-0.00557125995640908
DB00773	Etoposide	DOID:9119	Leukemia, Myeloid, Acute	-0.00557369520279584
DB01262	Decitabine	DOID:9119	Leukemia, Myeloid, Acute	-0.00559202559956608
DB00396	Progesterone	DOID:127	Choroid Neoplasms	-0.00559212451651538
DB00242	Cladribine	DOID:9119	Leukemia, Myeloid, Acute	-0.00561437162181113
DB08865	Crizotinib	DOID:9119	Leukemia, Myeloid, Acute	-0.00561523452713521
DB01645	Genistein	DOID:127	Choroid Neoplasms	-0.00561725143885374
DB00746	Deferoxamine	DOID:9119	Leukemia, Myeloid, Acute	-0.00561899715229421
DB00276	Amsacrine	DOID:9119	Leukemia, Myeloid, Acute	-0.00562277997044893
DB00313	Valproic Acid	DOID:9119	Leukemia, Myeloid, Acute	-0.00562441809716409
DB00007	Leuprolide	DOID:127	Choroid Neoplasms	-0.00563412568417922
DB00635	Prednisone	DOID:9119	Leukemia, Myeloid, Acute	-0.00566308427042818
DB00636	Clofibrate	DOID:127	Choroid Neoplasms	-0.00573456725351653
DB01041	Thalidomide	DOID:9119	Leukemia, Myeloid, Acute	-0.00575056907670037
DB00437	Allopurinol	DOID:9119	Leukemia, Myeloid, Acute	-0.00581555221871801
DB12025	triptolide	DOID:9119	Leukemia, Myeloid, Acute	-0.00581560019874862
DB12429	2-(2-chloro-4-iodophenylamino)-N-cyclopropylmethoxy-3,4-difluorobenzamide	DOID:9119	Leukemia, Myeloid, Acute	-0.00591000095560636
DB01204	Mitoxantrone	DOID:9119	Leukemia, Myeloid, Acute	-0.00592377946051405
DB00694	Daunorubicin	DOID:9119	Leukemia, Myeloid, Acute	-0.00594428999051734
DB06825	Triptorelin Pamoate	DOID:127	Choroid Neoplasms	-0.00595303965713525
DB00925	Phenoxybenzamine	DOID:127	Choroid Neoplasms	-0.00605406201805271
DB00996	Gabapentin	DOID:127	Choroid Neoplasms	-0.00607057033581439
DB00302	Tranexamic Acid	DOID:127	Choroid Neoplasms	-0.00652301646771127
DB01373	Calcium	DOID:8552	Leukemia, Myelogenous, Chronic, BCR-ABL Positive	-0.00664016488533738
DB00755	Tretinoin	DOID:0050902	Medulloblastoma	-0.00673508370649946
DB00398	Sorafenib	DOID:0050902	Medulloblastoma	-0.0067716292501361
DB00531	Cyclophosphamide	DOID:0050902	Medulloblastoma	-0.00682387355267357
DB02546	Vorinostat	DOID:0050902	Medulloblastoma	-0.00682391644745641
DB00783	Estradiol	DOID:0050902	Medulloblastoma	-0.00686079372303274
DB00515	Cisplatin	DOID:0050902	Medulloblastoma	-0.00696430658398574
DB01169	Arsenic Trioxide	DOID:0050902	Medulloblastoma	-0.00697705192416455
DB00541	Vincristine	DOID:0050902	Medulloblastoma	-0.00699965473815658
DB00188	Bortezomib	DOID:0050902	Medulloblastoma	-0.00709532022244465
DB00262	Carmustine	DOID:0050902	Medulloblastoma	-0.00709957906421456
DB01042	Melphalan	DOID:0050902	Medulloblastoma	-0.00717571288826681
DB00958	Carboplatin	DOID:0050902	Medulloblastoma	-0.00718925385087934
DB01008	Busulfan	DOID:0050902	Medulloblastoma	-0.00721483557706383
DB04572	Thiotepa	DOID:0050902	Medulloblastoma	-0.00721718569540021
DB02709	Resveratrol	DOID:3007	Carcinoma, Ductal	-0.00721764571651652
DB00987	Cytarabine	DOID:0050902	Medulloblastoma	-0.00724266325928104
DB01206	Lomustine	DOID:8543	Hodgkin Disease	-0.00724452540086597
DB00531	Cyclophosphamide	DOID:8543	Hodgkin Disease	-0.00724963913185396
DB00851	Dacarbazine	DOID:8543	Hodgkin Disease	-0.00725842430128145
DB00860	Prednisolone	DOID:8543	Hodgkin Disease	-0.00727740793176769
DB00773	Etoposide	DOID:0050902	Medulloblastoma	-0.00727855487377573
DB00445	Epirubicin	DOID:8543	Hodgkin Disease	-0.00728682956522155
DB00428	Streptozocin	DOID:8543	Hodgkin Disease	-0.0072929747874584
DB00309	Vindesine	DOID:8543	Hodgkin Disease	-0.00729395776197796
DB00997	Doxorubicin	DOID:8543	Hodgkin Disease	-0.00733594095853453
DB00515	Cisplatin	DOID:8543	Hodgkin Disease	-0.00739007216179123
DB00441	gemcitabine	DOID:8543	Hodgkin Disease	-0.00742276841284896
DB00541	Vincristine	DOID:8543	Hodgkin Disease	-0.00742542031645945
DB00570	Vinblastine	DOID:8543	Hodgkin Disease	-0.00744685941226299
DB00755	Tretinoin	DOID:9206	Barrett Esophagus	-0.00748927455263361
DB00290	Bleomycin	DOID:8543	Hodgkin Disease	-0.00750952316226707
DB01168	Procarbazine	DOID:0050902	Medulloblastoma	-0.00752218914028282
DB12445	nitroaspirin	DOID:9206	Barrett Esophagus	-0.00752340645739215
DB00262	Carmustine	DOID:8543	Hodgkin Disease	-0.00752534464239309
DB01042	Melphalan	DOID:8543	Hodgkin Disease	-0.0076014784669818
DB00853	Temozolomide	DOID:0050902	Medulloblastoma	-0.00763974666612645
DB01008	Busulfan	DOID:8543	Hodgkin Disease	-0.00764060115694411
DB04572	Thiotepa	DOID:8543	Hodgkin Disease	-0.00764295127331584
DB00987	Cytarabine	DOID:8543	Hodgkin Disease	-0.00766842883741338
DB00928	Azacitidine	DOID:285	Leukemia, Hairy Cell	-0.00768561716232076
DB00773	Etoposide	DOID:8543	Hodgkin Disease	-0.00770432045208926
DB00635	Prednisone	DOID:8543	Hodgkin Disease	-0.00779370952179283
DB00888	Mechlorethamine	DOID:8543	Hodgkin Disease	-0.0078430144277606
DB00252	Phenytoin	DOID:8543	Hodgkin Disease	-0.0078969088379184
DB00242	Cladribine	DOID:285	Leukemia, Hairy Cell	-0.00792164827697752
DB01168	Procarbazine	DOID:8543	Hodgkin Disease	-0.00794795471899292
DB00444	Teniposide	DOID:8543	Hodgkin Disease	-0.00798710614019262
DB01204	Mitoxantrone	DOID:8543	Hodgkin Disease	-0.00805440471196396
DB01030	Topotecan	DOID:0060060	Lymphoma, Non-Hodgkin	-0.00814318502599411
DB00943	Zalcitabine	DOID:0060058	Lymphoma	-0.00820960259248784
DB01030	Topotecan	DOID:3068	Glioblastoma	-0.00824846732745234
DB01115	Nifedipine	DOID:3068	Glioblastoma	-0.00827327644303912
DB00531	Cyclophosphamide	DOID:0060060	Lymphoma, Non-Hodgkin	-0.00828873864245329
DB00431	Hexachlorocyclohexane	DOID:0060060	Lymphoma, Non-Hodgkin	-0.00829472128681365
DB00851	Dacarbazine	DOID:0060060	Lymphoma, Non-Hodgkin	-0.00829752381188078
DB09110	Mesna	DOID:0060060	Lymphoma, Non-Hodgkin	-0.00830410740974409
DB00755	Tretinoin	DOID:3068	Glioblastoma	-0.00830523109705885
DB00970	Dactinomycin	DOID:3068	Glioblastoma	-0.00831127524829347
DB05076	Fenretinide	DOID:3068	Glioblastoma	-0.00831359643248055
DB00860	Prednisolone	DOID:0060060	Lymphoma, Non-Hodgkin	-0.00831650744121594
DB00445	Epirubicin	DOID:0060060	Lymphoma, Non-Hodgkin	-0.00832592907530218
DB00772	Malathion	DOID:0060060	Lymphoma, Non-Hodgkin	-0.00832650742288356
DB00309	Vindesine	DOID:0060060	Lymphoma, Non-Hodgkin	-0.00833305727177793
DB00997	Doxorubicin	DOID:0060060	Lymphoma, Non-Hodgkin	-0.00837504046946782
DB13323	Trichloroethylene	DOID:0060060	Lymphoma, Non-Hodgkin	-0.00838442930265961
DB00742	Mannitol	DOID:3070	Glioma	-0.0083850982074525
DB01206	Lomustine	DOID:3068	Glioblastoma	-0.00838890721320686
DB04216	Quercetin	DOID:3068	Glioblastoma	-0.00840072528943116
DB00851	Dacarbazine	DOID:3068	Glioblastoma	-0.00840280611342782
DB00795	Sulfasalazine	DOID:3068	Glioblastoma	-0.00843103759028898
DB00309	Vindesine	DOID:3068	Glioblastoma	-0.00843833957423092
DB00762	Irinotecan	DOID:3068	Glioblastoma	-0.00844867544578156
DB00829	Diazepam	DOID:3068	Glioblastoma	-0.00846099415877523
DB00441	gemcitabine	DOID:0060060	Lymphoma, Non-Hodgkin	-0.00846186792182825
DB00541	Vincristine	DOID:0060060	Lymphoma, Non-Hodgkin	-0.00846451982664666
DB00997	Doxorubicin	DOID:3068	Glioblastoma	-0.00848032277070223
DB00136	Calcitriol	DOID:0060060	Lymphoma, Non-Hodgkin	-0.00849509811722717
DB06774	Capsaicin	DOID:3068	Glioblastoma	-0.00849922556816287
DB11672	Curcumin	DOID:3068	Glioblastoma	-0.00851887786311513
DB13069	Nimustine	DOID:3068	Glioblastoma	-0.00853051658863981
DB00515	Cisplatin	DOID:3068	Glioblastoma	-0.00853445397430354
DB00945	Aspirin	DOID:3068	Glioblastoma	-0.00853843737542538
DB01169	Arsenic Trioxide	DOID:3068	Glioblastoma	-0.0085471993159141
DB00290	Bleomycin	DOID:0060060	Lymphoma, Non-Hodgkin	-0.00854862267266744
DB06179	darinaparsin	DOID:9538	Multiple Myeloma	-0.00856311530349975
DB14085	Cadmium	DOID:0060060	Lymphoma, Non-Hodgkin	-0.00856742730834361
DB00317	Gefitinib	DOID:3068	Glioblastoma	-0.00858399668846223
DB01645	Genistein	DOID:3068	Glioblastoma	-0.00859986246069601
DB13424	DDT	DOID:0060060	Lymphoma, Non-Hodgkin	-0.0086064671633226
DB01042	Melphalan	DOID:0060060	Lymphoma, Non-Hodgkin	-0.00864057797745323
DB00188	Bortezomib	DOID:3068	Glioblastoma	-0.0086654676133451
DB00262	Carmustine	DOID:3068	Glioblastoma	-0.00866972645395682
DB00305	Mitomycin	DOID:3068	Glioblastoma	-0.0086748445871523
DB01008	Busulfan	DOID:0060060	Lymphoma, Non-Hodgkin	-0.00867970066708869
DB00328	Indomethacin	DOID:3068	Glioblastoma	-0.00868111858228195
DB04572	Thiotepa	DOID:0060060	Lymphoma, Non-Hodgkin	-0.00868205078342845
DB00608	Chloroquine	DOID:3068	Glioblastoma	-0.00869597202933383
DB00993	Azathioprine	DOID:0060060	Lymphoma, Non-Hodgkin	-0.0086965587805077
DB00987	Cytarabine	DOID:0060060	Lymphoma, Non-Hodgkin	-0.00870752834819745
DB01143	Amifostine	DOID:0060060	Lymphoma, Non-Hodgkin	-0.00870834379667775
DB00291	Chlorambucil	DOID:0060060	Lymphoma, Non-Hodgkin	-0.00872429443939017
DB02709	Resveratrol	DOID:0060060	Lymphoma, Non-Hodgkin	-0.00874098471611353
DB00773	Etoposide	DOID:0060060	Lymphoma, Non-Hodgkin	-0.00874341996331386
DB05424	Canertinib	DOID:3068	Glioblastoma	-0.00874517663260567
DB01042	Melphalan	DOID:3068	Glioblastoma	-0.00874586027839987
DB00958	Carboplatin	DOID:3068	Glioblastoma	-0.00875940124291665
DB00624	Testosterone	DOID:0060060	Lymphoma, Non-Hodgkin	-0.00879156565231034
DB01234	Dexamethasone	DOID:3068	Glioblastoma	-0.0087988787788982
DB04824	Phenolphthalein	DOID:0060058	Lymphoma	-0.00882117060882416
DB00635	Prednisone	DOID:0060060	Lymphoma, Non-Hodgkin	-0.00883280903043106
DB02709	Resveratrol	DOID:3068	Glioblastoma	-0.00884626701814019
DB08865	Crizotinib	DOID:3068	Glioblastoma	-0.008890241590529
DB00624	Testosterone	DOID:3068	Glioblastoma	-0.00889684795493741
DB00313	Valproic Acid	DOID:3068	Glioblastoma	-0.00889942516060051
DB01041	Thalidomide	DOID:0060060	Lymphoma, Non-Hodgkin	-0.00892029383852579
DB00252	Phenytoin	DOID:0060060	Lymphoma, Non-Hodgkin	-0.00893600834931354
DB01206	Lomustine	DOID:0060058	Lymphoma	-0.00896418565385739
DB00531	Cyclophosphamide	DOID:0060058	Lymphoma	-0.00896929938538895
DB00437	Allopurinol	DOID:0060060	Lymphoma, Non-Hodgkin	-0.00898527698099818
DB01168	Procarbazine	DOID:0060060	Lymphoma, Non-Hodgkin	-0.00898705422914638
DB02169	Okadaic Acid	DOID:3068	Glioblastoma	-0.00900362005025547
DB00445	Epirubicin	DOID:0060058	Lymphoma	-0.00900648981754861
DB00982	Isotretinoin	DOID:0060058	Lymphoma	-0.00900933092839741
DB00309	Vindesine	DOID:0060058	Lymphoma	-0.00901361801526425
DB11094	Vitamin D	DOID:0060058	Lymphoma	-0.00901417234725434
DB01041	Thalidomide	DOID:3068	Glioblastoma	-0.009025576140286
DB00444	Teniposide	DOID:0060060	Lymphoma, Non-Hodgkin	-0.00902620565067471
DB00997	Doxorubicin	DOID:0060058	Lymphoma	-0.00905560121162543
DB06287	temsirolimus	DOID:3068	Glioblastoma	-0.00907106366011325
DB00398	Sorafenib	DOID:9253	Gastrointestinal Stromal Tumors	-0.00909188415819264
DB01204	Mitoxantrone	DOID:0060060	Lymphoma, Non-Hodgkin	-0.00909350422156853
DB11672	Curcumin	DOID:0060058	Lymphoma	-0.00909415630362266
DB00515	Cisplatin	DOID:0060058	Lymphoma	-0.00910973241443449
DB00694	Daunorubicin	DOID:0060060	Lymphoma, Non-Hodgkin	-0.00911401475263409
DB00851	Dacarbazine	DOID:4359	Melanoma, Amelanotic	-0.00912539942330872
DB00255	Diethylstilbestrol	DOID:0060058	Lymphoma	-0.00912676466300601
DB00444	Teniposide	DOID:3068	Glioblastoma	-0.00913148795226972
DB00435	Nitric Oxide	DOID:0060058	Lymphoma	-0.00914073594070876
DB00541	Vincristine	DOID:0060058	Lymphoma	-0.00914508056934428
DB00136	Calcitriol	DOID:0060058	Lymphoma	-0.00917565886089468
DB00853	Temozolomide	DOID:3068	Glioblastoma	-0.00920989405789376
DB00290	Bleomycin	DOID:0060058	Lymphoma	-0.0092291834153473
DB12662	naveglitazar	DOID:3382	Liposarcoma	-0.0092321288516475
DB00188	Bortezomib	DOID:0060058	Lymphoma	-0.00924074605385973
DB00262	Carmustine	DOID:0060058	Lymphoma	-0.00924500489467752
DB13069	Nimustine	DOID:4359	Melanoma, Amelanotic	-0.00925310989857044
DB00515	Cisplatin	DOID:4359	Melanoma, Amelanotic	-0.0092570472851934
DB02994	Cacodylic Acid	DOID:0060058	Lymphoma	-0.009262753370213
DB00564	Carbamazepine	DOID:0060058	Lymphoma	-0.00927815740657413
DB08398	2-amino-1-methyl-6-phenylimidazo(4,5-b)pyridine	DOID:0060058	Lymphoma	-0.00929078964264553
DB00541	Vincristine	DOID:4359	Melanoma, Amelanotic	-0.00929239543898054
DB11663	2-(1H-indazol-4-yl)-6-(4-methanesulfonylpiperazin-1-ylmethyl)-4-morpholin-4-ylthieno(3,2-d)pyrimidine	DOID:0060058	Lymphoma	-0.00929982473961834
DB00398	Sorafenib	DOID:3382	Liposarcoma	-0.00936131046743062
DB04572	Thiotepa	DOID:0060058	Lymphoma	-0.00936261152616515
DB01234	Dexamethasone	DOID:0060058	Lymphoma	-0.00937415722068826
DB00993	Azathioprine	DOID:0060058	Lymphoma	-0.00937711952285715
DB00987	Cytarabine	DOID:0060058	Lymphoma	-0.00938808908968715
DB00291	Chlorambucil	DOID:0060058	Lymphoma	-0.00940485518295466
DB00773	Etoposide	DOID:0060058	Lymphoma	-0.00942398070396157
DB01262	Decitabine	DOID:0060058	Lymphoma	-0.00944231110440532
DB00227	Lovastatin	DOID:0060058	Lymphoma	-0.00944510047947224
DB11663	2-(1H-indazol-4-yl)-6-(4-methanesulfonylpiperazin-1-ylmethyl)-4-morpholin-4-ylthieno(3,2-d)pyrimidine	DOID:9253	Gastrointestinal Stromal Tumors	-0.00947465381596848
DB00688	Mycophenolic Acid	DOID:0060058	Lymphoma	-0.00952911424636673
DB01268	Sunitinib	DOID:9253	Gastrointestinal Stromal Tumors	-0.00957738012551436
DB00220	Nelfinavir	DOID:3382	Liposarcoma	-0.00959536387235095
DB01041	Thalidomide	DOID:0060058	Lymphoma	-0.00960085458102801
DB00197	Troglitazone	DOID:3382	Liposarcoma	-0.00963405275915809
DB01168	Procarbazine	DOID:0060058	Lymphoma	-0.00966761497162773
DB01204	Mitoxantrone	DOID:0060058	Lymphoma	-0.00977406496469248
DB09073	palbociclib	DOID:3382	Liposarcoma	-0.00977721437482961
DB06510	muraglitazar	DOID:3382	Liposarcoma	-0.0101475744275037
DB00877	Sirolimus	DOID:13515	Tuberous Sclerosis	-0.011412729215242
DB01759	kojic acid	DOID:3172	Adenoma	-0.0114334417621054
DB06287	temsirolimus	DOID:13515	Tuberous Sclerosis	-0.011900595391098
DB00755	Tretinoin	DOID:8552	Leukemia, Myelogenous, Chronic, BCR-ABL Positive	-0.0119854673522584
DB00398	Sorafenib	DOID:8552	Leukemia, Myelogenous, Chronic, BCR-ABL Positive	-0.0120220128953692
DB01590	Everolimus	DOID:13515	Tuberous Sclerosis	-0.0120265082749507
DB00531	Cyclophosphamide	DOID:8552	Leukemia, Myelogenous, Chronic, BCR-ABL Positive	-0.0120742571973951
DB02546	Vorinostat	DOID:8552	Leukemia, Myelogenous, Chronic, BCR-ABL Positive	-0.0120743000924977
DB00860	Prednisolone	DOID:8552	Leukemia, Myelogenous, Chronic, BCR-ABL Positive	-0.0121020259985274
DB00309	Vindesine	DOID:8552	Leukemia, Myelogenous, Chronic, BCR-ABL Positive	-0.0121185758293665
DB01005	Hydroxyurea	DOID:8552	Leukemia, Myelogenous, Chronic, BCR-ABL Positive	-0.0122110713931294
DB01169	Arsenic Trioxide	DOID:8552	Leukemia, Myelogenous, Chronic, BCR-ABL Positive	-0.0122274355705132
DB00541	Vincristine	DOID:8552	Leukemia, Myelogenous, Chronic, BCR-ABL Positive	-0.0122500383845976
DB00188	Bortezomib	DOID:8552	Leukemia, Myelogenous, Chronic, BCR-ABL Positive	-0.0123457038676707
DB00328	Indomethacin	DOID:8552	Leukemia, Myelogenous, Chronic, BCR-ABL Positive	-0.0123613548376271
DB01008	Busulfan	DOID:8552	Leukemia, Myelogenous, Chronic, BCR-ABL Positive	-0.0124652192235759
DB04572	Thiotepa	DOID:8552	Leukemia, Myelogenous, Chronic, BCR-ABL Positive	-0.012467569340271
DB01234	Dexamethasone	DOID:8552	Leukemia, Myelogenous, Chronic, BCR-ABL Positive	-0.0124791150338881
DB00987	Cytarabine	DOID:8552	Leukemia, Myelogenous, Chronic, BCR-ABL Positive	-0.0124930469048126
DB02709	Resveratrol	DOID:8552	Leukemia, Myelogenous, Chronic, BCR-ABL Positive	-0.0125265032742776
DB01262	Decitabine	DOID:8552	Leukemia, Myelogenous, Chronic, BCR-ABL Positive	-0.0125472689170794
DB00437	Allopurinol	DOID:8552	Leukemia, Myelogenous, Chronic, BCR-ABL Positive	-0.0127707955366576
DB00744	zileuton	DOID:8552	Leukemia, Myelogenous, Chronic, BCR-ABL Positive	-0.0128606774412719
DB00594	Amiloride	DOID:2671	Carcinoma, Transitional Cell	-0.0135411077049002
DB00104	Octreotide	DOID:169	Neuroendocrine Tumors	-0.0135828766633823
DB00958	Carboplatin	DOID:169	Neuroendocrine Tumors	-0.0136120893981842
DB01268	Sunitinib	DOID:169	Neuroendocrine Tumors	-0.013679960764688
DB01590	Everolimus	DOID:169	Neuroendocrine Tumors	-0.0140496647001642
DB06179	darinaparsin	DOID:8543	Hodgkin Disease	-0.014181039894436
DB00281	Lidocaine	DOID:0060060	Lymphoma, Non-Hodgkin	-0.0159488283501626
DB05258	Interferon-alpha	DOID:8552	Leukemia, Myelogenous, Chronic, BCR-ABL Positive	-0.0162241525856226
DB00188	Bortezomib	DOID:4051	Rhabdomyosarcoma, Alveolar	-0.0162409729831028
DB02546	Vorinostat	DOID:0060061	Lymphoma, T-Cell, Cutaneous	-0.0162443538487702
DB01169	Arsenic Trioxide	DOID:0060061	Lymphoma, T-Cell, Cutaneous	-0.0163974893280186
DB00307	Bexarotene	DOID:0060061	Lymphoma, T-Cell, Cutaneous	-0.0165966915674547
DB00242	Cladribine	DOID:0060061	Lymphoma, T-Cell, Cutaneous	-0.0167396686974515
DB04571	Trioxsalen	DOID:8691	Mycosis Fungoides	-0.0167541938674054
DB00806	Pentoxifylline	DOID:0060061	Lymphoma, T-Cell, Cutaneous	-0.0168509538113329
DB00553	Methoxsalen	DOID:0060061	Lymphoma, T-Cell, Cutaneous	-0.017134134508038
DB02709	Resveratrol	DOID:8541	Sezary Syndrome	-0.0173198892427111
DB13811	oblimersen	DOID:1040	Leukemia, Lymphocytic, Chronic, B-Cell	-0.0173906378782656
DB01169	Arsenic Trioxide	DOID:8691	Mycosis Fungoides	-0.0187582703631657
DB00541	Vincristine	DOID:8691	Mycosis Fungoides	-0.0187808731781241
DB00262	Carmustine	DOID:8691	Mycosis Fungoides	-0.0188807975020469
DB00855	Aminolevulinic Acid	DOID:8691	Mycosis Fungoides	-0.0191299957984308
DB00553	Methoxsalen	DOID:8691	Mycosis Fungoides	-0.0194949155441302
DB06536	tesaglitazar	DOID:3355	Fibrosarcoma	-0.0195253119557242
DB13811	oblimersen	DOID:9538	Multiple Myeloma	-0.022836789233339
DB06536	tesaglitazar	DOID:255	Hemangioma	-0.0229282624761753
DB13811	oblimersen	DOID:707	Lymphoma, B-Cell	-0.0237963260581031
DB01136	Carvedilol	DOID:3070	Glioma	-0.0274585818144546
DB00134	Methionine	DOID:3070	Glioma	-0.0275892941351943
DB08882	Linagliptin	DOID:5119	Ovarian Cysts	-0.0306922015461746
DB00863	Ranitidine	DOID:9206	Barrett Esophagus	-0.0308546733345425
DB04655	metoprine	DOID:299	Adenocarcinoma	-0.0338760201631585
DB00421	Spironolactone	DOID:11612	Polycystic Ovary Syndrome	-0.034087877749049
DB06769	Bendamustine Hydrochloride	DOID:1040	Leukemia, Lymphocytic, Chronic, B-Cell	-0.0345425263317631
DB06728	aniline	DOID:4235	Sarcoma	-0.034687502836424
DB06174	Noscapine	DOID:3070	Glioma	-0.0353519727363478
DB06757	Manganese	DOID:3068	Glioblastoma	-0.0372074713219677
DB00014	Goserelin	DOID:127	Choroid Neoplasms	-0.0377675999798806
DB05088	tetrathiomolybdate	DOID:2645	Mesothelioma	-0.0383452645350078
DB06174	Noscapine	DOID:715	Leukemia, T-Cell	-0.0388450539283101
DB04944	acadesine	DOID:1040	Leukemia, Lymphocytic, Chronic, B-Cell	-0.0392240560210153
DB06769	Bendamustine Hydrochloride	DOID:1037	Leukemia, Lymphoid	-0.0409543514640349
DB11752	bryostatin 1	DOID:1040	Leukemia, Lymphocytic, Chronic, B-Cell	-0.0416133547614637
DB14322	Coconut Oil	DOID:3172	Adenoma	-0.0433758570398419
DB00909	Zonisamide	DOID:9538	Multiple Myeloma	-0.0443979738302138
DB05220	MLN 8237	DOID:769	Neuroblastoma	-0.0496126729632565
DB04655	metoprine	DOID:8691	Mycosis Fungoides	-0.0501601493401651
DB11467	Thiostrepton	DOID:9538	Multiple Myeloma	-0.0515577711736777
DB06444	HU 211	DOID:3070	Glioma	-0.0517806814011097
DB08889	carfilzomib	DOID:9538	Multiple Myeloma	-0.052607860389263
DB11752	bryostatin 1	DOID:0060060	Lymphoma, Non-Hodgkin	-0.0537165302184954
DB04868	4-methyl-N-(3-(4-methylimidazol-1-yl)-5-(trifluoromethyl)phenyl)-3-((4-pyridin-3-ylpyrimidin-2-yl)amino)benzamide	DOID:8552	Leukemia, Myelogenous, Chronic, BCR-ABL Positive	-0.0577189438998191
DB04815	Clioquinol	DOID:9119	Leukemia, Myeloid, Acute	-0.0649852850126154
DB06641	perifosine	DOID:3068	Glioblastoma	-0.0716990744694401
DB05260	gallium nitrate	DOID:0060060	Lymphoma, Non-Hodgkin	-0.0728748001570283
DB04106	fotemustine	DOID:3070	Glioma	-0.074621200431463
DB01217	Anastrozole	DOID:299	Adenocarcinoma	-0.0776143607548869
DB00681	Amphotericin B	DOID:3068	Glioblastoma	-0.0811679361240687
DB01394	Colchicine	DOID:9538	Multiple Myeloma	-0.0825786302662595
DB11617	Aclarubicin	DOID:9119	Leukemia, Myeloid, Acute	-0.0830218485185919
DB00627	Niacin	DOID:9119	Leukemia, Myeloid, Acute	-0.0856913038885781
DB00590	Doxazosin	DOID:127	Choroid Neoplasms	-0.0856992766692608
DB04106	fotemustine	DOID:3068	Glioblastoma	-0.0858572235064914
DB11919	O(6)-benzylguanine	DOID:3070	Glioma	-0.0887241042386409
DB01177	Idarubicin	DOID:9538	Multiple Myeloma	-0.0890886312823609
DB01177	Idarubicin	DOID:9119	Leukemia, Myeloid, Acute	-0.0925759306233181
DB01177	Idarubicin	DOID:0060060	Lymphoma, Non-Hodgkin	-0.0957456553845235
DB01177	Idarubicin	DOID:0060058	Lymphoma	-0.0964262161266438
DB15304	Carrageenan	DOID:3355	Fibrosarcoma	-0.105763750830328
DB01073	fludarabine	DOID:1040	Leukemia, Lymphocytic, Chronic, B-Cell	-0.110240072581033
DB01099	Flucytosine	DOID:3068	Glioblastoma	-0.11635359381943
DB01073	fludarabine	DOID:1037	Leukemia, Lymphoid	-0.11665189771274
DB01073	fludarabine	DOID:9119	Leukemia, Myeloid, Acute	-0.119173523277472
DB06809	plerixafor octahydrochloride	DOID:3068	Glioblastoma	-0.129622532178003
