# Supplementary material for: DDCM: A Computational Strategy for Drug Repositioning Based on Support-Vector Regression Algorithm
Source: Int J Mol Sci. 2024 May 12;25(10):5267. doi: 10.3390/ijms25105267 (PMC11121335; doi:10.3390/ijms25105267)
Supplement: Supplementary file 1 [file ijms-25-05267-s001.zip › File S4/1_c04.588_CorScore/brain cancer_score.csv]

DrugBankID	DrugName	DOID	DiseaseName	score
0.0098457081466811	0.0193853986760237
DB00720	Clodronic Acid	DOID:9538	Multiple Myeloma	0.781748162595769
DB11919	O(6)-benzylguanine	DOID:3070	Glioma	0.431691174244801
DB01394	Colchicine	DOID:9538	Multiple Myeloma	0.387106192436988
DB06810	Plicamycin	DOID:3247	Rhabdomyosarcoma	0.377772992901568
DB13014	hypericin	DOID:3068	Glioblastoma	0.335787144859418
DB01138	Sulfinpyrazone	DOID:9538	Multiple Myeloma	0.312320272675833
DB00352	Thioguanine	DOID:9119	Leukemia, Myeloid, Acute	0.290363794698185
DB00352	Thioguanine	DOID:1037	Leukemia, Lymphoid	0.288630535170191
DB09350	Piperonyl Butoxide	DOID:3172	Adenoma	0.285031260033531
DB01033	Mercaptopurine	DOID:9119	Leukemia, Myeloid, Acute	0.284836897578275
DB00291	Chlorambucil	DOID:0060058	Lymphoma	0.284025115507562
DB00291	Chlorambucil	DOID:0060060	Lymphoma, Non-Hodgkin	0.283443522687736
DB01033	Mercaptopurine	DOID:1037	Leukemia, Lymphoid	0.283103638049426
DB00291	Chlorambucil	DOID:1037	Leukemia, Lymphoid	0.279236962610958
DB00291	Chlorambucil	DOID:299	Adenocarcinoma	0.278923241707469
DB00291	Chlorambucil	DOID:1040	Leukemia, Lymphocytic, Chronic, B-Cell	0.27439895084391
DB00291	Chlorambucil	DOID:2671	Carcinoma, Transitional Cell	0.274178971847263
DB04106	fotemustine	DOID:3068	Glioblastoma	0.272568419372693
DB04106	fotemustine	DOID:3070	Glioma	0.263994191296436
DB01162	Terazosin	DOID:2671	Carcinoma, Transitional Cell	0.246950668208593
DB12257	Platinum	DOID:769	Neuroblastoma	0.2416939122385
DB00137	Lutein	DOID:11612	Polycystic Ovary Syndrome	0.237618117038811
DB00254	Doxycycline	DOID:0060058	Lymphoma	0.235950459182431
DB13811	oblimersen	DOID:707	Lymphoma, B-Cell	0.225863817347409
DB13811	oblimersen	DOID:9538	Multiple Myeloma	0.225124688821142
DB13811	oblimersen	DOID:1040	Leukemia, Lymphocytic, Chronic, B-Cell	0.221036474548562
DB01177	Idarubicin	DOID:0060058	Lymphoma	0.218508748750441
DB01177	Idarubicin	DOID:0060060	Lymphoma, Non-Hodgkin	0.217927155930606
DB01177	Idarubicin	DOID:9119	Leukemia, Myeloid, Acute	0.215453855381863
DB00302	Tranexamic Acid	DOID:127	Choroid Neoplasms	0.213528449288208
DB01177	Idarubicin	DOID:9538	Multiple Myeloma	0.212970798359403
DB04944	acadesine	DOID:1040	Leukemia, Lymphocytic, Chronic, B-Cell	0.210208069384902
DB01179	Podophyllotoxin	DOID:2671	Carcinoma, Transitional Cell	0.206527318884635
DB13069	Nimustine	DOID:4359	Melanoma, Amelanotic	0.178277700856646
DB13069	Nimustine	DOID:3068	Glioblastoma	0.17799406963837
DB00448	Lansoprazole	DOID:9206	Barrett Esophagus	0.176199438262491
DB00446	Chloramphenicol	DOID:9119	Leukemia, Myeloid, Acute	0.174252571423729
DB12874	quizartinib	DOID:9119	Leukemia, Myeloid, Acute	0.169323923999468
DB11890	Cilengitide	DOID:3068	Glioblastoma	0.167829734265257
DB11752	bryostatin 1	DOID:0060060	Lymphoma, Non-Hodgkin	0.161650081014423
DB11752	bryostatin 1	DOID:1040	Leukemia, Lymphocytic, Chronic, B-Cell	0.152605509170916
DB00276	Amsacrine	DOID:9119	Leukemia, Myeloid, Acute	0.14175167711475
DB00276	Amsacrine	DOID:299	Adenocarcinoma	0.139704696683515
DB00338	Omeprazole	DOID:9206	Barrett Esophagus	0.133153833196465
DB05220	MLN 8237	DOID:769	Neuroblastoma	0.125587417845279
DB09054	idelalisib	DOID:0060058	Lymphoma	0.123566529237504
DB08804	Nandrolone Decanoate	DOID:255	Hemangioma	0.121931330473441
DB09054	idelalisib	DOID:1037	Leukemia, Lymphoid	0.118778376340183
DB04865	Homoharringtonine	DOID:0060058	Lymphoma	0.113275864021003
DB00421	Spironolactone	DOID:11612	Polycystic Ovary Syndrome	0.112897452723332
DB06176	romidepsin	DOID:0060061	Lymphoma, T-Cell, Cutaneous	0.106075887328708
DB01073	fludarabine	DOID:9119	Leukemia, Myeloid, Acute	0.105274058512575
DB05260	gallium nitrate	DOID:0060060	Lymphoma, Non-Hodgkin	0.105247367463716
DB00470	Dronabinol	DOID:3070	Glioma	0.105133321641377
DB01073	fludarabine	DOID:1037	Leukemia, Lymphoid	0.103540798985206
DB00863	Ranitidine	DOID:9206	Barrett Esophagus	0.103044361207032
DB01073	fludarabine	DOID:1040	Leukemia, Lymphocytic, Chronic, B-Cell	0.0987027872178036
DB14001	alpha-Tocopherol	DOID:3070	Glioma	0.0948238813107695
DB09053	PCI 32765	DOID:1037	Leukemia, Lymphoid	0.0939468425333056
DB06176	romidepsin	DOID:2671	Carcinoma, Transitional Cell	0.0909047937064166
DB09053	PCI 32765	DOID:1040	Leukemia, Lymphocytic, Chronic, B-Cell	0.089108830766535
DB11648	afuresertib	DOID:0060060	Lymphoma, Non-Hodgkin	0.0876973700540339
DB00571	Propranolol	DOID:255	Hemangioma	0.0871944802873705
DB15334	biochanin A	DOID:3068	Glioblastoma	0.0871057680221189
DB11648	afuresertib	DOID:8543	Hodgkin Disease	0.0867330677542525
DB00435	Nitric Oxide	DOID:0060058	Lymphoma	0.0864119285483293
DB01100	Pimozide	DOID:299	Adenocarcinoma	0.0859117941042857
DB11648	afuresertib	DOID:9538	Multiple Myeloma	0.0827410124829484
DB00435	Nitric Oxide	DOID:299	Adenocarcinoma	0.0813100547485299
DB11251	Tocopherols	DOID:2645	Mesothelioma	0.0795491654715347
DB12948	3,4-dihydroxybenzohydroxamic acid	DOID:0050902	Medulloblastoma	0.076964350952533
DB04942	tamibarotene	DOID:9538	Multiple Myeloma	0.0746117321458457
DB12948	3,4-dihydroxybenzohydroxamic acid	DOID:3070	Glioma	0.0695552562916041
DB00815	Sodium Dodecyl Sulfate	DOID:299	Adenocarcinoma	0.0689432400674747
DB12948	3,4-dihydroxybenzohydroxamic acid	DOID:3071	Gliosarcoma	0.0645845909550621
DB01357	Mestranol	DOID:3172	Adenoma	0.0639138121265383
DB01136	Carvedilol	DOID:3070	Glioma	0.0616833804660203
DB00014	Goserelin	DOID:127	Choroid Neoplasms	0.0609971817228986
DB00727	Nitroglycerin	DOID:4928	Cholangiocarcinoma	0.0605169832933105
DB09199	netoglitazone	DOID:9538	Multiple Myeloma	0.0528639891696265
DB00213	Pantoprazole	DOID:9206	Barrett Esophagus	0.0522724413580317
DB01217	Anastrozole	DOID:299	Adenocarcinoma	0.045930477514919
DB01268	Sunitinib	DOID:169	Neuroendocrine Tumors	0.0453954200651098
DB05088	tetrathiomolybdate	DOID:2645	Mesothelioma	0.0425984906684857
DB01268	Sunitinib	DOID:9253	Gastrointestinal Stromal Tumors	0.0423711068728391
DB03568	Butyric Acid	DOID:299	Adenocarcinoma	0.0398371540756996
DB14545	hydrocortisone hemisuccinate	DOID:0060058	Lymphoma	0.0370750223788784
DB01080	Vigabatrin	DOID:13515	Tuberous Sclerosis	0.0368971355175611
DB06732	beta-Naphthoflavone	DOID:3172	Adenoma	0.0364791218268538
DB00553	Methoxsalen	DOID:8691	Mycosis Fungoides	0.0353017178260666
DB06174	Noscapine	DOID:715	Leukemia, T-Cell	0.0344971777127835
DB00553	Methoxsalen	DOID:0060061	Lymphoma, T-Cell, Cutaneous	0.033325701284371
DB03057	Malondialdehyde	DOID:8552	Leukemia, Myelogenous, Chronic, BCR-ABL Positive	0.0331576777964186
DB06174	Noscapine	DOID:3070	Glioma	0.0317509913238072
DB04258	seocalcitol	DOID:3070	Glioma	0.0290598247977618
DB00277	Theophylline	DOID:1037	Leukemia, Lymphoid	0.0279541945510834
DB15304	Carrageenan	DOID:3355	Fibrosarcoma	0.0264244410745475
DB02901	Dihydrotestosterone	DOID:11612	Polycystic Ovary Syndrome	0.0258716650058992
DB04868	4-methyl-N-(3-(4-methylimidazol-1-yl)-5-(trifluoromethyl)phenyl)-3-((4-pyridin-3-ylpyrimidin-2-yl)amino)benzamide	DOID:8552	Leukemia, Myelogenous, Chronic, BCR-ABL Positive	0.0253634410866863
DB03057	Malondialdehyde	DOID:11612	Polycystic Ovary Syndrome	0.0249959646587471
DB11175	picolinic acid	DOID:3172	Adenoma	0.0245876977000216
DB00753	Isoflurane	DOID:3172	Adenoma	0.0231874691786404
DB00277	Theophylline	DOID:1040	Leukemia, Lymphocytic, Chronic, B-Cell	0.0231161827849168
DB06595	midostaurin	DOID:9119	Leukemia, Myeloid, Acute	0.0226944783574629
DB01373	Calcium	DOID:8552	Leukemia, Myelogenous, Chronic, BCR-ABL Positive	0.0198036599577631
DB02656	2-(4-morpholinyl)-8-phenyl-4H-1-benzopyran-4-one	DOID:3070	Glioma	0.0187226077747584
DB06595	midostaurin	DOID:349	Carcinoma, Signet Ring Cell	0.0181936914611089
DB06757	Manganese	DOID:3068	Glioblastoma	0.018038613306929
DB00742	Mannitol	DOID:3070	Glioma	0.0175815719593921
DB01373	Calcium	DOID:0060060	Lymphoma, Non-Hodgkin	0.0168296115115515
DB00171	Adenosine Triphosphate	DOID:4552	Carcinoma, Large Cell	0.0165001925907071
DB11467	Thiostrepton	DOID:9538	Multiple Myeloma	0.0147536772401175
DB01169	Arsenic Trioxide	DOID:8691	Mycosis Fungoides	0.0143395301741073
DB02709	Resveratrol	DOID:8541	Sezary Syndrome	0.0131073444672011
DB02546	Vorinostat	DOID:0060061	Lymphoma, T-Cell, Cutaneous	0.0126352376291172
DB00855	Aminolevulinic Acid	DOID:8691	Mycosis Fungoides	0.0126003330653698
DB00242	Cladribine	DOID:0060061	Lymphoma, T-Cell, Cutaneous	0.0125681543118067
DB00188	Bortezomib	DOID:4051	Rhabdomyosarcoma, Alveolar	0.0124088081137956
DB01169	Arsenic Trioxide	DOID:0060061	Lymphoma, T-Cell, Cutaneous	0.0123635136328785
DB00307	Bexarotene	DOID:0060061	Lymphoma, T-Cell, Cutaneous	0.0122978717942143
DB00583	Carnitine	DOID:0060060	Lymphoma, Non-Hodgkin	0.0118318854269161
DB00681	Amphotericin B	DOID:3068	Glioblastoma	0.0116411006562024
DB08868	Fingolimod Hydrochloride	DOID:8552	Leukemia, Myelogenous, Chronic, BCR-ABL Positive	0.011082326465821
DB00104	Octreotide	DOID:169	Neuroendocrine Tumors	0.0105174676969301
DB01590	Everolimus	DOID:169	Neuroendocrine Tumors	0.00991348503189554
DB00860	Prednisolone	DOID:8552	Leukemia, Myelogenous, Chronic, BCR-ABL Positive	0.00990324996477904
DB01005	Hydroxyurea	DOID:8552	Leukemia, Myelogenous, Chronic, BCR-ABL Positive	0.00973265095948811
DB02546	Vorinostat	DOID:8552	Leukemia, Myelogenous, Chronic, BCR-ABL Positive	0.00970274329250603
DB02709	Resveratrol	DOID:8552	Leukemia, Myelogenous, Chronic, BCR-ABL Positive	0.00968435716863464
DB01262	Decitabine	DOID:8552	Leukemia, Myelogenous, Chronic, BCR-ABL Positive	0.0096486168808973
DB00398	Sorafenib	DOID:8552	Leukemia, Myelogenous, Chronic, BCR-ABL Positive	0.0096183013543078
DB00531	Cyclophosphamide	DOID:8552	Leukemia, Myelogenous, Chronic, BCR-ABL Positive	0.00956869476632111
DB00188	Bortezomib	DOID:8552	Leukemia, Myelogenous, Chronic, BCR-ABL Positive	0.00950930790797017
DB01169	Arsenic Trioxide	DOID:8552	Leukemia, Myelogenous, Chronic, BCR-ABL Positive	0.00943101929530993
DB00619	Imatinib Mesylate	DOID:8552	Leukemia, Myelogenous, Chronic, BCR-ABL Positive	0.00932123681123936
DB01008	Busulfan	DOID:8552	Leukemia, Myelogenous, Chronic, BCR-ABL Positive	0.00931675326450149
DB00755	Tretinoin	DOID:8552	Leukemia, Myelogenous, Chronic, BCR-ABL Positive	0.00920626699710597
DB00877	Sirolimus	DOID:13515	Tuberous Sclerosis	0.00892562346080567
DB00675	Tamoxifen	DOID:1192	Nerve Sheath Neoplasms	0.00888518620704598
DB06641	perifosine	DOID:3068	Glioblastoma	0.00881568478226974
DB06287	temsirolimus	DOID:13515	Tuberous Sclerosis	0.0083674802587867
DB01590	Everolimus	DOID:13515	Tuberous Sclerosis	0.0082854658110984
DB04690	Camptothecin	DOID:1037	Leukemia, Lymphoid	0.00790020340185377
DB00220	Nelfinavir	DOID:3382	Liposarcoma	0.00778943944930383
DB00398	Sorafenib	DOID:3382	Liposarcoma	0.00749465583876713
DB00398	Sorafenib	DOID:9253	Gastrointestinal Stromal Tumors	0.00744348942130685
DB00197	Troglitazone	DOID:3382	Liposarcoma	0.00742354489156799
DB00851	Dacarbazine	DOID:4359	Melanoma, Amelanotic	0.00740588523461078
DB00959	Methylprednisolone	DOID:0060058	Lymphoma	0.00735886793961921
DB00982	Isotretinoin	DOID:0060058	Lymphoma	0.00735131997512978
DB00445	Epirubicin	DOID:0060058	Lymphoma	0.00733271630959592
DB11094	Vitamin D	DOID:0060058	Lymphoma	0.00733145861855306
DB09073	palbociclib	DOID:3382	Liposarcoma	0.00732458670799957
DB12662	naveglitazar	DOID:3382	Liposarcoma	0.00731487305436113
DB11663	2-(1H-indazol-4-yl)-6-(4-methanesulfonylpiperazin-1-ylmethyl)-4-morpholin-4-ylthieno(3,2-d)pyrimidine	DOID:9253	Gastrointestinal Stromal Tumors	0.00726482086485397
DB01262	Decitabine	DOID:0060058	Lymphoma	0.00725616125452649
DB00531	Cyclophosphamide	DOID:0060058	Lymphoma	0.00717623913983217
DB00970	Dactinomycin	DOID:3068	Glioblastoma	0.00716020012639568
DB00619	Imatinib Mesylate	DOID:9253	Gastrointestinal Stromal Tumors	0.00714642487835032
DB00851	Dacarbazine	DOID:3068	Glioblastoma	0.00712225401591077
DB00188	Bortezomib	DOID:0060058	Lymphoma	0.00711685228200348
DB00136	Calcitriol	DOID:0060058	Lymphoma	0.00706043133525508
DB02994	Cacodylic Acid	DOID:0060058	Lymphoma	0.00705951105227903
DB00564	Carbamazepine	DOID:0060058	Lymphoma	0.00705621024987696
DB00290	Bleomycin	DOID:0060058	Lymphoma	0.00705476814930467
DB00227	Lovastatin	DOID:0060058	Lymphoma	0.00705314618476421
DB08398	2-amino-1-methyl-6-phenylimidazo(4,5-b)pyridine	DOID:0060058	Lymphoma	0.00705175211125425
DB00762	Irinotecan	DOID:3068	Glioblastoma	0.00704958372560988
DB11663	2-(1H-indazol-4-yl)-6-(4-methanesulfonylpiperazin-1-ylmethyl)-4-morpholin-4-ylthieno(3,2-d)pyrimidine	DOID:0060058	Lymphoma	0.00704717717134201
DB00795	Sulfasalazine	DOID:3068	Glioblastoma	0.00704672259521683
DB00688	Mycophenolic Acid	DOID:0060058	Lymphoma	0.00703697619667348
DB06179	darinaparsin	DOID:8543	Hodgkin Disease	0.00699186889472386
DB00943	Zalcitabine	DOID:0060058	Lymphoma	0.00698774786432427
DB04824	Phenolphthalein	DOID:0060058	Lymphoma	0.00697829873776573
DB00313	Valproic Acid	DOID:3068	Glioblastoma	0.00697803418631654
DB01030	Topotecan	DOID:3068	Glioblastoma	0.00696904679245808
DB00624	Testosterone	DOID:3068	Glioblastoma	0.00696625542953949
DB01645	Genistein	DOID:3068	Glioblastoma	0.00695525904829036
DB02709	Resveratrol	DOID:3068	Glioblastoma	0.00694354302494865
DB01042	Melphalan	DOID:3068	Glioblastoma	0.00693551967308575
DB00860	Prednisolone	DOID:0060060	Lymphoma, Non-Hodgkin	0.00692920151948501
DB00675	Tamoxifen	DOID:4359	Melanoma, Amelanotic	0.00692038168443027
DB04216	Quercetin	DOID:3068	Glioblastoma	0.00689915348607734
DB00305	Mitomycin	DOID:3068	Glioblastoma	0.00689034209647982
DB00851	Dacarbazine	DOID:0060060	Lymphoma, Non-Hodgkin	0.00688901971408246
DB00252	Phenytoin	DOID:0060060	Lymphoma, Non-Hodgkin	0.00687584524061119
DB06774	Capsaicin	DOID:3068	Glioblastoma	0.00685963429826714
DB06510	muraglitazar	DOID:3382	Liposarcoma	0.00685844833817256
DB00650	Leucovorin	DOID:0060058	Lymphoma	0.00684499783390041
DB00608	Chloroquine	DOID:3068	Glioblastoma	0.00684461076240467
DB00772	Malathion	DOID:0060060	Lymphoma, Non-Hodgkin	0.00684035392722254
DB01041	Thalidomide	DOID:0060058	Lymphoma	0.00682514078140301
DB00441	gemcitabine	DOID:0060060	Lymphoma, Non-Hodgkin	0.00681226280837816
DB01115	Nifedipine	DOID:3068	Glioblastoma	0.00680417547269346
DB13323	Trichloroethylene	DOID:0060060	Lymphoma, Non-Hodgkin	0.00679969573104028
DB00959	Methylprednisolone	DOID:0060060	Lymphoma, Non-Hodgkin	0.00677727512010179
DB00188	Bortezomib	DOID:3068	Glioblastoma	0.00676849376324856
DB00445	Epirubicin	DOID:0060060	Lymphoma, Non-Hodgkin	0.00675112348993373
DB01030	Topotecan	DOID:0060060	Lymphoma, Non-Hodgkin	0.00673581249160143
DB00624	Testosterone	DOID:0060060	Lymphoma, Non-Hodgkin	0.00673302112804336
DB13424	DDT	DOID:0060060	Lymphoma, Non-Hodgkin	0.0067127822901098
DB02709	Resveratrol	DOID:0060060	Lymphoma, Non-Hodgkin	0.00671030872343298
DB01204	Mitoxantrone	DOID:0060058	Lymphoma	0.00670925031744657
DB01042	Melphalan	DOID:0060060	Lymphoma, Non-Hodgkin	0.00670228537246359
DB01169	Arsenic Trioxide	DOID:3068	Glioblastoma	0.00669020515121538
DB05424	Canertinib	DOID:3068	Glioblastoma	0.0066768694081793
DB08865	Crizotinib	DOID:3068	Glioblastoma	0.00666655141700317
DB09110	Mesna	DOID:0060060	Lymphoma, Non-Hodgkin	0.00661646210789235
DB00531	Cyclophosphamide	DOID:0060060	Lymphoma, Non-Hodgkin	0.006594646320702
DB00829	Diazepam	DOID:3068	Glioblastoma	0.00658477065212443
DB00317	Gefitinib	DOID:3068	Glioblastoma	0.00656154921738888
DB01143	Amifostine	DOID:0060060	Lymphoma, Non-Hodgkin	0.00649954164979011
DB00136	Calcitriol	DOID:0060060	Lymphoma, Non-Hodgkin	0.00647883851481573
DB01041	Thalidomide	DOID:3068	Glioblastoma	0.00647678226289677
DB00290	Bleomycin	DOID:0060060	Lymphoma, Non-Hodgkin	0.00647317532896746
DB00755	Tretinoin	DOID:3068	Glioblastoma	0.00646545285256911
DB00635	Prednisone	DOID:0060060	Lymphoma, Non-Hodgkin	0.00646544865414084
DB14085	Cadmium	DOID:0060060	Lymphoma, Non-Hodgkin	0.00644218786415557
DB02169	Okadaic Acid	DOID:3068	Glioblastoma	0.0064304629244582
DB12445	nitroaspirin	DOID:9206	Barrett Esophagus	0.00642177844904029
DB06287	temsirolimus	DOID:3068	Glioblastoma	0.00640518407617158
DB00431	Hexachlorocyclohexane	DOID:0060060	Lymphoma, Non-Hodgkin	0.00635853091674171
DB01008	Busulfan	DOID:0060060	Lymphoma, Non-Hodgkin	0.00634270481794846
DB00650	Leucovorin	DOID:0060060	Lymphoma, Non-Hodgkin	0.00626340501402461
DB01041	Thalidomide	DOID:0060060	Lymphoma, Non-Hodgkin	0.00624354796219734
DB01204	Mitoxantrone	DOID:0060060	Lymphoma, Non-Hodgkin	0.00612765749780525
DB00242	Cladribine	DOID:285	Leukemia, Hairy Cell	0.00598548016694828
DB00860	Prednisolone	DOID:8543	Hodgkin Disease	0.00596489921861915
DB00851	Dacarbazine	DOID:8543	Hodgkin Disease	0.00592471741366601
DB01708	Dehydroepiandrosterone	DOID:299	Adenocarcinoma	0.0059164685053949
DB00252	Phenytoin	DOID:8543	Hodgkin Disease	0.00591154294023205
DB00441	gemcitabine	DOID:8543	Hodgkin Disease	0.00584796050763486
DB00959	Methylprednisolone	DOID:8543	Hodgkin Disease	0.00581297281974041
DB02546	Vorinostat	DOID:0050902	Medulloblastoma	0.0057967957320994
DB00445	Epirubicin	DOID:8543	Hodgkin Disease	0.00578682118921175
DB00428	Streptozocin	DOID:8543	Hodgkin Disease	0.00577108098978701
DB01042	Melphalan	DOID:0050902	Medulloblastoma	0.00577038625792742
DB00928	Azacitidine	DOID:285	Leukemia, Hairy Cell	0.00576323885105129
DB01042	Melphalan	DOID:8543	Hodgkin Disease	0.00573798307134904
DB00398	Sorafenib	DOID:0050902	Medulloblastoma	0.00571235379414808
DB00783	Estradiol	DOID:0050902	Medulloblastoma	0.00568656973573528
DB00755	Tretinoin	DOID:9206	Barrett Esophagus	0.0056703388025951
DB00531	Cyclophosphamide	DOID:0050902	Medulloblastoma	0.00566274720585586
DB00531	Cyclophosphamide	DOID:8543	Hodgkin Disease	0.00563034401950574
DB00188	Bortezomib	DOID:0050902	Medulloblastoma	0.00560336034761683
DB00570	Vinblastine	DOID:8543	Hodgkin Disease	0.00559523510237619
DB02709	Resveratrol	DOID:3007	Carcinoma, Ductal	0.00559039558637314
DB00399	Zoledronic Acid	DOID:4305	Giant Cell Tumor of Bone	0.0055571664755773
DB01169	Arsenic Trioxide	DOID:0050902	Medulloblastoma	0.00552507173456845
DB00290	Bleomycin	DOID:8543	Hodgkin Disease	0.0055088730278991
DB00635	Prednisone	DOID:8543	Hodgkin Disease	0.00550114635317639
DB01008	Busulfan	DOID:0050902	Medulloblastoma	0.00541080570361835
DB01008	Busulfan	DOID:8543	Hodgkin Disease	0.00537840251744676
DB00603	Medroxyprogesterone Acetate	DOID:3007	Carcinoma, Ductal	0.00537069525033956
DB00724	Imiquimod	DOID:255	Hemangioma	0.00535424275228985
DB00650	Leucovorin	DOID:0050902	Medulloblastoma	0.00533150589932546
DB00755	Tretinoin	DOID:0050902	Medulloblastoma	0.0053003194369205
DB00650	Leucovorin	DOID:8543	Hodgkin Disease	0.00529910271334483
DB00888	Mechlorethamine	DOID:8543	Hodgkin Disease	0.00525606705186504
DB01708	Dehydroepiandrosterone	DOID:11612	Polycystic Ovary Syndrome	0.00524908479354064
DB01204	Mitoxantrone	DOID:8543	Hodgkin Disease	0.0051633551976073
DB06825	Triptorelin Pamoate	DOID:127	Choroid Neoplasms	0.00501558823453258
DB00007	Leuprolide	DOID:127	Choroid Neoplasms	0.00490255987962168
DB00925	Phenoxybenzamine	DOID:127	Choroid Neoplasms	0.00489310942264426
DB03843	Formaldehyde	DOID:127	Choroid Neoplasms	0.00484942071657141
DB01645	Genistein	DOID:127	Choroid Neoplasms	0.00471079692602
DB00531	Cyclophosphamide	DOID:3347	Neoplasms, Bone Tissue	0.00468645235209347
DB00783	Estradiol	DOID:127	Choroid Neoplasms	0.00460724102921478
DB00282	Pamidronate	DOID:4305	Giant Cell Tumor of Bone	0.00456033589359478
DB01115	Nifedipine	DOID:127	Choroid Neoplasms	0.00455971335106259
DB00481	Raloxifene Hydrochloride	DOID:127	Choroid Neoplasms	0.00446669175794628
DB00860	Prednisolone	DOID:9119	Leukemia, Myeloid, Acute	0.00445590096982368
DB00396	Progesterone	DOID:127	Choroid Neoplasms	0.00445496509044346
DB00675	Tamoxifen	DOID:127	Choroid Neoplasms	0.0043922883450595
DB00636	Clofibrate	DOID:127	Choroid Neoplasms	0.00439149770442521
DB01248	Docetaxel	DOID:9119	Leukemia, Myeloid, Acute	0.00438892017541764
DB00762	Irinotecan	DOID:9119	Leukemia, Myeloid, Acute	0.0043430488759148
DB01005	Hydroxyurea	DOID:9119	Leukemia, Myeloid, Acute	0.00428530196518689
DB11094	Vitamin D	DOID:9119	Leukemia, Myeloid, Acute	0.00427656524985526
DB00313	Valproic Acid	DOID:9119	Leukemia, Myeloid, Acute	0.00427149933653309
DB02709	Resveratrol	DOID:9119	Leukemia, Myeloid, Acute	0.00423700817483524
DB01262	Decitabine	DOID:9119	Leukemia, Myeloid, Acute	0.00420126788566172
DB00242	Cladribine	DOID:9119	Leukemia, Myeloid, Acute	0.00418831098007105
DB00398	Sorafenib	DOID:9119	Leukemia, Myeloid, Acute	0.00417095235994175
DB00608	Chloroquine	DOID:9119	Leukemia, Myeloid, Acute	0.00413807591259591
DB00531	Cyclophosphamide	DOID:9119	Leukemia, Myeloid, Acute	0.00412134577129958
DB00197	Troglitazone	DOID:9119	Leukemia, Myeloid, Acute	0.00409984141282521
DB12429	2-(2-chloro-4-iodophenylamino)-N-cyclopropylmethoxy-3,4-difluorobenzamide	DOID:9119	Leukemia, Myeloid, Acute	0.00407536664863656
DB00188	Bortezomib	DOID:9119	Leukemia, Myeloid, Acute	0.00406195891291133
DB00603	Medroxyprogesterone Acetate	DOID:3319	Lymphangioleiomyomatosis	0.00405342107115508
DB00996	Gabapentin	DOID:127	Choroid Neoplasms	0.00404463702949959
DB00523	Alitretinoin	DOID:9119	Leukemia, Myeloid, Acute	0.00404291264816997
DB00603	Medroxyprogesterone Acetate	DOID:9119	Leukemia, Myeloid, Acute	0.00401730783655679
DB00136	Calcitriol	DOID:9119	Leukemia, Myeloid, Acute	0.00400553796739661
DB09073	palbociclib	DOID:9119	Leukemia, Myeloid, Acute	0.00400088322974307
DB00635	Prednisone	DOID:9119	Leukemia, Myeloid, Acute	0.00399214810535925
DB01169	Arsenic Trioxide	DOID:9119	Leukemia, Myeloid, Acute	0.00398367030052377
DB00928	Azacitidine	DOID:9119	Leukemia, Myeloid, Acute	0.00396606966431218
DB08865	Crizotinib	DOID:9119	Leukemia, Myeloid, Acute	0.00396001656669037
DB03496	alvocidib	DOID:9119	Leukemia, Myeloid, Acute	0.003958741664086
DB01406	Danazol	DOID:127	Choroid Neoplasms	0.00392056003799629
DB00746	Deferoxamine	DOID:9119	Leukemia, Myeloid, Acute	0.00388939201435295
DB01393	Bezafibrate	DOID:9119	Leukemia, Myeloid, Acute	0.00388149838233381
DB01008	Busulfan	DOID:9119	Leukemia, Myeloid, Acute	0.00386940426914645
DB02546	Vorinostat	DOID:3246	Rhabdomyosarcoma, Embryonal	0.00379389117986889
DB01041	Thalidomide	DOID:9119	Leukemia, Myeloid, Acute	0.0037702474127505
DB04690	Camptothecin	DOID:3070	Glioma	0.00376576970382952
DB00755	Tretinoin	DOID:9119	Leukemia, Myeloid, Acute	0.00375891800312406
DB01204	Mitoxantrone	DOID:9119	Leukemia, Myeloid, Acute	0.00365435694876787
DB12025	triptolide	DOID:9119	Leukemia, Myeloid, Acute	0.00362184485819078
DB00188	Bortezomib	DOID:3246	Rhabdomyosarcoma, Embryonal	0.00360045579566609
DB11616	pirarubicin	DOID:9119	Leukemia, Myeloid, Acute	0.0035997378869766
DB00812	Phenylbutazone	DOID:9119	Leukemia, Myeloid, Acute	0.00355564121029411
DB01701	propylene dichloride	DOID:4928	Cholangiocarcinoma	0.00348617106944066
DB00762	Irinotecan	DOID:171	Neuroectodermal Tumors	0.00318848843440328
DB00959	Methylprednisolone	DOID:171	Neuroectodermal Tumors	0.00314941413129061
DB06179	darinaparsin	DOID:9538	Multiple Myeloma	0.00299981362368257
DB00531	Cyclophosphamide	DOID:171	Neuroectodermal Tumors	0.00296678533168521
DB01065	Melatonin	DOID:4928	Cholangiocarcinoma	0.00291773555511327
DB00860	Prednisolone	DOID:8584	Burkitt Lymphoma	0.00286927679808929
DB09153	Sodium Chloride	DOID:899	Cervical Intraepithelial Neoplasia	0.00276982534941744
DB01174	Phenobarbital	DOID:4928	Cholangiocarcinoma	0.00274670947193284
DB01041	Thalidomide	DOID:4928	Cholangiocarcinoma	0.00272079100036254
DB00860	Prednisolone	DOID:707	Lymphoma, B-Cell	0.00271197247406046
DB00970	Dactinomycin	DOID:3247	Rhabdomyosarcoma	0.00269976120548815
DB00864	Tacrolimus	DOID:707	Lymphoma, B-Cell	0.00269802332788455
DB13323	Trichloroethylene	DOID:3069	Astrocytoma	0.00269452764941874
DB00851	Dacarbazine	DOID:3247	Rhabdomyosarcoma	0.00266181509386815
DB01042	Melphalan	DOID:8584	Burkitt Lymphoma	0.00264236065021567
DB00762	Irinotecan	DOID:3247	Rhabdomyosarcoma	0.00258914480289757
DB09110	Mesna	DOID:8584	Burkitt Lymphoma	0.00255653738618694
DB01005	Hydroxyurea	DOID:1037	Leukemia, Lymphoid	0.00255204243721735
DB00531	Cyclophosphamide	DOID:8584	Burkitt Lymphoma	0.00253472159771601
DB00313	Valproic Acid	DOID:3247	Rhabdomyosarcoma	0.00251759526428369
DB02546	Vorinostat	DOID:707	Lymphoma, B-Cell	0.00251146580133671
DB06825	Triptorelin Pamoate	DOID:299	Adenocarcinoma	0.00250653507497361
DB02709	Resveratrol	DOID:1037	Leukemia, Lymphoid	0.00250374864596598
DB04216	Quercetin	DOID:4236	Carcinosarcoma	0.00250304871127799
DB02709	Resveratrol	DOID:707	Lymphoma, B-Cell	0.00249307967764606
DB01042	Melphalan	DOID:707	Lymphoma, B-Cell	0.00248505632632184
DB01042	Melphalan	DOID:3247	Rhabdomyosarcoma	0.00247508075183406
DB00242	Cladribine	DOID:1037	Leukemia, Lymphoid	0.00245505145215125
DB07706	2-hydroxyestradiol	DOID:299	Adenocarcinoma	0.00245000748244179
DB01262	Decitabine	DOID:3247	Rhabdomyosarcoma	0.00244736381408778
DB00242	Cladribine	DOID:707	Lymphoma, B-Cell	0.00244438248382511
DB00531	Cyclophosphamide	DOID:4236	Carcinosarcoma	0.00243177584668114
DB00860	Prednisolone	DOID:299	Adenocarcinoma	0.00240892053931713
DB00635	Prednisone	DOID:8584	Burkitt Lymphoma	0.00240552393206966
DB01169	Arsenic Trioxide	DOID:8584	Burkitt Lymphoma	0.00239704612876185
DB00007	Leuprolide	DOID:299	Adenocarcinoma	0.00239350672037458
DB00783	Estradiol	DOID:3247	Rhabdomyosarcoma	0.00239126422925201
DB09110	Mesna	DOID:3247	Rhabdomyosarcoma	0.00238925748702673
DB00531	Cyclophosphamide	DOID:1037	Leukemia, Lymphoid	0.00238808624358228
DB00531	Cyclophosphamide	DOID:707	Lymphoma, B-Cell	0.00237741727547508
DB00851	Dacarbazine	DOID:299	Adenocarcinoma	0.00236873873496307
DB04066	trans-3-(4'-hydroxyphenyl)-2-propenoic acid	DOID:299	Adenocarcinoma	0.00236848953115082
DB00531	Cyclophosphamide	DOID:3247	Rhabdomyosarcoma	0.00236744169988817
DB06724	Calcium Carbonate	DOID:299	Adenocarcinoma	0.00236702447219755
DB01151	Desipramine	DOID:299	Adenocarcinoma	0.00236499341565238
DB00126	Ascorbic Acid	DOID:1037	Leukemia, Lymphoid	0.00236329664402429
DB11529	Melengestrol Acetate	DOID:299	Adenocarcinoma	0.00235903153156464
DB01248	Docetaxel	DOID:299	Adenocarcinoma	0.00234193974398117
DB03843	Formaldehyde	DOID:299	Adenocarcinoma	0.00234036755686379
DB00570	Vinblastine	DOID:3247	Rhabdomyosarcoma	0.0023323327815245
DB00188	Bortezomib	DOID:707	Lymphoma, B-Cell	0.00231803041771833
DB00293	raltitrexed	DOID:299	Adenocarcinoma	0.00231268321845984
DB00188	Bortezomib	DOID:3247	Rhabdomyosarcoma	0.00230805484167934
DB08398	2-amino-1-methyl-6-phenylimidazo(4,5-b)pyridine	DOID:4236	Carcinosarcoma	0.00230728881798686
DB00762	Irinotecan	DOID:299	Adenocarcinoma	0.00229606844372515
DB00322	Floxuridine	DOID:299	Adenocarcinoma	0.00229572305950748
DB00441	gemcitabine	DOID:299	Adenocarcinoma	0.00229198182785012
DB07232	veliparib	DOID:299	Adenocarcinoma	0.00228747788029698
DB00136	Calcitriol	DOID:1037	Leukemia, Lymphoid	0.00227227843880978
DB00544	Fluorouracil	DOID:299	Adenocarcinoma	0.00225966944018768
DB00635	Prednisone	DOID:1037	Leukemia, Lymphoid	0.00225888857680884
DB01169	Arsenic Trioxide	DOID:1037	Leukemia, Lymphoid	0.00225041077329319
DB11663	2-(1H-indazol-4-yl)-6-(4-methanesulfonylpiperazin-1-ylmethyl)-4-morpholin-4-ylthieno(3,2-d)pyrimidine	DOID:707	Lymphoma, B-Cell	0.00224835530643336
DB00635	Prednisone	DOID:707	Lymphoma, B-Cell	0.00224821960880955
DB11663	2-(1H-indazol-4-yl)-6-(4-methanesulfonylpiperazin-1-ylmethyl)-4-morpholin-4-ylthieno(3,2-d)pyrimidine	DOID:3247	Rhabdomyosarcoma	0.00223837973066571
DB01005	Hydroxyurea	DOID:299	Adenocarcinoma	0.00223832153335163
DB00688	Mycophenolic Acid	DOID:707	Lymphoma, B-Cell	0.00223815433134295
DB03496	alvocidib	DOID:1037	Leukemia, Lymphoid	0.00222548213640156
DB00313	Valproic Acid	DOID:299	Adenocarcinoma	0.00222451890462766
DB01050	Ibuprofen	DOID:299	Adenocarcinoma	0.00221684662324723
DB01030	Topotecan	DOID:299	Adenocarcinoma	0.00221553151121329
DB00428	Streptozocin	DOID:299	Adenocarcinoma	0.00221510231005734
DB03496	alvocidib	DOID:707	Lymphoma, B-Cell	0.00221481316875177
DB00624	Testosterone	DOID:299	Adenocarcinoma	0.00221274014801714
DB02546	Vorinostat	DOID:299	Adenocarcinoma	0.00220841386613596
DB00650	Leucovorin	DOID:8584	Burkitt Lymphoma	0.00220348029209688
DB01645	Genistein	DOID:299	Adenocarcinoma	0.00220174376683907
DB00499	Flutamide	DOID:299	Adenocarcinoma	0.00219295106220269
DB02709	Resveratrol	DOID:299	Adenocarcinoma	0.00219002774285965
DB00641	Simvastatin	DOID:707	Lymphoma, B-Cell	0.00218413062427508
DB01042	Melphalan	DOID:299	Adenocarcinoma	0.0021820043927207
DB00104	Octreotide	DOID:299	Adenocarcinoma	0.00217363701293788
DB14574	Cobalt	DOID:3247	Rhabdomyosarcoma	0.00217259720819601
DB00570	Vinblastine	DOID:2994	Neoplasms, Germ Cell and Embryonal	0.00216230377882537
DB00305	Mitomycin	DOID:299	Adenocarcinoma	0.00213682681477895
DB01008	Busulfan	DOID:707	Lymphoma, B-Cell	0.00212547577305816
DB00977	Ethinyl Estradiol	DOID:299	Adenocarcinoma	0.00212074258140044
DB05294	N-(4-bromo-2-fluorophenyl)-6-methoxy-7-((1-methylpiperidin-4-yl)methoxy)quinazolin-4-amine	DOID:299	Adenocarcinoma	0.00211029936601909
DB00783	Estradiol	DOID:299	Adenocarcinoma	0.00209818787096999
DB00482	Celecoxib	DOID:299	Adenocarcinoma	0.00207849695771095
DB09073	palbociclib	DOID:2994	Neoplasms, Germ Cell and Embryonal	0.00207695015429804
DB00290	Bleomycin	DOID:2994	Neoplasms, Germ Cell and Embryonal	0.00207594170513875
DB00531	Cyclophosphamide	DOID:299	Adenocarcinoma	0.0020743653394652
DB11716	Misonidazole	DOID:299	Adenocarcinoma	0.00205672357031755
DB00605	Sulindac	DOID:299	Adenocarcinoma	0.00204101548539309
DB00399	Zoledronic Acid	DOID:2645	Mesothelioma	0.00204087593030117
DB00357	Aminoglutethimide	DOID:299	Adenocarcinoma	0.00203914894326468
DB09153	Sodium Chloride	DOID:299	Adenocarcinoma	0.00203749780184243
DB00293	raltitrexed	DOID:2645	Mesothelioma	0.00201862607147069
DB11094	Vitamin D	DOID:2512	Basal Cell Nevus Syndrome	0.00201538288710873
DB01167	Itraconazole	DOID:9538	Multiple Myeloma	0.00201395959629552
DB00642	Pemetrexed	DOID:2645	Mesothelioma	0.00200546002745522
DB00755	Tretinoin	DOID:3247	Rhabdomyosarcoma	0.00200501393116109
DB04827	Urethane	DOID:299	Adenocarcinoma	0.00200262079808183
DB01436	alfacalcidol	DOID:299	Adenocarcinoma	0.00200220279548441
DB00441	gemcitabine	DOID:2645	Mesothelioma	0.00199792468078325
DB00361	Vinorelbine	DOID:299	Adenocarcinoma	0.00199301701154159
DB00762	Irinotecan	DOID:3181	Oligodendroglioma	0.00197995397065526
DB00860	Prednisolone	DOID:9538	Multiple Myeloma	0.00197284394831726
DB00603	Medroxyprogesterone Acetate	DOID:299	Adenocarcinoma	0.00197032740544983
DB00822	Disulfiram	DOID:2645	Mesothelioma	0.00195550093675084
DB13853	Anethole Trithione	DOID:299	Adenocarcinoma	0.00195146958683162
DB08398	2-amino-1-methyl-6-phenylimidazo(4,5-b)pyridine	DOID:299	Adenocarcinoma	0.0019498783117195
DB00396	Progesterone	DOID:299	Adenocarcinoma	0.00194591193083266
DB00635	Prednisone	DOID:299	Adenocarcinoma	0.00194516767392988
DB01169	Arsenic Trioxide	DOID:299	Adenocarcinoma	0.00193668987035739
DB01204	Mitoxantrone	DOID:1037	Leukemia, Lymphoid	0.00192109742067931
DB01065	Melatonin	DOID:299	Adenocarcinoma	0.00192021153704441
DB00252	Phenytoin	DOID:9538	Multiple Myeloma	0.00191948766886924
DB00877	Sirolimus	DOID:2645	Mesothelioma	0.00191575484963508
DB08865	Crizotinib	DOID:299	Adenocarcinoma	0.00191303613553012
DB01380	Cortisone	DOID:299	Adenocarcinoma	0.00190954585440156
DB01248	Docetaxel	DOID:9538	Multiple Myeloma	0.00190586315272462
DB01204	Mitoxantrone	DOID:3247	Rhabdomyosarcoma	0.00190045287709045
DB00399	Zoledronic Acid	DOID:9538	Multiple Myeloma	0.00189885648654314
DB00201	Caffeine	DOID:299	Adenocarcinoma	0.00189179391358557
DB00851	Dacarbazine	DOID:4235	Sarcoma	0.00188429831365461
DB00675	Tamoxifen	DOID:299	Adenocarcinoma	0.00188323518449124
DB01094	hesperetin	DOID:299	Adenocarcinoma	0.00186567504184992
DB00859	Penicillamine	DOID:2645	Mesothelioma	0.00186292928551651
DB04930	Permethrin	DOID:9538	Multiple Myeloma	0.00186264160492428
DB01248	Docetaxel	DOID:4235	Sarcoma	0.00185749932315676
DB00441	gemcitabine	DOID:9538	Multiple Myeloma	0.00185590523741069
DB01698	Rutin	DOID:9538	Multiple Myeloma	0.00184401154100783
DB00526	Oxaliplatin	DOID:299	Adenocarcinoma	0.00183997760631133
DB00398	Sorafenib	DOID:2645	Mesothelioma	0.00182991478117994
DB00977	Ethinyl Estradiol	DOID:2645	Mesothelioma	0.00182668543380954
DB00959	Methylprednisolone	DOID:9538	Multiple Myeloma	0.00182091754904196
DB00682	Warfarin	DOID:9538	Multiple Myeloma	0.00181292329721611
DB00143	Glutathione	DOID:11612	Polycystic Ovary Syndrome	0.00181208275000738
DB00317	Gefitinib	DOID:299	Adenocarcinoma	0.00180803393566759
DB12418	Saccharin	DOID:299	Adenocarcinoma	0.00180718866295132
DB00783	Estradiol	DOID:5119	Ovarian Cysts	0.00178765069435144
DB01593	Zinc	DOID:9538	Multiple Myeloma	0.00178311157687489
DB01101	Capecitabine	DOID:299	Adenocarcinoma	0.00178154104402711
DB01030	Topotecan	DOID:9538	Multiple Myeloma	0.00177945491983106
DB00544	Fluorouracil	DOID:4235	Sarcoma	0.00177522901970967
DB00877	Sirolimus	DOID:9538	Multiple Myeloma	0.00177373540606623
DB00331	Metformin	DOID:11612	Polycystic Ovary Syndrome	0.00175465815084802
DB02709	Resveratrol	DOID:9538	Multiple Myeloma	0.00175395115144766
DB08059	Wortmannin	DOID:299	Adenocarcinoma	0.00175232668119335
DB00530	Erlotinib Hydrochloride	DOID:299	Adenocarcinoma	0.00174931600073552
DB01174	Phenobarbital	DOID:299	Adenocarcinoma	0.0017491854512785
DB00445	Epirubicin	DOID:4235	Sarcoma	0.00174640208819493
DB01042	Melphalan	DOID:9538	Multiple Myeloma	0.00174592780000932
DB00650	Leucovorin	DOID:299	Adenocarcinoma	0.00174312403377147
DB00428	Streptozocin	DOID:4235	Sarcoma	0.00173066188937504
DB01041	Thalidomide	DOID:4844	Ependymoma	0.00172595967456196
DB00882	Clomiphene	DOID:299	Adenocarcinoma	0.00172322364366279
DB01262	Decitabine	DOID:9538	Multiple Myeloma	0.00171821086337726
DB00763	Methimazole	DOID:299	Adenocarcinoma	0.00169988290061468
DB00361	Vinorelbine	DOID:2645	Mesothelioma	0.00169895986446272
DB06774	Capsaicin	DOID:9538	Multiple Myeloma	0.00167004242530883
DB01006	Letrozole	DOID:5119	Ovarian Cysts	0.00166994226965972
DB00951	Isoniazid	DOID:299	Adenocarcinoma	0.00166404570336492
DB00482	Celecoxib	DOID:9538	Multiple Myeloma	0.00164242036548629
DB00183	Pentagastrin	DOID:299	Adenocarcinoma	0.00163835775598681
DB00531	Cyclophosphamide	DOID:9538	Multiple Myeloma	0.00163828874965638
DB00396	Progesterone	DOID:5119	Ovarian Cysts	0.00163537475534387
DB00412	Rosiglitazone	DOID:11612	Polycystic Ovary Syndrome	0.00162775088459849
DB09110	Mesna	DOID:4235	Sarcoma	0.00161174070722775
DB06543	astaxanthine	DOID:299	Adenocarcinoma	0.00160352522752299
DB04743	nimesulide	DOID:299	Adenocarcinoma	0.0015909909924669
DB00531	Cyclophosphamide	DOID:4235	Sarcoma	0.00158992491880955
DB00188	Bortezomib	DOID:9538	Multiple Myeloma	0.00157890189021298
DB00675	Tamoxifen	DOID:5119	Ovarian Cysts	0.00157269800794418
DB00724	Imiquimod	DOID:8632	Sarcoma, Kaposi	0.00155777297286791
DB00313	Valproic Acid	DOID:11612	Polycystic Ovary Syndrome	0.00155713519231909
DB01593	Zinc	DOID:11612	Polycystic Ovary Syndrome	0.0015518044565685
DB00624	Testosterone	DOID:11612	Polycystic Ovary Syndrome	0.00154535643598702
DB00554	Piroxicam	DOID:2645	Mesothelioma	0.00154332514167382
DB12881	indole-3-carbinol	DOID:5119	Ovarian Cysts	0.00154048845278648
DB00996	Gabapentin	DOID:299	Adenocarcinoma	0.0015355838697651
DB00619	Imatinib Mesylate	DOID:2645	Mesothelioma	0.00153285023968713
DB00499	Flutamide	DOID:11612	Polycystic Ovary Syndrome	0.00152556735002912
DB04539	glyphosate	DOID:11612	Polycystic Ovary Syndrome	0.00152419212088079
DB02709	Resveratrol	DOID:11612	Polycystic Ovary Syndrome	0.00152264403085084
DB00136	Calcitriol	DOID:9538	Multiple Myeloma	0.00152248094468582
DB00481	Raloxifene Hydrochloride	DOID:9538	Multiple Myeloma	0.00152156200678227
DB00317	Gefitinib	DOID:2645	Mesothelioma	0.00151397678833071
DB00655	Estrone	DOID:299	Adenocarcinoma	0.00151099472622501
DB11663	2-(1H-indazol-4-yl)-6-(4-methanesulfonylpiperazin-1-ylmethyl)-4-morpholin-4-ylthieno(3,2-d)pyrimidine	DOID:9538	Multiple Myeloma	0.00150922678047655
DB00635	Prednisone	DOID:9538	Multiple Myeloma	0.00150909108272484
DB01169	Arsenic Trioxide	DOID:9538	Multiple Myeloma	0.00150061327835743
DB13182	daidzein	DOID:299	Adenocarcinoma	0.00149736473956125
DB00603	Medroxyprogesterone Acetate	DOID:4235	Sarcoma	0.00148588698550828
DB00158	Folic Acid	DOID:11612	Polycystic Ovary Syndrome	0.00148412809944037
DB00928	Azacitidine	DOID:9538	Multiple Myeloma	0.00148301264087397
DB00890	Dienestrol	DOID:299	Adenocarcinoma	0.0014711538650915
DB02709	Resveratrol	DOID:8864	Leukemia, Monocytic, Acute	0.00146747452941204
DB00227	Lovastatin	DOID:4235	Sarcoma	0.00146683196358083
DB00530	Erlotinib Hydrochloride	DOID:2645	Mesothelioma	0.00145525885357362
DB00977	Ethinyl Estradiol	DOID:11612	Polycystic Ovary Syndrome	0.0014533588688645
DB00675	Tamoxifen	DOID:9538	Multiple Myeloma	0.00144715859308725
DB00928	Azacitidine	DOID:4235	Sarcoma	0.00143464881162408
DB00783	Estradiol	DOID:11612	Polycystic Ovary Syndrome	0.00143080415691438
DB01041	Thalidomide	DOID:2645	Mesothelioma	0.00142920983440259
DB00336	Nitrofurazone	DOID:4440	Seminoma	0.00142439550854195
DB00201	Caffeine	DOID:4235	Sarcoma	0.00140735349264304
DB01008	Busulfan	DOID:9538	Multiple Myeloma	0.00138634724626335
DB00197	Troglitazone	DOID:11612	Polycystic Ovary Syndrome	0.00138547726893939
DB00126	Ascorbic Acid	DOID:11612	Polycystic Ovary Syndrome	0.0013821920291836
DB00917	Dinoprostone	DOID:9538	Multiple Myeloma	0.00137076769397687
DB06287	temsirolimus	DOID:2645	Mesothelioma	0.00135761164791365
DB14066	tetrandrine	DOID:9119	Leukemia, Myeloid, Acute	0.00134670266227527
DB00724	Imiquimod	DOID:2513	Carcinoma, Basal Cell	0.00134010384910827
DB00917	Dinoprostone	DOID:4235	Sarcoma	0.00132240386548815
DB01006	Letrozole	DOID:11612	Polycystic Ovary Syndrome	0.00131309573267074
DB08828	HhAntag691	DOID:2512	Basal Cell Nevus Syndrome	0.00128852210064462
DB01041	Thalidomide	DOID:9538	Multiple Myeloma	0.00128719039020136
DB11135	Selenium	DOID:2645	Mesothelioma	0.00128168636010301
DB00396	Progesterone	DOID:11612	Polycystic Ovary Syndrome	0.00127852821956992
DB00755	Tretinoin	DOID:9538	Multiple Myeloma	0.00127586097994076
DB11616	pirarubicin	DOID:2645	Mesothelioma	0.00125870030821268
DB00650	Leucovorin	DOID:4235	Sarcoma	0.00125868361295151
DB01169	Arsenic Trioxide	DOID:8864	Leukemia, Monocytic, Acute	0.00121413665601583
DB00641	Simvastatin	DOID:11612	Polycystic Ovary Syndrome	0.00121369497629636
DB04960	tipifarnib	DOID:9538	Multiple Myeloma	0.00121308597612607
DB00162	Vitamin A	DOID:9538	Multiple Myeloma	0.00120217532694683
DB01393	Bezafibrate	DOID:11612	Polycystic Ovary Syndrome	0.00116713423889386
DB04786	Suramin	DOID:9538	Multiple Myeloma	0.00115959793124482
DB12025	triptolide	DOID:9538	Multiple Myeloma	0.00113878783610882
DB02709	Resveratrol	DOID:715	Leukemia, T-Cell	0.00111550133732136
DB00882	Clomiphene	DOID:11612	Polycystic Ovary Syndrome	0.00105583993139263
DB06824	Trientine	DOID:2645	Mesothelioma	0.00101019873566827
DB00531	Cyclophosphamide	DOID:715	Leukemia, T-Cell	0.000999838934476249
DB13178	Inositol	DOID:11612	Polycystic Ovary Syndrome	0.000999200160968383
DB11135	Selenium	DOID:11612	Polycystic Ovary Syndrome	0.000908359795085578
DB00282	Pamidronate	DOID:9538	Multiple Myeloma	0.000902025903433523
DB01169	Arsenic Trioxide	DOID:715	Leukemia, T-Cell	0.000862163462611532
DB01083	Orlistat	DOID:11612	Polycystic Ovary Syndrome	0.000860168980536924
DB04839	Cyproterone Acetate	DOID:11612	Polycystic Ovary Syndrome	0.000818067437702907
DB00531	Cyclophosphamide	DOID:3308	Carcinoma, Embryonal	0.000812761062220557
DB00780	Phenelzine	DOID:255	Hemangioma	0.000784430501424571
DB00570	Vinblastine	DOID:3308	Carcinoma, Embryonal	0.000777652145332153
DB00860	Prednisolone	DOID:255	Hemangioma	0.000744515341759511
DB00636	Clofibrate	DOID:3507	Dermatofibrosarcoma	0.000723837679889205
DB00290	Bleomycin	DOID:3308	Carcinoma, Embryonal	0.000691290072182438
DB00313	Valproic Acid	DOID:255	Hemangioma	0.000560113707593624
DB00898	Ethanol	DOID:255	Hemangioma	0.000490535456964591
DB00755	Tretinoin	DOID:3308	Carcinoma, Embryonal	0.000450333294251093
DB00635	Prednisone	DOID:255	Hemangioma	0.000280762476429108
DB09276	Gold Sodium Thiomalate	DOID:3172	Adenoma	0.000254201446517166
DB00661	Verapamil	DOID:687	Hepatoblastoma	0.000195042802634882
DB01356	Lithium	DOID:255	Hemangioma	0.000153571165613042
DB00175	Pravastatin	DOID:3172	Adenoma	5.68893140808213e-05
DB00780	Phenelzine	DOID:3172	Adenoma	-5.72955629286054e-05
DB00851	Dacarbazine	DOID:769	Neuroblastoma	-7.88067724069585e-05
DB00252	Phenytoin	DOID:769	Neuroblastoma	-9.19812473703652e-05
DB00586	Diclofenac	DOID:769	Neuroblastoma	-0.000110416359971277
DB00252	Phenytoin	DOID:687	Hepatoblastoma	-0.000125592662931384
DB00762	Irinotecan	DOID:769	Neuroblastoma	-0.000151477063651984
DB14513	Magnesium	DOID:3172	Adenoma	-0.00015523455170513
DB03843	Formaldehyde	DOID:3172	Adenoma	-0.000165763705333222
DB00982	Isotretinoin	DOID:769	Neuroblastoma	-0.000198099331943313
DB04930	Permethrin	DOID:3172	Adenoma	-0.000207413065771045
DB00544	Fluorouracil	DOID:687	Hepatoblastoma	-0.000221487482467142
DB01030	Topotecan	DOID:769	Neuroblastoma	-0.000232013995673575
DB01042	Melphalan	DOID:769	Neuroblastoma	-0.000265541115308354
DB01262	Decitabine	DOID:769	Neuroblastoma	-0.000293258051997258
DB00220	Nelfinavir	DOID:3962	Adenocarcinoma, Follicular	-0.000294880554162325
DB02709	Resveratrol	DOID:3172	Adenoma	-0.000316103518688993
DB00104	Octreotide	DOID:3172	Adenoma	-0.000332494248688475
DB00898	Ethanol	DOID:3172	Adenoma	-0.000351190606933172
DB09110	Mesna	DOID:769	Neuroblastoma	-0.000351364379154451
DB00158	Folic Acid	DOID:3172	Adenoma	-0.000354619448896865
DB00482	Celecoxib	DOID:769	Neuroblastoma	-0.000369048550633411
DB00501	Cimetidine	DOID:349	Carcinoma, Signet Ring Cell	-0.000371507380097891
DB00531	Cyclophosphamide	DOID:769	Neuroblastoma	-0.00037318016729998
DB04630	Aldosterone	DOID:3172	Adenoma	-0.000375477526557477
DB00313	Valproic Acid	DOID:1618	Fibroadenoma	-0.00038272963678937
DB00197	Troglitazone	DOID:769	Neuroblastoma	-0.000394684525391542
DB00188	Bortezomib	DOID:769	Neuroblastoma	-0.000432567024941266
DB00995	Auranofin	DOID:3172	Adenoma	-0.000432899079279958
DB00605	Sulindac	DOID:3172	Adenoma	-0.000465115775742542
DB04827	Urethane	DOID:3172	Adenoma	-0.000503510463388646
DB08895	tofacitinib	DOID:3172	Adenoma	-0.000509851581954879
DB01169	Arsenic Trioxide	DOID:769	Neuroblastoma	-0.000510855636789709
DB08865	Crizotinib	DOID:769	Neuroblastoma	-0.000534509371661385
DB00603	Medroxyprogesterone Acetate	DOID:3172	Adenoma	-0.000535803855397143
DB02994	Cacodylic Acid	DOID:3172	Adenoma	-0.00054849400928042
DB08398	2-amino-1-methyl-6-phenylimidazo(4,5-b)pyridine	DOID:3172	Adenoma	-0.000556252949831804
DB00712	Flurbiprofen	DOID:3172	Adenoma	-0.000574669793337146
DB01065	Melatonin	DOID:3172	Adenoma	-0.000585919724161388
DB00927	Famotidine	DOID:3172	Adenoma	-0.000598826498683425
DB00201	Caffeine	DOID:3172	Adenoma	-0.000614337347883132
DB01008	Busulfan	DOID:769	Neuroblastoma	-0.000625121669538375
DB11082	Coal Tar	DOID:3172	Adenoma	-0.00062742972648927
DB01200	Bromocriptine	DOID:3172	Adenoma	-0.000662457858021936
DB00554	Piroxicam	DOID:3172	Adenoma	-0.000668748972390942
DB01393	Bezafibrate	DOID:3172	Adenoma	-0.00067161331075255
DB01041	Thalidomide	DOID:5151	Neurofibroma, Plexiform	-0.000703040249205922
DB12116	epigallocatechin gallate	DOID:3172	Adenoma	-0.000724888520278244
DB01174	Phenobarbital	DOID:687	Hepatoblastoma	-0.000731971470576076
DB01174	Phenobarbital	DOID:3172	Adenoma	-0.000756945809984588
DB00763	Methimazole	DOID:3172	Adenoma	-0.000806248360836259
DB00842	Oxazepam	DOID:687	Hepatoblastoma	-0.000811035530654813
DB00842	Oxazepam	DOID:3172	Adenoma	-0.00083600986960658
DB01582	Sulfamethazine	DOID:3172	Adenoma	-0.000836500982960564
DB13178	Inositol	DOID:3172	Adenoma	-0.000839547387891104
DB11152	Trichloroacetic Acid	DOID:3172	Adenoma	-0.000883875334259765
DB08809	Dichloroacetic Acid	DOID:3172	Adenoma	-0.000960771356408208
DB00996	Gabapentin	DOID:3172	Adenoma	-0.000970547391440368
DB06510	muraglitazar	DOID:3172	Adenoma	-0.00101836683296158
DB01406	Danazol	DOID:3172	Adenoma	-0.00109462438288782
DB03733	ethylene dichloride	DOID:3172	Adenoma	-0.00114329141626751
DB04690	Camptothecin	DOID:3071	Gliosarcoma	-0.00120489563269338
DB01248	Docetaxel	DOID:3070	Glioma	-0.00147877305023375
DB13950	Win 55212-2	DOID:3070	Glioma	-0.00150681080984733
DB00762	Irinotecan	DOID:3070	Glioma	-0.00152464435148364
DB00544	Fluorouracil	DOID:3070	Glioma	-0.00156104335468271
DB01593	Zinc	DOID:3070	Glioma	-0.00160152462656754
DB02709	Resveratrol	DOID:3070	Glioma	-0.00163068505238734
DB01042	Melphalan	DOID:3070	Glioma	-0.00163870840317198
DB04216	Quercetin	DOID:3070	Glioma	-0.00167507459010491
DB07352	Apigenin	DOID:3070	Glioma	-0.00169547880198678
DB00531	Cyclophosphamide	DOID:3070	Glioma	-0.00174634745514674
DB00197	Troglitazone	DOID:3070	Glioma	-0.00176785181360067
DB00126	Ascorbic Acid	DOID:3070	Glioma	-0.00177113705321968
DB00188	Bortezomib	DOID:3070	Glioma	-0.00180573431279779
DB06755	beta Carotene	DOID:3070	Glioma	-0.00182453651020126
DB08398	2-amino-1-methyl-6-phenylimidazo(4,5-b)pyridine	DOID:8719	Carcinoma in Situ	-0.00184286090030966
DB00136	Calcitriol	DOID:3070	Glioma	-0.00186215525976113
DB01169	Arsenic Trioxide	DOID:3070	Glioma	-0.00188402292553708
DB00675	Tamoxifen	DOID:3070	Glioma	-0.00193747761016688
DB00641	Simvastatin	DOID:3070	Glioma	-0.00193963410690096
DB00938	Salmeterol Xinafoate	DOID:4310	Smooth Muscle Tumor	-0.00197735809080252
DB00619	Imatinib Mesylate	DOID:3070	Glioma	-0.00199380540883581
DB00530	Erlotinib Hydrochloride	DOID:3070	Glioma	-0.00207139679466689
DB00650	Leucovorin	DOID:3070	Glioma	-0.00207758876134717
DB01041	Thalidomide	DOID:3070	Glioma	-0.00209744581385923
DB00925	Phenoxybenzamine	DOID:1040	Leukemia, Lymphocytic, Chronic, B-Cell	-0.00214023460061058
DB00252	Phenytoin	DOID:1040	Leukemia, Lymphocytic, Chronic, B-Cell	-0.00216872660316497
DB11119	Sodium Iodide	DOID:3070	Glioma	-0.00221552494331329
DB00959	Methylprednisolone	DOID:1040	Leukemia, Lymphocytic, Chronic, B-Cell	-0.00226729672380493
DB00822	Disulfiram	DOID:1040	Leukemia, Lymphocytic, Chronic, B-Cell	-0.00227473277994911
DB00877	Sirolimus	DOID:1040	Leukemia, Lymphocytic, Chronic, B-Cell	-0.00231447886574948
DB00860	Prednisolone	DOID:2671	Carcinoma, Transitional Cell	-0.00233534932123686
DB00970	Dactinomycin	DOID:2671	Carcinoma, Transitional Cell	-0.00233758501438835
DB01327	Cefazolin	DOID:2671	Carcinoma, Transitional Cell	-0.00236688067496532
DB00242	Cladribine	DOID:1040	Leukemia, Lymphocytic, Chronic, B-Cell	-0.00238296031491775
DB01248	Docetaxel	DOID:2671	Carcinoma, Transitional Cell	-0.00240233011625396
DB12662	naveglitazar	DOID:3355	Fibrosarcoma	-0.00240723998171904
DB01169	Arsenic Trioxide	DOID:3355	Fibrosarcoma	-0.00241473925613495
DB00531	Cyclophosphamide	DOID:1040	Leukemia, Lymphocytic, Chronic, B-Cell	-0.00244992552396767
DB00795	Sulfasalazine	DOID:2671	Carcinoma, Transitional Cell	-0.00245106254624844
DB00441	gemcitabine	DOID:2671	Carcinoma, Transitional Cell	-0.00245228803181391
DB00698	Nitrofurantoin	DOID:2671	Carcinoma, Transitional Cell	-0.00246872693967998
DB00682	Warfarin	DOID:2671	Carcinoma, Transitional Cell	-0.00249526997248145
DB00184	Nicotine	DOID:2671	Carcinoma, Transitional Cell	-0.00252909547135222
DB00603	Medroxyprogesterone Acetate	DOID:1040	Leukemia, Lymphocytic, Chronic, B-Cell	-0.00255396345810915
DB00564	Carbamazepine	DOID:1040	Leukemia, Lymphocytic, Chronic, B-Cell	-0.00256995441409075
DB01169	Arsenic Trioxide	DOID:1040	Leukemia, Lymphocytic, Chronic, B-Cell	-0.00258760099400895
DB00305	Mitomycin	DOID:2671	Carcinoma, Transitional Cell	-0.00260744304619692
DB03496	alvocidib	DOID:1040	Leukemia, Lymphocytic, Chronic, B-Cell	-0.00261252962999287
DB09110	Mesna	DOID:2671	Carcinoma, Transitional Cell	-0.00264808873259642
DB00531	Cyclophosphamide	DOID:2671	Carcinoma, Transitional Cell	-0.00266990452072019
DB01393	Bezafibrate	DOID:1040	Leukemia, Lymphocytic, Chronic, B-Cell	-0.00268977291333045
DB00537	Ciprofloxacin	DOID:2671	Carcinoma, Transitional Cell	-0.00269720698763148
DB00570	Vinblastine	DOID:2671	Carcinoma, Transitional Cell	-0.00270501343770541
DB01099	Flucytosine	DOID:3068	Glioblastoma	-0.00271968396977501
DB00188	Bortezomib	DOID:2671	Carcinoma, Transitional Cell	-0.00272929137866612
DB03783	Phenacetin	DOID:2671	Carcinoma, Transitional Cell	-0.00274423392986028
DB01483	Barbital	DOID:2671	Carcinoma, Transitional Cell	-0.00276849837298937
DB00481	Raloxifene Hydrochloride	DOID:2671	Carcinoma, Transitional Cell	-0.00278663126095818
DB02994	Cacodylic Acid	DOID:2671	Carcinoma, Transitional Cell	-0.00278663260828577
DB00635	Prednisone	DOID:2671	Carcinoma, Transitional Cell	-0.00279910218661655
DB01041	Thalidomide	DOID:1040	Leukemia, Lymphocytic, Chronic, B-Cell	-0.00280102388113029
DB14085	Cadmium	DOID:2671	Carcinoma, Transitional Cell	-0.00282236297744159
DB00318	Codeine	DOID:2671	Carcinoma, Transitional Cell	-0.0028330176590568
DB00201	Caffeine	DOID:2671	Carcinoma, Transitional Cell	-0.00285247594701282
DB00675	Tamoxifen	DOID:2671	Carcinoma, Transitional Cell	-0.00286103467651394
DB01219	Dantrolene	DOID:1040	Leukemia, Lymphocytic, Chronic, B-Cell	-0.00287422772154505
DB00829	Diazepam	DOID:2671	Carcinoma, Transitional Cell	-0.00291301449010378
DB01204	Mitoxantrone	DOID:1040	Leukemia, Lymphocytic, Chronic, B-Cell	-0.00291691434636215
DB00317	Gefitinib	DOID:2671	Carcinoma, Transitional Cell	-0.00293623592508624
DB12418	Saccharin	DOID:2671	Carcinoma, Transitional Cell	-0.0029370811977199
DB08633	O-(Chloroacetylcarbamoyl)fumagillol	DOID:2671	Carcinoma, Transitional Cell	-0.00295087765434682
DB01174	Phenobarbital	DOID:2671	Carcinoma, Transitional Cell	-0.00299508440729618
DB01083	Orlistat	DOID:1040	Leukemia, Lymphocytic, Chronic, B-Cell	-0.00299673817032226
DB00181	Baclofen	DOID:2671	Carcinoma, Transitional Cell	-0.00300577296755083
DB01219	Dantrolene	DOID:2671	Carcinoma, Transitional Cell	-0.00309420671818922
DB01204	Mitoxantrone	DOID:2671	Carcinoma, Transitional Cell	-0.00313689334271766
DB15588	ursolic acid	DOID:139	Papilloma	-0.00314999758936235
DB00441	gemcitabine	DOID:4552	Carcinoma, Large Cell	-0.00320596889999486
DB06510	muraglitazar	DOID:2671	Carcinoma, Transitional Cell	-0.00325650543228445
DB01592	Iron	DOID:139	Papilloma	-0.00339445285426671
DB00795	Sulfasalazine	DOID:139	Papilloma	-0.00341389906800377
DB00570	Vinblastine	DOID:8632	Sarcoma, Kaposi	-0.00342161855395468
DB00531	Cyclophosphamide	DOID:4552	Carcinoma, Large Cell	-0.003423585388934
DB11091	Hydrogen Peroxide	DOID:139	Papilloma	-0.00342846110650058
DB10345	Dust	DOID:139	Papilloma	-0.0034443798545421
DB00361	Vinorelbine	DOID:4552	Carcinoma, Large Cell	-0.0035049337168403
DB00290	Bleomycin	DOID:8632	Sarcoma, Kaposi	-0.00350798062637431
DB03419	Uracil	DOID:139	Papilloma	-0.00355456954792249
DB06774	Capsaicin	DOID:139	Papilloma	-0.00360098736440634
DB00531	Cyclophosphamide	DOID:139	Papilloma	-0.00363274104102512
DB00126	Ascorbic Acid	DOID:139	Papilloma	-0.00365753063994806
DB09096	Benzoyl Peroxide	DOID:139	Papilloma	-0.00370272568567925
DB01483	Barbital	DOID:139	Papilloma	-0.00373133489448146
DB01041	Thalidomide	DOID:8632	Sarcoma, Kaposi	-0.00373760799365336
DB02994	Cacodylic Acid	DOID:139	Papilloma	-0.00374946912983326
DB01132	Pioglitazone	DOID:139	Papilloma	-0.00377372355606337
DB04365	Arecoline	DOID:2513	Carcinoma, Basal Cell	-0.00382124869922201
DB04365	Arecoline	DOID:139	Papilloma	-0.00384981097983911
DB12418	Saccharin	DOID:139	Papilloma	-0.00389991771912174
DB12298	5-hydroxymethylfurfural	DOID:139	Papilloma	-0.00391643391604807
DB00495	Zidovudine	DOID:8632	Sarcoma, Kaposi	-0.00393508763603118
DB00428	Streptozocin	DOID:5485	Sarcoma, Synovial	-0.0040602343792116
DB04743	nimesulide	DOID:139	Papilloma	-0.00411611538935214
DB01390	Sodium Bicarbonate	DOID:139	Papilloma	-0.00411685021385338
DB00717	Norethindrone	DOID:3172	Adenoma	-0.00413932881245455
DB06767	Ammonium Chloride	DOID:139	Papilloma	-0.00415227857404249
DB08809	Dichloroacetic Acid	DOID:139	Papilloma	-0.00416174647686601
DB08828	HhAntag691	DOID:2513	Carcinoma, Basal Cell	-0.00417582006767031
DB00812	Phenylbutazone	DOID:139	Papilloma	-0.00419844560317367
DB06510	muraglitazar	DOID:139	Papilloma	-0.0042193419530468
DB11616	pirarubicin	DOID:5485	Sarcoma, Synovial	-0.00472257923443847
DB00970	Dactinomycin	DOID:1967	Leiomyosarcoma	-0.00498252635325042
DB00851	Dacarbazine	DOID:1967	Leiomyosarcoma	-0.00502047246347953
DB01248	Docetaxel	DOID:1967	Leiomyosarcoma	-0.00504727145420475
DB03843	Formaldehyde	DOID:1967	Leiomyosarcoma	-0.00504884364163255
DB09110	Mesna	DOID:1967	Leiomyosarcoma	-0.00529303007045756
DB00531	Cyclophosphamide	DOID:1967	Leiomyosarcoma	-0.00531484585827308
DB00635	Prednisone	DOID:1967	Leiomyosarcoma	-0.00544404352434352
DB00531	Cyclophosphamide	DOID:3071	Gliosarcoma	-0.00671701279191389
DB01017	Minocycline	DOID:3070	Glioma	-0.00737621436205999
DB01017	Minocycline	DOID:139	Papilloma	-0.00926260794917827
DB13911	Eosine I Bluish	DOID:715	Leukemia, T-Cell	-0.015003905163348
DB04815	Clioquinol	DOID:9119	Leukemia, Myeloid, Acute	-0.0150166486863311
DB00281	Lidocaine	DOID:0060060	Lymphoma, Non-Hodgkin	-0.0165434491723869
DB01254	Dasatinib	DOID:8552	Leukemia, Myelogenous, Chronic, BCR-ABL Positive	-0.0165510542759627
DB04655	metoprine	DOID:8691	Mycosis Fungoides	-0.0188042125772521
DB05109	Trabectedin	DOID:4235	Sarcoma	-0.0212488377632896
DB00590	Doxazosin	DOID:127	Choroid Neoplasms	-0.0232297915133138
DB01188	Ciclopirox	DOID:9119	Leukemia, Myeloid, Acute	-0.0251395623825408
DB01188	Ciclopirox	DOID:3247	Rhabdomyosarcoma	-0.0268934664543182
DB01188	Ciclopirox	DOID:299	Adenocarcinoma	-0.0271865428138148
DB00630	Alendronate	DOID:4305	Giant Cell Tumor of Bone	-0.0292606806805438
DB00437	Allopurinol	DOID:8552	Leukemia, Myelogenous, Chronic, BCR-ABL Positive	-0.0302215207223902
DB04655	metoprine	DOID:299	Adenocarcinoma	-0.0312070528820044
DB01420	Testosterone Propionate	DOID:299	Adenocarcinoma	-0.0331392081654208
DB00437	Allopurinol	DOID:0060060	Lymphoma, Non-Hodgkin	-0.0331955691677722
DB01420	Testosterone Propionate	DOID:11612	Polycystic Ovary Syndrome	-0.0338065918778992
DB08889	carfilzomib	DOID:9538	Multiple Myeloma	-0.0348553500387992
DB02375	myricetin	DOID:3068	Glioblastoma	-0.0352411082538305
DB00437	Allopurinol	DOID:9119	Leukemia, Myeloid, Acute	-0.0356688697165973
DB00050	cetrorelix	DOID:9538	Multiple Myeloma	-0.0359246551976225
DB02424	geldanamycin	DOID:3068	Glioblastoma	-0.0368822586888516
DB00437	Allopurinol	DOID:1037	Leukemia, Lymphoid	-0.0374021292445997
DB08901	ponatinib	DOID:8552	Leukemia, Myelogenous, Chronic, BCR-ABL Positive	-0.0378461518901699
DB00134	Methionine	DOID:3070	Glioma	-0.0421149087066071
DB00443	Betamethasone	DOID:255	Hemangioma	-0.0421717367910737
DB00437	Allopurinol	DOID:2671	Carcinoma, Transitional Cell	-0.0424601200085593
DB03068	pyrimidin-2-one beta-ribofuranoside	DOID:9538	Multiple Myeloma	-0.0428302378366397
DB08901	ponatinib	DOID:9119	Leukemia, Myeloid, Acute	-0.0432935008848983
DB00594	Amiloride	DOID:2671	Carcinoma, Transitional Cell	-0.0447708914414001
DB06536	tesaglitazar	DOID:255	Hemangioma	-0.0496418717698349
DB13964	Peanut Oil	DOID:3172	Adenoma	-0.052008138098624
DB06536	tesaglitazar	DOID:3355	Fibrosarcoma	-0.0523288956991981
DB05258	Interferon-alpha	DOID:8552	Leukemia, Myelogenous, Chronic, BCR-ABL Positive	-0.0531945347427012
DB12802	picropodophyllin	DOID:9538	Multiple Myeloma	-0.0553249389877891
DB00909	Zonisamide	DOID:9538	Multiple Myeloma	-0.0573448671899493
DB00744	zileuton	DOID:8552	Leukemia, Myelogenous, Chronic, BCR-ABL Positive	-0.0618048742555626
DB06728	aniline	DOID:4235	Sarcoma	-0.061856622508342
DB00947	Fulvestrant	DOID:769	Neuroblastoma	-0.068296689837951
DB00477	Chlorpromazine	DOID:3070	Glioma	-0.0699540229092333
DB01700	AICA ribonucleotide	DOID:3068	Glioblastoma	-0.0700272095376434
DB01759	kojic acid	DOID:3172	Adenoma	-0.0705322485316021
DB00196	Fluconazole	DOID:3068	Glioblastoma	-0.0750332020132323
DB01211	Clarithromycin	DOID:9538	Multiple Myeloma	-0.0758514677724054
DB04348	Taurocholic Acid	DOID:1967	Leiomyosarcoma	-0.0776544772530943
DB04571	Trioxsalen	DOID:8691	Mycosis Fungoides	-0.0844170612431988
DB01095	Fluvastatin	DOID:9538	Multiple Myeloma	-0.0947376572280528
DB06444	HU 211	DOID:3070	Glioma	-0.0954596986768182
DB08882	Linagliptin	DOID:5119	Ovarian Cysts	-0.0974548470015733
DB11617	Aclarubicin	DOID:9119	Leukemia, Myeloid, Acute	-0.0986814496957647
DB00904	Ondansetron	DOID:171	Neuroectodermal Tumors	-0.105352816705687
DB00480	Lenalidomide	DOID:0060060	Lymphoma, Non-Hodgkin	-0.10748258222911
DB14322	Coconut Oil	DOID:3172	Adenoma	-0.109893441611527
DB00480	Lenalidomide	DOID:707	Lymphoma, B-Cell	-0.11169981127432
DB00480	Lenalidomide	DOID:9538	Multiple Myeloma	-0.11243893980098
DB06448	lonafarnib	DOID:9538	Multiple Myeloma	-0.120356673828798
DB00741	Hydrocortisone	DOID:8584	Burkitt Lymphoma	-0.123520176530005
DB00741	Hydrocortisone	DOID:3247	Rhabdomyosarcoma	-0.123687456429353
DB00741	Hydrocortisone	DOID:1040	Leukemia, Lymphocytic, Chronic, B-Cell	-0.1285048236522
DB00422	Methylphenidate	DOID:687	Hepatoblastoma	-0.129577157014668
DB06769	Bendamustine Hydrochloride	DOID:1037	Leukemia, Lymphoid	-0.134108253864639
DB00304	Desogestrel	DOID:11612	Polycystic Ovary Syndrome	-0.138104306538809
DB06769	Bendamustine Hydrochloride	DOID:1040	Leukemia, Lymphocytic, Chronic, B-Cell	-0.138946265631679
DB06412	Oxymetholone	DOID:9119	Leukemia, Myeloid, Acute	-0.144365294796449
DB06412	Oxymetholone	DOID:9538	Multiple Myeloma	-0.14684835181909
DB06809	plerixafor octahydrochloride	DOID:3068	Glioblastoma	-0.167066526203802
DB00627	Niacin	DOID:9119	Leukemia, Myeloid, Acute	-0.188560201938102
DB00884	Risedronic Acid	DOID:2645	Mesothelioma	-0.18986209732064
