# Supplementary material for: DDCM: A Computational Strategy for Drug Repositioning Based on Support-Vector Regression Algorithm
Source: Int J Mol Sci. 2024 May 12;25(10):5267. doi: 10.3390/ijms25105267 (PMC11121335; doi:10.3390/ijms25105267)
Supplement: Supplementary file 1 [file ijms-25-05267-s001.zip › File S4/1_c04.588_CorScore/bronchiolo-alveolar adenocarcinoma_score.csv]

DrugBankID	DrugName	DOID	DiseaseName	score
0.00168576894818412	0.00245285235943117
DB00361	Vinorelbine	DOID:4552	Carcinoma, Large Cell	0.0394811271353101
DB00441	gemcitabine	DOID:4552	Carcinoma, Large Cell	0.0393573007670249
DB00515	Cisplatin	DOID:4552	Carcinoma, Large Cell	0.0393446101836126
DB00171	Adenosine Triphosphate	DOID:4552	Carcinoma, Large Cell	0.0393025949536469
DB00531	Cyclophosphamide	DOID:4552	Carcinoma, Large Cell	0.0391030671691688
DB01229	Paclitaxel	DOID:4552	Carcinoma, Large Cell	0.039090866768852
DB01181	Ifosfamide	DOID:4552	Carcinoma, Large Cell	0.0389432000794664
DB11648	afuresertib	DOID:8543	Hodgkin Disease	0.0368661692138892
DB11648	afuresertib	DOID:9538	Multiple Myeloma	0.0325777769521221
DB11648	afuresertib	DOID:0060060	Lymphoma, Non-Hodgkin	0.0322534014932442
DB01169	Arsenic Trioxide	DOID:8864	Leukemia, Monocytic, Acute	0.0293449554930744
DB02709	Resveratrol	DOID:8864	Leukemia, Monocytic, Acute	0.0290482869308163
DB00987	Cytarabine	DOID:8864	Leukemia, Monocytic, Acute	0.0288601117512749
DB04348	Taurocholic Acid	DOID:1967	Leiomyosarcoma	0.0246818422022134
DB06810	Plicamycin	DOID:3247	Rhabdomyosarcoma	0.0246116627644704
DB01179	Podophyllotoxin	DOID:2671	Carcinoma, Transitional Cell	0.0239601298265637
DB02901	Dihydrotestosterone	DOID:11612	Polycystic Ovary Syndrome	0.0234149010627727
DB13911	Eosine I Bluish	DOID:715	Leukemia, T-Cell	0.0210892088097723
DB00443	Betamethasone	DOID:255	Hemangioma	0.0191914623227856
DB00134	Methionine	DOID:3070	Glioma	0.0188780210419129
DB00815	Sodium Dodecyl Sulfate	DOID:299	Adenocarcinoma	0.018586324269527
DB08398	2-amino-1-methyl-6-phenylimidazo(4,5-b)pyridine	DOID:8719	Carcinoma in Situ	0.0185555240791364
DB04942	tamibarotene	DOID:9538	Multiple Myeloma	0.0185179618047026
DB01394	Colchicine	DOID:9538	Multiple Myeloma	0.0183310052713807
DB11919	O(6)-benzylguanine	DOID:3070	Glioma	0.0174519028452295
DB00313	Valproic Acid	DOID:1618	Fibroadenoma	0.0174214114786124
DB00997	Doxorubicin	DOID:1618	Fibroadenoma	0.0170249835501855
DB00694	Daunorubicin	DOID:1618	Fibroadenoma	0.0165621998944188
DB11251	Tocopherols	DOID:2645	Mesothelioma	0.0164569176435392
DB00352	Thioguanine	DOID:1037	Leukemia, Lymphoid	0.0158206191940158
DB00571	Propranolol	DOID:255	Hemangioma	0.0158203654569731
DB09110	Mesna	DOID:1967	Leiomyosarcoma	0.0154308026603529
DB01095	Fluvastatin	DOID:9538	Multiple Myeloma	0.0154035310141706
DB00851	Dacarbazine	DOID:1967	Leiomyosarcoma	0.015352151675766
DB00773	Etoposide	DOID:1967	Leiomyosarcoma	0.0152670767297154
DB06179	darinaparsin	DOID:8543	Hodgkin Disease	0.0152468124024656
DB00635	Prednisone	DOID:1967	Leiomyosarcoma	0.01522607133292
DB00541	Vincristine	DOID:1967	Leiomyosarcoma	0.0151091920099718
DB00945	Aspirin	DOID:1967	Leiomyosarcoma	0.0150735229544551
DB00515	Cisplatin	DOID:1967	Leiomyosarcoma	0.0150668475744736
DB00997	Doxorubicin	DOID:1967	Leiomyosarcoma	0.0150485521871683
DB00958	Carboplatin	DOID:1967	Leiomyosarcoma	0.0150266983847373
DB03843	Formaldehyde	DOID:1967	Leiomyosarcoma	0.0149125985689954
DB06536	tesaglitazar	DOID:255	Hemangioma	0.0149090494121725
DB00970	Dactinomycin	DOID:1967	Leiomyosarcoma	0.0148436059725309
DB00531	Cyclophosphamide	DOID:1967	Leiomyosarcoma	0.0148253045599727
DB01229	Paclitaxel	DOID:1967	Leiomyosarcoma	0.0148131041596382
DB09054	idelalisib	DOID:1037	Leukemia, Lymphoid	0.0147828140193365
DB01248	Docetaxel	DOID:1967	Leiomyosarcoma	0.0147073760368984
DB00309	Vindesine	DOID:1967	Leiomyosarcoma	0.0146746223573714
DB01181	Ifosfamide	DOID:1967	Leiomyosarcoma	0.0146654374704112
DB01708	Dehydroepiandrosterone	DOID:11612	Polycystic Ovary Syndrome	0.014168752131145
DB01136	Carvedilol	DOID:3070	Glioma	0.0138374217579665
DB01373	Calcium	DOID:8552	Leukemia, Myelogenous, Chronic, BCR-ABL Positive	0.0133335056167352
DB06757	Manganese	DOID:3068	Glioblastoma	0.0130276099243318
DB02546	Vorinostat	DOID:3246	Rhabdomyosarcoma, Embryonal	0.0122926092150749
DB01162	Terazosin	DOID:2671	Carcinoma, Transitional Cell	0.012289732190007
DB11467	Thiostrepton	DOID:9538	Multiple Myeloma	0.0122269719619006
DB03068	pyrimidin-2-one beta-ribofuranoside	DOID:9538	Multiple Myeloma	0.0122087072042523
DB00188	Bortezomib	DOID:3246	Rhabdomyosarcoma, Embryonal	0.0120715407135981
DB01017	Minocycline	DOID:3070	Glioma	0.0120613559613773
DB00904	Ondansetron	DOID:171	Neuroectodermal Tumors	0.011984667000177
DB01708	Dehydroepiandrosterone	DOID:299	Adenocarcinoma	0.0117431775867897
DB11094	Vitamin D	DOID:2512	Basal Cell Nevus Syndrome	0.0115854604279041
DB00863	Ranitidine	DOID:9206	Barrett Esophagus	0.0114985930194806
DB08882	Linagliptin	DOID:5119	Ovarian Cysts	0.0113368962693588
DB00421	Spironolactone	DOID:11612	Polycystic Ovary Syndrome	0.0112065704647984
DB13014	hypericin	DOID:3068	Glioblastoma	0.0111436730163879
DB00541	Vincristine	DOID:715	Leukemia, T-Cell	0.011003564969764
DB01169	Arsenic Trioxide	DOID:715	Leukemia, T-Cell	0.010969658212472
DB14322	Coconut Oil	DOID:3172	Adenoma	0.0109681126745771
DB06179	darinaparsin	DOID:9538	Multiple Myeloma	0.0109584201407306
DB08828	HhAntag691	DOID:2512	Basal Cell Nevus Syndrome	0.0109421385905785
DB00531	Cyclophosphamide	DOID:715	Leukemia, T-Cell	0.0107196775197687
DB00563	Methotrexate	DOID:1037	Leukemia, Lymphoid	0.0106901109173763
DB00635	Prednisone	DOID:1037	Leukemia, Lymphoid	0.0106839658863991
DB04572	Thiotepa	DOID:1037	Leukemia, Lymphoid	0.010677709321946
DB02709	Resveratrol	DOID:715	Leukemia, T-Cell	0.010672989650085
DB01204	Mitoxantrone	DOID:1037	Leukemia, Lymphoid	0.0106676755698524
DB01005	Hydroxyurea	DOID:1037	Leukemia, Lymphoid	0.0106464919482692
DB00277	Theophylline	DOID:1037	Leukemia, Lymphoid	0.0106386520599686
DB00541	Vincristine	DOID:1037	Leukemia, Lymphoid	0.0105670865633784
DB00126	Ascorbic Acid	DOID:1037	Leukemia, Lymphoid	0.0105431073307302
DB01169	Arsenic Trioxide	DOID:1037	Leukemia, Lymphoid	0.0105331798061489
DB00515	Cisplatin	DOID:1037	Leukemia, Lymphoid	0.0105247421280109
DB00997	Doxorubicin	DOID:1037	Leukemia, Lymphoid	0.0105064467405961
DB00136	Calcitriol	DOID:1037	Leukemia, Lymphoid	0.0104874849766476
DB00987	Cytarabine	DOID:715	Leukemia, T-Cell	0.0104848144705638
DB03496	alvocidib	DOID:1037	Leukemia, Lymphoid	0.010463536775339
DB00242	Cladribine	DOID:1037	Leukemia, Lymphoid	0.0104428920624921
DB04690	Camptothecin	DOID:1037	Leukemia, Lymphoid	0.0104343191980457
DB00437	Allopurinol	DOID:1037	Leukemia, Lymphoid	0.010431383397948
DB00291	Chlorambucil	DOID:1037	Leukemia, Lymphoid	0.0103822297505868
DB00470	Dronabinol	DOID:3070	Glioma	0.0103594100289642
DB08901	ponatinib	DOID:8552	Leukemia, Myelogenous, Chronic, BCR-ABL Positive	0.01033520366008
DB00531	Cyclophosphamide	DOID:1037	Leukemia, Lymphoid	0.0102831991135101
DB05258	Interferon-alpha	DOID:8552	Leukemia, Myelogenous, Chronic, BCR-ABL Positive	0.0102807584602079
DB01229	Paclitaxel	DOID:1037	Leukemia, Lymphoid	0.0102709987131808
DB02709	Resveratrol	DOID:1037	Leukemia, Lymphoid	0.0102365112437731
DB00480	Lenalidomide	DOID:707	Lymphoma, B-Cell	0.010235710993092
DB00806	Pentoxifylline	DOID:1037	Leukemia, Lymphoid	0.0101785223642888
DB00987	Cytarabine	DOID:1037	Leukemia, Lymphoid	0.0100483360641946
DB01041	Thalidomide	DOID:5151	Neurofibroma, Plexiform	0.00997971346468463
DB00773	Etoposide	DOID:5485	Sarcoma, Synovial	0.00994760702097253
DB00428	Streptozocin	DOID:5485	Sarcoma, Synovial	0.00991023460060936
DB00541	Vincristine	DOID:5485	Sarcoma, Synovial	0.00978972230131659
DB00515	Cisplatin	DOID:5485	Sarcoma, Synovial	0.0097473778657482
DB00997	Doxorubicin	DOID:5485	Sarcoma, Synovial	0.00972908247851518
DB11616	pirarubicin	DOID:5485	Sarcoma, Synovial	0.00944710419963523
DB01181	Ifosfamide	DOID:5485	Sarcoma, Synovial	0.00934596776156816
DB00014	Goserelin	DOID:127	Choroid Neoplasms	0.00931970798352244
DB00583	Carnitine	DOID:0060060	Lymphoma, Non-Hodgkin	0.00928881554982542
DB04944	acadesine	DOID:1040	Leukemia, Lymphocytic, Chronic, B-Cell	0.00916262734892001
DB00480	Lenalidomide	DOID:9538	Multiple Myeloma	0.00907296129151336
DB04815	Clioquinol	DOID:9119	Leukemia, Myeloid, Acute	0.00901874622773125
DB00313	Valproic Acid	DOID:255	Hemangioma	0.00899892851994633
DB12948	3,4-dihydroxybenzohydroxamic acid	DOID:3071	Gliosarcoma	0.00892454059809933
DB00898	Ethanol	DOID:255	Hemangioma	0.0088541474171025
DB02709	Resveratrol	DOID:3007	Carcinoma, Ductal	0.0088488559378297
DB09153	Sodium Chloride	DOID:899	Cervical Intraepithelial Neoplasia	0.00878223317882743
DB00635	Prednisone	DOID:255	Hemangioma	0.00878001973730891
DB00480	Lenalidomide	DOID:0060060	Lymphoma, Non-Hodgkin	0.00874858583261146
DB00603	Medroxyprogesterone Acetate	DOID:3007	Carcinoma, Ductal	0.00873362510651743
DB00742	Mannitol	DOID:3070	Glioma	0.00847640175423947
DB00993	Azathioprine	DOID:255	Hemangioma	0.0084510514220329
DB12874	quizartinib	DOID:9119	Leukemia, Myeloid, Acute	0.00825707192202696
DB00780	Phenelzine	DOID:255	Hemangioma	0.00821667285081371
DB00860	Prednisolone	DOID:255	Hemangioma	0.00815195225166843
DB01356	Lithium	DOID:255	Hemangioma	0.00807717058607038
DB02375	myricetin	DOID:3068	Glioblastoma	0.0076983558103152
DB01033	Mercaptopurine	DOID:1037	Leukemia, Lymphoid	0.00758135965375129
DB00352	Thioguanine	DOID:9119	Leukemia, Myeloid, Acute	0.00748568443336659
DB00853	Temozolomide	DOID:3071	Gliosarcoma	0.0073909489167312
DB09199	netoglitazone	DOID:9538	Multiple Myeloma	0.00731771056732472
DB00255	Diethylstilbestrol	DOID:4468	Adenocarcinoma, Clear Cell	0.00727690835103601
DB00570	Vinblastine	DOID:3308	Carcinoma, Embryonal	0.00718236869744965
DB00262	Carmustine	DOID:3071	Gliosarcoma	0.00714068673650037
DB04690	Camptothecin	DOID:3071	Gliosarcoma	0.00713221590052593
DB14066	tetrandrine	DOID:9119	Leukemia, Myeloid, Acute	0.00711394373833219
DB12445	nitroaspirin	DOID:9206	Barrett Esophagus	0.00708209592449438
DB00541	Vincristine	DOID:3308	Carcinoma, Embryonal	0.00703263214970163
DB00313	Valproic Acid	DOID:3247	Rhabdomyosarcoma	0.00698460443086746
DB00531	Cyclophosphamide	DOID:3071	Gliosarcoma	0.0069810958159029
DB00290	Bleomycin	DOID:3308	Carcinoma, Embryonal	0.00697425921040929
DB09110	Mesna	DOID:3247	Rhabdomyosarcoma	0.00697042697570987
DB00755	Tretinoin	DOID:3308	Carcinoma, Embryonal	0.00693305533479955
DB00851	Dacarbazine	DOID:3247	Rhabdomyosarcoma	0.00689177599119218
DB11617	Aclarubicin	DOID:9119	Leukemia, Myeloid, Acute	0.00689071214413251
DB00938	Salmeterol Xinafoate	DOID:4310	Smooth Muscle Tumor	0.00684833802776514
DB00773	Etoposide	DOID:3247	Rhabdomyosarcoma	0.00680670104510839
DB00594	Amiloride	DOID:2671	Carcinoma, Transitional Cell	0.0068018248792362
DB00570	Vinblastine	DOID:3247	Rhabdomyosarcoma	0.00679855287302972
DB00563	Methotrexate	DOID:3247	Rhabdomyosarcoma	0.00677184067919645
DB01204	Mitoxantrone	DOID:3247	Rhabdomyosarcoma	0.00674940533177327
DB00531	Cyclophosphamide	DOID:3308	Carcinoma, Embryonal	0.00674874469985476
DB00755	Tretinoin	DOID:9206	Barrett Esophagus	0.00673141180305637
DB00744	zileuton	DOID:8552	Leukemia, Myelogenous, Chronic, BCR-ABL Positive	0.00668170457403367
DB00590	Doxazosin	DOID:127	Choroid Neoplasms	0.00664904687265922
DB00541	Vincristine	DOID:3247	Rhabdomyosarcoma	0.00664881632529296
DB04572	Thiotepa	DOID:8552	Leukemia, Myelogenous, Chronic, BCR-ABL Positive	0.00661119732740706
DB00515	Cisplatin	DOID:3247	Rhabdomyosarcoma	0.00660647188981051
DB02546	Vorinostat	DOID:8552	Leukemia, Myelogenous, Chronic, BCR-ABL Positive	0.00659784791093876
DB06536	tesaglitazar	DOID:3355	Fibrosarcoma	0.00658840995836297
DB00997	Doxorubicin	DOID:3247	Rhabdomyosarcoma	0.00658817650247951
DB01005	Hydroxyurea	DOID:8552	Leukemia, Myelogenous, Chronic, BCR-ABL Positive	0.00657997995375604
DB00755	Tretinoin	DOID:3247	Rhabdomyosarcoma	0.00654923951024112
DB00188	Bortezomib	DOID:3247	Rhabdomyosarcoma	0.00652502116584442
DB00328	Indomethacin	DOID:8552	Leukemia, Myelogenous, Chronic, BCR-ABL Positive	0.00652422633512073
DB15334	biochanin A	DOID:3068	Glioblastoma	0.00651585319551401
DB01042	Melphalan	DOID:3247	Rhabdomyosarcoma	0.0065117432081826
DB00242	Cladribine	DOID:285	Leukemia, Hairy Cell	0.00650832035052635
DB00541	Vincristine	DOID:8552	Leukemia, Myelogenous, Chronic, BCR-ABL Positive	0.00650057456887726
DB14574	Cobalt	DOID:3247	Rhabdomyosarcoma	0.0064892179843572
DB00928	Azacitidine	DOID:285	Leukemia, Hairy Cell	0.00647736363347973
DB01169	Arsenic Trioxide	DOID:8552	Leukemia, Myelogenous, Chronic, BCR-ABL Positive	0.00646666781153438
DB06174	Noscapine	DOID:715	Leukemia, T-Cell	0.00643952929974917
DB00783	Estradiol	DOID:3247	Rhabdomyosarcoma	0.00643705100393949
DB11663	2-(1H-indazol-4-yl)-6-(4-methanesulfonylpiperazin-1-ylmethyl)-4-morpholin-4-ylthieno(3,2-d)pyrimidine	DOID:3247	Rhabdomyosarcoma	0.00642372514286577
DB01080	Vigabatrin	DOID:13515	Tuberous Sclerosis	0.00641010817513043
DB00619	Imatinib Mesylate	DOID:8552	Leukemia, Myelogenous, Chronic, BCR-ABL Positive	0.00640924979346736
DB00755	Tretinoin	DOID:8552	Leukemia, Myelogenous, Chronic, BCR-ABL Positive	0.00640099775382008
DB00970	Dactinomycin	DOID:3247	Rhabdomyosarcoma	0.00638323028805133
DB00188	Bortezomib	DOID:8552	Leukemia, Myelogenous, Chronic, BCR-ABL Positive	0.00637677940939119
DB00531	Cyclophosphamide	DOID:3247	Rhabdomyosarcoma	0.00636492887537255
DB00437	Allopurinol	DOID:8552	Leukemia, Myelogenous, Chronic, BCR-ABL Positive	0.00636487140345455
DB06595	midostaurin	DOID:349	Carcinoma, Signet Ring Cell	0.00635920174628735
DB01262	Decitabine	DOID:3247	Rhabdomyosarcoma	0.00633974075399446
DB01008	Busulfan	DOID:8552	Leukemia, Myelogenous, Chronic, BCR-ABL Positive	0.00626619112129684
DB02424	geldanamycin	DOID:3068	Glioblastoma	0.00625388958785822
DB01188	Ciclopirox	DOID:3247	Rhabdomyosarcoma	0.00623909213743568
DB00762	Irinotecan	DOID:3247	Rhabdomyosarcoma	0.00623551083641883
DB00531	Cyclophosphamide	DOID:8552	Leukemia, Myelogenous, Chronic, BCR-ABL Positive	0.00621668711891766
DB01181	Ifosfamide	DOID:3247	Rhabdomyosarcoma	0.00620506178577452
DB01262	Decitabine	DOID:8552	Leukemia, Myelogenous, Chronic, BCR-ABL Positive	0.00619149899748173
DB02709	Resveratrol	DOID:8552	Leukemia, Myelogenous, Chronic, BCR-ABL Positive	0.00616999924927231
DB04216	Quercetin	DOID:4236	Carcinosarcoma	0.00615435230458023
DB00987	Cytarabine	DOID:3247	Rhabdomyosarcoma	0.00613006582603371
DB00741	Hydrocortisone	DOID:3247	Rhabdomyosarcoma	0.00612527061698154
DB01006	Letrozole	DOID:5119	Ovarian Cysts	0.00611353320103603
DB01234	Dexamethasone	DOID:8552	Leukemia, Myelogenous, Chronic, BCR-ABL Positive	0.00609737490602491
DB01017	Minocycline	DOID:139	Papilloma	0.0060767762467161
DB00398	Sorafenib	DOID:8552	Leukemia, Myelogenous, Chronic, BCR-ABL Positive	0.00607652905037915
DB08901	ponatinib	DOID:9119	Leukemia, Myeloid, Acute	0.00606678089399488
DB00309	Vindesine	DOID:8552	Leukemia, Myelogenous, Chronic, BCR-ABL Positive	0.0060660049163247
DB00675	Tamoxifen	DOID:5119	Ovarian Cysts	0.00603470923682193
DB12881	indole-3-carbinol	DOID:5119	Ovarian Cysts	0.00601645756039093
DB00860	Prednisolone	DOID:8552	Leukemia, Myelogenous, Chronic, BCR-ABL Positive	0.00598938640612745
DB00987	Cytarabine	DOID:8552	Leukemia, Myelogenous, Chronic, BCR-ABL Positive	0.00598182406963177
DB00304	Desogestrel	DOID:11612	Polycystic Ovary Syndrome	0.0059260773973244
DB08398	2-amino-1-methyl-6-phenylimidazo(4,5-b)pyridine	DOID:4236	Carcinosarcoma	0.00581075318203983
DB00531	Cyclophosphamide	DOID:4236	Carcinosarcoma	0.00572427757000083
DB00783	Estradiol	DOID:5119	Ovarian Cysts	0.00568154103313079
DB00945	Aspirin	DOID:349	Carcinoma, Signet Ring Cell	0.00567172708087505
DB00563	Methotrexate	DOID:3371	Chondrosarcoma	0.0056540570512279
DB00501	Cimetidine	DOID:349	Carcinoma, Signet Ring Cell	0.0055616521273566
DB00396	Progesterone	DOID:5119	Ovarian Cysts	0.00555668777181295
DB01168	Procarbazine	DOID:3181	Oligodendroglioma	0.00537314741011771
DB01373	Calcium	DOID:0060060	Lymphoma, Non-Hodgkin	0.00535773865561751
DB12802	picropodophyllin	DOID:9538	Multiple Myeloma	0.00534574158567081
DB01206	Lomustine	DOID:3181	Oligodendroglioma	0.00527037627002973
DB09053	PCI 32765	DOID:1037	Leukemia, Lymphoid	0.00511230975445848
DB00853	Temozolomide	DOID:3181	Oligodendroglioma	0.00508790340927973
DB00313	Valproic Acid	DOID:11612	Polycystic Ovary Syndrome	0.00508770800942965
DB04572	Thiotepa	DOID:3181	Oligodendroglioma	0.00507256051713873
DB01701	propylene dichloride	DOID:4928	Cholangiocarcinoma	0.00506229503451469
DB01006	Letrozole	DOID:11612	Polycystic Ovary Syndrome	0.00497214675033686
DB00541	Vincristine	DOID:3181	Oligodendroglioma	0.00496193775860271
DB00331	Metformin	DOID:11612	Polycystic Ovary Syndrome	0.00495895143916547
DB00143	Glutathione	DOID:11612	Polycystic Ovary Syndrome	0.00492733101953302
DB06448	lonafarnib	DOID:9538	Multiple Myeloma	0.00492139183810547
DB01593	Zinc	DOID:11612	Polycystic Ovary Syndrome	0.00491677339532893
DB01065	Melatonin	DOID:4928	Cholangiocarcinoma	0.00491102750323447
DB00624	Testosterone	DOID:11612	Polycystic Ovary Syndrome	0.00490076269984674
DB00196	Fluconazole	DOID:3068	Glioblastoma	0.00487071850227675
DB01083	Orlistat	DOID:11612	Polycystic Ovary Syndrome	0.00486959729398334
DB00262	Carmustine	DOID:3181	Oligodendroglioma	0.00483764122906538
DB00563	Methotrexate	DOID:4928	Cholangiocarcinoma	0.00476029320280336
DB00126	Ascorbic Acid	DOID:11612	Polycystic Ovary Syndrome	0.00472794067103966
DB00499	Flutamide	DOID:11612	Polycystic Ovary Syndrome	0.00471601180786546
DB01041	Thalidomide	DOID:4928	Cholangiocarcinoma	0.00468158358815929
DB01174	Phenobarbital	DOID:4928	Cholangiocarcinoma	0.00467817755275518
DB00158	Folic Acid	DOID:11612	Polycystic Ovary Syndrome	0.00466445885322126
DB00641	Simvastatin	DOID:11612	Polycystic Ovary Syndrome	0.00466004218110883
DB00197	Troglitazone	DOID:11612	Polycystic Ovary Syndrome	0.0046526120337993
DB13178	Inositol	DOID:11612	Polycystic Ovary Syndrome	0.00462368442499206
DB00882	Clomiphene	DOID:11612	Polycystic Ovary Syndrome	0.00459820517880755
DB00762	Irinotecan	DOID:3181	Oligodendroglioma	0.00454863226968472
DB00783	Estradiol	DOID:11612	Polycystic Ovary Syndrome	0.00454015458254054
DB11135	Selenium	DOID:11612	Polycystic Ovary Syndrome	0.00452215122076605
DB00262	Carmustine	DOID:4928	Cholangiocarcinoma	0.00451297231942882
DB04539	glyphosate	DOID:11612	Polycystic Ovary Syndrome	0.00451156682092152
DB01393	Bezafibrate	DOID:11612	Polycystic Ovary Syndrome	0.00449982782683029
DB13811	oblimersen	DOID:707	Lymphoma, B-Cell	0.0044756437163726
DB02709	Resveratrol	DOID:11612	Polycystic Ovary Syndrome	0.00442134458414651
DB00396	Progesterone	DOID:11612	Polycystic Ovary Syndrome	0.00441530132112078
DB00563	Methotrexate	DOID:171	Neuroectodermal Tumors	0.00437066980038736
DB04572	Thiotepa	DOID:171	Neuroectodermal Tumors	0.00435826820512031
DB00977	Ethinyl Estradiol	DOID:11612	Polycystic Ovary Syndrome	0.00434591026082737
DB00412	Rosiglitazone	DOID:11612	Polycystic Ovary Syndrome	0.00432237125505464
DB00541	Vincristine	DOID:171	Neuroectodermal Tumors	0.00424764544664691
DB00636	Clofibrate	DOID:3507	Dermatofibrosarcoma	0.0042294228878641
DB00515	Cisplatin	DOID:171	Neuroectodermal Tumors	0.00420530101112382
DB04839	Cyproterone Acetate	DOID:11612	Polycystic Ovary Syndrome	0.00420215057405288
DB00958	Carboplatin	DOID:171	Neuroectodermal Tumors	0.0041651518214374
DB13964	Peanut Oil	DOID:3172	Adenoma	0.00413217013700346
DB00531	Cyclophosphamide	DOID:171	Neuroectodermal Tumors	0.00396375799650517
DB00909	Zonisamide	DOID:9538	Multiple Myeloma	0.00395024070554379
DB00313	Valproic Acid	DOID:3068	Glioblastoma	0.00384405744976718
DB00762	Irinotecan	DOID:171	Neuroectodermal Tumors	0.00383433995767202
DB01206	Lomustine	DOID:3068	Glioblastoma	0.0038167078555576
DB01420	Testosterone Propionate	DOID:11612	Polycystic Ovary Syndrome	0.0037861446409131
DB00851	Dacarbazine	DOID:3068	Glioblastoma	0.00375122900992897
DB00317	Gefitinib	DOID:3068	Glioblastoma	0.00373048131711529
DB00959	Methylprednisolone	DOID:171	Neuroectodermal Tumors	0.00368419962556227
DB00624	Testosterone	DOID:3068	Glioblastoma	0.00365711214006271
DB04216	Quercetin	DOID:3068	Glioblastoma	0.00365445662877406
DB00795	Sulfasalazine	DOID:3068	Glioblastoma	0.00364311370929138
DB00853	Temozolomide	DOID:3068	Glioblastoma	0.00363423499483629
DB00630	Alendronate	DOID:4305	Giant Cell Tumor of Bone	0.00362559230188692
DB00302	Tranexamic Acid	DOID:127	Choroid Neoplasms	0.00361915911138406
DB04106	fotemustine	DOID:3068	Glioblastoma	0.00360617587844503
DB01030	Topotecan	DOID:3068	Glioblastoma	0.00359481806678192
DB01041	Thalidomide	DOID:3068	Glioblastoma	0.0035525840834455
DB01168	Procarbazine	DOID:8543	Hodgkin Disease	0.003548784980004
DB00717	Norethindrone	DOID:3172	Adenoma	0.00354588463491407
DB00328	Indomethacin	DOID:3068	Glioblastoma	0.00353192111035089
DB11672	Curcumin	DOID:3068	Glioblastoma	0.00353049712355547
DB06774	Capsaicin	DOID:3068	Glioblastoma	0.00353027301815656
DB00282	Pamidronate	DOID:4305	Giant Cell Tumor of Bone	0.00347906776556645
DB01169	Arsenic Trioxide	DOID:3068	Glioblastoma	0.00347436258676459
DB00945	Aspirin	DOID:3068	Glioblastoma	0.00347260028860797
DB00515	Cisplatin	DOID:3068	Glioblastoma	0.00346592490862774
DB00997	Doxorubicin	DOID:3068	Glioblastoma	0.00344762952130429
DB01206	Lomustine	DOID:8543	Hodgkin Disease	0.00344601383991254
DB00958	Carboplatin	DOID:3068	Glioblastoma	0.00342577571896574
DB00755	Tretinoin	DOID:3068	Glioblastoma	0.00340869252897075
DB05076	Fenretinide	DOID:3068	Glioblastoma	0.00339244447553866
DB00399	Zoledronic Acid	DOID:4305	Giant Cell Tumor of Bone	0.00338483641535437
DB00188	Bortezomib	DOID:3068	Glioblastoma	0.0033844741846425
DB00262	Carmustine	DOID:3068	Glioblastoma	0.00338397281464953
DB00851	Dacarbazine	DOID:8543	Hodgkin Disease	0.00338053499433455
DB01042	Melphalan	DOID:3068	Glioblastoma	0.00337119622707261
DB00675	Tamoxifen	DOID:127	Choroid Neoplasms	0.00335987451401554
DB08868	Fingolimod Hydrochloride	DOID:8552	Leukemia, Myelogenous, Chronic, BCR-ABL Positive	0.00331681021906949
DB00888	Mechlorethamine	DOID:8543	Hodgkin Disease	0.00331373062885099
DB13811	oblimersen	DOID:9538	Multiple Myeloma	0.00331289401483176
DB00608	Chloroquine	DOID:3068	Glioblastoma	0.00330451844193258
DB02169	Okadaic Acid	DOID:3068	Glioblastoma	0.00329973423717578
DB00773	Etoposide	DOID:8543	Hodgkin Disease	0.00329546004814474
DB00570	Vinblastine	DOID:8543	Hodgkin Disease	0.00328731187609527
DB00220	Nelfinavir	DOID:3962	Adenocarcinoma, Follicular	0.00326670210146979
DB00563	Methotrexate	DOID:8543	Hodgkin Disease	0.00326059968222115
DB00428	Streptozocin	DOID:8543	Hodgkin Disease	0.00325808762771496
DB00635	Prednisone	DOID:8543	Hodgkin Disease	0.00325445465137137
DB05424	Canertinib	DOID:3068	Glioblastoma	0.00325438017820162
DB04572	Thiotepa	DOID:8543	Hodgkin Disease	0.00324819808701832
DB00970	Dactinomycin	DOID:3068	Glioblastoma	0.00324268330670474
DB11672	Curcumin	DOID:127	Choroid Neoplasms	0.00324069941120231
DB01204	Mitoxantrone	DOID:8543	Hodgkin Disease	0.00323816433480334
DB01229	Paclitaxel	DOID:3068	Glioblastoma	0.00321218149380698
DB12948	3,4-dihydroxybenzohydroxamic acid	DOID:0050902	Medulloblastoma	0.00318721669708738
DB01168	Procarbazine	DOID:5241	Hemangioblastoma	0.00318547449730877
DB02709	Resveratrol	DOID:3068	Glioblastoma	0.00317769402440954
DB00255	Diethylstilbestrol	DOID:127	Choroid Neoplasms	0.00316495396599637
DB01645	Genistein	DOID:3068	Glioblastoma	0.00314683989255149
DB08865	Crizotinib	DOID:3068	Glioblastoma	0.00314368190900017
DB00541	Vincristine	DOID:8543	Hodgkin Disease	0.00313757532838166
DB00570	Vinblastine	DOID:8632	Sarcoma, Kaposi	0.00313635472369889
DB00007	Leuprolide	DOID:127	Choroid Neoplasms	0.00312684771065553
DB00853	Temozolomide	DOID:8632	Sarcoma, Kaposi	0.00311258382687185
DB06825	Triptorelin Pamoate	DOID:127	Choroid Neoplasms	0.00310905101200558
DB00441	gemcitabine	DOID:8543	Hodgkin Disease	0.00310792147639605
DB01234	Dexamethasone	DOID:3068	Glioblastoma	0.00310506968119473
DB00515	Cisplatin	DOID:8543	Hodgkin Disease	0.00309523089300423
DB00762	Irinotecan	DOID:3068	Glioblastoma	0.00309496385520292
DB00495	Zidovudine	DOID:8632	Sarcoma, Kaposi	0.00308955383237631
DB00290	Bleomycin	DOID:8543	Hodgkin Disease	0.00307920238900439
DB00997	Doxorubicin	DOID:8543	Hodgkin Disease	0.00307693550563554
DB00309	Vindesine	DOID:3068	Glioblastoma	0.00307369969155414
DB00305	Mitomycin	DOID:3068	Glioblastoma	0.0030631363068695
DB00636	Clofibrate	DOID:127	Choroid Neoplasms	0.00305178395032985
DB01041	Thalidomide	DOID:8632	Sarcoma, Kaposi	0.00303093291544443
DB04571	Trioxsalen	DOID:8691	Mycosis Fungoides	0.00302189989255303
DB03843	Formaldehyde	DOID:127	Choroid Neoplasms	0.00302187819073585
DB00262	Carmustine	DOID:8543	Hodgkin Disease	0.00301327879898483
DB00783	Estradiol	DOID:127	Choroid Neoplasms	0.003006706310345
DB01042	Melphalan	DOID:8543	Hodgkin Disease	0.00300050221127207
DB00541	Vincristine	DOID:8632	Sarcoma, Kaposi	0.00298661817609364
DB00925	Phenoxybenzamine	DOID:127	Choroid Neoplasms	0.00297988704865564
DB00481	Raloxifene Hydrochloride	DOID:127	Choroid Neoplasms	0.00297660314846926
DB01115	Nifedipine	DOID:3068	Glioblastoma	0.00296873229108252
DB00563	Methotrexate	DOID:2513	Carcinoma, Basal Cell	0.00295668543737715
DB06287	temsirolimus	DOID:3068	Glioblastoma	0.00295344671535314
DB00444	Teniposide	DOID:3068	Glioblastoma	0.00295247774720686
DB00290	Bleomycin	DOID:8632	Sarcoma, Kaposi	0.00292824523666202
DB00997	Doxorubicin	DOID:8632	Sarcoma, Kaposi	0.00292597835330166
DB01008	Busulfan	DOID:8543	Hodgkin Disease	0.00290319188087096
DB00563	Methotrexate	DOID:5241	Hemangioblastoma	0.00289728919953714
DB06595	midostaurin	DOID:9119	Leukemia, Myeloid, Acute	0.00288395741267511
DB00396	Progesterone	DOID:127	Choroid Neoplasms	0.00288185304907252
DB01645	Genistein	DOID:127	Choroid Neoplasms	0.00285704218017857
DB00829	Diazepam	DOID:3068	Glioblastoma	0.00285498396499395
DB00531	Cyclophosphamide	DOID:8543	Hodgkin Disease	0.00285368787850193
DB00884	Risedronic Acid	DOID:2645	Mesothelioma	0.00283611263250927
DB13069	Nimustine	DOID:3068	Glioblastoma	0.00279648091281659
DB00996	Gabapentin	DOID:127	Choroid Neoplasms	0.00278954743451275
DB00541	Vincristine	DOID:5241	Hemangioblastoma	0.00277426484569177
DB00997	Doxorubicin	DOID:2513	Carcinoma, Basal Cell	0.00277302126076773
DB01406	Danazol	DOID:127	Choroid Neoplasms	0.00275167395815551
DB01168	Procarbazine	DOID:299	Adenocarcinoma	0.00273755501101338
DB11529	Melengestrol Acetate	DOID:299	Adenocarcinoma	0.00271269923307899
DB00445	Epirubicin	DOID:8543	Hodgkin Disease	0.00270464059762088
DB00309	Vindesine	DOID:8543	Hodgkin Disease	0.00270300567590976
DB01181	Ifosfamide	DOID:8543	Hodgkin Disease	0.00269382078885905
DB00293	raltitrexed	DOID:299	Adenocarcinoma	0.00269371040282213
DB01115	Nifedipine	DOID:127	Choroid Neoplasms	0.00267893457865654
DB00313	Valproic Acid	DOID:299	Adenocarcinoma	0.00266213346505357
DB04365	Arecoline	DOID:2513	Carcinoma, Basal Cell	0.00264999537292488
DB00650	Leucovorin	DOID:8543	Hodgkin Disease	0.00264926865786369
DB00252	Phenytoin	DOID:8543	Hodgkin Disease	0.00264791211491056
DB11716	Misonidazole	DOID:299	Adenocarcinoma	0.0026403799941594
DB00860	Prednisolone	DOID:8543	Hodgkin Disease	0.00262638716566072
DB00993	Azathioprine	DOID:2513	Carcinoma, Basal Cell	0.00262157209121272
DB00987	Cytarabine	DOID:8543	Hodgkin Disease	0.00261882482918857
DB01065	Melatonin	DOID:299	Adenocarcinoma	0.00260010401376954
DB00444	Teniposide	DOID:8543	Hodgkin Disease	0.00258178373156532
DB00050	cetrorelix	DOID:9538	Multiple Myeloma	0.00257424116469041
DB00959	Methylprednisolone	DOID:8543	Hodgkin Disease	0.00257412950752545
DB00851	Dacarbazine	DOID:4359	Melanoma, Amelanotic	0.00257083718926577
DB00851	Dacarbazine	DOID:299	Adenocarcinoma	0.00256930502531838
DB00313	Valproic Acid	DOID:9119	Leukemia, Myeloid, Acute	0.00256793990835874
DB09153	Sodium Chloride	DOID:299	Adenocarcinoma	0.00255905811959445
DB00317	Gefitinib	DOID:299	Adenocarcinoma	0.00254855733242699
DB00446	Chloramphenicol	DOID:9119	Leukemia, Myeloid, Acute	0.00252404292814224
DB04630	Aldosterone	DOID:3172	Adenoma	0.00252165747034372
DB04066	trans-3-(4'-hydroxyphenyl)-2-propenoic acid	DOID:299	Adenocarcinoma	0.00249012823591277
DB00773	Etoposide	DOID:299	Adenocarcinoma	0.00248423007910737
DB00624	Testosterone	DOID:299	Adenocarcinoma	0.00247518815545367
DB13182	daidzein	DOID:299	Adenocarcinoma	0.00247446196612367
DB00951	Isoniazid	DOID:299	Adenocarcinoma	0.00246946531394599
DB00675	Tamoxifen	DOID:4359	Melanoma, Amelanotic	0.00246928040570799
DB00675	Tamoxifen	DOID:299	Adenocarcinoma	0.00246774824176422
DB01759	kojic acid	DOID:3172	Adenoma	0.00246709786000532
DB00563	Methotrexate	DOID:299	Adenocarcinoma	0.00244936971319465
DB00428	Streptozocin	DOID:299	Adenocarcinoma	0.00244685765862674
DB00635	Prednisone	DOID:299	Adenocarcinoma	0.00244322468234337
DB01151	Desipramine	DOID:299	Adenocarcinoma	0.00242648272089291
DB02546	Vorinostat	DOID:299	Adenocarcinoma	0.0024236187013883
DB00361	Vinorelbine	DOID:299	Adenocarcinoma	0.00242051787569015
DB00763	Methimazole	DOID:299	Adenocarcinoma	0.00241957837474139
DB00322	Floxuridine	DOID:299	Adenocarcinoma	0.00241462031958545
DB01030	Topotecan	DOID:299	Adenocarcinoma	0.00241289408215523
DB15304	Carrageenan	DOID:3355	Fibrosarcoma	0.0024063110938225
DB01005	Hydroxyurea	DOID:299	Adenocarcinoma	0.00240575074428318
DB11094	Vitamin D	DOID:9119	Leukemia, Myeloid, Acute	0.00240500171939262
DB00605	Sulindac	DOID:299	Adenocarcinoma	0.00239888981208725
DB00773	Etoposide	DOID:9119	Leukemia, Myeloid, Acute	0.00239003652248338
DB07232	veliparib	DOID:299	Adenocarcinoma	0.00237737988013337
DB00104	Octreotide	DOID:299	Adenocarcinoma	0.00237211705727436
DB01174	Phenobarbital	DOID:299	Adenocarcinoma	0.00236725406346966
DB08828	HhAntag691	DOID:2513	Carcinoma, Basal Cell	0.00236318916273465
DB00563	Methotrexate	DOID:9119	Leukemia, Myeloid, Acute	0.00235517615668424
DB00627	Niacin	DOID:9119	Leukemia, Myeloid, Acute	0.00235369508333528
DB00328	Indomethacin	DOID:299	Adenocarcinoma	0.00234999712565726
DB00635	Prednisone	DOID:9119	Leukemia, Myeloid, Acute	0.00234903112565538
DB00357	Aminoglutethimide	DOID:299	Adenocarcinoma	0.0023477955535084
DB01204	Mitoxantrone	DOID:9119	Leukemia, Myeloid, Acute	0.00233274080917939
DB00541	Vincristine	DOID:4359	Melanoma, Amelanotic	0.00232787752331782
DB00183	Pentagastrin	DOID:299	Adenocarcinoma	0.00232672415866005
DB00541	Vincristine	DOID:299	Adenocarcinoma	0.00232634535948029
DB01582	Sulfamethazine	DOID:3172	Adenoma	0.00231496684291054
DB01005	Hydroxyurea	DOID:9119	Leukemia, Myeloid, Acute	0.00231155718759979
DB00753	Isoflurane	DOID:3172	Adenoma	0.00230495939099529
DB00441	gemcitabine	DOID:299	Adenocarcinoma	0.00229669150735424
DB04743	nimesulide	DOID:299	Adenocarcinoma	0.00229536717507273
DB01169	Arsenic Trioxide	DOID:299	Adenocarcinoma	0.00229243860213102
DB00945	Aspirin	DOID:299	Adenocarcinoma	0.00229067630391433
DB00499	Flutamide	DOID:299	Adenocarcinoma	0.00229043726338624
DB00515	Cisplatin	DOID:4359	Melanoma, Amelanotic	0.0022855330879939
DB00515	Cisplatin	DOID:299	Adenocarcinoma	0.00228400092400505
DB01041	Thalidomide	DOID:9119	Leukemia, Myeloid, Acute	0.00227646654219394
DB00255	Diethylstilbestrol	DOID:299	Adenocarcinoma	0.00227282769357118
DB00997	Doxorubicin	DOID:299	Adenocarcinoma	0.00226570553666195
DB00328	Indomethacin	DOID:9119	Leukemia, Myeloid, Acute	0.00225580356900718
DB00958	Carboplatin	DOID:299	Adenocarcinoma	0.00224385173428477
DB03568	Butyric Acid	DOID:299	Adenocarcinoma	0.00224042118888324
DB00530	Erlotinib Hydrochloride	DOID:299	Adenocarcinoma	0.00223957602208314
DB07706	2-hydroxyestradiol	DOID:299	Adenocarcinoma	0.00223719496762254
DB00007	Leuprolide	DOID:299	Adenocarcinoma	0.00223472143838205
DB00541	Vincristine	DOID:9119	Leukemia, Myeloid, Acute	0.0022321518027878
DB00482	Celecoxib	DOID:299	Adenocarcinoma	0.00223074207065422
DB06825	Triptorelin Pamoate	DOID:299	Adenocarcinoma	0.00221692473981705
DB05076	Fenretinide	DOID:299	Adenocarcinoma	0.00221052049096582
DB00262	Carmustine	DOID:299	Adenocarcinoma	0.00220204883002895
DB01169	Arsenic Trioxide	DOID:9119	Leukemia, Myeloid, Acute	0.00219824504550492
DB13853	Anethole Trithione	DOID:299	Adenocarcinoma	0.00219122195680005
DB01042	Melphalan	DOID:299	Adenocarcinoma	0.0021892722422755
DB00882	Clomiphene	DOID:299	Adenocarcinoma	0.00217263063442833
DB00997	Doxorubicin	DOID:9119	Leukemia, Myeloid, Acute	0.0021715119800021
DB01380	Cortisone	DOID:299	Adenocarcinoma	0.00216761115605396
DB00136	Calcitriol	DOID:9119	Leukemia, Myeloid, Acute	0.00215255021592154
DB00958	Carboplatin	DOID:9119	Leukemia, Myeloid, Acute	0.00214965817752666
DB11152	Trichloroacetic Acid	DOID:3172	Adenoma	0.00214909822693388
DB00291	Chlorambucil	DOID:299	Adenocarcinoma	0.00214148854657803
DB06543	astaxanthine	DOID:299	Adenocarcinoma	0.00213775846425185
DB06724	Calcium Carbonate	DOID:299	Adenocarcinoma	0.00213583615683716
DB00197	Troglitazone	DOID:9119	Leukemia, Myeloid, Acute	0.00213284393268709
DB00755	Tretinoin	DOID:9119	Leukemia, Myeloid, Acute	0.00213257498781494
DB03843	Formaldehyde	DOID:299	Adenocarcinoma	0.00212975191854204
DB08398	2-amino-1-methyl-6-phenylimidazo(4,5-b)pyridine	DOID:299	Adenocarcinoma	0.00212893352150445
DB01065	Melatonin	DOID:3172	Adenoma	0.00212876222867098
DB03496	alvocidib	DOID:9119	Leukemia, Myeloid, Acute	0.0021286020146224
DB00201	Caffeine	DOID:299	Adenocarcinoma	0.00211621302539944
DB00783	Estradiol	DOID:299	Adenocarcinoma	0.00211458003814302
DB00993	Azathioprine	DOID:299	Adenocarcinoma	0.00211425636703333
DB00188	Bortezomib	DOID:9119	Leukemia, Myeloid, Acute	0.00210835664332332
DB00242	Cladribine	DOID:9119	Leukemia, Myeloid, Acute	0.00210795730184982
DB00276	Amsacrine	DOID:299	Adenocarcinoma	0.00210139617029976
DB00437	Allopurinol	DOID:9119	Leukemia, Myeloid, Acute	0.00209644863724423
DB01094	hesperetin	DOID:299	Adenocarcinoma	0.00209186305286835
DB01436	alfacalcidol	DOID:299	Adenocarcinoma	0.00208075356368373
DB00928	Azacitidine	DOID:9119	Leukemia, Myeloid, Acute	0.00207700058488947
DB06510	muraglitazar	DOID:3172	Adenoma	0.00207623309031519
DB01101	Capecitabine	DOID:299	Adenocarcinoma	0.00207293102176304
DB00842	Oxazepam	DOID:3172	Adenoma	0.00206612878873705
DB08059	Wortmannin	DOID:299	Adenocarcinoma	0.002065647150861
DB00523	Alitretinoin	DOID:9119	Leukemia, Myeloid, Acute	0.00205019803725937
DB00898	Ethanol	DOID:3172	Adenoma	0.002046010577202
DB01073	fludarabine	DOID:1037	Leukemia, Lymphoid	0.00204401297674811
DB00531	Cyclophosphamide	DOID:299	Adenocarcinoma	0.00204245790940727
DB00712	Flurbiprofen	DOID:3172	Adenoma	0.00203059352415525
DB01229	Paclitaxel	DOID:299	Adenocarcinoma	0.00203025750918806
DB00608	Chloroquine	DOID:9119	Leukemia, Myeloid, Acute	0.00202840090059942
DB08809	Dichloroacetic Acid	DOID:3172	Adenoma	0.00201980442755484
DB00257	Clotrimazole	DOID:299	Adenocarcinoma	0.00201785751433848
DB12025	triptolide	DOID:9119	Leukemia, Myeloid, Acute	0.00201512583723274
DB00276	Amsacrine	DOID:9119	Leukemia, Myeloid, Acute	0.00200720261358417
DB01008	Busulfan	DOID:9119	Leukemia, Myeloid, Acute	0.00199776835527333
DB02709	Resveratrol	DOID:299	Adenocarcinoma	0.00199577003978202
DB00396	Progesterone	DOID:299	Adenocarcinoma	0.00198972677681109
DB14513	Magnesium	DOID:3172	Adenoma	0.00198755641174431
DB00853	Temozolomide	DOID:3172	Adenoma	0.00198096922510616
DB01393	Bezafibrate	DOID:9119	Leukemia, Myeloid, Acute	0.00198005972574073
DB00544	Fluorouracil	DOID:299	Adenocarcinoma	0.00197922636942405
DB04930	Permethrin	DOID:3172	Adenoma	0.00197051908434931
DB05294	N-(4-bromo-2-fluorophenyl)-6-methoxy-7-((1-methylpiperidin-4-yl)methoxy)quinazolin-4-amine	DOID:299	Adenocarcinoma	0.00196946427876993
DB01645	Genistein	DOID:299	Adenocarcinoma	0.00196491590798343
DB08865	Crizotinib	DOID:299	Adenocarcinoma	0.00196175792441289
DB00531	Cyclophosphamide	DOID:9119	Leukemia, Myeloid, Acute	0.00194826435283835
DB00763	Methimazole	DOID:3172	Adenoma	0.00194823658958721
DB01168	Procarbazine	DOID:0050902	Medulloblastoma	0.00193886901647619
DB01229	Paclitaxel	DOID:9119	Leukemia, Myeloid, Acute	0.00193606395261137
DB00605	Sulindac	DOID:3172	Adenoma	0.00192754802711315
DB12429	2-(2-chloro-4-iodophenylamino)-N-cyclopropylmethoxy-3,4-difluorobenzamide	DOID:9119	Leukemia, Myeloid, Acute	0.00192521488223419
DB01248	Docetaxel	DOID:299	Adenocarcinoma	0.00192452938635279
DB01262	Decitabine	DOID:9119	Leukemia, Myeloid, Acute	0.00192307623140131
DB00977	Ethinyl Estradiol	DOID:299	Adenocarcinoma	0.00192033571640554
DB01188	Ciclopirox	DOID:299	Adenocarcinoma	0.00191662117166508
DB00762	Irinotecan	DOID:299	Adenocarcinoma	0.00191303987053415
DB09276	Gold Sodium Thiomalate	DOID:3172	Adenoma	0.00191137895858712
DB02709	Resveratrol	DOID:9119	Leukemia, Myeloid, Acute	0.00190157648318312
DB00104	Octreotide	DOID:3172	Adenoma	0.00190077527215421
DB00996	Gabapentin	DOID:299	Adenocarcinoma	0.00189742116228527
DB01174	Phenobarbital	DOID:3172	Adenoma	0.00189591227825281
DB00309	Vindesine	DOID:299	Adenocarcinoma	0.00189177570689858
DB11616	pirarubicin	DOID:9119	Leukemia, Myeloid, Acute	0.00188953370114463
DB01181	Ifosfamide	DOID:299	Adenocarcinoma	0.00188259081987469
DB00305	Mitomycin	DOID:299	Adenocarcinoma	0.0018812123222064
DB00603	Medroxyprogesterone Acetate	DOID:299	Adenocarcinoma	0.00188053920846165
DB00328	Indomethacin	DOID:3172	Adenoma	0.00187865534054499
DB11672	Curcumin	DOID:3172	Adenoma	0.00187723135378981
DB08865	Crizotinib	DOID:9119	Leukemia, Myeloid, Acute	0.00186756436767033
DB00526	Oxaliplatin	DOID:299	Adenocarcinoma	0.00186266572668614
DB00890	Dienestrol	DOID:299	Adenocarcinoma	0.00184843946726576
DB00650	Leucovorin	DOID:299	Adenocarcinoma	0.00183803868880983
DB01248	Docetaxel	DOID:9119	Leukemia, Myeloid, Acute	0.00183033582955361
DB01234	Dexamethasone	DOID:9119	Leukemia, Myeloid, Acute	0.00182895213992252
DB01188	Ciclopirox	DOID:9119	Leukemia, Myeloid, Acute	0.00182242761504081
DB00945	Aspirin	DOID:3172	Adenoma	0.00181933451883931
DB00762	Irinotecan	DOID:9119	Leukemia, Myeloid, Acute	0.00181884631392082
DB00995	Auranofin	DOID:3172	Adenoma	0.0018155959098653
DB00860	Prednisolone	DOID:299	Adenocarcinoma	0.00181515719671455
DB00398	Sorafenib	DOID:9119	Leukemia, Myeloid, Acute	0.00180810628415551
DB00694	Daunorubicin	DOID:299	Adenocarcinoma	0.00180292188085174
DB00746	Deferoxamine	DOID:9119	Leukemia, Myeloid, Acute	0.00180209296496736
DB12418	Saccharin	DOID:299	Adenocarcinoma	0.00179120733164512
DB01181	Ifosfamide	DOID:9119	Leukemia, Myeloid, Acute	0.00178839726322272
DB00603	Medroxyprogesterone Acetate	DOID:9119	Leukemia, Myeloid, Acute	0.00178634565177971
DB00158	Folic Acid	DOID:3172	Adenoma	0.0017675425237762
DB06769	Bendamustine Hydrochloride	DOID:1037	Leukemia, Lymphoid	0.00176357195474325
DB02994	Cacodylic Acid	DOID:3172	Adenoma	0.00176047741201224
DB09073	palbociclib	DOID:9119	Leukemia, Myeloid, Acute	0.00175093156744955
DB01050	Ibuprofen	DOID:299	Adenocarcinoma	0.00173814519961546
DB13178	Inositol	DOID:3172	Adenoma	0.00172676809551242
DB00860	Prednisolone	DOID:9119	Leukemia, Myeloid, Acute	0.00172096364007613
DB00987	Cytarabine	DOID:9119	Leukemia, Myeloid, Acute	0.00171340130353337
DB00694	Daunorubicin	DOID:9119	Leukemia, Myeloid, Acute	0.00170872832427166
DB00773	Etoposide	DOID:0050902	Medulloblastoma	0.00168554408473132
DB01217	Anastrozole	DOID:299	Adenocarcinoma	0.00167758433338789
DB12948	3,4-dihydroxybenzohydroxamic acid	DOID:3070	Glioma	0.00166275129563848
DB03843	Formaldehyde	DOID:3172	Adenoma	0.00165841013346624
DB08398	2-amino-1-methyl-6-phenylimidazo(4,5-b)pyridine	DOID:3172	Adenoma	0.00165759173647695
DB01168	Procarbazine	DOID:3069	Astrocytoma	0.00165642182656227
DB00853	Temozolomide	DOID:0050902	Medulloblastoma	0.00165362501570549
DB00563	Methotrexate	DOID:0050902	Medulloblastoma	0.00165068371887689
DB00201	Caffeine	DOID:3172	Adenoma	0.00164487124026902
DB00812	Phenylbutazone	DOID:9119	Leukemia, Myeloid, Acute	0.00163861162775803
DB04572	Thiotepa	DOID:0050902	Medulloblastoma	0.00163828212344603
DB00724	Imiquimod	DOID:255	Hemangioma	0.00163094347926285
DB02546	Vorinostat	DOID:0050902	Medulloblastoma	0.00162493270693099
DB12116	epigallocatechin gallate	DOID:3172	Adenoma	0.00162382279203866
DB11082	Coal Tar	DOID:3172	Adenoma	0.00162082960423321
DB13069	Nimustine	DOID:4359	Melanoma, Amelanotic	0.00161608909227956
DB01200	Bromocriptine	DOID:3172	Adenoma	0.00161534821484166
DB01393	Bezafibrate	DOID:3172	Adenoma	0.00160291149729952
DB01206	Lomustine	DOID:3069	Astrocytoma	0.00155365068645913
DB00655	Estrone	DOID:299	Adenocarcinoma	0.00154880991892837
DB00541	Vincristine	DOID:0050902	Medulloblastoma	0.00152765936492305
DB02709	Resveratrol	DOID:3172	Adenoma	0.001524428254637
DB01169	Arsenic Trioxide	DOID:0050902	Medulloblastoma	0.00149375260763896
DB00515	Cisplatin	DOID:0050902	Medulloblastoma	0.00148531492944859
DB00137	Lutein	DOID:11612	Polycystic Ovary Syndrome	0.00145657311304382
DB01234	Dexamethasone	DOID:3172	Adenoma	0.00145180391146299
DB00958	Carboplatin	DOID:0050902	Medulloblastoma	0.00144516573981457
DB00755	Tretinoin	DOID:0050902	Medulloblastoma	0.0014280825498933
DB00996	Gabapentin	DOID:3172	Adenoma	0.00142607937715522
DB00603	Medroxyprogesterone Acetate	DOID:3172	Adenoma	0.00140919742333412
DB00780	Phenelzine	DOID:3172	Adenoma	0.00140853601077111
DB00188	Bortezomib	DOID:0050902	Medulloblastoma	0.00140386420549799
DB00262	Carmustine	DOID:0050902	Medulloblastoma	0.00140336283553422
DB00773	Etoposide	DOID:3069	Astrocytoma	0.00140309689463636
DB01042	Melphalan	DOID:0050902	Medulloblastoma	0.00139058624783389
DB01406	Danazol	DOID:3172	Adenoma	0.00138820590074451
DB00853	Temozolomide	DOID:3069	Astrocytoma	0.00137117782580071
DB01420	Testosterone Propionate	DOID:299	Adenocarcinoma	0.0013605700965294
DB00927	Famotidine	DOID:3172	Adenoma	0.00134061872553204
DB08895	tofacitinib	DOID:3172	Adenoma	0.00133534050957096
DB00783	Estradiol	DOID:0050902	Medulloblastoma	0.00131589404357208
DB01008	Busulfan	DOID:0050902	Medulloblastoma	0.00129327591738082
DB00554	Piroxicam	DOID:3172	Adenoma	0.00127529148081041
DB00541	Vincristine	DOID:3069	Astrocytoma	0.00124521217504581
DB00531	Cyclophosphamide	DOID:0050902	Medulloblastoma	0.0012437719150793
DB00515	Cisplatin	DOID:3069	Astrocytoma	0.00120286773958112
DB00175	Pravastatin	DOID:3172	Adenoma	0.0011705386778878
DB00262	Carmustine	DOID:3069	Astrocytoma	0.0011209156455343
DB00398	Sorafenib	DOID:0050902	Medulloblastoma	0.00110361384644398
DB11752	bryostatin 1	DOID:0060060	Lymphoma, Non-Hodgkin	0.00110324701736681
DB00877	Sirolimus	DOID:13515	Tuberous Sclerosis	0.00110223982180691
DB00650	Leucovorin	DOID:0050902	Medulloblastoma	0.00103935269430605
DB01700	AICA ribonucleotide	DOID:3068	Glioblastoma	0.00102765417029682
DB00188	Bortezomib	DOID:4051	Rhabdomyosarcoma, Alveolar	0.0010166646761618
DB00987	Cytarabine	DOID:0050902	Medulloblastoma	0.00100890886564692
DB00603	Medroxyprogesterone Acetate	DOID:3319	Lymphangioleiomyomatosis	0.000961688541220033
DB11175	picolinic acid	DOID:3172	Adenoma	0.000799846991354273
DB09110	Mesna	DOID:8584	Burkitt Lymphoma	0.00078368218727114
DB13323	Trichloroethylene	DOID:3069	Astrocytoma	0.000742916047890566
DB12662	naveglitazar	DOID:3355	Fibrosarcoma	0.000722858079998865
DB13811	oblimersen	DOID:1040	Leukemia, Lymphocytic, Chronic, B-Cell	0.000637838161938579
DB00773	Etoposide	DOID:8584	Burkitt Lymphoma	0.000619956256594837
DB00563	Methotrexate	DOID:8584	Burkitt Lymphoma	0.000585095890740409
DB00635	Prednisone	DOID:8584	Burkitt Lymphoma	0.000578950859870146
DB03057	Malondialdehyde	DOID:8552	Leukemia, Myelogenous, Chronic, BCR-ABL Positive	0.000524815544085348
DB00541	Vincristine	DOID:8584	Burkitt Lymphoma	0.000462071536659229
DB00293	raltitrexed	DOID:2645	Mesothelioma	0.000452827162669509
DB01169	Arsenic Trioxide	DOID:8584	Burkitt Lymphoma	0.000428164779586408
DB01168	Procarbazine	DOID:707	Lymphoma, B-Cell	0.000423142419826026
DB01168	Procarbazine	DOID:3070	Glioma	0.000414403615048149
DB00997	Doxorubicin	DOID:8584	Burkitt Lymphoma	0.000401431714096793
DB01590	Everolimus	DOID:13515	Tuberous Sclerosis	0.000385002152389406
DB00328	Indomethacin	DOID:3355	Fibrosarcoma	0.000366152726815009
DB00262	Carmustine	DOID:3192	Neurilemmoma	0.000350210079585137
DB06287	temsirolimus	DOID:13515	Tuberous Sclerosis	0.000349218563284518
DB01100	Pimozide	DOID:299	Adenocarcinoma	0.000330676659453164
DB00642	Pemetrexed	DOID:2645	Mesothelioma	0.00032985037366751
DB01042	Melphalan	DOID:8584	Burkitt Lymphoma	0.00032499841967221
DB01206	Lomustine	DOID:3070	Glioma	0.000311632474939597
DB01169	Arsenic Trioxide	DOID:3355	Fibrosarcoma	0.000308594203321636
DB00317	Gefitinib	DOID:2645	Mesothelioma	0.00030767409234778
DB00515	Cisplatin	DOID:3355	Fibrosarcoma	0.0003001565251648
DB00877	Sirolimus	DOID:2645	Mesothelioma	0.000283660749247464
DB00842	Oxazepam	DOID:687	Hepatoblastoma	0.000247547260331719
DB00773	Etoposide	DOID:2645	Mesothelioma	0.000243346839055362
DB00859	Penicillamine	DOID:2645	Mesothelioma	0.000213971725557486
DB00361	Vinorelbine	DOID:2645	Mesothelioma	0.000179634635513074
DB00531	Cyclophosphamide	DOID:8584	Burkitt Lymphoma	0.000178184086856995
DB00773	Etoposide	DOID:707	Lymphoma, B-Cell	0.000169817487984062
DB01593	Zinc	DOID:3070	Glioma	0.00016804745509447
DB00661	Verapamil	DOID:687	Hepatoblastoma	0.000162306051577524
DB00773	Etoposide	DOID:3070	Glioma	0.000161078683260433
DB04216	Quercetin	DOID:3070	Glioma	0.000149381248178319
DB00675	Tamoxifen	DOID:3070	Glioma	0.000144596845820914
DB00336	Nitrofurazone	DOID:4440	Seminoma	0.000142939951392699
DB00563	Methotrexate	DOID:707	Lymphoma, B-Cell	0.000134957122148619
DB01041	Thalidomide	DOID:2645	Mesothelioma	0.000129776858605494
DB00853	Temozolomide	DOID:3070	Glioma	0.000129159614196687
DB00635	Prednisone	DOID:707	Lymphoma, B-Cell	0.000128812091238554
DB00688	Mycophenolic Acid	DOID:707	Lymphoma, B-Cell	0.000127479078240626
DB00563	Methotrexate	DOID:3070	Glioma	0.000126218317313968
DB04572	Thiotepa	DOID:3070	Glioma	0.000113816722025265
DB02546	Vorinostat	DOID:707	Lymphoma, B-Cell	0.000109206110322505
DB11672	Curcumin	DOID:2645	Mesothelioma	0.000107689898717126
DB04106	fotemustine	DOID:3070	Glioma	0.000101100497828525
DB01174	Phenobarbital	DOID:687	Hepatoblastoma	7.73307498562227e-05
DB01234	Dexamethasone	DOID:8584	Burkitt Lymphoma	5.88718740235396e-05
DB00441	gemcitabine	DOID:2645	Mesothelioma	5.58082672584871e-05
DB00773	Etoposide	DOID:4440	Seminoma	5.50908134234786e-05
DB00822	Disulfiram	DOID:2645	Mesothelioma	5.11466981612009e-05
DB00945	Aspirin	DOID:2645	Mesothelioma	4.97930638039303e-05
DB01041	Thalidomide	DOID:3070	Glioma	4.75087028768452e-05
DB00541	Vincristine	DOID:3347	Neoplasms, Bone Tissue	4.51049447900455e-05
DB00515	Cisplatin	DOID:2645	Mesothelioma	4.31176837816828e-05
DB02656	2-(4-morpholinyl)-8-phenyl-4H-1-benzopyran-4-one	DOID:3070	Glioma	3.74058204599716e-05
DB01181	Ifosfamide	DOID:3192	Neurilemmoma	3.07520694692899e-05
DB00328	Indomethacin	DOID:3070	Glioma	2.68457297233383e-05
DB00997	Doxorubicin	DOID:2645	Mesothelioma	2.48222964409107e-05
DB01181	Ifosfamide	DOID:8584	Burkitt Lymphoma	1.83169972640153e-05
DB00541	Vincristine	DOID:707	Lymphoma, B-Cell	1.19327682401894e-05
DB14001	alpha-Tocopherol	DOID:3070	Glioma	1.06401827857407e-05
DB12072	orantinib	DOID:3070	Glioma	7.29180635117635e-06
DB00541	Vincristine	DOID:3070	Glioma	3.19396340109704e-06
DB00958	Carboplatin	DOID:2645	Mesothelioma	2.96849413417358e-06
DB00530	Erlotinib Hydrochloride	DOID:2645	Mesothelioma	-1.30721800139719e-06
DB00619	Imatinib Mesylate	DOID:2645	Mesothelioma	-5.86265619073253e-06
DB00515	Cisplatin	DOID:687	Hepatoblastoma	-5.92238957297306e-06
DB00997	Doxorubicin	DOID:3347	Neoplasms, Bone Tissue	-1.55348779956009e-05
DB00126	Ascorbic Acid	DOID:3070	Glioma	-2.07852693865328e-05
DB00650	Leucovorin	DOID:8584	Burkitt Lymphoma	-2.62351337266785e-05
DB05076	Fenretinide	DOID:2645	Mesothelioma	-3.036274924317e-05
DB01169	Arsenic Trioxide	DOID:3070	Glioma	-3.07127939878048e-05
DB09130	Copper	DOID:2645	Mesothelioma	-3.09790237759087e-05
DB00515	Cisplatin	DOID:3070	Glioma	-3.91504719595114e-05
DB00997	Doxorubicin	DOID:707	Lymphoma, B-Cell	-4.87070545294697e-05
DB00860	Prednisolone	DOID:8584	Burkitt Lymphoma	-4.9116625888964e-05
DB07352	Apigenin	DOID:3070	Glioma	-5.21652325619036e-05
DB00987	Cytarabine	DOID:8584	Burkitt Lymphoma	-5.66789623800933e-05
DB01234	Dexamethasone	DOID:3355	Fibrosarcoma	-6.06987021642379e-05
DB00694	Daunorubicin	DOID:8584	Burkitt Lymphoma	-6.13519417493845e-05
DB00741	Hydrocortisone	DOID:8584	Burkitt Lymphoma	-6.14741715766441e-05
DB00136	Calcitriol	DOID:3070	Glioma	-7.64076233663556e-05
DB00958	Carboplatin	DOID:3070	Glioma	-7.92996617313656e-05
DB00641	Simvastatin	DOID:707	Lymphoma, B-Cell	-7.99449545186813e-05
DB00530	Erlotinib Hydrochloride	DOID:3070	Glioma	-8.35753739694099e-05
DB00619	Imatinib Mesylate	DOID:3070	Glioma	-8.81308120509426e-05
DB00641	Simvastatin	DOID:3070	Glioma	-8.86837591876875e-05
DB03496	alvocidib	DOID:707	Lymphoma, B-Cell	-9.16170198069742e-05
DB00197	Troglitazone	DOID:3070	Glioma	-9.61139066164539e-05
DB00188	Bortezomib	DOID:707	Lymphoma, B-Cell	-0.000111862391286906
DB00242	Cladribine	DOID:707	Lymphoma, B-Cell	-0.000112261732669258
DB00188	Bortezomib	DOID:3070	Glioma	-0.000120601195977007
DB00262	Carmustine	DOID:3070	Glioma	-0.000121102565954542
DB01042	Melphalan	DOID:707	Lymphoma, B-Cell	-0.000125140348933902
DB04690	Camptothecin	DOID:3070	Glioma	-0.000129573401873358
DB01042	Melphalan	DOID:3070	Glioma	-0.000133879153624391
DB11135	Selenium	DOID:2645	Mesothelioma	-0.000144306563785165
DB06755	beta Carotene	DOID:3070	Glioma	-0.000189570949595149
DB00993	Azathioprine	DOID:707	Lymphoma, B-Cell	-0.000200156224115729
DB05088	tetrathiomolybdate	DOID:2645	Mesothelioma	-0.000206769905422451
DB01229	Paclitaxel	DOID:2645	Mesothelioma	-0.000210625730872823
DB11663	2-(1H-indazol-4-yl)-6-(4-methanesulfonylpiperazin-1-ylmethyl)-4-morpholin-4-ylthieno(3,2-d)pyrimidine	DOID:707	Lymphoma, B-Cell	-0.000213158414128996
DB01008	Busulfan	DOID:707	Lymphoma, B-Cell	-0.000222450679302041
DB00531	Cyclophosphamide	DOID:3347	Neoplasms, Bone Tissue	-0.000238782505162956
DB11616	pirarubicin	DOID:2645	Mesothelioma	-0.000257155982338813
DB00531	Cyclophosphamide	DOID:707	Lymphoma, B-Cell	-0.000271954681759553
DB00531	Cyclophosphamide	DOID:3070	Glioma	-0.000280693486505831
DB01229	Paclitaxel	DOID:3070	Glioma	-0.000292893886751796
DB00544	Fluorouracil	DOID:687	Hepatoblastoma	-0.000310696944063379
DB00864	Tacrolimus	DOID:707	Lymphoma, B-Cell	-0.000312262739590837
DB02709	Resveratrol	DOID:707	Lymphoma, B-Cell	-0.000318642551434375
DB00977	Ethinyl Estradiol	DOID:2645	Mesothelioma	-0.000320547523670053
DB02709	Resveratrol	DOID:3070	Glioma	-0.000327381356214237
DB00399	Zoledronic Acid	DOID:2645	Mesothelioma	-0.000330277577896273
DB00675	Tamoxifen	DOID:1192	Nerve Sheath Neoplasms	-0.000336492447580491
DB00398	Sorafenib	DOID:2645	Mesothelioma	-0.000338583399308808
DB00544	Fluorouracil	DOID:3070	Glioma	-0.000343925026620392
DB01248	Docetaxel	DOID:3070	Glioma	-0.000398622009709967
DB01234	Dexamethasone	DOID:3070	Glioma	-0.000400005699442593
DB00762	Irinotecan	DOID:3070	Glioma	-0.000410111525457998
DB01181	Ifosfamide	DOID:707	Lymphoma, B-Cell	-0.000431821771281978
DB11119	Sodium Iodide	DOID:3070	Glioma	-0.000444816618829818
DB01268	Sunitinib	DOID:9253	Gastrointestinal Stromal Tumors	-0.000447952015052818
DB00252	Phenytoin	DOID:687	Hepatoblastoma	-0.000453241167590487
DB06287	temsirolimus	DOID:2645	Mesothelioma	-0.000469360509316449
DB00650	Leucovorin	DOID:3070	Glioma	-0.000485112707086007
DB00554	Piroxicam	DOID:2645	Mesothelioma	-0.000494249974264168
DB00860	Prednisolone	DOID:707	Lymphoma, B-Cell	-0.000499255394336647
DB00422	Methylphenidate	DOID:687	Hepatoblastoma	-0.000501752245856298
DB00987	Cytarabine	DOID:707	Lymphoma, B-Cell	-0.000506817730983097
DB13950	Win 55212-2	DOID:3070	Glioma	-0.000536595747576026
DB06824	Trientine	DOID:2645	Mesothelioma	-0.00056376941028102
DB00619	Imatinib Mesylate	DOID:9253	Gastrointestinal Stromal Tumors	-0.000648652032449012
DB06732	beta-Naphthoflavone	DOID:3172	Adenoma	-0.000671965859071696
DB01168	Procarbazine	DOID:9538	Multiple Myeloma	-0.00073960728175913
DB01268	Sunitinib	DOID:169	Neuroendocrine Tumors	-0.000742710441137658
DB01033	Mercaptopurine	DOID:9119	Leukemia, Myeloid, Acute	-0.000753575106840484
DB11663	2-(1H-indazol-4-yl)-6-(4-methanesulfonylpiperazin-1-ylmethyl)-4-morpholin-4-ylthieno(3,2-d)pyrimidine	DOID:9253	Gastrointestinal Stromal Tumors	-0.000782418439273787
DB00104	Octreotide	DOID:169	Neuroendocrine Tumors	-0.000806313985177273
DB00958	Carboplatin	DOID:169	Neuroendocrine Tumors	-0.000934579308061175
DB00877	Sirolimus	DOID:9538	Multiple Myeloma	-0.000952618303337257
DB00773	Etoposide	DOID:2994	Neoplasms, Germ Cell and Embryonal	-0.000972507019475263
DB00570	Vinblastine	DOID:2994	Neoplasms, Germ Cell and Embryonal	-0.000980655191590959
DB00398	Sorafenib	DOID:9253	Gastrointestinal Stromal Tumors	-0.000981372775479047
DB00917	Dinoprostone	DOID:9538	Multiple Myeloma	-0.000984851867375288
DB01593	Zinc	DOID:9538	Multiple Myeloma	-0.000985963441744727
DB00773	Etoposide	DOID:9538	Multiple Myeloma	-0.000992932213661476
DB01168	Procarbazine	DOID:4844	Ependymoma	-0.00100406546152455
DB00675	Tamoxifen	DOID:9538	Multiple Myeloma	-0.00100941405100929
DB00563	Methotrexate	DOID:9538	Multiple Myeloma	-0.00102779257939145
DB00635	Prednisone	DOID:9538	Multiple Myeloma	-0.00103393761041659
DB04930	Permethrin	DOID:9538	Multiple Myeloma	-0.00103530142330277
DB04572	Thiotepa	DOID:9538	Multiple Myeloma	-0.00104019417478634
DB01168	Procarbazine	DOID:0060060	Lymphoma, Non-Hodgkin	-0.00106398274067354
DB01030	Topotecan	DOID:9538	Multiple Myeloma	-0.00106426821048905
DB01041	Thalidomide	DOID:9538	Multiple Myeloma	-0.00110650219394059
DB11672	Curcumin	DOID:9538	Multiple Myeloma	-0.00112858915391311
DB06774	Capsaicin	DOID:9538	Multiple Myeloma	-0.00112881325917391
DB01229	Paclitaxel	DOID:169	Neuroendocrine Tumors	-0.00114817353320229
DB00541	Vincristine	DOID:9538	Multiple Myeloma	-0.00115081693329755
DB09110	Mesna	DOID:0060060	Lymphoma, Non-Hodgkin	-0.00115358174180428
DB04786	Suramin	DOID:9538	Multiple Myeloma	-0.00116344163204146
DB00515	Cisplatin	DOID:2994	Neoplasms, Germ Cell and Embryonal	-0.00117273617468188
DB00441	gemcitabine	DOID:9538	Multiple Myeloma	-0.00118047078527161
DB01169	Arsenic Trioxide	DOID:9538	Multiple Myeloma	-0.00118472369067113
DB00290	Bleomycin	DOID:2994	Neoplasms, Germ Cell and Embryonal	-0.00118876467854356
DB00515	Cisplatin	DOID:9538	Multiple Myeloma	-0.00119316136874486
DB00997	Doxorubicin	DOID:9538	Multiple Myeloma	-0.00121145675608491
DB00958	Carboplatin	DOID:2994	Neoplasms, Germ Cell and Embryonal	-0.00121288536429964
DB03057	Malondialdehyde	DOID:11612	Polycystic Ovary Syndrome	-0.00122383912091356
DB00136	Calcitriol	DOID:9538	Multiple Myeloma	-0.00123041852020966
DB00851	Dacarbazine	DOID:0060060	Lymphoma, Non-Hodgkin	-0.00123223272635386
DB00482	Celecoxib	DOID:9538	Multiple Myeloma	-0.0012464202219945
DB11752	bryostatin 1	DOID:1040	Leukemia, Lymphocytic, Chronic, B-Cell	-0.00124743337662325
DB00755	Tretinoin	DOID:9538	Multiple Myeloma	-0.00125039374835034
DB00188	Bortezomib	DOID:9538	Multiple Myeloma	-0.00127461209274293
DB00262	Carmustine	DOID:9538	Multiple Myeloma	-0.0012751134627994
DB01042	Melphalan	DOID:9538	Multiple Myeloma	-0.00128789005046881
DB00563	Methotrexate	DOID:4844	Ependymoma	-0.00129225075921801
DB00928	Azacitidine	DOID:9538	Multiple Myeloma	-0.00130596815113959
DB00773	Etoposide	DOID:0060060	Lymphoma, Non-Hodgkin	-0.00131730767250482
DB00563	Methotrexate	DOID:0060061	Lymphoma, T-Cell, Cutaneous	-0.0013216270623757
DB00624	Testosterone	DOID:0060060	Lymphoma, Non-Hodgkin	-0.00132634959624245
DB00720	Clodronic Acid	DOID:9538	Multiple Myeloma	-0.00132880841304644
DB08889	carfilzomib	DOID:9538	Multiple Myeloma	-0.00133991485720502
DB02546	Vorinostat	DOID:0060061	Lymphoma, T-Cell, Cutaneous	-0.00134737807441176
DB00563	Methotrexate	DOID:0060060	Lymphoma, Non-Hodgkin	-0.00135216803846827
DB00635	Prednisone	DOID:0060060	Lymphoma, Non-Hodgkin	-0.00135831306927075
DB04572	Thiotepa	DOID:0060060	Lymphoma, Non-Hodgkin	-0.0013645696336822
DB12025	triptolide	DOID:9538	Multiple Myeloma	-0.00136784289894898
DB01041	Thalidomide	DOID:4844	Ependymoma	-0.00137096037378903
DB01590	Everolimus	DOID:169	Neuroendocrine Tumors	-0.00137112472261241
DB01204	Mitoxantrone	DOID:0060060	Lymphoma, Non-Hodgkin	-0.00137460338582057
DB11663	2-(1H-indazol-4-yl)-6-(4-methanesulfonylpiperazin-1-ylmethyl)-4-morpholin-4-ylthieno(3,2-d)pyrimidine	DOID:9538	Multiple Myeloma	-0.00137590811576776
DB01008	Busulfan	DOID:9538	Multiple Myeloma	-0.0013852003808551
DB01030	Topotecan	DOID:0060060	Lymphoma, Non-Hodgkin	-0.00138864366944469
DB00682	Warfarin	DOID:9538	Multiple Myeloma	-0.00138935372739096
DB00481	Raloxifene Hydrochloride	DOID:9538	Multiple Myeloma	-0.00139268541657655
DB01168	Procarbazine	DOID:2671	Carcinoma, Transitional Cell	-0.0013955429675288
DB04960	tipifarnib	DOID:9538	Multiple Myeloma	-0.00141358827092219
DB00541	Vincristine	DOID:4844	Ependymoma	-0.00141527511316991
DB01229	Paclitaxel	DOID:2994	Neoplasms, Germ Cell and Embryonal	-0.00142647958941899
DB01041	Thalidomide	DOID:0060060	Lymphoma, Non-Hodgkin	-0.00143087765286076
DB00531	Cyclophosphamide	DOID:9538	Multiple Myeloma	-0.00143470438327964
DB01229	Paclitaxel	DOID:9538	Multiple Myeloma	-0.00144690478357789
DB09110	Mesna	DOID:769	Neuroblastoma	-0.00145394709284138
DB01262	Decitabine	DOID:9538	Multiple Myeloma	-0.00145989250474332
DB08633	O-(Chloroacetylcarbamoyl)fumagillol	DOID:2671	Carcinoma, Transitional Cell	-0.00146330229994767
DB00282	Pamidronate	DOID:9538	Multiple Myeloma	-0.0014723252802864
DB00541	Vincristine	DOID:0060060	Lymphoma, Non-Hodgkin	-0.00147519239229221
DB01169	Arsenic Trioxide	DOID:0060061	Lymphoma, T-Cell, Cutaneous	-0.00147855817348297
DB02709	Resveratrol	DOID:9538	Multiple Myeloma	-0.00148139225299814
DB09110	Mesna	DOID:2671	Carcinoma, Transitional Cell	-0.00148514196866384
DB00441	gemcitabine	DOID:0060060	Lymphoma, Non-Hodgkin	-0.00150484624430347
DB02709	Resveratrol	DOID:8541	Sezary Syndrome	-0.00153058095864539
DB00851	Dacarbazine	DOID:769	Neuroblastoma	-0.00153259807744066
DB00290	Bleomycin	DOID:0060060	Lymphoma, Non-Hodgkin	-0.0015335653316274
DB00997	Doxorubicin	DOID:0060060	Lymphoma, Non-Hodgkin	-0.00153583221500369
DB00262	Carmustine	DOID:4844	Ependymoma	-0.00153957164255269
DB01248	Docetaxel	DOID:9538	Multiple Myeloma	-0.00155263290651108
DB01234	Dexamethasone	DOID:9538	Multiple Myeloma	-0.00155401659612752
DB00136	Calcitriol	DOID:0060060	Lymphoma, Non-Hodgkin	-0.00155479397915692
DB04258	seocalcitol	DOID:3070	Glioma	-0.0015566678655044
DB00399	Zoledronic Acid	DOID:9538	Multiple Myeloma	-0.00156655663058458
DB00242	Cladribine	DOID:0060061	Lymphoma, T-Cell, Cutaneous	-0.00156884591707773
DB01143	Amifostine	DOID:0060060	Lymphoma, Non-Hodgkin	-0.00157355373514278
DB01181	Ifosfamide	DOID:2994	Neoplasms, Germ Cell and Embryonal	-0.00157414627870733
DB00541	Vincristine	DOID:8691	Mycosis Fungoides	-0.00157546629834026
DB14085	Cadmium	DOID:0060060	Lymphoma, Non-Hodgkin	-0.00158194862839977
DB00317	Gefitinib	DOID:2671	Carcinoma, Transitional Cell	-0.00158454064604174
DB00309	Vindesine	DOID:9538	Multiple Myeloma	-0.00158538658583906
DB06510	muraglitazar	DOID:2671	Carcinoma, Transitional Cell	-0.00158552310316723
DB00281	Lidocaine	DOID:0060060	Lymphoma, Non-Hodgkin	-0.00160770635508267
DB01169	Arsenic Trioxide	DOID:8691	Mycosis Fungoides	-0.00160937305565156
DB00437	Allopurinol	DOID:0060060	Lymphoma, Non-Hodgkin	-0.00161089555768412
DB09073	palbociclib	DOID:2994	Neoplasms, Germ Cell and Embryonal	-0.00161161197449311
DB01042	Melphalan	DOID:0060060	Lymphoma, Non-Hodgkin	-0.00161226550934162
DB00773	Etoposide	DOID:769	Neuroblastoma	-0.00161767302348059
DB00252	Phenytoin	DOID:9538	Multiple Myeloma	-0.00164048014676876
DB00853	Temozolomide	DOID:769	Neuroblastoma	-0.00164959209251713
DB00162	Vitamin A	DOID:9538	Multiple Myeloma	-0.00165145624371315
DB00570	Vinblastine	DOID:2671	Carcinoma, Transitional Cell	-0.00165701607145946
DB00291	Chlorambucil	DOID:0060060	Lymphoma, Non-Hodgkin	-0.00166004920505652
DB00860	Prednisolone	DOID:9538	Multiple Myeloma	-0.00166200509600866
DB04572	Thiotepa	DOID:769	Neuroblastoma	-0.00166493498469305
DB00675	Tamoxifen	DOID:2671	Carcinoma, Transitional Cell	-0.00166534973674248
DB00987	Cytarabine	DOID:9538	Multiple Myeloma	-0.0016695674325371
DB00795	Sulfasalazine	DOID:2671	Carcinoma, Transitional Cell	-0.00167190825391872
DB00563	Methotrexate	DOID:2671	Carcinoma, Transitional Cell	-0.00168372826522234
DB00993	Azathioprine	DOID:0060060	Lymphoma, Non-Hodgkin	-0.0016872813845743
DB01030	Topotecan	DOID:769	Neuroblastoma	-0.00168900902057595
DB00635	Prednisone	DOID:2671	Carcinoma, Transitional Cell	-0.00168987329609921
DB01327	Cefazolin	DOID:2671	Carcinoma, Transitional Cell	-0.00169145543144207
DB04572	Thiotepa	DOID:2671	Carcinoma, Transitional Cell	-0.00169612986057798
DB00262	Carmustine	DOID:8691	Mycosis Fungoides	-0.00169976282772921
DB01204	Mitoxantrone	DOID:2671	Carcinoma, Transitional Cell	-0.00170616361260484
DB01008	Busulfan	DOID:0060060	Lymphoma, Non-Hodgkin	-0.00170957583975539
DB00553	Methoxsalen	DOID:0060061	Lymphoma, T-Cell, Cutaneous	-0.00171330250190587
DB00959	Methylprednisolone	DOID:9538	Multiple Myeloma	-0.00171426275429598
DB00184	Nicotine	DOID:2671	Carcinoma, Transitional Cell	-0.00172842611397639
DB09054	idelalisib	DOID:0060058	Lymphoma	-0.00174504789609986
DB00307	Bexarotene	DOID:0060061	Lymphoma, T-Cell, Cutaneous	-0.00175083428685946
DB00531	Cyclophosphamide	DOID:0060060	Lymphoma, Non-Hodgkin	-0.00175907984224688
DB01174	Phenobarbital	DOID:2671	Carcinoma, Transitional Cell	-0.00176584391511675
DB00328	Indomethacin	DOID:350	Dermatofibrosarcoma	-0.00177072714215792
DB01229	Paclitaxel	DOID:0060060	Lymphoma, Non-Hodgkin	-0.00177128024240158
DB00541	Vincristine	DOID:769	Neuroblastoma	-0.0017755577433467
DB00855	Aminolevulinic Acid	DOID:8691	Mycosis Fungoides	-0.00179589495179283
DB02709	Resveratrol	DOID:0060060	Lymphoma, Non-Hodgkin	-0.00180576771197355
DB01167	Itraconazole	DOID:9538	Multiple Myeloma	-0.00180623094586257
DB00541	Vincristine	DOID:2671	Carcinoma, Transitional Cell	-0.00180675261913732
DB01483	Barbital	DOID:2671	Carcinoma, Transitional Cell	-0.00180689290608417
DB01169	Arsenic Trioxide	DOID:769	Neuroblastoma	-0.00180946450064634
DB00515	Cisplatin	DOID:769	Neuroblastoma	-0.00181790217875233
DB00537	Ciprofloxacin	DOID:2671	Carcinoma, Transitional Cell	-0.00182180518314334
DB00806	Pentoxifylline	DOID:0060061	Lymphoma, T-Cell, Cutaneous	-0.0018332156154831
DB00997	Doxorubicin	DOID:769	Neuroblastoma	-0.00183619756610081
DB00441	gemcitabine	DOID:2671	Carcinoma, Transitional Cell	-0.00183640647111183
DB00945	Aspirin	DOID:2671	Carcinoma, Transitional Cell	-0.00184242167459236
DB00553	Methoxsalen	DOID:8691	Mycosis Fungoides	-0.0018441173839967
DB00515	Cisplatin	DOID:2671	Carcinoma, Transitional Cell	-0.00184909705454011
DB00772	Malathion	DOID:0060060	Lymphoma, Non-Hodgkin	-0.00185123128682729
DB00958	Carboplatin	DOID:769	Neuroblastoma	-0.00185805136846328
DB00997	Doxorubicin	DOID:2671	Carcinoma, Transitional Cell	-0.00186739244184891
DB00482	Celecoxib	DOID:769	Neuroblastoma	-0.00187116103198903
DB00197	Troglitazone	DOID:769	Neuroblastoma	-0.0018748656132701
DB00958	Carboplatin	DOID:2671	Carcinoma, Transitional Cell	-0.00188924624437092
DB00188	Bortezomib	DOID:769	Neuroblastoma	-0.00189935290284248
DB02994	Cacodylic Acid	DOID:2671	Carcinoma, Transitional Cell	-0.00190127878142421
DB00445	Epirubicin	DOID:0060060	Lymphoma, Non-Hodgkin	-0.00190812712303056
DB00309	Vindesine	DOID:0060060	Lymphoma, Non-Hodgkin	-0.00190976204476375
DB01042	Melphalan	DOID:769	Neuroblastoma	-0.00191263086035875
DB14085	Cadmium	DOID:2671	Carcinoma, Transitional Cell	-0.00191350885527241
DB01181	Ifosfamide	DOID:0060060	Lymphoma, Non-Hodgkin	-0.00191894693174255
DB00188	Bortezomib	DOID:2671	Carcinoma, Transitional Cell	-0.0019305477785001
DB00437	Allopurinol	DOID:2671	Carcinoma, Transitional Cell	-0.00194245578459317
DB09110	Mesna	DOID:4235	Sarcoma	-0.00194791819676971
DB13424	DDT	DOID:0060060	Lymphoma, Non-Hodgkin	-0.00195610207347307
DB00650	Leucovorin	DOID:0060060	Lymphoma, Non-Hodgkin	-0.00196349906277276
DB00252	Phenytoin	DOID:0060060	Lymphoma, Non-Hodgkin	-0.001964855605739
DB13323	Trichloroethylene	DOID:0060060	Lymphoma, Non-Hodgkin	-0.00197748851924595
DB00860	Prednisolone	DOID:0060060	Lymphoma, Non-Hodgkin	-0.00198638055496919
DB00291	Chlorambucil	DOID:2671	Carcinoma, Transitional Cell	-0.00199160943186688
DB00987	Cytarabine	DOID:0060060	Lymphoma, Non-Hodgkin	-0.00199394289147941
DB00694	Daunorubicin	DOID:0060060	Lymphoma, Non-Hodgkin	-0.00199861587079963
DB01008	Busulfan	DOID:769	Neuroblastoma	-0.00200994119082187
DB00201	Caffeine	DOID:2671	Carcinoma, Transitional Cell	-0.00201688495314289
DB00993	Azathioprine	DOID:2671	Carcinoma, Transitional Cell	-0.00201884161145582
DB00851	Dacarbazine	DOID:4235	Sarcoma	-0.00202656918138066
DB00444	Teniposide	DOID:0060060	Lymphoma, Non-Hodgkin	-0.00203098398907689
DB00959	Methylprednisolone	DOID:0060060	Lymphoma, Non-Hodgkin	-0.00203863821316152
DB00682	Warfarin	DOID:2671	Carcinoma, Transitional Cell	-0.00204528941313375
DB00481	Raloxifene Hydrochloride	DOID:2671	Carcinoma, Transitional Cell	-0.00204862110237802
DB00431	Hexachlorocyclohexane	DOID:0060060	Lymphoma, Non-Hodgkin	-0.00205573684831828
DB00531	Cyclophosphamide	DOID:769	Neuroblastoma	-0.00205944519336232
DB00970	Dactinomycin	DOID:2671	Carcinoma, Transitional Cell	-0.00207233865641021
DB01262	Decitabine	DOID:769	Neuroblastoma	-0.00208463331464414
DB00531	Cyclophosphamide	DOID:2671	Carcinoma, Transitional Cell	-0.00209064006915094
DB01229	Paclitaxel	DOID:2671	Carcinoma, Transitional Cell	-0.00210284046932807
DB00917	Dinoprostone	DOID:4235	Sarcoma	-0.00210356378131304
DB03783	Phenacetin	DOID:2671	Carcinoma, Transitional Cell	-0.00211075258623616
DB00773	Etoposide	DOID:4235	Sarcoma	-0.00211164412743403
DB00318	Codeine	DOID:2671	Carcinoma, Transitional Cell	-0.00213241509721651
DB12662	naveglitazar	DOID:3382	Liposarcoma	-0.00213477606607812
DB08865	Crizotinib	DOID:769	Neuroblastoma	-0.00214014517829242
DB00586	Diclofenac	DOID:769	Neuroblastoma	-0.00214126915840906
DB00563	Methotrexate	DOID:4235	Sarcoma	-0.00214650449329845
DB00428	Streptozocin	DOID:4235	Sarcoma	-0.00214901654780341
DB00181	Baclofen	DOID:2671	Carcinoma, Transitional Cell	-0.00215466936206909
DB00762	Irinotecan	DOID:769	Neuroblastoma	-0.00218886323223521
DB01248	Docetaxel	DOID:2671	Carcinoma, Transitional Cell	-0.00220856859229157
DB00309	Vindesine	DOID:769	Neuroblastoma	-0.0022101273957722
DB01181	Ifosfamide	DOID:769	Neuroblastoma	-0.00221931228282396
DB00309	Vindesine	DOID:2671	Carcinoma, Transitional Cell	-0.0022413222716589
DB11672	Curcumin	DOID:4235	Sarcoma	-0.00224730106780557
DB01181	Ifosfamide	DOID:2671	Carcinoma, Transitional Cell	-0.00225050715866115
DB00305	Mitomycin	DOID:2671	Carcinoma, Transitional Cell	-0.00225188565637446
DB00982	Isotretinoin	DOID:769	Neuroblastoma	-0.00225252633809408
DB00252	Phenytoin	DOID:769	Neuroblastoma	-0.00226522095674408
DB06641	perifosine	DOID:3068	Glioblastoma	-0.00227010088046875
DB06510	muraglitazar	DOID:3382	Liposarcoma	-0.00229390366947995
DB00515	Cisplatin	DOID:4235	Sarcoma	-0.00231187328269294
DB00860	Prednisolone	DOID:2671	Carcinoma, Transitional Cell	-0.00231794078177527
DB00220	Nelfinavir	DOID:3382	Liposarcoma	-0.00232492759154134
DB00997	Doxorubicin	DOID:4235	Sarcoma	-0.00233016866998259
DB12418	Saccharin	DOID:2671	Carcinoma, Transitional Cell	-0.00234189064689
DB00958	Carboplatin	DOID:4235	Sarcoma	-0.00235202247236221
DB01219	Dantrolene	DOID:2671	Carcinoma, Transitional Cell	-0.00235223622649982
DB00698	Nitrofurantoin	DOID:2671	Carcinoma, Transitional Cell	-0.00236286613082792
DB00928	Azacitidine	DOID:4235	Sarcoma	-0.00242468006508589
DB12257	Platinum	DOID:769	Neuroblastoma	-0.00245937623660486
DB00829	Diazepam	DOID:2671	Carcinoma, Transitional Cell	-0.00246003799811905
DB00201	Caffeine	DOID:4235	Sarcoma	-0.00247966118130416
DB00531	Cyclophosphamide	DOID:4235	Sarcoma	-0.00255341629711625
DB01229	Paclitaxel	DOID:4235	Sarcoma	-0.00256561669737676
DB00197	Troglitazone	DOID:3382	Liposarcoma	-0.00261444105548769
DB00544	Fluorouracil	DOID:4235	Sarcoma	-0.00261664783724469
DB00227	Lovastatin	DOID:4235	Sarcoma	-0.00264050111379887
DB01248	Docetaxel	DOID:4235	Sarcoma	-0.00267134482033804
DB00445	Epirubicin	DOID:4235	Sarcoma	-0.00270246357797232
DB00309	Vindesine	DOID:4235	Sarcoma	-0.00270409849973335
DB01181	Ifosfamide	DOID:4235	Sarcoma	-0.00271328338674353
DB00603	Medroxyprogesterone Acetate	DOID:4235	Sarcoma	-0.00271533499817033
DB05109	Trabectedin	DOID:4235	Sarcoma	-0.00275477654116535
DB00650	Leucovorin	DOID:4235	Sarcoma	-0.00275783551779196
DB01229	Paclitaxel	DOID:3382	Liposarcoma	-0.00281122103569986
DB00398	Sorafenib	DOID:3382	Liposarcoma	-0.00293917870396609
DB09073	palbociclib	DOID:3382	Liposarcoma	-0.00299635342076282
DB01177	Idarubicin	DOID:9119	Leukemia, Myeloid, Acute	-0.00306005142820997
DB00727	Nitroglycerin	DOID:4928	Cholangiocarcinoma	-0.00353171708939187
DB00877	Sirolimus	DOID:1040	Leukemia, Lymphocytic, Chronic, B-Cell	-0.00362767415634879
DB00563	Methotrexate	DOID:1040	Leukemia, Lymphocytic, Chronic, B-Cell	-0.00370284843235102
DB01083	Orlistat	DOID:1040	Leukemia, Lymphocytic, Chronic, B-Cell	-0.00370819539607275
DB01204	Mitoxantrone	DOID:1040	Leukemia, Lymphocytic, Chronic, B-Cell	-0.00372528377978231
DB00277	Theophylline	DOID:1040	Leukemia, Lymphocytic, Chronic, B-Cell	-0.00375430728976311
DB01041	Thalidomide	DOID:1040	Leukemia, Lymphocytic, Chronic, B-Cell	-0.00378155804688207
DB01169	Arsenic Trioxide	DOID:1040	Leukemia, Lymphocytic, Chronic, B-Cell	-0.00385977954353122
DB00822	Disulfiram	DOID:1040	Leukemia, Lymphocytic, Chronic, B-Cell	-0.00386018820737099
DB01357	Mestranol	DOID:3172	Adenoma	-0.00390476480954965
DB03496	alvocidib	DOID:1040	Leukemia, Lymphocytic, Chronic, B-Cell	-0.00392942257433415
DB00242	Cladribine	DOID:1040	Leukemia, Lymphocytic, Chronic, B-Cell	-0.00395006728712355
DB00291	Chlorambucil	DOID:1040	Leukemia, Lymphocytic, Chronic, B-Cell	-0.00401072959903137
DB00724	Imiquimod	DOID:8632	Sarcoma, Kaposi	-0.00404557875897421
DB00925	Phenoxybenzamine	DOID:1040	Leukemia, Lymphocytic, Chronic, B-Cell	-0.00406445736921123
DB00564	Carbamazepine	DOID:1040	Leukemia, Lymphocytic, Chronic, B-Cell	-0.00406774317759362
DB00254	Doxycycline	DOID:0060058	Lymphoma	-0.00407587221441918
DB01393	Bezafibrate	DOID:1040	Leukemia, Lymphocytic, Chronic, B-Cell	-0.004077964863267
DB00213	Pantoprazole	DOID:9206	Barrett Esophagus	-0.00408770323761997
DB00531	Cyclophosphamide	DOID:1040	Leukemia, Lymphocytic, Chronic, B-Cell	-0.00410976023623055
DB00724	Imiquimod	DOID:2513	Carcinoma, Basal Cell	-0.00419853585160279
DB00603	Medroxyprogesterone Acetate	DOID:1040	Leukemia, Lymphocytic, Chronic, B-Cell	-0.00427167893713553
DB00252	Phenytoin	DOID:1040	Leukemia, Lymphocytic, Chronic, B-Cell	-0.00431553599971912
DB00987	Cytarabine	DOID:1040	Leukemia, Lymphocytic, Chronic, B-Cell	-0.0043446232854169
DB00741	Hydrocortisone	DOID:1040	Leukemia, Lymphocytic, Chronic, B-Cell	-0.0043494184946452
DB01099	Flucytosine	DOID:3068	Glioblastoma	-0.0043550617086992
DB01219	Dantrolene	DOID:1040	Leukemia, Lymphocytic, Chronic, B-Cell	-0.00437135639361213
DB00959	Methylprednisolone	DOID:1040	Leukemia, Lymphocytic, Chronic, B-Cell	-0.00438931860707825
DB09350	Piperonyl Butoxide	DOID:3172	Adenoma	-0.00451898831945252
DB06174	Noscapine	DOID:3070	Glioma	-0.00456084170654519
DB00943	Zalcitabine	DOID:0060058	Lymphoma	-0.00508592258717477
DB04868	4-methyl-N-(3-(4-methylimidazol-1-yl)-5-(trifluoromethyl)phenyl)-3-((4-pyridin-3-ylpyrimidin-2-yl)amino)benzamide	DOID:8552	Leukemia, Myelogenous, Chronic, BCR-ABL Positive	-0.00527456941224624
DB00448	Lansoprazole	DOID:9206	Barrett Esophagus	-0.00530572918895955
DB15588	ursolic acid	DOID:139	Papilloma	-0.00552998966489415
DB01168	Procarbazine	DOID:0060058	Lymphoma	-0.00554956570041641
DB04824	Phenolphthalein	DOID:0060058	Lymphoma	-0.00556815796980177
DB01206	Lomustine	DOID:0060058	Lymphoma	-0.00565233684050935
DB00947	Fulvestrant	DOID:769	Neuroblastoma	-0.00568478911081971
DB01390	Sodium Bicarbonate	DOID:139	Papilloma	-0.00572159230382726
DB06510	muraglitazar	DOID:139	Papilloma	-0.00576015623513193
DB11094	Vitamin D	DOID:0060058	Lymphoma	-0.00578792543544215
DB00773	Etoposide	DOID:0060058	Lymphoma	-0.0058028906323253
DB08809	Dichloroacetic Acid	DOID:139	Papilloma	-0.00581658489783737
DB03419	Uracil	DOID:139	Papilloma	-0.00582247678871394
DB00563	Methotrexate	DOID:0060058	Lymphoma	-0.00583775099825412
DB00688	Mycophenolic Acid	DOID:0060058	Lymphoma	-0.00584522904204587
DB00795	Sulfasalazine	DOID:139	Papilloma	-0.00584654138591422
DB04572	Thiotepa	DOID:0060058	Lymphoma	-0.00585015259343779
DB01204	Mitoxantrone	DOID:0060058	Lymphoma	-0.00586018634551327
DB12298	5-hydroxymethylfurfural	DOID:139	Papilloma	-0.00589973500133567
DB01041	Thalidomide	DOID:0060058	Lymphoma	-0.00591646061267514
DB11672	Curcumin	DOID:0060058	Lymphoma	-0.00593854757249745
DB06774	Capsaicin	DOID:139	Papilloma	-0.00595938207691737
DB00541	Vincristine	DOID:0060058	Lymphoma	-0.0059607753520563
DB06809	plerixafor octahydrochloride	DOID:3068	Glioblastoma	-0.00596948696387095
DB08804	Nandrolone Decanoate	DOID:255	Hemangioma	-0.00597323143207101
DB01483	Barbital	DOID:139	Papilloma	-0.0059815260380748
DB00515	Cisplatin	DOID:0060058	Lymphoma	-0.00600311978745654
DB00126	Ascorbic Acid	DOID:139	Papilloma	-0.00600536498390935
DB04743	nimesulide	DOID:139	Papilloma	-0.00601236393553805
DB00255	Diethylstilbestrol	DOID:0060058	Lymphoma	-0.00601429301775413
DB00290	Bleomycin	DOID:0060058	Lymphoma	-0.00601914829133298
DB00997	Doxorubicin	DOID:0060058	Lymphoma	-0.00602141517479132
DB00136	Calcitriol	DOID:0060058	Lymphoma	-0.00604037693885639
DB02994	Cacodylic Acid	DOID:0060058	Lymphoma	-0.00605530151435207
DB02994	Cacodylic Acid	DOID:139	Papilloma	-0.00607591191331957
DB09096	Benzoyl Peroxide	DOID:139	Papilloma	-0.00607965179369957
DB00188	Bortezomib	DOID:0060058	Lymphoma	-0.00608457051146471
DB00262	Carmustine	DOID:0060058	Lymphoma	-0.00608507188138773
DB06767	Ammonium Chloride	DOID:139	Papilloma	-0.00609341555194575
DB11091	Hydrogen Peroxide	DOID:139	Papilloma	-0.00613112443287389
DB00291	Chlorambucil	DOID:0060058	Lymphoma	-0.00614563216476976
DB08398	2-amino-1-methyl-6-phenylimidazo(4,5-b)pyridine	DOID:0060058	Lymphoma	-0.00615818718992233
DB04365	Arecoline	DOID:139	Papilloma	-0.00616505146161494
DB00993	Azathioprine	DOID:0060058	Lymphoma	-0.00617286434424124
DB11663	2-(1H-indazol-4-yl)-6-(4-methanesulfonylpiperazin-1-ylmethyl)-4-morpholin-4-ylthieno(3,2-d)pyrimidine	DOID:0060058	Lymphoma	-0.00618586653441133
DB00564	Carbamazepine	DOID:0060058	Lymphoma	-0.00620264574337248
DB00531	Cyclophosphamide	DOID:0060058	Lymphoma	-0.00624466280194713
DB00531	Cyclophosphamide	DOID:139	Papilloma	-0.00626527320100933
DB01262	Decitabine	DOID:0060058	Lymphoma	-0.00626985092339005
DB01592	Iron	DOID:139	Papilloma	-0.00628743030837664
DB01073	fludarabine	DOID:9119	Leukemia, Myeloid, Acute	-0.00629092178392165
DB10345	Dust	DOID:139	Papilloma	-0.00631644913878648
DB00227	Lovastatin	DOID:0060058	Lymphoma	-0.00633174761864274
DB01234	Dexamethasone	DOID:0060058	Lymphoma	-0.00636397501479052
DB00445	Epirubicin	DOID:0060058	Lymphoma	-0.00639371008270539
DB00309	Vindesine	DOID:0060058	Lymphoma	-0.00639534500452576
DB01181	Ifosfamide	DOID:0060058	Lymphoma	-0.00640452989153872
DB00982	Isotretinoin	DOID:0060058	Lymphoma	-0.00643774394674395
DB01177	Idarubicin	DOID:9538	Multiple Myeloma	-0.00644302016428125
DB00650	Leucovorin	DOID:0060058	Lymphoma	-0.00644908202257271
DB01132	Pioglitazone	DOID:139	Papilloma	-0.0064680086395894
DB00987	Cytarabine	DOID:0060058	Lymphoma	-0.00647952585118505
DB12418	Saccharin	DOID:139	Papilloma	-0.00651652377895123
DB00959	Methylprednisolone	DOID:0060058	Lymphoma	-0.00652422117288775
DB00812	Phenylbutazone	DOID:139	Papilloma	-0.00657492592612363
DB06412	Oxymetholone	DOID:9119	Leukemia, Myeloid, Acute	-0.00666462533358885
DB01177	Idarubicin	DOID:0060060	Lymphoma, Non-Hodgkin	-0.00676739562318279
DB04865	Homoharringtonine	DOID:0060058	Lymphoma	-0.00801002021089691
DB01138	Sulfinpyrazone	DOID:9538	Multiple Myeloma	-0.00850197123664445
DB00435	Nitric Oxide	DOID:299	Adenocarcinoma	-0.00888079296732002
DB04655	metoprine	DOID:299	Adenocarcinoma	-0.00893657363834707
DB09053	PCI 32765	DOID:1040	Leukemia, Lymphocytic, Chronic, B-Cell	-0.00928064959504732
DB14545	hydrocortisone hemisuccinate	DOID:0060058	Lymphoma	-0.00935359151534298
DB00477	Chlorpromazine	DOID:3070	Glioma	-0.00956174083762861
DB06412	Oxymetholone	DOID:9538	Multiple Myeloma	-0.0100475940697023
DB11890	Cilengitide	DOID:3068	Glioblastoma	-0.0107137809851697
DB06728	aniline	DOID:4235	Sarcoma	-0.0108902358811189
DB06176	romidepsin	DOID:0060061	Lymphoma, T-Cell, Cutaneous	-0.0112294058675296
DB01177	Idarubicin	DOID:0060058	Lymphoma	-0.0112529785829298
DB06444	HU 211	DOID:3070	Glioma	-0.0114373916335988
DB06176	romidepsin	DOID:2671	Carcinoma, Transitional Cell	-0.0115915070704436
DB05260	gallium nitrate	DOID:0060060	Lymphoma, Non-Hodgkin	-0.011619026231751
DB01073	fludarabine	DOID:1040	Leukemia, Lymphocytic, Chronic, B-Cell	-0.0123489463729849
DB00681	Amphotericin B	DOID:3068	Glioblastoma	-0.0124531367693895
DB06769	Bendamustine Hydrochloride	DOID:1040	Leukemia, Lymphocytic, Chronic, B-Cell	-0.0126293873948709
DB04655	metoprine	DOID:8691	Mycosis Fungoides	-0.0128383852961163
DB01254	Dasatinib	DOID:8552	Leukemia, Myelogenous, Chronic, BCR-ABL Positive	-0.0134508694599622
DB05220	MLN 8237	DOID:769	Neuroblastoma	-0.0148175660581921
DB01211	Clarithromycin	DOID:9538	Multiple Myeloma	-0.0153383166031307
DB00435	Nitric Oxide	DOID:0060058	Lymphoma	-0.0171679136785997
DB01698	Rutin	DOID:9538	Multiple Myeloma	-0.0179981836086742
DB00338	Omeprazole	DOID:9206	Barrett Esophagus	-0.0304433879537737
