# Supplementary material for: DDCM: A Computational Strategy for Drug Repositioning Based on Support-Vector Regression Algorithm
Source: Int J Mol Sci. 2024 May 12;25(10):5267. doi: 10.3390/ijms25105267 (PMC11121335; doi:10.3390/ijms25105267)
Supplement: Supplementary file 1 [file ijms-25-05267-s001.zip › File S4/1_c04.588_CorScore/central nervous system cancer_score.csv]

DrugBankID	DrugName	DOID	DiseaseName	score
0.00033623211355912	0.00413505506515351
DB00352	Thioguanine	DOID:1037	Leukemia, Lymphoid	0.328681471420762
DB00352	Thioguanine	DOID:9119	Leukemia, Myeloid, Acute	0.328544353307786
DB04942	tamibarotene	DOID:9538	Multiple Myeloma	0.282918145730955
DB01179	Podophyllotoxin	DOID:2671	Carcinoma, Transitional Cell	0.272309232221827
DB01394	Colchicine	DOID:9538	Multiple Myeloma	0.232370878801666
DB04106	fotemustine	DOID:3070	Glioma	0.211544277687515
DB04106	fotemustine	DOID:3068	Glioblastoma	0.210700308894819
DB11890	Cilengitide	DOID:3068	Glioblastoma	0.153970703572795
DB13014	hypericin	DOID:3068	Glioblastoma	0.137759688200716
DB06810	Plicamycin	DOID:3247	Rhabdomyosarcoma	0.120898423795714
DB04655	metoprine	DOID:299	Adenocarcinoma	0.0989310918307221
DB04655	metoprine	DOID:8691	Mycosis Fungoides	0.097720719380652
DB11752	bryostatin 1	DOID:1040	Leukemia, Lymphocytic, Chronic, B-Cell	0.0916596366382664
DB11752	bryostatin 1	DOID:0060060	Lymphoma, Non-Hodgkin	0.0908296167947395
DB00254	Doxycycline	DOID:0060058	Lymphoma	0.0831998467172028
DB09053	PCI 32765	DOID:1040	Leukemia, Lymphocytic, Chronic, B-Cell	0.0820922780032795
DB09054	idelalisib	DOID:1037	Leukemia, Lymphoid	0.081745248832949
DB09053	PCI 32765	DOID:1037	Leukemia, Lymphoid	0.0815471829599265
DB04944	acadesine	DOID:1040	Leukemia, Lymphocytic, Chronic, B-Cell	0.0813932634144695
DB09054	idelalisib	DOID:0060058	Lymphoma	0.0813366328949935
DB06176	romidepsin	DOID:2671	Carcinoma, Transitional Cell	0.0769514753598299
DB06176	romidepsin	DOID:0060061	Lymphoma, T-Cell, Cutaneous	0.0754263647667108
DB00281	Lidocaine	DOID:0060060	Lymphoma, Non-Hodgkin	0.0635536667790415
DB15334	biochanin A	DOID:3068	Glioblastoma	0.0623624943133327
DB04868	4-methyl-N-(3-(4-methylimidazol-1-yl)-5-(trifluoromethyl)phenyl)-3-((4-pyridin-3-ylpyrimidin-2-yl)amino)benzamide	DOID:8552	Leukemia, Myelogenous, Chronic, BCR-ABL Positive	0.0622554508433765
DB00446	Chloramphenicol	DOID:9119	Leukemia, Myeloid, Acute	0.0616878645875045
DB01017	Minocycline	DOID:139	Papilloma	0.061557383539633
DB01017	Minocycline	DOID:3070	Glioma	0.0615096448725758
DB01211	Clarithromycin	DOID:9538	Multiple Myeloma	0.0601554936898291
DB06732	beta-Naphthoflavone	DOID:3172	Adenoma	0.0578506042398143
DB14545	hydrocortisone hemisuccinate	DOID:0060058	Lymphoma	0.0542559756364517
DB11919	O(6)-benzylguanine	DOID:3070	Glioma	0.0534659767465692
DB00863	Ranitidine	DOID:9206	Barrett Esophagus	0.0487441486699351
DB01138	Sulfinpyrazone	DOID:9538	Multiple Myeloma	0.0440083943546526
DB06757	Manganese	DOID:3068	Glioblastoma	0.042161866705348
DB00421	Spironolactone	DOID:11612	Polycystic Ovary Syndrome	0.0376146882516536
DB00742	Mannitol	DOID:3070	Glioma	0.0375592020659309
DB00753	Isoflurane	DOID:3172	Adenoma	0.0351485739742773
DB03068	pyrimidin-2-one beta-ribofuranoside	DOID:9538	Multiple Myeloma	0.0344888145869217
DB04865	Homoharringtonine	DOID:0060058	Lymphoma	0.0343576557598403
DB14066	tetrandrine	DOID:9119	Leukemia, Myeloid, Acute	0.0339597439497505
DB11251	Tocopherols	DOID:2645	Mesothelioma	0.0327903586015265
DB01373	Calcium	DOID:0060060	Lymphoma, Non-Hodgkin	0.0324271793235166
DB01217	Anastrozole	DOID:299	Adenocarcinoma	0.03226209174302
DB01373	Calcium	DOID:8552	Leukemia, Myelogenous, Chronic, BCR-ABL Positive	0.0320378163735597
DB01136	Carvedilol	DOID:3070	Glioma	0.0307723237840078
DB01095	Fluvastatin	DOID:9538	Multiple Myeloma	0.028948975687022
DB00137	Lutein	DOID:11612	Polycystic Ovary Syndrome	0.028397551319824
DB06595	midostaurin	DOID:349	Carcinoma, Signet Ring Cell	0.0204795305967508
DB08901	ponatinib	DOID:9119	Leukemia, Myeloid, Acute	0.0202875496638392
DB00435	Nitric Oxide	DOID:299	Adenocarcinoma	0.0201954189446178
DB06595	midostaurin	DOID:9119	Leukemia, Myeloid, Acute	0.0200654578019208
DB00435	Nitric Oxide	DOID:0060058	Lymphoma	0.0197597335647299
DB08901	ponatinib	DOID:8552	Leukemia, Myelogenous, Chronic, BCR-ABL Positive	0.0197503800264946
DB00470	Dronabinol	DOID:3070	Glioma	0.0197290495580499
DB00338	Omeprazole	DOID:9206	Barrett Esophagus	0.0184996655521576
DB02901	Dihydrotestosterone	DOID:11612	Polycystic Ovary Syndrome	0.0168335601655393
DB05260	gallium nitrate	DOID:0060060	Lymphoma, Non-Hodgkin	0.0155759417372383
DB12802	picropodophyllin	DOID:9538	Multiple Myeloma	0.0154918391045897
DB06641	perifosine	DOID:3068	Glioblastoma	0.0154585815100456
DB06728	aniline	DOID:4235	Sarcoma	0.0148908301231003
DB04258	seocalcitol	DOID:3070	Glioma	0.0143850602498547
DB00477	Chlorpromazine	DOID:3070	Glioma	0.0136815420917146
DB11467	Thiostrepton	DOID:9538	Multiple Myeloma	0.0133067472623986
DB06174	Noscapine	DOID:3070	Glioma	0.0130506742284801
DB00727	Nitroglycerin	DOID:4928	Cholangiocarcinoma	0.0126666107134942
DB06174	Noscapine	DOID:715	Leukemia, T-Cell	0.012625720969908
DB08882	Linagliptin	DOID:5119	Ovarian Cysts	0.0124693993383539
DB01708	Dehydroepiandrosterone	DOID:11612	Polycystic Ovary Syndrome	0.0100047813985772
DB01708	Dehydroepiandrosterone	DOID:299	Adenocarcinoma	0.00999125262593775
DB02424	geldanamycin	DOID:3068	Glioblastoma	0.00953727298867818
DB12874	quizartinib	DOID:9119	Leukemia, Myeloid, Acute	0.00904004903000616
DB11175	picolinic acid	DOID:3172	Adenoma	0.00883850120339152
DB00815	Sodium Dodecyl Sulfate	DOID:299	Adenocarcinoma	0.0076431520434958
DB00594	Amiloride	DOID:2671	Carcinoma, Transitional Cell	0.00758991823021921
DB00050	cetrorelix	DOID:9538	Multiple Myeloma	0.00718852038695367
DB06769	Bendamustine Hydrochloride	DOID:1040	Leukemia, Lymphocytic, Chronic, B-Cell	0.00618809134796122
DB00571	Propranolol	DOID:255	Hemangioma	0.00586435477134145
DB06769	Bendamustine Hydrochloride	DOID:1037	Leukemia, Lymphoid	0.00564299630441617
DB08804	Nandrolone Decanoate	DOID:255	Hemangioma	0.00563859698787489
DB04348	Taurocholic Acid	DOID:1967	Leiomyosarcoma	0.00524512148727835
DB05220	MLN 8237	DOID:769	Neuroblastoma	0.00453406704191767
DB09350	Piperonyl Butoxide	DOID:3172	Adenoma	0.00443155095007824
DB05088	tetrathiomolybdate	DOID:2645	Mesothelioma	0.0027394274846157
DB00853	Temozolomide	DOID:3071	Gliosarcoma	0.00112154430335448
DB01033	Mercaptopurine	DOID:1037	Leukemia, Lymphoid	0.00108524491190715
DB09110	Mesna	DOID:1967	Leiomyosarcoma	0.00105145359511122
DB11616	pirarubicin	DOID:5485	Sarcoma, Synovial	0.00102296680821434
DB15588	ursolic acid	DOID:139	Papilloma	0.000998567881559553
DB00970	Dactinomycin	DOID:1967	Leiomyosarcoma	0.00096886682289149
DB01248	Docetaxel	DOID:1967	Leiomyosarcoma	0.000953513683925544
DB01033	Mercaptopurine	DOID:9119	Leukemia, Myeloid, Acute	0.000948126798911486
DB03843	Formaldehyde	DOID:1967	Leiomyosarcoma	0.000908349157558275
DB03733	ethylene dichloride	DOID:3172	Adenoma	0.00086934441271741
DB00641	Simvastatin	DOID:3070	Glioma	0.000768934582182135
DB04690	Camptothecin	DOID:3071	Gliosarcoma	0.000744654843728154
DB09110	Mesna	DOID:2671	Carcinoma, Transitional Cell	0.00074253678147651
DB00945	Aspirin	DOID:1967	Leiomyosarcoma	0.000737676428664125
DB00853	Temozolomide	DOID:8632	Sarcoma, Kaposi	0.000737025775093325
DB00428	Streptozocin	DOID:5485	Sarcoma, Synovial	0.000719064497597122
DB00531	Cyclophosphamide	DOID:3071	Gliosarcoma	0.000693199114503551
DB01248	Docetaxel	DOID:3070	Glioma	0.000677591393254795
DB00441	gemcitabine	DOID:2671	Carcinoma, Transitional Cell	0.000673863531273466
DB00958	Carboplatin	DOID:1967	Leiomyosarcoma	0.000661317969866404
DB00970	Dactinomycin	DOID:2671	Carcinoma, Transitional Cell	0.000659950009995691
DB01219	Dantrolene	DOID:1040	Leukemia, Lymphocytic, Chronic, B-Cell	0.000651825947850682
DB09110	Mesna	DOID:769	Neuroblastoma	0.000650622152578717
DB01248	Docetaxel	DOID:2671	Carcinoma, Transitional Cell	0.000644596870250369
DB00309	Vindesine	DOID:1967	Leiomyosarcoma	0.00064098882195468
DB00853	Temozolomide	DOID:3070	Glioma	0.000636278899956488
DB00530	Erlotinib Hydrochloride	DOID:3070	Glioma	0.00063238923053216
DB01132	Pioglitazone	DOID:139	Papilloma	0.000616421317005622
DB03419	Uracil	DOID:139	Papilloma	0.000612110049985126
DB00795	Sulfasalazine	DOID:139	Papilloma	0.000608623658068408
DB10345	Dust	DOID:139	Papilloma	0.000605660238634564
DB00762	Irinotecan	DOID:3070	Glioma	0.000604407286198094
DB01593	Zinc	DOID:3070	Glioma	0.000591809925557685
DB01229	Paclitaxel	DOID:1967	Leiomyosarcoma	0.000585986755220202
DB00860	Prednisolone	DOID:2671	Carcinoma, Transitional Cell	0.000579544967953483
DB06774	Capsaicin	DOID:139	Papilloma	0.000577997700660082
DB11119	Sodium Iodide	DOID:3070	Glioma	0.000569073372490958
DB00252	Phenytoin	DOID:1040	Leukemia, Lymphocytic, Chronic, B-Cell	0.000567196068589515
DB01219	Dantrolene	DOID:2671	Carcinoma, Transitional Cell	0.000566299415199756
DB00495	Zidovudine	DOID:8632	Sarcoma, Kaposi	0.000564745076537088
DB00544	Fluorouracil	DOID:3070	Glioma	0.000562571502153941
DB00515	Cisplatin	DOID:1967	Leiomyosarcoma	0.000559068616097835
DB12418	Saccharin	DOID:139	Papilloma	0.000558970263486225
DB00481	Raloxifene Hydrochloride	DOID:2671	Carcinoma, Transitional Cell	0.000552838904054942
DB00997	Doxorubicin	DOID:1967	Leiomyosarcoma	0.00054388121382426
DB00184	Nicotine	DOID:2671	Carcinoma, Transitional Cell	0.000539747278577918
DB00829	Diazepam	DOID:2671	Carcinoma, Transitional Cell	0.000539397803788144
DB14001	alpha-Tocopherol	DOID:3070	Glioma	0.000538989846813942
DB00305	Mitomycin	DOID:2671	Carcinoma, Transitional Cell	0.000532884100093278
DB00795	Sulfasalazine	DOID:2671	Carcinoma, Transitional Cell	0.000527890468175973
DB00441	gemcitabine	DOID:4552	Carcinoma, Large Cell	0.000526507078133898
DB00938	Salmeterol Xinafoate	DOID:4310	Smooth Muscle Tumor	0.000520794355583776
DB04216	Quercetin	DOID:3070	Glioma	0.000519551348968805
DB02656	2-(4-morpholinyl)-8-phenyl-4H-1-benzopyran-4-one	DOID:3070	Glioma	0.000514835985804429
DB00853	Temozolomide	DOID:769	Neuroblastoma	0.000511369748144419
DB00619	Imatinib Mesylate	DOID:3070	Glioma	0.000506023256413302
DB00822	Disulfiram	DOID:1040	Leukemia, Lymphocytic, Chronic, B-Cell	0.000493271729909261
DB01030	Topotecan	DOID:769	Neuroblastoma	0.000487228748362101
DB00531	Cyclophosphamide	DOID:1967	Leiomyosarcoma	0.000483856001728122
DB00635	Prednisone	DOID:1967	Leiomyosarcoma	0.000483759856636012
DB00762	Irinotecan	DOID:769	Neuroblastoma	0.000479498134424217
DB12418	Saccharin	DOID:2671	Carcinoma, Transitional Cell	0.000478237073837373
DB00515	Cisplatin	DOID:5485	Sarcoma, Synovial	0.000476436957227599
DB01406	Danazol	DOID:3172	Adenoma	0.000471665288203471
DB01483	Barbital	DOID:139	Papilloma	0.000468654436478422
DB06510	muraglitazar	DOID:139	Papilloma	0.000467263335216461
DB00997	Doxorubicin	DOID:5485	Sarcoma, Synovial	0.000461249554529697
DB00959	Methylprednisolone	DOID:1040	Leukemia, Lymphocytic, Chronic, B-Cell	0.000454737429972096
DB00126	Ascorbic Acid	DOID:139	Papilloma	0.000445616004276894
DB00945	Aspirin	DOID:2671	Carcinoma, Transitional Cell	0.000428759614829077
DB00290	Bleomycin	DOID:8632	Sarcoma, Kaposi	0.000419463156559663
DB00682	Warfarin	DOID:2671	Carcinoma, Transitional Cell	0.000418756347711546
DB03496	alvocidib	DOID:1040	Leukemia, Lymphocytic, Chronic, B-Cell	0.000415814527345348
DB00586	Diclofenac	DOID:769	Neuroblastoma	0.000413969913226564
DB00537	Ciprofloxacin	DOID:2671	Carcinoma, Transitional Cell	0.000403146399353849
DB07352	Apigenin	DOID:3070	Glioma	0.000402803732854229
DB00126	Ascorbic Acid	DOID:3070	Glioma	0.000397877336918151
DB00698	Nitrofurantoin	DOID:2671	Carcinoma, Transitional Cell	0.000396141331052202
DB02709	Resveratrol	DOID:3070	Glioma	0.000394405880147664
DB12072	orantinib	DOID:3070	Glioma	0.000390687694003578
DB00252	Phenytoin	DOID:769	Neuroblastoma	0.000389754907069439
DB01483	Barbital	DOID:2671	Carcinoma, Transitional Cell	0.000387921246813638
DB11616	pirarubicin	DOID:2645	Mesothelioma	0.000387711694262105
DB06510	muraglitazar	DOID:2671	Carcinoma, Transitional Cell	0.00038653014546991
DB00958	Carboplatin	DOID:3070	Glioma	0.000385395678788869
DB01327	Cefazolin	DOID:2671	Carcinoma, Transitional Cell	0.000378961192692095
DB12298	5-hydroxymethylfurfural	DOID:139	Papilloma	0.00037682431142344
DB00925	Phenoxybenzamine	DOID:1040	Leukemia, Lymphocytic, Chronic, B-Cell	0.000373681934260739
DB00853	Temozolomide	DOID:3172	Adenoma	0.000370049987869991
DB00997	Doxorubicin	DOID:8632	Sarcoma, Kaposi	0.000368705798372948
DB03843	Formaldehyde	DOID:3172	Adenoma	0.000366197954354275
DB02994	Cacodylic Acid	DOID:139	Papilloma	0.000365039580836723
DB00482	Celecoxib	DOID:769	Neuroblastoma	0.000359873343015626
DB01041	Thalidomide	DOID:8632	Sarcoma, Kaposi	0.000356530753116091
DB00958	Carboplatin	DOID:2671	Carcinoma, Transitional Cell	0.000352401156082427
DB00570	Vinblastine	DOID:8632	Sarcoma, Kaposi	0.000351620062739533
DB11091	Hydrogen Peroxide	DOID:139	Papilloma	0.000350320869427934
DB00851	Dacarbazine	DOID:1967	Leiomyosarcoma	0.000346765068891253
DB00188	Bortezomib	DOID:3070	Glioma	0.000341751742189922
DB01169	Arsenic Trioxide	DOID:1040	Leukemia, Lymphocytic, Chronic, B-Cell	0.000340698726443767
DB00544	Fluorouracil	DOID:687	Hepatoblastoma	0.00034026282891414
DB00277	Theophylline	DOID:1040	Leukemia, Lymphocytic, Chronic, B-Cell	0.000335755999866849
DB00309	Vindesine	DOID:2671	Carcinoma, Transitional Cell	0.00033207200837676
DB00661	Verapamil	DOID:687	Hepatoblastoma	0.000328868246623093
DB00437	Allopurinol	DOID:2671	Carcinoma, Transitional Cell	0.000327420665052036
DB00641	Simvastatin	DOID:707	Lymphoma, B-Cell	0.000323550717533594
DB00641	Simvastatin	DOID:11612	Polycystic Ovary Syndrome	0.000316969763580699
DB00136	Calcitriol	DOID:3070	Glioma	0.000312579691555681
DB01229	Paclitaxel	DOID:3070	Glioma	0.000310064464501492
DB00188	Bortezomib	DOID:2671	Carcinoma, Transitional Cell	0.000308757219418199
DB01041	Thalidomide	DOID:1040	Leukemia, Lymphocytic, Chronic, B-Cell	0.000308315887935728
DB00877	Sirolimus	DOID:1040	Leukemia, Lymphocytic, Chronic, B-Cell	0.000305992836690583
DB09110	Mesna	DOID:4235	Sarcoma	0.00030498160737108
DB00806	Pentoxifylline	DOID:1037	Leukemia, Lymphoid	0.000304619440243792
DB00997	Doxorubicin	DOID:2513	Carcinoma, Basal Cell	0.000302150383919286
DB01234	Dexamethasone	DOID:3070	Glioma	0.00030106629163601
DB11617	Aclarubicin	DOID:9119	Leukemia, Myeloid, Acute	0.000300005322990182
DB00564	Carbamazepine	DOID:1040	Leukemia, Lymphocytic, Chronic, B-Cell	0.000296634313754873
DB11152	Trichloroacetic Acid	DOID:3172	Adenoma	0.0002931928250553
DB00252	Phenytoin	DOID:687	Hepatoblastoma	0.000292355385440979
DB00982	Isotretinoin	DOID:769	Neuroblastoma	0.000292043750411641
DB13950	Win 55212-2	DOID:3070	Glioma	0.00028960664963712
DB09110	Mesna	DOID:3247	Rhabdomyosarcoma	0.000289444188323024
DB01169	Arsenic Trioxide	DOID:3070	Glioma	0.00028816671607762
DB00441	gemcitabine	DOID:9538	Multiple Myeloma	0.00028560875643352
DB02994	Cacodylic Acid	DOID:2671	Carcinoma, Transitional Cell	0.000284306391057532
DB00515	Cisplatin	DOID:3070	Glioma	0.000283146325548322
DB00291	Chlorambucil	DOID:1040	Leukemia, Lymphocytic, Chronic, B-Cell	0.000280361681244512
DB01356	Lithium	DOID:255	Hemangioma	0.000278355444926104
DB01229	Paclitaxel	DOID:2671	Carcinoma, Transitional Cell	0.000277069941759966
DB01234	Dexamethasone	DOID:3355	Fibrosarcoma	0.000276076229170863
DB00158	Folic Acid	DOID:3172	Adenoma	0.000266839880638192
DB00242	Cladribine	DOID:1040	Leukemia, Lymphocytic, Chronic, B-Cell	0.000265491551575348
DB00441	gemcitabine	DOID:2645	Mesothelioma	0.000264893572018587
DB01169	Arsenic Trioxide	DOID:3355	Fibrosarcoma	0.000263176654261288
DB00853	Temozolomide	DOID:3069	Astrocytoma	0.000262769324918144
DB00993	Azathioprine	DOID:2513	Carcinoma, Basal Cell	0.000261785730226671
DB00958	Carboplatin	DOID:769	Neuroblastoma	0.000260486527046966
DB00531	Cyclophosphamide	DOID:1040	Leukemia, Lymphocytic, Chronic, B-Cell	0.00026046572081867
DB04690	Camptothecin	DOID:3070	Glioma	0.000259389439793922
DB00515	Cisplatin	DOID:3355	Fibrosarcoma	0.000258156263685361
DB04827	Urethane	DOID:3172	Adenoma	0.000256850165385847
DB01248	Docetaxel	DOID:9538	Multiple Myeloma	0.000256342095000084
DB01041	Thalidomide	DOID:3070	Glioma	0.000255783877825821
DB00531	Cyclophosphamide	DOID:139	Papilloma	0.000255672377972471
DB14085	Cadmium	DOID:2671	Carcinoma, Transitional Cell	0.000253766232765462
DB00515	Cisplatin	DOID:2671	Carcinoma, Transitional Cell	0.000250151802730858
DB00201	Caffeine	DOID:2671	Carcinoma, Transitional Cell	0.000246539523668543
DB00945	Aspirin	DOID:349	Carcinoma, Signet Ring Cell	0.000246145785679219
DB06767	Ammonium Chloride	DOID:139	Papilloma	0.000242227998048239
DB00441	gemcitabine	DOID:299	Adenocarcinoma	0.000241364463058724
DB00309	Vindesine	DOID:769	Neuroblastoma	0.000240157379418793
DB00997	Doxorubicin	DOID:2671	Carcinoma, Transitional Cell	0.000234964400271209
DB01262	Decitabine	DOID:769	Neuroblastoma	0.000233282593903039
DB01701	propylene dichloride	DOID:4928	Cholangiocarcinoma	0.000230281945724109
DB00860	Prednisolone	DOID:255	Hemangioma	0.000227698712435165
DB08828	HhAntag691	DOID:2513	Carcinoma, Basal Cell	0.00022529519070108
DB06755	beta Carotene	DOID:3070	Glioma	0.000223647522836712
DB00746	Deferoxamine	DOID:9119	Leukemia, Myeloid, Acute	0.000223277894162821
DB00694	Daunorubicin	DOID:1618	Fibroadenoma	0.000220582482709009
DB00570	Vinblastine	DOID:2671	Carcinoma, Transitional Cell	0.000217878664747928
DB13178	Inositol	DOID:3172	Adenoma	0.000217250119259604
DB00603	Medroxyprogesterone Acetate	DOID:1040	Leukemia, Lymphocytic, Chronic, B-Cell	0.000216891899942284
DB00188	Bortezomib	DOID:769	Neuroblastoma	0.000216842590547939
DB04930	Permethrin	DOID:3172	Adenoma	0.00021448977930566
DB09110	Mesna	DOID:8584	Burkitt Lymphoma	0.00021213805437495
DB01248	Docetaxel	DOID:299	Adenocarcinoma	0.000212097801216726
DB00313	Valproic Acid	DOID:1618	Fibroadenoma	0.000208567379554825
DB00531	Cyclophosphamide	DOID:3070	Glioma	0.000207933710960118
DB01248	Docetaxel	DOID:4235	Sarcoma	0.000207041695979571
DB00970	Dactinomycin	DOID:3247	Rhabdomyosarcoma	0.000206857416308048
DB01181	Ifosfamide	DOID:1967	Leiomyosarcoma	0.00020503963775681
DB01393	Bezafibrate	DOID:1040	Leukemia, Lymphocytic, Chronic, B-Cell	0.000204736384868898
DB09153	Sodium Chloride	DOID:299	Adenocarcinoma	0.000203100478992579
DB11616	pirarubicin	DOID:9119	Leukemia, Myeloid, Acute	0.000199995030152056
DB00945	Aspirin	DOID:3172	Adenoma	0.000195525225267834
DB00291	Chlorambucil	DOID:2671	Carcinoma, Transitional Cell	0.000194835148184358
DB00993	Azathioprine	DOID:2671	Carcinoma, Transitional Cell	0.000194599746315693
DB00853	Temozolomide	DOID:3181	Oligodendroglioma	0.000192809395394622
DB11672	Curcumin	DOID:3172	Adenoma	0.000192364279115009
DB00860	Prednisolone	DOID:9538	Multiple Myeloma	0.000191290192937676
DB01030	Topotecan	DOID:9538	Multiple Myeloma	0.000190888602177475
DB00530	Erlotinib Hydrochloride	DOID:2645	Mesothelioma	0.000190424748438056
DB08398	2-amino-1-methyl-6-phenylimidazo(4,5-b)pyridine	DOID:8719	Carcinoma in Situ	0.000189392646729958
DB00220	Nelfinavir	DOID:3962	Adenocarcinoma, Follicular	0.000188070786854178
DB04365	Arecoline	DOID:139	Papilloma	0.000184655132579203
DB00181	Baclofen	DOID:2671	Carcinoma, Transitional Cell	0.000181650677220702
DB01042	Melphalan	DOID:3070	Glioma	0.000179228884422622
DB00864	Tacrolimus	DOID:707	Lymphoma, B-Cell	0.00017552664634074
DB00531	Cyclophosphamide	DOID:2671	Carcinoma, Transitional Cell	0.000174939188541445
DB00635	Prednisone	DOID:2671	Carcinoma, Transitional Cell	0.000174843042897999
DB04365	Arecoline	DOID:2513	Carcinoma, Basal Cell	0.000171107926238034
DB01593	Zinc	DOID:9538	Multiple Myeloma	0.000170560627527239
DB00007	Leuprolide	DOID:299	Adenocarcinoma	0.000168836326815247
DB00812	Phenylbutazone	DOID:139	Papilloma	0.000167541081624811
DB00860	Prednisolone	DOID:707	Lymphoma, B-Cell	0.00016715562634223
DB03843	Formaldehyde	DOID:299	Adenocarcinoma	0.000166933274922731
DB00530	Erlotinib Hydrochloride	DOID:299	Adenocarcinoma	0.000166895639268583
DB00481	Raloxifene Hydrochloride	DOID:9538	Multiple Myeloma	0.00016458412926651
DB01169	Arsenic Trioxide	DOID:769	Neuroblastoma	0.000163257564759822
DB00762	Irinotecan	DOID:3181	Oligodendroglioma	0.000160937781524539
DB11529	Melengestrol Acetate	DOID:299	Adenocarcinoma	0.000159253469540876
DB00917	Dinoprostone	DOID:9538	Multiple Myeloma	0.000159181780526152
DB00515	Cisplatin	DOID:769	Neuroblastoma	0.00015823717367941
DB09073	palbociclib	DOID:2994	Neoplasms, Germ Cell and Embryonal	0.00015668460242918
DB00317	Gefitinib	DOID:2671	Carcinoma, Transitional Cell	0.000153364329389782
DB06510	muraglitazar	DOID:3172	Adenoma	0.000153295756312122
DB00860	Prednisolone	DOID:299	Adenocarcinoma	0.000147045899362597
DB01030	Topotecan	DOID:299	Adenocarcinoma	0.000146644308504695
DB00997	Doxorubicin	DOID:769	Neuroblastoma	0.00014304977124463
DB00605	Sulindac	DOID:3172	Adenoma	0.000140355417930171
DB01593	Zinc	DOID:11612	Polycystic Ovary Syndrome	0.000139845107315517
DB11716	Misonidazole	DOID:299	Adenocarcinoma	0.000139747185971706
DB00762	Irinotecan	DOID:299	Adenocarcinoma	0.000138913694694265
DB00171	Adenosine Triphosphate	DOID:4552	Carcinoma, Large Cell	0.000138246480938464
DB00890	Dienestrol	DOID:299	Adenocarcinoma	0.000131279370968185
DB01229	Paclitaxel	DOID:4552	Carcinoma, Large Cell	0.000129713488264682
DB02709	Resveratrol	DOID:3172	Adenoma	0.000128176968072269
DB01181	Ifosfamide	DOID:5485	Sarcoma, Synovial	0.000122407978794425
DB00762	Irinotecan	DOID:3247	Rhabdomyosarcoma	0.00011832017019836
DB04960	tipifarnib	DOID:9538	Multiple Myeloma	0.000116525559600456
DB00762	Irinotecan	DOID:171	Neuroectodermal Tumors	0.000112818246550128
DB05076	Fenretinide	DOID:2645	Mesothelioma	0.000109907139444088
DB00917	Dinoprostone	DOID:4235	Sarcoma	0.000109881381402166
DB06774	Capsaicin	DOID:9538	Multiple Myeloma	0.000109009735175858
DB00396	Progesterone	DOID:5119	Ovarian Cysts	0.00010869056125079
DB01645	Genistein	DOID:299	Adenocarcinoma	0.000106976978973383
DB00396	Progesterone	DOID:11612	Polycystic Ovary Syndrome	0.000106031182345701
DB00995	Auranofin	DOID:3172	Adenoma	0.000104102954570029
DB00515	Cisplatin	DOID:4552	Carcinoma, Large Cell	0.000102795349428308
DB01008	Busulfan	DOID:769	Neuroblastoma	0.000102370129538121
DB00305	Mitomycin	DOID:299	Adenocarcinoma	0.000100385031287453
DB09153	Sodium Chloride	DOID:899	Cervical Intraepithelial Neoplasia	9.98647974745359e-05
DB08895	tofacitinib	DOID:3172	Adenoma	9.89304061413399e-05
DB13182	daidzein	DOID:299	Adenocarcinoma	9.7641874016785e-05
DB00544	Fluorouracil	DOID:299	Adenocarcinoma	9.70779107362651e-05
DB01592	Iron	DOID:139	Papilloma	9.54016343527875e-05
DB00252	Phenytoin	DOID:9538	Multiple Myeloma	9.341476120589e-05
DB00396	Progesterone	DOID:299	Adenocarcinoma	9.25024090147608e-05
DB00544	Fluorouracil	DOID:4235	Sarcoma	9.20218052446464e-05
DB00322	Floxuridine	DOID:299	Adenocarcinoma	9.20162664715396e-05
DB01151	Desipramine	DOID:299	Adenocarcinoma	8.77378797027872e-05
DB00313	Valproic Acid	DOID:255	Hemangioma	8.64365302004066e-05
DB05076	Fenretinide	DOID:299	Adenocarcinoma	8.63780304082851e-05
DB09096	Benzoyl Peroxide	DOID:139	Papilloma	8.61379910325755e-05
DB00531	Cyclophosphamide	DOID:769	Neuroblastoma	8.30245589251155e-05
DB00158	Folic Acid	DOID:11612	Polycystic Ovary Syndrome	8.11039741343555e-05
DB00290	Bleomycin	DOID:3308	Carcinoma, Embryonal	7.92662924573029e-05
DB00104	Octreotide	DOID:3172	Adenoma	7.81062141487765e-05
DB06825	Triptorelin Pamoate	DOID:299	Adenocarcinoma	7.62390369352106e-05
DB13323	Trichloroethylene	DOID:3069	Astrocytoma	7.06157873854862e-05
DB00412	Rosiglitazone	DOID:11612	Polycystic Ovary Syndrome	6.53868121344714e-05
DB00619	Imatinib Mesylate	DOID:2645	Mesothelioma	6.40587741371212e-05
DB00482	Celecoxib	DOID:9538	Multiple Myeloma	6.35331964237706e-05
DB01390	Sodium Bicarbonate	DOID:139	Papilloma	6.16487236781427e-05
DB00515	Cisplatin	DOID:687	Hepatoblastoma	6.08376524401932e-05
DB00428	Streptozocin	DOID:299	Adenocarcinoma	6.02802743560615e-05
DB01406	Danazol	DOID:127	Choroid Neoplasms	6.00274486416974e-05
DB00675	Tamoxifen	DOID:3070	Glioma	5.9809018721102e-05
DB04930	Permethrin	DOID:9538	Multiple Myeloma	5.946939342788e-05
DB04827	Urethane	DOID:299	Adenocarcinoma	5.7585486076428e-05
DB00428	Streptozocin	DOID:4235	Sarcoma	5.52241688293598e-05
DB01042	Melphalan	DOID:769	Neuroblastoma	5.43197323281119e-05
DB02994	Cacodylic Acid	DOID:3172	Adenoma	5.10720015815536e-05
DB00642	Pemetrexed	DOID:2645	Mesothelioma	5.04945945837831e-05
DB00860	Prednisolone	DOID:8584	Burkitt Lymphoma	4.91462410354138e-05
DB00445	Epirubicin	DOID:4235	Sarcoma	4.80296661348745e-05
DB04216	Quercetin	DOID:4236	Carcinosarcoma	4.79482982766455e-05
DB01248	Docetaxel	DOID:9119	Leukemia, Myeloid, Acute	4.79102468510795e-05
DB12418	Saccharin	DOID:299	Adenocarcinoma	4.57380050726264e-05
DB11672	Curcumin	DOID:9538	Multiple Myeloma	3.73438932105841e-05
DB01234	Dexamethasone	DOID:3172	Adenoma	3.48373793685464e-05
DB00318	Codeine	DOID:2671	Carcinoma, Transitional Cell	3.17087191112342e-05
DB13178	Inositol	DOID:11612	Polycystic Ovary Syndrome	3.15142127744195e-05
DB00682	Warfarin	DOID:9538	Multiple Myeloma	3.05015725092228e-05
DB00531	Cyclophosphamide	DOID:4552	Carcinoma, Large Cell	2.75827348956148e-05
DB00675	Tamoxifen	DOID:2671	Carcinoma, Transitional Cell	2.68144957211169e-05
DB00780	Phenelzine	DOID:3172	Adenoma	2.48815987151096e-05
DB01065	Melatonin	DOID:3172	Adenoma	2.47933410947865e-05
DB00501	Cimetidine	DOID:349	Carcinoma, Signet Ring Cell	2.30360780481553e-05
DB00945	Aspirin	DOID:2645	Mesothelioma	1.97896550230836e-05
DB00313	Valproic Acid	DOID:11612	Polycystic Ovary Syndrome	1.93124901208264e-05
DB00482	Celecoxib	DOID:299	Adenocarcinoma	1.92889027811893e-05
DB00694	Daunorubicin	DOID:299	Adenocarcinoma	1.77988198803436e-05
DB00361	Vinorelbine	DOID:4552	Carcinoma, Large Cell	1.70868493076237e-05
DB11672	Curcumin	DOID:2645	Mesothelioma	1.6628708985722e-05
DB00201	Caffeine	DOID:3172	Adenoma	1.3305134889785e-05
DB00570	Vinblastine	DOID:3308	Carcinoma, Embryonal	1.14231985483548e-05
DB08865	Crizotinib	DOID:769	Neuroblastoma	1.00931371089241e-05
DB00313	Valproic Acid	DOID:299	Adenocarcinoma	5.78371721843274e-06
DB00997	Doxorubicin	DOID:1618	Fibroadenoma	5.24899421056046e-06
DB00822	Disulfiram	DOID:2645	Mesothelioma	-1.22476273350935e-06
DB09110	Mesna	DOID:0060060	Lymphoma, Non-Hodgkin	-1.95652906084809e-06
DB00945	Aspirin	DOID:299	Adenocarcinoma	-3.73945396653363e-06
DB00859	Penicillamine	DOID:2645	Mesothelioma	-4.32412683265548e-06
DB00958	Carboplatin	DOID:2994	Neoplasms, Germ Cell and Embryonal	-6.2081847250206e-06
DB00783	Estradiol	DOID:5119	Ovarian Cysts	-8.31401772588558e-06
DB01174	Phenobarbital	DOID:2671	Carcinoma, Transitional Cell	-1.0864066440297e-05
DB00783	Estradiol	DOID:11612	Polycystic Ovary Syndrome	-1.09733965086289e-05
DB11672	Curcumin	DOID:4235	Sarcoma	-1.19565055110571e-05
DB01041	Thalidomide	DOID:5151	Neurofibroma, Plexiform	-1.23297423644808e-05
DB00313	Valproic Acid	DOID:3247	Rhabdomyosarcoma	-1.48098073027847e-05
DB00860	Prednisolone	DOID:9119	Leukemia, Myeloid, Acute	-1.71416552646186e-05
DB00959	Methylprednisolone	DOID:9538	Multiple Myeloma	-1.90438778742696e-05
DB01050	Ibuprofen	DOID:299	Adenocarcinoma	-2.34937509869249e-05
DB00783	Estradiol	DOID:299	Adenocarcinoma	-2.45021698628833e-05
DB03568	Butyric Acid	DOID:299	Adenocarcinoma	-2.52015991582533e-05
DB00762	Irinotecan	DOID:9119	Leukemia, Myeloid, Acute	-2.52738596482893e-05
DB02709	Resveratrol	DOID:9538	Multiple Myeloma	-2.6843417646083e-05
DB00197	Troglitazone	DOID:3070	Glioma	-2.72872570601934e-05
DB02709	Resveratrol	DOID:715	Leukemia, T-Cell	-3.05473785629506e-05
DB00531	Cyclophosphamide	DOID:3308	Carcinoma, Embryonal	-3.15162781157619e-05
DB00977	Ethinyl Estradiol	DOID:2645	Mesothelioma	-3.15460272446999e-05
DB00328	Indomethacin	DOID:3070	Glioma	-3.63032210295988e-05
DB12662	naveglitazar	DOID:3355	Fibrosarcoma	-3.8427834559096e-05
DB02546	Vorinostat	DOID:707	Lymphoma, B-Cell	-4.09762964142524e-05
DB00977	Ethinyl Estradiol	DOID:11612	Polycystic Ovary Syndrome	-4.15463635113356e-05
DB00007	Leuprolide	DOID:127	Choroid Neoplasms	-4.35368332774577e-05
DB00783	Estradiol	DOID:3247	Rhabdomyosarcoma	-4.50956940441505e-05
DB03843	Formaldehyde	DOID:127	Choroid Neoplasms	-4.54398849761284e-05
DB02709	Resveratrol	DOID:707	Lymphoma, B-Cell	-5.09779845257463e-05
DB00851	Dacarbazine	DOID:769	Neuroblastoma	-5.40663739233005e-05
DB00126	Ascorbic Acid	DOID:11612	Polycystic Ovary Syndrome	-5.40874811521541e-05
DB00977	Ethinyl Estradiol	DOID:299	Adenocarcinoma	-5.50751364599145e-05
DB08398	2-amino-1-methyl-6-phenylimidazo(4,5-b)pyridine	DOID:3172	Adenoma	-5.5336255457894e-05
DB00309	Vindesine	DOID:9538	Multiple Myeloma	-5.61827667018844e-05
DB00958	Carboplatin	DOID:2645	Mesothelioma	-5.65688034180334e-05
DB02709	Resveratrol	DOID:11612	Polycystic Ovary Syndrome	-5.75589382024178e-05
DB00605	Sulindac	DOID:299	Adenocarcinoma	-5.89092611656405e-05
DB02546	Vorinostat	DOID:299	Adenocarcinoma	-6.108602351379e-05
DB00328	Indomethacin	DOID:3355	Fibrosarcoma	-6.12932831305923e-05
DB00255	Diethylstilbestrol	DOID:4468	Adenocarcinoma, Clear Cell	-6.27404250055918e-05
DB01262	Decitabine	DOID:9538	Multiple Myeloma	-6.30575525666921e-05
DB00441	gemcitabine	DOID:0060060	Lymphoma, Non-Hodgkin	-7.06297787625432e-05
DB02709	Resveratrol	DOID:299	Adenocarcinoma	-7.10877113987984e-05
DB00290	Bleomycin	DOID:2994	Neoplasms, Germ Cell and Embryonal	-7.28875824922981e-05
DB00842	Oxazepam	DOID:687	Hepatoblastoma	-7.92901585317529e-05
DB00188	Bortezomib	DOID:9538	Multiple Myeloma	-7.94975558618405e-05
DB00958	Carboplatin	DOID:299	Adenocarcinoma	-8.009791256397e-05
DB00694	Daunorubicin	DOID:8584	Burkitt Lymphoma	-8.01008385729607e-05
DB09073	palbociclib	DOID:9119	Leukemia, Myeloid, Acute	-8.13926802721299e-05
DB01229	Paclitaxel	DOID:2994	Neoplasms, Germ Cell and Embryonal	-8.15393993676694e-05
DB03496	alvocidib	DOID:707	Lymphoma, B-Cell	-8.21013469792242e-05
DB00958	Carboplatin	DOID:4235	Sarcoma	-8.51540180196175e-05
DB00959	Methylprednisolone	DOID:171	Neuroectodermal Tumors	-8.93836196818598e-05
DB00515	Cisplatin	DOID:3069	Astrocytoma	-9.03632494083095e-05
DB00481	Raloxifene Hydrochloride	DOID:127	Choroid Neoplasms	-9.20333243450977e-05
DB00780	Phenelzine	DOID:255	Hemangioma	-9.37302678239438e-05
DB00126	Ascorbic Acid	DOID:1037	Leukemia, Lymphoid	-9.46856961175357e-05
DB11663	2-(1H-indazol-4-yl)-6-(4-methanesulfonylpiperazin-1-ylmethyl)-4-morpholin-4-ylthieno(3,2-d)pyrimidine	DOID:9538	Multiple Myeloma	-9.63900633400017e-05
DB04743	nimesulide	DOID:139	Papilloma	-9.73869640708558e-05
DB02709	Resveratrol	DOID:1037	Leukemia, Lymphoid	-9.81571533822945e-05
DB00309	Vindesine	DOID:299	Adenocarcinoma	-0.000100427060466812
DB00928	Azacitidine	DOID:9538	Multiple Myeloma	-0.000100839707164957
DB00603	Medroxyprogesterone Acetate	DOID:3172	Adenoma	-0.000101869022337608
DB00188	Bortezomib	DOID:707	Lymphoma, B-Cell	-0.000103632122328501
DB01181	Ifosfamide	DOID:2671	Carcinoma, Transitional Cell	-0.000103877175662126
DB01645	Genistein	DOID:127	Choroid Neoplasms	-0.000105396180747397
DB00309	Vindesine	DOID:4235	Sarcoma	-0.000105483165941778
DB00958	Carboplatin	DOID:171	Neuroectodermal Tumors	-0.000106193360988771
DB00650	Leucovorin	DOID:3070	Glioma	-0.000107226391276527
DB00515	Cisplatin	DOID:2994	Neoplasms, Germ Cell and Embryonal	-0.000108457538453621
DB00136	Calcitriol	DOID:9538	Multiple Myeloma	-0.000108669605934308
DB01229	Paclitaxel	DOID:9538	Multiple Myeloma	-0.000111184833161249
DB00255	Diethylstilbestrol	DOID:299	Adenocarcinoma	-0.000112937157597026
DB01393	Bezafibrate	DOID:3172	Adenoma	-0.000114024537016422
DB00853	Temozolomide	DOID:0050902	Medulloblastoma	-0.000115488916163253
DB00396	Progesterone	DOID:127	Choroid Neoplasms	-0.000119870750461326
DB01234	Dexamethasone	DOID:9538	Multiple Myeloma	-0.000120183006721286
DB11663	2-(1H-indazol-4-yl)-6-(4-methanesulfonylpiperazin-1-ylmethyl)-4-morpholin-4-ylthieno(3,2-d)pyrimidine	DOID:707	Lymphoma, B-Cell	-0.000120524629800223
DB00104	Octreotide	DOID:299	Adenocarcinoma	-0.000121158465591187
DB00842	Oxazepam	DOID:3172	Adenoma	-0.000123210397524776
DB00399	Zoledronic Acid	DOID:9538	Multiple Myeloma	-0.000125450707719355
DB01262	Decitabine	DOID:3247	Rhabdomyosarcoma	-0.000127895370801989
DB03496	alvocidib	DOID:1037	Leukemia, Lymphoid	-0.00012928051592237
DB01005	Hydroxyurea	DOID:299	Adenocarcinoma	-0.000131814782741435
DB01229	Paclitaxel	DOID:2645	Mesothelioma	-0.000131900017639242
DB00437	Allopurinol	DOID:1037	Leukemia, Lymphoid	-0.000132147845175512
DB01169	Arsenic Trioxide	DOID:9538	Multiple Myeloma	-0.000133082581520727
DB06825	Triptorelin Pamoate	DOID:127	Choroid Neoplasms	-0.000136134123033205
DB01169	Arsenic Trioxide	DOID:715	Leukemia, T-Cell	-0.000136786542437373
DB00515	Cisplatin	DOID:9538	Multiple Myeloma	-0.00013810297208422
DB01083	Orlistat	DOID:1040	Leukemia, Lymphocytic, Chronic, B-Cell	-0.000139408966830568
DB00570	Vinblastine	DOID:2994	Neoplasms, Germ Cell and Embryonal	-0.000140730676241374
DB00188	Bortezomib	DOID:3247	Rhabdomyosarcoma	-0.000144335374221927
DB00399	Zoledronic Acid	DOID:2645	Mesothelioma	-0.000146165892083661
DB00694	Daunorubicin	DOID:9119	Leukemia, Myeloid, Acute	-0.000146388735068614
DB04539	glyphosate	DOID:11612	Polycystic Ovary Syndrome	-0.000147294472447934
DB00928	Azacitidine	DOID:4235	Sarcoma	-0.000150140106207231
DB00970	Dactinomycin	DOID:3068	Glioblastoma	-0.000151024260182153
DB00197	Troglitazone	DOID:769	Neuroblastoma	-0.000152196408686189
DB00997	Doxorubicin	DOID:9538	Multiple Myeloma	-0.000153290374737491
DB01229	Paclitaxel	DOID:299	Adenocarcinoma	-0.000155429127234596
DB00993	Azathioprine	DOID:255	Hemangioma	-0.000157246509225717
DB00313	Valproic Acid	DOID:9119	Leukemia, Myeloid, Acute	-0.000158403837823784
DB00515	Cisplatin	DOID:2645	Mesothelioma	-0.00015881815689528
DB01005	Hydroxyurea	DOID:1037	Leukemia, Lymphoid	-0.000158884224558398
DB02709	Resveratrol	DOID:8864	Leukemia, Monocytic, Acute	-0.000159510257987494
DB05294	N-(4-bromo-2-fluorophenyl)-6-methoxy-7-((1-methylpiperidin-4-yl)methoxy)quinazolin-4-amine	DOID:299	Adenocarcinoma	-0.000160285886437184
DB01229	Paclitaxel	DOID:4235	Sarcoma	-0.000160485232349183
DB11663	2-(1H-indazol-4-yl)-6-(4-methanesulfonylpiperazin-1-ylmethyl)-4-morpholin-4-ylthieno(3,2-d)pyrimidine	DOID:3247	Rhabdomyosarcoma	-0.000161227881291304
DB00441	gemcitabine	DOID:8543	Hodgkin Disease	-0.000163560366072402
DB00860	Prednisolone	DOID:0060060	Lymphoma, Non-Hodgkin	-0.000164948342664728
DB01030	Topotecan	DOID:0060060	Lymphoma, Non-Hodgkin	-0.000165349933298808
DB01041	Thalidomide	DOID:9538	Multiple Myeloma	-0.000165465420066069
DB00877	Sirolimus	DOID:9538	Multiple Myeloma	-0.000167788471296559
DB01200	Bromocriptine	DOID:3172	Adenoma	-0.000170910597745488
DB00636	Clofibrate	DOID:3507	Dermatofibrosarcoma	-0.000172471123215889
DB00882	Clomiphene	DOID:11612	Polycystic Ovary Syndrome	-0.000173520235249136
DB00997	Doxorubicin	DOID:2645	Mesothelioma	-0.000174005559189505
DB01065	Melatonin	DOID:299	Adenocarcinoma	-0.000174471339175197
DB00635	Prednisone	DOID:255	Hemangioma	-0.00017700321281483
DB01169	Arsenic Trioxide	DOID:299	Adenocarcinoma	-0.000177326875195727
DB00997	Doxorubicin	DOID:707	Lymphoma, B-Cell	-0.000177424941533444
DB04630	Aldosterone	DOID:3172	Adenoma	-0.000178049581724793
DB00136	Calcitriol	DOID:1037	Leukemia, Lymphoid	-0.000179983341911216
DB08809	Dichloroacetic Acid	DOID:139	Papilloma	-0.000180546598485043
DB00515	Cisplatin	DOID:299	Adenocarcinoma	-0.000182347265921756
DB01229	Paclitaxel	DOID:1037	Leukemia, Lymphoid	-0.000182498569052891
DB09130	Copper	DOID:2645	Mesothelioma	-0.00018563357095297
DB00608	Chloroquine	DOID:9119	Leukemia, Myeloid, Acute	-0.000185636168572201
DB00201	Caffeine	DOID:299	Adenocarcinoma	-0.000185959544967196
DB01041	Thalidomide	DOID:4844	Ependymoma	-0.000186126625508154
DB01041	Thalidomide	DOID:2645	Mesothelioma	-0.000186180604739461
DB00882	Clomiphene	DOID:299	Adenocarcinoma	-0.000187049008247897
DB00515	Cisplatin	DOID:4235	Sarcoma	-0.000187403371402273
DB00877	Sirolimus	DOID:2645	Mesothelioma	-0.000188503655726147
DB05109	Trabectedin	DOID:4235	Sarcoma	-0.000190027221140199
DB00357	Aminoglutethimide	DOID:299	Adenocarcinoma	-0.000190895203017349
DB00201	Caffeine	DOID:4235	Sarcoma	-0.000191015650360671
DB01008	Busulfan	DOID:9538	Multiple Myeloma	-0.000193970016811706
DB01181	Ifosfamide	DOID:769	Neuroblastoma	-0.000195791804585677
DB00997	Doxorubicin	DOID:299	Adenocarcinoma	-0.000197534668397614
DB00162	Vitamin A	DOID:9538	Multiple Myeloma	-0.000198905380905778
DB01174	Phenobarbital	DOID:687	Hepatoblastoma	-0.000200178216640368
DB00997	Doxorubicin	DOID:4235	Sarcoma	-0.000202590773682731
DB00515	Cisplatin	DOID:3247	Rhabdomyosarcoma	-0.000202940790202499
DB01169	Arsenic Trioxide	DOID:1037	Leukemia, Lymphoid	-0.000204396317244282
DB00997	Doxorubicin	DOID:3347	Neoplasms, Bone Tissue	-0.000204569762631668
DB00853	Temozolomide	DOID:3068	Glioblastoma	-0.000207689892985974
DB00515	Cisplatin	DOID:171	Neuroectodermal Tumors	-0.000208442714413615
DB00277	Theophylline	DOID:1037	Leukemia, Lymphoid	-0.000209339043684198
DB00515	Cisplatin	DOID:1037	Leukemia, Lymphoid	-0.000209416708216337
DB00531	Cyclophosphamide	DOID:9538	Multiple Myeloma	-0.000213315586868712
DB00635	Prednisone	DOID:9538	Multiple Myeloma	-0.00021341173233097
DB00531	Cyclophosphamide	DOID:715	Leukemia, T-Cell	-0.00021701954750647
DB00993	Azathioprine	DOID:707	Lymphoma, B-Cell	-0.000217789595544249
DB01008	Busulfan	DOID:707	Lymphoma, B-Cell	-0.000218104583346312
DB00997	Doxorubicin	DOID:3247	Rhabdomyosarcoma	-0.000218128193139988
DB00772	Malathion	DOID:0060060	Lymphoma, Non-Hodgkin	-0.000219236899266007
DB11672	Curcumin	DOID:127	Choroid Neoplasms	-0.000219273560315758
DB00996	Gabapentin	DOID:3172	Adenoma	-0.000222621244489574
DB00997	Doxorubicin	DOID:1037	Leukemia, Lymphoid	-0.000224604110324267
DB00398	Sorafenib	DOID:2645	Mesothelioma	-0.00022644672018185
DB08059	Wortmannin	DOID:299	Adenocarcinoma	-0.000227800532088873
DB00927	Famotidine	DOID:3172	Adenoma	-0.000229397748008842
DB01030	Topotecan	DOID:3068	Glioblastoma	-0.000231830892645724
DB00242	Cladribine	DOID:707	Lymphoma, B-Cell	-0.000232424322979929
DB04690	Camptothecin	DOID:1037	Leukemia, Lymphoid	-0.000233173593322589
DB00570	Vinblastine	DOID:3247	Rhabdomyosarcoma	-0.000235213928501621
DB02709	Resveratrol	DOID:9119	Leukemia, Myeloid, Acute	-0.000235275266335544
DB00783	Estradiol	DOID:127	Choroid Neoplasms	-0.000236875329680253
DB00531	Cyclophosphamide	DOID:707	Lymphoma, B-Cell	-0.000237450153327823
DB00635	Prednisone	DOID:707	Lymphoma, B-Cell	-0.000237546299065639
DB00291	Chlorambucil	DOID:299	Adenocarcinoma	-0.000237663920524434
DB00993	Azathioprine	DOID:299	Adenocarcinoma	-0.000237899322372892
DB11082	Coal Tar	DOID:3172	Adenoma	-0.000238462899601555
DB00762	Irinotecan	DOID:3068	Glioblastoma	-0.000239561506382879
DB12429	2-(2-chloro-4-iodophenylamino)-N-cyclopropylmethoxy-3,4-difluorobenzamide	DOID:9119	Leukemia, Myeloid, Acute	-0.000240874459347895
DB04786	Suramin	DOID:9538	Multiple Myeloma	-0.000241027058627552
DB12116	epigallocatechin gallate	DOID:3172	Adenoma	-0.00024112131720605
DB01042	Melphalan	DOID:9538	Multiple Myeloma	-0.000242020413423083
DB01174	Phenobarbital	DOID:3172	Adenoma	-0.000244098455696673
DB00958	Carboplatin	DOID:9119	Leukemia, Myeloid, Acute	-0.000244285467359495
DB00361	Vinorelbine	DOID:2645	Mesothelioma	-0.000244526656804356
DB00302	Tranexamic Acid	DOID:127	Choroid Neoplasms	-0.000247718594349078
DB01181	Ifosfamide	DOID:4552	Carcinoma, Large Cell	-0.000251233629119219
DB11094	Vitamin D	DOID:2512	Basal Cell Nevus Syndrome	-0.000251513568281514
DB08398	2-amino-1-methyl-6-phenylimidazo(4,5-b)pyridine	DOID:299	Adenocarcinoma	-0.000254600934748661
DB00317	Gefitinib	DOID:2645	Mesothelioma	-0.00025560563044108
DB00531	Cyclophosphamide	DOID:299	Adenocarcinoma	-0.000257559880355418
DB00635	Prednisone	DOID:299	Adenocarcinoma	-0.000257656025916486
DB00763	Methimazole	DOID:3172	Adenoma	-0.000257860979147095
DB00860	Prednisolone	DOID:8543	Hodgkin Disease	-0.000257878929380395
DB00445	Epirubicin	DOID:0060060	Lymphoma, Non-Hodgkin	-0.000258908470347541
DB08398	2-amino-1-methyl-6-phenylimidazo(4,5-b)pyridine	DOID:4236	Carcinosarcoma	-0.000260710394272279
DB01234	Dexamethasone	DOID:8584	Burkitt Lymphoma	-0.000262326958674841
DB00531	Cyclophosphamide	DOID:4235	Sarcoma	-0.000262615985752446
DB00252	Phenytoin	DOID:0060060	Lymphoma, Non-Hodgkin	-0.000262823774624332
DB12445	nitroaspirin	DOID:9206	Barrett Esophagus	-0.000263501097959085
DB00531	Cyclophosphamide	DOID:4236	Carcinosarcoma	-0.000263669340094419
DB00531	Cyclophosphamide	DOID:3347	Neoplasms, Bone Tissue	-0.000264594974791754
DB00291	Chlorambucil	DOID:1037	Leukemia, Lymphoid	-0.000264733362311642
DB01169	Arsenic Trioxide	DOID:8864	Leukemia, Monocytic, Acute	-0.000265749421744677
DB01042	Melphalan	DOID:707	Lymphoma, B-Cell	-0.000266154980196165
DB03496	alvocidib	DOID:9119	Leukemia, Myeloid, Acute	-0.000266398629024833
DB00361	Vinorelbine	DOID:299	Adenocarcinoma	-0.000268055766016018
DB00437	Allopurinol	DOID:9119	Leukemia, Myeloid, Acute	-0.000269265958034615
DB13069	Nimustine	DOID:3068	Glioblastoma	-0.000270684566930302
DB01262	Decitabine	DOID:9119	Leukemia, Myeloid, Acute	-0.000271489401032332
DB01645	Genistein	DOID:3068	Glioblastoma	-0.000271498221714739
DB00829	Diazepam	DOID:3068	Glioblastoma	-0.00027157646613768
DB01169	Arsenic Trioxide	DOID:8584	Burkitt Lymphoma	-0.000275226533785367
DB00305	Mitomycin	DOID:3068	Glioblastoma	-0.000278090169876288
DB00531	Cyclophosphamide	DOID:3247	Rhabdomyosarcoma	-0.000278153404989878
DB01188	Ciclopirox	DOID:299	Adenocarcinoma	-0.000278727886101893
DB00317	Gefitinib	DOID:299	Adenocarcinoma	-0.00027913473957103
DB00242	Cladribine	DOID:1037	Leukemia, Lymphoid	-0.000279603491867564
DB00795	Sulfasalazine	DOID:3068	Glioblastoma	-0.000283083801529804
DB00531	Cyclophosphamide	DOID:171	Neuroectodermal Tumors	-0.000283655328837062
DB01380	Cortisone	DOID:299	Adenocarcinoma	-0.000284521032515805
DB00531	Cyclophosphamide	DOID:1037	Leukemia, Lymphoid	-0.000284629322759911
DB00635	Prednisone	DOID:1037	Leukemia, Lymphoid	-0.000284725468148672
DB01042	Melphalan	DOID:299	Adenocarcinoma	-0.000286264707349881
DB00188	Bortezomib	DOID:9119	Leukemia, Myeloid, Acute	-0.000287929404377218
DB05076	Fenretinide	DOID:3068	Glioblastoma	-0.000292097170742134
DB00694	Daunorubicin	DOID:0060060	Lymphoma, Non-Hodgkin	-0.000294195421631838
DB00997	Doxorubicin	DOID:8584	Burkitt Lymphoma	-0.000295434326765875
DB03783	Phenacetin	DOID:2671	Carcinoma, Transitional Cell	-0.000295712555878958
DB01005	Hydroxyurea	DOID:9119	Leukemia, Myeloid, Acute	-0.000296002337321577
DB00444	Teniposide	DOID:0060060	Lymphoma, Non-Hodgkin	-0.000297488436516169
DB01188	Ciclopirox	DOID:3247	Rhabdomyosarcoma	-0.000299321410572706
DB01393	Bezafibrate	DOID:11612	Polycystic Ovary Syndrome	-0.000299760443669472
DB00328	Indomethacin	DOID:350	Dermatofibrosarcoma	-0.000301083684864756
DB00603	Medroxyprogesterone Acetate	DOID:299	Adenocarcinoma	-0.00030113370163104
DB01065	Melatonin	DOID:4928	Cholangiocarcinoma	-0.000302001969870569
DB00328	Indomethacin	DOID:3172	Adenoma	-0.000302532132984423
DB13853	Anethole Trithione	DOID:299	Adenocarcinoma	-0.000305570605492467
DB00603	Medroxyprogesterone Acetate	DOID:4235	Sarcoma	-0.000306189806802026
DB01042	Melphalan	DOID:3247	Rhabdomyosarcoma	-0.000306858231644391
DB00928	Azacitidine	DOID:9119	Leukemia, Myeloid, Acute	-0.000309271555849533
DB00783	Estradiol	DOID:0050902	Medulloblastoma	-0.00031077639429028
DB09276	Gold Sodium Thiomalate	DOID:3172	Adenoma	-0.000311678309225016
DB06774	Capsaicin	DOID:3068	Glioblastoma	-0.000313709759274305
DB08828	HhAntag691	DOID:2512	Basal Cell Nevus Syndrome	-0.000316607723026829
DB00136	Calcitriol	DOID:9119	Leukemia, Myeloid, Acute	-0.000317101454939073
DB12257	Platinum	DOID:769	Neuroblastoma	-0.000319158568939992
DB01229	Paclitaxel	DOID:9119	Leukemia, Myeloid, Acute	-0.000319616681854262
DB04216	Quercetin	DOID:3068	Glioblastoma	-0.000324417443665903
DB00255	Diethylstilbestrol	DOID:127	Choroid Neoplasms	-0.000325310317741911
DB01167	Itraconazole	DOID:9538	Multiple Myeloma	-0.000325689991617806
DB01234	Dexamethasone	DOID:9119	Leukemia, Myeloid, Acute	-0.000328614855312603
DB08865	Crizotinib	DOID:299	Adenocarcinoma	-0.000330491302865499
DB00331	Metformin	DOID:11612	Polycystic Ovary Syndrome	-0.000330984586020266
DB00227	Lovastatin	DOID:4235	Sarcoma	-0.000333041299138304
DB13323	Trichloroethylene	DOID:0060060	Lymphoma, Non-Hodgkin	-0.000333362470707643
DB06724	Calcium Carbonate	DOID:299	Adenocarcinoma	-0.000335810347730725
DB01041	Thalidomide	DOID:4928	Cholangiocarcinoma	-0.000337240345016865
DB00523	Alitretinoin	DOID:9119	Leukemia, Myeloid, Acute	-0.000339539867377392
DB01169	Arsenic Trioxide	DOID:9119	Leukemia, Myeloid, Acute	-0.000341514430236389
DB00428	Streptozocin	DOID:8543	Hodgkin Disease	-0.000344644554332307
DB06543	astaxanthine	DOID:299	Adenocarcinoma	-0.000345739212073648
DB02546	Vorinostat	DOID:0050902	Medulloblastoma	-0.000347360248264261
DB00143	Glutathione	DOID:11612	Polycystic Ovary Syndrome	-0.000347636675937457
DB01436	alfacalcidol	DOID:299	Adenocarcinoma	-0.000349677740330956
DB00898	Ethanol	DOID:3172	Adenoma	-0.00035178983033185
DB00445	Epirubicin	DOID:8543	Hodgkin Disease	-0.000351839056965508
DB01101	Capecitabine	DOID:299	Adenocarcinoma	-0.000353593806455443
DB00531	Cyclophosphamide	DOID:8584	Burkitt Lymphoma	-0.000355459538739444
DB00635	Prednisone	DOID:8584	Burkitt Lymphoma	-0.00035555568423945
DB00252	Phenytoin	DOID:8543	Hodgkin Disease	-0.000355754361280491
DB00925	Phenoxybenzamine	DOID:127	Choroid Neoplasms	-0.000356716827245973
DB01268	Sunitinib	DOID:9253	Gastrointestinal Stromal Tumors	-0.000358417423240109
DB00675	Tamoxifen	DOID:9538	Multiple Myeloma	-0.000361440279189884
DB00997	Doxorubicin	DOID:9119	Leukemia, Myeloid, Acute	-0.000361722223286176
DB14574	Cobalt	DOID:3247	Rhabdomyosarcoma	-0.000361946614296393
DB00444	Teniposide	DOID:3068	Glioblastoma	-0.000363969395809238
DB00958	Carboplatin	DOID:0050902	Medulloblastoma	-0.000366372136996918
DB00619	Imatinib Mesylate	DOID:9253	Gastrointestinal Stromal Tumors	-0.000370087961702181
DB00313	Valproic Acid	DOID:3068	Glioblastoma	-0.00037269148383251
DB11094	Vitamin D	DOID:9119	Leukemia, Myeloid, Acute	-0.000373483261898289
DB00276	Amsacrine	DOID:299	Adenocarcinoma	-0.000373694631283394
DB01041	Thalidomide	DOID:9119	Leukemia, Myeloid, Acute	-0.000373897268621415
DB02546	Vorinostat	DOID:3246	Rhabdomyosarcoma, Embryonal	-0.000374190099636185
DB01143	Amifostine	DOID:0060060	Lymphoma, Non-Hodgkin	-0.000375144236484604
DB00959	Methylprednisolone	DOID:0060060	Lymphoma, Non-Hodgkin	-0.000375282413665412
DB13424	DDT	DOID:0060060	Lymphoma, Non-Hodgkin	-0.000376975166625881
DB01582	Sulfamethazine	DOID:3172	Adenoma	-0.000378930088504315
DB00945	Aspirin	DOID:3068	Glioblastoma	-0.000382214654972624
DB00445	Epirubicin	DOID:0060058	Lymphoma	-0.000382599607974099
DB02709	Resveratrol	DOID:0060060	Lymphoma, Non-Hodgkin	-0.00038308195334974
DB01042	Melphalan	DOID:8584	Burkitt Lymphoma	-0.000384164365518969
DB11672	Curcumin	DOID:3068	Glioblastoma	-0.000385375601116567
DB00554	Piroxicam	DOID:3172	Adenoma	-0.000388708541141425
DB00675	Tamoxifen	DOID:5119	Ovarian Cysts	-0.00038949642109315
DB00444	Teniposide	DOID:8543	Hodgkin Disease	-0.000390419023218957
DB00712	Flurbiprofen	DOID:3172	Adenoma	-0.000390585624226392
DB00851	Dacarbazine	DOID:299	Adenocarcinoma	-0.000394650813478281
DB00851	Dacarbazine	DOID:4235	Sarcoma	-0.00039970691916219
DB00608	Chloroquine	DOID:3068	Glioblastoma	-0.000399923814676184
DB01008	Busulfan	DOID:9119	Leukemia, Myeloid, Acute	-0.000402401865149005
DB04839	Cyproterone Acetate	DOID:11612	Polycystic Ovary Syndrome	-0.000405130144690069
DB00675	Tamoxifen	DOID:299	Adenocarcinoma	-0.000405684572912846
DB13069	Nimustine	DOID:4359	Melanoma, Amelanotic	-0.000407242945968778
DB06287	temsirolimus	DOID:2645	Mesothelioma	-0.000407484709546824
DB01181	Ifosfamide	DOID:3192	Neurilemmoma	-0.000409284145722222
DB00188	Bortezomib	DOID:0050902	Medulloblastoma	-0.000410016073936481
DB14513	Magnesium	DOID:3172	Adenoma	-0.000412194360414342
DB00309	Vindesine	DOID:0060060	Lymphoma, Non-Hodgkin	-0.000412421302149524
DB00398	Sorafenib	DOID:9119	Leukemia, Myeloid, Acute	-0.000414163384524768
DB00851	Dacarbazine	DOID:3247	Rhabdomyosarcoma	-0.000415244338045684
DB00242	Cladribine	DOID:9119	Leukemia, Myeloid, Acute	-0.000416721604824144
DB00437	Allopurinol	DOID:0060060	Lymphoma, Non-Hodgkin	-0.000417072644822325
DB00531	Cyclophosphamide	DOID:9119	Leukemia, Myeloid, Acute	-0.000421747435479569
DB00635	Prednisone	DOID:9119	Leukemia, Myeloid, Acute	-0.000421843580515502
DB00996	Gabapentin	DOID:299	Adenocarcinoma	-0.000421885924156207
DB00183	Pentagastrin	DOID:299	Adenocarcinoma	-0.000422289125675379
DB07706	2-hydroxyestradiol	DOID:299	Adenocarcinoma	-0.000422790312978372
DB12025	triptolide	DOID:9538	Multiple Myeloma	-0.000432297551324068
DB00188	Bortezomib	DOID:3246	Rhabdomyosarcoma, Embryonal	-0.000436845925440521
DB00624	Testosterone	DOID:11612	Polycystic Ovary Syndrome	-0.000438515415492058
DB11672	Curcumin	DOID:0060058	Lymphoma	-0.000442585779984184
DB01188	Ciclopirox	DOID:9119	Leukemia, Myeloid, Acute	-0.000442915440996894
DB01174	Phenobarbital	DOID:299	Adenocarcinoma	-0.000443363134897512
DB00175	Pravastatin	DOID:3172	Adenoma	-0.000444164358770982
DB00257	Clotrimazole	DOID:299	Adenocarcinoma	-0.00044426378295076
DB00399	Zoledronic Acid	DOID:4305	Giant Cell Tumor of Bone	-0.000447197304231983
DB02709	Resveratrol	DOID:3068	Glioblastoma	-0.000449562912559875
DB00624	Testosterone	DOID:299	Adenocarcinoma	-0.000452044188411327
DB00603	Medroxyprogesterone Acetate	DOID:3319	Lymphangioleiomyomatosis	-0.000456159324447702
DB00763	Methimazole	DOID:299	Adenocarcinoma	-0.00045712565863415
DB00958	Carboplatin	DOID:3068	Glioblastoma	-0.000458573113827188
DB00290	Bleomycin	DOID:0060060	Lymphoma, Non-Hodgkin	-0.000458771552044157
DB01181	Ifosfamide	DOID:2994	Neoplasms, Germ Cell and Embryonal	-0.000462486516930316
DB01169	Arsenic Trioxide	DOID:0050902	Medulloblastoma	-0.000463601100043454
DB00136	Calcitriol	DOID:0060060	Lymphoma, Non-Hodgkin	-0.000464908141616649
DB00603	Medroxyprogesterone Acetate	DOID:9119	Leukemia, Myeloid, Acute	-0.000465321256416795
DB01229	Paclitaxel	DOID:0060060	Lymphoma, Non-Hodgkin	-0.000467423368393727
DB00959	Methylprednisolone	DOID:8543	Hodgkin Disease	-0.000468213000155482
DB00515	Cisplatin	DOID:0050902	Medulloblastoma	-0.000468621490601395
DB00898	Ethanol	DOID:255	Hemangioma	-0.000470401696786305
DB00293	raltitrexed	DOID:2645	Mesothelioma	-0.00047114257405928
DB01393	Bezafibrate	DOID:9119	Leukemia, Myeloid, Acute	-0.000477476771535923
DB00309	Vindesine	DOID:3068	Glioblastoma	-0.000478902261509984
DB00197	Troglitazone	DOID:11612	Polycystic Ovary Syndrome	-0.000479252075966274
DB00982	Isotretinoin	DOID:0060058	Lymphoma	-0.000484226069336791
DB14085	Cadmium	DOID:0060060	Lymphoma, Non-Hodgkin	-0.000490727077828768
DB08809	Dichloroacetic Acid	DOID:3172	Adenoma	-0.000494514177418914
DB00293	raltitrexed	DOID:299	Adenocarcinoma	-0.000494671683252179
DB08865	Crizotinib	DOID:9119	Leukemia, Myeloid, Acute	-0.000494678857656583
DB00959	Methylprednisolone	DOID:0060058	Lymphoma	-0.000498973551315951
DB00328	Indomethacin	DOID:299	Adenocarcinoma	-0.000501796812645339
DB00188	Bortezomib	DOID:3068	Glioblastoma	-0.000502217050656617
DB00636	Clofibrate	DOID:127	Choroid Neoplasms	-0.000504797770422061
DB00309	Vindesine	DOID:8543	Hodgkin Disease	-0.000505351889074357
DB00997	Doxorubicin	DOID:0060060	Lymphoma, Non-Hodgkin	-0.000509528910208445
DB00812	Phenylbutazone	DOID:9119	Leukemia, Myeloid, Acute	-0.000509878731927371
DB12881	indole-3-carbinol	DOID:5119	Ovarian Cysts	-0.000514165270800115
DB01181	Ifosfamide	DOID:707	Lymphoma, B-Cell	-0.000516266517662178
DB02709	Resveratrol	DOID:3007	Carcinoma, Ductal	-0.000518433287464648
DB01041	Thalidomide	DOID:0060060	Lymphoma, Non-Hodgkin	-0.000521703955314534
DB01008	Busulfan	DOID:0050902	Medulloblastoma	-0.000524488535072865
DB01229	Paclitaxel	DOID:3068	Glioblastoma	-0.000533904327944035
DB00309	Vindesine	DOID:0060058	Lymphoma	-0.000536112440286785
DB00398	Sorafenib	DOID:0050902	Medulloblastoma	-0.000536250054282983
DB01181	Ifosfamide	DOID:299	Adenocarcinoma	-0.000536376244597403
DB00276	Amsacrine	DOID:9119	Leukemia, Myeloid, Acute	-0.000537882186118666
DB00336	Nitrofurazone	DOID:4440	Seminoma	-0.000538308612285709
DB01181	Ifosfamide	DOID:4235	Sarcoma	-0.000541432349957127
DB11135	Selenium	DOID:2645	Mesothelioma	-0.000541778528908632
DB01234	Dexamethasone	DOID:3068	Glioblastoma	-0.000542902501251163
DB01262	Decitabine	DOID:0060058	Lymphoma	-0.00054298722541285
DB00531	Cyclophosphamide	DOID:0050902	Medulloblastoma	-0.000543834105445617
DB04066	trans-3-(4'-hydroxyphenyl)-2-propenoic acid	DOID:299	Adenocarcinoma	-0.000547339119402912
DB09073	palbociclib	DOID:3382	Liposarcoma	-0.000547573402929269
DB00255	Diethylstilbestrol	DOID:0060058	Lymphoma	-0.000548622537240695
DB00291	Chlorambucil	DOID:0060060	Lymphoma, Non-Hodgkin	-0.000549658162154965
DB00993	Azathioprine	DOID:0060060	Lymphoma, Non-Hodgkin	-0.00054989356399876
DB01008	Busulfan	DOID:0060060	Lymphoma, Non-Hodgkin	-0.000550208552275555
DB06824	Trientine	DOID:2645	Mesothelioma	-0.000551098441980369
DB11663	2-(1H-indazol-4-yl)-6-(4-methanesulfonylpiperazin-1-ylmethyl)-4-morpholin-4-ylthieno(3,2-d)pyrimidine	DOID:9253	Gastrointestinal Stromal Tumors	-0.000551251983262058
DB01006	Letrozole	DOID:5119	Ovarian Cysts	-0.000551537990185536
DB00290	Bleomycin	DOID:8543	Hodgkin Disease	-0.000551702138856192
DB11135	Selenium	DOID:11612	Polycystic Ovary Syndrome	-0.000551778865247654
DB01006	Letrozole	DOID:11612	Polycystic Ovary Syndrome	-0.000554197369299347
DB00860	Prednisolone	DOID:8552	Leukemia, Myelogenous, Chronic, BCR-ABL Positive	-0.000554311292555953
DB00928	Azacitidine	DOID:285	Leukemia, Hairy Cell	-0.000555207239746169
DB01169	Arsenic Trioxide	DOID:3068	Glioblastoma	-0.000555802076508238
DB01181	Ifosfamide	DOID:3247	Rhabdomyosarcoma	-0.000556969769031579
DB00188	Bortezomib	DOID:0060058	Lymphoma	-0.000559427229223142
DB00515	Cisplatin	DOID:3068	Glioblastoma	-0.000560822467214506
DB00526	Oxaliplatin	DOID:299	Adenocarcinoma	-0.000563556157586353
DB00554	Piroxicam	DOID:2645	Mesothelioma	-0.000564444111673501
DB00531	Cyclophosphamide	DOID:0060060	Lymphoma, Non-Hodgkin	-0.000569554122469784
DB00635	Prednisone	DOID:0060060	Lymphoma, Non-Hodgkin	-0.000569650267721988
DB01174	Phenobarbital	DOID:4928	Cholangiocarcinoma	-0.000570893765910629
DB01042	Melphalan	DOID:0050902	Medulloblastoma	-0.000572538931801925
DB00650	Leucovorin	DOID:299	Adenocarcinoma	-0.000572719983034597
DB00499	Flutamide	DOID:11612	Polycystic Ovary Syndrome	-0.000573975652187475
DB00997	Doxorubicin	DOID:3068	Glioblastoma	-0.000576009869507177
DB11663	2-(1H-indazol-4-yl)-6-(4-methanesulfonylpiperazin-1-ylmethyl)-4-morpholin-4-ylthieno(3,2-d)pyrimidine	DOID:0060058	Lymphoma	-0.000576319736473929
DB00650	Leucovorin	DOID:4235	Sarcoma	-0.000577776088433402
DB00290	Bleomycin	DOID:0060058	Lymphoma	-0.000582462690154772
DB02994	Cacodylic Acid	DOID:0060058	Lymphoma	-0.000583878057618892
DB00515	Cisplatin	DOID:8543	Hodgkin Disease	-0.00058727209481596
DB00499	Flutamide	DOID:299	Adenocarcinoma	-0.000587504424960861
DB01041	Thalidomide	DOID:3068	Glioblastoma	-0.000588184915056245
DB00136	Calcitriol	DOID:0060058	Lymphoma	-0.000588599279460367
DB01042	Melphalan	DOID:0060060	Lymphoma, Non-Hodgkin	-0.000598258949267072
DB01234	Dexamethasone	DOID:0060058	Lymphoma	-0.000600112680309739
DB00997	Doxorubicin	DOID:8543	Hodgkin Disease	-0.000602459497122843
DB05424	Canertinib	DOID:3068	Glioblastoma	-0.000609774034825483
DB04743	nimesulide	DOID:299	Adenocarcinoma	-0.000610619222432052
DB00515	Cisplatin	DOID:0060058	Lymphoma	-0.000618032645757938
DB00675	Tamoxifen	DOID:127	Choroid Neoplasms	-0.000618057733033306
DB00570	Vinblastine	DOID:8543	Hodgkin Disease	-0.000619545232805996
DB00951	Isoniazid	DOID:299	Adenocarcinoma	-0.000628905752844189
DB00997	Doxorubicin	DOID:0060058	Lymphoma	-0.000633220048180505
DB00996	Gabapentin	DOID:127	Choroid Neoplasms	-0.000634259084198951
DB01181	Ifosfamide	DOID:8584	Burkitt Lymphoma	-0.000634275902997417
DB12025	triptolide	DOID:9119	Leukemia, Myeloid, Acute	-0.000640729399956241
DB00220	Nelfinavir	DOID:3382	Liposarcoma	-0.000642172882995118
DB01008	Busulfan	DOID:8543	Hodgkin Disease	-0.000643139138864657
DB01083	Orlistat	DOID:11612	Polycystic Ovary Syndrome	-0.000643905795033206
DB11094	Vitamin D	DOID:0060058	Lymphoma	-0.00064498108652794
DB01041	Thalidomide	DOID:0060058	Lymphoma	-0.000645395093550383
DB00720	Clodronic Acid	DOID:9538	Multiple Myeloma	-0.000651572079701179
DB00197	Troglitazone	DOID:9119	Leukemia, Myeloid, Acute	-0.0006569684035585
DB00564	Carbamazepine	DOID:0060058	Lymphoma	-0.000657076667626433
DB00317	Gefitinib	DOID:3068	Glioblastoma	-0.000657609940692583
DB00398	Sorafenib	DOID:9253	Gastrointestinal Stromal Tumors	-0.000660593456426162
DB00619	Imatinib Mesylate	DOID:8552	Leukemia, Myelogenous, Chronic, BCR-ABL Positive	-0.000660827527619257
DB00531	Cyclophosphamide	DOID:8543	Hodgkin Disease	-0.000662484709411937
DB00635	Prednisone	DOID:8543	Hodgkin Disease	-0.000662580854807804
DB00242	Cladribine	DOID:285	Leukemia, Hairy Cell	-0.000662657288695467
DB01042	Melphalan	DOID:3068	Glioblastoma	-0.000664739908264045
DB00328	Indomethacin	DOID:9119	Leukemia, Myeloid, Acute	-0.000665984367505701
DB00650	Leucovorin	DOID:8584	Burkitt Lymphoma	-0.000670619641416847
DB00291	Chlorambucil	DOID:0060058	Lymphoma	-0.000673349300276238
DB00993	Azathioprine	DOID:0060058	Lymphoma	-0.000673584702072072
DB06510	muraglitazar	DOID:3382	Liposarcoma	-0.000676337200842536
DB00655	Estrone	DOID:299	Adenocarcinoma	-0.000685208267992066
DB08398	2-amino-1-methyl-6-phenylimidazo(4,5-b)pyridine	DOID:0060058	Lymphoma	-0.000690286314296407
DB01042	Melphalan	DOID:8543	Hodgkin Disease	-0.000691189535982739
DB00531	Cyclophosphamide	DOID:0060058	Lymphoma	-0.000693245260513342
DB00515	Cisplatin	DOID:4359	Melanoma, Amelanotic	-0.000697380846128637
DB01181	Ifosfamide	DOID:9119	Leukemia, Myeloid, Acute	-0.000700563799677811
DB00851	Dacarbazine	DOID:0060060	Lymphoma, Non-Hodgkin	-0.000706645055677024
DB08865	Crizotinib	DOID:3068	Glioblastoma	-0.000708966503610908
DB07232	veliparib	DOID:299	Adenocarcinoma	-0.000714093857985543
DB01268	Sunitinib	DOID:169	Neuroendocrine Tumors	-0.000726423508455254
DB00888	Mechlorethamine	DOID:8543	Hodgkin Disease	-0.000727136143406748
DB01115	Nifedipine	DOID:127	Choroid Neoplasms	-0.000745566095756767
DB00603	Medroxyprogesterone Acetate	DOID:3007	Carcinoma, Ductal	-0.000748479277488168
DB00806	Pentoxifylline	DOID:0060061	Lymphoma, T-Cell, Cutaneous	-0.000760922642098427
DB02546	Vorinostat	DOID:8552	Leukemia, Myelogenous, Chronic, BCR-ABL Positive	-0.000762443215625963
DB00227	Lovastatin	DOID:0060058	Lymphoma	-0.000763670573286357
DB00624	Testosterone	DOID:0060060	Lymphoma, Non-Hodgkin	-0.000764038430568548
DB02709	Resveratrol	DOID:8552	Leukemia, Myelogenous, Chronic, BCR-ABL Positive	-0.000772444903386849
DB00851	Dacarbazine	DOID:3068	Glioblastoma	-0.000773126014956882
DB01229	Paclitaxel	DOID:3382	Liposarcoma	-0.000785797404613542
DB00851	Dacarbazine	DOID:8543	Hodgkin Disease	-0.000799575642464634
DB00309	Vindesine	DOID:8552	Leukemia, Myelogenous, Chronic, BCR-ABL Positive	-0.000801784252382476
DB00437	Allopurinol	DOID:8552	Leukemia, Myelogenous, Chronic, BCR-ABL Positive	-0.0008064355951794
DB01262	Decitabine	DOID:8552	Leukemia, Myelogenous, Chronic, BCR-ABL Positive	-0.000808659038298354
DB06287	temsirolimus	DOID:3068	Glioblastoma	-0.000809489019727272
DB13911	Eosine I Bluish	DOID:715	Leukemia, T-Cell	-0.000817440979056061
DB00188	Bortezomib	DOID:8552	Leukemia, Myelogenous, Chronic, BCR-ABL Positive	-0.00082509904141187
DB00624	Testosterone	DOID:3068	Glioblastoma	-0.000830519389602602
DB01005	Hydroxyurea	DOID:8552	Leukemia, Myelogenous, Chronic, BCR-ABL Positive	-0.000833171974134628
DB00877	Sirolimus	DOID:13515	Tuberous Sclerosis	-0.000833708763483154
DB01181	Ifosfamide	DOID:0060060	Lymphoma, Non-Hodgkin	-0.000848370486344285
DB02169	Okadaic Acid	DOID:3068	Glioblastoma	-0.000849001781866809
DB00958	Carboplatin	DOID:169	Neuroendocrine Tumors	-0.000858721624394987
DB00650	Leucovorin	DOID:0050902	Medulloblastoma	-0.000858994207372954
DB00282	Pamidronate	DOID:9538	Multiple Myeloma	-0.000861614772810715
DB01234	Dexamethasone	DOID:8552	Leukemia, Myelogenous, Chronic, BCR-ABL Positive	-0.000865784492186494
DB00431	Hexachlorocyclohexane	DOID:0060060	Lymphoma, Non-Hodgkin	-0.000873757335870418
DB01169	Arsenic Trioxide	DOID:8552	Leukemia, Myelogenous, Chronic, BCR-ABL Positive	-0.000878684067275481
DB00328	Indomethacin	DOID:3068	Glioblastoma	-0.000880272013563055
DB00398	Sorafenib	DOID:3382	Liposarcoma	-0.00088034410743193
DB00650	Leucovorin	DOID:0060060	Lymphoma, Non-Hodgkin	-0.000884714224688221
DB00104	Octreotide	DOID:169	Neuroendocrine Tumors	-0.000899782177580299
DB00851	Dacarbazine	DOID:4359	Melanoma, Amelanotic	-0.000909684393401167
DB01115	Nifedipine	DOID:3068	Glioblastoma	-0.000911668136534483
DB00675	Tamoxifen	DOID:4359	Melanoma, Amelanotic	-0.000920718153616218
DB01229	Paclitaxel	DOID:169	Neuroendocrine Tumors	-0.000934052838684585
DB01008	Busulfan	DOID:8552	Leukemia, Myelogenous, Chronic, BCR-ABL Positive	-0.000939571502165004
DB01181	Ifosfamide	DOID:8543	Hodgkin Disease	-0.000941301073175194
DB00398	Sorafenib	DOID:8552	Leukemia, Myelogenous, Chronic, BCR-ABL Positive	-0.000951333021577627
DB00531	Cyclophosphamide	DOID:8552	Leukemia, Myelogenous, Chronic, BCR-ABL Positive	-0.000958917072576393
DB01181	Ifosfamide	DOID:0060058	Lymphoma	-0.000972061624349874
DB00650	Leucovorin	DOID:8543	Hodgkin Disease	-0.000977644811541334
DB00650	Leucovorin	DOID:0060058	Lymphoma	-0.00100840536254104
DB00630	Alendronate	DOID:4305	Giant Cell Tumor of Bone	-0.00102202232863041
DB06287	temsirolimus	DOID:13515	Tuberous Sclerosis	-0.00105268981709999
DB04824	Phenolphthalein	DOID:0060058	Lymphoma	-0.00107168944837216
DB01590	Everolimus	DOID:13515	Tuberous Sclerosis	-0.00107271517727098
DB00675	Tamoxifen	DOID:1192	Nerve Sheath Neoplasms	-0.0010783919306801
DB12662	naveglitazar	DOID:3382	Liposarcoma	-0.00110929964160322
DB00197	Troglitazone	DOID:3382	Liposarcoma	-0.00112314912638928
DB02546	Vorinostat	DOID:0060061	Lymphoma, T-Cell, Cutaneous	-0.00115369754795808
DB00188	Bortezomib	DOID:4051	Rhabdomyosarcoma, Alveolar	-0.00117900263387721
DB00282	Pamidronate	DOID:4305	Giant Cell Tumor of Bone	-0.00118336136980962
DB02709	Resveratrol	DOID:8541	Sezary Syndrome	-0.00118515608150865
DB00328	Indomethacin	DOID:8552	Leukemia, Myelogenous, Chronic, BCR-ABL Positive	-0.00120315400451459
DB01590	Everolimus	DOID:169	Neuroendocrine Tumors	-0.00122966289026311
DB01169	Arsenic Trioxide	DOID:0060061	Lymphoma, T-Cell, Cutaneous	-0.00126993839931316
DB00242	Cladribine	DOID:0060061	Lymphoma, T-Cell, Cutaneous	-0.00134514557415227
DB00744	zileuton	DOID:8552	Leukemia, Myelogenous, Chronic, BCR-ABL Positive	-0.00136311802779826
DB01169	Arsenic Trioxide	DOID:8691	Mycosis Fungoides	-0.00138769932542765
DB00307	Bexarotene	DOID:0060061	Lymphoma, T-Cell, Cutaneous	-0.00139231841879123
DB00855	Aminolevulinic Acid	DOID:8691	Mycosis Fungoides	-0.00143473893834339
DB01080	Vigabatrin	DOID:13515	Tuberous Sclerosis	-0.00161078970507134
DB00943	Zalcitabine	DOID:0060058	Lymphoma	-0.00180324805283522
DB00553	Methoxsalen	DOID:0060061	Lymphoma, T-Cell, Cutaneous	-0.00188757176656612
DB00553	Methoxsalen	DOID:8691	Mycosis Fungoides	-0.00200533269237241
DB00681	Amphotericin B	DOID:3068	Glioblastoma	-0.00393167374068143
DB04815	Clioquinol	DOID:9119	Leukemia, Myeloid, Acute	-0.0043082487901645
DB06444	HU 211	DOID:3070	Glioma	-0.0074045394843672
DB00583	Carnitine	DOID:0060060	Lymphoma, Non-Hodgkin	-0.00764469120950034
DB00717	Norethindrone	DOID:3172	Adenoma	-0.00808766014144685
DB00480	Lenalidomide	DOID:9538	Multiple Myeloma	-0.00863339030506977
DB00480	Lenalidomide	DOID:707	Lymphoma, B-Cell	-0.00865752487185151
DB01357	Mestranol	DOID:3172	Adenoma	-0.00884252661476076
DB00480	Lenalidomide	DOID:0060060	Lymphoma, Non-Hodgkin	-0.00898962884030535
DB12948	3,4-dihydroxybenzohydroxamic acid	DOID:3071	Gliosarcoma	-0.00910117101261704
DB00448	Lansoprazole	DOID:9206	Barrett Esophagus	-0.0095279464478924
DB12948	3,4-dihydroxybenzohydroxamic acid	DOID:3070	Glioma	-0.00958643641612339
DB12948	3,4-dihydroxybenzohydroxamic acid	DOID:0050902	Medulloblastoma	-0.0103382042322482
DB01759	kojic acid	DOID:3172	Adenoma	-0.0105705550233633
DB11648	afuresertib	DOID:9538	Multiple Myeloma	-0.013924653948219
DB11648	afuresertib	DOID:0060060	Lymphoma, Non-Hodgkin	-0.0142808924835272
DB11648	afuresertib	DOID:8543	Hodgkin Disease	-0.014373823070337
DB06412	Oxymetholone	DOID:9538	Multiple Myeloma	-0.0151065405615765
DB06412	Oxymetholone	DOID:9119	Leukemia, Myeloid, Acute	-0.0153149724100105
DB08868	Fingolimod Hydrochloride	DOID:8552	Leukemia, Myelogenous, Chronic, BCR-ABL Positive	-0.0157877078110614
DB01177	Idarubicin	DOID:9538	Multiple Myeloma	-0.0175636248244587
DB01177	Idarubicin	DOID:9119	Leukemia, Myeloid, Acute	-0.0177720566729538
DB01177	Idarubicin	DOID:0060060	Lymphoma, Non-Hodgkin	-0.0179198633599689
DB01177	Idarubicin	DOID:0060058	Lymphoma	-0.0180435544978946
DB00724	Imiquimod	DOID:8632	Sarcoma, Kaposi	-0.0193018717612009
DB00724	Imiquimod	DOID:2513	Carcinoma, Basal Cell	-0.0193684271757318
DB00724	Imiquimod	DOID:255	Hemangioma	-0.0197874594148147
DB00909	Zonisamide	DOID:9538	Multiple Myeloma	-0.0216806799761303
DB13811	oblimersen	DOID:1040	Leukemia, Lymphocytic, Chronic, B-Cell	-0.0226602564553116
DB13811	oblimersen	DOID:9538	Multiple Myeloma	-0.0231340377631282
DB13811	oblimersen	DOID:707	Lymphoma, B-Cell	-0.023158172329834
DB01073	fludarabine	DOID:1040	Leukemia, Lymphocytic, Chronic, B-Cell	-0.0236706948431898
DB01073	fludarabine	DOID:1037	Leukemia, Lymphoid	-0.0242157898866809
DB01073	fludarabine	DOID:9119	Leukemia, Myeloid, Acute	-0.0243529079996381
DB00590	Doxazosin	DOID:127	Choroid Neoplasms	-0.0263495817792299
DB01700	AICA ribonucleotide	DOID:3068	Glioblastoma	-0.0316405900405777
DB00627	Niacin	DOID:9119	Leukemia, Myeloid, Acute	-0.0316968521541248
DB03057	Malondialdehyde	DOID:11612	Polycystic Ovary Syndrome	-0.0320479475238016
DB03057	Malondialdehyde	DOID:8552	Leukemia, Myelogenous, Chronic, BCR-ABL Positive	-0.0327628334887569
DB06536	tesaglitazar	DOID:3355	Fibrosarcoma	-0.0329138735732094
DB06536	tesaglitazar	DOID:255	Hemangioma	-0.0332737242894799
DB00134	Methionine	DOID:3070	Glioma	-0.033354814033265
DB09199	netoglitazone	DOID:9538	Multiple Myeloma	-0.0334371873677712
DB01420	Testosterone Propionate	DOID:11612	Polycystic Ovary Syndrome	-0.035756799908101
DB01420	Testosterone Propionate	DOID:299	Adenocarcinoma	-0.0357703286810425
DB00422	Methylphenidate	DOID:687	Hepatoblastoma	-0.036300431449668
DB06448	lonafarnib	DOID:9538	Multiple Myeloma	-0.0371649611306007
DB01698	Rutin	DOID:9538	Multiple Myeloma	-0.0417273052057797
DB01254	Dasatinib	DOID:8552	Leukemia, Myelogenous, Chronic, BCR-ABL Positive	-0.0417297479399737
DB05258	Interferon-alpha	DOID:8552	Leukemia, Myelogenous, Chronic, BCR-ABL Positive	-0.0430913785670844
DB08889	carfilzomib	DOID:9538	Multiple Myeloma	-0.0437370438174194
DB02375	myricetin	DOID:3068	Glioblastoma	-0.0488950701386313
DB01100	Pimozide	DOID:299	Adenocarcinoma	-0.0491920121390745
DB15304	Carrageenan	DOID:3355	Fibrosarcoma	-0.050953569609368
DB00213	Pantoprazole	DOID:9206	Barrett Esophagus	-0.0537804919781883
DB06179	darinaparsin	DOID:9538	Multiple Myeloma	-0.0552516929870489
DB06179	darinaparsin	DOID:8543	Hodgkin Disease	-0.055700862109589
DB01094	hesperetin	DOID:299	Adenocarcinoma	-0.0600728862077294
DB13964	Peanut Oil	DOID:3172	Adenoma	-0.0605907674948377
DB00904	Ondansetron	DOID:171	Neuroectodermal Tumors	-0.0609253371237347
DB00304	Desogestrel	DOID:11612	Polycystic Ovary Syndrome	-0.0644236053716873
DB00014	Goserelin	DOID:127	Choroid Neoplasms	-0.0680372473937785
DB00196	Fluconazole	DOID:3068	Glioblastoma	-0.0695631320366943
DB00947	Fulvestrant	DOID:769	Neuroblastoma	-0.0746196611889501
DB01162	Terazosin	DOID:2671	Carcinoma, Transitional Cell	-0.0766366883496996
DB00884	Risedronic Acid	DOID:2645	Mesothelioma	-0.0778634235011897
DB06809	plerixafor octahydrochloride	DOID:3068	Glioblastoma	-0.0779307662749674
DB08633	O-(Chloroacetylcarbamoyl)fumagillol	DOID:2671	Carcinoma, Transitional Cell	-0.0806989135163941
DB01099	Flucytosine	DOID:3068	Glioblastoma	-0.104118170287468
DB04571	Trioxsalen	DOID:8691	Mycosis Fungoides	-0.10790966309264
DB14322	Coconut Oil	DOID:3172	Adenoma	-0.109365077064914
DB00443	Betamethasone	DOID:255	Hemangioma	-0.123930682614092
