# Supplementary material for: DDCM: A Computational Strategy for Drug Repositioning Based on Support-Vector Regression Algorithm
Source: Int J Mol Sci. 2024 May 12;25(10):5267. doi: 10.3390/ijms25105267 (PMC11121335; doi:10.3390/ijms25105267)
Supplement: Supplementary file 1 [file ijms-25-05267-s001.zip › File S4/1_c04.588_CorScore/cervical cancer_score.csv]

DrugBankID	DrugName	DOID	DiseaseName	score
0.0045814142983352	0.0124421051070038
DB00720	Clodronic Acid	DOID:9538	Multiple Myeloma	0.430060247753723
DB00694	Daunorubicin	DOID:0060060	Lymphoma, Non-Hodgkin	0.334140192834194
DB01357	Mestranol	DOID:3172	Adenoma	0.3320475624203
DB00694	Daunorubicin	DOID:9119	Leukemia, Myeloid, Acute	0.327253655069559
DB00694	Daunorubicin	DOID:8584	Burkitt Lymphoma	0.324593546589954
DB00694	Daunorubicin	DOID:299	Adenocarcinoma	0.323873495394226
DB00694	Daunorubicin	DOID:1618	Fibroadenoma	0.314075638753404
DB01138	Sulfinpyrazone	DOID:9538	Multiple Myeloma	0.260537308048101
DB01162	Terazosin	DOID:2671	Carcinoma, Transitional Cell	0.260128982872254
DB12257	Platinum	DOID:769	Neuroblastoma	0.252739242229786
DB04942	tamibarotene	DOID:9538	Multiple Myeloma	0.242057276003422
DB06810	Plicamycin	DOID:3247	Rhabdomyosarcoma	0.219655274898565
DB13014	hypericin	DOID:3068	Glioblastoma	0.218714475220916
DB00947	Fulvestrant	DOID:769	Neuroblastoma	0.208246191763712
DB01394	Colchicine	DOID:9538	Multiple Myeloma	0.188155879057699
DB05260	gallium nitrate	DOID:0060060	Lymphoma, Non-Hodgkin	0.181844393794547
DB11919	O(6)-benzylguanine	DOID:3070	Glioma	0.169249064146755
DB05220	MLN 8237	DOID:769	Neuroblastoma	0.168998693691202
DB00352	Thioguanine	DOID:9119	Leukemia, Myeloid, Acute	0.168871509722832
DB15304	Carrageenan	DOID:3355	Fibrosarcoma	0.165877473239215
DB00352	Thioguanine	DOID:1037	Leukemia, Lymphoid	0.161658573961643
DB00448	Lansoprazole	DOID:9206	Barrett Esophagus	0.159952773151814
DB00137	Lutein	DOID:11612	Polycystic Ovary Syndrome	0.148178257108207
DB09350	Piperonyl Butoxide	DOID:3172	Adenoma	0.143484917598732
DB09054	idelalisib	DOID:0060058	Lymphoma	0.134197745786212
DB12948	3,4-dihydroxybenzohydroxamic acid	DOID:0050902	Medulloblastoma	0.128497036476808
DB13811	oblimersen	DOID:707	Lymphoma, B-Cell	0.126792922102139
DB13811	oblimersen	DOID:9538	Multiple Myeloma	0.126570730612208
DB13811	oblimersen	DOID:1040	Leukemia, Lymphocytic, Chronic, B-Cell	0.123840585184424
DB00302	Tranexamic Acid	DOID:127	Choroid Neoplasms	0.121624484641062
DB09054	idelalisib	DOID:1037	Leukemia, Lymphoid	0.120229727007834
DB00724	Imiquimod	DOID:255	Hemangioma	0.118144298368219
DB04066	trans-3-(4'-hydroxyphenyl)-2-propenoic acid	DOID:299	Adenocarcinoma	0.117537357177691
DB12948	3,4-dihydroxybenzohydroxamic acid	DOID:3070	Glioma	0.115148446235973
DB00724	Imiquimod	DOID:2513	Carcinoma, Basal Cell	0.114271471851017
DB00724	Imiquimod	DOID:8632	Sarcoma, Kaposi	0.11085243605883
DB12948	3,4-dihydroxybenzohydroxamic acid	DOID:3071	Gliosarcoma	0.108082289161384
DB09053	PCI 32765	DOID:1040	Leukemia, Lymphocytic, Chronic, B-Cell	0.101113696337862
DB09053	PCI 32765	DOID:1037	Leukemia, Lymphoid	0.0998865589071005
DB02424	geldanamycin	DOID:3068	Glioblastoma	0.0944149027559893
DB01033	Mercaptopurine	DOID:9119	Leukemia, Myeloid, Acute	0.0928070202359545
DB00421	Spironolactone	DOID:11612	Polycystic Ovary Syndrome	0.0921637151499073
DB06176	romidepsin	DOID:0060061	Lymphoma, T-Cell, Cutaneous	0.0905769734055235
DB01177	Idarubicin	DOID:0060060	Lymphoma, Non-Hodgkin	0.0890549527678696
DB01177	Idarubicin	DOID:0060058	Lymphoma	0.0889234980207527
DB00481	Raloxifene Hydrochloride	DOID:127	Choroid Neoplasms	0.0863696130457689
DB04348	Taurocholic Acid	DOID:1967	Leiomyosarcoma	0.086318513183804
DB01033	Mercaptopurine	DOID:1037	Leukemia, Lymphoid	0.0855940844748326
DB00481	Raloxifene Hydrochloride	DOID:9538	Multiple Myeloma	0.0834135999379792
DB00435	Nitric Oxide	DOID:0060058	Lymphoma	0.0827282732660908
DB01177	Idarubicin	DOID:9119	Leukemia, Myeloid, Acute	0.0821684150036836
DB00470	Dronabinol	DOID:3070	Glioma	0.0819594658036704
DB03419	Uracil	DOID:139	Papilloma	0.0801356067927894
DB01177	Idarubicin	DOID:9538	Multiple Myeloma	0.0789127621018852
DB01017	Minocycline	DOID:3070	Glioma	0.0787503288222149
DB00213	Pantoprazole	DOID:9206	Barrett Esophagus	0.078171098366105
DB01017	Minocycline	DOID:139	Papilloma	0.0778595213271085
DB00481	Raloxifene Hydrochloride	DOID:2671	Carcinoma, Transitional Cell	0.0763041965705502
DB01073	fludarabine	DOID:9119	Leukemia, Myeloid, Acute	0.0759439534609887
DB12874	quizartinib	DOID:9119	Leukemia, Myeloid, Acute	0.0747370887670901
DB11616	pirarubicin	DOID:9119	Leukemia, Myeloid, Acute	0.0735959867348401
DB00435	Nitric Oxide	DOID:299	Adenocarcinoma	0.0725930305727054
DB00564	Carbamazepine	DOID:0060058	Lymphoma	0.0724446061542891
DB00753	Isoflurane	DOID:3172	Adenoma	0.0716446855163075
DB01073	fludarabine	DOID:1040	Leukemia, Lymphocytic, Chronic, B-Cell	0.0699581551315995
DB00553	Methoxsalen	DOID:8691	Mycosis Fungoides	0.0695305564384727
DB11616	pirarubicin	DOID:2645	Mesothelioma	0.0693290181796107
DB00014	Goserelin	DOID:127	Choroid Neoplasms	0.0688226175883732
DB01073	fludarabine	DOID:1037	Leukemia, Lymphoid	0.0687310176996234
DB00143	Glutathione	DOID:11612	Polycystic Ovary Syndrome	0.0658868173420701
DB00882	Clomiphene	DOID:299	Adenocarcinoma	0.0648380158678379
DB00882	Clomiphene	DOID:11612	Polycystic Ovary Syndrome	0.0647721163223964
DB00571	Propranolol	DOID:255	Hemangioma	0.0646024374970604
DB00553	Methoxsalen	DOID:0060061	Lymphoma, T-Cell, Cutaneous	0.0644670336816648
DB06176	romidepsin	DOID:2671	Carcinoma, Transitional Cell	0.0638542019065873
DB00681	Amphotericin B	DOID:3068	Glioblastoma	0.0619229850973231
DB04571	Trioxsalen	DOID:8691	Mycosis Fungoides	0.0606471837847904
DB00815	Sodium Dodecyl Sulfate	DOID:299	Adenocarcinoma	0.059856635421277
DB11616	pirarubicin	DOID:5485	Sarcoma, Synovial	0.0598410703247548
DB00564	Carbamazepine	DOID:1040	Leukemia, Lymphocytic, Chronic, B-Cell	0.0597037248081295
DB04690	Camptothecin	DOID:1037	Leukemia, Lymphoid	0.05877601792758
DB11251	Tocopherols	DOID:2645	Mesothelioma	0.0564942235177443
DB04690	Camptothecin	DOID:3070	Glioma	0.0564367147921769
DB06448	lonafarnib	DOID:9538	Multiple Myeloma	0.0532686264317454
DB00443	Betamethasone	DOID:255	Hemangioma	0.0499108236077929
DB04690	Camptothecin	DOID:3071	Gliosarcoma	0.0493705577172958
DB06757	Manganese	DOID:3068	Glioblastoma	0.0492975442977605
DB01373	Calcium	DOID:8552	Leukemia, Myelogenous, Chronic, BCR-ABL Positive	0.0491655111248199
DB04865	Homoharringtonine	DOID:0060058	Lymphoma	0.0487948349875868
DB02901	Dihydrotestosterone	DOID:11612	Polycystic Ovary Syndrome	0.0476949408253293
DB01211	Clarithromycin	DOID:9538	Multiple Myeloma	0.0460984909410145
DB00863	Ranitidine	DOID:9206	Barrett Esophagus	0.0456606339440088
DB01373	Calcium	DOID:0060060	Lymphoma, Non-Hodgkin	0.0455867435778516
DB01100	Pimozide	DOID:299	Adenocarcinoma	0.0443772340789101
DB00717	Norethindrone	DOID:3172	Adenoma	0.0402272516958268
DB01136	Carvedilol	DOID:3070	Glioma	0.0402038175087147
DB04815	Clioquinol	DOID:9119	Leukemia, Myeloid, Acute	0.0383185769960563
DB06174	Noscapine	DOID:715	Leukemia, T-Cell	0.0382695679303098
DB00727	Nitroglycerin	DOID:4928	Cholangiocarcinoma	0.037826189183612
DB13182	daidzein	DOID:299	Adenocarcinoma	0.0346339223721068
DB01268	Sunitinib	DOID:169	Neuroendocrine Tumors	0.0336639650774068
DB06174	Noscapine	DOID:3070	Glioma	0.0334434877822531
DB01268	Sunitinib	DOID:9253	Gastrointestinal Stromal Tumors	0.032481798945944
DB08804	Nandrolone Decanoate	DOID:255	Hemangioma	0.0318540929452309
DB03068	pyrimidin-2-one beta-ribofuranoside	DOID:9538	Multiple Myeloma	0.0315768774609546
DB15588	ursolic acid	DOID:139	Papilloma	0.0300688277674143
DB13911	Eosine I Bluish	DOID:715	Leukemia, T-Cell	0.0297169612406918
DB14545	hydrocortisone hemisuccinate	DOID:0060058	Lymphoma	0.0285052407320261
DB00594	Amiloride	DOID:2671	Carcinoma, Transitional Cell	0.0281290322609126
DB00262	Carmustine	DOID:8691	Mycosis Fungoides	0.0273244168973236
DB00904	Ondansetron	DOID:171	Neuroectodermal Tumors	0.0272523689094204
DB00855	Aminolevulinic Acid	DOID:8691	Mycosis Fungoides	0.027172121078262
DB01115	Nifedipine	DOID:3068	Glioblastoma	0.0263828644129533
DB00242	Cladribine	DOID:0060061	Lymphoma, T-Cell, Cutaneous	0.0225827659189346
DB02546	Vorinostat	DOID:0060061	Lymphoma, T-Cell, Cutaneous	0.0222961515605522
DB00307	Bexarotene	DOID:0060061	Lymphoma, T-Cell, Cutaneous	0.0222406422584213
DB00806	Pentoxifylline	DOID:0060061	Lymphoma, T-Cell, Cutaneous	0.022055128548893
DB01254	Dasatinib	DOID:8552	Leukemia, Myelogenous, Chronic, BCR-ABL Positive	0.0217282288459885
DB01115	Nifedipine	DOID:127	Choroid Neoplasms	0.0212159897586541
DB00909	Zonisamide	DOID:9538	Multiple Myeloma	0.0210401503183932
DB00682	Warfarin	DOID:9538	Multiple Myeloma	0.0187614645231197
DB04258	seocalcitol	DOID:3070	Glioma	0.0184374469644728
DB00188	Bortezomib	DOID:4051	Rhabdomyosarcoma, Alveolar	0.0180006396297825
DB00619	Imatinib Mesylate	DOID:8552	Leukemia, Myelogenous, Chronic, BCR-ABL Positive	0.0168549000930988
DB01234	Dexamethasone	DOID:8552	Leukemia, Myelogenous, Chronic, BCR-ABL Positive	0.0167216891881112
DB00987	Cytarabine	DOID:8552	Leukemia, Myelogenous, Chronic, BCR-ABL Positive	0.016522535829002
DB01262	Decitabine	DOID:8552	Leukemia, Myelogenous, Chronic, BCR-ABL Positive	0.0165135373283733
DB00860	Prednisolone	DOID:8552	Leukemia, Myelogenous, Chronic, BCR-ABL Positive	0.0164529943409055
DB04572	Thiotepa	DOID:8552	Leukemia, Myelogenous, Chronic, BCR-ABL Positive	0.0164492250145718
DB00188	Bortezomib	DOID:8552	Leukemia, Myelogenous, Chronic, BCR-ABL Positive	0.0164439336573749
DB02546	Vorinostat	DOID:8552	Leukemia, Myelogenous, Chronic, BCR-ABL Positive	0.0164037416402986
DB01008	Busulfan	DOID:8552	Leukemia, Myelogenous, Chronic, BCR-ABL Positive	0.0162523762179851
DB00398	Sorafenib	DOID:8552	Leukemia, Myelogenous, Chronic, BCR-ABL Positive	0.0162024852191515
DB00328	Indomethacin	DOID:8552	Leukemia, Myelogenous, Chronic, BCR-ABL Positive	0.0161343694073632
DB01005	Hydroxyurea	DOID:8552	Leukemia, Myelogenous, Chronic, BCR-ABL Positive	0.0160004202399955
DB03057	Malondialdehyde	DOID:8552	Leukemia, Myelogenous, Chronic, BCR-ABL Positive	0.0144972460542918
DB06412	Oxymetholone	DOID:9119	Leukemia, Myeloid, Acute	0.0143062595862531
DB01590	Everolimus	DOID:169	Neuroendocrine Tumors	0.0141286116371997
DB04824	Phenolphthalein	DOID:0060058	Lymphoma	0.0139456937181963
DB00943	Zalcitabine	DOID:0060058	Lymphoma	0.0138395729925411
DB00104	Octreotide	DOID:169	Neuroendocrine Tumors	0.0133350493561479
DB01168	Procarbazine	DOID:0060060	Lymphoma, Non-Hodgkin	0.0132727197534501
DB00619	Imatinib Mesylate	DOID:9253	Gastrointestinal Stromal Tumors	0.0131899163639486
DB00772	Malathion	DOID:0060060	Lymphoma, Non-Hodgkin	0.0131757616799335
DB00688	Mycophenolic Acid	DOID:0060058	Lymphoma	0.0131591546775149
DB01168	Procarbazine	DOID:0060058	Lymphoma	0.0131412650062803
DB00851	Dacarbazine	DOID:0060060	Lymphoma, Non-Hodgkin	0.0130454814988583
DB11663	2-(1H-indazol-4-yl)-6-(4-methanesulfonylpiperazin-1-ylmethyl)-4-morpholin-4-ylthieno(3,2-d)pyrimidine	DOID:9253	Gastrointestinal Stromal Tumors	0.0130420934186579
DB00252	Phenytoin	DOID:0060060	Lymphoma, Non-Hodgkin	0.0130392315955869
DB00773	Etoposide	DOID:0060060	Lymphoma, Non-Hodgkin	0.0130228287611282
DB01234	Dexamethasone	DOID:0060058	Lymphoma	0.0130114668951007
DB11663	2-(1H-indazol-4-yl)-6-(4-methanesulfonylpiperazin-1-ylmethyl)-4-morpholin-4-ylthieno(3,2-d)pyrimidine	DOID:0060058	Lymphoma	0.0129968548552612
DB01042	Melphalan	DOID:0060060	Lymphoma, Non-Hodgkin	0.0129475685166198
DB00987	Cytarabine	DOID:0060060	Lymphoma, Non-Hodgkin	0.012943768283592
DB01204	Mitoxantrone	DOID:0060060	Lymphoma, Non-Hodgkin	0.0129382545230589
DB00650	Leucovorin	DOID:0060060	Lymphoma, Non-Hodgkin	0.0129261768045079
DB00773	Etoposide	DOID:0060058	Lymphoma	0.0128913740130876
DB00877	Sirolimus	DOID:13515	Tuberous Sclerosis	0.0128787374636194
DB00860	Prednisolone	DOID:0060060	Lymphoma, Non-Hodgkin	0.0128742267953299
DB04572	Thiotepa	DOID:0060060	Lymphoma, Non-Hodgkin	0.0128704574685365
DB00431	Hexachlorocyclohexane	DOID:0060060	Lymphoma, Non-Hodgkin	0.0128701707959881
DB00136	Calcitriol	DOID:0060060	Lymphoma, Non-Hodgkin	0.0128628132182393
DB11094	Vitamin D	DOID:0060058	Lymphoma	0.0128587745347228
DB00444	Teniposide	DOID:0060060	Lymphoma, Non-Hodgkin	0.012844006155966
DB00987	Cytarabine	DOID:0060058	Lymphoma	0.0128123135358666
DB11672	Curcumin	DOID:0060058	Lymphoma	0.0128087558117531
DB01204	Mitoxantrone	DOID:0060058	Lymphoma	0.0128067997767631
DB01262	Decitabine	DOID:0060058	Lymphoma	0.0128033150349
DB13323	Trichloroethylene	DOID:0060060	Lymphoma, Non-Hodgkin	0.0128010820689341
DB00650	Leucovorin	DOID:0060058	Lymphoma	0.0127947220584363
DB13424	DDT	DOID:0060060	Lymphoma, Non-Hodgkin	0.0127905643760113
DB01041	Thalidomide	DOID:0060060	Lymphoma, Non-Hodgkin	0.0127785751363089
DB01590	Everolimus	DOID:13515	Tuberous Sclerosis	0.0127725509192486
DB14085	Cadmium	DOID:0060060	Lymphoma, Non-Hodgkin	0.0127624859130859
DB01143	Amifostine	DOID:0060060	Lymphoma, Non-Hodgkin	0.0127545783118081
DB04572	Thiotepa	DOID:0060058	Lymphoma	0.0127390027213294
DB08398	2-amino-1-methyl-6-phenylimidazo(4,5-b)pyridine	DOID:0060058	Lymphoma	0.01273556592427
DB00959	Methylprednisolone	DOID:0060060	Lymphoma, Non-Hodgkin	0.0127343965794881
DB00188	Bortezomib	DOID:0060058	Lymphoma	0.0127337113640029
DB00136	Calcitriol	DOID:0060058	Lymphoma	0.0127313584706907
DB00993	Azathioprine	DOID:0060060	Lymphoma, Non-Hodgkin	0.0126832584856939
DB01008	Busulfan	DOID:0060060	Lymphoma, Non-Hodgkin	0.012673608671532
DB00262	Carmustine	DOID:0060058	Lymphoma	0.0126582619289663
DB01041	Thalidomide	DOID:0060058	Lymphoma	0.0126471203888518
DB02994	Cacodylic Acid	DOID:0060058	Lymphoma	0.012629580804331
DB00624	Testosterone	DOID:0060060	Lymphoma, Non-Hodgkin	0.0126101372152163
DB01030	Topotecan	DOID:0060060	Lymphoma, Non-Hodgkin	0.0126083498274336
DB00227	Lovastatin	DOID:0060058	Lymphoma	0.0126063894799137
DB00959	Methylprednisolone	DOID:0060058	Lymphoma	0.0126029418319448
DB00291	Chlorambucil	DOID:0060060	Lymphoma, Non-Hodgkin	0.0125695567254016
DB00134	Methionine	DOID:3070	Glioma	0.0125664106209011
DB00993	Azathioprine	DOID:0060058	Lymphoma	0.012551803738251
DB00398	Sorafenib	DOID:9253	Gastrointestinal Stromal Tumors	0.0125375014894897
DB00276	Amsacrine	DOID:9119	Leukemia, Myeloid, Acute	0.0124672873048876
DB01206	Lomustine	DOID:0060058	Lymphoma	0.0124467130528705
DB00291	Chlorambucil	DOID:0060058	Lymphoma	0.0124381019785804
DB00635	Prednisone	DOID:0060060	Lymphoma, Non-Hodgkin	0.0123103537108855
DB00982	Isotretinoin	DOID:0060058	Lymphoma	0.0122866617628794
DB06287	temsirolimus	DOID:13515	Tuberous Sclerosis	0.0122242773680623
DB00682	Warfarin	DOID:2671	Carcinoma, Transitional Cell	0.0116520611551027
DB00608	Chloroquine	DOID:3068	Glioblastoma	0.0114964584989214
DB00317	Gefitinib	DOID:3068	Glioblastoma	0.0111577839253269
DB12662	naveglitazar	DOID:3382	Liposarcoma	0.0111537161577504
DB01234	Dexamethasone	DOID:3068	Glioblastoma	0.0111236187376542
DB02169	Okadaic Acid	DOID:3068	Glioblastoma	0.0110655661485343
DB06412	Oxymetholone	DOID:9538	Multiple Myeloma	0.011050606684174
DB13069	Nimustine	DOID:3068	Glioblastoma	0.0110295013738921
DB00851	Dacarbazine	DOID:3068	Glioblastoma	0.0110261785934466
DB00970	Dactinomycin	DOID:3068	Glioblastoma	0.0109957499738386
DB00762	Irinotecan	DOID:3068	Glioblastoma	0.0109806827447662
DB00795	Sulfasalazine	DOID:3068	Glioblastoma	0.0109405721394899
DB06774	Capsaicin	DOID:3068	Glioblastoma	0.0109303071269815
DB01042	Melphalan	DOID:3068	Glioblastoma	0.0109282656109559
DB11672	Curcumin	DOID:3068	Glioblastoma	0.0109209076539389
DB04216	Quercetin	DOID:3068	Glioblastoma	0.010887846830921
DB00945	Aspirin	DOID:3068	Glioblastoma	0.0108763594088568
DB00188	Bortezomib	DOID:3068	Glioblastoma	0.0108458632066204
DB00305	Mitomycin	DOID:3068	Glioblastoma	0.0108343403597419
DB00444	Teniposide	DOID:3068	Glioblastoma	0.010824703250684
DB00197	Troglitazone	DOID:3382	Liposarcoma	0.0108051685217807
DB00262	Carmustine	DOID:3068	Glioblastoma	0.0107704137702062
DB01041	Thalidomide	DOID:3068	Glioblastoma	0.0107592722300189
DB08865	Crizotinib	DOID:3068	Glioblastoma	0.0107189742776821
DB05424	Canertinib	DOID:3068	Glioblastoma	0.0106775214404206
DB00624	Testosterone	DOID:3068	Glioblastoma	0.010590834311112
DB01030	Topotecan	DOID:3068	Glioblastoma	0.0105890469218266
DB00829	Diazepam	DOID:3068	Glioblastoma	0.0105715923025193
DB01206	Lomustine	DOID:3068	Glioblastoma	0.0105588648950001
DB00328	Indomethacin	DOID:3068	Glioblastoma	0.0105362989569515
DB08901	ponatinib	DOID:8552	Leukemia, Myelogenous, Chronic, BCR-ABL Positive	0.010469863488449
DB06287	temsirolimus	DOID:3068	Glioblastoma	0.0104650852324928
DB00398	Sorafenib	DOID:3382	Liposarcoma	0.0104024975427694
DB00853	Temozolomide	DOID:3068	Glioblastoma	0.0103915551483016
DB00220	Nelfinavir	DOID:3382	Liposarcoma	0.0101896383252209
DB01168	Procarbazine	DOID:0050902	Medulloblastoma	0.0101825333338237
DB12445	nitroaspirin	DOID:9206	Barrett Esophagus	0.0101454005541235
DB06510	muraglitazar	DOID:3382	Liposarcoma	0.0101133482720856
DB09073	palbociclib	DOID:3382	Liposarcoma	0.0101017907279701
DB00773	Etoposide	DOID:0050902	Medulloblastoma	0.00993264234063293
DB01042	Melphalan	DOID:0050902	Medulloblastoma	0.00985738209683948
DB00987	Cytarabine	DOID:0050902	Medulloblastoma	0.00985358186346838
DB00650	Leucovorin	DOID:0050902	Medulloblastoma	0.0098359903845939
DB00783	Estradiol	DOID:0050902	Medulloblastoma	0.00979786972695581
DB04572	Thiotepa	DOID:0050902	Medulloblastoma	0.0097802710490937
DB00188	Bortezomib	DOID:0050902	Medulloblastoma	0.00977497969193194
DB02546	Vorinostat	DOID:0050902	Medulloblastoma	0.00973478767516564
DB00262	Carmustine	DOID:0050902	Medulloblastoma	0.00969953025527889
DB01008	Busulfan	DOID:0050902	Medulloblastoma	0.00958342225162287
DB00398	Sorafenib	DOID:0050902	Medulloblastoma	0.00953353125423436
DB13069	Nimustine	DOID:4359	Melanoma, Amelanotic	0.00952631491551933
DB00851	Dacarbazine	DOID:4359	Melanoma, Amelanotic	0.00952299213516624
DB00853	Temozolomide	DOID:0050902	Medulloblastoma	0.00932067163361225
DB00262	Carmustine	DOID:4928	Cholangiocarcinoma	0.0091009068177896
DB01041	Thalidomide	DOID:4928	Cholangiocarcinoma	0.00908976527776037
DB00276	Amsacrine	DOID:299	Adenocarcinoma	0.00908712762868566
DB01065	Melatonin	DOID:4928	Cholangiocarcinoma	0.00900813715518086
DB01174	Phenobarbital	DOID:4928	Cholangiocarcinoma	0.00892982928492955
DB01701	propylene dichloride	DOID:4928	Cholangiocarcinoma	0.00886168172595378
DB01168	Procarbazine	DOID:8543	Hodgkin Disease	0.00836736231494358
DB00526	Oxaliplatin	DOID:299	Adenocarcinoma	0.00828039675967293
DB00851	Dacarbazine	DOID:8543	Hodgkin Disease	0.00814012406124195
DB00252	Phenytoin	DOID:8543	Hodgkin Disease	0.00813387415800257
DB00773	Etoposide	DOID:8543	Hodgkin Disease	0.00811747132195137
DB00242	Cladribine	DOID:285	Leukemia, Hairy Cell	0.0080696649213314
DB01042	Melphalan	DOID:8543	Hodgkin Disease	0.00804221107784705
DB00987	Cytarabine	DOID:8543	Hodgkin Disease	0.00803841084491338
DB01204	Mitoxantrone	DOID:8543	Hodgkin Disease	0.008032897084812
DB00650	Leucovorin	DOID:8543	Hodgkin Disease	0.00802081936672147
DB00860	Prednisolone	DOID:8543	Hodgkin Disease	0.00796886935706162
DB04572	Thiotepa	DOID:8543	Hodgkin Disease	0.00796510002989167
DB00428	Streptozocin	DOID:8543	Hodgkin Disease	0.00794164694961072
DB00444	Teniposide	DOID:8543	Hodgkin Disease	0.00793864871756675
DB00888	Mechlorethamine	DOID:8543	Hodgkin Disease	0.00792448858924441
DB00570	Vinblastine	DOID:8543	Hodgkin Disease	0.00789226141445695
DB00603	Medroxyprogesterone Acetate	DOID:3007	Carcinoma, Ductal	0.00788733921417758
DB00262	Carmustine	DOID:8543	Hodgkin Disease	0.00788435923754235
DB00959	Methylprednisolone	DOID:8543	Hodgkin Disease	0.00782903914071894
DB15334	biochanin A	DOID:3068	Glioblastoma	0.0077878089213452
DB01008	Busulfan	DOID:8543	Hodgkin Disease	0.00776825123241462
DB00928	Azacitidine	DOID:285	Leukemia, Hairy Cell	0.00775143688114596
DB01206	Lomustine	DOID:8543	Hodgkin Disease	0.00767281036144737
DB00635	Prednisone	DOID:8543	Hodgkin Disease	0.00740499627264565
DB00282	Pamidronate	DOID:4305	Giant Cell Tumor of Bone	0.00709522912671831
DB00399	Zoledronic Acid	DOID:4305	Giant Cell Tumor of Bone	0.0068944973004281
DB00608	Chloroquine	DOID:9119	Leukemia, Myeloid, Acute	0.00662922364099102
DB00746	Deferoxamine	DOID:9119	Leukemia, Myeloid, Acute	0.00661597101197372
DB12025	triptolide	DOID:9119	Leukemia, Myeloid, Acute	0.00637002147112461
DB01234	Dexamethasone	DOID:9119	Leukemia, Myeloid, Acute	0.00625638387851321
DB00630	Alendronate	DOID:4305	Giant Cell Tumor of Bone	0.00624227741361346
DB01248	Docetaxel	DOID:9119	Leukemia, Myeloid, Acute	0.00622906526584607
DB00242	Cladribine	DOID:9119	Leukemia, Myeloid, Acute	0.00622505068928155
DB01393	Bezafibrate	DOID:9119	Leukemia, Myeloid, Acute	0.00622048348420342
DB00197	Troglitazone	DOID:9119	Leukemia, Myeloid, Acute	0.00613985088785781
DB00773	Etoposide	DOID:9119	Leukemia, Myeloid, Acute	0.00613629099666354
DB00762	Irinotecan	DOID:9119	Leukemia, Myeloid, Acute	0.00611344788556042
DB00603	Medroxyprogesterone Acetate	DOID:9119	Leukemia, Myeloid, Acute	0.00610504000303066
DB11094	Vitamin D	DOID:9119	Leukemia, Myeloid, Acute	0.00610369151768061
DB00987	Cytarabine	DOID:9119	Leukemia, Myeloid, Acute	0.00605723051908199
DB01204	Mitoxantrone	DOID:9119	Leukemia, Myeloid, Acute	0.0060517167603
DB01262	Decitabine	DOID:9119	Leukemia, Myeloid, Acute	0.00604823201867585
DB00860	Prednisolone	DOID:9119	Leukemia, Myeloid, Acute	0.00598768903088384
DB00188	Bortezomib	DOID:9119	Leukemia, Myeloid, Acute	0.00597862834782755
DB00136	Calcitriol	DOID:9119	Leukemia, Myeloid, Acute	0.00597627545437415
DB03496	alvocidib	DOID:9119	Leukemia, Myeloid, Acute	0.0059272174991791
DB00523	Alitretinoin	DOID:9119	Leukemia, Myeloid, Acute	0.00591074160055324
DB00928	Azacitidine	DOID:9119	Leukemia, Myeloid, Acute	0.00590682264886652
DB00396	Progesterone	DOID:127	Choroid Neoplasms	0.00590240525425819
DB01041	Thalidomide	DOID:9119	Leukemia, Myeloid, Acute	0.00589203737235408
DB01188	Ciclopirox	DOID:9119	Leukemia, Myeloid, Acute	0.00585866442285906
DB08865	Crizotinib	DOID:9119	Leukemia, Myeloid, Acute	0.0058517394179984
DB03843	Formaldehyde	DOID:127	Choroid Neoplasms	0.00582052534263041
DB01008	Busulfan	DOID:9119	Leukemia, Myeloid, Acute	0.00578707090807004
DB11672	Curcumin	DOID:127	Choroid Neoplasms	0.00575403300140539
DB00398	Sorafenib	DOID:9119	Leukemia, Myeloid, Acute	0.00573717990965747
DB00996	Gabapentin	DOID:127	Choroid Neoplasms	0.00572141399557954
DB00783	Estradiol	DOID:127	Choroid Neoplasms	0.00570187858860979
DB00328	Indomethacin	DOID:9119	Leukemia, Myeloid, Acute	0.00566906409845088
DB00007	Leuprolide	DOID:127	Choroid Neoplasms	0.00565131559084061
DB00636	Clofibrate	DOID:127	Choroid Neoplasms	0.00563388178545551
DB01005	Hydroxyurea	DOID:9119	Leukemia, Myeloid, Acute	0.00553511493119149
DB09073	palbociclib	DOID:9119	Leukemia, Myeloid, Acute	0.00543647309387893
DB00635	Prednisone	DOID:9119	Leukemia, Myeloid, Acute	0.0054238159474271
DB00812	Phenylbutazone	DOID:9119	Leukemia, Myeloid, Acute	0.00533323447748143
DB00583	Carnitine	DOID:0060060	Lymphoma, Non-Hodgkin	0.00527860086361606
DB00925	Phenoxybenzamine	DOID:127	Choroid Neoplasms	0.00525519954135875
DB01406	Danazol	DOID:127	Choroid Neoplasms	0.00517070110882331
DB06825	Triptorelin Pamoate	DOID:127	Choroid Neoplasms	0.00511290055337751
DB11663	2-(1H-indazol-4-yl)-6-(4-methanesulfonylpiperazin-1-ylmethyl)-4-morpholin-4-ylthieno(3,2-d)pyrimidine	DOID:3247	Rhabdomyosarcoma	0.00491555991842737
DB00851	Dacarbazine	DOID:3247	Rhabdomyosarcoma	0.00483273181515972
DB00773	Etoposide	DOID:3247	Rhabdomyosarcoma	0.00481007907699268
DB00970	Dactinomycin	DOID:3247	Rhabdomyosarcoma	0.0048023031954478
DB00762	Irinotecan	DOID:3247	Rhabdomyosarcoma	0.00478723596725291
DB01042	Melphalan	DOID:3247	Rhabdomyosarcoma	0.00473481883256774
DB00987	Cytarabine	DOID:3247	Rhabdomyosarcoma	0.00473101860005639
DB01204	Mitoxantrone	DOID:3247	Rhabdomyosarcoma	0.004725504840944
DB01262	Decitabine	DOID:3247	Rhabdomyosarcoma	0.00472202009881137
DB00783	Estradiol	DOID:3247	Rhabdomyosarcoma	0.00467530646338085
DB00188	Bortezomib	DOID:3247	Rhabdomyosarcoma	0.00465241642822331
DB00570	Vinblastine	DOID:3247	Rhabdomyosarcoma	0.00458486917054187
DB14574	Cobalt	DOID:3247	Rhabdomyosarcoma	0.00453856648118009
DB01188	Ciclopirox	DOID:3247	Rhabdomyosarcoma	0.0045324525033574
DB00603	Medroxyprogesterone Acetate	DOID:3319	Lymphangioleiomyomatosis	0.00411798653763703
DB00762	Irinotecan	DOID:171	Neuroectodermal Tumors	0.00398617166324719
DB04572	Thiotepa	DOID:171	Neuroectodermal Tumors	0.00385664348198464
DB00959	Methylprednisolone	DOID:171	Neuroectodermal Tumors	0.00372058259252192
DB00396	Progesterone	DOID:5119	Ovarian Cysts	0.00368991900861967
DB01234	Dexamethasone	DOID:8584	Burkitt Lymphoma	0.00359627539830384
DB01006	Letrozole	DOID:5119	Ovarian Cysts	0.00353468370639184
DB00783	Estradiol	DOID:5119	Ovarian Cysts	0.00348939234173981
DB00773	Etoposide	DOID:8584	Burkitt Lymphoma	0.0034761825168281
DB01042	Melphalan	DOID:8584	Burkitt Lymphoma	0.0034009222714528
DB00987	Cytarabine	DOID:8584	Burkitt Lymphoma	0.00339712203901251
DB00650	Leucovorin	DOID:8584	Burkitt Lymphoma	0.00337953056092008
DB00688	Mycophenolic Acid	DOID:707	Lymphoma, B-Cell	0.00337061024835769
DB01168	Procarbazine	DOID:707	Lymphoma, B-Cell	0.0033527205773188
DB01168	Procarbazine	DOID:4844	Ependymoma	0.00334730235638106
DB00860	Prednisolone	DOID:8584	Burkitt Lymphoma	0.00332758055160884
DB11094	Vitamin D	DOID:2512	Basal Cell Nevus Syndrome	0.0032179450571472
DB11663	2-(1H-indazol-4-yl)-6-(4-methanesulfonylpiperazin-1-ylmethyl)-4-morpholin-4-ylthieno(3,2-d)pyrimidine	DOID:707	Lymphoma, B-Cell	0.00320831042584288
DB00242	Cladribine	DOID:707	Lymphoma, B-Cell	0.00319158927751248
DB00641	Simvastatin	DOID:707	Lymphoma, B-Cell	0.0031743430883899
DB01168	Procarbazine	DOID:9538	Multiple Myeloma	0.0031305290871971
DB01094	hesperetin	DOID:299	Adenocarcinoma	0.00312076108269085
DB12025	triptolide	DOID:9538	Multiple Myeloma	0.00311436856866517
DB00864	Tacrolimus	DOID:707	Lymphoma, B-Cell	0.00310766126301295
DB00773	Etoposide	DOID:707	Lymphoma, B-Cell	0.00310282958385929
DB00282	Pamidronate	DOID:9538	Multiple Myeloma	0.0030821884974663
DB08828	HhAntag691	DOID:2512	Basal Cell Nevus Syndrome	0.00302764858208989
DB01042	Melphalan	DOID:707	Lymphoma, B-Cell	0.00302756933988732
DB00987	Cytarabine	DOID:707	Lymphoma, B-Cell	0.00302376910670629
DB01248	Docetaxel	DOID:4235	Sarcoma	0.00301824396801439
DB00917	Dinoprostone	DOID:4235	Sarcoma	0.0030072276858932
DB01168	Procarbazine	DOID:299	Adenocarcinoma	0.00300602231343991
DB01234	Dexamethasone	DOID:9538	Multiple Myeloma	0.00300073097679717
DB00877	Sirolimus	DOID:9538	Multiple Myeloma	0.00299665756771247
DB11663	2-(1H-indazol-4-yl)-6-(4-methanesulfonylpiperazin-1-ylmethyl)-4-morpholin-4-ylthieno(3,2-d)pyrimidine	DOID:9538	Multiple Myeloma	0.00298611893617259
DB01593	Zinc	DOID:9538	Multiple Myeloma	0.00297827725211938
DB01248	Docetaxel	DOID:9538	Multiple Myeloma	0.00297341236284573
DB08059	Wortmannin	DOID:299	Adenocarcinoma	0.00296251345848272
DB00917	Dinoprostone	DOID:9538	Multiple Myeloma	0.00296239607991896
DB00860	Prednisolone	DOID:707	Lymphoma, B-Cell	0.00295422761924399
DB00530	Erlotinib Hydrochloride	DOID:299	Adenocarcinoma	0.00294976247024145
DB00851	Dacarbazine	DOID:4235	Sarcoma	0.00294812243808603
DB00188	Bortezomib	DOID:707	Lymphoma, B-Cell	0.00294516693589994
DB00773	Etoposide	DOID:4235	Sarcoma	0.00292546970029558
DB00317	Gefitinib	DOID:299	Adenocarcinoma	0.00291038939145746
DB02546	Vorinostat	DOID:707	Lymphoma, B-Cell	0.00290497491788041
DB00252	Phenytoin	DOID:9538	Multiple Myeloma	0.00289704092969664
DB00603	Medroxyprogesterone Acetate	DOID:4235	Sarcoma	0.00289421870717429
DB03496	alvocidib	DOID:707	Lymphoma, B-Cell	0.00289375608725414
DB00399	Zoledronic Acid	DOID:9538	Multiple Myeloma	0.0028814566697812
DB00773	Etoposide	DOID:9538	Multiple Myeloma	0.00288063809436042
DB00293	raltitrexed	DOID:299	Adenocarcinoma	0.00287999584466056
DB00262	Carmustine	DOID:4844	Ependymoma	0.00286429927951534
DB01041	Thalidomide	DOID:4844	Ependymoma	0.00285315773879599
DB01248	Docetaxel	DOID:299	Adenocarcinoma	0.00284890559050829
DB11672	Curcumin	DOID:4235	Sarcoma	0.00284285149867244
DB00650	Leucovorin	DOID:4235	Sarcoma	0.00282881774438712
DB00396	Progesterone	DOID:299	Adenocarcinoma	0.00282188537261848
DB06774	Capsaicin	DOID:9538	Multiple Myeloma	0.00280741936623549
DB01042	Melphalan	DOID:9538	Multiple Myeloma	0.0028053778497161
DB00987	Cytarabine	DOID:9538	Multiple Myeloma	0.00280157761705199
DB01151	Desipramine	DOID:299	Adenocarcinoma	0.00279969231522578
DB11672	Curcumin	DOID:9538	Multiple Myeloma	0.00279801989300107
DB01262	Decitabine	DOID:9538	Multiple Myeloma	0.00279257911530603
DB00763	Methimazole	DOID:299	Adenocarcinoma	0.00278929955052362
DB01593	Zinc	DOID:11612	Polycystic Ovary Syndrome	0.00278787093263652
DB00851	Dacarbazine	DOID:299	Adenocarcinoma	0.00277878405829998
DB11716	Misonidazole	DOID:299	Adenocarcinoma	0.00277588978083573
DB01393	Bezafibrate	DOID:11612	Polycystic Ovary Syndrome	0.00277442426360671
DB00635	Prednisone	DOID:8584	Burkitt Lymphoma	0.00276370746682339
DB00993	Azathioprine	DOID:707	Lymphoma, B-Cell	0.00276325930956186
DB00641	Simvastatin	DOID:11612	Polycystic Ovary Syndrome	0.00276174528002457
DB01167	Itraconazole	DOID:9538	Multiple Myeloma	0.00275946596466766
DB00773	Etoposide	DOID:299	Adenocarcinoma	0.00275613132109484
DB00396	Progesterone	DOID:11612	Polycystic Ovary Syndrome	0.0027559858276038
DB01008	Busulfan	DOID:707	Lymphoma, B-Cell	0.00275360949557754
DB00428	Streptozocin	DOID:4235	Sarcoma	0.00274964532734653
DB03843	Formaldehyde	DOID:299	Adenocarcinoma	0.00274000546137973
DB00762	Irinotecan	DOID:299	Adenocarcinoma	0.00273328821032833
DB00860	Prednisolone	DOID:9538	Multiple Myeloma	0.00273203612921843
DB04572	Thiotepa	DOID:9538	Multiple Myeloma	0.00272826680245438
DB00603	Medroxyprogesterone Acetate	DOID:299	Adenocarcinoma	0.00272488032670256
DB00188	Bortezomib	DOID:9538	Multiple Myeloma	0.00272297544497021
DB00136	Calcitriol	DOID:9538	Multiple Myeloma	0.00272062255215452
DB00162	Vitamin A	DOID:9538	Multiple Myeloma	0.00271720545564477
DB00201	Caffeine	DOID:4235	Sarcoma	0.00271600253823642
DB00928	Azacitidine	DOID:4235	Sarcoma	0.00269600135303946
DB00197	Troglitazone	DOID:11612	Polycystic Ovary Syndrome	0.00269379166662339
DB01042	Melphalan	DOID:299	Adenocarcinoma	0.00268087107625067
DB00361	Vinorelbine	DOID:299	Adenocarcinoma	0.00267415522657119
DB11135	Selenium	DOID:11612	Polycystic Ovary Syndrome	0.00266786354477297
DB00650	Leucovorin	DOID:299	Adenocarcinoma	0.0026594793648422
DB00928	Azacitidine	DOID:9538	Multiple Myeloma	0.00265116974689824
DB00262	Carmustine	DOID:9538	Multiple Myeloma	0.00264752600858983
DB00183	Pentagastrin	DOID:299	Adenocarcinoma	0.00264492603028351
DB00996	Gabapentin	DOID:299	Adenocarcinoma	0.00264089411421017
DB00227	Lovastatin	DOID:4235	Sarcoma	0.00264048516579926
DB04743	nimesulide	DOID:299	Adenocarcinoma	0.0026383714184319
DB01041	Thalidomide	DOID:9538	Multiple Myeloma	0.0026363844699728
DB00945	Aspirin	DOID:299	Adenocarcinoma	0.00262896487429895
DB00783	Estradiol	DOID:299	Adenocarcinoma	0.00262135870664501
DB00357	Aminoglutethimide	DOID:299	Adenocarcinoma	0.00261851395679066
DB00977	Ethinyl Estradiol	DOID:299	Adenocarcinoma	0.00261812982323281
DB00860	Prednisolone	DOID:299	Adenocarcinoma	0.00260752935576366
DB01006	Letrozole	DOID:11612	Polycystic Ovary Syndrome	0.00260075052594618
DB08398	2-amino-1-methyl-6-phenylimidazo(4,5-b)pyridine	DOID:299	Adenocarcinoma	0.00260032323114842
DB00959	Methylprednisolone	DOID:9538	Multiple Myeloma	0.00259220591248496
DB04539	glyphosate	DOID:11612	Polycystic Ovary Syndrome	0.00259198899157794
DB00305	Mitomycin	DOID:299	Adenocarcinoma	0.00258694582560778
DB03568	Butyric Acid	DOID:299	Adenocarcinoma	0.00258372837433615
DB00428	Streptozocin	DOID:299	Adenocarcinoma	0.00258030694776298
DB04839	Cyproterone Acetate	DOID:11612	Polycystic Ovary Syndrome	0.00257996498974219
DB00007	Leuprolide	DOID:299	Adenocarcinoma	0.00257079570883941
DB02546	Vorinostat	DOID:299	Adenocarcinoma	0.0025582766536247
DB00783	Estradiol	DOID:11612	Polycystic Ovary Syndrome	0.00255545916210595
DB00977	Ethinyl Estradiol	DOID:11612	Polycystic Ovary Syndrome	0.00255223027797121
DB00201	Caffeine	DOID:299	Adenocarcinoma	0.00254666415860135
DB00126	Ascorbic Acid	DOID:11612	Polycystic Ovary Syndrome	0.00254004324523712
DB00331	Metformin	DOID:11612	Polycystic Ovary Syndrome	0.0025379816367301
DB01008	Busulfan	DOID:9538	Multiple Myeloma	0.00253141800520381
DB00262	Carmustine	DOID:299	Adenocarcinoma	0.00252301923606765
DB07232	veliparib	DOID:299	Adenocarcinoma	0.00251874467446652
DB00655	Estrone	DOID:299	Adenocarcinoma	0.00251788192968025
DB04786	Suramin	DOID:9538	Multiple Myeloma	0.00250647296861725
DB00412	Rosiglitazone	DOID:11612	Polycystic Ovary Syndrome	0.0024979618837839
DB00257	Clotrimazole	DOID:299	Adenocarcinoma	0.00247941434002793
DB01188	Ciclopirox	DOID:299	Adenocarcinoma	0.00247850474696795
DB08865	Crizotinib	DOID:299	Adenocarcinoma	0.00247157974277431
DB08398	2-amino-1-methyl-6-phenylimidazo(4,5-b)pyridine	DOID:8719	Carcinoma in Situ	0.00247076262812814
DB04930	Permethrin	DOID:9538	Multiple Myeloma	0.00246650773537179
DB01030	Topotecan	DOID:9538	Multiple Myeloma	0.00246615916080703
DB00773	Etoposide	DOID:2994	Neoplasms, Germ Cell and Embryonal	0.00245785897867342
DB01101	Capecitabine	DOID:299	Adenocarcinoma	0.00245737957438294
DB00158	Folic Acid	DOID:11612	Polycystic Ovary Syndrome	0.00245042916069213
DB01065	Melatonin	DOID:299	Adenocarcinoma	0.00243024957328216
DB01050	Ibuprofen	DOID:299	Adenocarcinoma	0.00242701167059753
DB00993	Azathioprine	DOID:299	Adenocarcinoma	0.00241656104497131
DB01436	alfacalcidol	DOID:299	Adenocarcinoma	0.00239244883281728
DB00635	Prednisone	DOID:707	Lymphoma, B-Cell	0.00239035453519706
DB13853	Anethole Trithione	DOID:299	Adenocarcinoma	0.00238516568312904
DB01174	Phenobarbital	DOID:299	Adenocarcinoma	0.00235194170366856
DB00624	Testosterone	DOID:299	Adenocarcinoma	0.00234343977572823
DB01030	Topotecan	DOID:299	Adenocarcinoma	0.0023416523862296
DB04827	Urethane	DOID:299	Adenocarcinoma	0.00231269021931421
DB00291	Chlorambucil	DOID:299	Adenocarcinoma	0.00230285928501247
DB00328	Indomethacin	DOID:299	Adenocarcinoma	0.00228890442143267
DB00951	Isoniazid	DOID:299	Adenocarcinoma	0.00227951220525543
DB00624	Testosterone	DOID:11612	Polycystic Ovary Syndrome	0.00227754023082368
DB00605	Sulindac	DOID:299	Adenocarcinoma	0.00225152116203883
DB09153	Sodium Chloride	DOID:299	Adenocarcinoma	0.00224253103266633
DB00188	Bortezomib	DOID:3246	Rhabdomyosarcoma, Embryonal	0.00223495912330726
DB00570	Vinblastine	DOID:2994	Neoplasms, Germ Cell and Embryonal	0.00223264907263917
DB04960	tipifarnib	DOID:9538	Multiple Myeloma	0.002208408055792
DB02546	Vorinostat	DOID:3246	Rhabdomyosarcoma, Embryonal	0.00219476710525576
DB01083	Orlistat	DOID:11612	Polycystic Ovary Syndrome	0.00219383808647608
DB09153	Sodium Chloride	DOID:899	Cervical Intraepithelial Neoplasia	0.00219348688349871
DB00499	Flutamide	DOID:299	Adenocarcinoma	0.00218996559447212
DB00773	Etoposide	DOID:4440	Seminoma	0.00218441488824591
DB00635	Prednisone	DOID:9538	Multiple Myeloma	0.00216816304470254
DB01005	Hydroxyurea	DOID:299	Adenocarcinoma	0.00215495525413331
DB12418	Saccharin	DOID:299	Adenocarcinoma	0.00212511740641582
DB00322	Floxuridine	DOID:299	Adenocarcinoma	0.00212439387022286
DB00499	Flutamide	DOID:11612	Polycystic Ovary Syndrome	0.0021240660489494
DB00619	Imatinib Mesylate	DOID:2645	Mesothelioma	0.00212262622825029
DB06543	astaxanthine	DOID:299	Adenocarcinoma	0.00209046164767487
DB00530	Erlotinib Hydrochloride	DOID:2645	Mesothelioma	0.00206295359164229
DB11529	Melengestrol Acetate	DOID:299	Adenocarcinoma	0.0020523239918335
DB00635	Prednisone	DOID:299	Adenocarcinoma	0.00204365627145072
DB06825	Triptorelin Pamoate	DOID:299	Adenocarcinoma	0.00203238067190789
DB00317	Gefitinib	DOID:2645	Mesothelioma	0.00202358051140969
DB05294	N-(4-bromo-2-fluorophenyl)-6-methoxy-7-((1-methylpiperidin-4-yl)methoxy)quinazolin-4-amine	DOID:299	Adenocarcinoma	0.00200928818535503
DB06724	Calcium Carbonate	DOID:299	Adenocarcinoma	0.00199876129056095
DB00293	raltitrexed	DOID:2645	Mesothelioma	0.00199318696521186
DB00877	Sirolimus	DOID:2645	Mesothelioma	0.00198534191406516
DB00104	Octreotide	DOID:299	Adenocarcinoma	0.0019724019695568
DB01380	Cortisone	DOID:299	Adenocarcinoma	0.00195005463145456
DB00642	Pemetrexed	DOID:2645	Mesothelioma	0.0019341915373354
DB00859	Penicillamine	DOID:2645	Mesothelioma	0.00191980339189321
DB04216	Quercetin	DOID:4236	Carcinosarcoma	0.00187751412667733
DB00399	Zoledronic Acid	DOID:2645	Mesothelioma	0.00187014101720237
DB00773	Etoposide	DOID:2645	Mesothelioma	0.00186932244099022
DB11135	Selenium	DOID:2645	Mesothelioma	0.00184695421106592
DB08398	2-amino-1-methyl-6-phenylimidazo(4,5-b)pyridine	DOID:4236	Carcinosarcoma	0.00183738506138794
DB00554	Piroxicam	DOID:2645	Mesothelioma	0.00183518781060795
DB00361	Vinorelbine	DOID:2645	Mesothelioma	0.00178734634723085
DB11672	Curcumin	DOID:2645	Mesothelioma	0.00178670423931734
DB09073	palbociclib	DOID:2994	Neoplasms, Germ Cell and Embryonal	0.00175804107674146
DB00945	Aspirin	DOID:2645	Mesothelioma	0.00174215599547242
DB00977	Ethinyl Estradiol	DOID:2645	Mesothelioma	0.00173132094372194
DB09130	Copper	DOID:2645	Mesothelioma	0.0017161718515932
DB01041	Thalidomide	DOID:2645	Mesothelioma	0.00162506881667454
DB06728	aniline	DOID:4235	Sarcoma	0.00159029316315681
DB00398	Sorafenib	DOID:2645	Mesothelioma	0.00147021135297784
DB00987	Cytarabine	DOID:715	Leukemia, T-Cell	0.00133107177035027
DB06287	temsirolimus	DOID:2645	Mesothelioma	0.00133088181840587
DB00822	Disulfiram	DOID:2645	Mesothelioma	0.00123190784237145
DB06824	Trientine	DOID:2645	Mesothelioma	0.00114245111364905
DB01168	Procarbazine	DOID:3181	Oligodendroglioma	0.00110285214990044
DB00262	Carmustine	DOID:3192	Neurilemmoma	0.000930291028925469
DB01168	Procarbazine	DOID:3069	Astrocytoma	0.000844127543126651
DB00762	Irinotecan	DOID:3181	Oligodendroglioma	0.000830118046419161
DB00636	Clofibrate	DOID:3507	Dermatofibrosarcoma	0.000748033628336944
DB04572	Thiotepa	DOID:3181	Oligodendroglioma	0.000700589864889269
DB00262	Carmustine	DOID:3181	Oligodendroglioma	0.000619849071692182
DB01356	Lithium	DOID:255	Hemangioma	0.000619027698275789
DB00773	Etoposide	DOID:3069	Astrocytoma	0.000594236550077478
DB03057	Malondialdehyde	DOID:11612	Polycystic Ovary Syndrome	0.000585881522888267
DB00780	Phenelzine	DOID:255	Hemangioma	0.000573663683120808
DB02656	2-(4-morpholinyl)-8-phenyl-4H-1-benzopyran-4-one	DOID:3070	Glioma	0.000530955985496209
DB01206	Lomustine	DOID:3181	Oligodendroglioma	0.000408300196559765
DB13323	Trichloroethylene	DOID:3069	Astrocytoma	0.000372489859069094
DB00262	Carmustine	DOID:3069	Astrocytoma	0.000361124464981901
DB00877	Sirolimus	DOID:1040	Leukemia, Lymphocytic, Chronic, B-Cell	0.000266512140096178
DB00328	Indomethacin	DOID:350	Dermatofibrosarcoma	0.000241524151897567
DB00853	Temozolomide	DOID:3181	Oligodendroglioma	0.000240990450261793
DB00242	Cladribine	DOID:1040	Leukemia, Lymphocytic, Chronic, B-Cell	0.000239252360117095
DB01393	Bezafibrate	DOID:1040	Leukemia, Lymphocytic, Chronic, B-Cell	0.000234685154347072
DB00252	Phenytoin	DOID:1040	Leukemia, Lymphocytic, Chronic, B-Cell	0.000166895501704647
DB01206	Lomustine	DOID:3069	Astrocytoma	0.000149575589779762
DB00603	Medroxyprogesterone Acetate	DOID:1040	Leukemia, Lymphocytic, Chronic, B-Cell	0.000119241675003958
DB00987	Cytarabine	DOID:1040	Leukemia, Lymphocytic, Chronic, B-Cell	7.14321897798652e-05
DB01204	Mitoxantrone	DOID:1040	Leukemia, Lymphocytic, Chronic, B-Cell	6.59184297157854e-05
DB08901	ponatinib	DOID:9119	Leukemia, Myeloid, Acute	4.55817895047769e-06
DB00853	Temozolomide	DOID:3069	Astrocytoma	-1.77341568588264e-05
DB00860	Prednisolone	DOID:255	Hemangioma	-5.07175977813336e-05
DB03496	alvocidib	DOID:1040	Leukemia, Lymphocytic, Chronic, B-Cell	-5.85808318079063e-05
DB00898	Ethanol	DOID:255	Hemangioma	-7.21469474827298e-05
DB01041	Thalidomide	DOID:1040	Leukemia, Lymphocytic, Chronic, B-Cell	-9.37609573601651e-05
DB00959	Methylprednisolone	DOID:1040	Leukemia, Lymphocytic, Chronic, B-Cell	-0.000137939514213845
DB14066	tetrandrine	DOID:9119	Leukemia, Myeloid, Acute	-0.000153108660869958
DB01168	Procarbazine	DOID:5241	Hemangioblastoma	-0.000238089257559391
DB00993	Azathioprine	DOID:255	Hemangioma	-0.000241685907555831
DB00291	Chlorambucil	DOID:1040	Leukemia, Lymphocytic, Chronic, B-Cell	-0.000302779368463822
DB01083	Orlistat	DOID:1040	Leukemia, Lymphocytic, Chronic, B-Cell	-0.000345901021998416
DB00925	Phenoxybenzamine	DOID:1040	Leukemia, Lymphocytic, Chronic, B-Cell	-0.00043095899358939
DB00987	Cytarabine	DOID:8864	Leukemia, Monocytic, Acute	-0.000442429454485613
DB00277	Theophylline	DOID:1040	Leukemia, Lymphocytic, Chronic, B-Cell	-0.000465849969273156
DB00822	Disulfiram	DOID:1040	Leukemia, Lymphocytic, Chronic, B-Cell	-0.000486921931528248
DB01219	Dantrolene	DOID:1040	Leukemia, Lymphocytic, Chronic, B-Cell	-0.000534752997021024
DB00635	Prednisone	DOID:255	Hemangioma	-0.000614590682151559
DB00780	Phenelzine	DOID:3172	Adenoma	-0.000791561294822194
DB00242	Cladribine	DOID:1037	Leukemia, Lymphoid	-0.000987885071827042
DB00842	Oxazepam	DOID:3172	Adenoma	-0.00113184703803929
DB01234	Dexamethasone	DOID:3172	Adenoma	-0.00114724772835765
DB00570	Vinblastine	DOID:3308	Carcinoma, Embryonal	-0.00114988403642461
DB00987	Cytarabine	DOID:1037	Leukemia, Lymphoid	-0.00115570524222511
DB01204	Mitoxantrone	DOID:1037	Leukemia, Lymphoid	-0.00116121900110258
DB01393	Bezafibrate	DOID:3172	Adenoma	-0.00118314812233348
DB00945	Aspirin	DOID:349	Carcinoma, Signet Ring Cell	-0.00118783692165295
DB00126	Ascorbic Acid	DOID:1037	Leukemia, Lymphoid	-0.00122683329471788
DB04572	Thiotepa	DOID:1037	Leukemia, Lymphoid	-0.0012290160568276
DB00763	Methimazole	DOID:3172	Adenoma	-0.00123417238142868
DB00136	Calcitriol	DOID:1037	Leukemia, Lymphoid	-0.00123666030722916
DB00175	Pravastatin	DOID:3172	Adenoma	-0.00127117912799316
DB03843	Formaldehyde	DOID:3172	Adenoma	-0.00128346646915592
DB03496	alvocidib	DOID:1037	Leukemia, Lymphoid	-0.00128571826265159
DB00603	Medroxyprogesterone Acetate	DOID:3172	Adenoma	-0.00129859160358617
DB00554	Piroxicam	DOID:3172	Adenoma	-0.00130147524124949
DB11672	Curcumin	DOID:3172	Adenoma	-0.00134995881211911
DB00996	Gabapentin	DOID:3172	Adenoma	-0.00138257781687992
DB00501	Cimetidine	DOID:349	Carcinoma, Signet Ring Cell	-0.00139326513728947
DB00945	Aspirin	DOID:3172	Adenoma	-0.00139450705655378
DB08398	2-amino-1-methyl-6-phenylimidazo(4,5-b)pyridine	DOID:3172	Adenoma	-0.00142314869951335
DB00898	Ethanol	DOID:3172	Adenoma	-0.00143737192536201
DB00201	Caffeine	DOID:3172	Adenoma	-0.00147680777253204
DB00158	Folic Acid	DOID:3172	Adenoma	-0.00150714322537063
DB00842	Oxazepam	DOID:687	Hepatoblastoma	-0.00151541549933179
DB00806	Pentoxifylline	DOID:1037	Leukemia, Lymphoid	-0.00151552244246947
DB11152	Trichloroacetic Acid	DOID:3172	Adenoma	-0.00152911574493622
DB02994	Cacodylic Acid	DOID:3172	Adenoma	-0.00152913382012735
DB00291	Chlorambucil	DOID:1037	Leukemia, Lymphoid	-0.00152991679991102
DB09276	Gold Sodium Thiomalate	DOID:3172	Adenoma	-0.00156136328063975
DB01582	Sulfamethazine	DOID:3172	Adenoma	-0.00159165432441025
DB01065	Melatonin	DOID:3172	Adenoma	-0.00159322235756346
DB00995	Auranofin	DOID:3172	Adenoma	-0.00160943477148415
DB00252	Phenytoin	DOID:687	Hepatoblastoma	-0.00163450623723563
DB11082	Coal Tar	DOID:3172	Adenoma	-0.00166223341607477
DB01174	Phenobarbital	DOID:3172	Adenoma	-0.00167153022753766
DB01005	Hydroxyurea	DOID:1037	Leukemia, Lymphoid	-0.00167782083221394
DB04930	Permethrin	DOID:3172	Adenoma	-0.00168147096894814
DB00277	Theophylline	DOID:1037	Leukemia, Lymphoid	-0.00169298740093707
DB04827	Urethane	DOID:3172	Adenoma	-0.00171078171104292
DB12116	epigallocatechin gallate	DOID:3172	Adenoma	-0.00171651113729635
DB00328	Indomethacin	DOID:3172	Adenoma	-0.00173456750946802
DB00851	Dacarbazine	DOID:769	Neuroblastoma	-0.00174769343520279
DB00252	Phenytoin	DOID:769	Neuroblastoma	-0.00175394333759752
DB08809	Dichloroacetic Acid	DOID:3172	Adenoma	-0.0017566086591179
DB00661	Verapamil	DOID:687	Hepatoblastoma	-0.0017628857404344
DB00197	Troglitazone	DOID:769	Neuroblastoma	-0.00176678628177588
DB00773	Etoposide	DOID:769	Neuroblastoma	-0.00177034617260333
DB00605	Sulindac	DOID:3172	Adenoma	-0.00177195076897821
DB00635	Prednisone	DOID:1037	Leukemia, Lymphoid	-0.00178911981475397
DB00586	Diclofenac	DOID:769	Neuroblastoma	-0.0017927258313997
DB00762	Irinotecan	DOID:769	Neuroblastoma	-0.00179318928382813
DB01042	Melphalan	DOID:769	Neuroblastoma	-0.00184560641738177
DB01262	Decitabine	DOID:769	Neuroblastoma	-0.00185840515156269
DB02375	myricetin	DOID:3068	Glioblastoma	-0.00186985936407183
DB00853	Temozolomide	DOID:3172	Adenoma	-0.00187931131769517
DB14513	Magnesium	DOID:3172	Adenoma	-0.00189407192911542
DB01200	Bromocriptine	DOID:3172	Adenoma	-0.00189508676964792
DB04572	Thiotepa	DOID:769	Neuroblastoma	-0.00192271746477316
DB00188	Bortezomib	DOID:769	Neuroblastoma	-0.00192800882058667
DB01406	Danazol	DOID:3172	Adenoma	-0.00193329070307627
DB08895	tofacitinib	DOID:3172	Adenoma	-0.00194880327824823
DB06510	muraglitazar	DOID:3172	Adenoma	-0.00195560096898121
DB00927	Famotidine	DOID:3172	Adenoma	-0.00196947322542343
DB00712	Flurbiprofen	DOID:3172	Adenoma	-0.00197434369002039
DB00104	Octreotide	DOID:3172	Adenoma	-0.00205106996247942
DB08865	Crizotinib	DOID:769	Neuroblastoma	-0.0020548977506201
DB01174	Phenobarbital	DOID:687	Hepatoblastoma	-0.00205509868895363
DB03733	ethylene dichloride	DOID:3172	Adenoma	-0.00205674828782801
DB01008	Busulfan	DOID:769	Neuroblastoma	-0.00211956626209656
DB01030	Topotecan	DOID:769	Neuroblastoma	-0.00218482510635834
DB00220	Nelfinavir	DOID:3962	Adenocarcinoma, Follicular	-0.00230694475466401
DB00982	Isotretinoin	DOID:769	Neuroblastoma	-0.00237505842357003
DB00853	Temozolomide	DOID:769	Neuroblastoma	-0.00238231688010718
DB00619	Imatinib Mesylate	DOID:3070	Glioma	-0.00316264411281189
DB01168	Procarbazine	DOID:3070	Glioma	-0.00316605690680663
DB00530	Erlotinib Hydrochloride	DOID:3070	Glioma	-0.00322231674990662
DB01234	Dexamethasone	DOID:3070	Glioma	-0.00329585501739097
DB01593	Zinc	DOID:3070	Glioma	-0.00331830874185826
DB01248	Docetaxel	DOID:3070	Glioma	-0.00332317363059545
DB00641	Simvastatin	DOID:3070	Glioma	-0.00334443439562663
DB00197	Troglitazone	DOID:3070	Glioma	-0.00341238800864233
DB00773	Etoposide	DOID:3070	Glioma	-0.00341594790085001
DB00762	Irinotecan	DOID:3070	Glioma	-0.00343879101059333
DB14001	alpha-Tocopherol	DOID:3070	Glioma	-0.00347334353506426
DB01042	Melphalan	DOID:3070	Glioma	-0.00349120814462481
DB00650	Leucovorin	DOID:3070	Glioma	-0.00351259985602662
DB07352	Apigenin	DOID:3070	Glioma	-0.00352880840291661
DB04216	Quercetin	DOID:3070	Glioma	-0.00353162692366141
DB00126	Ascorbic Acid	DOID:3070	Glioma	-0.00356613643037943
DB04572	Thiotepa	DOID:3070	Glioma	-0.00356831919206416
DB00188	Bortezomib	DOID:3070	Glioma	-0.00357361054899855
DB00136	Calcitriol	DOID:3070	Glioma	-0.00357596344279657
DB06755	beta Carotene	DOID:3070	Glioma	-0.00364197663336288
DB00262	Carmustine	DOID:3070	Glioma	-0.0036490599855619
DB01041	Thalidomide	DOID:3070	Glioma	-0.00366020152446226
DB11119	Sodium Iodide	DOID:3070	Glioma	-0.00381676613479101
DB01206	Lomustine	DOID:3070	Glioma	-0.00386060886026643
DB00328	Indomethacin	DOID:3070	Glioma	-0.00388317479888148
DB01168	Procarbazine	DOID:2671	Carcinoma, Transitional Cell	-0.00397887428024671
DB04365	Arecoline	DOID:2513	Carcinoma, Basal Cell	-0.00398737456572665
DB08828	HhAntag691	DOID:2513	Carcinoma, Basal Cell	-0.00399783810307256
DB13950	Win 55212-2	DOID:3070	Glioma	-0.00402667770741364
DB00853	Temozolomide	DOID:3070	Glioma	-0.00402791860697719
DB00317	Gefitinib	DOID:2671	Carcinoma, Transitional Cell	-0.0040745072030444
DB00698	Nitrofurantoin	DOID:2671	Carcinoma, Transitional Cell	-0.00409386940181936
DB01041	Thalidomide	DOID:5151	Neurofibroma, Plexiform	-0.00409931469859285
DB00993	Azathioprine	DOID:2513	Carcinoma, Basal Cell	-0.00411451242528863
DB01248	Docetaxel	DOID:2671	Carcinoma, Transitional Cell	-0.00413599100507004
DB00970	Dactinomycin	DOID:2671	Carcinoma, Transitional Cell	-0.00423654115550168
DB01483	Barbital	DOID:2671	Carcinoma, Transitional Cell	-0.00424174396198055
DB11091	Hydrogen Peroxide	DOID:139	Papilloma	-0.00425135150357761
DB01327	Cefazolin	DOID:2671	Carcinoma, Transitional Cell	-0.00426679406923894
DB06767	Ammonium Chloride	DOID:139	Papilloma	-0.00429094288168511
DB00795	Sulfasalazine	DOID:2671	Carcinoma, Transitional Cell	-0.00429171898943118
DB10345	Dust	DOID:139	Papilloma	-0.00431001351266705
DB01204	Mitoxantrone	DOID:2671	Carcinoma, Transitional Cell	-0.00431333951044158
DB01483	Barbital	DOID:139	Papilloma	-0.004319734083755
DB00945	Aspirin	DOID:2671	Carcinoma, Transitional Cell	-0.00435593171892038
DB12298	5-hydroxymethylfurfural	DOID:139	Papilloma	-0.00436478787182462
DB00184	Nicotine	DOID:2671	Carcinoma, Transitional Cell	-0.00436513750025938
DB00795	Sulfasalazine	DOID:139	Papilloma	-0.00436970911051774
DB00537	Ciprofloxacin	DOID:2671	Carcinoma, Transitional Cell	-0.00437472644041951
DB00860	Prednisolone	DOID:2671	Carcinoma, Transitional Cell	-0.0043773672382266
DB06774	Capsaicin	DOID:139	Papilloma	-0.0043799741231381
DB04572	Thiotepa	DOID:2671	Carcinoma, Transitional Cell	-0.00438113656510789
DB00188	Bortezomib	DOID:2671	Carcinoma, Transitional Cell	-0.00438642792173852
DB00305	Mitomycin	DOID:2671	Carcinoma, Transitional Cell	-0.00439795076736641
DB04743	nimesulide	DOID:139	Papilloma	-0.00442451529680036
DB00201	Caffeine	DOID:2671	Carcinoma, Transitional Cell	-0.0044382324345407
DB08633	O-(Chloroacetylcarbamoyl)fumagillol	DOID:2671	Carcinoma, Transitional Cell	-0.00445225042416844
DB00570	Vinblastine	DOID:2671	Carcinoma, Transitional Cell	-0.00445397518119009
DB00126	Ascorbic Acid	DOID:139	Papilloma	-0.00445694392519095
DB14085	Cadmium	DOID:2671	Carcinoma, Transitional Cell	-0.00448910812163497
DB02994	Cacodylic Acid	DOID:2671	Carcinoma, Transitional Cell	-0.00449055848281013
DB04365	Arecoline	DOID:139	Papilloma	-0.00451918780996178
DB00993	Azathioprine	DOID:2671	Carcinoma, Transitional Cell	-0.00456833554867256
DB02994	Cacodylic Acid	DOID:139	Papilloma	-0.00456854860417736
DB01390	Sodium Bicarbonate	DOID:139	Papilloma	-0.00460321415012602
DB09096	Benzoyl Peroxide	DOID:139	Papilloma	-0.00461183737553953
DB01174	Phenobarbital	DOID:2671	Carcinoma, Transitional Cell	-0.00463295489079066
DB00829	Diazepam	DOID:2671	Carcinoma, Transitional Cell	-0.00466069882723577
DB00291	Chlorambucil	DOID:2671	Carcinoma, Transitional Cell	-0.00468203730811981
DB08809	Dichloroacetic Acid	DOID:139	Papilloma	-0.00479602344263278
DB01592	Iron	DOID:139	Papilloma	-0.00485970078638268
DB12418	Saccharin	DOID:2671	Carcinoma, Transitional Cell	-0.00485977918737593
DB01132	Pioglitazone	DOID:139	Papilloma	-0.00487622435961147
DB03783	Phenacetin	DOID:2671	Carcinoma, Transitional Cell	-0.00487773193869992
DB01219	Dantrolene	DOID:2671	Carcinoma, Transitional Cell	-0.00491401093659708
DB06510	muraglitazar	DOID:2671	Carcinoma, Transitional Cell	-0.00491702563198996
DB00318	Codeine	DOID:2671	Carcinoma, Transitional Cell	-0.00491743524946367
DB12418	Saccharin	DOID:139	Papilloma	-0.00493776930903981
DB00635	Prednisone	DOID:2671	Carcinoma, Transitional Cell	-0.00494124032261459
DB06510	muraglitazar	DOID:139	Papilloma	-0.00499501575375775
DB00181	Baclofen	DOID:2671	Carcinoma, Transitional Cell	-0.00509333988547958
DB00812	Phenylbutazone	DOID:139	Papilloma	-0.00510981191303176
DB00171	Adenosine Triphosphate	DOID:4552	Carcinoma, Large Cell	-0.00536378795025464
DB00361	Vinorelbine	DOID:4552	Carcinoma, Large Cell	-0.00549757794666153
DB01248	Docetaxel	DOID:1967	Leiomyosarcoma	-0.00571587341247007
DB00851	Dacarbazine	DOID:1967	Leiomyosarcoma	-0.00578599494286117
DB00773	Etoposide	DOID:1967	Leiomyosarcoma	-0.00580864768188353
DB00970	Dactinomycin	DOID:1967	Leiomyosarcoma	-0.00581642356221959
DB03843	Formaldehyde	DOID:1967	Leiomyosarcoma	-0.00582477354018732
DB12662	naveglitazar	DOID:3355	Fibrosarcoma	-0.00587093027662136
DB00945	Aspirin	DOID:1967	Leiomyosarcoma	-0.00593581412725122
DB01234	Dexamethasone	DOID:3355	Fibrosarcoma	-0.00610294492174138
DB00635	Prednisone	DOID:1967	Leiomyosarcoma	-0.00652112273076292
DB00938	Salmeterol Xinafoate	DOID:4310	Smooth Muscle Tumor	-0.00653798601937375
DB00328	Indomethacin	DOID:3355	Fibrosarcoma	-0.00669026470272741
DB00495	Zidovudine	DOID:8632	Sarcoma, Kaposi	-0.00716847321812367
DB00570	Vinblastine	DOID:8632	Sarcoma, Kaposi	-0.00741918784869114
DB01041	Thalidomide	DOID:8632	Sarcoma, Kaposi	-0.00743823156678872
DB00773	Etoposide	DOID:5485	Sarcoma, Synovial	-0.00761862541452122
DB00428	Streptozocin	DOID:5485	Sarcoma, Synovial	-0.00779444978589642
DB00853	Temozolomide	DOID:8632	Sarcoma, Kaposi	-0.00780594864868015
DB01179	Podophyllotoxin	DOID:2671	Carcinoma, Transitional Cell	-0.0103596599576197
DB00262	Carmustine	DOID:3071	Gliosarcoma	-0.0107152170608516
DB00853	Temozolomide	DOID:3071	Gliosarcoma	-0.0110940756819826
DB00590	Doxazosin	DOID:127	Choroid Neoplasms	-0.0111236621868589
DB01759	kojic acid	DOID:3172	Adenoma	-0.0117776572373461
DB14322	Coconut Oil	DOID:3172	Adenoma	-0.0128468943497853
DB01080	Vigabatrin	DOID:13515	Tuberous Sclerosis	-0.0141759747479338
DB13178	Inositol	DOID:11612	Polycystic Ovary Syndrome	-0.0162445828580123
DB00422	Methylphenidate	DOID:687	Hepatoblastoma	-0.0180705432273343
DB08889	carfilzomib	DOID:9538	Multiple Myeloma	-0.0182642954956867
DB13178	Inositol	DOID:3172	Adenoma	-0.0202021552445449
DB01420	Testosterone Propionate	DOID:299	Adenocarcinoma	-0.02057826184847
DB01420	Testosterone Propionate	DOID:11612	Polycystic Ovary Syndrome	-0.0206441613935729
DB11467	Thiostrepton	DOID:9538	Multiple Myeloma	-0.0270860904719037
DB05088	tetrathiomolybdate	DOID:2645	Mesothelioma	-0.0297371847643302
DB04868	4-methyl-N-(3-(4-methylimidazol-1-yl)-5-(trifluoromethyl)phenyl)-3-((4-pyridin-3-ylpyrimidin-2-yl)amino)benzamide	DOID:8552	Leukemia, Myelogenous, Chronic, BCR-ABL Positive	-0.0324219281279284
DB06179	darinaparsin	DOID:8543	Hodgkin Disease	-0.0345006963317911
DB04630	Aldosterone	DOID:3172	Adenoma	-0.0363227387603014
DB00254	Doxycycline	DOID:0060058	Lymphoma	-0.0374746701000606
DB00338	Omeprazole	DOID:9206	Barrett Esophagus	-0.038728950500863
DB01700	AICA ribonucleotide	DOID:3068	Glioblastoma	-0.0389302769348581
DB06179	darinaparsin	DOID:9538	Multiple Myeloma	-0.039737529558604
DB06536	tesaglitazar	DOID:255	Hemangioma	-0.0417319806404708
DB06444	HU 211	DOID:3070	Glioma	-0.0447085760889741
DB00742	Mannitol	DOID:3070	Glioma	-0.0472547172527425
DB06732	beta-Naphthoflavone	DOID:3172	Adenoma	-0.047265498976856
DB06536	tesaglitazar	DOID:3355	Fibrosarcoma	-0.0480529028110961
DB11617	Aclarubicin	DOID:9119	Leukemia, Myeloid, Acute	-0.0496911707633301
DB09199	netoglitazone	DOID:9538	Multiple Myeloma	-0.0499764466549537
DB11175	picolinic acid	DOID:3172	Adenoma	-0.050144140512691
DB00446	Chloramphenicol	DOID:9119	Leukemia, Myeloid, Acute	-0.0507293516251733
DB08868	Fingolimod Hydrochloride	DOID:8552	Leukemia, Myelogenous, Chronic, BCR-ABL Positive	-0.0535823322774978
DB04944	acadesine	DOID:1040	Leukemia, Lymphocytic, Chronic, B-Cell	-0.0538097620477867
DB00196	Fluconazole	DOID:3068	Glioblastoma	-0.058667803000583
DB01217	Anastrozole	DOID:299	Adenocarcinoma	-0.0600315333880186
DB00884	Risedronic Acid	DOID:2645	Mesothelioma	-0.0602392186971328
DB00304	Desogestrel	DOID:11612	Polycystic Ovary Syndrome	-0.0632543488064599
DB11648	afuresertib	DOID:0060060	Lymphoma, Non-Hodgkin	-0.0677098898612945
DB05258	Interferon-alpha	DOID:8552	Leukemia, Myelogenous, Chronic, BCR-ABL Positive	-0.0688959530391296
DB05109	Trabectedin	DOID:4235	Sarcoma	-0.0714102342172463
DB11648	afuresertib	DOID:8543	Hodgkin Disease	-0.0726152472996
DB11648	afuresertib	DOID:9538	Multiple Myeloma	-0.0778520805275289
DB01708	Dehydroepiandrosterone	DOID:299	Adenocarcinoma	-0.0824612630333814
DB00477	Chlorpromazine	DOID:3070	Glioma	-0.0825062799341601
DB01708	Dehydroepiandrosterone	DOID:11612	Polycystic Ovary Syndrome	-0.0825271625784352
DB00281	Lidocaine	DOID:0060060	Lymphoma, Non-Hodgkin	-0.086729984626561
DB06769	Bendamustine Hydrochloride	DOID:1040	Leukemia, Lymphocytic, Chronic, B-Cell	-0.0868751212064403
DB07706	2-hydroxyestradiol	DOID:299	Adenocarcinoma	-0.0870395002809799
DB06769	Bendamustine Hydrochloride	DOID:1037	Leukemia, Lymphoid	-0.088102258638296
DB00336	Nitrofurazone	DOID:4440	Seminoma	-0.088348786273617
DB11890	Cilengitide	DOID:3068	Glioblastoma	-0.0892177324723391
DB00050	cetrorelix	DOID:9538	Multiple Myeloma	-0.0929858044480316
DB04655	metoprine	DOID:8691	Mycosis Fungoides	-0.0933046616672121
DB01099	Flucytosine	DOID:3068	Glioblastoma	-0.10250352292679
DB11752	bryostatin 1	DOID:0060060	Lymphoma, Non-Hodgkin	-0.103397648015509
DB06809	plerixafor octahydrochloride	DOID:3068	Glioblastoma	-0.105836813215788
DB13964	Peanut Oil	DOID:3172	Adenoma	-0.106576124006428
DB06641	perifosine	DOID:3068	Glioblastoma	-0.112461139984971
DB01698	Rutin	DOID:9538	Multiple Myeloma	-0.114554446991675
DB11752	bryostatin 1	DOID:1040	Leukemia, Lymphocytic, Chronic, B-Cell	-0.116269984109016
DB04655	metoprine	DOID:299	Adenocarcinoma	-0.118106059329733
DB00480	Lenalidomide	DOID:0060060	Lymphoma, Non-Hodgkin	-0.119869034203151
DB00744	zileuton	DOID:8552	Leukemia, Myelogenous, Chronic, BCR-ABL Positive	-0.121690165903982
DB12802	picropodophyllin	DOID:9538	Multiple Myeloma	-0.122234459582636
DB01095	Fluvastatin	DOID:9538	Multiple Myeloma	-0.126211470607804
DB00480	Lenalidomide	DOID:707	Lymphoma, B-Cell	-0.129789033379491
DB00480	Lenalidomide	DOID:9538	Multiple Myeloma	-0.130011224869767
DB12072	orantinib	DOID:3070	Glioma	-0.131601815621212
DB00437	Allopurinol	DOID:8552	Leukemia, Myelogenous, Chronic, BCR-ABL Positive	-0.137880360772267
DB00437	Allopurinol	DOID:0060060	Lymphoma, Non-Hodgkin	-0.141459128317277
DB00437	Allopurinol	DOID:9119	Leukemia, Myeloid, Acute	-0.148345666082532
DB00627	Niacin	DOID:9119	Leukemia, Myeloid, Acute	-0.150442681901251
DB08882	Linagliptin	DOID:5119	Ovarian Cysts	-0.150477963550917
DB04106	fotemustine	DOID:3068	Glioblastoma	-0.15320568143475
DB00437	Allopurinol	DOID:1037	Leukemia, Lymphoid	-0.15555860184321
DB00437	Allopurinol	DOID:2671	Carcinoma, Transitional Cell	-0.158710722351401
DB12429	2-(2-chloro-4-iodophenylamino)-N-cyclopropylmethoxy-3,4-difluorobenzamide	DOID:9119	Leukemia, Myeloid, Acute	-0.160680953050717
DB06595	midostaurin	DOID:9119	Leukemia, Myeloid, Acute	-0.164809212925952
DB04106	fotemustine	DOID:3070	Glioma	-0.167625155189898
DB06595	midostaurin	DOID:349	Carcinoma, Signet Ring Cell	-0.172006174398807
DB00741	Hydrocortisone	DOID:3247	Rhabdomyosarcoma	-0.256798527183284
DB00741	Hydrocortisone	DOID:8584	Burkitt Lymphoma	-0.258132423744521
DB00741	Hydrocortisone	DOID:1040	Leukemia, Lymphocytic, Chronic, B-Cell	-0.261458113593849
