# Supplementary material for: DDCM: A Computational Strategy for Drug Repositioning Based on Support-Vector Regression Algorithm
Source: Int J Mol Sci. 2024 May 12;25(10):5267. doi: 10.3390/ijms25105267 (PMC11121335; doi:10.3390/ijms25105267)
Supplement: Supplementary file 1 [file ijms-25-05267-s001.zip › File S4/1_c04.588_CorScore/colon cancer_score.csv]

DrugBankID	DrugName	DOID	DiseaseName	score
0.0252385204161924	0.0419466665058341
DB00681	Amphotericin B	DOID:3068	Glioblastoma	0.65821417063673
DB14322	Coconut Oil	DOID:3172	Adenoma	0.594890534856021
DB01033	Mercaptopurine	DOID:9119	Leukemia, Myeloid, Acute	0.55688908990618
DB01033	Mercaptopurine	DOID:1037	Leukemia, Lymphoid	0.541684542846734
DB00564	Carbamazepine	DOID:1040	Leukemia, Lymphocytic, Chronic, B-Cell	0.492396005713123
DB00352	Thioguanine	DOID:9119	Leukemia, Myeloid, Acute	0.490709903320619
DB11648	afuresertib	DOID:8543	Hodgkin Disease	0.490435969561552
DB11648	afuresertib	DOID:9538	Multiple Myeloma	0.477665942999891
DB00352	Thioguanine	DOID:1037	Leukemia, Lymphoid	0.475505356260592
DB00564	Carbamazepine	DOID:0060058	Lymphoma	0.473374731178711
DB11648	afuresertib	DOID:0060060	Lymphoma, Non-Hodgkin	0.46600762924887
DB01073	fludarabine	DOID:1040	Leukemia, Lymphocytic, Chronic, B-Cell	0.449920747631988
DB00806	Pentoxifylline	DOID:1037	Leukemia, Lymphoid	0.438728461671551
DB00806	Pentoxifylline	DOID:0060061	Lymphoma, T-Cell, Cutaneous	0.438222091191535
DB00281	Lidocaine	DOID:0060060	Lymphoma, Non-Hodgkin	0.434435564028388
DB01177	Idarubicin	DOID:0060058	Lymphoma	0.433286876676603
DB01177	Idarubicin	DOID:9119	Leukemia, Myeloid, Acute	0.432742637427827
DB01073	fludarabine	DOID:9119	Leukemia, Myeloid, Acute	0.430355233849018
DB13182	daidzein	DOID:299	Adenocarcinoma	0.429310359865075
DB01177	Idarubicin	DOID:9538	Multiple Myeloma	0.426611971530079
DB01254	Dasatinib	DOID:8552	Leukemia, Myelogenous, Chronic, BCR-ABL Positive	0.423870538573408
DB06728	aniline	DOID:4235	Sarcoma	0.420881711484232
DB01073	fludarabine	DOID:1037	Leukemia, Lymphoid	0.415150686789111
DB01177	Idarubicin	DOID:0060060	Lymphoma, Non-Hodgkin	0.414953657778141
DB08633	O-(Chloroacetylcarbamoyl)fumagillol	DOID:2671	Carcinoma, Transitional Cell	0.398001877791788
DB00470	Dronabinol	DOID:3070	Glioma	0.388239109958362
DB00437	Allopurinol	DOID:2671	Carcinoma, Transitional Cell	0.378913733924068
DB11752	bryostatin 1	DOID:1040	Leukemia, Lymphocytic, Chronic, B-Cell	0.375705179655938
DB11135	Selenium	DOID:2645	Mesothelioma	0.373838184573663
DB00724	Imiquimod	DOID:2513	Carcinoma, Basal Cell	0.368309478924626
DB11251	Tocopherols	DOID:2645	Mesothelioma	0.367746836691756
DB01698	Rutin	DOID:9538	Multiple Myeloma	0.362830099743767
DB00724	Imiquimod	DOID:8632	Sarcoma, Kaposi	0.360784916697164
DB00437	Allopurinol	DOID:9119	Leukemia, Myeloid, Acute	0.357192497124779
DB11135	Selenium	DOID:11612	Polycystic Ovary Syndrome	0.355939384230177
DB01394	Colchicine	DOID:9538	Multiple Myeloma	0.35391154372389
DB00724	Imiquimod	DOID:255	Hemangioma	0.351253176155302
DB00437	Allopurinol	DOID:1037	Leukemia, Lymphoid	0.341987950064302
DB00437	Allopurinol	DOID:0060060	Lymphoma, Non-Hodgkin	0.339403517475618
DB11752	bryostatin 1	DOID:0060060	Lymphoma, Non-Hodgkin	0.338350686223374
DB00437	Allopurinol	DOID:8552	Leukemia, Myelogenous, Chronic, BCR-ABL Positive	0.337961809229497
DB00583	Carnitine	DOID:0060060	Lymphoma, Non-Hodgkin	0.324397518709199
DB00571	Propranolol	DOID:255	Hemangioma	0.322180712730846
DB09073	palbociclib	DOID:9119	Leukemia, Myeloid, Acute	0.319353423218439
DB11919	O(6)-benzylguanine	DOID:3070	Glioma	0.319168657448973
DB09073	palbociclib	DOID:2994	Neoplasms, Germ Cell and Embryonal	0.318627014117668
DB14545	hydrocortisone hemisuccinate	DOID:0060058	Lymphoma	0.316831118917891
DB09073	palbociclib	DOID:3382	Liposarcoma	0.303878227016876
DB00641	Simvastatin	DOID:3070	Glioma	0.298662125871258
DB00213	Pantoprazole	DOID:9206	Barrett Esophagus	0.294635466925321
DB00641	Simvastatin	DOID:707	Lymphoma, B-Cell	0.290021766489026
DB02375	myricetin	DOID:3068	Glioblastoma	0.28985978125461
DB00727	Nitroglycerin	DOID:4928	Cholangiocarcinoma	0.286237250577339
DB06595	midostaurin	DOID:349	Carcinoma, Signet Ring Cell	0.284136271098336
DB04258	seocalcitol	DOID:3070	Glioma	0.283171972327455
DB00641	Simvastatin	DOID:11612	Polycystic Ovary Syndrome	0.278757178508499
DB00143	Glutathione	DOID:11612	Polycystic Ovary Syndrome	0.270868929487105
DB00947	Fulvestrant	DOID:769	Neuroblastoma	0.267684315364004
DB06595	midostaurin	DOID:9119	Leukemia, Myeloid, Acute	0.267547921621366
DB00694	Daunorubicin	DOID:299	Adenocarcinoma	0.260246781630344
DB00137	Lutein	DOID:11612	Polycystic Ovary Syndrome	0.25941185134854
DB15334	biochanin A	DOID:3068	Glioblastoma	0.256874026530517
DB00720	Clodronic Acid	DOID:9538	Multiple Myeloma	0.254538178842197
DB13964	Peanut Oil	DOID:3172	Adenoma	0.252303705029301
DB00446	Chloramphenicol	DOID:9119	Leukemia, Myeloid, Acute	0.245856453807327
DB01179	Podophyllotoxin	DOID:2671	Carcinoma, Transitional Cell	0.245843479938883
DB00480	Lenalidomide	DOID:707	Lymphoma, B-Cell	0.23913374392259
DB09350	Piperonyl Butoxide	DOID:3172	Adenoma	0.234703156284732
DB00480	Lenalidomide	DOID:9538	Multiple Myeloma	0.227136154075278
DB00909	Zonisamide	DOID:9538	Multiple Myeloma	0.224740229620603
DB00694	Daunorubicin	DOID:9119	Leukemia, Myeloid, Acute	0.224663334747445
DB00694	Daunorubicin	DOID:1618	Fibroadenoma	0.223889640092582
DB01211	Clarithromycin	DOID:9538	Multiple Myeloma	0.222565718065421
DB06448	lonafarnib	DOID:9538	Multiple Myeloma	0.218070932730849
DB01095	Fluvastatin	DOID:9538	Multiple Myeloma	0.216722367578454
DB00196	Fluconazole	DOID:3068	Glioblastoma	0.216684571121707
DB00694	Daunorubicin	DOID:8584	Burkitt Lymphoma	0.216000515321834
DB00480	Lenalidomide	DOID:0060060	Lymphoma, Non-Hodgkin	0.21547784032476
DB04942	tamibarotene	DOID:9538	Multiple Myeloma	0.210645020093508
DB00694	Daunorubicin	DOID:0060060	Lymphoma, Non-Hodgkin	0.20687435509904
DB01380	Cortisone	DOID:299	Adenocarcinoma	0.206472355680048
DB04106	fotemustine	DOID:3068	Glioblastoma	0.198411754830831
DB00421	Spironolactone	DOID:11612	Polycystic Ovary Syndrome	0.198125620501613
DB01080	Vigabatrin	DOID:13515	Tuberous Sclerosis	0.197041264960382
DB00477	Chlorpromazine	DOID:3070	Glioma	0.195570077151403
DB06176	romidepsin	DOID:2671	Carcinoma, Transitional Cell	0.191947607286493
DB04106	fotemustine	DOID:3070	Glioma	0.191837415758751
DB00435	Nitric Oxide	DOID:299	Adenocarcinoma	0.189409049909229
DB00304	Desogestrel	DOID:11612	Polycystic Ovary Syndrome	0.183888830477965
DB01138	Sulfinpyrazone	DOID:9538	Multiple Myeloma	0.163636672501911
DB04571	Trioxsalen	DOID:8691	Mycosis Fungoides	0.160309044009058
DB00282	Pamidronate	DOID:9538	Multiple Myeloma	0.159882287977285
DB00282	Pamidronate	DOID:4305	Giant Cell Tumor of Bone	0.15537109168606
DB06176	romidepsin	DOID:0060061	Lymphoma, T-Cell, Cutaneous	0.15451545294937
DB00435	Nitric Oxide	DOID:0060058	Lymphoma	0.154369842277668
DB00254	Doxycycline	DOID:0060058	Lymphoma	0.15178678795592
DB13014	hypericin	DOID:3068	Glioblastoma	0.15076468753504
DB01708	Dehydroepiandrosterone	DOID:299	Adenocarcinoma	0.149434712043786
DB00338	Omeprazole	DOID:9206	Barrett Esophagus	0.146897786916357
DB00594	Amiloride	DOID:2671	Carcinoma, Transitional Cell	0.146681881927626
DB08804	Nandrolone Decanoate	DOID:255	Hemangioma	0.143882037578444
DB00443	Betamethasone	DOID:255	Hemangioma	0.14188443955034
DB09054	idelalisib	DOID:0060058	Lymphoma	0.141514230987585
DB00422	Methylphenidate	DOID:687	Hepatoblastoma	0.136810166916163
DB12948	3,4-dihydroxybenzohydroxamic acid	DOID:3070	Glioma	0.133761211531218
DB01217	Anastrozole	DOID:299	Adenocarcinoma	0.133513903026399
DB00853	Temozolomide	DOID:3068	Glioblastoma	0.132935920677215
DB12948	3,4-dihydroxybenzohydroxamic acid	DOID:3071	Gliosarcoma	0.132091070352991
DB09199	netoglitazone	DOID:9538	Multiple Myeloma	0.131560321686303
DB00742	Mannitol	DOID:3070	Glioma	0.130287329505273
DB08868	Fingolimod Hydrochloride	DOID:8552	Leukemia, Myelogenous, Chronic, BCR-ABL Positive	0.128037080590672
DB00853	Temozolomide	DOID:3070	Glioma	0.126361581605353
DB09054	idelalisib	DOID:1037	Leukemia, Lymphoid	0.125765444676991
DB00853	Temozolomide	DOID:3071	Gliosarcoma	0.124691440426982
DB00815	Sodium Dodecyl Sulfate	DOID:299	Adenocarcinoma	0.1192594829053
DB00853	Temozolomide	DOID:3181	Oligodendroglioma	0.118872442910569
DB12257	Platinum	DOID:769	Neuroblastoma	0.115258844939078
DB00853	Temozolomide	DOID:8632	Sarcoma, Kaposi	0.114591134431979
DB00853	Temozolomide	DOID:3069	Astrocytoma	0.114399479453238
DB00853	Temozolomide	DOID:769	Neuroblastoma	0.112665582040536
DB03057	Malondialdehyde	DOID:11612	Polycystic Ovary Syndrome	0.110248066057445
DB06732	beta-Naphthoflavone	DOID:3172	Adenoma	0.109150154243016
DB01708	Dehydroepiandrosterone	DOID:11612	Polycystic Ovary Syndrome	0.108453601130886
DB01356	Lithium	DOID:255	Hemangioma	0.108166868221468
DB12948	3,4-dihydroxybenzohydroxamic acid	DOID:0050902	Medulloblastoma	0.105451274875383
DB00884	Risedronic Acid	DOID:2645	Mesothelioma	0.105061337337568
DB12881	indole-3-carbinol	DOID:5119	Ovarian Cysts	0.104838259932513
DB00904	Ondansetron	DOID:171	Neuroectodermal Tumors	0.101973348806297
DB00853	Temozolomide	DOID:3172	Adenoma	0.101228046345399
DB00627	Niacin	DOID:9119	Leukemia, Myeloid, Acute	0.0996732376705325
DB00853	Temozolomide	DOID:0050902	Medulloblastoma	0.0980516449500926
DB14001	alpha-Tocopherol	DOID:3070	Glioma	0.097896373511021
DB01420	Testosterone Propionate	DOID:299	Adenocarcinoma	0.0977685278915417
DB03057	Malondialdehyde	DOID:8552	Leukemia, Myelogenous, Chronic, BCR-ABL Positive	0.0964150421930985
DB00448	Lansoprazole	DOID:9206	Barrett Esophagus	0.0936224986856609
DB04348	Taurocholic Acid	DOID:1967	Leiomyosarcoma	0.0916895391385542
DB01162	Terazosin	DOID:2671	Carcinoma, Transitional Cell	0.0839505546917396
DB07706	2-hydroxyestradiol	DOID:299	Adenocarcinoma	0.0789962844420862
DB01136	Carvedilol	DOID:3070	Glioma	0.0745247567887788
DB09053	PCI 32765	DOID:1040	Leukemia, Lymphocytic, Chronic, B-Cell	0.0729395869402343
DB00863	Ranitidine	DOID:9206	Barrett Esophagus	0.0706172268197805
DB06810	Plicamycin	DOID:3247	Rhabdomyosarcoma	0.069824302324305
DB01050	Ibuprofen	DOID:299	Adenocarcinoma	0.0688750275868924
DB01420	Testosterone Propionate	DOID:11612	Polycystic Ovary Syndrome	0.0567874169780633
DB11890	Cilengitide	DOID:3068	Glioblastoma	0.0556241439969669
DB03419	Uracil	DOID:139	Papilloma	0.0551372565375232
DB00590	Doxazosin	DOID:127	Choroid Neoplasms	0.0542459436465965
DB15588	ursolic acid	DOID:139	Papilloma	0.0535943214768697
DB02424	geldanamycin	DOID:3068	Glioblastoma	0.0510622411948874
DB02901	Dihydrotestosterone	DOID:11612	Polycystic Ovary Syndrome	0.0495646253999305
DB01100	Pimozide	DOID:299	Adenocarcinoma	0.0468606123598552
DB01006	Letrozole	DOID:5119	Ovarian Cysts	0.0445861638685419
DB12802	picropodophyllin	DOID:9538	Multiple Myeloma	0.0403846344587635
DB09053	PCI 32765	DOID:1037	Leukemia, Lymphoid	0.0381695260975106
DB03068	pyrimidin-2-one beta-ribofuranoside	DOID:9538	Multiple Myeloma	0.036838370748501
DB08059	Wortmannin	DOID:299	Adenocarcinoma	0.0349644290427851
DB14066	tetrandrine	DOID:9119	Leukemia, Myeloid, Acute	0.0348869743518272
DB15304	Carrageenan	DOID:3355	Fibrosarcoma	0.034230778316448
DB01006	Letrozole	DOID:11612	Polycystic Ovary Syndrome	0.0324622908176455
DB00050	cetrorelix	DOID:9538	Multiple Myeloma	0.0294692745427263
DB00412	Rosiglitazone	DOID:11612	Polycystic Ovary Syndrome	0.0292478209176619
DB00313	Valproic Acid	DOID:299	Adenocarcinoma	0.0266244225187438
DB00624	Testosterone	DOID:299	Adenocarcinoma	0.0264781518682675
DB00499	Flutamide	DOID:299	Adenocarcinoma	0.0263327614515749
DB00431	Hexachlorocyclohexane	DOID:0060060	Lymphoma, Non-Hodgkin	0.0262354731172316
DB00763	Methimazole	DOID:299	Adenocarcinoma	0.0261140547412471
DB00007	Leuprolide	DOID:299	Adenocarcinoma	0.0259010604254713
DB00851	Dacarbazine	DOID:299	Adenocarcinoma	0.0257596404460288
DB01436	alfacalcidol	DOID:299	Adenocarcinoma	0.0257484626932405
DB00882	Clomiphene	DOID:299	Adenocarcinoma	0.0257400915107937
DB00428	Streptozocin	DOID:299	Adenocarcinoma	0.0257214866405911
DB00977	Ethinyl Estradiol	DOID:299	Adenocarcinoma	0.0256737138315668
DB00783	Estradiol	DOID:299	Adenocarcinoma	0.0256690767711032
DB00773	Etoposide	DOID:299	Adenocarcinoma	0.0256600132966256
DB04827	Urethane	DOID:299	Adenocarcinoma	0.0256363747965456
DB00255	Diethylstilbestrol	DOID:299	Adenocarcinoma	0.02560581952831
DB00675	Tamoxifen	DOID:299	Adenocarcinoma	0.025605013705021
DB03568	Butyric Acid	DOID:299	Adenocarcinoma	0.0256040995904929
DB00531	Cyclophosphamide	DOID:299	Adenocarcinoma	0.0255937755717082
DB00441	gemcitabine	DOID:299	Adenocarcinoma	0.025581567610675
DB00655	Estrone	DOID:299	Adenocarcinoma	0.0255807119429925
DB00635	Prednisone	DOID:299	Adenocarcinoma	0.0255686559401742
DB01174	Phenobarbital	DOID:299	Adenocarcinoma	0.0255641785808181
DB00396	Progesterone	DOID:299	Adenocarcinoma	0.0255511412551706
DB00860	Prednisolone	DOID:299	Adenocarcinoma	0.0255342345857195
DB00104	Octreotide	DOID:299	Adenocarcinoma	0.0255071058725618
DB01582	Sulfamethazine	DOID:3172	Adenoma	0.0254972738815274
DB03843	Formaldehyde	DOID:299	Adenocarcinoma	0.025496371824141
DB01229	Paclitaxel	DOID:299	Adenocarcinoma	0.0254946205059199
DB00958	Carboplatin	DOID:299	Adenocarcinoma	0.0254803170342186
DB00291	Chlorambucil	DOID:299	Adenocarcinoma	0.0254705113395384
DB05076	Fenretinide	DOID:299	Adenocarcinoma	0.0254628500515708
DB00603	Medroxyprogesterone Acetate	DOID:299	Adenocarcinoma	0.0254312975810429
DB00530	Erlotinib Hydrochloride	DOID:299	Adenocarcinoma	0.0254143232724051
DB06724	Calcium Carbonate	DOID:299	Adenocarcinoma	0.0254007641307699
DB08865	Crizotinib	DOID:299	Adenocarcinoma	0.0253772809109478
DB00357	Aminoglutethimide	DOID:299	Adenocarcinoma	0.0253749784696151
DB02546	Vorinostat	DOID:299	Adenocarcinoma	0.0253393378606604
DB01042	Melphalan	DOID:299	Adenocarcinoma	0.0253388875168785
DB05294	N-(4-bromo-2-fluorophenyl)-6-methoxy-7-((1-methylpiperidin-4-yl)methoxy)quinazolin-4-amine	DOID:299	Adenocarcinoma	0.0253355077640569
DB01168	Procarbazine	DOID:299	Adenocarcinoma	0.0253287466219092
DB01169	Arsenic Trioxide	DOID:299	Adenocarcinoma	0.0253278149430518
DB06825	Triptorelin Pamoate	DOID:299	Adenocarcinoma	0.0252925601960523
DB00541	Vincristine	DOID:299	Adenocarcinoma	0.0252218075773005
DB11529	Melengestrol Acetate	DOID:299	Adenocarcinoma	0.0251674150363426
DB00293	raltitrexed	DOID:299	Adenocarcinoma	0.0250278943509008
DB00996	Gabapentin	DOID:299	Adenocarcinoma	0.0249978280039189
DB00361	Vinorelbine	DOID:299	Adenocarcinoma	0.0248746518883396
DB00890	Dienestrol	DOID:299	Adenocarcinoma	0.0248478729058059
DB00309	Vindesine	DOID:299	Adenocarcinoma	0.0248057248138809
DB12418	Saccharin	DOID:299	Adenocarcinoma	0.0247952461461429
DB00276	Amsacrine	DOID:299	Adenocarcinoma	0.0245916542855327
DB00987	Cytarabine	DOID:715	Leukemia, T-Cell	0.0218860765848767
DB00531	Cyclophosphamide	DOID:715	Leukemia, T-Cell	0.0217804098917658
DB01169	Arsenic Trioxide	DOID:715	Leukemia, T-Cell	0.0215144492647028
DB00541	Vincristine	DOID:715	Leukemia, T-Cell	0.021408441895914
DB09096	Benzoyl Peroxide	DOID:139	Papilloma	0.019855338885397
DB09153	Sodium Chloride	DOID:299	Adenocarcinoma	0.0193070478941302
DB06809	plerixafor octahydrochloride	DOID:3068	Glioblastoma	0.0186315781247901
DB00812	Phenylbutazone	DOID:139	Papilloma	0.0179248647772215
DB08809	Dichloroacetic Acid	DOID:139	Papilloma	0.017900409517263
DB02994	Cacodylic Acid	DOID:139	Papilloma	0.0178353053570828
DB00531	Cyclophosphamide	DOID:139	Papilloma	0.0178311625853678
DB10345	Dust	DOID:139	Papilloma	0.0177141667404215
DB00126	Ascorbic Acid	DOID:139	Papilloma	0.0176971079503094
DB06774	Capsaicin	DOID:139	Papilloma	0.017689183013734
DB01483	Barbital	DOID:139	Papilloma	0.0176869337189647
DB01390	Sodium Bicarbonate	DOID:139	Papilloma	0.0176208403495026
DB12298	5-hydroxymethylfurfural	DOID:139	Papilloma	0.0175935872178794
DB04365	Arecoline	DOID:139	Papilloma	0.0175002649734559
DB06510	muraglitazar	DOID:139	Papilloma	0.0174539833070899
DB00277	Theophylline	DOID:1040	Leukemia, Lymphocytic, Chronic, B-Cell	0.0171593492654527
DB06767	Ammonium Chloride	DOID:139	Papilloma	0.017148604967763
DB12418	Saccharin	DOID:139	Papilloma	0.0170326331592323
DB00851	Dacarbazine	DOID:1967	Leiomyosarcoma	0.013687666894364
DB00773	Etoposide	DOID:1967	Leiomyosarcoma	0.0135880397443959
DB00531	Cyclophosphamide	DOID:1967	Leiomyosarcoma	0.0135218020201748
DB00970	Dactinomycin	DOID:1967	Leiomyosarcoma	0.0134978045393013
DB00635	Prednisone	DOID:1967	Leiomyosarcoma	0.0134966823891116
DB09110	Mesna	DOID:1967	Leiomyosarcoma	0.0134672723726283
DB03843	Formaldehyde	DOID:1967	Leiomyosarcoma	0.0134243982726041
DB01229	Paclitaxel	DOID:1967	Leiomyosarcoma	0.0134226469536991
DB00958	Carboplatin	DOID:1967	Leiomyosarcoma	0.0134083434820902
DB00541	Vincristine	DOID:1967	Leiomyosarcoma	0.0131498340257743
DB00309	Vindesine	DOID:1967	Leiomyosarcoma	0.0127337512618742
DB00313	Valproic Acid	DOID:3068	Glioblastoma	0.0121225980400175
DB00624	Testosterone	DOID:3068	Glioblastoma	0.0119763273885252
DB00181	Baclofen	DOID:2671	Carcinoma, Transitional Cell	0.0119058443154707
DB00698	Nitrofurantoin	DOID:2671	Carcinoma, Transitional Cell	0.0119052383745564
DB03783	Phenacetin	DOID:2671	Carcinoma, Transitional Cell	0.0118285404981295
DB01327	Cefazolin	DOID:2671	Carcinoma, Transitional Cell	0.0118132357707976
DB00318	Codeine	DOID:2671	Carcinoma, Transitional Cell	0.0118069890442334
DB00537	Ciprofloxacin	DOID:2671	Carcinoma, Transitional Cell	0.0117431581553291
DB00675	Tamoxifen	DOID:2671	Carcinoma, Transitional Cell	0.0117428036224976
DB02994	Cacodylic Acid	DOID:2671	Carcinoma, Transitional Cell	0.0117357082609619
DB00570	Vinblastine	DOID:2671	Carcinoma, Transitional Cell	0.0117339169320883
DB00531	Cyclophosphamide	DOID:2671	Carcinoma, Transitional Cell	0.0117315654885364
DB00441	gemcitabine	DOID:2671	Carcinoma, Transitional Cell	0.0117193575274304
DB00970	Dactinomycin	DOID:2671	Carcinoma, Transitional Cell	0.0117075680079595
DB00635	Prednisone	DOID:2671	Carcinoma, Transitional Cell	0.0117064458581784
DB01174	Phenobarbital	DOID:2671	Carcinoma, Transitional Cell	0.0117019684977546
DB04572	Thiotepa	DOID:2671	Carcinoma, Transitional Cell	0.0116838281910499
DB09110	Mesna	DOID:2671	Carcinoma, Transitional Cell	0.0116770358417173
DB00860	Prednisolone	DOID:2671	Carcinoma, Transitional Cell	0.0116720245015316
DB01229	Paclitaxel	DOID:2671	Carcinoma, Transitional Cell	0.011632410423416
DB14085	Cadmium	DOID:2671	Carcinoma, Transitional Cell	0.0116270550216975
DB00958	Carboplatin	DOID:2671	Carcinoma, Transitional Cell	0.0116181069518995
DB00291	Chlorambucil	DOID:2671	Carcinoma, Transitional Cell	0.0116083012571251
DB01483	Barbital	DOID:2671	Carcinoma, Transitional Cell	0.011587336622692
DB00682	Warfarin	DOID:2671	Carcinoma, Transitional Cell	0.0115679706764358
DB00188	Bortezomib	DOID:2671	Carcinoma, Transitional Cell	0.0114984891253454
DB01168	Procarbazine	DOID:2671	Carcinoma, Transitional Cell	0.0114665365392142
DB00481	Raloxifene Hydrochloride	DOID:2671	Carcinoma, Transitional Cell	0.0114419441845997
DB01219	Dantrolene	DOID:2671	Carcinoma, Transitional Cell	0.0113788459273849
DB00541	Vincristine	DOID:2671	Carcinoma, Transitional Cell	0.0113595974941234
DB06510	muraglitazar	DOID:2671	Carcinoma, Transitional Cell	0.0113543862104797
DB01204	Mitoxantrone	DOID:2671	Carcinoma, Transitional Cell	0.0112734920445779
DB00851	Dacarbazine	DOID:3068	Glioblastoma	0.0112578159670769
DB00608	Chloroquine	DOID:3068	Glioblastoma	0.0110944799618082
DB00970	Dactinomycin	DOID:3068	Glioblastoma	0.0110679536110514
DB00829	Diazepam	DOID:2671	Carcinoma, Transitional Cell	0.0110021142806123
DB01229	Paclitaxel	DOID:3068	Glioblastoma	0.0109927960256571
DB00958	Carboplatin	DOID:3068	Glioblastoma	0.0109784925550713
DB13069	Nimustine	DOID:3068	Glioblastoma	0.0109621561541922
DB05076	Fenretinide	DOID:3068	Glioblastoma	0.0109610255719333
DB00755	Tretinoin	DOID:3068	Glioblastoma	0.0109606371697695
DB06774	Capsaicin	DOID:3068	Glioblastoma	0.0109499715204369
DB00309	Vindesine	DOID:2671	Carcinoma, Transitional Cell	0.0109435147310066
DB12418	Saccharin	DOID:2671	Carcinoma, Transitional Cell	0.0109330360638691
DB01115	Nifedipine	DOID:3068	Glioblastoma	0.0109024834657465
DB08865	Crizotinib	DOID:3068	Glioblastoma	0.0108754564301183
DB05424	Canertinib	DOID:3068	Glioblastoma	0.0108591848028426
DB00188	Bortezomib	DOID:3068	Glioblastoma	0.0108588747302936
DB01042	Melphalan	DOID:3068	Glioblastoma	0.010837063037598
DB02169	Okadaic Acid	DOID:3068	Glioblastoma	0.010835098844278
DB00444	Teniposide	DOID:3068	Glioblastoma	0.0108289740636745
DB01169	Arsenic Trioxide	DOID:3068	Glioblastoma	0.0108259904652137
DB01206	Lomustine	DOID:3068	Glioblastoma	0.0105638220841276
DB00829	Diazepam	DOID:3068	Glioblastoma	0.0103624998841909
DB00309	Vindesine	DOID:3068	Glioblastoma	0.010303900334214
DB00959	Methylprednisolone	DOID:1040	Leukemia, Lymphocytic, Chronic, B-Cell	0.0102387911904789
DB00252	Phenytoin	DOID:1040	Leukemia, Lymphocytic, Chronic, B-Cell	0.00973182082377312
DB00987	Cytarabine	DOID:1040	Leukemia, Lymphocytic, Chronic, B-Cell	0.00968150916481238
DB00531	Cyclophosphamide	DOID:1040	Leukemia, Lymphocytic, Chronic, B-Cell	0.00957584247125466
DB00291	Chlorambucil	DOID:1040	Leukemia, Lymphocytic, Chronic, B-Cell	0.00945257824038871
DB00741	Hydrocortisone	DOID:1040	Leukemia, Lymphocytic, Chronic, B-Cell	0.00943526649088368
DB00603	Medroxyprogesterone Acetate	DOID:1040	Leukemia, Lymphocytic, Chronic, B-Cell	0.0094133644814154
DB01169	Arsenic Trioxide	DOID:1040	Leukemia, Lymphocytic, Chronic, B-Cell	0.00930988184497862
DB00877	Sirolimus	DOID:1040	Leukemia, Lymphocytic, Chronic, B-Cell	0.00930267839535871
DB00925	Phenoxybenzamine	DOID:1040	Leukemia, Lymphocytic, Chronic, B-Cell	0.00928414923824207
DB01219	Dantrolene	DOID:1040	Leukemia, Lymphocytic, Chronic, B-Cell	0.00922312291069739
DB00822	Disulfiram	DOID:1040	Leukemia, Lymphocytic, Chronic, B-Cell	0.00917106449766016
DB01204	Mitoxantrone	DOID:1040	Leukemia, Lymphocytic, Chronic, B-Cell	0.00911776902812213
DB00242	Cladribine	DOID:1040	Leukemia, Lymphocytic, Chronic, B-Cell	0.00886959851302939
DB01701	propylene dichloride	DOID:4928	Cholangiocarcinoma	0.00820540224360801
DB01174	Phenobarbital	DOID:4928	Cholangiocarcinoma	0.00820394600786158
DB00501	Cimetidine	DOID:349	Carcinoma, Signet Ring Cell	0.00624110710579663
DB06757	Manganese	DOID:3068	Glioblastoma	0.00527335963169163
DB00619	Imatinib Mesylate	DOID:3070	Glioma	0.0046986485499272
DB06755	beta Carotene	DOID:3070	Glioma	0.00464481909393945
DB02656	2-(4-morpholinyl)-8-phenyl-4H-1-benzopyran-4-one	DOID:3070	Glioma	0.00461982574297194
DB00570	Vinblastine	DOID:3308	Carcinoma, Embryonal	0.0046029553197713
DB12025	triptolide	DOID:9119	Leukemia, Myeloid, Acute	0.0046014521388671
DB00531	Cyclophosphamide	DOID:3308	Carcinoma, Embryonal	0.0046006038768749
DB00773	Etoposide	DOID:3070	Glioma	0.00458384974413419
DB00675	Tamoxifen	DOID:3070	Glioma	0.00452885015340533
DB11119	Sodium Iodide	DOID:3070	Glioma	0.00451991071991632
DB00531	Cyclophosphamide	DOID:3070	Glioma	0.00451761202059521
DB01593	Zinc	DOID:3070	Glioma	0.00450477903817982
DB04572	Thiotepa	DOID:3070	Glioma	0.00446987472152595
DB00755	Tretinoin	DOID:3308	Carcinoma, Embryonal	0.00446928995409769
DB01169	Arsenic Trioxide	DOID:3355	Fibrosarcoma	0.00444404166967095
DB01229	Paclitaxel	DOID:3070	Glioma	0.00441845695331124
DB00958	Carboplatin	DOID:3070	Glioma	0.00440415348230273
DB00126	Ascorbic Acid	DOID:3070	Glioma	0.00438355738316011
DB00530	Erlotinib Hydrochloride	DOID:3070	Glioma	0.00433815972133479
DB00290	Bleomycin	DOID:3308	Carcinoma, Embryonal	0.0043240329875769
DB00987	Cytarabine	DOID:8864	Leukemia, Monocytic, Acute	0.00431955307705968
DB00188	Bortezomib	DOID:3070	Glioma	0.00428453565735444
DB01042	Melphalan	DOID:3070	Glioma	0.00426272396427164
DB01168	Procarbazine	DOID:3070	Glioma	0.00425258307010769
DB01169	Arsenic Trioxide	DOID:3070	Glioma	0.00425165139258545
DB00136	Calcitriol	DOID:3070	Glioma	0.00424795501033449
DB00541	Vincristine	DOID:3308	Carcinoma, Embryonal	0.00422863588162349
DB00541	Vincristine	DOID:3070	Glioma	0.004145644025509
DB12662	naveglitazar	DOID:3355	Fibrosarcoma	0.0040608046640729
DB01206	Lomustine	DOID:3070	Glioma	0.00398948301156944
DB01169	Arsenic Trioxide	DOID:8864	Leukemia, Monocytic, Acute	0.00394792575823756
DB12072	orantinib	DOID:3070	Glioma	0.00393989598592027
DB00252	Phenytoin	DOID:687	Hepatoblastoma	0.0031898738763332
DB00661	Verapamil	DOID:687	Hepatoblastoma	0.00301818568907676
DB01174	Phenobarbital	DOID:687	Hepatoblastoma	0.00300429853365826
DB00531	Cyclophosphamide	DOID:3071	Gliosarcoma	0.00284747084102867
DB00619	Imatinib Mesylate	DOID:2645	Mesothelioma	0.00269250152978563
DB00977	Ethinyl Estradiol	DOID:2645	Mesothelioma	0.00259140326054853
DB00773	Etoposide	DOID:2645	Mesothelioma	0.00257770272528758
DB00642	Pemetrexed	DOID:2645	Mesothelioma	0.00252250742800554
DB00398	Sorafenib	DOID:2645	Mesothelioma	0.00252176168919262
DB00441	gemcitabine	DOID:2645	Mesothelioma	0.00249925704046673
DB00859	Penicillamine	DOID:2645	Mesothelioma	0.00246844424674932
DB00399	Zoledronic Acid	DOID:2645	Mesothelioma	0.00246303955516793
DB01229	Paclitaxel	DOID:2645	Mesothelioma	0.00241230993527287
DB00958	Carboplatin	DOID:2645	Mesothelioma	0.00239800646323586
DB11616	pirarubicin	DOID:2645	Mesothelioma	0.00238737542730873
DB05076	Fenretinide	DOID:2645	Mesothelioma	0.00238053947917939
DB00842	Oxazepam	DOID:687	Hepatoblastoma	0.00237431588381189
DB00530	Erlotinib Hydrochloride	DOID:2645	Mesothelioma	0.00233201270207962
DB09130	Copper	DOID:2645	Mesothelioma	0.00229519618097675
DB00877	Sirolimus	DOID:2645	Mesothelioma	0.00223830092386314
DB01168	Procarbazine	DOID:4844	Ependymoma	0.00221623202255729
DB00541	Vincristine	DOID:4844	Ependymoma	0.00210929297700814
DB00822	Disulfiram	DOID:2645	Mesothelioma	0.00210668702579332
DB00293	raltitrexed	DOID:2645	Mesothelioma	0.00194558377937894
DB00361	Vinorelbine	DOID:2645	Mesothelioma	0.00179234131819085
DB06824	Trientine	DOID:2645	Mesothelioma	0.00163359327515457
DB00755	Tretinoin	DOID:9206	Barrett Esophagus	0.00057795947713514
DB06641	perifosine	DOID:3068	Glioblastoma	0.000307804191753705
DB08828	HhAntag691	DOID:2513	Carcinoma, Basal Cell	0.00026374554993526
DB04365	Arecoline	DOID:2513	Carcinoma, Basal Cell	-5.91705363272993e-05
DB00531	Cyclophosphamide	DOID:4552	Carcinoma, Large Cell	-0.000974711157330374
DB00441	gemcitabine	DOID:4552	Carcinoma, Large Cell	-0.000986919117674331
DB01229	Paclitaxel	DOID:4552	Carcinoma, Large Cell	-0.00107386622367288
DB12025	triptolide	DOID:9538	Multiple Myeloma	-0.00152921375874436
DB00171	Adenosine Triphosphate	DOID:4552	Carcinoma, Large Cell	-0.00168815752061911
DB00361	Vinorelbine	DOID:4552	Carcinoma, Large Cell	-0.00169383483930539
DB00959	Methylprednisolone	DOID:8543	Hodgkin Disease	-0.00268736192746276
DB04572	Thiotepa	DOID:3181	Oligodendroglioma	-0.00301926397238338
DB00851	Dacarbazine	DOID:8543	Hodgkin Disease	-0.00318444577323861
DB00783	Estradiol	DOID:5119	Ovarian Cysts	-0.0031881610924873
DB00252	Phenytoin	DOID:8543	Hodgkin Disease	-0.0031943322949448
DB00428	Streptozocin	DOID:8543	Hodgkin Disease	-0.00322259957680936
DB00888	Mechlorethamine	DOID:8543	Hodgkin Disease	-0.00322601825999301
DB00445	Epirubicin	DOID:8543	Hodgkin Disease	-0.00322883809022899
DB01168	Procarbazine	DOID:3181	Oligodendroglioma	-0.0032365556234588
DB00987	Cytarabine	DOID:8543	Hodgkin Disease	-0.00324464395532485
DB00675	Tamoxifen	DOID:5119	Ovarian Cysts	-0.00325222415711289
DB00773	Etoposide	DOID:8543	Hodgkin Disease	-0.0032840729211958
DB00396	Progesterone	DOID:5119	Ovarian Cysts	-0.0033060966074465
DB01008	Busulfan	DOID:8543	Hodgkin Disease	-0.00333438172085175
DB00541	Vincristine	DOID:3181	Oligodendroglioma	-0.00334349466891191
DB00570	Vinblastine	DOID:8543	Hodgkin Disease	-0.00334795920343887
DB00531	Cyclophosphamide	DOID:8543	Hodgkin Disease	-0.00335031064727674
DB00441	gemcitabine	DOID:8543	Hodgkin Disease	-0.0033625186074928
DB00635	Prednisone	DOID:8543	Hodgkin Disease	-0.00337543027800778
DB04572	Thiotepa	DOID:8543	Hodgkin Disease	-0.00339804794549957
DB00860	Prednisolone	DOID:8543	Hodgkin Disease	-0.00340985163372197
DB01206	Lomustine	DOID:3181	Oligodendroglioma	-0.003499655682051
DB00220	Nelfinavir	DOID:3962	Adenocarcinoma, Follicular	-0.00351729961360257
DB01042	Melphalan	DOID:8543	Hodgkin Disease	-0.00360519870246521
DB00444	Teniposide	DOID:8543	Hodgkin Disease	-0.0036132876762671
DB01168	Procarbazine	DOID:8543	Hodgkin Disease	-0.00361533959692338
DB00290	Bleomycin	DOID:8543	Hodgkin Disease	-0.00362688153738121
DB00541	Vincristine	DOID:8543	Hodgkin Disease	-0.00372227864127937
DB01204	Mitoxantrone	DOID:8543	Hodgkin Disease	-0.00380838409163674
DB01206	Lomustine	DOID:8543	Hodgkin Disease	-0.00387843965556932
DB00987	Cytarabine	DOID:707	Lymphoma, B-Cell	-0.00401708066957139
DB00773	Etoposide	DOID:707	Lymphoma, B-Cell	-0.00405650963759173
DB00688	Mycophenolic Acid	DOID:707	Lymphoma, B-Cell	-0.00407252447646898
DB00864	Tacrolimus	DOID:707	Lymphoma, B-Cell	-0.00407456938856464
DB01008	Busulfan	DOID:707	Lymphoma, B-Cell	-0.00410681843588877
DB00531	Cyclophosphamide	DOID:707	Lymphoma, B-Cell	-0.00412274736172756
DB00309	Vindesine	DOID:8543	Hodgkin Disease	-0.00413836140535538
DB00635	Prednisone	DOID:707	Lymphoma, B-Cell	-0.00414786699271973
DB00860	Prednisolone	DOID:707	Lymphoma, B-Cell	-0.00418228834895794
DB00188	Bortezomib	DOID:707	Lymphoma, B-Cell	-0.00435582372487774
DB02546	Vorinostat	DOID:707	Lymphoma, B-Cell	-0.00437718507232419
DB01042	Melphalan	DOID:707	Lymphoma, B-Cell	-0.00437763541731039
DB00636	Clofibrate	DOID:3507	Dermatofibrosarcoma	-0.00437775660955596
DB01168	Procarbazine	DOID:707	Lymphoma, B-Cell	-0.00438777631144237
DB00541	Vincristine	DOID:707	Lymphoma, B-Cell	-0.00449471535630218
DB11663	2-(1H-indazol-4-yl)-6-(4-methanesulfonylpiperazin-1-ylmethyl)-4-morpholin-4-ylthieno(3,2-d)pyrimidine	DOID:707	Lymphoma, B-Cell	-0.0045233959308557
DB00242	Cladribine	DOID:707	Lymphoma, B-Cell	-0.00482899132043423
DB00428	Streptozocin	DOID:5485	Sarcoma, Synovial	-0.00484473927658578
DB00773	Etoposide	DOID:5485	Sarcoma, Synovial	-0.00490621262144118
DB11616	pirarubicin	DOID:5485	Sarcoma, Synovial	-0.00509653991877033
DB00541	Vincristine	DOID:5485	Sarcoma, Synovial	-0.00534441834079645
DB00603	Medroxyprogesterone Acetate	DOID:3319	Lymphangioleiomyomatosis	-0.00538268513205929
DB00255	Diethylstilbestrol	DOID:4468	Adenocarcinoma, Clear Cell	-0.006057145930195
DB00570	Vinblastine	DOID:8632	Sarcoma, Kaposi	-0.00725048370923596
DB00495	Zidovudine	DOID:8632	Sarcoma, Kaposi	-0.00729450645112516
DB00773	Etoposide	DOID:3069	Astrocytoma	-0.00737825240758093
DB00007	Leuprolide	DOID:127	Choroid Neoplasms	-0.00739815511653739
DB00290	Bleomycin	DOID:8632	Sarcoma, Kaposi	-0.00752940604220663
DB00541	Vincristine	DOID:8632	Sarcoma, Kaposi	-0.00762480314745305
DB00783	Estradiol	DOID:127	Choroid Neoplasms	-0.00763013877176165
DB00255	Diethylstilbestrol	DOID:127	Choroid Neoplasms	-0.00769339601266837
DB00675	Tamoxifen	DOID:127	Choroid Neoplasms	-0.00769420183694856
DB00636	Clofibrate	DOID:127	Choroid Neoplasms	-0.00769888548553753
DB01168	Procarbazine	DOID:3069	Astrocytoma	-0.00770951908187832
DB00396	Progesterone	DOID:127	Choroid Neoplasms	-0.00774807428552358
DB03843	Formaldehyde	DOID:127	Choroid Neoplasms	-0.00780284371775929
DB00541	Vincristine	DOID:3069	Astrocytoma	-0.00781645812720087
DB01115	Nifedipine	DOID:127	Choroid Neoplasms	-0.00789490759634569
DB01206	Lomustine	DOID:3069	Astrocytoma	-0.00797261914038903
DB00481	Raloxifene Hydrochloride	DOID:127	Choroid Neoplasms	-0.00799506127455162
DB00925	Phenoxybenzamine	DOID:127	Choroid Neoplasms	-0.00799713320411953
DB06825	Triptorelin Pamoate	DOID:127	Choroid Neoplasms	-0.00800665534582755
DB13323	Trichloroethylene	DOID:3069	Astrocytoma	-0.00805027362544196
DB00996	Gabapentin	DOID:127	Choroid Neoplasms	-0.00830138753748931
DB00773	Etoposide	DOID:4440	Seminoma	-0.0087020753869662
DB00943	Zalcitabine	DOID:0060058	Lymphoma	-0.00871481142650475
DB00959	Methylprednisolone	DOID:0060058	Lymphoma	-0.00878248334273012
DB00313	Valproic Acid	DOID:9119	Leukemia, Myeloid, Acute	-0.00895902436381645
DB00851	Dacarbazine	DOID:769	Neuroblastoma	-0.00901252266916396
DB00252	Phenytoin	DOID:769	Neuroblastoma	-0.0090224091912272
DB00773	Etoposide	DOID:769	Neuroblastoma	-0.00911214981985496
DB04824	Phenolphthalein	DOID:0060058	Lymphoma	-0.00913950908644544
DB01008	Busulfan	DOID:769	Neuroblastoma	-0.00916245861850017
DB00531	Cyclophosphamide	DOID:769	Neuroblastoma	-0.00917838754312748
DB04572	Thiotepa	DOID:769	Neuroblastoma	-0.00922612484193651
DB09110	Mesna	DOID:769	Neuroblastoma	-0.00923291719103524
DB00958	Carboplatin	DOID:769	Neuroblastoma	-0.00929184608115706
DB00445	Epirubicin	DOID:0060058	Lymphoma	-0.00932395950486574
DB00987	Cytarabine	DOID:0060058	Lymphoma	-0.00933976536934965
DB00773	Etoposide	DOID:0060058	Lymphoma	-0.00937919433692679
DB08865	Crizotinib	DOID:769	Neuroblastoma	-0.0093948822049643
DB00688	Mycophenolic Acid	DOID:0060058	Lymphoma	-0.00939520917597457
DB00188	Bortezomib	DOID:769	Neuroblastoma	-0.00941146390667023
DB01042	Melphalan	DOID:769	Neuroblastoma	-0.00943327559964822
DB00255	Diethylstilbestrol	DOID:0060058	Lymphoma	-0.00943338810587833
DB02994	Cacodylic Acid	DOID:0060058	Lymphoma	-0.00944128929073672
DB01169	Arsenic Trioxide	DOID:769	Neuroblastoma	-0.00944434817106442
DB00531	Cyclophosphamide	DOID:0060058	Lymphoma	-0.00944543206054037
DB04572	Thiotepa	DOID:0060058	Lymphoma	-0.00949316935902254
DB00336	Nitrofurazone	DOID:4440	Seminoma	-0.009496917775192
DB00541	Vincristine	DOID:769	Neuroblastoma	-0.00955035553801829
DB00982	Isotretinoin	DOID:769	Neuroblastoma	-0.00955456704663925
DB00291	Chlorambucil	DOID:0060058	Lymphoma	-0.00956869629213462
DB00188	Bortezomib	DOID:0060058	Lymphoma	-0.00967850842402805
DB01168	Procarbazine	DOID:0060058	Lymphoma	-0.00971046101122285
DB00136	Calcitriol	DOID:0060058	Lymphoma	-0.00971508907068207
DB00290	Bleomycin	DOID:0060058	Lymphoma	-0.0097220029511955
DB00313	Valproic Acid	DOID:1618	Fibroadenoma	-0.00973271901934745
DB00746	Deferoxamine	DOID:9119	Leukemia, Myeloid, Acute	-0.00978610434813797
DB08889	carfilzomib	DOID:9538	Multiple Myeloma	-0.0097872423609686
DB00541	Vincristine	DOID:0060058	Lymphoma	-0.00981740005599784
DB00982	Isotretinoin	DOID:0060058	Lymphoma	-0.00982161156445537
DB11663	2-(1H-indazol-4-yl)-6-(4-methanesulfonylpiperazin-1-ylmethyl)-4-morpholin-4-ylthieno(3,2-d)pyrimidine	DOID:0060058	Lymphoma	-0.00984608063050695
DB00987	Cytarabine	DOID:9119	Leukemia, Myeloid, Acute	-0.00988400461828463
DB00812	Phenylbutazone	DOID:9119	Leukemia, Myeloid, Acute	-0.00989596911902856
DB12429	2-(2-chloro-4-iodophenylamino)-N-cyclopropylmethoxy-3,4-difluorobenzamide	DOID:9119	Leukemia, Myeloid, Acute	-0.00989821597570704
DB01204	Mitoxantrone	DOID:0060058	Lymphoma	-0.00990350550599638
DB00773	Etoposide	DOID:9119	Leukemia, Myeloid, Acute	-0.0099234335870466
DB00309	Vindesine	DOID:769	Neuroblastoma	-0.0099664383018012
DB01206	Lomustine	DOID:0060058	Lymphoma	-0.00997356106950219
DB01008	Busulfan	DOID:9119	Leukemia, Myeloid, Acute	-0.00997374238407532
DB00398	Sorafenib	DOID:9119	Leukemia, Myeloid, Acute	-0.00997937462324104
DB00608	Chloroquine	DOID:9119	Leukemia, Myeloid, Acute	-0.00998714244151054
DB00531	Cyclophosphamide	DOID:9119	Leukemia, Myeloid, Acute	-0.00998967131096749
DB00635	Prednisone	DOID:9119	Leukemia, Myeloid, Acute	-0.0100147909424126
DB00860	Prednisolone	DOID:9119	Leukemia, Myeloid, Acute	-0.0100492122979314
DB01229	Paclitaxel	DOID:9119	Leukemia, Myeloid, Acute	-0.01008882637623
DB00958	Carboplatin	DOID:9119	Leukemia, Myeloid, Acute	-0.0101031298486027
DB11616	pirarubicin	DOID:9119	Leukemia, Myeloid, Acute	-0.0101137608834592
DB00755	Tretinoin	DOID:9119	Leukemia, Myeloid, Acute	-0.010120985233409
DB00603	Medroxyprogesterone Acetate	DOID:9119	Leukemia, Myeloid, Acute	-0.0101521493018104
DB08865	Crizotinib	DOID:9119	Leukemia, Myeloid, Acute	-0.010206165972179
DB00188	Bortezomib	DOID:9119	Leukemia, Myeloid, Acute	-0.0102227476731513
DB00309	Vindesine	DOID:0060058	Lymphoma	-0.010233482819699
DB00523	Alitretinoin	DOID:9119	Leukemia, Myeloid, Acute	-0.0102508341314429
DB01169	Arsenic Trioxide	DOID:9119	Leukemia, Myeloid, Acute	-0.0102556319376681
DB00136	Calcitriol	DOID:9119	Leukemia, Myeloid, Acute	-0.0102593283207006
DB00541	Vincristine	DOID:9119	Leukemia, Myeloid, Acute	-0.0103616393047658
DB01204	Mitoxantrone	DOID:9119	Leukemia, Myeloid, Acute	-0.0104477447552937
DB00773	Etoposide	DOID:2994	Neoplasms, Germ Cell and Embryonal	-0.0106498426877752
DB00242	Cladribine	DOID:9119	Leukemia, Myeloid, Acute	-0.0106959152697115
DB00570	Vinblastine	DOID:2994	Neoplasms, Germ Cell and Embryonal	-0.0107137289684906
DB01229	Paclitaxel	DOID:2994	Neoplasms, Germ Cell and Embryonal	-0.0108152354782021
DB00958	Carboplatin	DOID:2994	Neoplasms, Germ Cell and Embryonal	-0.0108295389487434
DB06536	tesaglitazar	DOID:3355	Fibrosarcoma	-0.010841800189384
DB00276	Amsacrine	DOID:9119	Leukemia, Myeloid, Acute	-0.0109917925967389
DB00290	Bleomycin	DOID:2994	Neoplasms, Germ Cell and Embryonal	-0.0109926513011096
DB00242	Cladribine	DOID:285	Leukemia, Hairy Cell	-0.0125776262358348
DB00134	Methionine	DOID:3070	Glioma	-0.0135645589973741
DB13911	Eosine I Bluish	DOID:715	Leukemia, T-Cell	-0.013915312571912
DB00313	Valproic Acid	DOID:11612	Polycystic Ovary Syndrome	-0.0143566883950228
DB00624	Testosterone	DOID:11612	Polycystic Ovary Syndrome	-0.014502959046182
DB00499	Flutamide	DOID:11612	Polycystic Ovary Syndrome	-0.0146483494620717
DB04839	Cyproterone Acetate	DOID:11612	Polycystic Ovary Syndrome	-0.0150637243805984
DB00882	Clomiphene	DOID:11612	Polycystic Ovary Syndrome	-0.0152410194027952
DB00313	Valproic Acid	DOID:3247	Rhabdomyosarcoma	-0.0152506312665712
DB00977	Ethinyl Estradiol	DOID:11612	Polycystic Ovary Syndrome	-0.0153073970821607
DB00783	Estradiol	DOID:11612	Polycystic Ovary Syndrome	-0.0153120341422752
DB01593	Zinc	DOID:11612	Polycystic Ovary Syndrome	-0.015400168323725
DB00396	Progesterone	DOID:11612	Polycystic Ovary Syndrome	-0.0154299696588314
DB00959	Methylprednisolone	DOID:9538	Multiple Myeloma	-0.0154573884896816
DB00126	Ascorbic Acid	DOID:11612	Polycystic Ovary Syndrome	-0.0155213899771229
DB00158	Folic Acid	DOID:11612	Polycystic Ovary Syndrome	-0.0155721151439454
DB13178	Inositol	DOID:11612	Polycystic Ovary Syndrome	-0.0156563105072755
DB00313	Valproic Acid	DOID:255	Hemangioma	-0.0157539287468757
DB00252	Phenytoin	DOID:9538	Multiple Myeloma	-0.0159643588551563
DB01167	Itraconazole	DOID:9538	Multiple Myeloma	-0.0159748726074651
DB00917	Dinoprostone	DOID:9538	Multiple Myeloma	-0.0160142166997967
DB00987	Cytarabine	DOID:9538	Multiple Myeloma	-0.0160146705155879
DB04786	Suramin	DOID:9538	Multiple Myeloma	-0.0160291273909461
DB00773	Etoposide	DOID:9538	Multiple Myeloma	-0.016054099482903
DB01008	Busulfan	DOID:9538	Multiple Myeloma	-0.0161044082825412
DB00675	Tamoxifen	DOID:9538	Multiple Myeloma	-0.0161090990754864
DB00851	Dacarbazine	DOID:3247	Rhabdomyosarcoma	-0.0161154133385544
DB00531	Cyclophosphamide	DOID:9538	Multiple Myeloma	-0.0161203372088703
DB00441	gemcitabine	DOID:9538	Multiple Myeloma	-0.0161325451701255
DB01593	Zinc	DOID:9538	Multiple Myeloma	-0.0161331701903566
DB00635	Prednisone	DOID:9538	Multiple Myeloma	-0.016145456839191
DB04572	Thiotepa	DOID:9538	Multiple Myeloma	-0.0161680745063097
DB00399	Zoledronic Acid	DOID:9538	Multiple Myeloma	-0.0161687626533442
DB00987	Cytarabine	DOID:3247	Rhabdomyosarcoma	-0.0161756115208591
DB00860	Prednisolone	DOID:9538	Multiple Myeloma	-0.016179878195447
DB00783	Estradiol	DOID:3247	Rhabdomyosarcoma	-0.0162059770142189
DB00773	Etoposide	DOID:3247	Rhabdomyosarcoma	-0.0162150404891725
DB01229	Paclitaxel	DOID:9538	Multiple Myeloma	-0.016219492274758
DB00755	Tretinoin	DOID:9538	Multiple Myeloma	-0.0162516511309085
DB06774	Capsaicin	DOID:9538	Multiple Myeloma	-0.0162623167791345
DB00570	Vinblastine	DOID:3247	Rhabdomyosarcoma	-0.0162789267695522
DB00531	Cyclophosphamide	DOID:3247	Rhabdomyosarcoma	-0.0162812782133421
DB00682	Warfarin	DOID:9538	Multiple Myeloma	-0.016283932020509
DB00970	Dactinomycin	DOID:3247	Rhabdomyosarcoma	-0.0163052756942103
DB09110	Mesna	DOID:3247	Rhabdomyosarcoma	-0.0163358078607848
DB00188	Bortezomib	DOID:9538	Multiple Myeloma	-0.016353413570324
DB01042	Melphalan	DOID:9538	Multiple Myeloma	-0.0163752252639664
DB01168	Procarbazine	DOID:9538	Multiple Myeloma	-0.0163853661578777
DB01169	Arsenic Trioxide	DOID:9538	Multiple Myeloma	-0.0163862978346116
DB00136	Calcitriol	DOID:9538	Multiple Myeloma	-0.0163899942180119
DB00877	Sirolimus	DOID:9538	Multiple Myeloma	-0.0163935012849403
DB00481	Raloxifene Hydrochloride	DOID:9538	Multiple Myeloma	-0.01640995851291
DB00755	Tretinoin	DOID:3247	Rhabdomyosarcoma	-0.0164125921356255
DB00741	Hydrocortisone	DOID:3247	Rhabdomyosarcoma	-0.0164218541951946
DB00541	Vincristine	DOID:9538	Multiple Myeloma	-0.0164923052018337
DB00188	Bortezomib	DOID:3247	Rhabdomyosarcoma	-0.0165143545762543
DB11663	2-(1H-indazol-4-yl)-6-(4-methanesulfonylpiperazin-1-ylmethyl)-4-morpholin-4-ylthieno(3,2-d)pyrimidine	DOID:9538	Multiple Myeloma	-0.0165209857775632
DB01042	Melphalan	DOID:3247	Rhabdomyosarcoma	-0.0165361662693015
DB00541	Vincristine	DOID:3247	Rhabdomyosarcoma	-0.016653246207819
DB11663	2-(1H-indazol-4-yl)-6-(4-methanesulfonylpiperazin-1-ylmethyl)-4-morpholin-4-ylthieno(3,2-d)pyrimidine	DOID:3247	Rhabdomyosarcoma	-0.0166819267823015
DB01204	Mitoxantrone	DOID:3247	Rhabdomyosarcoma	-0.016739351657703
DB00898	Ethanol	DOID:255	Hemangioma	-0.0167693342099671
DB00635	Prednisone	DOID:255	Hemangioma	-0.0168096953250145
DB00860	Prednisolone	DOID:255	Hemangioma	-0.0168441166817199
DB00938	Salmeterol Xinafoate	DOID:4310	Smooth Muscle Tumor	-0.0169037437098989
DB00309	Vindesine	DOID:9538	Multiple Myeloma	-0.0169083879660456
DB14574	Cobalt	DOID:3247	Rhabdomyosarcoma	-0.0169121172174875
DB00851	Dacarbazine	DOID:4235	Sarcoma	-0.0171249773050064
DB00428	Streptozocin	DOID:4235	Sarcoma	-0.0171631311114815
DB00445	Epirubicin	DOID:4235	Sarcoma	-0.0171693696235973
DB05109	Trabectedin	DOID:4235	Sarcoma	-0.017182977859308
DB00917	Dinoprostone	DOID:4235	Sarcoma	-0.0171847216725538
DB00773	Etoposide	DOID:4235	Sarcoma	-0.0172246044551893
DB00531	Cyclophosphamide	DOID:4235	Sarcoma	-0.0172908421804088
DB00780	Phenelzine	DOID:255	Hemangioma	-0.0173276774201965
DB09110	Mesna	DOID:4235	Sarcoma	-0.0173453718272367
DB01229	Paclitaxel	DOID:4235	Sarcoma	-0.0173899972459643
DB00958	Carboplatin	DOID:4235	Sarcoma	-0.0174043007176674
DB00603	Medroxyprogesterone Acetate	DOID:4235	Sarcoma	-0.0174533201723672
DB00277	Theophylline	DOID:1037	Leukemia, Lymphoid	-0.0176107115777853
DB01168	Procarbazine	DOID:5241	Hemangioblastoma	-0.0179362717587118
DB00541	Vincristine	DOID:5241	Hemangioblastoma	-0.0180432108048982
DB00309	Vindesine	DOID:4235	Sarcoma	-0.0180788929377653
DB00877	Sirolimus	DOID:13515	Tuberous Sclerosis	-0.0183413066035605
DB00987	Cytarabine	DOID:8584	Burkitt Lymphoma	-0.0185468240438362
DB00773	Etoposide	DOID:8584	Burkitt Lymphoma	-0.0185862530113165
DB00531	Cyclophosphamide	DOID:8584	Burkitt Lymphoma	-0.0186524907370085
DB00635	Prednisone	DOID:8584	Burkitt Lymphoma	-0.0186776103668353
DB09110	Mesna	DOID:8584	Burkitt Lymphoma	-0.018707020383496
DB00860	Prednisolone	DOID:8584	Burkitt Lymphoma	-0.0187120317230327
DB00741	Hydrocortisone	DOID:8584	Burkitt Lymphoma	-0.0187930667177134
DB00603	Medroxyprogesterone Acetate	DOID:3007	Carcinoma, Ductal	-0.0188841834564612
DB01042	Melphalan	DOID:8584	Burkitt Lymphoma	-0.0189073787922236
DB01169	Arsenic Trioxide	DOID:8584	Burkitt Lymphoma	-0.018918451362542
DB01590	Everolimus	DOID:13515	Tuberous Sclerosis	-0.0189292288125748
DB00541	Vincristine	DOID:8584	Burkitt Lymphoma	-0.0190244587316062
DB04630	Aldosterone	DOID:3172	Adenoma	-0.0195489320070521
DB03733	ethylene dichloride	DOID:3172	Adenoma	-0.0198727059144807
DB00763	Methimazole	DOID:3172	Adenoma	-0.0200956440692657
DB00175	Pravastatin	DOID:3172	Adenoma	-0.0202049398090878
DB09276	Gold Sodium Thiomalate	DOID:3172	Adenoma	-0.0202877184006132
DB01200	Bromocriptine	DOID:3172	Adenoma	-0.0204443363042876
DB00927	Famotidine	DOID:3172	Adenoma	-0.0205094109036714
DB08809	Dichloroacetic Acid	DOID:3172	Adenoma	-0.0205466763080826
DB04827	Urethane	DOID:3172	Adenoma	-0.0205733240125496
DB00995	Auranofin	DOID:3172	Adenoma	-0.0205823678820909
DB00898	Ethanol	DOID:3172	Adenoma	-0.0206006817553381
DB02994	Cacodylic Acid	DOID:3172	Adenoma	-0.0206117804675496
DB01174	Phenobarbital	DOID:3172	Adenoma	-0.0206455202296254
DB00399	Zoledronic Acid	DOID:4305	Giant Cell Tumor of Bone	-0.0206799589435149
DB00104	Octreotide	DOID:3172	Adenoma	-0.0207025929387743
DB03843	Formaldehyde	DOID:3172	Adenoma	-0.0207133269868513
DB00712	Flurbiprofen	DOID:3172	Adenoma	-0.0207378307495982
DB00603	Medroxyprogesterone Acetate	DOID:3172	Adenoma	-0.0207784012302834
DB00158	Folic Acid	DOID:3172	Adenoma	-0.020800703040831
DB13178	Inositol	DOID:3172	Adenoma	-0.0208848984045928
DB00630	Alendronate	DOID:4305	Giant Cell Tumor of Bone	-0.0209036989629039
DB14513	Magnesium	DOID:3172	Adenoma	-0.0209609094817675
DB06510	muraglitazar	DOID:3172	Adenoma	-0.0209931025173124
DB11152	Trichloroacetic Acid	DOID:3172	Adenoma	-0.0211358162153095
DB00780	Phenelzine	DOID:3172	Adenoma	-0.0211590249653184
DB00996	Gabapentin	DOID:3172	Adenoma	-0.021211870806928
DB00842	Oxazepam	DOID:3172	Adenoma	-0.0212755028798972
DB08895	tofacitinib	DOID:3172	Adenoma	-0.0214067042178143
DB00987	Cytarabine	DOID:0050902	Medulloblastoma	-0.0236866579432762
DB00783	Estradiol	DOID:0050902	Medulloblastoma	-0.0237170234363162
DB00773	Etoposide	DOID:0050902	Medulloblastoma	-0.0237260869107973
DB01008	Busulfan	DOID:0050902	Medulloblastoma	-0.0237763957103556
DB00398	Sorafenib	DOID:0050902	Medulloblastoma	-0.0237820279471978
DB00531	Cyclophosphamide	DOID:0050902	Medulloblastoma	-0.0237923246356242
DB04572	Thiotepa	DOID:0050902	Medulloblastoma	-0.0238400619333114
DB00958	Carboplatin	DOID:0050902	Medulloblastoma	-0.0239057831729894
DB00755	Tretinoin	DOID:0050902	Medulloblastoma	-0.0239236385572095
DB00188	Bortezomib	DOID:0050902	Medulloblastoma	-0.0240254009975167
DB02546	Vorinostat	DOID:0050902	Medulloblastoma	-0.0240467623467839
DB01042	Melphalan	DOID:0050902	Medulloblastoma	-0.0240472126905053
DB01168	Procarbazine	DOID:0050902	Medulloblastoma	-0.0240573535854427
DB01169	Arsenic Trioxide	DOID:0050902	Medulloblastoma	-0.0240582852622697
DB00541	Vincristine	DOID:0050902	Medulloblastoma	-0.0241642926300531
DB00987	Cytarabine	DOID:1037	Leukemia, Lymphoid	-0.0250885516782204
DB00531	Cyclophosphamide	DOID:4236	Carcinosarcoma	-0.0251864926760479
DB00531	Cyclophosphamide	DOID:1037	Leukemia, Lymphoid	-0.0251942183702691
DB00635	Prednisone	DOID:1037	Leukemia, Lymphoid	-0.0252193380014327
DB04572	Thiotepa	DOID:1037	Leukemia, Lymphoid	-0.0252419556692336
DB01229	Paclitaxel	DOID:1037	Leukemia, Lymphoid	-0.025293373435489
DB00291	Chlorambucil	DOID:1037	Leukemia, Lymphoid	-0.0253174826020099
DB00126	Ascorbic Acid	DOID:1037	Leukemia, Lymphoid	-0.025328273006356
DB00553	Methoxsalen	DOID:0060061	Lymphoma, T-Cell, Cutaneous	-0.0253638743564186
DB00220	Nelfinavir	DOID:3382	Liposarcoma	-0.0253848212678693
DB00398	Sorafenib	DOID:3382	Liposarcoma	-0.0254545708228704
DB01169	Arsenic Trioxide	DOID:1037	Leukemia, Lymphoid	-0.0254601789981972
DB00136	Calcitriol	DOID:1037	Leukemia, Lymphoid	-0.0254638753805227
DB00675	Tamoxifen	DOID:1192	Nerve Sheath Neoplasms	-0.0254741481291212
DB01229	Paclitaxel	DOID:3382	Liposarcoma	-0.0255640225766764
DB00541	Vincristine	DOID:1037	Leukemia, Lymphoid	-0.0255661863657159
DB01204	Mitoxantrone	DOID:1037	Leukemia, Lymphoid	-0.0256522918150936
DB00307	Bexarotene	DOID:0060061	Lymphoma, T-Cell, Cutaneous	-0.0257800727054238
DB06510	muraglitazar	DOID:3382	Liposarcoma	-0.0258420467896785
DB00242	Cladribine	DOID:1037	Leukemia, Lymphoid	-0.0259004623297974
DB02546	Vorinostat	DOID:0060061	Lymphoma, T-Cell, Cutaneous	-0.0259550265597503
DB01169	Arsenic Trioxide	DOID:0060061	Lymphoma, T-Cell, Cutaneous	-0.0259665494751899
DB12662	naveglitazar	DOID:3382	Liposarcoma	-0.0261140651435525
DB00851	Dacarbazine	DOID:4359	Melanoma, Amelanotic	-0.0262633522537914
DB00242	Cladribine	DOID:0060061	Lymphoma, T-Cell, Cutaneous	-0.0264068328083133
DB00675	Tamoxifen	DOID:4359	Melanoma, Amelanotic	-0.0264179789943852
DB13069	Nimustine	DOID:4359	Melanoma, Amelanotic	-0.0265590120665358
DB00959	Methylprednisolone	DOID:171	Neuroectodermal Tumors	-0.0266661698536079
DB00541	Vincristine	DOID:4359	Melanoma, Amelanotic	-0.0268011851233403
DB00624	Testosterone	DOID:0060060	Lymphoma, Non-Hodgkin	-0.0268942746632656
DB00959	Methylprednisolone	DOID:0060060	Lymphoma, Non-Hodgkin	-0.0271157022415831
DB00531	Cyclophosphamide	DOID:171	Neuroectodermal Tumors	-0.0273291185735924
DB04572	Thiotepa	DOID:171	Neuroectodermal Tumors	-0.0273768558706207
DB00958	Carboplatin	DOID:171	Neuroectodermal Tumors	-0.0274425771108582
DB00851	Dacarbazine	DOID:0060060	Lymphoma, Non-Hodgkin	-0.0276127860847424
DB00252	Phenytoin	DOID:0060060	Lymphoma, Non-Hodgkin	-0.0276226726080206
DB00445	Epirubicin	DOID:0060060	Lymphoma, Non-Hodgkin	-0.0276571784032853
DB00987	Cytarabine	DOID:0060060	Lymphoma, Non-Hodgkin	-0.0276729842675338
DB00541	Vincristine	DOID:171	Neuroectodermal Tumors	-0.0277010865667015
DB00773	Etoposide	DOID:0060060	Lymphoma, Non-Hodgkin	-0.0277124132350355
DB01008	Busulfan	DOID:0060060	Lymphoma, Non-Hodgkin	-0.0277627220343042
DB00531	Cyclophosphamide	DOID:0060060	Lymphoma, Non-Hodgkin	-0.0277786509606368
DB00441	gemcitabine	DOID:0060060	Lymphoma, Non-Hodgkin	-0.0277908589204923
DB00635	Prednisone	DOID:0060060	Lymphoma, Non-Hodgkin	-0.0278037705906449
DB04572	Thiotepa	DOID:0060060	Lymphoma, Non-Hodgkin	-0.027826388258007
DB09110	Mesna	DOID:0060060	Lymphoma, Non-Hodgkin	-0.0278331806071179
DB00860	Prednisolone	DOID:0060060	Lymphoma, Non-Hodgkin	-0.0278381919466788
DB01229	Paclitaxel	DOID:0060060	Lymphoma, Non-Hodgkin	-0.0278778060261817
DB14085	Cadmium	DOID:0060060	Lymphoma, Non-Hodgkin	-0.0278831614256443
DB00291	Chlorambucil	DOID:0060060	Lymphoma, Non-Hodgkin	-0.0279019151911759
DB01143	Amifostine	DOID:0060060	Lymphoma, Non-Hodgkin	-0.0279199889868067
DB01042	Melphalan	DOID:0060060	Lymphoma, Non-Hodgkin	-0.0280335390161255
DB00444	Teniposide	DOID:0060060	Lymphoma, Non-Hodgkin	-0.0280416279885631
DB01168	Procarbazine	DOID:0060060	Lymphoma, Non-Hodgkin	-0.0280436799095891
DB00136	Calcitriol	DOID:0060060	Lymphoma, Non-Hodgkin	-0.0280483079697731
DB00290	Bleomycin	DOID:0060060	Lymphoma, Non-Hodgkin	-0.0280552218503505
DB00188	Bortezomib	DOID:3246	Rhabdomyosarcoma, Embryonal	-0.0280686505527334
DB02546	Vorinostat	DOID:3246	Rhabdomyosarcoma, Embryonal	-0.0280900119009331
DB00541	Vincristine	DOID:0060060	Lymphoma, Non-Hodgkin	-0.0281506189540497
DB01204	Mitoxantrone	DOID:0060060	Lymphoma, Non-Hodgkin	-0.0282367244037453
DB13323	Trichloroethylene	DOID:0060060	Lymphoma, Non-Hodgkin	-0.0283844344527615
DB00309	Vindesine	DOID:0060060	Lymphoma, Non-Hodgkin	-0.0285667017180351
DB00619	Imatinib Mesylate	DOID:8552	Leukemia, Myelogenous, Chronic, BCR-ABL Positive	-0.0290393226769943
DB00987	Cytarabine	DOID:8552	Leukemia, Myelogenous, Chronic, BCR-ABL Positive	-0.0291146925135626
DB01008	Busulfan	DOID:8552	Leukemia, Myelogenous, Chronic, BCR-ABL Positive	-0.0292044302803827
DB00398	Sorafenib	DOID:8552	Leukemia, Myelogenous, Chronic, BCR-ABL Positive	-0.029210062518042
DB00531	Cyclophosphamide	DOID:8552	Leukemia, Myelogenous, Chronic, BCR-ABL Positive	-0.0292203592055553
DB04572	Thiotepa	DOID:8552	Leukemia, Myelogenous, Chronic, BCR-ABL Positive	-0.0292680965036467
DB00860	Prednisolone	DOID:8552	Leukemia, Myelogenous, Chronic, BCR-ABL Positive	-0.029279900193379
DB00755	Tretinoin	DOID:8552	Leukemia, Myelogenous, Chronic, BCR-ABL Positive	-0.0293516731279684
DB00188	Bortezomib	DOID:8552	Leukemia, Myelogenous, Chronic, BCR-ABL Positive	-0.0294534355686362
DB02546	Vorinostat	DOID:8552	Leukemia, Myelogenous, Chronic, BCR-ABL Positive	-0.0294747969172035
DB01169	Arsenic Trioxide	DOID:8552	Leukemia, Myelogenous, Chronic, BCR-ABL Positive	-0.0294863198333413
DB00541	Vincristine	DOID:8552	Leukemia, Myelogenous, Chronic, BCR-ABL Positive	-0.029592327200654
DB00309	Vindesine	DOID:8552	Leukemia, Myelogenous, Chronic, BCR-ABL Positive	-0.0300084099637325
DB09153	Sodium Chloride	DOID:899	Cervical Intraepithelial Neoplasia	-0.030481193408751
DB06536	tesaglitazar	DOID:255	Hemangioma	-0.0323363781799368
DB08828	HhAntag691	DOID:2512	Basal Cell Nevus Syndrome	-0.032581543923426
DB01268	Sunitinib	DOID:169	Neuroendocrine Tumors	-0.0331646505654557
DB00104	Octreotide	DOID:169	Neuroendocrine Tumors	-0.0332320420191399
DB01229	Paclitaxel	DOID:169	Neuroendocrine Tumors	-0.0332445273857835
DB00958	Carboplatin	DOID:169	Neuroendocrine Tumors	-0.0332588308584014
DB00553	Methoxsalen	DOID:8691	Mycosis Fungoides	-0.033989260898833
DB01590	Everolimus	DOID:169	Neuroendocrine Tumors	-0.0340064586069857
DB00855	Aminolevulinic Acid	DOID:8691	Mycosis Fungoides	-0.0343389280362369
DB00531	Cyclophosphamide	DOID:3347	Neoplasms, Bone Tissue	-0.0345351480764993
DB01169	Arsenic Trioxide	DOID:8691	Mycosis Fungoides	-0.034591936017599
DB00541	Vincristine	DOID:8691	Mycosis Fungoides	-0.0346979433850503
DB00541	Vincristine	DOID:3347	Neoplasms, Bone Tissue	-0.0349071160718626
DB00753	Isoflurane	DOID:3172	Adenoma	-0.035838708243644
DB00619	Imatinib Mesylate	DOID:9253	Gastrointestinal Stromal Tumors	-0.0360563814100476
DB00398	Sorafenib	DOID:9253	Gastrointestinal Stromal Tumors	-0.0362271212521612
DB01268	Sunitinib	DOID:9253	Gastrointestinal Stromal Tumors	-0.036256696185547
DB11663	2-(1H-indazol-4-yl)-6-(4-methanesulfonylpiperazin-1-ylmethyl)-4-morpholin-4-ylthieno(3,2-d)pyrimidine	DOID:9253	Gastrointestinal Stromal Tumors	-0.0366380665103303
DB05258	Interferon-alpha	DOID:8552	Leukemia, Myelogenous, Chronic, BCR-ABL Positive	-0.0428256161949958
DB06444	HU 211	DOID:3070	Glioma	-0.0486114374187625
DB00188	Bortezomib	DOID:4051	Rhabdomyosarcoma, Alveolar	-0.055390805639244
DB05260	gallium nitrate	DOID:0060060	Lymphoma, Non-Hodgkin	-0.0557985115533428
DB01406	Danazol	DOID:127	Choroid Neoplasms	-0.0566422264506527
DB01357	Mestranol	DOID:3172	Adenoma	-0.0575211402350655
DB01759	kojic acid	DOID:3172	Adenoma	-0.0617275508987063
DB04655	metoprine	DOID:299	Adenocarcinoma	-0.0659438492056463
DB04815	Clioquinol	DOID:9119	Leukemia, Myeloid, Acute	-0.0668602317053668
DB01406	Danazol	DOID:3172	Adenoma	-0.0695527097201729
DB04865	Homoharringtonine	DOID:0060058	Lymphoma	-0.0766402667407095
DB01700	AICA ribonucleotide	DOID:3068	Glioblastoma	-0.0768348763629685
DB01099	Flucytosine	DOID:3068	Glioblastoma	-0.0770108935955862
DB13811	oblimersen	DOID:1040	Leukemia, Lymphocytic, Chronic, B-Cell	-0.08065824508109
DB05220	MLN 8237	DOID:769	Neuroblastoma	-0.0844930330389935
DB08882	Linagliptin	DOID:5119	Ovarian Cysts	-0.0854716915355513
DB06174	Noscapine	DOID:715	Leukemia, T-Cell	-0.0895994974143395
DB13811	oblimersen	DOID:707	Lymphoma, B-Cell	-0.0943568349148804
DB13811	oblimersen	DOID:9538	Multiple Myeloma	-0.106354424761338
DB06174	Noscapine	DOID:3070	Glioma	-0.106862295285377
DB11175	picolinic acid	DOID:3172	Adenoma	-0.117765599801321
DB01373	Calcium	DOID:0060060	Lymphoma, Non-Hodgkin	-0.120094341071287
DB01373	Calcium	DOID:8552	Leukemia, Myelogenous, Chronic, BCR-ABL Positive	-0.121536049316934
DB04655	metoprine	DOID:8691	Mycosis Fungoides	-0.125863600167708
DB01017	Minocycline	DOID:139	Papilloma	-0.130002670970778
DB05088	tetrathiomolybdate	DOID:2645	Mesothelioma	-0.131686216000765
DB12874	quizartinib	DOID:9119	Leukemia, Myeloid, Acute	-0.135269844446401
DB04944	acadesine	DOID:1040	Leukemia, Lymphocytic, Chronic, B-Cell	-0.137738805626235
DB01017	Minocycline	DOID:3070	Glioma	-0.143316221536163
DB11617	Aclarubicin	DOID:9119	Leukemia, Myeloid, Acute	-0.168042079555764
DB08901	ponatinib	DOID:9119	Leukemia, Myeloid, Acute	-0.17135055096629
DB00014	Goserelin	DOID:127	Choroid Neoplasms	-0.176421208186947
DB11467	Thiostrepton	DOID:9538	Multiple Myeloma	-0.18027497379224
DB08901	ponatinib	DOID:8552	Leukemia, Myelogenous, Chronic, BCR-ABL Positive	-0.190581238861644
DB00717	Norethindrone	DOID:3172	Adenoma	-0.20392393164161
DB06412	Oxymetholone	DOID:9119	Leukemia, Myeloid, Acute	-0.218594421986918
DB06179	darinaparsin	DOID:8543	Hodgkin Disease	-0.222736747620344
DB06412	Oxymetholone	DOID:9538	Multiple Myeloma	-0.224725087884694
DB04868	4-methyl-N-(3-(4-methylimidazol-1-yl)-5-(trifluoromethyl)phenyl)-3-((4-pyridin-3-ylpyrimidin-2-yl)amino)benzamide	DOID:8552	Leukemia, Myelogenous, Chronic, BCR-ABL Positive	-0.228721829018066
DB06179	darinaparsin	DOID:9538	Multiple Myeloma	-0.235506774181186
DB00302	Tranexamic Acid	DOID:127	Choroid Neoplasms	-0.242410162927418
DB06769	Bendamustine Hydrochloride	DOID:1040	Leukemia, Lymphocytic, Chronic, B-Cell	-0.24718088695517
DB06769	Bendamustine Hydrochloride	DOID:1037	Leukemia, Lymphoid	-0.281950947798113
DB13950	Win 55212-2	DOID:3070	Glioma	-0.328532566931643
