# Supplementary material for: DDCM: A Computational Strategy for Drug Repositioning Based on Support-Vector Regression Algorithm
Source: Int J Mol Sci. 2024 May 12;25(10):5267. doi: 10.3390/ijms25105267 (PMC11121335; doi:10.3390/ijms25105267)
Supplement: Supplementary file 1 [file ijms-25-05267-s001.zip › File S4/1_c04.588_CorScore/connective tissue benign neoplasm_score.csv]

DrugBankID	DrugName	DOID	DiseaseName	score
0.000104129486405473	0.00511585659111703
DB00720	Clodronic Acid	DOID:9538	Multiple Myeloma	0.529209930064607
DB00694	Daunorubicin	DOID:1618	Fibroadenoma	0.457010088556055
DB00694	Daunorubicin	DOID:299	Adenocarcinoma	0.456776984478083
DB00694	Daunorubicin	DOID:8584	Burkitt Lymphoma	0.456667556018524
DB00694	Daunorubicin	DOID:9119	Leukemia, Myeloid, Acute	0.456610302119854
DB00694	Daunorubicin	DOID:0060060	Lymphoma, Non-Hodgkin	0.45632872979936
DB13014	hypericin	DOID:3068	Glioblastoma	0.156164460112425
DB05220	MLN 8237	DOID:769	Neuroblastoma	0.113191398998893
DB08804	Nandrolone Decanoate	DOID:255	Hemangioma	0.110505457201403
DB14545	hydrocortisone hemisuccinate	DOID:0060058	Lymphoma	0.105701512115706
DB00213	Pantoprazole	DOID:9206	Barrett Esophagus	0.100688317517139
DB01211	Clarithromycin	DOID:9538	Multiple Myeloma	0.0975736202595745
DB01138	Sulfinpyrazone	DOID:9538	Multiple Myeloma	0.0893752609822429
DB02375	myricetin	DOID:3068	Glioblastoma	0.0829416477758138
DB00196	Fluconazole	DOID:3068	Glioblastoma	0.0724056230904178
DB00446	Chloramphenicol	DOID:9119	Leukemia, Myeloid, Acute	0.0703172931909424
DB00448	Lansoprazole	DOID:9206	Barrett Esophagus	0.070056305468269
DB01073	fludarabine	DOID:1040	Leukemia, Lymphocytic, Chronic, B-Cell	0.0682812079924315
DB01073	fludarabine	DOID:1037	Leukemia, Lymphoid	0.0679893168665218
DB01073	fludarabine	DOID:9119	Leukemia, Myeloid, Acute	0.0678529754919812
DB00753	Isoflurane	DOID:3172	Adenoma	0.0659593503491256
DB09199	netoglitazone	DOID:9538	Multiple Myeloma	0.0639059523141277
DB11251	Tocopherols	DOID:2645	Mesothelioma	0.0613363198597274
DB00137	Lutein	DOID:11612	Polycystic Ovary Syndrome	0.0605330681306877
DB00742	Mannitol	DOID:3070	Glioma	0.0603567505171925
DB09350	Piperonyl Butoxide	DOID:3172	Adenoma	0.0563952164445358
DB06810	Plicamycin	DOID:3247	Rhabdomyosarcoma	0.0460985109644372
DB00947	Fulvestrant	DOID:769	Neuroblastoma	0.046061106566365
DB01177	Idarubicin	DOID:9538	Multiple Myeloma	0.0450342143555362
DB01177	Idarubicin	DOID:9119	Leukemia, Myeloid, Acute	0.0448346639792838
DB01177	Idarubicin	DOID:0060060	Lymphoma, Non-Hodgkin	0.0445530916589845
DB01177	Idarubicin	DOID:0060058	Lymphoma	0.0445425983950254
DB01179	Podophyllotoxin	DOID:2671	Carcinoma, Transitional Cell	0.0424335465367052
DB06176	romidepsin	DOID:2671	Carcinoma, Transitional Cell	0.0406646650439151
DB06176	romidepsin	DOID:0060061	Lymphoma, T-Cell, Cutaneous	0.0394898654098434
DB00571	Propranolol	DOID:255	Hemangioma	0.0390069325351772
DB00470	Dronabinol	DOID:3070	Glioma	0.0372445428322092
DB08868	Fingolimod Hydrochloride	DOID:8552	Leukemia, Myelogenous, Chronic, BCR-ABL Positive	0.0361192072733503
DB03068	pyrimidin-2-one beta-ribofuranoside	DOID:9538	Multiple Myeloma	0.0346053936737261
DB04348	Taurocholic Acid	DOID:1967	Leiomyosarcoma	0.0320967050823531
DB00717	Norethindrone	DOID:3172	Adenoma	0.0309722522593812
DB04106	fotemustine	DOID:3070	Glioma	0.0309350539415365
DB04106	fotemustine	DOID:3068	Glioblastoma	0.0303142006955848
DB01420	Testosterone Propionate	DOID:11612	Polycystic Ovary Syndrome	0.029681339349287
DB01420	Testosterone Propionate	DOID:299	Adenocarcinoma	0.0296514469508642
DB12802	picropodophyllin	DOID:9538	Multiple Myeloma	0.0293740675813603
DB06641	perifosine	DOID:3068	Glioblastoma	0.0291669608214708
DB00014	Goserelin	DOID:127	Choroid Neoplasms	0.0270240295850024
DB00254	Doxycycline	DOID:0060058	Lymphoma	0.0265543152399537
DB00435	Nitric Oxide	DOID:299	Adenocarcinoma	0.0241349541623959
DB06444	HU 211	DOID:3070	Glioma	0.0240285322990208
DB00435	Nitric Oxide	DOID:0060058	Lymphoma	0.0236762062193976
DB00583	Carnitine	DOID:0060060	Lymphoma, Non-Hodgkin	0.022529133673777
DB13964	Peanut Oil	DOID:3172	Adenoma	0.0212882787011774
DB06728	aniline	DOID:4235	Sarcoma	0.0210315323017878
DB01100	Pimozide	DOID:299	Adenocarcinoma	0.020689234657127
DB06536	tesaglitazar	DOID:3355	Fibrosarcoma	0.0203523916406829
DB00815	Sodium Dodecyl Sulfate	DOID:299	Adenocarcinoma	0.0201479362287764
DB06536	tesaglitazar	DOID:255	Hemangioma	0.0201397968377992
DB00884	Risedronic Acid	DOID:2645	Mesothelioma	0.0178573044122552
DB04865	Homoharringtonine	DOID:0060058	Lymphoma	0.0177612998078938
DB04655	metoprine	DOID:299	Adenocarcinoma	0.0155227627065697
DB04655	metoprine	DOID:8691	Mycosis Fungoides	0.014499646308616
DB01698	Rutin	DOID:9538	Multiple Myeloma	0.0134288742252004
DB02424	geldanamycin	DOID:3068	Glioblastoma	0.0132103644430264
DB00050	cetrorelix	DOID:9538	Multiple Myeloma	0.0116479518312951
DB13911	Eosine I Bluish	DOID:715	Leukemia, T-Cell	0.0108983152859658
DB12948	3,4-dihydroxybenzohydroxamic acid	DOID:3071	Gliosarcoma	0.0103258965008863
DB12948	3,4-dihydroxybenzohydroxamic acid	DOID:3070	Glioma	0.0100581488913689
DB12948	3,4-dihydroxybenzohydroxamic acid	DOID:0050902	Medulloblastoma	0.00955361497814921
DB09054	idelalisib	DOID:1037	Leukemia, Lymphoid	0.00884905266161117
DB09054	idelalisib	DOID:0060058	Lymphoma	0.00842064570242895
DB11752	bryostatin 1	DOID:1040	Leukemia, Lymphocytic, Chronic, B-Cell	0.0079646135467235
DB11752	bryostatin 1	DOID:0060060	Lymphoma, Non-Hodgkin	0.00725480872597516
DB01136	Carvedilol	DOID:3070	Glioma	0.00439614744306249
DB04571	Trioxsalen	DOID:8691	Mycosis Fungoides	0.00398735680133021
DB00443	Betamethasone	DOID:255	Hemangioma	0.00329341759351864
DB01357	Mestranol	DOID:3172	Adenoma	0.00246314855052487
DB09053	PCI 32765	DOID:1040	Leukemia, Lymphocytic, Chronic, B-Cell	0.000795145928661693
DB12662	naveglitazar	DOID:3355	Fibrosarcoma	0.000708047303251684
DB01327	Cefazolin	DOID:2671	Carcinoma, Transitional Cell	0.000704089657323374
DB08633	O-(Chloroacetylcarbamoyl)fumagillol	DOID:2671	Carcinoma, Transitional Cell	0.000682033624329829
DB00851	Dacarbazine	DOID:1967	Leiomyosarcoma	0.00067989741904783
DB00773	Etoposide	DOID:1967	Leiomyosarcoma	0.000672421361877167
DB00773	Etoposide	DOID:5485	Sarcoma, Synovial	0.000663798759668037
DB03783	Phenacetin	DOID:2671	Carcinoma, Transitional Cell	0.000650675971315177
DB00795	Sulfasalazine	DOID:2671	Carcinoma, Transitional Cell	0.000646463454304406
DB00441	gemcitabine	DOID:4552	Carcinoma, Large Cell	0.00063788590303248
DB00317	Gefitinib	DOID:2671	Carcinoma, Transitional Cell	0.00063692239979795
DB00698	Nitrofurantoin	DOID:2671	Carcinoma, Transitional Cell	0.000578305831954833
DB00860	Prednisolone	DOID:2671	Carcinoma, Transitional Cell	0.000577314149963197
DB00441	gemcitabine	DOID:2671	Carcinoma, Transitional Cell	0.00056468843647161
DB06510	muraglitazar	DOID:2671	Carcinoma, Transitional Cell	0.000558812692712511
DB00481	Raloxifene Hydrochloride	DOID:2671	Carcinoma, Transitional Cell	0.000543757350032419
DB00361	Vinorelbine	DOID:4552	Carcinoma, Large Cell	0.000543209797404291
DB03843	Formaldehyde	DOID:1967	Leiomyosarcoma	0.00054131227979725
DB00943	Zalcitabine	DOID:0060058	Lymphoma	0.000540421253103045
DB01406	Danazol	DOID:3172	Adenoma	0.000531059012259132
DB01204	Mitoxantrone	DOID:2671	Carcinoma, Transitional Cell	0.000526462543625865
DB01094	hesperetin	DOID:299	Adenocarcinoma	0.00051983906477248
DB00252	Phenytoin	DOID:1040	Leukemia, Lymphocytic, Chronic, B-Cell	0.000508525305657141
DB00958	Carboplatin	DOID:1967	Leiomyosarcoma	0.00050721036103462
DB09053	PCI 32765	DOID:1037	Leukemia, Lymphoid	0.000503254802632906
DB08828	HhAntag691	DOID:2513	Carcinoma, Basal Cell	0.000493803913200967
DB00795	Sulfasalazine	DOID:139	Papilloma	0.000466281820641339
DB04930	Permethrin	DOID:3172	Adenoma	0.000458569195658225
DB00641	Simvastatin	DOID:3070	Glioma	0.000457642159251474
DB04572	Thiotepa	DOID:2671	Carcinoma, Transitional Cell	0.000457005239538059
DB00619	Imatinib Mesylate	DOID:3070	Glioma	0.000456257453566249
DB00945	Aspirin	DOID:1967	Leiomyosarcoma	0.000454035478574692
DB00318	Codeine	DOID:2671	Carcinoma, Transitional Cell	0.000452249120942209
DB00541	Vincristine	DOID:1967	Leiomyosarcoma	0.000440851599536433
DB00541	Vincristine	DOID:5485	Sarcoma, Synovial	0.000432228998312294
DB01204	Mitoxantrone	DOID:1040	Leukemia, Lymphocytic, Chronic, B-Cell	0.000428805391358804
DB01483	Barbital	DOID:2671	Carcinoma, Transitional Cell	0.000420909696562603
DB00531	Cyclophosphamide	DOID:1967	Leiomyosarcoma	0.000414241771981676
DB00812	Phenylbutazone	DOID:139	Papilloma	0.000403998561254941
DB01041	Thalidomide	DOID:8632	Sarcoma, Kaposi	0.000403483551640431
DB01373	Calcium	DOID:0060060	Lymphoma, Non-Hodgkin	0.000402709737344235
DB00531	Cyclophosphamide	DOID:3071	Gliosarcoma	0.00039920068221954
DB00171	Adenosine Triphosphate	DOID:4552	Carcinoma, Large Cell	0.000398948491735933
DB00262	Carmustine	DOID:3071	Gliosarcoma	0.000391275085603209
DB00773	Etoposide	DOID:3070	Glioma	0.000389632661371035
DB00143	Glutathione	DOID:11612	Polycystic Ovary Syndrome	0.000382924552756674
DB00175	Pravastatin	DOID:3172	Adenoma	0.000381106058298546
DB09276	Gold Sodium Thiomalate	DOID:3172	Adenoma	0.000380920434616787
DB01390	Sodium Bicarbonate	DOID:139	Papilloma	0.000380788007481085
DB06510	muraglitazar	DOID:139	Papilloma	0.000378631059696925
DB00515	Cisplatin	DOID:1967	Leiomyosarcoma	0.000378400978771946
DB00184	Nicotine	DOID:2671	Carcinoma, Transitional Cell	0.000378112809862767
DB00603	Medroxyprogesterone Acetate	DOID:1040	Leukemia, Lymphocytic, Chronic, B-Cell	0.000376250147907424
DB00515	Cisplatin	DOID:5485	Sarcoma, Synovial	0.00036977837723428
DB00530	Erlotinib Hydrochloride	DOID:3070	Glioma	0.000367182651155755
DB06510	muraglitazar	DOID:3172	Adenoma	0.000365732023813951
DB01206	Lomustine	DOID:3070	Glioma	0.00036307466515461
DB00958	Carboplatin	DOID:2671	Carcinoma, Transitional Cell	0.000362762685187416
DB00675	Tamoxifen	DOID:2671	Carcinoma, Transitional Cell	0.000359581140874081
DB00762	Irinotecan	DOID:3070	Glioma	0.000359245979606453
DB00495	Zidovudine	DOID:8632	Sarcoma, Kaposi	0.000356691380876566
DB00252	Phenytoin	DOID:687	Hepatoblastoma	0.000352489181345998
DB01042	Melphalan	DOID:3070	Glioma	0.000352474552994135
DB04815	Clioquinol	DOID:9119	Leukemia, Myeloid, Acute	0.000349171850297918
DB00531	Cyclophosphamide	DOID:4552	Carcinoma, Large Cell	0.000342991563098576
DB06825	Triptorelin Pamoate	DOID:299	Adenocarcinoma	0.000334809995546463
DB12418	Saccharin	DOID:2671	Carcinoma, Transitional Cell	0.000329450500163635
DB00252	Phenytoin	DOID:769	Neuroblastoma	0.000328421054675669
DB04930	Permethrin	DOID:9538	Multiple Myeloma	0.000325310587371501
DB00313	Valproic Acid	DOID:1618	Fibroadenoma	0.000323472237416571
DB01168	Procarbazine	DOID:2671	Carcinoma, Transitional Cell	0.00032166332932148
DB04572	Thiotepa	DOID:3070	Glioma	0.000318664215182889
DB02994	Cacodylic Acid	DOID:2671	Carcinoma, Transitional Cell	0.000317944787438844
DB00970	Dactinomycin	DOID:1967	Leiomyosarcoma	0.000311494771846992
DB00537	Ciprofloxacin	DOID:2671	Carcinoma, Transitional Cell	0.000311110535625485
DB00860	Prednisolone	DOID:255	Hemangioma	0.000309816597396033
DB00945	Aspirin	DOID:2671	Carcinoma, Transitional Cell	0.000309587802734594
DB00515	Cisplatin	DOID:4552	Carcinoma, Large Cell	0.000307150769968782
DB01582	Sulfamethazine	DOID:3172	Adenoma	0.000306228233621024
DB00541	Vincristine	DOID:8632	Sarcoma, Kaposi	0.000305596139198887
DB00290	Bleomycin	DOID:8632	Sarcoma, Kaposi	0.000297765455549819
DB00282	Pamidronate	DOID:9538	Multiple Myeloma	0.000297215763354057
DB01041	Thalidomide	DOID:1040	Leukemia, Lymphocytic, Chronic, B-Cell	0.00029663418307501
DB00541	Vincristine	DOID:2671	Carcinoma, Transitional Cell	0.000296403924644022
DB08059	Wortmannin	DOID:299	Adenocarcinoma	0.000295326977397974
DB06287	temsirolimus	DOID:2645	Mesothelioma	0.000290356051245493
DB14001	alpha-Tocopherol	DOID:3070	Glioma	0.000287780160869826
DB00197	Troglitazone	DOID:3070	Glioma	0.000285316642953941
DB14085	Cadmium	DOID:2671	Carcinoma, Transitional Cell	0.000283181065102493
DB00445	Epirubicin	DOID:4235	Sarcoma	0.000281504887289057
DB00603	Medroxyprogesterone Acetate	DOID:3172	Adenoma	0.000280826630448143
DB00252	Phenytoin	DOID:9538	Multiple Myeloma	0.000279843180815302
DB00317	Gefitinib	DOID:299	Adenocarcinoma	0.000277715104952218
DB04066	trans-3-(4'-hydroxyphenyl)-2-propenoic acid	DOID:299	Adenocarcinoma	0.000276205342839557
DB12298	5-hydroxymethylfurfural	DOID:139	Papilloma	0.000275680270717997
DB00531	Cyclophosphamide	DOID:2671	Carcinoma, Transitional Cell	0.000269794096216185
DB00641	Simvastatin	DOID:11612	Polycystic Ovary Syndrome	0.000266668285816334
DB07352	Apigenin	DOID:3070	Glioma	0.000266231164662838
DB12025	triptolide	DOID:9538	Multiple Myeloma	0.000260392275910785
DB00317	Gefitinib	DOID:2645	Mesothelioma	0.000260046881577207
DB00635	Prednisone	DOID:1967	Leiomyosarcoma	0.000258665118014083
DB00851	Dacarbazine	DOID:769	Neuroblastoma	0.000257688340989486
DB04786	Suramin	DOID:9538	Multiple Myeloma	0.000255959243594443
DB01041	Thalidomide	DOID:3070	Glioma	0.000255950311274671
DB00158	Folic Acid	DOID:3172	Adenoma	0.000254464921737078
DB01083	Orlistat	DOID:1040	Leukemia, Lymphocytic, Chronic, B-Cell	0.000251616161219818
DB00860	Prednisolone	DOID:9538	Multiple Myeloma	0.000250974872634029
DB00773	Etoposide	DOID:769	Neuroblastoma	0.000250212282346222
DB00437	Allopurinol	DOID:2671	Carcinoma, Transitional Cell	0.000249710317202993
DB00126	Ascorbic Acid	DOID:3070	Glioma	0.000243555629842344
DB00255	Diethylstilbestrol	DOID:4468	Adenocarcinoma, Clear Cell	0.000243147393064629
DB01483	Barbital	DOID:139	Papilloma	0.000240728063440214
DB01065	Melatonin	DOID:3172	Adenoma	0.000238767944001676
DB00441	gemcitabine	DOID:9538	Multiple Myeloma	0.000238349159616728
DB01373	Calcium	DOID:8552	Leukemia, Myelogenous, Chronic, BCR-ABL Positive	0.000237027925623405
DB12257	Platinum	DOID:769	Neuroblastoma	0.000235927025787223
DB00515	Cisplatin	DOID:2671	Carcinoma, Transitional Cell	0.000233953302980698
DB00917	Dinoprostone	DOID:9538	Multiple Myeloma	0.000232131178333088
DB00605	Sulindac	DOID:3172	Adenoma	0.000229433429411056
DB00661	Verapamil	DOID:687	Hepatoblastoma	0.000228307863389336
DB01356	Lithium	DOID:255	Hemangioma	0.000227956721630999
DB00958	Carboplatin	DOID:3070	Glioma	0.000224421660967249
DB00675	Tamoxifen	DOID:3070	Glioma	0.000221240116607728
DB00762	Irinotecan	DOID:769	Neuroblastoma	0.000219825601798444
DB00860	Prednisolone	DOID:299	Adenocarcinoma	0.000218106855458526
DB00619	Imatinib Mesylate	DOID:2645	Mesothelioma	0.000217722959105597
DB00481	Raloxifene Hydrochloride	DOID:9538	Multiple Myeloma	0.000217418072939506
DB00917	Dinoprostone	DOID:4235	Sarcoma	0.000215265365984589
DB13182	daidzein	DOID:299	Adenocarcinoma	0.000214778325397173
DB00544	Fluorouracil	DOID:3070	Glioma	0.000214270002804266
DB01042	Melphalan	DOID:769	Neuroblastoma	0.000213054175187903
DB04690	Camptothecin	DOID:3071	Gliosarcoma	0.000211615367730726
DB01030	Topotecan	DOID:769	Neuroblastoma	0.000206363143889991
DB02656	2-(4-morpholinyl)-8-phenyl-4H-1-benzopyran-4-one	DOID:3070	Glioma	0.000206232281986456
DB00993	Azathioprine	DOID:2513	Carcinoma, Basal Cell	0.000206055193262326
DB00441	gemcitabine	DOID:299	Adenocarcinoma	0.000205481140787438
DB03843	Formaldehyde	DOID:3172	Adenoma	0.000203783935852624
DB00305	Mitomycin	DOID:2671	Carcinoma, Transitional Cell	0.000202247641830848
DB00126	Ascorbic Acid	DOID:139	Papilloma	0.000201715019944697
DB00773	Etoposide	DOID:9538	Multiple Myeloma	0.000201634408544475
DB00993	Azathioprine	DOID:2671	Carcinoma, Transitional Cell	0.000199569143531246
DB00331	Metformin	DOID:11612	Polycystic Ovary Syndrome	0.000196888037280456
DB00851	Dacarbazine	DOID:4235	Sarcoma	0.000192244654096722
DB00441	gemcitabine	DOID:2645	Mesothelioma	0.000187812917098011
DB00188	Bortezomib	DOID:2671	Carcinoma, Transitional Cell	0.000184966389478174
DB00773	Etoposide	DOID:4235	Sarcoma	0.000184768595865574
DB01168	Procarbazine	DOID:3070	Glioma	0.000183322304985849
DB00313	Valproic Acid	DOID:255	Hemangioma	0.000182077901291759
DB00570	Vinblastine	DOID:8632	Sarcoma, Kaposi	0.000181073633387367
DB04572	Thiotepa	DOID:769	Neuroblastoma	0.000179243837191027
DB00515	Cisplatin	DOID:3355	Fibrosarcoma	0.000179050552843389
DB00842	Oxazepam	DOID:3172	Adenoma	0.000178474340160044
DB00945	Aspirin	DOID:349	Carcinoma, Signet Ring Cell	0.000177997070729401
DB03496	alvocidib	DOID:1040	Leukemia, Lymphocytic, Chronic, B-Cell	0.000177964526687273
DB01050	Ibuprofen	DOID:299	Adenocarcinoma	0.000177731113991879
DB00851	Dacarbazine	DOID:299	Adenocarcinoma	0.000176242447079471
DB00399	Zoledronic Acid	DOID:9538	Multiple Myeloma	0.000176048313941461
DB00890	Dienestrol	DOID:299	Adenocarcinoma	0.000173307026921858
DB00531	Cyclophosphamide	DOID:1040	Leukemia, Lymphocytic, Chronic, B-Cell	0.00017213694337536
DB00570	Vinblastine	DOID:2671	Carcinoma, Transitional Cell	0.000171881418060675
DB04365	Arecoline	DOID:2513	Carcinoma, Basal Cell	0.000171112206377881
DB00773	Etoposide	DOID:299	Adenocarcinoma	0.000168766390773893
DB01234	Dexamethasone	DOID:3355	Fibrosarcoma	0.000168632415173502
DB00970	Dactinomycin	DOID:2671	Carcinoma, Transitional Cell	0.000167047095640964
DB01042	Melphalan	DOID:9538	Multiple Myeloma	0.000164476299961518
DB00773	Etoposide	DOID:2994	Neoplasms, Germ Cell and Embryonal	0.000163516532202916
DB00181	Baclofen	DOID:2671	Carcinoma, Transitional Cell	0.000162962642295643
DB01206	Lomustine	DOID:3181	Oligodendroglioma	0.00016235682461118
DB11716	Misonidazole	DOID:299	Adenocarcinoma	0.000161729191235908
DB01406	Danazol	DOID:127	Choroid Neoplasms	0.000161717217268535
DB00428	Streptozocin	DOID:5485	Sarcoma, Synovial	0.000159725751530441
DB00291	Chlorambucil	DOID:2671	Carcinoma, Transitional Cell	0.000159218557396638
DB00762	Irinotecan	DOID:3181	Oligodendroglioma	0.000158528138348484
DB00541	Vincristine	DOID:3070	Glioma	0.000158062900407867
DB01030	Topotecan	DOID:9538	Multiple Myeloma	0.000157785269497605
DB00877	Sirolimus	DOID:1040	Leukemia, Lymphocytic, Chronic, B-Cell	0.000155382130183394
DB06774	Capsaicin	DOID:139	Papilloma	0.000151384064363651
DB00773	Etoposide	DOID:2645	Mesothelioma	0.000151098166510703
DB00564	Carbamazepine	DOID:1040	Leukemia, Lymphocytic, Chronic, B-Cell	0.000150472063753508
DB12418	Saccharin	DOID:139	Papilloma	0.000149268866746592
DB01041	Thalidomide	DOID:5151	Neurofibroma, Plexiform	0.000148266694223846
DB00530	Erlotinib Hydrochloride	DOID:299	Adenocarcinoma	0.000146316379208582
DB01115	Nifedipine	DOID:127	Choroid Neoplasms	0.00014594725711569
DB00197	Troglitazone	DOID:769	Neuroblastoma	0.000145896264126304
DB11672	Curcumin	DOID:3172	Adenoma	0.000145572272487453
DB00641	Simvastatin	DOID:707	Lymphoma, B-Cell	0.000145052537965366
DB05109	Trabectedin	DOID:4235	Sarcoma	0.00014019396798836
DB00762	Irinotecan	DOID:299	Adenocarcinoma	0.00013837970860963
DB02994	Cacodylic Acid	DOID:139	Papilloma	0.000137763154294472
DB01204	Mitoxantrone	DOID:1037	Leukemia, Lymphoid	0.000136914264549308
DB00201	Caffeine	DOID:2671	Carcinoma, Transitional Cell	0.000135874965672127
DB01042	Melphalan	DOID:299	Adenocarcinoma	0.000131608282041722
DB06825	Triptorelin Pamoate	DOID:127	Choroid Neoplasms	0.000131594827096342
DB00531	Cyclophosphamide	DOID:3070	Glioma	0.000131453072043979
DB00603	Medroxyprogesterone Acetate	DOID:4235	Sarcoma	0.000130702210917814
DB04572	Thiotepa	DOID:9538	Multiple Myeloma	0.000130665962525971
DB00530	Erlotinib Hydrochloride	DOID:2645	Mesothelioma	0.000128648156188842
DB08398	2-amino-1-methyl-6-phenylimidazo(4,5-b)pyridine	DOID:8719	Carcinoma in Situ	0.000126837909677928
DB00860	Prednisolone	DOID:707	Lymphoma, B-Cell	0.000126383505854914
DB00399	Zoledronic Acid	DOID:2645	Mesothelioma	0.00012551207255606
DB01030	Topotecan	DOID:299	Adenocarcinoma	0.000124917251449912
DB02994	Cacodylic Acid	DOID:3172	Adenoma	0.00012486411795231
DB11135	Selenium	DOID:11612	Polycystic Ovary Syndrome	0.000123617323661389
DB00262	Carmustine	DOID:3070	Glioma	0.000123527476449052
DB00313	Valproic Acid	DOID:11612	Polycystic Ovary Syndrome	0.00012026055714242
DB00158	Folic Acid	DOID:11612	Polycystic Ovary Syndrome	0.000118230694156278
DB04572	Thiotepa	DOID:3181	Oligodendroglioma	0.000117946374445392
DB00842	Oxazepam	DOID:687	Hepatoblastoma	0.000117861732940032
DB00945	Aspirin	DOID:3172	Adenoma	0.000116507133216086
DB00603	Medroxyprogesterone Acetate	DOID:299	Adenocarcinoma	0.000114700005231054
DB00635	Prednisone	DOID:2671	Carcinoma, Transitional Cell	0.00011421744261008
DB01593	Zinc	DOID:3070	Glioma	0.000110854945120746
DB00361	Vinorelbine	DOID:299	Adenocarcinoma	0.000110805034529531
DB00860	Prednisolone	DOID:8584	Burkitt Lymphoma	0.00010867839571959
DB00499	Flutamide	DOID:11612	Polycystic Ovary Syndrome	0.000107703364543792
DB01169	Arsenic Trioxide	DOID:3355	Fibrosarcoma	0.00010670746457863
DB08828	HhAntag691	DOID:2512	Basal Cell Nevus Syndrome	0.000103001292230058
DB06767	Ammonium Chloride	DOID:139	Papilloma	0.000101901075645554
DB11094	Vitamin D	DOID:2512	Basal Cell Nevus Syndrome	9.96241508412973e-05
DB00544	Fluorouracil	DOID:687	Hepatoblastoma	9.89177501886582e-05
DB04630	Aldosterone	DOID:3172	Adenoma	9.61739239912981e-05
DB00515	Cisplatin	DOID:3070	Glioma	9.56122789559297e-05
DB00197	Troglitazone	DOID:11612	Polycystic Ovary Syndrome	9.43427706840902e-05
DB00361	Vinorelbine	DOID:2645	Mesothelioma	9.31368111109984e-05
DB14513	Magnesium	DOID:3172	Adenoma	9.20203021519336e-05
DB00313	Valproic Acid	DOID:299	Adenocarcinoma	9.0368158968783e-05
DB00531	Cyclophosphamide	DOID:139	Papilloma	8.9612462728976e-05
DB00951	Isoniazid	DOID:299	Adenocarcinoma	8.91118520347442e-05
DB11616	pirarubicin	DOID:5485	Sarcoma, Synovial	8.5701842152057e-05
DB01234	Dexamethasone	DOID:3070	Glioma	8.51941414317034e-05
DB00958	Carboplatin	DOID:769	Neuroblastoma	8.50012827897581e-05
DB00682	Warfarin	DOID:2671	Carcinoma, Transitional Cell	8.30090132386482e-05
DB06755	beta Carotene	DOID:3070	Glioma	7.95407594478201e-05
DB00541	Vincristine	DOID:715	Leukemia, T-Cell	7.9464029698155e-05
DB01393	Bezafibrate	DOID:1040	Leukemia, Lymphocytic, Chronic, B-Cell	7.79981768057533e-05
DB00499	Flutamide	DOID:299	Adenocarcinoma	7.78109658461298e-05
DB00773	Etoposide	DOID:707	Lymphoma, B-Cell	7.70430407368503e-05
DB01005	Hydroxyurea	DOID:299	Adenocarcinoma	7.68488734466041e-05
DB11135	Selenium	DOID:2645	Mesothelioma	7.6056702282383e-05
DB12429	2-(2-chloro-4-iodophenylamino)-N-cyclopropylmethoxy-3,4-difluorobenzamide	DOID:9119	Leukemia, Myeloid, Acute	7.33349803145808e-05
DB01065	Melatonin	DOID:299	Adenocarcinoma	7.26413176583771e-05
DB01041	Thalidomide	DOID:9538	Multiple Myeloma	6.79520593096436e-05
DB04572	Thiotepa	DOID:1037	Leukemia, Lymphoid	6.74569604321926e-05
DB00675	Tamoxifen	DOID:5119	Ovarian Cysts	6.44972912895378e-05
DB04216	Quercetin	DOID:3070	Glioma	6.41457146142096e-05
DB01169	Arsenic Trioxide	DOID:1040	Leukemia, Lymphocytic, Chronic, B-Cell	6.39530623449611e-05
DB00605	Sulindac	DOID:299	Adenocarcinoma	6.33068029451886e-05
DB00291	Chlorambucil	DOID:1040	Leukemia, Lymphocytic, Chronic, B-Cell	6.15614044892007e-05
DB12025	triptolide	DOID:9119	Leukemia, Myeloid, Acute	6.08418991903045e-05
DB00773	Etoposide	DOID:8584	Burkitt Lymphoma	5.9337930626395e-05
DB00812	Phenylbutazone	DOID:9119	Leukemia, Myeloid, Acute	5.82905411765575e-05
DB00773	Etoposide	DOID:4440	Seminoma	5.45265137152848e-05
DB00242	Cladribine	DOID:1040	Leukemia, Lymphocytic, Chronic, B-Cell	5.40929242247509e-05
DB00136	Calcitriol	DOID:3070	Glioma	5.31326087576042e-05
DB00104	Octreotide	DOID:3172	Adenoma	5.29557169577297e-05
DB00531	Cyclophosphamide	DOID:715	Leukemia, T-Cell	5.28542018671738e-05
DB00851	Dacarbazine	DOID:3247	Rhabdomyosarcoma	5.27548769633165e-05
DB00126	Ascorbic Acid	DOID:11612	Polycystic Ovary Syndrome	5.25817566274719e-05
DB00860	Prednisolone	DOID:9119	Leukemia, Myeloid, Acute	5.14244968887675e-05
DB00255	Diethylstilbestrol	DOID:299	Adenocarcinoma	5.00038874684458e-05
DB00188	Bortezomib	DOID:3070	Glioma	4.66253650856993e-05
DB01005	Hydroxyurea	DOID:1037	Leukemia, Lymphoid	4.6507890392615e-05
DB00762	Irinotecan	DOID:171	Neuroectodermal Tumors	4.6462709424315e-05
DB00773	Etoposide	DOID:3247	Rhabdomyosarcoma	4.52788199169982e-05
DB00995	Auranofin	DOID:3172	Adenoma	4.40339530975928e-05
DB01204	Mitoxantrone	DOID:3247	Rhabdomyosarcoma	4.37676780813342e-05
DB01042	Melphalan	DOID:707	Lymphoma, B-Cell	3.98849326583781e-05
DB03843	Formaldehyde	DOID:299	Adenocarcinoma	3.76573093760976e-05
DB00655	Estrone	DOID:299	Adenocarcinoma	3.69839588398799e-05
DB00482	Celecoxib	DOID:769	Neuroblastoma	3.5496995524735e-05
DB09073	palbociclib	DOID:2994	Neoplasms, Germ Cell and Embryonal	3.35979951713236e-05
DB00675	Tamoxifen	DOID:9538	Multiple Myeloma	3.32418635449125e-05
DB01234	Dexamethasone	DOID:3172	Adenoma	3.0454496263925e-05
DB00501	Cimetidine	DOID:349	Carcinoma, Signet Ring Cell	2.94702487466589e-05
DB00996	Gabapentin	DOID:3172	Adenoma	2.78351995635015e-05
DB00773	Etoposide	DOID:3069	Astrocytoma	2.6488906430526e-05
DB00898	Ethanol	DOID:3172	Adenoma	2.52258295856331e-05
DB12662	naveglitazar	DOID:3382	Liposarcoma	2.40093337533429e-05
DB01169	Arsenic Trioxide	DOID:3070	Glioma	2.32691900632284e-05
DB08398	2-amino-1-methyl-6-phenylimidazo(4,5-b)pyridine	DOID:3172	Adenoma	2.31560187473542e-05
DB01041	Thalidomide	DOID:4844	Ependymoma	2.2215982124589e-05
DB01042	Melphalan	DOID:8584	Burkitt Lymphoma	2.21798232922163e-05
DB01083	Orlistat	DOID:11612	Polycystic Ovary Syndrome	1.99584171771613e-05
DB00958	Carboplatin	DOID:4235	Sarcoma	1.95575960728542e-05
DB00541	Vincristine	DOID:769	Neuroblastoma	1.86425215482552e-05
DB01041	Thalidomide	DOID:2645	Mesothelioma	1.74158165528945e-05
DB00762	Irinotecan	DOID:3247	Rhabdomyosarcoma	1.48921371700902e-05
DB00445	Epirubicin	DOID:8543	Hodgkin Disease	1.42802978815235e-05
DB04824	Phenolphthalein	DOID:0060058	Lymphoma	1.24925179811816e-05
DB11672	Curcumin	DOID:9538	Multiple Myeloma	1.23136642557961e-05
DB00162	Vitamin A	DOID:9538	Multiple Myeloma	1.22494511267598e-05
DB01174	Phenobarbital	DOID:2671	Carcinoma, Transitional Cell	1.08443407529288e-05
DB00544	Fluorouracil	DOID:4235	Sarcoma	9.40593736453027e-06
DB01042	Melphalan	DOID:3247	Rhabdomyosarcoma	8.12071179678159e-06
DB00309	Vindesine	DOID:1967	Leiomyosarcoma	7.85289541215678e-06
DB03419	Uracil	DOID:139	Papilloma	6.74439391045584e-06
DB04572	Thiotepa	DOID:171	Neuroectodermal Tumors	5.88094556474433e-06
DB06774	Capsaicin	DOID:9538	Multiple Myeloma	5.22642129440615e-06
DB00958	Carboplatin	DOID:299	Adenocarcinoma	3.55539073425976e-06
DB09096	Benzoyl Peroxide	DOID:139	Papilloma	2.29180907539844e-06
DB00773	Etoposide	DOID:9119	Leukemia, Myeloid, Acute	2.08403306744404e-06
DB01204	Mitoxantrone	DOID:9119	Leukemia, Myeloid, Acute	5.72890647358715e-07
DB00675	Tamoxifen	DOID:299	Adenocarcinoma	3.73845243199777e-07
DB01206	Lomustine	DOID:3069	Astrocytoma	-6.90900003944006e-08
DB00183	Pentagastrin	DOID:299	Adenocarcinoma	-6.31996433415882e-07
DB01065	Melatonin	DOID:4928	Cholangiocarcinoma	-8.1333109270415e-07
DB00958	Carboplatin	DOID:2994	Neoplasms, Germ Cell and Embryonal	-1.69446894871667e-06
DB00252	Phenytoin	DOID:8543	Hodgkin Disease	-4.24722009518402e-06
DB11672	Curcumin	DOID:4235	Sarcoma	-4.55214789019803e-06
DB01168	Procarbazine	DOID:9538	Multiple Myeloma	-4.67594764087115e-06
DB00544	Fluorouracil	DOID:299	Adenocarcinoma	-6.59626876809566e-06
DB11119	Sodium Iodide	DOID:3070	Glioma	-7.14871393681787e-06
DB00126	Ascorbic Acid	DOID:1037	Leukemia, Lymphoid	-7.65162452465856e-06
DB00531	Cyclophosphamide	DOID:769	Neuroblastoma	-7.96730694530706e-06
DB00482	Celecoxib	DOID:9538	Multiple Myeloma	-1.30808774083738e-05
DB00958	Carboplatin	DOID:2645	Mesothelioma	-1.41128335644572e-05
DB04365	Arecoline	DOID:139	Papilloma	-1.55554765863888e-05
DB04539	glyphosate	DOID:11612	Polycystic Ovary Syndrome	-1.58121196638453e-05
DB01168	Procarbazine	DOID:3181	Oligodendroglioma	-1.73955355223868e-05
DB01393	Bezafibrate	DOID:3172	Adenoma	-1.74253396800841e-05
DB00481	Raloxifene Hydrochloride	DOID:127	Choroid Neoplasms	-1.86651139055874e-05
DB00515	Cisplatin	DOID:687	Hepatoblastoma	-1.97399726018579e-05
DB01168	Procarbazine	DOID:5241	Hemangioblastoma	-2.57623430983747e-05
DB00762	Irinotecan	DOID:9119	Leukemia, Myeloid, Acute	-2.83026487664165e-05
DB12418	Saccharin	DOID:299	Adenocarcinoma	-2.97567951626013e-05
DB01645	Genistein	DOID:299	Adenocarcinoma	-2.9822286975463e-05
DB00541	Vincristine	DOID:9538	Multiple Myeloma	-2.9935353109696e-05
DB15588	ursolic acid	DOID:139	Papilloma	-3.05974915533261e-05
DB00860	Prednisolone	DOID:8543	Hodgkin Disease	-3.31155271555764e-05
DB00313	Valproic Acid	DOID:3247	Rhabdomyosarcoma	-3.31194118037351e-05
DB00853	Temozolomide	DOID:3071	Gliosarcoma	-3.68566009370033e-05
DB01168	Procarbazine	DOID:299	Adenocarcinoma	-3.75439660951285e-05
DB11672	Curcumin	DOID:2645	Mesothelioma	-3.82225773889536e-05
DB01041	Thalidomide	DOID:4928	Cholangiocarcinoma	-3.83706078230864e-05
DB11094	Vitamin D	DOID:9119	Leukemia, Myeloid, Acute	-4.1948930593623e-05
DB00541	Vincristine	DOID:3181	Oligodendroglioma	-4.26549409717827e-05
DB00515	Cisplatin	DOID:769	Neuroblastoma	-4.3808099167382e-05
DB01008	Busulfan	DOID:769	Neuroblastoma	-4.4519487097279e-05
DB00441	gemcitabine	DOID:8543	Hodgkin Disease	-4.57412418639683e-05
DB00482	Celecoxib	DOID:299	Adenocarcinoma	-4.5948897131172e-05
DB11082	Coal Tar	DOID:3172	Adenoma	-4.68593612406101e-05
DB00007	Leuprolide	DOID:299	Adenocarcinoma	-4.73650616519342e-05
DB00898	Ethanol	DOID:255	Hemangioma	-4.91910538706966e-05
DB00945	Aspirin	DOID:299	Adenocarcinoma	-4.96194926227281e-05
DB01168	Procarbazine	DOID:4844	Ependymoma	-5.04120243655162e-05
DB01115	Nifedipine	DOID:3068	Glioblastoma	-5.08245491270889e-05
DB00541	Vincristine	DOID:5241	Hemangioblastoma	-5.10217481424283e-05
DB00603	Medroxyprogesterone Acetate	DOID:9119	Leukemia, Myeloid, Acute	-5.1982353246334e-05
DB00603	Medroxyprogesterone Acetate	DOID:3007	Carcinoma, Ductal	-5.48521581271791e-05
DB01169	Arsenic Trioxide	DOID:715	Leukemia, T-Cell	-5.53296800913719e-05
DB02546	Vorinostat	DOID:299	Adenocarcinoma	-5.56331790941902e-05
DB04690	Camptothecin	DOID:3070	Glioma	-5.61322420078517e-05
DB00262	Carmustine	DOID:3192	Neurilemmoma	-5.65114537152203e-05
DB00531	Cyclophosphamide	DOID:9538	Multiple Myeloma	-5.65451799210484e-05
DB00201	Caffeine	DOID:3172	Adenoma	-5.72057025691811e-05
DB00882	Clomiphene	DOID:11612	Polycystic Ovary Syndrome	-6.1217200516335e-05
DB00541	Vincristine	DOID:299	Adenocarcinoma	-6.28033712373258e-05
DB00262	Carmustine	DOID:9538	Multiple Myeloma	-6.44707768553479e-05
DB00945	Aspirin	DOID:2645	Mesothelioma	-6.72877159178034e-05
DB00993	Azathioprine	DOID:255	Hemangioma	-6.7928409179803e-05
DB12881	indole-3-carbinol	DOID:5119	Ovarian Cysts	-7.04356887744131e-05
DB00412	Rosiglitazone	DOID:11612	Polycystic Ovary Syndrome	-7.08906700714954e-05
DB03568	Butyric Acid	DOID:299	Adenocarcinoma	-7.20978132036157e-05
DB00877	Sirolimus	DOID:9538	Multiple Myeloma	-7.32999929318259e-05
DB00531	Cyclophosphamide	DOID:4235	Sarcoma	-7.34109930884477e-05
DB00851	Dacarbazine	DOID:8543	Hodgkin Disease	-7.49799348347471e-05
DB00541	Vincristine	DOID:4844	Ependymoma	-7.56714295628916e-05
DB00290	Bleomycin	DOID:2994	Neoplasms, Germ Cell and Embryonal	-7.58839145578241e-05
DB00313	Valproic Acid	DOID:9119	Leukemia, Myeloid, Acute	-7.63141991986307e-05
DB01262	Decitabine	DOID:769	Neuroblastoma	-7.676528104162e-05
DB01593	Zinc	DOID:9538	Multiple Myeloma	-7.71433070236929e-05
DB00262	Carmustine	DOID:3181	Oligodendroglioma	-7.71903640468599e-05
DB07232	veliparib	DOID:299	Adenocarcinoma	-8.00367095998913e-05
DB01593	Zinc	DOID:11612	Polycystic Ovary Syndrome	-8.01189260477633e-05
DB00282	Pamidronate	DOID:4305	Giant Cell Tumor of Bone	-8.04688980351534e-05
DB01592	Iron	DOID:139	Papilloma	-8.21505163393146e-05
DB00773	Etoposide	DOID:8543	Hodgkin Disease	-8.24559926235827e-05
DB01204	Mitoxantrone	DOID:8543	Hodgkin Disease	-8.39671342043394e-05
DB09153	Sodium Chloride	DOID:299	Adenocarcinoma	-8.54897617634867e-05
DB00958	Carboplatin	DOID:171	Neuroectodermal Tumors	-8.83616093498921e-05
DB00328	Indomethacin	DOID:3355	Fibrosarcoma	-8.84227717921141e-05
DB00925	Phenoxybenzamine	DOID:1040	Leukemia, Lymphocytic, Chronic, B-Cell	-8.89217071202777e-05
DB00531	Cyclophosphamide	DOID:299	Adenocarcinoma	-8.94131990647543e-05
DB01005	Hydroxyurea	DOID:9119	Leukemia, Myeloid, Acute	-8.98334845049822e-05
DB01169	Arsenic Trioxide	DOID:8864	Leukemia, Monocytic, Acute	-9.09454282287461e-05
DB00882	Clomiphene	DOID:299	Adenocarcinoma	-9.11095990301439e-05
DB06287	temsirolimus	DOID:3068	Glioblastoma	-9.19627001088122e-05
DB00515	Cisplatin	DOID:9538	Multiple Myeloma	-9.23859738066815e-05
DB00188	Bortezomib	DOID:769	Neuroblastoma	-9.27950127702706e-05
DB01008	Busulfan	DOID:9538	Multiple Myeloma	-9.3097361305812e-05
DB00541	Vincristine	DOID:1037	Leukemia, Lymphoid	-9.31443544982605e-05
DB00755	Tretinoin	DOID:9538	Multiple Myeloma	-9.41390214506191e-05
DB00262	Carmustine	DOID:299	Adenocarcinoma	-9.73387946685625e-05
DB00746	Deferoxamine	DOID:9119	Leukemia, Myeloid, Acute	-9.87620285459803e-05
DB08865	Crizotinib	DOID:769	Neuroblastoma	-0.000101266583279365
DB11663	2-(1H-indazol-4-yl)-6-(4-methanesulfonylpiperazin-1-ylmethyl)-4-morpholin-4-ylthieno(3,2-d)pyrimidine	DOID:9538	Multiple Myeloma	-0.00010136666533845
DB00197	Troglitazone	DOID:9119	Leukemia, Myeloid, Acute	-0.000102231985569919
DB01234	Dexamethasone	DOID:9538	Multiple Myeloma	-0.000102804111838946
DB00829	Diazepam	DOID:2671	Carcinoma, Transitional Cell	-0.000104528440584513
DB11091	Hydrogen Peroxide	DOID:139	Papilloma	-0.000106602011139774
DB04944	acadesine	DOID:1040	Leukemia, Lymphocytic, Chronic, B-Cell	-0.000108700666280999
DB01206	Lomustine	DOID:8543	Hodgkin Disease	-0.000109013988879976
DB00515	Cisplatin	DOID:4235	Sarcoma	-0.000109251786227123
DB00262	Carmustine	DOID:4844	Ependymoma	-0.000110206853150448
DB00795	Sulfasalazine	DOID:3068	Glioblastoma	-0.000112730816482116
DB00104	Octreotide	DOID:299	Adenocarcinoma	-0.000113170909154643
DB03496	alvocidib	DOID:1037	Leukemia, Lymphoid	-0.000113926599263355
DB00773	Etoposide	DOID:0050902	Medulloblastoma	-0.00011490125096137
DB01169	Arsenic Trioxide	DOID:769	Neuroblastoma	-0.000116151187865572
DB01200	Bromocriptine	DOID:3172	Adenoma	-0.000118254217261533
DB01042	Melphalan	DOID:8543	Hodgkin Disease	-0.000119614100972061
DB00531	Cyclophosphamide	DOID:1037	Leukemia, Lymphoid	-0.000119754182353222
DB00317	Gefitinib	DOID:3068	Glioblastoma	-0.000122271869599462
DB00822	Disulfiram	DOID:1040	Leukemia, Lymphocytic, Chronic, B-Cell	-0.000123442921804003
DB00603	Medroxyprogesterone Acetate	DOID:3319	Lymphangioleiomyomatosis	-0.000123808379061348
DB00877	Sirolimus	DOID:2645	Mesothelioma	-0.000123836235212511
DB00515	Cisplatin	DOID:299	Adenocarcinoma	-0.000125253992223857
DB01262	Decitabine	DOID:9538	Multiple Myeloma	-0.000125343156038855
DB09073	palbociclib	DOID:9119	Leukemia, Myeloid, Acute	-0.000127834504443765
DB01168	Procarbazine	DOID:707	Lymphoma, B-Cell	-0.000129267315532207
DB00515	Cisplatin	DOID:2994	Neoplasms, Germ Cell and Embryonal	-0.000130503850920956
DB00541	Vincristine	DOID:3308	Carcinoma, Embryonal	-0.000131534705795307
DB01041	Thalidomide	DOID:9119	Leukemia, Myeloid, Acute	-0.000131598317242083
DB00136	Calcitriol	DOID:9538	Multiple Myeloma	-0.000134865643408151
DB00309	Vindesine	DOID:2671	Carcinoma, Transitional Cell	-0.000136594780261408
DB00996	Gabapentin	DOID:299	Adenocarcinoma	-0.000138291426687205
DB00357	Aminoglutethimide	DOID:299	Adenocarcinoma	-0.000139188882124948
DB00290	Bleomycin	DOID:3308	Carcinoma, Embryonal	-0.000139365391058195
DB00741	Hydrocortisone	DOID:1040	Leukemia, Lymphocytic, Chronic, B-Cell	-0.000139492384600988
DB00437	Allopurinol	DOID:1037	Leukemia, Lymphoid	-0.000139837962076957
DB00188	Bortezomib	DOID:9538	Multiple Myeloma	-0.00014137288747796
DB00515	Cisplatin	DOID:2645	Mesothelioma	-0.000142922215243597
DB08398	2-amino-1-methyl-6-phenylimidazo(4,5-b)pyridine	DOID:299	Adenocarcinoma	-0.000142970607659894
DB02546	Vorinostat	DOID:707	Lymphoma, B-Cell	-0.000147356528216409
DB13950	Win 55212-2	DOID:3070	Glioma	-0.000148849264355551
DB00636	Clofibrate	DOID:3507	Dermatofibrosarcoma	-0.000149507596715732
DB01042	Melphalan	DOID:0050902	Medulloblastoma	-0.000152059359380903
DB00255	Diethylstilbestrol	DOID:127	Choroid Neoplasms	-0.000153211281726857
DB00635	Prednisone	DOID:255	Hemangioma	-0.000153280109429506
DB04572	Thiotepa	DOID:8543	Hodgkin Disease	-0.000153424438907653
DB01393	Bezafibrate	DOID:11612	Polycystic Ovary Syndrome	-0.000153659567416316
DB00541	Vincristine	DOID:707	Lymphoma, B-Cell	-0.00015452672084449
DB00541	Vincristine	DOID:171	Neuroectodermal Tumors	-0.000154720370340929
DB00515	Cisplatin	DOID:1037	Leukemia, Lymphoid	-0.00015559497506646
DB00531	Cyclophosphamide	DOID:4236	Carcinosarcoma	-0.000156175476591532
DB00305	Mitomycin	DOID:299	Adenocarcinoma	-0.000156959653766282
DB00853	Temozolomide	DOID:8632	Sarcoma, Kaposi	-0.000157070971286817
DB00531	Cyclophosphamide	DOID:3308	Carcinoma, Embryonal	-0.000158144534249789
DB00993	Azathioprine	DOID:299	Adenocarcinoma	-0.000159638151598702
DB00958	Carboplatin	DOID:9119	Leukemia, Myeloid, Acute	-0.000163126967808853
DB01169	Arsenic Trioxide	DOID:9538	Multiple Myeloma	-0.000164729062155818
DB03843	Formaldehyde	DOID:127	Choroid Neoplasms	-0.000165557859449723
DB01188	Ciclopirox	DOID:299	Adenocarcinoma	-0.000168200658817515
DB00772	Malathion	DOID:0060060	Lymphoma, Non-Hodgkin	-0.000169263535693805
DB00262	Carmustine	DOID:4928	Cholangiocarcinoma	-0.000170793443773139
DB00328	Indomethacin	DOID:3070	Glioma	-0.000171861046230244
DB00541	Vincristine	DOID:8584	Burkitt Lymphoma	-0.000172231831073962
DB09130	Copper	DOID:2645	Mesothelioma	-0.000173119680427998
DB00959	Methylprednisolone	DOID:1040	Leukemia, Lymphocytic, Chronic, B-Cell	-0.000174302649277099
DB03496	alvocidib	DOID:707	Lymphoma, B-Cell	-0.000175308965727712
DB02709	Resveratrol	DOID:3070	Glioma	-0.000177823860739952
DB01168	Procarbazine	DOID:3069	Astrocytoma	-0.000179821450037039
DB06510	muraglitazar	DOID:3382	Liposarcoma	-0.000180128026656685
DB00531	Cyclophosphamide	DOID:707	Lymphoma, B-Cell	-0.000181136549036072
DB00531	Cyclophosphamide	DOID:171	Neuroectodermal Tumors	-0.000181330197639003
DB01174	Phenobarbital	DOID:3172	Adenoma	-0.000182236329040027
DB08865	Crizotinib	DOID:299	Adenocarcinoma	-0.000182712475281573
DB00445	Epirubicin	DOID:0060060	Lymphoma, Non-Hodgkin	-0.000182751997136694
DB01101	Capecitabine	DOID:299	Adenocarcinoma	-0.000183539638099812
DB04572	Thiotepa	DOID:0050902	Medulloblastoma	-0.000185869697508341
DB00541	Vincristine	DOID:3247	Rhabdomyosarcoma	-0.000186290941433416
DB13178	Inositol	DOID:3172	Adenoma	-0.000188907289565339
DB13853	Anethole Trithione	DOID:299	Adenocarcinoma	-0.000188923033709994
DB00780	Phenelzine	DOID:3172	Adenoma	-0.000191282646533571
DB00570	Vinblastine	DOID:2994	Neoplasms, Germ Cell and Embryonal	-0.000192575735733509
DB00445	Epirubicin	DOID:0060058	Lymphoma	-0.000193245261079784
DB00755	Tretinoin	DOID:3308	Carcinoma, Embryonal	-0.000195738373839578
DB01169	Arsenic Trioxide	DOID:299	Adenocarcinoma	-0.000197597080541019
DB00136	Calcitriol	DOID:1037	Leukemia, Lymphoid	-0.000198074645582753
DB00531	Cyclophosphamide	DOID:8584	Burkitt Lymphoma	-0.000198841657572675
DB00291	Chlorambucil	DOID:299	Adenocarcinoma	-0.000199988738589514
DB00252	Phenytoin	DOID:0060060	Lymphoma, Non-Hodgkin	-0.000201279515074322
DB00399	Zoledronic Acid	DOID:4305	Giant Cell Tumor of Bone	-0.000201636346598651
DB00675	Tamoxifen	DOID:127	Choroid Neoplasms	-0.000202841323385446
DB00523	Alitretinoin	DOID:9119	Leukemia, Myeloid, Acute	-0.000204928328819694
DB00763	Methimazole	DOID:3172	Adenoma	-0.000204950287638457
DB00541	Vincristine	DOID:3069	Astrocytoma	-0.00020508085546523
DB06543	astaxanthine	DOID:299	Adenocarcinoma	-0.000206410786921747
DB00201	Caffeine	DOID:4235	Sarcoma	-0.000207330123305656
DB00619	Imatinib Mesylate	DOID:9253	Gastrointestinal Stromal Tumors	-0.000208209331231675
DB08398	2-amino-1-methyl-6-phenylimidazo(4,5-b)pyridine	DOID:4236	Carcinosarcoma	-0.000209732884827847
DB00635	Prednisone	DOID:9538	Multiple Myeloma	-0.000212121833514718
DB00531	Cyclophosphamide	DOID:3247	Rhabdomyosarcoma	-0.000212900769545062
DB00276	Amsacrine	DOID:299	Adenocarcinoma	-0.000213733071727791
DB12445	nitroaspirin	DOID:9206	Barrett Esophagus	-0.000214801171734454
DB00277	Theophylline	DOID:1040	Leukemia, Lymphocytic, Chronic, B-Cell	-0.000214981279324629
DB06287	temsirolimus	DOID:13515	Tuberous Sclerosis	-0.000216094294852372
DB00515	Cisplatin	DOID:171	Neuroectodermal Tumors	-0.00021717099064978
DB01008	Busulfan	DOID:707	Lymphoma, B-Cell	-0.00021768872970674
DB00712	Flurbiprofen	DOID:3172	Adenoma	-0.00021882703513177
DB00927	Famotidine	DOID:3172	Adenoma	-0.000219480230144516
DB00201	Caffeine	DOID:299	Adenocarcinoma	-0.00022333232984862
DB04216	Quercetin	DOID:4236	Carcinosarcoma	-0.000223482833976892
DB00851	Dacarbazine	DOID:3068	Glioblastoma	-0.000223744527340759
DB11672	Curcumin	DOID:127	Choroid Neoplasms	-0.000223769522294422
DB11663	2-(1H-indazol-4-yl)-6-(4-methanesulfonylpiperazin-1-ylmethyl)-4-morpholin-4-ylthieno(3,2-d)pyrimidine	DOID:707	Lymphoma, B-Cell	-0.000225958033935665
DB00328	Indomethacin	DOID:3172	Adenoma	-0.000226600691364272
DB01169	Arsenic Trioxide	DOID:1037	Leukemia, Lymphoid	-0.000227938064226503
DB09153	Sodium Chloride	DOID:899	Cervical Intraepithelial Neoplasia	-0.000228433053985018
DB00541	Vincristine	DOID:9119	Leukemia, Myeloid, Acute	-0.00022948572931681
DB00860	Prednisolone	DOID:0060060	Lymphoma, Non-Hodgkin	-0.000230147822784861
DB00291	Chlorambucil	DOID:1037	Leukemia, Lymphoid	-0.000230329721590213
DB02709	Resveratrol	DOID:3172	Adenoma	-0.000232563505945922
DB01645	Genistein	DOID:127	Choroid Neoplasms	-0.000233037456577552
DB10345	Dust	DOID:139	Papilloma	-0.000234493064519288
DB00586	Diclofenac	DOID:769	Neuroblastoma	-0.000234734744894556
DB01219	Dantrolene	DOID:2671	Carcinoma, Transitional Cell	-0.000236685333539828
DB00242	Cladribine	DOID:1037	Leukemia, Lymphoid	-0.000237798202122892
DB00783	Estradiol	DOID:5119	Ovarian Cysts	-0.000238590128181844
DB00262	Carmustine	DOID:3069	Astrocytoma	-0.000239616279473782
DB04743	nimesulide	DOID:139	Papilloma	-0.00024073485823229
DB00441	gemcitabine	DOID:0060060	Lymphoma, Non-Hodgkin	-0.000242773537049164
DB01174	Phenobarbital	DOID:687	Hepatoblastoma	-0.000242848935774649
DB00682	Warfarin	DOID:9538	Multiple Myeloma	-0.000243330263438597
DB00635	Prednisone	DOID:299	Adenocarcinoma	-0.00024498985271882
DB01234	Dexamethasone	DOID:8584	Burkitt Lymphoma	-0.000245100589417742
DB00608	Chloroquine	DOID:9119	Leukemia, Myeloid, Acute	-0.000247508040798212
DB00515	Cisplatin	DOID:3247	Rhabdomyosarcoma	-0.000248741562777884
DB03496	alvocidib	DOID:9119	Leukemia, Myeloid, Acute	-0.000250267973780811
DB00755	Tretinoin	DOID:3247	Rhabdomyosarcoma	-0.000250494609306269
DB00007	Leuprolide	DOID:127	Choroid Neoplasms	-0.000250580229938631
DB06595	midostaurin	DOID:349	Carcinoma, Signet Ring Cell	-0.000250646818786844
DB00993	Azathioprine	DOID:707	Lymphoma, B-Cell	-0.000251361501035337
DB00570	Vinblastine	DOID:3308	Carcinoma, Embryonal	-0.000256057211392775
DB00531	Cyclophosphamide	DOID:9119	Leukemia, Myeloid, Acute	-0.000256095557080289
DB02709	Resveratrol	DOID:715	Leukemia, T-Cell	-0.000256422730749779
DB00642	Pemetrexed	DOID:2645	Mesothelioma	-0.000256571202595264
DB11663	2-(1H-indazol-4-yl)-6-(4-methanesulfonylpiperazin-1-ylmethyl)-4-morpholin-4-ylthieno(3,2-d)pyrimidine	DOID:3247	Rhabdomyosarcoma	-0.000257722254276789
DB01206	Lomustine	DOID:3068	Glioblastoma	-0.000257778580652353
DB01380	Cortisone	DOID:299	Adenocarcinoma	-0.000258597578738591
DB00762	Irinotecan	DOID:3068	Glioblastoma	-0.00026160726651759
DB06724	Calcium Carbonate	DOID:299	Adenocarcinoma	-0.000263240922692372
DB01006	Letrozole	DOID:5119	Ovarian Cysts	-0.000264427714387512
DB00780	Phenelzine	DOID:255	Hemangioma	-0.000265699530281667
DB00188	Bortezomib	DOID:707	Lymphoma, B-Cell	-0.000265964254869917
DB00859	Penicillamine	DOID:2645	Mesothelioma	-0.000266761710379544
DB00257	Clotrimazole	DOID:299	Adenocarcinoma	-0.000267515685565829
DB00515	Cisplatin	DOID:3069	Astrocytoma	-0.000267531475792733
DB01436	alfacalcidol	DOID:299	Adenocarcinoma	-0.000268263312254387
DB01042	Melphalan	DOID:3068	Glioblastoma	-0.000268378692408706
DB01132	Pioglitazone	DOID:139	Papilloma	-0.000269006450043026
DB00851	Dacarbazine	DOID:0060060	Lymphoma, Non-Hodgkin	-0.000272012231144377
DB00783	Estradiol	DOID:11612	Polycystic Ovary Syndrome	-0.000272821175119294
DB02546	Vorinostat	DOID:3246	Rhabdomyosarcoma, Embryonal	-0.000274520903842397
DB01030	Topotecan	DOID:3068	Glioblastoma	-0.000275069723122197
DB00635	Prednisone	DOID:1037	Leukemia, Lymphoid	-0.000275330835891825
DB00437	Allopurinol	DOID:9119	Leukemia, Myeloid, Acute	-0.00027617933594782
DB00987	Cytarabine	DOID:1040	Leukemia, Lymphocytic, Chronic, B-Cell	-0.000276959743764411
DB00773	Etoposide	DOID:0060060	Lymphoma, Non-Hodgkin	-0.000279488288286618
DB00958	Carboplatin	DOID:0050902	Medulloblastoma	-0.000280112251661808
DB01204	Mitoxantrone	DOID:0060060	Lymphoma, Non-Hodgkin	-0.000280999429774116
DB01262	Decitabine	DOID:3247	Rhabdomyosarcoma	-0.00028169874473561
DB00398	Sorafenib	DOID:2645	Mesothelioma	-0.000283871478916627
DB00851	Dacarbazine	DOID:4359	Melanoma, Amelanotic	-0.000284798087839551
DB08895	tofacitinib	DOID:3172	Adenoma	-0.000285849987011762
DB01168	Procarbazine	DOID:8543	Hodgkin Disease	-0.000288766348882315
DB00773	Etoposide	DOID:0060058	Lymphoma	-0.000289981552387804
DB00227	Lovastatin	DOID:4235	Sarcoma	-0.000291450806395151
DB01204	Mitoxantrone	DOID:0060058	Lymphoma	-0.000291492694446401
DB01188	Ciclopirox	DOID:3247	Rhabdomyosarcoma	-0.000291688229172589
DB02709	Resveratrol	DOID:8864	Leukemia, Monocytic, Acute	-0.000292038478785013
DB01008	Busulfan	DOID:9119	Leukemia, Myeloid, Acute	-0.000292647737630165
DB00755	Tretinoin	DOID:9119	Leukemia, Myeloid, Acute	-0.000293689396404513
DB12116	epigallocatechin gallate	DOID:3172	Adenoma	-0.000293963234839996
DB00188	Bortezomib	DOID:3247	Rhabdomyosarcoma	-0.000297728475931354
DB01006	Letrozole	DOID:11612	Polycystic Ovary Syndrome	-0.000298658760705013
DB00242	Cladribine	DOID:707	Lymphoma, B-Cell	-0.000299180567892694
DB01234	Dexamethasone	DOID:9119	Leukemia, Myeloid, Acute	-0.000302354487362162
DB00783	Estradiol	DOID:299	Adenocarcinoma	-0.00030271357364909
DB00396	Progesterone	DOID:5119	Ovarian Cysts	-0.000303486247563274
DB00853	Temozolomide	DOID:3070	Glioma	-0.000304604211212041
DB01169	Arsenic Trioxide	DOID:8584	Burkitt Lymphoma	-0.000307025539857182
DB04690	Camptothecin	DOID:1037	Leukemia, Lymphoid	-0.000307339496725685
DB00938	Salmeterol Xinafoate	DOID:4310	Smooth Muscle Tumor	-0.000309302678104036
DB00313	Valproic Acid	DOID:3068	Glioblastoma	-0.000309618815533159
DB00624	Testosterone	DOID:11612	Polycystic Ovary Syndrome	-0.000309717861538335
DB00570	Vinblastine	DOID:3247	Rhabdomyosarcoma	-0.000310813447003351
DB00541	Vincristine	DOID:8543	Hodgkin Disease	-0.000314025753989984
DB01268	Sunitinib	DOID:9253	Gastrointestinal Stromal Tumors	-0.000314468153092225
DB00197	Troglitazone	DOID:3382	Liposarcoma	-0.000315283052861222
DB00970	Dactinomycin	DOID:3247	Rhabdomyosarcoma	-0.000315647769807643
DB05076	Fenretinide	DOID:299	Adenocarcinoma	-0.000315917109483539
DB01206	Lomustine	DOID:0060058	Lymphoma	-0.000316539548333779
DB01042	Melphalan	DOID:0060060	Lymphoma, Non-Hodgkin	-0.000316646396572924
DB00888	Mechlorethamine	DOID:8543	Hodgkin Disease	-0.000317199657803531
DB12072	orantinib	DOID:3070	Glioma	-0.000318382142180614
DB00428	Streptozocin	DOID:4235	Sarcoma	-0.000319304412108597
DB00328	Indomethacin	DOID:350	Dermatofibrosarcoma	-0.000319465092184952
DB01168	Procarbazine	DOID:0050902	Medulloblastoma	-0.000321211607823065
DB00290	Bleomycin	DOID:8543	Hodgkin Disease	-0.000321856438572528
DB01030	Topotecan	DOID:0060060	Lymphoma, Non-Hodgkin	-0.000323337426391131
DB01262	Decitabine	DOID:9119	Leukemia, Myeloid, Acute	-0.000324893531938659
DB13178	Inositol	DOID:11612	Polycystic Ovary Syndrome	-0.000325141517192325
DB05076	Fenretinide	DOID:2645	Mesothelioma	-0.000333585333016646
DB11094	Vitamin D	DOID:0060058	Lymphoma	-0.000334014515130494
DB01219	Dantrolene	DOID:1040	Leukemia, Lymphocytic, Chronic, B-Cell	-0.000334342486043145
DB00136	Calcitriol	DOID:9119	Leukemia, Myeloid, Acute	-0.00033441602004692
DB01188	Ciclopirox	DOID:9119	Leukemia, Myeloid, Acute	-0.000334883016177574
DB00428	Streptozocin	DOID:299	Adenocarcinoma	-0.000335306617722526
DB00635	Prednisone	DOID:707	Lymphoma, B-Cell	-0.000336713201836598
DB00396	Progesterone	DOID:11612	Polycystic Ovary Syndrome	-0.000337717294610858
DB02546	Vorinostat	DOID:0050902	Medulloblastoma	-0.000339300821502693
DB00624	Testosterone	DOID:299	Adenocarcinoma	-0.000339610260849728
DB00531	Cyclophosphamide	DOID:8543	Hodgkin Disease	-0.000340635582620326
DB09073	palbociclib	DOID:3382	Liposarcoma	-0.000340885570741196
DB00188	Bortezomib	DOID:9119	Leukemia, Myeloid, Acute	-0.000340923263249866
DB00996	Gabapentin	DOID:127	Choroid Neoplasms	-0.000341506595129111
DB00864	Tacrolimus	DOID:707	Lymphoma, B-Cell	-0.000344003619895179
DB00541	Vincristine	DOID:0050902	Medulloblastoma	-0.000346471013221279
DB01174	Phenobarbital	DOID:299	Adenocarcinoma	-0.000348362954445409
DB00262	Carmustine	DOID:8543	Hodgkin Disease	-0.000348561178375124
DB08865	Crizotinib	DOID:9119	Leukemia, Myeloid, Acute	-0.000349394833500501
DB00806	Pentoxifylline	DOID:1037	Leukemia, Lymphoid	-0.000349911643293684
DB01393	Bezafibrate	DOID:9119	Leukemia, Myeloid, Acute	-0.000350234323093009
DB04572	Thiotepa	DOID:0060060	Lymphoma, Non-Hodgkin	-0.000350456734264266
DB00977	Ethinyl Estradiol	DOID:11612	Polycystic Ovary Syndrome	-0.00035101661707105
DB08809	Dichloroacetic Acid	DOID:139	Papilloma	-0.000351130952179542
DB00635	Prednisone	DOID:8584	Burkitt Lymphoma	-0.000354418311796952
DB00755	Tretinoin	DOID:9206	Barrett Esophagus	-0.000358049032851422
DB00853	Temozolomide	DOID:3172	Adenoma	-0.000359343855324663
DB04572	Thiotepa	DOID:0060058	Lymphoma	-0.000360949998342359
DB04960	tipifarnib	DOID:9538	Multiple Myeloma	-0.000362779242718776
DB08809	Dichloroacetic Acid	DOID:3172	Adenoma	-0.000364029988142452
DB01169	Arsenic Trioxide	DOID:9119	Leukemia, Myeloid, Acute	-0.000364279438267008
DB01041	Thalidomide	DOID:3068	Glioblastoma	-0.000364902934534957
DB02709	Resveratrol	DOID:9538	Multiple Myeloma	-0.000365822113109988
DB00396	Progesterone	DOID:299	Adenocarcinoma	-0.000367609693526123
DB02709	Resveratrol	DOID:11612	Polycystic Ovary Syndrome	-0.000368797733179445
DB00982	Isotretinoin	DOID:769	Neuroblastoma	-0.000369146963597362
DB00763	Methimazole	DOID:299	Adenocarcinoma	-0.000371076913749054
DB00531	Cyclophosphamide	DOID:0050902	Medulloblastoma	-0.00037308084065258
DB00242	Cladribine	DOID:9119	Leukemia, Myeloid, Acute	-0.000374139576164285
DB14574	Cobalt	DOID:3247	Rhabdomyosarcoma	-0.000375076184792274
DB01701	propylene dichloride	DOID:4928	Cholangiocarcinoma	-0.000375187479866319
DB00515	Cisplatin	DOID:8543	Hodgkin Disease	-0.0003764763747598
DB01008	Busulfan	DOID:8543	Hodgkin Disease	-0.000377187762413474
DB00636	Clofibrate	DOID:127	Choroid Neoplasms	-0.000377990686827541
DB00619	Imatinib Mesylate	DOID:8552	Leukemia, Myelogenous, Chronic, BCR-ABL Positive	-0.000378545306856555
DB00276	Amsacrine	DOID:9119	Leukemia, Myeloid, Acute	-0.000380415429701582
DB00977	Ethinyl Estradiol	DOID:299	Adenocarcinoma	-0.000380909015202054
DB00262	Carmustine	DOID:0050902	Medulloblastoma	-0.000381006437172988
DB00328	Indomethacin	DOID:299	Adenocarcinoma	-0.000392727317600101
DB00188	Bortezomib	DOID:3246	Rhabdomyosarcoma, Embryonal	-0.000393128630574953
DB00860	Prednisolone	DOID:8552	Leukemia, Myelogenous, Chronic, BCR-ABL Positive	-0.00039582963485741
DB00987	Cytarabine	DOID:715	Leukemia, T-Cell	-0.000396242484854266
DB00958	Carboplatin	DOID:3068	Glioblastoma	-0.000396431585171005
DB04827	Urethane	DOID:3172	Adenoma	-0.000397552492402926
DB00977	Ethinyl Estradiol	DOID:2645	Mesothelioma	-0.000398577238972304
DB02709	Resveratrol	DOID:299	Adenocarcinoma	-0.000398690131203867
DB00220	Nelfinavir	DOID:3962	Adenocarcinoma, Follicular	-0.000398782767922608
DB00541	Vincristine	DOID:3347	Neoplasms, Bone Tissue	-0.000399909486367374
DB00688	Mycophenolic Acid	DOID:707	Lymphoma, B-Cell	-0.000400300803583338
DB00822	Disulfiram	DOID:2645	Mesothelioma	-0.000402661288320789
DB00959	Methylprednisolone	DOID:9538	Multiple Myeloma	-0.00040298477450796
DB00554	Piroxicam	DOID:3172	Adenoma	-0.000406772445475052
DB00255	Diethylstilbestrol	DOID:0060058	Lymphoma	-0.00040874405493297
DB00515	Cisplatin	DOID:0050902	Medulloblastoma	-0.000408921633387134
DB01008	Busulfan	DOID:0050902	Medulloblastoma	-0.000409633021495555
DB00755	Tretinoin	DOID:0050902	Medulloblastoma	-0.000410674680690011
DB00635	Prednisone	DOID:9119	Leukemia, Myeloid, Acute	-0.000411672210044241
DB01041	Thalidomide	DOID:0060060	Lymphoma, Non-Hodgkin	-0.000413170637148415
DB00309	Vindesine	DOID:769	Neuroblastoma	-0.000414356182135041
DB00293	raltitrexed	DOID:299	Adenocarcinoma	-0.000414751494015604
DB04743	nimesulide	DOID:299	Adenocarcinoma	-0.000419760519956743
DB11672	Curcumin	DOID:3068	Glioblastoma	-0.000420541329011488
DB01174	Phenobarbital	DOID:4928	Cholangiocarcinoma	-0.000421817602431769
DB01041	Thalidomide	DOID:0060058	Lymphoma	-0.000423663901928169
DB00783	Estradiol	DOID:3247	Rhabdomyosarcoma	-0.000426201144825729
DB00531	Cyclophosphamide	DOID:3347	Neoplasms, Bone Tissue	-0.000426519313879499
DB11616	pirarubicin	DOID:2645	Mesothelioma	-0.00042699875104147
DB06774	Capsaicin	DOID:3068	Glioblastoma	-0.000427628572676315
DB02709	Resveratrol	DOID:1037	Leukemia, Lymphoid	-0.000429031114974616
DB11152	Trichloroacetic Acid	DOID:3172	Adenoma	-0.000429565782365866
DB01645	Genistein	DOID:3068	Glioblastoma	-0.000429809262330057
DB00987	Cytarabine	DOID:8864	Leukemia, Monocytic, Acute	-0.00043185823404502
DB00293	raltitrexed	DOID:2645	Mesothelioma	-0.0004324197177299
DB00398	Sorafenib	DOID:9119	Leukemia, Myeloid, Acute	-0.000432885613375962
DB00570	Vinblastine	DOID:8543	Hodgkin Disease	-0.000438548259254386
DB00444	Teniposide	DOID:8543	Hodgkin Disease	-0.000439430316339535
DB00853	Temozolomide	DOID:769	Neuroblastoma	-0.000444024588655896
DB00675	Tamoxifen	DOID:1192	Nerve Sheath Neoplasms	-0.000444814057128713
DB01151	Desipramine	DOID:299	Adenocarcinoma	-0.000448724834979604
DB00945	Aspirin	DOID:3068	Glioblastoma	-0.000449606468464044
DB00630	Alendronate	DOID:4305	Giant Cell Tumor of Bone	-0.000449727763148562
DB00242	Cladribine	DOID:285	Leukemia, Hairy Cell	-0.000451267394986583
DB01268	Sunitinib	DOID:169	Neuroendocrine Tumors	-0.000455615891508561
DB00188	Bortezomib	DOID:0050902	Medulloblastoma	-0.000457908547514936
DB00675	Tamoxifen	DOID:4359	Melanoma, Amelanotic	-0.000460666690777163
DB00309	Vindesine	DOID:9538	Multiple Myeloma	-0.000462934056768123
DB11672	Curcumin	DOID:0060058	Lymphoma	-0.000479302296610758
DB00309	Vindesine	DOID:4235	Sarcoma	-0.000479799869349325
DB00608	Chloroquine	DOID:3068	Glioblastoma	-0.000480812658878012
DB01169	Arsenic Trioxide	DOID:0050902	Medulloblastoma	-0.000481264722228321
DB01168	Procarbazine	DOID:0060060	Lymphoma, Non-Hodgkin	-0.000485798644232267
DB02709	Resveratrol	DOID:707	Lymphoma, B-Cell	-0.000490413480599645
DB00309	Vindesine	DOID:299	Adenocarcinoma	-0.000495802075377146
DB00635	Prednisone	DOID:8543	Hodgkin Disease	-0.000496212235535427
DB01168	Procarbazine	DOID:0060058	Lymphoma	-0.000496291908395514
DB01143	Amifostine	DOID:0060060	Lymphoma, Non-Hodgkin	-0.000496702219700669
DB00262	Carmustine	DOID:3068	Glioblastoma	-0.000497325770174147
DB02994	Cacodylic Acid	DOID:0060058	Lymphoma	-0.000500010450533057
DB13069	Nimustine	DOID:3068	Glioblastoma	-0.000500840408532273
DB00853	Temozolomide	DOID:3181	Oligodendroglioma	-0.000505322051368669
DB00987	Cytarabine	DOID:9538	Multiple Myeloma	-0.000505641868060909
DB00783	Estradiol	DOID:127	Choroid Neoplasms	-0.000505928742227109
DB00277	Theophylline	DOID:1037	Leukemia, Lymphoid	-0.000506872405730004
DB00741	Hydrocortisone	DOID:8584	Burkitt Lymphoma	-0.000510470987041163
DB00541	Vincristine	DOID:0060060	Lymphoma, Non-Hodgkin	-0.000511058049999409
DB05294	N-(4-bromo-2-fluorophenyl)-6-methoxy-7-((1-methylpiperidin-4-yl)methoxy)quinazolin-4-amine	DOID:299	Adenocarcinoma	-0.000515714882876057
DB04572	Thiotepa	DOID:8552	Leukemia, Myelogenous, Chronic, BCR-ABL Positive	-0.000516138545596075
DB13323	Trichloroethylene	DOID:3069	Astrocytoma	-0.000516455021954972
DB00290	Bleomycin	DOID:0060060	Lymphoma, Non-Hodgkin	-0.000518888733766605
DB00541	Vincristine	DOID:0060058	Lymphoma	-0.000521551313796838
DB00541	Vincristine	DOID:4359	Melanoma, Amelanotic	-0.000523843906826922
DB14085	Cadmium	DOID:0060060	Lymphoma, Non-Hodgkin	-0.000524280908468018
DB00741	Hydrocortisone	DOID:3247	Rhabdomyosarcoma	-0.000524530099176974
DB00515	Cisplatin	DOID:3068	Glioblastoma	-0.000525240967192982
DB00755	Tretinoin	DOID:3068	Glioblastoma	-0.000526994013826172
DB00959	Methylprednisolone	DOID:171	Neuroectodermal Tumors	-0.000527769792005646
DB11529	Melengestrol Acetate	DOID:299	Adenocarcinoma	-0.000528365931449677
DB00290	Bleomycin	DOID:0060058	Lymphoma	-0.000529381997743446
DB01234	Dexamethasone	DOID:3068	Glioblastoma	-0.00053565910468701
DB01005	Hydroxyurea	DOID:8552	Leukemia, Myelogenous, Chronic, BCR-ABL Positive	-0.000537087616780514
DB00531	Cyclophosphamide	DOID:0060060	Lymphoma, Non-Hodgkin	-0.000537667877171362
DB00531	Cyclophosphamide	DOID:0060058	Lymphoma	-0.000548161141821442
DB00526	Oxaliplatin	DOID:299	Adenocarcinoma	-0.000549824167110476
DB00398	Sorafenib	DOID:0050902	Medulloblastoma	-0.000549870897699652
DB00925	Phenoxybenzamine	DOID:127	Choroid Neoplasms	-0.000553687018284517
DB00262	Carmustine	DOID:0060058	Lymphoma	-0.000556086737549595
DB04216	Quercetin	DOID:3068	Glioblastoma	-0.000556707532012542
DB00305	Mitomycin	DOID:3068	Glioblastoma	-0.000556946628403228
DB00437	Allopurinol	DOID:0060060	Lymphoma, Non-Hodgkin	-0.000557751655372758
DB00328	Indomethacin	DOID:9119	Leukemia, Myeloid, Acute	-0.000559409675070295
DB13069	Nimustine	DOID:4359	Melanoma, Amelanotic	-0.000561893969982304
DB04827	Urethane	DOID:299	Adenocarcinoma	-0.000563679119044654
DB06824	Trientine	DOID:2645	Mesothelioma	-0.000563817807647478
DB02709	Resveratrol	DOID:9119	Leukemia, Myeloid, Acute	-0.000565372489146572
DB02709	Resveratrol	DOID:3007	Carcinoma, Ductal	-0.000568242293769845
DB00987	Cytarabine	DOID:1037	Leukemia, Lymphoid	-0.00056885086914394
DB00564	Carbamazepine	DOID:0060058	Lymphoma	-0.000569826020707882
DB00396	Progesterone	DOID:127	Choroid Neoplasms	-0.000570824861273696
DB01008	Busulfan	DOID:0060060	Lymphoma, Non-Hodgkin	-0.000574220058092496
DB00188	Bortezomib	DOID:3068	Glioblastoma	-0.000574227880876695
DB11616	pirarubicin	DOID:9119	Leukemia, Myeloid, Acute	-0.000576012885174622
DB11663	2-(1H-indazol-4-yl)-6-(4-methanesulfonylpiperazin-1-ylmethyl)-4-morpholin-4-ylthieno(3,2-d)pyrimidine	DOID:9253	Gastrointestinal Stromal Tumors	-0.00057783519765265
DB00958	Carboplatin	DOID:169	Neuroendocrine Tumors	-0.000581192862225695
DB08865	Crizotinib	DOID:3068	Glioblastoma	-0.000582699451199271
DB00515	Cisplatin	DOID:0060058	Lymphoma	-0.000584001934079932
DB00515	Cisplatin	DOID:4359	Melanoma, Amelanotic	-0.000586294528384552
DB00783	Estradiol	DOID:0050902	Medulloblastoma	-0.000586381215562877
DB00428	Streptozocin	DOID:8543	Hodgkin Disease	-0.000586529001603171
DB00444	Teniposide	DOID:3068	Glioblastoma	-0.000588194908392577
DB00554	Piroxicam	DOID:2645	Mesothelioma	-0.000590567295518436
DB00970	Dactinomycin	DOID:3068	Glioblastoma	-0.000592147174516729
DB11663	2-(1H-indazol-4-yl)-6-(4-methanesulfonylpiperazin-1-ylmethyl)-4-morpholin-4-ylthieno(3,2-d)pyrimidine	DOID:0060058	Lymphoma	-0.000592982626565604
DB01234	Dexamethasone	DOID:0060058	Lymphoma	-0.000594420072265851
DB01169	Arsenic Trioxide	DOID:3068	Glioblastoma	-0.000597584055515472
DB08398	2-amino-1-methyl-6-phenylimidazo(4,5-b)pyridine	DOID:0060058	Lymphoma	-0.00060171855055869
DB00993	Azathioprine	DOID:0060060	Lymphoma, Non-Hodgkin	-0.000607892829710639
DB00136	Calcitriol	DOID:0060060	Lymphoma, Non-Hodgkin	-0.000615988340280101
DB01262	Decitabine	DOID:0060058	Lymphoma	-0.000616959116825473
DB00993	Azathioprine	DOID:0060058	Lymphoma	-0.000618386094158214
DB00302	Tranexamic Acid	DOID:127	Choroid Neoplasms	-0.000620017321214757
DB00136	Calcitriol	DOID:0060058	Lymphoma	-0.000626481604987024
DB00987	Cytarabine	DOID:707	Lymphoma, B-Cell	-0.000630233235661588
DB00877	Sirolimus	DOID:13515	Tuberous Sclerosis	-0.000630286581019053
DB00188	Bortezomib	DOID:0060058	Lymphoma	-0.000632988847673051
DB05424	Canertinib	DOID:3068	Glioblastoma	-0.000633599304625594
DB00444	Teniposide	DOID:0060060	Lymphoma, Non-Hodgkin	-0.000636462611443019
DB00336	Nitrofurazone	DOID:4440	Seminoma	-0.000641686653632963
DB06595	midostaurin	DOID:9119	Leukemia, Myeloid, Acute	-0.00064494573958785
DB00398	Sorafenib	DOID:3382	Liposarcoma	-0.000645936679807509
DB00987	Cytarabine	DOID:8584	Burkitt Lymphoma	-0.000647938345494932
DB00291	Chlorambucil	DOID:0060060	Lymphoma, Non-Hodgkin	-0.000648243416748524
DB00291	Chlorambucil	DOID:0060058	Lymphoma	-0.000658736680726253
DB00987	Cytarabine	DOID:3247	Rhabdomyosarcoma	-0.00066199745680829
DB04839	Cyproterone Acetate	DOID:11612	Polycystic Ovary Syndrome	-0.000666355888803156
DB00853	Temozolomide	DOID:3069	Astrocytoma	-0.000667747966273342
DB02546	Vorinostat	DOID:8552	Leukemia, Myelogenous, Chronic, BCR-ABL Positive	-0.000669569669079724
DB00322	Floxuridine	DOID:299	Adenocarcinoma	-0.000675115966194191
DB00541	Vincristine	DOID:8552	Leukemia, Myelogenous, Chronic, BCR-ABL Positive	-0.000676739860922655
DB00959	Methylprednisolone	DOID:8543	Hodgkin Disease	-0.000687075175560554
DB00635	Prednisone	DOID:0060060	Lymphoma, Non-Hodgkin	-0.00069324452973208
DB00104	Octreotide	DOID:169	Neuroendocrine Tumors	-0.000697919162160783
DB00531	Cyclophosphamide	DOID:8552	Leukemia, Myelogenous, Chronic, BCR-ABL Positive	-0.00070334968919062
DB00987	Cytarabine	DOID:9119	Leukemia, Myeloid, Acute	-0.000705192243346982
DB00398	Sorafenib	DOID:9253	Gastrointestinal Stromal Tumors	-0.000709803769204161
DB05076	Fenretinide	DOID:3068	Glioblastoma	-0.000715904083736792
DB00437	Allopurinol	DOID:8552	Leukemia, Myelogenous, Chronic, BCR-ABL Positive	-0.000723433467821895
DB00624	Testosterone	DOID:3068	Glioblastoma	-0.000739597235023044
DB01008	Busulfan	DOID:8552	Leukemia, Myelogenous, Chronic, BCR-ABL Positive	-0.000739901870152611
DB00755	Tretinoin	DOID:8552	Leukemia, Myelogenous, Chronic, BCR-ABL Positive	-0.000740943529020217
DB00309	Vindesine	DOID:8543	Hodgkin Disease	-0.000747024458220398
DB01234	Dexamethasone	DOID:8552	Leukemia, Myelogenous, Chronic, BCR-ABL Positive	-0.000749608620193694
DB00227	Lovastatin	DOID:0060058	Lymphoma	-0.000766200954222203
DB00688	Mycophenolic Acid	DOID:0060058	Lymphoma	-0.000767325397322612
DB01262	Decitabine	DOID:8552	Leukemia, Myelogenous, Chronic, BCR-ABL Positive	-0.0007721476639957
DB00624	Testosterone	DOID:0060060	Lymphoma, Non-Hodgkin	-0.000787864938820444
DB00188	Bortezomib	DOID:8552	Leukemia, Myelogenous, Chronic, BCR-ABL Positive	-0.00078817739520743
DB00987	Cytarabine	DOID:8543	Hodgkin Disease	-0.000789732268685402
DB00328	Indomethacin	DOID:3068	Glioblastoma	-0.000792714292135795
DB02169	Okadaic Acid	DOID:3068	Glioblastoma	-0.000798050373562294
DB02709	Resveratrol	DOID:3068	Glioblastoma	-0.000798677106192532
DB00853	Temozolomide	DOID:0050902	Medulloblastoma	-0.000809138123441418
DB01167	Itraconazole	DOID:9538	Multiple Myeloma	-0.00081109540479974
DB01169	Arsenic Trioxide	DOID:8552	Leukemia, Myelogenous, Chronic, BCR-ABL Positive	-0.000811533569800023
DB00987	Cytarabine	DOID:0050902	Medulloblastoma	-0.000822177527693764
DB13323	Trichloroethylene	DOID:0060060	Lymphoma, Non-Hodgkin	-0.000822432216197828
DB00553	Methoxsalen	DOID:0060061	Lymphoma, T-Cell, Cutaneous	-0.000835910573556038
DB13424	DDT	DOID:0060060	Lymphoma, Non-Hodgkin	-0.000840792401951791
DB02709	Resveratrol	DOID:0060060	Lymphoma, Non-Hodgkin	-0.000846944809658641
DB00829	Diazepam	DOID:3068	Glioblastoma	-0.000863722709831823
DB02546	Vorinostat	DOID:0060061	Lymphoma, T-Cell, Cutaneous	-0.000871225518206405
DB00398	Sorafenib	DOID:8552	Leukemia, Myelogenous, Chronic, BCR-ABL Positive	-0.000880139745271354
DB00959	Methylprednisolone	DOID:0060060	Lymphoma, Non-Hodgkin	-0.000884107470820357
DB00431	Hexachlorocyclohexane	DOID:0060060	Lymphoma, Non-Hodgkin	-0.000886059694673154
DB00959	Methylprednisolone	DOID:0060058	Lymphoma	-0.000894600735497082
DB00309	Vindesine	DOID:3068	Glioblastoma	-0.000895789049989222
DB00982	Isotretinoin	DOID:0060058	Lymphoma	-0.00090934079857919
DB00853	Temozolomide	DOID:3068	Glioblastoma	-0.000925457456959496
DB00188	Bortezomib	DOID:4051	Rhabdomyosarcoma, Alveolar	-0.0009284496289328
DB03733	ethylene dichloride	DOID:3172	Adenoma	-0.000938130561630064
DB00309	Vindesine	DOID:0060060	Lymphoma, Non-Hodgkin	-0.000944056753501517
DB00309	Vindesine	DOID:0060058	Lymphoma	-0.000954550017708396
DB00307	Bexarotene	DOID:0060061	Lymphoma, T-Cell, Cutaneous	-0.000964242736268613
DB00987	Cytarabine	DOID:0060060	Lymphoma, Non-Hodgkin	-0.000986764564466565
DB01590	Everolimus	DOID:13515	Tuberous Sclerosis	-0.000995746366053492
DB00987	Cytarabine	DOID:0060058	Lymphoma	-0.000997257828438965
DB00328	Indomethacin	DOID:8552	Leukemia, Myelogenous, Chronic, BCR-ABL Positive	-0.00100666380763004
DB02709	Resveratrol	DOID:8552	Leukemia, Myelogenous, Chronic, BCR-ABL Positive	-0.00101262662086877
DB01169	Arsenic Trioxide	DOID:0060061	Lymphoma, T-Cell, Cutaneous	-0.00101318941931395
DB00242	Cladribine	DOID:0060061	Lymphoma, T-Cell, Cutaneous	-0.00102304955757449
DB00553	Methoxsalen	DOID:8691	Mycosis Fungoides	-0.00104343463294266
DB00220	Nelfinavir	DOID:3382	Liposarcoma	-0.00104346731312033
DB01590	Everolimus	DOID:169	Neuroendocrine Tumors	-0.00105637604938603
DB00541	Vincristine	DOID:8691	Mycosis Fungoides	-0.0010859197686135
DB00855	Aminolevulinic Acid	DOID:8691	Mycosis Fungoides	-0.0010902790291989
DB00309	Vindesine	DOID:8552	Leukemia, Myelogenous, Chronic, BCR-ABL Positive	-0.00110973856520414
DB00262	Carmustine	DOID:8691	Mycosis Fungoides	-0.00112045519324467
DB00806	Pentoxifylline	DOID:0060061	Lymphoma, T-Cell, Cutaneous	-0.00113516300015305
DB00987	Cytarabine	DOID:8552	Leukemia, Myelogenous, Chronic, BCR-ABL Positive	-0.0011524463754129
DB00744	zileuton	DOID:8552	Leukemia, Myelogenous, Chronic, BCR-ABL Positive	-0.00121859990632212
DB01169	Arsenic Trioxide	DOID:8691	Mycosis Fungoides	-0.0012207134784652
DB02709	Resveratrol	DOID:8541	Sezary Syndrome	-0.00123519520591443
DB06809	plerixafor octahydrochloride	DOID:3068	Glioblastoma	-0.00123973655482824
DB02901	Dihydrotestosterone	DOID:11612	Polycystic Ovary Syndrome	-0.00424061203727311
DB00304	Desogestrel	DOID:11612	Polycystic Ovary Syndrome	-0.00441990813794969
DB01217	Anastrozole	DOID:299	Adenocarcinoma	-0.00461411485216257
DB01017	Minocycline	DOID:3070	Glioma	-0.0053120865898726
DB01017	Minocycline	DOID:139	Papilloma	-0.00535392719856765
DB00477	Chlorpromazine	DOID:3070	Glioma	-0.00743247616121457
DB00421	Spironolactone	DOID:11612	Polycystic Ovary Syndrome	-0.00860590338468682
DB00480	Lenalidomide	DOID:9538	Multiple Myeloma	-0.00887935028872234
DB00480	Lenalidomide	DOID:707	Lymphoma, B-Cell	-0.00900394165678576
DB00480	Lenalidomide	DOID:0060060	Lymphoma, Non-Hodgkin	-0.00936047298556853
DB13811	oblimersen	DOID:1040	Leukemia, Lymphocytic, Chronic, B-Cell	-0.0112702329859462
DB13811	oblimersen	DOID:9538	Multiple Myeloma	-0.0114989151103759
DB13811	oblimersen	DOID:707	Lymphoma, B-Cell	-0.0116235064784953
DB00724	Imiquimod	DOID:8632	Sarcoma, Kaposi	-0.0119233149927784
DB00724	Imiquimod	DOID:2513	Carcinoma, Basal Cell	-0.0119260211595012
DB00724	Imiquimod	DOID:255	Hemangioma	-0.0122000047613926
DB00904	Ondansetron	DOID:171	Neuroectodermal Tumors	-0.0123232333526551
DB11890	Cilengitide	DOID:3068	Glioblastoma	-0.0128196320626397
DB06179	darinaparsin	DOID:9538	Multiple Myeloma	-0.0132610101153001
DB06179	darinaparsin	DOID:8543	Hodgkin Disease	-0.013545100516724
DB00338	Omeprazole	DOID:9206	Barrett Esophagus	-0.014146015005196
DB11648	afuresertib	DOID:9538	Multiple Myeloma	-0.0150097463211769
DB11648	afuresertib	DOID:8543	Hodgkin Disease	-0.0152938367221087
DB11648	afuresertib	DOID:0060060	Lymphoma, Non-Hodgkin	-0.0154908690177149
DB11175	picolinic acid	DOID:3172	Adenoma	-0.0159059790833323
DB12874	quizartinib	DOID:9119	Leukemia, Myeloid, Acute	-0.017939145764299
DB01708	Dehydroepiandrosterone	DOID:11612	Polycystic Ovary Syndrome	-0.0184348705568485
DB01708	Dehydroepiandrosterone	DOID:299	Adenocarcinoma	-0.0184647629553338
DB00863	Ranitidine	DOID:9206	Barrett Esophagus	-0.0186436171612416
DB00352	Thioguanine	DOID:1037	Leukemia, Lymphoid	-0.0190431377963543
DB06448	lonafarnib	DOID:9538	Multiple Myeloma	-0.0190970858553725
DB00352	Thioguanine	DOID:9119	Leukemia, Myeloid, Acute	-0.0191794791705484
DB05088	tetrathiomolybdate	DOID:2645	Mesothelioma	-0.0193873109095057
DB00281	Lidocaine	DOID:0060060	Lymphoma, Non-Hodgkin	-0.0195425779838483
DB01254	Dasatinib	DOID:8552	Leukemia, Myelogenous, Chronic, BCR-ABL Positive	-0.0227009343598144
DB05260	gallium nitrate	DOID:0060060	Lymphoma, Non-Hodgkin	-0.0230171681948432
DB08882	Linagliptin	DOID:5119	Ovarian Cysts	-0.0258868591792747
DB01700	AICA ribonucleotide	DOID:3068	Glioblastoma	-0.0282908788017724
DB11617	Aclarubicin	DOID:9119	Leukemia, Myeloid, Acute	-0.0287977589324586
DB15334	biochanin A	DOID:3068	Glioblastoma	-0.0323403987015598
DB00594	Amiloride	DOID:2671	Carcinoma, Transitional Cell	-0.032784481927608
DB04258	seocalcitol	DOID:3070	Glioma	-0.0328626801807466
DB01759	kojic acid	DOID:3172	Adenoma	-0.034630724604996
DB00422	Methylphenidate	DOID:687	Hepatoblastoma	-0.03608014082192
DB01099	Flucytosine	DOID:3068	Glioblastoma	-0.0383957980780667
DB01080	Vigabatrin	DOID:13515	Tuberous Sclerosis	-0.0390439094034477
DB01162	Terazosin	DOID:2671	Carcinoma, Transitional Cell	-0.041569454382238
DB15304	Carrageenan	DOID:3355	Fibrosarcoma	-0.0418853522830935
DB01033	Mercaptopurine	DOID:1037	Leukemia, Lymphoid	-0.0419668925903003
DB01033	Mercaptopurine	DOID:9119	Leukemia, Myeloid, Acute	-0.0421032339645895
DB05258	Interferon-alpha	DOID:8552	Leukemia, Myelogenous, Chronic, BCR-ABL Positive	-0.0421047642814618
DB06757	Manganese	DOID:3068	Glioblastoma	-0.0456589068401718
DB00590	Doxazosin	DOID:127	Choroid Neoplasms	-0.0460928362857174
DB14066	tetrandrine	DOID:9119	Leukemia, Myeloid, Acute	-0.0467165173423569
DB14322	Coconut Oil	DOID:3172	Adenoma	-0.0490550862778627
DB07706	2-hydroxyestradiol	DOID:299	Adenocarcinoma	-0.0506518180609947
DB06174	Noscapine	DOID:3070	Glioma	-0.0536689991478112
DB06174	Noscapine	DOID:715	Leukemia, T-Cell	-0.0537475980172233
DB01394	Colchicine	DOID:9538	Multiple Myeloma	-0.0574406189590593
DB03057	Malondialdehyde	DOID:11612	Polycystic Ovary Syndrome	-0.0580427669240398
DB06412	Oxymetholone	DOID:9538	Multiple Myeloma	-0.0585916688617942
DB03057	Malondialdehyde	DOID:8552	Leukemia, Myelogenous, Chronic, BCR-ABL Positive	-0.0586865958131289
DB06412	Oxymetholone	DOID:9119	Leukemia, Myeloid, Acute	-0.0587912192378934
DB08901	ponatinib	DOID:9119	Leukemia, Myeloid, Acute	-0.0608803409453338
DB08901	ponatinib	DOID:8552	Leukemia, Myelogenous, Chronic, BCR-ABL Positive	-0.0613275950772008
DB01095	Fluvastatin	DOID:9538	Multiple Myeloma	-0.0634673743245497
DB06732	beta-Naphthoflavone	DOID:3172	Adenoma	-0.0657327067767954
DB11919	O(6)-benzylguanine	DOID:3070	Glioma	-0.068000291349597
DB08889	carfilzomib	DOID:9538	Multiple Myeloma	-0.0684127621902282
DB00134	Methionine	DOID:3070	Glioma	-0.0706238237316419
DB00909	Zonisamide	DOID:9538	Multiple Myeloma	-0.0717405764434527
DB00681	Amphotericin B	DOID:3068	Glioblastoma	-0.0722697344565568
DB11467	Thiostrepton	DOID:9538	Multiple Myeloma	-0.0753922593160241
DB00727	Nitroglycerin	DOID:4928	Cholangiocarcinoma	-0.0809852044043429
DB04942	tamibarotene	DOID:9538	Multiple Myeloma	-0.0910576045240901
DB06769	Bendamustine Hydrochloride	DOID:1040	Leukemia, Lymphocytic, Chronic, B-Cell	-0.0970908292814543
DB06769	Bendamustine Hydrochloride	DOID:1037	Leukemia, Lymphoid	-0.0973827204074635
DB00627	Niacin	DOID:9119	Leukemia, Myeloid, Acute	-0.106565870436595
DB04868	4-methyl-N-(3-(4-methylimidazol-1-yl)-5-(trifluoromethyl)phenyl)-3-((4-pyridin-3-ylpyrimidin-2-yl)amino)benzamide	DOID:8552	Leukemia, Myelogenous, Chronic, BCR-ABL Positive	-0.120167249268367
