# Supplementary material for: DDCM: A Computational Strategy for Drug Repositioning Based on Support-Vector Regression Algorithm
Source: Int J Mol Sci. 2024 May 12;25(10):5267. doi: 10.3390/ijms25105267 (PMC11121335; doi:10.3390/ijms25105267)
Supplement: Supplementary file 1 [file ijms-25-05267-s001.zip › File S4/1_c04.588_CorScore/endometrial cancer_score.csv]

DrugBankID	DrugName	DOID	DiseaseName	score
0.00878589490606894	0.0168827413345995
DB00134	Methionine	DOID:3070	Glioma	0.771978584694679
DB00720	Clodronic Acid	DOID:9538	Multiple Myeloma	0.533147784558005
DB00947	Fulvestrant	DOID:769	Neuroblastoma	0.396635007299207
DB00694	Daunorubicin	DOID:9119	Leukemia, Myeloid, Acute	0.3622835987873
DB00694	Daunorubicin	DOID:1618	Fibroadenoma	0.358580861910385
DB00694	Daunorubicin	DOID:8584	Burkitt Lymphoma	0.351972706064705
DB00694	Daunorubicin	DOID:299	Adenocarcinoma	0.349812313078657
DB01217	Anastrozole	DOID:299	Adenocarcinoma	0.345663362507053
DB00694	Daunorubicin	DOID:0060060	Lymphoma, Non-Hodgkin	0.343673539565329
DB01033	Mercaptopurine	DOID:1037	Leukemia, Lymphoid	0.283481013493479
DB01033	Mercaptopurine	DOID:9119	Leukemia, Myeloid, Acute	0.283118328010901
DB01406	Danazol	DOID:3172	Adenoma	0.271601787060792
DB08804	Nandrolone Decanoate	DOID:255	Hemangioma	0.254697936330587
DB11529	Melengestrol Acetate	DOID:299	Adenocarcinoma	0.24181826339848
DB04571	Trioxsalen	DOID:8691	Mycosis Fungoides	0.239230837767957
DB01406	Danazol	DOID:127	Choroid Neoplasms	0.238951374586085
DB04942	tamibarotene	DOID:9538	Multiple Myeloma	0.21816831168245
DB00724	Imiquimod	DOID:8632	Sarcoma, Kaposi	0.212770966676081
DB00724	Imiquimod	DOID:2513	Carcinoma, Basal Cell	0.203151955237922
DB11919	O(6)-benzylguanine	DOID:3070	Glioma	0.202470322495966
DB00724	Imiquimod	DOID:255	Hemangioma	0.199604126501936
DB00421	Spironolactone	DOID:11612	Polycystic Ovary Syndrome	0.19551540720077
DB11890	Cilengitide	DOID:3068	Glioblastoma	0.189255242818818
DB00717	Norethindrone	DOID:3172	Adenoma	0.189142605851017
DB01138	Sulfinpyrazone	DOID:9538	Multiple Myeloma	0.183770536868868
DB06412	Oxymetholone	DOID:9119	Leukemia, Myeloid, Acute	0.182412963775718
DB01254	Dasatinib	DOID:8552	Leukemia, Myelogenous, Chronic, BCR-ABL Positive	0.180123256084202
DB06412	Oxymetholone	DOID:9538	Multiple Myeloma	0.164082998579452
DB05260	gallium nitrate	DOID:0060060	Lymphoma, Non-Hodgkin	0.161069988401951
DB00594	Amiloride	DOID:2671	Carcinoma, Transitional Cell	0.152550324261149
DB06732	beta-Naphthoflavone	DOID:3172	Adenoma	0.147365101118041
DB00470	Dronabinol	DOID:3070	Glioma	0.136972339935198
DB00254	Doxycycline	DOID:0060058	Lymphoma	0.135479799156943
DB04258	seocalcitol	DOID:3070	Glioma	0.128961669855975
DB01420	Testosterone Propionate	DOID:11612	Polycystic Ovary Syndrome	0.12432155700823
DB13014	hypericin	DOID:3068	Glioblastoma	0.123491622221768
DB01420	Testosterone Propionate	DOID:299	Adenocarcinoma	0.122943497221407
DB00352	Thioguanine	DOID:1037	Leukemia, Lymphoid	0.118482070973385
DB00352	Thioguanine	DOID:9119	Leukemia, Myeloid, Acute	0.118119385489901
DB02375	myricetin	DOID:3068	Glioblastoma	0.115091849949429
DB00681	Amphotericin B	DOID:3068	Glioblastoma	0.113916992225306
DB01211	Clarithromycin	DOID:9538	Multiple Myeloma	0.112758523306151
DB01073	fludarabine	DOID:1037	Leukemia, Lymphoid	0.112260677578738
DB14545	hydrocortisone hemisuccinate	DOID:0060058	Lymphoma	0.112144784565287
DB01073	fludarabine	DOID:9119	Leukemia, Myeloid, Acute	0.111897992095793
DB02901	Dihydrotestosterone	DOID:11612	Polycystic Ovary Syndrome	0.108109344826288
DB01094	hesperetin	DOID:299	Adenocarcinoma	0.10703076277403
DB15334	biochanin A	DOID:3068	Glioblastoma	0.0976787725488774
DB12874	quizartinib	DOID:9119	Leukemia, Myeloid, Acute	0.0967873885795314
DB05220	MLN 8237	DOID:769	Neuroblastoma	0.0962748484760437
DB06179	darinaparsin	DOID:8543	Hodgkin Disease	0.0931250521633748
DB00564	Carbamazepine	DOID:0060058	Lymphoma	0.0894667321086626
DB01073	fludarabine	DOID:1040	Leukemia, Lymphocytic, Chronic, B-Cell	0.086120105204509
DB00815	Sodium Dodecyl Sulfate	DOID:299	Adenocarcinoma	0.0857782059653191
DB06179	darinaparsin	DOID:9538	Multiple Myeloma	0.0830087924311493
DB00448	Lansoprazole	DOID:9206	Barrett Esophagus	0.0797763572494891
DB03057	Malondialdehyde	DOID:8552	Leukemia, Myelogenous, Chronic, BCR-ABL Positive	0.0773926499046504
DB00196	Fluconazole	DOID:3068	Glioblastoma	0.0770954949806507
DB00137	Lutein	DOID:11612	Polycystic Ovary Syndrome	0.0756704964760692
DB00564	Carbamazepine	DOID:1040	Leukemia, Lymphocytic, Chronic, B-Cell	0.0753800647076221
DB03057	Malondialdehyde	DOID:11612	Polycystic Ovary Syndrome	0.0739558005027249
DB06728	aniline	DOID:4235	Sarcoma	0.0731259863047222
DB09199	netoglitazone	DOID:9538	Multiple Myeloma	0.0718860734817929
DB01373	Calcium	DOID:8552	Leukemia, Myelogenous, Chronic, BCR-ABL Positive	0.0686721594089869
DB11175	picolinic acid	DOID:3172	Adenoma	0.0662728811743449
DB09276	Gold Sodium Thiomalate	DOID:3172	Adenoma	0.0652011250986828
DB12257	Platinum	DOID:769	Neuroblastoma	0.0627866775909198
DB08889	carfilzomib	DOID:9538	Multiple Myeloma	0.0605801478727898
DB00477	Chlorpromazine	DOID:3070	Glioma	0.0598409313893129
DB09350	Piperonyl Butoxide	DOID:3172	Adenoma	0.0594809836314507
DB06641	perifosine	DOID:3068	Glioblastoma	0.0594127846441854
DB01167	Itraconazole	DOID:9538	Multiple Myeloma	0.058223734264502
DB01373	Calcium	DOID:0060060	Lymphoma, Non-Hodgkin	0.0577184767062151
DB00213	Pantoprazole	DOID:9206	Barrett Esophagus	0.0567638884321543
DB08882	Linagliptin	DOID:5119	Ovarian Cysts	0.0559834397495258
DB05088	tetrathiomolybdate	DOID:2645	Mesothelioma	0.0542365309058794
DB02424	geldanamycin	DOID:3068	Glioblastoma	0.0491483459258048
DB01136	Carvedilol	DOID:3070	Glioma	0.0484994372977076
DB11648	afuresertib	DOID:8543	Hodgkin Disease	0.0452818202597813
DB04655	metoprine	DOID:8691	Mycosis Fungoides	0.044414504550213
DB00014	Goserelin	DOID:127	Choroid Neoplasms	0.0430918312153159
DB01357	Mestranol	DOID:3172	Adenoma	0.0424479238766406
DB11467	Thiostrepton	DOID:9538	Multiple Myeloma	0.0415602387528244
DB04655	metoprine	DOID:299	Adenocarcinoma	0.0413655930686424
DB06174	Noscapine	DOID:715	Leukemia, T-Cell	0.0410247075963585
DB09053	PCI 32765	DOID:1037	Leukemia, Lymphoid	0.0393362548287235
DB00443	Betamethasone	DOID:255	Hemangioma	0.0388918369386557
DB01394	Colchicine	DOID:9538	Multiple Myeloma	0.0387189949968822
DB11617	Aclarubicin	DOID:9119	Leukemia, Myeloid, Acute	0.038391051063243
DB08901	ponatinib	DOID:9119	Leukemia, Myeloid, Acute	0.0372935962578153
DB01188	Ciclopirox	DOID:9119	Leukemia, Myeloid, Acute	0.0368852111741702
DB09054	idelalisib	DOID:1037	Leukemia, Lymphoid	0.0368572869138046
DB04868	4-methyl-N-(3-(4-methylimidazol-1-yl)-5-(trifluoromethyl)phenyl)-3-((4-pyridin-3-ylpyrimidin-2-yl)amino)benzamide	DOID:8552	Leukemia, Myelogenous, Chronic, BCR-ABL Positive	0.0352783575932782
DB11648	afuresertib	DOID:9538	Multiple Myeloma	0.0351655605279424
DB11648	afuresertib	DOID:0060060	Lymphoma, Non-Hodgkin	0.0348854665022568
DB06757	Manganese	DOID:3068	Glioblastoma	0.0339358611496309
DB00480	Lenalidomide	DOID:707	Lymphoma, B-Cell	0.0336564447000313
DB05258	Interferon-alpha	DOID:8552	Leukemia, Myelogenous, Chronic, BCR-ABL Positive	0.0323224128304009
DB12948	3,4-dihydroxybenzohydroxamic acid	DOID:0050902	Medulloblastoma	0.0321220130870536
DB00480	Lenalidomide	DOID:9538	Multiple Myeloma	0.0307567044529202
DB00480	Lenalidomide	DOID:0060060	Lymphoma, Non-Hodgkin	0.0304766104270561
DB14066	tetrandrine	DOID:9119	Leukemia, Myeloid, Acute	0.0296916117461691
DB06174	Noscapine	DOID:3070	Glioma	0.0296865934481396
DB08901	ponatinib	DOID:8552	Leukemia, Myelogenous, Chronic, BCR-ABL Positive	0.0296372197383416
DB14322	Coconut Oil	DOID:3172	Adenoma	0.0294786672276792
DB01759	kojic acid	DOID:3172	Adenoma	0.0280246466569378
DB13964	Peanut Oil	DOID:3172	Adenoma	0.0269765589345394
DB09054	idelalisib	DOID:0060058	Lymphoma	0.024803381941757
DB01188	Ciclopirox	DOID:299	Adenocarcinoma	0.0244139254658186
DB00050	cetrorelix	DOID:9538	Multiple Myeloma	0.0226763992862173
DB00780	Phenelzine	DOID:3172	Adenoma	0.0207401326646136
DB00904	Ondansetron	DOID:171	Neuroectodermal Tumors	0.0197722366211675
DB00188	Bortezomib	DOID:4051	Rhabdomyosarcoma, Alveolar	0.0194436556944375
DB12948	3,4-dihydroxybenzohydroxamic acid	DOID:3070	Glioma	0.0194091656700565
DB01188	Ciclopirox	DOID:3247	Rhabdomyosarcoma	0.0186030488075956
DB11094	Vitamin D	DOID:2512	Basal Cell Nevus Syndrome	0.0176224574268053
DB08828	HhAntag691	DOID:2512	Basal Cell Nevus Syndrome	0.0169781311151751
DB04572	Thiotepa	DOID:1037	Leukemia, Lymphoid	0.0164576247591417
DB12025	triptolide	DOID:9119	Leukemia, Myeloid, Acute	0.0164362190037363
DB02709	Resveratrol	DOID:1037	Leukemia, Lymphoid	0.0163898412847178
DB00541	Vincristine	DOID:1037	Leukemia, Lymphoid	0.0163132988382359
DB01005	Hydroxyurea	DOID:1037	Leukemia, Lymphoid	0.0162727592005913
DB00126	Ascorbic Acid	DOID:1037	Leukemia, Lymphoid	0.0162029072278653
DB00563	Methotrexate	DOID:1037	Leukemia, Lymphoid	0.0161568530161917
DB01169	Arsenic Trioxide	DOID:1037	Leukemia, Lymphoid	0.0161454730374923
DB00437	Allopurinol	DOID:1037	Leukemia, Lymphoid	0.0161359881426019
DB09073	palbociclib	DOID:9119	Leukemia, Myeloid, Acute	0.0160923367472791
DB03496	alvocidib	DOID:1037	Leukemia, Lymphoid	0.0160705575409407
DB00860	Prednisolone	DOID:9119	Leukemia, Myeloid, Acute	0.0160587081211354
DB00136	Calcitriol	DOID:1037	Leukemia, Lymphoid	0.0160572996344397
DB00291	Chlorambucil	DOID:1037	Leukemia, Lymphoid	0.0160498646314935
DB01204	Mitoxantrone	DOID:1037	Leukemia, Lymphoid	0.0160341703682369
DB02709	Resveratrol	DOID:9119	Leukemia, Myeloid, Acute	0.016027155801799
DB00313	Valproic Acid	DOID:9119	Leukemia, Myeloid, Acute	0.0160068137975149
DB11094	Vitamin D	DOID:9119	Leukemia, Myeloid, Acute	0.0159961968000443
DB00242	Cladribine	DOID:1037	Leukemia, Lymphoid	0.0159884868865609
DB00541	Vincristine	DOID:9119	Leukemia, Myeloid, Acute	0.0159506133547771
DB00987	Cytarabine	DOID:1037	Leukemia, Lymphoid	0.0159496515354225
DB00762	Irinotecan	DOID:9119	Leukemia, Myeloid, Acute	0.0159494333427494
DB00197	Troglitazone	DOID:9119	Leukemia, Myeloid, Acute	0.0159457702497636
DB00812	Phenylbutazone	DOID:9119	Leukemia, Myeloid, Acute	0.0159451905211776
DB01005	Hydroxyurea	DOID:9119	Leukemia, Myeloid, Acute	0.015910073717537
DB00328	Indomethacin	DOID:9119	Leukemia, Myeloid, Acute	0.015905946001965
DB01248	Docetaxel	DOID:9119	Leukemia, Myeloid, Acute	0.0158816120559108
DB00773	Etoposide	DOID:9119	Leukemia, Myeloid, Acute	0.0158308240256157
DB00188	Bortezomib	DOID:9119	Leukemia, Myeloid, Acute	0.0158283106430905
DB00523	Alitretinoin	DOID:9119	Leukemia, Myeloid, Acute	0.0158188094183084
DB00563	Methotrexate	DOID:9119	Leukemia, Myeloid, Acute	0.0157941675327812
DB01169	Arsenic Trioxide	DOID:9119	Leukemia, Myeloid, Acute	0.0157827875541192
DB00437	Allopurinol	DOID:9119	Leukemia, Myeloid, Acute	0.0157733026579551
DB00608	Chloroquine	DOID:9119	Leukemia, Myeloid, Acute	0.0157606887692278
DB01393	Bezafibrate	DOID:9119	Leukemia, Myeloid, Acute	0.0157237877881721
DB03496	alvocidib	DOID:9119	Leukemia, Myeloid, Acute	0.0157078720579233
DB00928	Azacitidine	DOID:9119	Leukemia, Myeloid, Acute	0.0157054542284618
DB00136	Calcitriol	DOID:9119	Leukemia, Myeloid, Acute	0.0156946141519924
DB04690	Camptothecin	DOID:1037	Leukemia, Lymphoid	0.0156863778843823
DB01204	Mitoxantrone	DOID:9119	Leukemia, Myeloid, Acute	0.015671484885112
DB01006	Letrozole	DOID:5119	Ovarian Cysts	0.015658392852295
DB08865	Crizotinib	DOID:9119	Leukemia, Myeloid, Acute	0.0156329575361906
DB00242	Cladribine	DOID:9119	Leukemia, Myeloid, Acute	0.0156258014028074
DB00276	Amsacrine	DOID:9119	Leukemia, Myeloid, Acute	0.0156038745485742
DB00987	Cytarabine	DOID:9119	Leukemia, Myeloid, Acute	0.0155869660524146
DB00277	Theophylline	DOID:1037	Leukemia, Lymphoid	0.015583785088461
DB00746	Deferoxamine	DOID:9119	Leukemia, Myeloid, Acute	0.0154868354181279
DB12881	indole-3-carbinol	DOID:5119	Ovarian Cysts	0.0154805522387111
DB11616	pirarubicin	DOID:9119	Leukemia, Myeloid, Acute	0.0153616525799356
DB01041	Thalidomide	DOID:9119	Leukemia, Myeloid, Acute	0.0153437614765337
DB02709	Resveratrol	DOID:8864	Leukemia, Monocytic, Acute	0.014603475885875
DB01169	Arsenic Trioxide	DOID:8864	Leukemia, Monocytic, Acute	0.0143591076381219
DB00987	Cytarabine	DOID:8864	Leukemia, Monocytic, Acute	0.0141632861365974
DB09153	Sodium Chloride	DOID:899	Cervical Intraepithelial Neoplasia	0.0137116843155593
DB02709	Resveratrol	DOID:8541	Sezary Syndrome	0.0133490245499781
DB09053	PCI 32765	DOID:1040	Leukemia, Lymphocytic, Chronic, B-Cell	0.0131956824547185
DB12948	3,4-dihydroxybenzohydroxamic acid	DOID:3071	Gliosarcoma	0.012785711626398
DB02709	Resveratrol	DOID:3007	Carcinoma, Ductal	0.0127664019347972
DB02546	Vorinostat	DOID:3246	Rhabdomyosarcoma, Embryonal	0.012754851690288
DB00188	Bortezomib	DOID:3246	Rhabdomyosarcoma, Embryonal	0.0126212446325004
DB00313	Valproic Acid	DOID:1618	Fibroadenoma	0.012304076919996
DB01582	Sulfamethazine	DOID:3172	Adenoma	0.0112773689963319
DB00842	Oxazepam	DOID:3172	Adenoma	0.0111130958124645
DB08809	Dichloroacetic Acid	DOID:3172	Adenoma	0.0109750576455405
DB02709	Resveratrol	DOID:3172	Adenoma	0.0109682901696996
DB00104	Octreotide	DOID:3172	Adenoma	0.0109652305225029
DB00554	Piroxicam	DOID:3172	Adenoma	0.0109240960655545
DB14513	Magnesium	DOID:3172	Adenoma	0.0109238052796489
DB04930	Permethrin	DOID:3172	Adenoma	0.0109223605075643
DB00175	Pravastatin	DOID:3172	Adenoma	0.0109053301173691
DB00945	Aspirin	DOID:3172	Adenoma	0.0108996651293769
DB00898	Ethanol	DOID:3172	Adenoma	0.010895604264572
DB00851	Dacarbazine	DOID:4359	Melanoma, Amelanotic	0.0108942381664867
DB11672	Curcumin	DOID:3172	Adenoma	0.0108746208913468
DB00328	Indomethacin	DOID:3172	Adenoma	0.0108470803698492
DB01174	Phenobarbital	DOID:3172	Adenoma	0.0107803035272529
DB00541	Vincristine	DOID:4359	Melanoma, Amelanotic	0.0107776783748561
DB03843	Formaldehyde	DOID:3172	Adenoma	0.0107477969671185
DB02994	Cacodylic Acid	DOID:3172	Adenoma	0.0107398579450983
DB11082	Coal Tar	DOID:3172	Adenoma	0.0106790165879811
DB01065	Melatonin	DOID:3172	Adenoma	0.010678901060481
DB01393	Bezafibrate	DOID:3172	Adenoma	0.0106649221557406
DB00712	Flurbiprofen	DOID:3172	Adenoma	0.0106600729303363
DB08398	2-amino-1-methyl-6-phenylimidazo(4,5-b)pyridine	DOID:3172	Adenoma	0.0106569592613505
DB00995	Auranofin	DOID:3172	Adenoma	0.0106251036279958
DB00201	Caffeine	DOID:3172	Adenoma	0.0105940416362095
DB01200	Bromocriptine	DOID:3172	Adenoma	0.0105719472912759
DB13069	Nimustine	DOID:4359	Melanoma, Amelanotic	0.0105197891237931
DB04630	Aldosterone	DOID:3172	Adenoma	0.0105148108594737
DB08895	tofacitinib	DOID:3172	Adenoma	0.010454322348943
DB00996	Gabapentin	DOID:3172	Adenoma	0.0104326553918988
DB12116	epigallocatechin gallate	DOID:3172	Adenoma	0.0104107146926291
DB15588	ursolic acid	DOID:139	Papilloma	0.0103961209936487
DB00605	Sulindac	DOID:3172	Adenoma	0.0103776106802702
DB00763	Methimazole	DOID:3172	Adenoma	0.0103436303938939
DB00863	Ranitidine	DOID:9206	Barrett Esophagus	0.010316314449245
DB00853	Temozolomide	DOID:3172	Adenoma	0.0103070992964793
DB00927	Famotidine	DOID:3172	Adenoma	0.010293284411375
DB13178	Inositol	DOID:3172	Adenoma	0.0102668952493247
DB06510	muraglitazar	DOID:3172	Adenoma	0.010233386806997
DB04827	Urethane	DOID:3172	Adenoma	0.0102148097230527
DB11152	Trichloroacetic Acid	DOID:3172	Adenoma	0.0101911882662941
DB04216	Quercetin	DOID:4236	Carcinosarcoma	0.00993785075002025
DB08398	2-amino-1-methyl-6-phenylimidazo(4,5-b)pyridine	DOID:4236	Carcinosarcoma	0.00987272745156727
DB00938	Salmeterol Xinafoate	DOID:4310	Smooth Muscle Tumor	0.00982892042681068
DB02546	Vorinostat	DOID:0060061	Lymphoma, T-Cell, Cutaneous	0.00974914448898785
DB00563	Methotrexate	DOID:0060061	Lymphoma, T-Cell, Cutaneous	0.00958139432174328
DB01169	Arsenic Trioxide	DOID:0060061	Lymphoma, T-Cell, Cutaneous	0.00957001434289113
DB00553	Methoxsalen	DOID:0060061	Lymphoma, T-Cell, Cutaneous	0.00955036375398195
DB00307	Bexarotene	DOID:0060061	Lymphoma, T-Cell, Cutaneous	0.0094942997898297
DB00242	Cladribine	DOID:0060061	Lymphoma, T-Cell, Cutaneous	0.00941302819165042
DB03733	ethylene dichloride	DOID:3172	Adenoma	0.00930890818288761
DB00399	Zoledronic Acid	DOID:4305	Giant Cell Tumor of Bone	0.00923112196587246
DB06176	romidepsin	DOID:0060061	Lymphoma, T-Cell, Cutaneous	0.00910911166266688
DB00630	Alendronate	DOID:4305	Giant Cell Tumor of Bone	0.00893901523596648
DB04572	Thiotepa	DOID:0050902	Medulloblastoma	0.00891682820364888
DB02546	Vorinostat	DOID:0050902	Medulloblastoma	0.00878380662949337
DB00541	Vincristine	DOID:0050902	Medulloblastoma	0.00877250228213962
DB01168	Procarbazine	DOID:0050902	Medulloblastoma	0.00871736140970254
DB00773	Etoposide	DOID:0050902	Medulloblastoma	0.00865271295314747
DB00188	Bortezomib	DOID:0050902	Medulloblastoma	0.00865019957156328
DB00563	Methotrexate	DOID:0050902	Medulloblastoma	0.00861605646092629
DB01169	Arsenic Trioxide	DOID:0050902	Medulloblastoma	0.00860467648168024
DB00262	Carmustine	DOID:0050902	Medulloblastoma	0.0085898012535754
DB01042	Melphalan	DOID:0050902	Medulloblastoma	0.00845743715156751
DB04572	Thiotepa	DOID:8552	Leukemia, Myelogenous, Chronic, BCR-ABL Positive	0.0084385627566614
DB00987	Cytarabine	DOID:0050902	Medulloblastoma	0.00840885497994966
DB00860	Prednisolone	DOID:8552	Leukemia, Myelogenous, Chronic, BCR-ABL Positive	0.00840233160234778
DB02709	Resveratrol	DOID:8552	Leukemia, Myelogenous, Chronic, BCR-ABL Positive	0.0083707792829328
DB00309	Vindesine	DOID:8552	Leukemia, Myelogenous, Chronic, BCR-ABL Positive	0.0083358007950138
DB00619	Imatinib Mesylate	DOID:8552	Leukemia, Myelogenous, Chronic, BCR-ABL Positive	0.00830605260976976
DB02546	Vorinostat	DOID:8552	Leukemia, Myelogenous, Chronic, BCR-ABL Positive	0.00830554118221301
DB00541	Vincristine	DOID:8552	Leukemia, Myelogenous, Chronic, BCR-ABL Positive	0.00829423683617421
DB01005	Hydroxyurea	DOID:8552	Leukemia, Myelogenous, Chronic, BCR-ABL Positive	0.00825369719840836
DB00328	Indomethacin	DOID:8552	Leukemia, Myelogenous, Chronic, BCR-ABL Positive	0.00824956948348561
DB00853	Temozolomide	DOID:0050902	Medulloblastoma	0.00818785385610461
DB00188	Bortezomib	DOID:8552	Leukemia, Myelogenous, Chronic, BCR-ABL Positive	0.00817193412451163
DB01169	Arsenic Trioxide	DOID:8552	Leukemia, Myelogenous, Chronic, BCR-ABL Positive	0.00812641103545149
DB00437	Allopurinol	DOID:8552	Leukemia, Myelogenous, Chronic, BCR-ABL Positive	0.0081169261387279
DB00650	Leucovorin	DOID:0050902	Medulloblastoma	0.00810529104493569
DB01206	Lomustine	DOID:8543	Hodgkin Disease	0.00800123139057791
DB00987	Cytarabine	DOID:8552	Leukemia, Myelogenous, Chronic, BCR-ABL Positive	0.00793058953340293
DB00445	Epirubicin	DOID:8543	Hodgkin Disease	0.00791549877746674
DB00888	Mechlorethamine	DOID:8543	Hodgkin Disease	0.00789253658342499
DB04572	Thiotepa	DOID:8543	Hodgkin Disease	0.00788123381165269
DB00851	Dacarbazine	DOID:8543	Hodgkin Disease	0.00785346768147806
DB00860	Prednisolone	DOID:8543	Hodgkin Disease	0.00784500265720141
DB00428	Streptozocin	DOID:8543	Hodgkin Disease	0.00779169676559351
DB00441	gemcitabine	DOID:8543	Hodgkin Disease	0.00778402135395879
DB00309	Vindesine	DOID:8543	Hodgkin Disease	0.00777847185002507
DB00252	Phenytoin	DOID:8543	Hodgkin Disease	0.0077651127836786
DB00541	Vincristine	DOID:8543	Hodgkin Disease	0.00773690789032085
DB01168	Procarbazine	DOID:8543	Hodgkin Disease	0.00768176701751795
DB00744	zileuton	DOID:8552	Leukemia, Myelogenous, Chronic, BCR-ABL Positive	0.00767354734879118
DB00773	Etoposide	DOID:8543	Hodgkin Disease	0.00761711856129894
DB00290	Bleomycin	DOID:8543	Hodgkin Disease	0.00758641879426021
DB00563	Methotrexate	DOID:8543	Hodgkin Disease	0.00758046206863323
DB00262	Carmustine	DOID:8543	Hodgkin Disease	0.00755420686151549
DB00570	Vinblastine	DOID:8543	Hodgkin Disease	0.00748791824980195
DB02709	Resveratrol	DOID:715	Leukemia, T-Cell	0.00747431146123052
DB01204	Mitoxantrone	DOID:8543	Hodgkin Disease	0.0074577794209469
DB01042	Melphalan	DOID:8543	Hodgkin Disease	0.00742184275939835
DB00541	Vincristine	DOID:715	Leukemia, T-Cell	0.00739776901490537
DB00987	Cytarabine	DOID:8543	Hodgkin Disease	0.00737326058834382
DB00445	Epirubicin	DOID:4235	Sarcoma	0.00735642172982694
DB00851	Dacarbazine	DOID:4235	Sarcoma	0.00729439063397104
DB00444	Teniposide	DOID:8543	Hodgkin Disease	0.00726254898738139
DB00544	Fluorouracil	DOID:4235	Sarcoma	0.00725822303817854
DB00428	Streptozocin	DOID:4235	Sarcoma	0.00723261971719875
DB01169	Arsenic Trioxide	DOID:715	Leukemia, T-Cell	0.00722994321412625
DB00309	Vindesine	DOID:4235	Sarcoma	0.0072193948021448
DB11672	Curcumin	DOID:4235	Sarcoma	0.00716070401210507
DB00917	Dinoprostone	DOID:4235	Sarcoma	0.00713131798430329
DB01248	Docetaxel	DOID:4235	Sarcoma	0.00710882954356169
DB00650	Leucovorin	DOID:8543	Hodgkin Disease	0.00706969665289288
DB00773	Etoposide	DOID:4235	Sarcoma	0.0070580415140535
DB00987	Cytarabine	DOID:715	Leukemia, T-Cell	0.0070341217121201
DB00563	Methotrexate	DOID:4235	Sarcoma	0.00702138502117818
DB00959	Methylprednisolone	DOID:8543	Hodgkin Disease	0.00701607492188812
DB00928	Azacitidine	DOID:4235	Sarcoma	0.00693267171673835
DB00361	Vinorelbine	DOID:4552	Carcinoma, Large Cell	0.00692899069779802
DB00441	gemcitabine	DOID:4552	Carcinoma, Large Cell	0.00690066166737964
DB00201	Caffeine	DOID:4235	Sarcoma	0.0068801247561618
DB00742	Mannitol	DOID:3070	Glioma	0.00685762963706234
DB00227	Lovastatin	DOID:4235	Sarcoma	0.00683229143247406
DB00171	Adenosine Triphosphate	DOID:4552	Carcinoma, Large Cell	0.00661624065900553
DB00877	Sirolimus	DOID:13515	Tuberous Sclerosis	0.0065718574418316
DB00541	Vincristine	DOID:8691	Mycosis Fungoides	0.00652823912873153
DB00650	Leucovorin	DOID:4235	Sarcoma	0.0065106196051636
DB00104	Octreotide	DOID:169	Neuroendocrine Tumors	0.00648709890264416
DB01268	Sunitinib	DOID:169	Neuroendocrine Tumors	0.00643169376093762
DB01169	Arsenic Trioxide	DOID:8691	Mycosis Fungoides	0.00636041332827171
DB00262	Carmustine	DOID:8691	Mycosis Fungoides	0.00634553810016598
DB00553	Methoxsalen	DOID:8691	Mycosis Fungoides	0.00634076273885049
DB00855	Aminolevulinic Acid	DOID:8691	Mycosis Fungoides	0.00622176610477672
DB01590	Everolimus	DOID:13515	Tuberous Sclerosis	0.00590297242510758
DB01590	Everolimus	DOID:169	Neuroendocrine Tumors	0.00588936988095297
DB06287	temsirolimus	DOID:13515	Tuberous Sclerosis	0.00584391087778009
DB01041	Thalidomide	DOID:5151	Neurofibroma, Plexiform	0.00576072692352821
DB00860	Prednisolone	DOID:8584	Burkitt Lymphoma	0.00574781539881127
DB00541	Vincristine	DOID:8584	Burkitt Lymphoma	0.00563972063303915
DB00773	Etoposide	DOID:8584	Burkitt Lymphoma	0.00551993130395996
DB00563	Methotrexate	DOID:8584	Burkitt Lymphoma	0.00548327481062101
DB01169	Arsenic Trioxide	DOID:8584	Burkitt Lymphoma	0.00547189483184791
DB01042	Melphalan	DOID:8584	Burkitt Lymphoma	0.00532465550142254
DB00987	Cytarabine	DOID:8584	Burkitt Lymphoma	0.00527607333025411
DB00943	Zalcitabine	DOID:0060058	Lymphoma	0.00524617064283435
DB00143	Glutathione	DOID:11612	Polycystic Ovary Syndrome	0.00512947859326092
DB00741	Hydrocortisone	DOID:8584	Burkitt Lymphoma	0.00512176133224936
DB00331	Metformin	DOID:11612	Polycystic Ovary Syndrome	0.00510673445512362
DB00650	Leucovorin	DOID:8584	Burkitt Lymphoma	0.0049725093952135
DB00641	Simvastatin	DOID:11612	Polycystic Ovary Syndrome	0.0049580656697283
DB00412	Rosiglitazone	DOID:11612	Polycystic Ovary Syndrome	0.00493464824878816
DB02709	Resveratrol	DOID:11612	Polycystic Ovary Syndrome	0.00493392988005344
DB00313	Valproic Acid	DOID:11612	Polycystic Ovary Syndrome	0.0049135878763162
DB00624	Testosterone	DOID:11612	Polycystic Ovary Syndrome	0.0049061190473509
DB00499	Flutamide	DOID:11612	Polycystic Ovary Syndrome	0.00488166695307353
DB01083	Orlistat	DOID:11612	Polycystic Ovary Syndrome	0.00487511585496443
DB00197	Troglitazone	DOID:11612	Polycystic Ovary Syndrome	0.00485254432858646
DB00126	Ascorbic Acid	DOID:11612	Polycystic Ovary Syndrome	0.00474699582415035
DB00882	Clomiphene	DOID:11612	Polycystic Ovary Syndrome	0.00470086302770563
DB11135	Selenium	DOID:11612	Polycystic Ovary Syndrome	0.00465032744115419
DB01393	Bezafibrate	DOID:11612	Polycystic Ovary Syndrome	0.00463056186665751
DB04824	Phenolphthalein	DOID:0060058	Lymphoma	0.00456919605303437
DB01206	Lomustine	DOID:0060058	Lymphoma	0.00452371736602748
DB09073	palbociclib	DOID:3382	Liposarcoma	0.00451134853862652
DB00445	Epirubicin	DOID:0060058	Lymphoma	0.00443798475261011
DB01006	Letrozole	DOID:11612	Polycystic Ovary Syndrome	0.00442386690135983
DB04572	Thiotepa	DOID:0060058	Lymphoma	0.00440371978645766
DB00197	Troglitazone	DOID:3382	Liposarcoma	0.00436478204129261
DB01593	Zinc	DOID:11612	Polycystic Ovary Syndrome	0.00435099198231299
DB11094	Vitamin D	DOID:0060058	Lymphoma	0.00430497731083231
DB00309	Vindesine	DOID:0060058	Lymphoma	0.00430095782566804
DB00541	Vincristine	DOID:0060058	Lymphoma	0.00425939386639813
DB11672	Curcumin	DOID:0060058	Lymphoma	0.00424226703542159
DB13178	Inositol	DOID:11612	Polycystic Ovary Syndrome	0.00423253496012084
DB01168	Procarbazine	DOID:0060058	Lymphoma	0.00420425299299855
DB04839	Cyproterone Acetate	DOID:11612	Polycystic Ovary Syndrome	0.00417953649927923
DB00220	Nelfinavir	DOID:3382	Liposarcoma	0.00417220302114658
DB00773	Etoposide	DOID:0060058	Lymphoma	0.00413960453691127
DB00188	Bortezomib	DOID:0060058	Lymphoma	0.00413709115439671
DB04539	glyphosate	DOID:11612	Polycystic Ovary Syndrome	0.00411576737186055
DB00290	Bleomycin	DOID:0060058	Lymphoma	0.00410890476932764
DB02994	Cacodylic Acid	DOID:0060058	Lymphoma	0.00410750408809309
DB00563	Methotrexate	DOID:0060058	Lymphoma	0.0041029480441039
DB00262	Carmustine	DOID:0060058	Lymphoma	0.00407669283668773
DB08398	2-amino-1-methyl-6-phenylimidazo(4,5-b)pyridine	DOID:0060058	Lymphoma	0.0040246054047481
DB00541	Vincristine	DOID:3347	Neoplasms, Bone Tissue	0.00401392778244576
DB00136	Calcitriol	DOID:0060058	Lymphoma	0.00400339466248285
DB00291	Chlorambucil	DOID:0060058	Lymphoma	0.00399595965899464
DB01204	Mitoxantrone	DOID:0060058	Lymphoma	0.00398026539619618
DB11663	2-(1H-indazol-4-yl)-6-(4-methanesulfonylpiperazin-1-ylmethyl)-4-morpholin-4-ylthieno(3,2-d)pyrimidine	DOID:0060058	Lymphoma	0.00396871452542565
DB00227	Lovastatin	DOID:0060058	Lymphoma	0.00391385445454846
DB00987	Cytarabine	DOID:0060058	Lymphoma	0.00389574656405496
DB09153	Sodium Chloride	DOID:299	Adenocarcinoma	0.00372234661664379
DB00317	Gefitinib	DOID:299	Adenocarcinoma	0.00371307079800749
DB06510	muraglitazar	DOID:3382	Liposarcoma	0.00371126423014907
DB01030	Topotecan	DOID:299	Adenocarcinoma	0.00369819736346351
DB00322	Floxuridine	DOID:299	Adenocarcinoma	0.00368358451202462
DB00688	Mycophenolic Acid	DOID:0060058	Lymphoma	0.00367073233976552
DB00982	Isotretinoin	DOID:0060058	Lymphoma	0.00366322963097572
DB01041	Thalidomide	DOID:0060058	Lymphoma	0.00365254198794603
DB00007	Leuprolide	DOID:299	Adenocarcinoma	0.00365228200876606
DB04066	trans-3-(4'-hydroxyphenyl)-2-propenoic acid	DOID:299	Adenocarcinoma	0.0036390691510217
DB01436	alfacalcidol	DOID:299	Adenocarcinoma	0.00362195424348251
DB00851	Dacarbazine	DOID:299	Adenocarcinoma	0.00359588743835566
DB00650	Leucovorin	DOID:0060058	Lymphoma	0.00359218262860402
DB00860	Prednisolone	DOID:299	Adenocarcinoma	0.00358742241288841
DB01151	Desipramine	DOID:299	Adenocarcinoma	0.00358004124297846
DB00655	Estrone	DOID:299	Adenocarcinoma	0.00357673943073795
DB00544	Fluorouracil	DOID:299	Adenocarcinoma	0.00355971984292776
DB02709	Resveratrol	DOID:299	Adenocarcinoma	0.00355587009409382
DB00361	Vinorelbine	DOID:299	Adenocarcinoma	0.00355477014132984
DB00104	Octreotide	DOID:299	Adenocarcinoma	0.00355281044666707
DB08059	Wortmannin	DOID:299	Adenocarcinoma	0.00354919381170467
DB01030	Topotecan	DOID:769	Neuroblastoma	0.00354792232119934
DB00928	Azacitidine	DOID:285	Leukemia, Hairy Cell	0.00354004804822834
DB00959	Methylprednisolone	DOID:0060058	Lymphoma	0.00353856089739431
DB00313	Valproic Acid	DOID:299	Adenocarcinoma	0.00353552809007592
DB00428	Streptozocin	DOID:299	Adenocarcinoma	0.00353411652191556
DB00624	Testosterone	DOID:299	Adenocarcinoma	0.00352805926025974
DB00441	gemcitabine	DOID:299	Adenocarcinoma	0.00352644111016716
DB01050	Ibuprofen	DOID:299	Adenocarcinoma	0.0035222846202327
DB00309	Vindesine	DOID:299	Adenocarcinoma	0.00352089160595521
DB00499	Flutamide	DOID:299	Adenocarcinoma	0.00350360716663585
DB02546	Vorinostat	DOID:299	Adenocarcinoma	0.00349063199333273
DB00945	Aspirin	DOID:299	Adenocarcinoma	0.00348724505347171
DB00951	Isoniazid	DOID:299	Adenocarcinoma	0.00348150575566049
DB00541	Vincristine	DOID:299	Adenocarcinoma	0.00347932764715538
DB00762	Irinotecan	DOID:299	Adenocarcinoma	0.00347814763515748
DB00293	raltitrexed	DOID:299	Adenocarcinoma	0.0034756880862626
DB04572	Thiotepa	DOID:769	Neuroblastoma	0.00347337852575232
DB05294	N-(4-bromo-2-fluorophenyl)-6-methoxy-7-((1-methylpiperidin-4-yl)methoxy)quinazolin-4-amine	DOID:299	Adenocarcinoma	0.00346833071795501
DB00242	Cladribine	DOID:285	Leukemia, Hairy Cell	0.00346039522346793
DB00851	Dacarbazine	DOID:769	Neuroblastoma	0.0034456123968047
DB01005	Hydroxyurea	DOID:299	Adenocarcinoma	0.00343878800949522
DB00328	Indomethacin	DOID:299	Adenocarcinoma	0.00343466029380464
DB05076	Fenretinide	DOID:299	Adenocarcinoma	0.00343084948176715
DB01168	Procarbazine	DOID:299	Adenocarcinoma	0.00342418677388646
DB01206	Lomustine	DOID:3181	Oligodendroglioma	0.00342260378733424
DB01248	Docetaxel	DOID:299	Adenocarcinoma	0.0034103263478233
DB11716	Misonidazole	DOID:299	Adenocarcinoma	0.00340572392566869
DB06825	Triptorelin Pamoate	DOID:299	Adenocarcinoma	0.00339140145881152
DB03568	Butyric Acid	DOID:299	Adenocarcinoma	0.00337127511812581
DB00309	Vindesine	DOID:769	Neuroblastoma	0.00337061656440381
DB01174	Phenobarbital	DOID:299	Adenocarcinoma	0.00336788345142676
DB00773	Etoposide	DOID:299	Adenocarcinoma	0.003359538318443
DB00252	Phenytoin	DOID:769	Neuroblastoma	0.00335725749772493
DB00482	Celecoxib	DOID:299	Adenocarcinoma	0.00334429387622066
DB03843	Formaldehyde	DOID:299	Adenocarcinoma	0.00333537689214554
DB00541	Vincristine	DOID:769	Neuroblastoma	0.00332905260504575
DB00762	Irinotecan	DOID:769	Neuroblastoma	0.00332787259428109
DB00197	Troglitazone	DOID:769	Neuroblastoma	0.00332420950026187
DB00586	Diclofenac	DOID:769	Neuroblastoma	0.00332305976958143
DB00563	Methotrexate	DOID:299	Adenocarcinoma	0.00332288182547309
DB00882	Clomiphene	DOID:299	Adenocarcinoma	0.00332280324119379
DB07232	veliparib	DOID:299	Adenocarcinoma	0.00331847618005195
DB01169	Arsenic Trioxide	DOID:299	Adenocarcinoma	0.0033115018468652
DB04572	Thiotepa	DOID:3181	Oligodendroglioma	0.00330260620830454
DB00262	Carmustine	DOID:299	Adenocarcinoma	0.00329662661774517
DB00305	Mitomycin	DOID:299	Adenocarcinoma	0.00327455156660568
DB01065	Melatonin	DOID:299	Adenocarcinoma	0.00326648098476774
DB01101	Capecitabine	DOID:299	Adenocarcinoma	0.00326160078403444
DB08398	2-amino-1-methyl-6-phenylimidazo(4,5-b)pyridine	DOID:299	Adenocarcinoma	0.00324453918627539
DB00291	Chlorambucil	DOID:299	Adenocarcinoma	0.00321589343972724
DB04743	nimesulide	DOID:299	Adenocarcinoma	0.00321424628301621
DB00257	Clotrimazole	DOID:299	Adenocarcinoma	0.00321037446646284
DB00773	Etoposide	DOID:769	Neuroblastoma	0.00320926327686362
DB00188	Bortezomib	DOID:769	Neuroblastoma	0.00320674989439169
DB00482	Celecoxib	DOID:769	Neuroblastoma	0.00319401883451161
DB06543	astaxanthine	DOID:299	Adenocarcinoma	0.00318303113357916
DB00201	Caffeine	DOID:299	Adenocarcinoma	0.00318162155990782
DB01042	Melphalan	DOID:299	Adenocarcinoma	0.0031642625161072
DB08865	Crizotinib	DOID:299	Adenocarcinoma	0.00316167182793654
DB01169	Arsenic Trioxide	DOID:769	Neuroblastoma	0.0031612268047569
DB00541	Vincristine	DOID:3181	Oligodendroglioma	0.00315828028690142
DB00762	Irinotecan	DOID:3181	Oligodendroglioma	0.0031571002757171
DB00276	Amsacrine	DOID:299	Adenocarcinoma	0.00313258884065944
DB01168	Procarbazine	DOID:3181	Oligodendroglioma	0.00310313941435887
DB00842	Oxazepam	DOID:687	Hepatoblastoma	0.00309774341411302
DB04572	Thiotepa	DOID:171	Neuroectodermal Tumors	0.0030965177195403
DB00183	Pentagastrin	DOID:299	Adenocarcinoma	0.0030382851970104
DB13853	Anethole Trithione	DOID:299	Adenocarcinoma	0.00303185252764578
DB00530	Erlotinib Hydrochloride	DOID:299	Adenocarcinoma	0.00302802999992187
DB00996	Gabapentin	DOID:299	Adenocarcinoma	0.00302023531617586
DB01042	Melphalan	DOID:769	Neuroblastoma	0.00301398747365651
DB08865	Crizotinib	DOID:769	Neuroblastoma	0.00301139678642022
DB00262	Carmustine	DOID:3181	Oligodendroglioma	0.00297557925815602
DB00605	Sulindac	DOID:299	Adenocarcinoma	0.00296519060410612
DB00544	Fluorouracil	DOID:687	Hepatoblastoma	0.00295678752031021
DB00541	Vincristine	DOID:171	Neuroectodermal Tumors	0.00295219179840363
DB00762	Irinotecan	DOID:171	Neuroectodermal Tumors	0.00295101178649544
DB00661	Verapamil	DOID:687	Hepatoblastoma	0.0029435221031588
DB00763	Methimazole	DOID:299	Adenocarcinoma	0.00293121031893114
DB00252	Phenytoin	DOID:687	Hepatoblastoma	0.00290460021680268
DB00890	Dienestrol	DOID:299	Adenocarcinoma	0.0029041085921236
DB00526	Oxaliplatin	DOID:299	Adenocarcinoma	0.00286020546299577
DB00446	Chloramphenicol	DOID:9119	Leukemia, Myeloid, Acute	0.0028460460116126
DB12418	Saccharin	DOID:299	Adenocarcinoma	0.0028459433271479
DB00650	Leucovorin	DOID:299	Adenocarcinoma	0.00281211640897623
DB04827	Urethane	DOID:299	Adenocarcinoma	0.00280238964711961
DB00563	Methotrexate	DOID:171	Neuroectodermal Tumors	0.00279574597702288
DB01174	Phenobarbital	DOID:687	Hepatoblastoma	0.00276495112914184
DB06724	Calcium Carbonate	DOID:299	Adenocarcinoma	0.0027520339509521
DB00853	Temozolomide	DOID:769	Neuroblastoma	0.00274440417910489
DB00982	Isotretinoin	DOID:769	Neuroblastoma	0.00273288836991466
DB00853	Temozolomide	DOID:3181	Oligodendroglioma	0.00257363186107425
DB00541	Vincristine	DOID:8632	Sarcoma, Kaposi	0.00226956853219314
DB00495	Zidovudine	DOID:8632	Sarcoma, Kaposi	0.00225808276852187
DB00959	Methylprednisolone	DOID:171	Neuroectodermal Tumors	0.00223135882992294
DB00290	Bleomycin	DOID:8632	Sarcoma, Kaposi	0.00211907943545837
DB00570	Vinblastine	DOID:8632	Sarcoma, Kaposi	0.00202057889177017
DB00563	Methotrexate	DOID:3371	Chondrosarcoma	0.00192645015160826
DB12445	nitroaspirin	DOID:9206	Barrett Esophagus	0.00191353815025748
DB00970	Dactinomycin	DOID:2671	Carcinoma, Transitional Cell	0.00179347338669684
DB00317	Gefitinib	DOID:2671	Carcinoma, Transitional Cell	0.00178703167199119
DB00795	Sulfasalazine	DOID:2671	Carcinoma, Transitional Cell	0.00173988933565479
DB04572	Thiotepa	DOID:2671	Carcinoma, Transitional Cell	0.00169761444240187
DB00970	Dactinomycin	DOID:1967	Leiomyosarcoma	0.00169368428031964
DB03783	Phenacetin	DOID:2671	Carcinoma, Transitional Cell	0.00168841304779206
DB00853	Temozolomide	DOID:8632	Sarcoma, Kaposi	0.00168492010638328
DB00541	Vincristine	DOID:3308	Carcinoma, Embryonal	0.00166528704432585
DB01041	Thalidomide	DOID:8632	Sarcoma, Kaposi	0.00166271665405189
DB00860	Prednisolone	DOID:2671	Carcinoma, Transitional Cell	0.00166138328715056
DB00184	Nicotine	DOID:2671	Carcinoma, Transitional Cell	0.00164770524768683
DB01219	Dantrolene	DOID:2671	Carcinoma, Transitional Cell	0.00161133893982397
DB00698	Nitrofurantoin	DOID:2671	Carcinoma, Transitional Cell	0.00161032752308805
DB00682	Warfarin	DOID:2671	Carcinoma, Transitional Cell	0.00160601966990832
DB00441	gemcitabine	DOID:2671	Carcinoma, Transitional Cell	0.00160040198507812
DB00309	Vindesine	DOID:2671	Carcinoma, Transitional Cell	0.00159485248075515
DB00851	Dacarbazine	DOID:1967	Leiomyosarcoma	0.00157005920665938
DB00541	Vincristine	DOID:5241	Hemangioblastoma	0.00156695533872027
DB00945	Aspirin	DOID:2671	Carcinoma, Transitional Cell	0.00156120592927796
DB00541	Vincristine	DOID:2671	Carcinoma, Transitional Cell	0.00155328852124521
DB00290	Bleomycin	DOID:3308	Carcinoma, Embryonal	0.00151479794797478
DB01168	Procarbazine	DOID:5241	Hemangioblastoma	0.00151181446546973
DB01168	Procarbazine	DOID:2671	Carcinoma, Transitional Cell	0.001498147648566
DB00309	Vindesine	DOID:1967	Leiomyosarcoma	0.00149506337458268
DB01327	Cefazolin	DOID:2671	Carcinoma, Transitional Cell	0.00149134819262199
DB01248	Docetaxel	DOID:2671	Carcinoma, Transitional Cell	0.00148428722236478
DB00945	Aspirin	DOID:1967	Leiomyosarcoma	0.00146141682253127
DB00541	Vincristine	DOID:1967	Leiomyosarcoma	0.00145349941484403
DB01174	Phenobarbital	DOID:2671	Carcinoma, Transitional Cell	0.00144184432632306
DB00188	Bortezomib	DOID:2671	Carcinoma, Transitional Cell	0.00143098580914476
DB01483	Barbital	DOID:2671	Carcinoma, Transitional Cell	0.0014179644179433
DB00570	Vinblastine	DOID:3308	Carcinoma, Embryonal	0.001416297403473
DB00563	Methotrexate	DOID:5241	Hemangioblastoma	0.00141050951654061
DB00537	Ciprofloxacin	DOID:2671	Carcinoma, Transitional Cell	0.00141006616952329
DB02994	Cacodylic Acid	DOID:2671	Carcinoma, Transitional Cell	0.00140139874409347
DB00563	Methotrexate	DOID:2671	Carcinoma, Transitional Cell	0.00139684269946612
DB01248	Docetaxel	DOID:1967	Leiomyosarcoma	0.00138449811631443
DB00437	Allopurinol	DOID:2671	Carcinoma, Transitional Cell	0.00137597782436112
DB00305	Mitomycin	DOID:2671	Carcinoma, Transitional Cell	0.00134851244171337
DB00773	Etoposide	DOID:1967	Leiomyosarcoma	0.00133371008660017
DB14085	Cadmium	DOID:2671	Carcinoma, Transitional Cell	0.00131798738977214
DB03843	Formaldehyde	DOID:1967	Leiomyosarcoma	0.00130954865988171
DB00570	Vinblastine	DOID:2671	Carcinoma, Transitional Cell	0.00130429888136048
DB00291	Chlorambucil	DOID:2671	Carcinoma, Transitional Cell	0.00128985431453828
DB01204	Mitoxantrone	DOID:2671	Carcinoma, Transitional Cell	0.00127416005133126
DB00201	Caffeine	DOID:2671	Carcinoma, Transitional Cell	0.00125558243533393
DB00829	Diazepam	DOID:2671	Carcinoma, Transitional Cell	0.00118749816879822
DB00428	Streptozocin	DOID:5485	Sarcoma, Synovial	0.00117541057896826
DB00541	Vincristine	DOID:5485	Sarcoma, Synovial	0.00112062170405132
DB00773	Etoposide	DOID:5485	Sarcoma, Synovial	0.0010008323752257
DB06176	romidepsin	DOID:2671	Carcinoma, Transitional Cell	0.000924560040307124
DB12418	Saccharin	DOID:2671	Carcinoma, Transitional Cell	0.000919904202077729
DB06510	muraglitazar	DOID:2671	Carcinoma, Transitional Cell	0.000894927605683729
DB00181	Baclofen	DOID:2671	Carcinoma, Transitional Cell	0.000732082823048333
DB01206	Lomustine	DOID:3069	Astrocytoma	0.000706932920106776
DB00860	Prednisolone	DOID:707	Lymphoma, B-Cell	0.000628483172197394
DB00641	Simvastatin	DOID:707	Lymphoma, B-Cell	0.000621066642132198
DB02709	Resveratrol	DOID:707	Lymphoma, B-Cell	0.000596930853262026
DB02546	Vorinostat	DOID:707	Lymphoma, B-Cell	0.000531692751414251
DB11616	pirarubicin	DOID:5485	Sarcoma, Synovial	0.000531660929072156
DB00541	Vincristine	DOID:707	Lymphoma, B-Cell	0.000520388405494468
DB00864	Tacrolimus	DOID:707	Lymphoma, B-Cell	0.000478578258149745
DB01168	Procarbazine	DOID:707	Lymphoma, B-Cell	0.000465247532888693
DB00541	Vincristine	DOID:3069	Astrocytoma	0.000442609419857923
DB00773	Etoposide	DOID:707	Lymphoma, B-Cell	0.000400599076808297
DB00188	Bortezomib	DOID:707	Lymphoma, B-Cell	0.000398085694976749
DB01168	Procarbazine	DOID:3069	Astrocytoma	0.000387468547019112
DB00563	Methotrexate	DOID:707	Lymphoma, B-Cell	0.000363942584472102
DB00773	Etoposide	DOID:3069	Astrocytoma	0.000322820091519918
DB03496	alvocidib	DOID:707	Lymphoma, B-Cell	0.00027764710913232
DB00262	Carmustine	DOID:3069	Astrocytoma	0.000259908391153821
DB11663	2-(1H-indazol-4-yl)-6-(4-methanesulfonylpiperazin-1-ylmethyl)-4-morpholin-4-ylthieno(3,2-d)pyrimidine	DOID:707	Lymphoma, B-Cell	0.000229709065310682
DB01042	Melphalan	DOID:707	Lymphoma, B-Cell	0.000205323274581296
DB00242	Cladribine	DOID:707	Lymphoma, B-Cell	0.000195576454281102
DB00987	Cytarabine	DOID:707	Lymphoma, B-Cell	0.000156741102972105
DB00688	Mycophenolic Acid	DOID:707	Lymphoma, B-Cell	-6.82731202042292e-05
DB00853	Temozolomide	DOID:3069	Astrocytoma	-0.000142039006289438
DB13323	Trichloroethylene	DOID:3069	Astrocytoma	-0.000191158488666507
DB08398	2-amino-1-methyl-6-phenylimidazo(4,5-b)pyridine	DOID:8719	Carcinoma in Situ	-0.000393579865384727
DB01115	Nifedipine	DOID:3068	Glioblastoma	-0.000617785442612637
DB01206	Lomustine	DOID:3068	Glioblastoma	-0.000644144693923973
DB00970	Dactinomycin	DOID:3068	Glioblastoma	-0.000668283328870076
DB00317	Gefitinib	DOID:3068	Glioblastoma	-0.000674725043319932
DB01030	Topotecan	DOID:3068	Glioblastoma	-0.000689598477335449
DB00795	Sulfasalazine	DOID:3068	Glioblastoma	-0.000721867380020488
DB00851	Dacarbazine	DOID:3068	Glioblastoma	-0.000791908403263528
DB02709	Resveratrol	DOID:3068	Glioblastoma	-0.000831925746822823
DB00313	Valproic Acid	DOID:3068	Glioblastoma	-0.000852267751579469
DB00624	Testosterone	DOID:3068	Glioblastoma	-0.000859736580604939
DB00309	Vindesine	DOID:3068	Glioblastoma	-0.000866904234422081
DB00945	Aspirin	DOID:3068	Glioblastoma	-0.00090055078662292
DB00762	Irinotecan	DOID:3068	Glioblastoma	-0.000909648205818667
DB06774	Capsaicin	DOID:3068	Glioblastoma	-0.000921988184534858
DB11672	Curcumin	DOID:3068	Glioblastoma	-0.000925595024384759
DB00328	Indomethacin	DOID:3068	Glioblastoma	-0.00095313554683267
DB05076	Fenretinide	DOID:3068	Glioblastoma	-0.000956946358820862
DB00188	Bortezomib	DOID:3068	Glioblastoma	-0.00103077090603891
DB00780	Phenelzine	DOID:255	Hemangioma	-0.00104888669992058
DB05424	Canertinib	DOID:3068	Glioblastoma	-0.00107021169716441
DB01169	Arsenic Trioxide	DOID:3068	Glioblastoma	-0.00107629399428592
DB04216	Quercetin	DOID:3068	Glioblastoma	-0.0010781333566066
DB00220	Nelfinavir	DOID:3962	Adenocarcinoma, Follicular	-0.00108979761987275
DB00262	Carmustine	DOID:3068	Glioblastoma	-0.00109116922335843
DB00608	Chloroquine	DOID:3068	Glioblastoma	-0.00109839278051264
DB00305	Mitomycin	DOID:3068	Glioblastoma	-0.00111324427424124
DB13069	Nimustine	DOID:3068	Glioblastoma	-0.00116635744521991
DB00338	Omeprazole	DOID:9206	Barrett Esophagus	-0.00120784313059667
DB01042	Melphalan	DOID:3068	Glioblastoma	-0.00122353332548979
DB08865	Crizotinib	DOID:3068	Glioblastoma	-0.00122612401253068
DB00829	Diazepam	DOID:3068	Glioblastoma	-0.00127425854662526
DB00444	Teniposide	DOID:3068	Glioblastoma	-0.00138282709698671
DB02169	Okadaic Acid	DOID:3068	Glioblastoma	-0.0014331293615422
DB06287	temsirolimus	DOID:3068	Glioblastoma	-0.00149177596317367
DB00853	Temozolomide	DOID:3068	Glioblastoma	-0.00149311662028299
DB01041	Thalidomide	DOID:3068	Glioblastoma	-0.00151532007200554
DB12025	triptolide	DOID:9538	Multiple Myeloma	-0.00189374619250753
DB00970	Dactinomycin	DOID:3247	Rhabdomyosarcoma	-0.00209136414625037
DB01030	Topotecan	DOID:9538	Multiple Myeloma	-0.00216048212541313
DB00851	Dacarbazine	DOID:3247	Rhabdomyosarcoma	-0.00221498922055456
DB00877	Sirolimus	DOID:9538	Multiple Myeloma	-0.00223471304695692
DB04572	Thiotepa	DOID:9538	Multiple Myeloma	-0.00223502592075757
DB00860	Prednisolone	DOID:9538	Multiple Myeloma	-0.0022712570753896
DB00313	Valproic Acid	DOID:3247	Rhabdomyosarcoma	-0.00227534856870353
DB02709	Resveratrol	DOID:9538	Multiple Myeloma	-0.00230280939488274
DB00682	Warfarin	DOID:9538	Multiple Myeloma	-0.00232662069239779
DB00541	Vincristine	DOID:3247	Rhabdomyosarcoma	-0.00233154901120773
DB00441	gemcitabine	DOID:9538	Multiple Myeloma	-0.00233223837829648
DB00762	Irinotecan	DOID:3247	Rhabdomyosarcoma	-0.00233272902306041
DB00309	Vindesine	DOID:9538	Multiple Myeloma	-0.00233778788214649
DB04930	Permethrin	DOID:9538	Multiple Myeloma	-0.00234873905627157
DB00252	Phenytoin	DOID:9538	Multiple Myeloma	-0.00235114694859088
DB00541	Vincristine	DOID:9538	Multiple Myeloma	-0.00237935184109821
DB00162	Vitamin A	DOID:9538	Multiple Myeloma	-0.00239011417639494
DB06774	Capsaicin	DOID:9538	Multiple Myeloma	-0.00239287183190555
DB11672	Curcumin	DOID:9538	Multiple Myeloma	-0.00239647867148189
DB04960	tipifarnib	DOID:9538	Multiple Myeloma	-0.00240315138378726
DB00917	Dinoprostone	DOID:9538	Multiple Myeloma	-0.00242586469915444
DB01168	Procarbazine	DOID:9538	Multiple Myeloma	-0.00243449271444739
DB01030	Topotecan	DOID:0060060	Lymphoma, Non-Hodgkin	-0.00244057615087927
DB01248	Docetaxel	DOID:9538	Multiple Myeloma	-0.00244835314065987
DB00773	Etoposide	DOID:3247	Rhabdomyosarcoma	-0.00245133834000182
DB00188	Bortezomib	DOID:3247	Rhabdomyosarcoma	-0.0024538517234685
DB00445	Epirubicin	DOID:0060060	Lymphoma, Non-Hodgkin	-0.00248085498017163
DB00563	Methotrexate	DOID:3247	Rhabdomyosarcoma	-0.00248799483255739
DB00772	Malathion	DOID:0060060	Lymphoma, Non-Hodgkin	-0.00249633914062324
DB00773	Etoposide	DOID:9538	Multiple Myeloma	-0.00249914116985543
DB00188	Bortezomib	DOID:9538	Multiple Myeloma	-0.00250165455305389
DB00482	Celecoxib	DOID:9538	Multiple Myeloma	-0.0025143856117527
DB04572	Thiotepa	DOID:0060060	Lymphoma, Non-Hodgkin	-0.00251511994611513
DB00563	Methotrexate	DOID:9538	Multiple Myeloma	-0.00253579766324456
DB00851	Dacarbazine	DOID:0060060	Lymphoma, Non-Hodgkin	-0.00254288607626378
DB01169	Arsenic Trioxide	DOID:9538	Multiple Myeloma	-0.00254717764158956
DB00860	Prednisolone	DOID:0060060	Lymphoma, Non-Hodgkin	-0.00255135110066389
DB00262	Carmustine	DOID:9538	Multiple Myeloma	-0.0025620528709263
DB00570	Vinblastine	DOID:3247	Rhabdomyosarcoma	-0.00258053865241896
DB02709	Resveratrol	DOID:0060060	Lymphoma, Non-Hodgkin	-0.00258290342001137
DB01204	Mitoxantrone	DOID:3247	Rhabdomyosarcoma	-0.00261067748070247
DB00624	Testosterone	DOID:0060060	Lymphoma, Non-Hodgkin	-0.00261071425312069
DB00441	gemcitabine	DOID:0060060	Lymphoma, Non-Hodgkin	-0.00261233240390739
DB00399	Zoledronic Acid	DOID:9538	Multiple Myeloma	-0.00261666923498342
DB00309	Vindesine	DOID:0060060	Lymphoma, Non-Hodgkin	-0.00261788190796057
DB11663	2-(1H-indazol-4-yl)-6-(4-methanesulfonylpiperazin-1-ylmethyl)-4-morpholin-4-ylthieno(3,2-d)pyrimidine	DOID:3247	Rhabdomyosarcoma	-0.00262222835217267
DB00928	Azacitidine	DOID:9538	Multiple Myeloma	-0.00262451096771769
DB00252	Phenytoin	DOID:0060060	Lymphoma, Non-Hodgkin	-0.00263124097464944
DB00136	Calcitriol	DOID:9538	Multiple Myeloma	-0.0026353510443287
DB01042	Melphalan	DOID:3247	Rhabdomyosarcoma	-0.00264661414206406
DB14574	Cobalt	DOID:3247	Rhabdomyosarcoma	-0.00265252416893862
DB00541	Vincristine	DOID:0060060	Lymphoma, Non-Hodgkin	-0.00265944586732418
DB11663	2-(1H-indazol-4-yl)-6-(4-methanesulfonylpiperazin-1-ylmethyl)-4-morpholin-4-ylthieno(3,2-d)pyrimidine	DOID:9538	Multiple Myeloma	-0.00267003118215907
DB04786	Suramin	DOID:9538	Multiple Myeloma	-0.00267579939383981
DB01042	Melphalan	DOID:9538	Multiple Myeloma	-0.0026944169732868
DB00987	Cytarabine	DOID:3247	Rhabdomyosarcoma	-0.00269519631366615
DB01168	Procarbazine	DOID:0060060	Lymphoma, Non-Hodgkin	-0.00271458674018975
DB00987	Cytarabine	DOID:9538	Multiple Myeloma	-0.00274299914366298
DB00773	Etoposide	DOID:0060060	Lymphoma, Non-Hodgkin	-0.00277923519515504
DB00290	Bleomycin	DOID:0060060	Lymphoma, Non-Hodgkin	-0.00280993496360242
DB00563	Methotrexate	DOID:0060060	Lymphoma, Non-Hodgkin	-0.00281589168903711
DB00437	Allopurinol	DOID:0060060	Lymphoma, Non-Hodgkin	-0.00283675656327524
DB00741	Hydrocortisone	DOID:3247	Rhabdomyosarcoma	-0.00284950831162005
DB01593	Zinc	DOID:9538	Multiple Myeloma	-0.00288574729259787
DB14085	Cadmium	DOID:0060060	Lymphoma, Non-Hodgkin	-0.0028947469992822
DB00431	Hexachlorocyclohexane	DOID:0060060	Lymphoma, Non-Hodgkin	-0.0029089685368671
DB00136	Calcitriol	DOID:0060060	Lymphoma, Non-Hodgkin	-0.00291544507047785
DB13424	DDT	DOID:0060060	Lymphoma, Non-Hodgkin	-0.00292286880341024
DB00291	Chlorambucil	DOID:0060060	Lymphoma, Non-Hodgkin	-0.00292288007441148
DB01204	Mitoxantrone	DOID:0060060	Lymphoma, Non-Hodgkin	-0.00293857433711402
DB01143	Amifostine	DOID:0060060	Lymphoma, Non-Hodgkin	-0.00295596171129402
DB01042	Melphalan	DOID:0060060	Lymphoma, Non-Hodgkin	-0.00297451099853623
DB01041	Thalidomide	DOID:9538	Multiple Myeloma	-0.00298620371980611
DB00987	Cytarabine	DOID:0060060	Lymphoma, Non-Hodgkin	-0.00302309316948972
DB00959	Methylprednisolone	DOID:9538	Multiple Myeloma	-0.00310018480987377
DB00444	Teniposide	DOID:0060060	Lymphoma, Non-Hodgkin	-0.00313380477048524
DB01041	Thalidomide	DOID:0060060	Lymphoma, Non-Hodgkin	-0.00326629774562708
DB13323	Trichloroethylene	DOID:0060060	Lymphoma, Non-Hodgkin	-0.00329321377517226
DB00650	Leucovorin	DOID:0060060	Lymphoma, Non-Hodgkin	-0.00332665710438289
DB00959	Methylprednisolone	DOID:0060060	Lymphoma, Non-Hodgkin	-0.00338027883546603
DB00590	Doxazosin	DOID:127	Choroid Neoplasms	-0.00353341843584536
DB00282	Pamidronate	DOID:4305	Giant Cell Tumor of Bone	-0.00354809559508022
DB01206	Lomustine	DOID:3070	Glioma	-0.00367602163411877
DB11119	Sodium Iodide	DOID:3070	Glioma	-0.00374889818231598
DB13950	Win 55212-2	DOID:3070	Glioma	-0.00376975918089188
DB04572	Thiotepa	DOID:3070	Glioma	-0.00379601921315258
DB00641	Simvastatin	DOID:3070	Glioma	-0.00383966689845909
DB00544	Fluorouracil	DOID:3070	Glioma	-0.00385995293855394
DB02709	Resveratrol	DOID:3070	Glioma	-0.00386380268767032
DB00262	Carmustine	DOID:3192	Neurilemmoma	-0.00386393952462809
DB02656	2-(4-morpholinyl)-8-phenyl-4H-1-benzopyran-4-one	DOID:3070	Glioma	-0.00388276126337832
DB00619	Imatinib Mesylate	DOID:3070	Glioma	-0.00392852936026271
DB00541	Vincristine	DOID:3070	Glioma	-0.00394034513448931
DB00762	Irinotecan	DOID:3070	Glioma	-0.00394152514584993
DB00197	Troglitazone	DOID:3070	Glioma	-0.00394518823991667
DB00328	Indomethacin	DOID:3070	Glioma	-0.00398501248693454
DB01168	Procarbazine	DOID:3070	Glioma	-0.00399548600707271
DB01248	Docetaxel	DOID:3070	Glioma	-0.00400934643325872
DB07352	Apigenin	DOID:3070	Glioma	-0.00402490749123867
DB00126	Ascorbic Acid	DOID:3070	Glioma	-0.00405073674386473
DB00773	Etoposide	DOID:3070	Glioma	-0.00406013446384516
DB00188	Bortezomib	DOID:3070	Glioma	-0.00406264784520553
DB00563	Methotrexate	DOID:3070	Glioma	-0.00409679095596287
DB01169	Arsenic Trioxide	DOID:3070	Glioma	-0.00410817093508235
DB04216	Quercetin	DOID:3070	Glioma	-0.00411001029704021
DB00262	Carmustine	DOID:3070	Glioma	-0.00412304616324981
DB00136	Calcitriol	DOID:3070	Glioma	-0.00419634433743336
DB06755	beta Carotene	DOID:3070	Glioma	-0.00421304111626979
DB14001	alpha-Tocopherol	DOID:3070	Glioma	-0.0042402417718395
DB01042	Melphalan	DOID:3070	Glioma	-0.00425541026539582
DB09073	palbociclib	DOID:2994	Neoplasms, Germ Cell and Embryonal	-0.0042587997878865
DB00530	Erlotinib Hydrochloride	DOID:3070	Glioma	-0.00439164278137154
DB01593	Zinc	DOID:3070	Glioma	-0.00444674058567944
DB00773	Etoposide	DOID:2994	Neoplasms, Germ Cell and Embryonal	-0.00452031250893796
DB00853	Temozolomide	DOID:3070	Glioma	-0.00452499356104701
DB01041	Thalidomide	DOID:3070	Glioma	-0.00454719701282684
DB00290	Bleomycin	DOID:2994	Neoplasms, Germ Cell and Embryonal	-0.00455101227622316
DB04690	Camptothecin	DOID:3070	Glioma	-0.00456726608743345
DB00650	Leucovorin	DOID:3070	Glioma	-0.00460755637122472
DB00570	Vinblastine	DOID:2994	Neoplasms, Germ Cell and Embryonal	-0.00464951282036212
DB01268	Sunitinib	DOID:9253	Gastrointestinal Stromal Tumors	-0.00480448635890988
DB00619	Imatinib Mesylate	DOID:9253	Gastrointestinal Stromal Tumors	-0.00481074824351717
DB12072	orantinib	DOID:3070	Glioma	-0.00481087756072278
DB11663	2-(1H-indazol-4-yl)-6-(4-methanesulfonylpiperazin-1-ylmethyl)-4-morpholin-4-ylthieno(3,2-d)pyrimidine	DOID:9253	Gastrointestinal Stromal Tumors	-0.00511324335825884
DB00583	Carnitine	DOID:0060060	Lymphoma, Non-Hodgkin	-0.00564110699048985
DB00773	Etoposide	DOID:4440	Seminoma	-0.00581362977393045
DB00541	Vincristine	DOID:4844	Ependymoma	-0.00587257654519728
DB01168	Procarbazine	DOID:4844	Ependymoma	-0.00592771741821942
DB00563	Methotrexate	DOID:4844	Ependymoma	-0.00602902236709583
DB00262	Carmustine	DOID:4844	Ependymoma	-0.00605527757445205
DB00336	Nitrofurazone	DOID:4440	Seminoma	-0.00636854848503736
DB01041	Thalidomide	DOID:4844	Ependymoma	-0.00647942842342646
DB13911	Eosine I Bluish	DOID:715	Leukemia, T-Cell	-0.0070271345651776
DB00563	Methotrexate	DOID:2513	Carcinoma, Basal Cell	-0.00750588872678497
DB04365	Arecoline	DOID:2513	Carcinoma, Basal Cell	-0.00769493939822512
DB08828	HhAntag691	DOID:2513	Carcinoma, Basal Cell	-0.00794818577255856
DB00328	Indomethacin	DOID:3355	Fibrosarcoma	-0.00807778264622776
DB01169	Arsenic Trioxide	DOID:3355	Fibrosarcoma	-0.00820094109396034
DB00877	Sirolimus	DOID:1040	Leukemia, Lymphocytic, Chronic, B-Cell	-0.00968263474040425
DB01219	Dantrolene	DOID:1040	Leukemia, Lymphocytic, Chronic, B-Cell	-0.00976922311715982
DB00252	Phenytoin	DOID:1040	Leukemia, Lymphocytic, Chronic, B-Cell	-0.00979906864263862
DB01083	Orlistat	DOID:1040	Leukemia, Lymphocytic, Chronic, B-Cell	-0.00980954511405101
DB04106	fotemustine	DOID:3068	Glioblastoma	-0.00991607731833692
DB00563	Methotrexate	DOID:1040	Leukemia, Lymphocytic, Chronic, B-Cell	-0.00998371935720303
DB01169	Arsenic Trioxide	DOID:1040	Leukemia, Lymphocytic, Chronic, B-Cell	-0.00999509933634739
DB01393	Bezafibrate	DOID:1040	Leukemia, Lymphocytic, Chronic, B-Cell	-0.0100540991023899
DB03496	alvocidib	DOID:1040	Leukemia, Lymphocytic, Chronic, B-Cell	-0.0100700148326911
DB00291	Chlorambucil	DOID:1040	Leukemia, Lymphocytic, Chronic, B-Cell	-0.0100907077423143
DB01204	Mitoxantrone	DOID:1040	Leukemia, Lymphocytic, Chronic, B-Cell	-0.0101064020054358
DB00822	Disulfiram	DOID:1040	Leukemia, Lymphocytic, Chronic, B-Cell	-0.0101114974859263
DB00242	Cladribine	DOID:1040	Leukemia, Lymphocytic, Chronic, B-Cell	-0.0101520854876447
DB00987	Cytarabine	DOID:1040	Leukemia, Lymphocytic, Chronic, B-Cell	-0.0101909208376019
DB00925	Phenoxybenzamine	DOID:1040	Leukemia, Lymphocytic, Chronic, B-Cell	-0.0103419440151604
DB00741	Hydrocortisone	DOID:1040	Leukemia, Lymphocytic, Chronic, B-Cell	-0.0103452328358145
DB01041	Thalidomide	DOID:1040	Leukemia, Lymphocytic, Chronic, B-Cell	-0.0104341254141278
DB00959	Methylprednisolone	DOID:1040	Leukemia, Lymphocytic, Chronic, B-Cell	-0.0105481065037612
DB00277	Theophylline	DOID:1040	Leukemia, Lymphocytic, Chronic, B-Cell	-0.01055678728594
DB00317	Gefitinib	DOID:2645	Mesothelioma	-0.010614305732853
DB00877	Sirolimus	DOID:2645	Mesothelioma	-0.0107034100887907
DB00262	Carmustine	DOID:3071	Gliosarcoma	-0.0107465002066085
DB00361	Vinorelbine	DOID:2645	Mesothelioma	-0.0107726063891383
DB00860	Prednisolone	DOID:255	Hemangioma	-0.0107891768754834
DB00441	gemcitabine	DOID:2645	Mesothelioma	-0.0108009354202847
DB00554	Piroxicam	DOID:2645	Mesothelioma	-0.0108157005405558
DB01356	Lithium	DOID:255	Hemangioma	-0.0108206987562609
DB00619	Imatinib Mesylate	DOID:2645	Mesothelioma	-0.0108362331089061
DB00859	Penicillamine	DOID:2645	Mesothelioma	-0.01083854915543
DB00945	Aspirin	DOID:2645	Mesothelioma	-0.0108401314758789
DB00313	Valproic Acid	DOID:255	Hemangioma	-0.0108410711990552
DB00293	raltitrexed	DOID:2645	Mesothelioma	-0.01085168844394
DB11672	Curcumin	DOID:2645	Mesothelioma	-0.0108651757147758
DB00898	Ethanol	DOID:255	Hemangioma	-0.0108934151004399
DB05076	Fenretinide	DOID:2645	Mesothelioma	-0.0108965270483148
DB00642	Pemetrexed	DOID:2645	Mesothelioma	-0.0109077552516934
DB00773	Etoposide	DOID:2645	Mesothelioma	-0.0109678382118455
DB09130	Copper	DOID:2645	Mesothelioma	-0.0110179504873796
DB11135	Selenium	DOID:2645	Mesothelioma	-0.0110551088757911
DB00399	Zoledronic Acid	DOID:2645	Mesothelioma	-0.0110853662770769
DB00822	Disulfiram	DOID:2645	Mesothelioma	-0.0111322728333703
DB00853	Temozolomide	DOID:3071	Gliosarcoma	-0.0111484476035846
DB04690	Camptothecin	DOID:3071	Gliosarcoma	-0.011190720131012
DB00530	Erlotinib Hydrochloride	DOID:2645	Mesothelioma	-0.0112993465313649
DB06287	temsirolimus	DOID:2645	Mesothelioma	-0.011431356652017
DB11616	pirarubicin	DOID:2645	Mesothelioma	-0.0114370096580844
DB01041	Thalidomide	DOID:2645	Mesothelioma	-0.0114549007616567
DB00795	Sulfasalazine	DOID:139	Papilloma	-0.0114778958000945
DB10345	Dust	DOID:139	Papilloma	-0.0115220314916431
DB06767	Ammonium Chloride	DOID:139	Papilloma	-0.0115649184907094
DB08809	Dichloroacetic Acid	DOID:139	Papilloma	-0.011581186691273
DB06824	Trientine	DOID:2645	Mesothelioma	-0.0116058167718687
DB00812	Phenylbutazone	DOID:139	Papilloma	-0.0116699194473516
DB11091	Hydrogen Peroxide	DOID:139	Papilloma	-0.0116708834684179
DB06774	Capsaicin	DOID:139	Papilloma	-0.0116780166052258
DB03419	Uracil	DOID:139	Papilloma	-0.0117139033711467
DB01390	Sodium Bicarbonate	DOID:139	Papilloma	-0.0117157191465727
DB00126	Ascorbic Acid	DOID:139	Papilloma	-0.0117748882242197
DB00422	Methylphenidate	DOID:687	Hepatoblastoma	-0.011782863637357
DB01483	Barbital	DOID:139	Papilloma	-0.0117998207176538
DB02994	Cacodylic Acid	DOID:139	Papilloma	-0.0118163863922705
DB04743	nimesulide	DOID:139	Papilloma	-0.0119295779777773
DB09096	Benzoyl Peroxide	DOID:139	Papilloma	-0.0119815654615228
DB04365	Arecoline	DOID:139	Papilloma	-0.0120099931062685
DB01592	Iron	DOID:139	Papilloma	-0.0121474826667967
DB12298	5-hydroxymethylfurfural	DOID:139	Papilloma	-0.0121538668667468
DB12418	Saccharin	DOID:139	Papilloma	-0.0122978809337344
DB01132	Pioglitazone	DOID:139	Papilloma	-0.0123201715800561
DB06510	muraglitazar	DOID:139	Papilloma	-0.0123228575300558
DB04106	fotemustine	DOID:3070	Glioma	-0.0129479542589517
DB01177	Idarubicin	DOID:9119	Leukemia, Myeloid, Acute	-0.0140679342948464
DB06595	midostaurin	DOID:9119	Leukemia, Myeloid, Acute	-0.0141859905969881
DB06810	Plicamycin	DOID:3247	Rhabdomyosarcoma	-0.0147940475771185
DB00884	Risedronic Acid	DOID:2645	Mesothelioma	-0.0151237445731905
DB00945	Aspirin	DOID:349	Carcinoma, Signet Ring Cell	-0.015395629860423
DB00282	Pamidronate	DOID:9538	Multiple Myeloma	-0.0153958867955513
DB00571	Propranolol	DOID:255	Hemangioma	-0.0163876509093457
DB04815	Clioquinol	DOID:9119	Leukemia, Myeloid, Acute	-0.0164193551672887
DB07706	2-hydroxyestradiol	DOID:299	Adenocarcinoma	-0.0172641149349185
DB12429	2-(2-chloro-4-iodophenylamino)-N-cyclopropylmethoxy-3,4-difluorobenzamide	DOID:9119	Leukemia, Myeloid, Acute	-0.0174775893218431
DB00328	Indomethacin	DOID:350	Dermatofibrosarcoma	-0.0175491178604766
DB00636	Clofibrate	DOID:3507	Dermatofibrosarcoma	-0.0178624734853313
DB01115	Nifedipine	DOID:127	Choroid Neoplasms	-0.0214679820006232
DB00007	Leuprolide	DOID:127	Choroid Neoplasms	-0.0215857103906159
DB11672	Curcumin	DOID:127	Choroid Neoplasms	-0.0217757915824735
DB06825	Triptorelin Pamoate	DOID:127	Choroid Neoplasms	-0.0218465909399676
DB12802	picropodophyllin	DOID:9538	Multiple Myeloma	-0.0218591815958849
DB03843	Formaldehyde	DOID:127	Choroid Neoplasms	-0.0219026155069886
DB00636	Clofibrate	DOID:127	Choroid Neoplasms	-0.0220132444288644
DB00302	Tranexamic Acid	DOID:127	Choroid Neoplasms	-0.022102140784627
DB00996	Gabapentin	DOID:127	Choroid Neoplasms	-0.0222177570825019
DB00925	Phenoxybenzamine	DOID:127	Choroid Neoplasms	-0.0222733352312802
DB01174	Phenobarbital	DOID:4928	Cholangiocarcinoma	-0.0224408205748239
DB00563	Methotrexate	DOID:4928	Cholangiocarcinoma	-0.0224858222008469
DB00262	Carmustine	DOID:4928	Cholangiocarcinoma	-0.0225120774079646
DB01065	Melatonin	DOID:4928	Cholangiocarcinoma	-0.0225422230418586
DB01701	propylene dichloride	DOID:4928	Cholangiocarcinoma	-0.0227418110573922
DB01041	Thalidomide	DOID:4928	Cholangiocarcinoma	-0.022936228257662
DB01177	Idarubicin	DOID:0060058	Lymphoma	-0.0257591537836336
DB00909	Zonisamide	DOID:9538	Multiple Myeloma	-0.0258716774278085
DB11752	bryostatin 1	DOID:0060060	Lymphoma, Non-Hodgkin	-0.0277182163243055
DB03068	pyrimidin-2-one beta-ribofuranoside	DOID:9538	Multiple Myeloma	-0.0298218200312299
DB00806	Pentoxifylline	DOID:1037	Leukemia, Lymphoid	-0.0302730533092713
DB01017	Minocycline	DOID:3070	Glioma	-0.0314079427609689
DB01177	Idarubicin	DOID:9538	Multiple Myeloma	-0.032397899491132
DB01177	Idarubicin	DOID:0060060	Lymphoma, Non-Hodgkin	-0.0326779935168421
DB11752	bryostatin 1	DOID:1040	Leukemia, Lymphocytic, Chronic, B-Cell	-0.0348860439924626
DB00806	Pentoxifylline	DOID:0060061	Lymphoma, T-Cell, Cutaneous	-0.0368485120046771
DB01708	Dehydroepiandrosterone	DOID:11612	Polycystic Ovary Syndrome	-0.0377845275942533
DB01017	Minocycline	DOID:139	Papilloma	-0.0391320942404925
DB01708	Dehydroepiandrosterone	DOID:299	Adenocarcinoma	-0.0391625873812663
DB12662	naveglitazar	DOID:3382	Liposarcoma	-0.039766979309481
DB04944	acadesine	DOID:1040	Leukemia, Lymphocytic, Chronic, B-Cell	-0.0421409747480871
DB06595	midostaurin	DOID:349	Carcinoma, Signet Ring Cell	-0.0455401512188667
DB06769	Bendamustine Hydrochloride	DOID:1037	Leukemia, Lymphoid	-0.0459690853660828
DB00281	Lidocaine	DOID:0060060	Lymphoma, Non-Hodgkin	-0.0493802275785578
DB12662	naveglitazar	DOID:3355	Fibrosarcoma	-0.0521697197491215
DB13811	oblimersen	DOID:707	Lymphoma, B-Cell	-0.0524961573587977
DB00435	Nitric Oxide	DOID:0060058	Lymphoma	-0.052749464816771
DB00435	Nitric Oxide	DOID:299	Adenocarcinoma	-0.0535295310362341
DB06444	HU 211	DOID:3070	Glioma	-0.053690956470718
DB13811	oblimersen	DOID:9538	Multiple Myeloma	-0.0553958976059817
DB06536	tesaglitazar	DOID:3355	Fibrosarcoma	-0.0567731580814479
DB06536	tesaglitazar	DOID:255	Hemangioma	-0.0596373144298213
DB01100	Pimozide	DOID:299	Adenocarcinoma	-0.060377710202411
DB13811	oblimersen	DOID:1040	Leukemia, Lymphocytic, Chronic, B-Cell	-0.0628438192999572
DB08868	Fingolimod Hydrochloride	DOID:8552	Leukemia, Myelogenous, Chronic, BCR-ABL Positive	-0.0633679692625291
DB00627	Niacin	DOID:9119	Leukemia, Myeloid, Acute	-0.0679378047247512
DB04865	Homoharringtonine	DOID:0060058	Lymphoma	-0.0681175922586497
DB00727	Nitroglycerin	DOID:4928	Cholangiocarcinoma	-0.0718753107722823
DB06769	Bendamustine Hydrochloride	DOID:1040	Leukemia, Lymphocytic, Chronic, B-Cell	-0.0721096577399288
DB00304	Desogestrel	DOID:11612	Polycystic Ovary Syndrome	-0.0728206191793206
DB01099	Flucytosine	DOID:3068	Glioblastoma	-0.0758009650537981
DB01080	Vigabatrin	DOID:13515	Tuberous Sclerosis	-0.0809741556010639
DB01698	Rutin	DOID:9538	Multiple Myeloma	-0.083479297500283
DB01179	Podophyllotoxin	DOID:2671	Carcinoma, Transitional Cell	-0.0854118319347077
DB06448	lonafarnib	DOID:9538	Multiple Myeloma	-0.088452358267533
DB11251	Tocopherols	DOID:2645	Mesothelioma	-0.0890407591513969
DB06809	plerixafor octahydrochloride	DOID:3068	Glioblastoma	-0.0927842933725196
DB01700	AICA ribonucleotide	DOID:3068	Glioblastoma	-0.0939575301053311
DB15304	Carrageenan	DOID:3355	Fibrosarcoma	-0.0994579637322149
DB00753	Isoflurane	DOID:3172	Adenoma	-0.105525164036639
DB01095	Fluvastatin	DOID:9538	Multiple Myeloma	-0.109931128706141
DB05109	Trabectedin	DOID:4235	Sarcoma	-0.111357470486394
DB01162	Terazosin	DOID:2671	Carcinoma, Transitional Cell	-0.113251036736754
DB04348	Taurocholic Acid	DOID:1967	Leiomyosarcoma	-0.12637994105462
DB08633	O-(Chloroacetylcarbamoyl)fumagillol	DOID:2671	Carcinoma, Transitional Cell	-0.145494974048829
DB00318	Codeine	DOID:2671	Carcinoma, Transitional Cell	-0.194953908022805
