# Supplementary material for: DDCM: A Computational Strategy for Drug Repositioning Based on Support-Vector Regression Algorithm
Source: Int J Mol Sci. 2024 May 12;25(10):5267. doi: 10.3390/ijms25105267 (PMC11121335; doi:10.3390/ijms25105267)
Supplement: Supplementary file 1 [file ijms-25-05267-s001.zip › File S4/1_c04.588_CorScore/endometrial carcinoma_score.csv]

DrugBankID	DrugName	DOID	DiseaseName	score
0.00231125376715133	0.00753209042931743
DB00694	Daunorubicin	DOID:0060060	Lymphoma, Non-Hodgkin	0.45116289682199
DB00694	Daunorubicin	DOID:9119	Leukemia, Myeloid, Acute	0.449904097453638
DB00694	Daunorubicin	DOID:8584	Burkitt Lymphoma	0.449005628758093
DB00694	Daunorubicin	DOID:299	Adenocarcinoma	0.448784785479777
DB00694	Daunorubicin	DOID:1618	Fibroadenoma	0.447451728101123
DB00717	Norethindrone	DOID:3172	Adenoma	0.44219082906063
DB00304	Desogestrel	DOID:11612	Polycystic Ovary Syndrome	0.345020846041519
DB01217	Anastrozole	DOID:299	Adenocarcinoma	0.190405750685231
DB00213	Pantoprazole	DOID:9206	Barrett Esophagus	0.18125355951667
DB01073	fludarabine	DOID:9119	Leukemia, Myeloid, Acute	0.111591071276326
DB01073	fludarabine	DOID:1037	Leukemia, Lymphoid	0.110659689196441
DB00014	Goserelin	DOID:127	Choroid Neoplasms	0.110088595115954
DB01073	fludarabine	DOID:1040	Leukemia, Lymphocytic, Chronic, B-Cell	0.107813396746297
DB13014	hypericin	DOID:3068	Glioblastoma	0.107768528653145
DB00137	Lutein	DOID:11612	Polycystic Ovary Syndrome	0.105001824367952
DB12257	Platinum	DOID:769	Neuroblastoma	0.0939614809643536
DB00815	Sodium Dodecyl Sulfate	DOID:299	Adenocarcinoma	0.0821420369056882
DB04106	fotemustine	DOID:3068	Glioblastoma	0.0818388557812419
DB05220	MLN 8237	DOID:769	Neuroblastoma	0.0806625380722439
DB11890	Cilengitide	DOID:3068	Glioblastoma	0.0782984642445605
DB05088	tetrathiomolybdate	DOID:2645	Mesothelioma	0.078220548804613
DB04106	fotemustine	DOID:3070	Glioma	0.0770920654405031
DB01138	Sulfinpyrazone	DOID:9538	Multiple Myeloma	0.0757990990936567
DB12948	3,4-dihydroxybenzohydroxamic acid	DOID:0050902	Medulloblastoma	0.0732912860108092
DB00947	Fulvestrant	DOID:769	Neuroblastoma	0.0726834823659088
DB00571	Propranolol	DOID:255	Hemangioma	0.0717144097436215
DB00421	Spironolactone	DOID:11612	Polycystic Ovary Syndrome	0.0695209276404187
DB12948	3,4-dihydroxybenzohydroxamic acid	DOID:3070	Glioma	0.0692222455093245
DB01708	Dehydroepiandrosterone	DOID:299	Adenocarcinoma	0.0681591014649371
DB01708	Dehydroepiandrosterone	DOID:11612	Polycystic Ovary Syndrome	0.0677934167876721
DB06641	perifosine	DOID:3068	Glioblastoma	0.0669587434576761
DB04571	Trioxsalen	DOID:8691	Mycosis Fungoides	0.0665565392208302
DB12948	3,4-dihydroxybenzohydroxamic acid	DOID:3071	Gliosarcoma	0.066258672466976
DB06176	romidepsin	DOID:0060061	Lymphoma, T-Cell, Cutaneous	0.065903264826008
DB02901	Dihydrotestosterone	DOID:11612	Polycystic Ovary Syndrome	0.0656466981993382
DB01420	Testosterone Propionate	DOID:299	Adenocarcinoma	0.0652174365209139
DB01420	Testosterone Propionate	DOID:11612	Polycystic Ovary Syndrome	0.064851751843256
DB09350	Piperonyl Butoxide	DOID:3172	Adenoma	0.0642803041007742
DB00352	Thioguanine	DOID:9119	Leukemia, Myeloid, Acute	0.0580168991505958
DB06176	romidepsin	DOID:2671	Carcinoma, Transitional Cell	0.0574583200884781
DB00352	Thioguanine	DOID:1037	Leukemia, Lymphoid	0.0570855170701567
DB01698	Rutin	DOID:9538	Multiple Myeloma	0.0568852864747564
DB00254	Doxycycline	DOID:0060058	Lymphoma	0.0557451035701983
DB00196	Fluconazole	DOID:3068	Glioblastoma	0.0541197643893251
DB00884	Risedronic Acid	DOID:2645	Mesothelioma	0.0481816249331992
DB00338	Omeprazole	DOID:9206	Barrett Esophagus	0.0479066962514917
DB00742	Mannitol	DOID:3070	Glioma	0.0456023014634532
DB06809	plerixafor octahydrochloride	DOID:3068	Glioblastoma	0.0453417302135843
DB08804	Nandrolone Decanoate	DOID:255	Hemangioma	0.0435672279492083
DB01177	Idarubicin	DOID:0060058	Lymphoma	0.0390671565668281
DB01177	Idarubicin	DOID:0060060	Lymphoma, Non-Hodgkin	0.0386672703018027
DB01177	Idarubicin	DOID:9119	Leukemia, Myeloid, Acute	0.0374084709335715
DB06732	beta-Naphthoflavone	DOID:3172	Adenoma	0.0374050801242089
DB01177	Idarubicin	DOID:9538	Multiple Myeloma	0.0360489114297743
DB05260	gallium nitrate	DOID:0060060	Lymphoma, Non-Hodgkin	0.0342200658753886
DB09199	netoglitazone	DOID:9538	Multiple Myeloma	0.0336249089945213
DB00681	Amphotericin B	DOID:3068	Glioblastoma	0.0320395849883698
DB14545	hydrocortisone hemisuccinate	DOID:0060058	Lymphoma	0.0305209790527602
DB02424	geldanamycin	DOID:3068	Glioblastoma	0.0287085205730532
DB06179	darinaparsin	DOID:8543	Hodgkin Disease	0.028269459555134
DB03068	pyrimidin-2-one beta-ribofuranoside	DOID:9538	Multiple Myeloma	0.0269729091805046
DB12802	picropodophyllin	DOID:9538	Multiple Myeloma	0.0264787060458953
DB00443	Betamethasone	DOID:255	Hemangioma	0.0262945149042539
DB13964	Peanut Oil	DOID:3172	Adenoma	0.0260633785515771
DB06179	darinaparsin	DOID:9538	Multiple Myeloma	0.025960086406594
DB09053	PCI 32765	DOID:1037	Leukemia, Lymphoid	0.0257359726074837
DB09054	idelalisib	DOID:0060058	Lymphoma	0.0250781831119886
DB09053	PCI 32765	DOID:1040	Leukemia, Lymphocytic, Chronic, B-Cell	0.022889680156769
DB01136	Carvedilol	DOID:3070	Glioma	0.0225645123012438
DB09054	idelalisib	DOID:1037	Leukemia, Lymphoid	0.0224881153991154
DB15334	biochanin A	DOID:3068	Glioblastoma	0.0194073045464369
DB00448	Lansoprazole	DOID:9206	Barrett Esophagus	0.0171808167851057
DB01094	hesperetin	DOID:299	Adenocarcinoma	0.0165900292081617
DB02375	myricetin	DOID:3068	Glioblastoma	0.0138224862440396
DB12874	quizartinib	DOID:9119	Leukemia, Myeloid, Acute	0.0124769396160362
DB08889	carfilzomib	DOID:9538	Multiple Myeloma	0.0114009290128262
DB11617	Aclarubicin	DOID:9119	Leukemia, Myeloid, Acute	0.0107380448965788
DB00541	Vincristine	DOID:8691	Mycosis Fungoides	0.00813764769768993
DB01169	Arsenic Trioxide	DOID:8691	Mycosis Fungoides	0.00804703604363438
DB00262	Carmustine	DOID:8691	Mycosis Fungoides	0.00798514624411756
DB00855	Aminolevulinic Acid	DOID:8691	Mycosis Fungoides	0.00790839843647645
DB00553	Methoxsalen	DOID:8691	Mycosis Fungoides	0.00739932920460279
DB02709	Resveratrol	DOID:8541	Sezary Syndrome	0.00737807181754552
DB00753	Isoflurane	DOID:3172	Adenoma	0.00735076944310736
DB00806	Pentoxifylline	DOID:0060061	Lymphoma, T-Cell, Cutaneous	0.00731413725092506
DB00959	Methylprednisolone	DOID:0060058	Lymphoma	0.00729779175648043
DB00188	Bortezomib	DOID:4051	Rhabdomyosarcoma, Alveolar	0.00706286700760222
DB01169	Arsenic Trioxide	DOID:0060061	Lymphoma, T-Cell, Cutaneous	0.00703465054685387
DB00563	Methotrexate	DOID:0060061	Lymphoma, T-Cell, Cutaneous	0.0070081367036538
DB02546	Vorinostat	DOID:0060061	Lymphoma, T-Cell, Cutaneous	0.00698505915037301
DB00242	Cladribine	DOID:0060061	Lymphoma, T-Cell, Cutaneous	0.00695678403604888
DB00959	Methylprednisolone	DOID:0060060	Lymphoma, Non-Hodgkin	0.00689790549194108
DB00307	Bexarotene	DOID:0060061	Lymphoma, T-Cell, Cutaneous	0.00677827950803528
DB00959	Methylprednisolone	DOID:8543	Hodgkin Disease	0.00658891976933446
DB00553	Methoxsalen	DOID:0060061	Lymphoma, T-Cell, Cutaneous	0.00638694370909926
DB01268	Sunitinib	DOID:169	Neuroendocrine Tumors	0.00615343094758031
DB00104	Octreotide	DOID:169	Neuroendocrine Tumors	0.00579130815007439
DB00619	Imatinib Mesylate	DOID:8552	Leukemia, Myelogenous, Chronic, BCR-ABL Positive	0.00554794464323888
DB00744	zileuton	DOID:8552	Leukemia, Myelogenous, Chronic, BCR-ABL Positive	0.00554740086715694
DB01590	Everolimus	DOID:169	Neuroendocrine Tumors	0.0054687743777852
DB01005	Hydroxyurea	DOID:8552	Leukemia, Myelogenous, Chronic, BCR-ABL Positive	0.00544413804672023
DB00755	Tretinoin	DOID:8552	Leukemia, Myelogenous, Chronic, BCR-ABL Positive	0.00543800152317581
DB04572	Thiotepa	DOID:8552	Leukemia, Myelogenous, Chronic, BCR-ABL Positive	0.00542171298753641
DB00541	Vincristine	DOID:8552	Leukemia, Myelogenous, Chronic, BCR-ABL Positive	0.00541793233079585
DB01234	Dexamethasone	DOID:8552	Leukemia, Myelogenous, Chronic, BCR-ABL Positive	0.00541458976766912
DB02709	Resveratrol	DOID:8552	Leukemia, Myelogenous, Chronic, BCR-ABL Positive	0.0053764982894739
DB00437	Allopurinol	DOID:8552	Leukemia, Myelogenous, Chronic, BCR-ABL Positive	0.00537045857713653
DB01169	Arsenic Trioxide	DOID:8552	Leukemia, Myelogenous, Chronic, BCR-ABL Positive	0.00532732067604352
DB00188	Bortezomib	DOID:8552	Leukemia, Myelogenous, Chronic, BCR-ABL Positive	0.00530726922741492
DB00531	Cyclophosphamide	DOID:8552	Leukemia, Myelogenous, Chronic, BCR-ABL Positive	0.00528424154962676
DB02546	Vorinostat	DOID:8552	Leukemia, Myelogenous, Chronic, BCR-ABL Positive	0.00527772928013465
DB01262	Decitabine	DOID:8552	Leukemia, Myelogenous, Chronic, BCR-ABL Positive	0.00525993136867448
DB01008	Busulfan	DOID:8552	Leukemia, Myelogenous, Chronic, BCR-ABL Positive	0.00519691984135456
DB04824	Phenolphthalein	DOID:0060058	Lymphoma	0.00518650212569377
DB00328	Indomethacin	DOID:8552	Leukemia, Myelogenous, Chronic, BCR-ABL Positive	0.00518178353449733
DB00398	Sorafenib	DOID:8552	Leukemia, Myelogenous, Chronic, BCR-ABL Positive	0.00516175729229457
DB00987	Cytarabine	DOID:8552	Leukemia, Myelogenous, Chronic, BCR-ABL Positive	0.00513899494376585
DB00877	Sirolimus	DOID:13515	Tuberous Sclerosis	0.00511291682684883
DB00943	Zalcitabine	DOID:0060058	Lymphoma	0.00508597085571066
DB06287	temsirolimus	DOID:13515	Tuberous Sclerosis	0.00504992154720857
DB00959	Methylprednisolone	DOID:171	Neuroectodermal Tumors	0.00495025091083184
DB00860	Prednisolone	DOID:8552	Leukemia, Myelogenous, Chronic, BCR-ABL Positive	0.00492474451672525
DB00309	Vindesine	DOID:8552	Leukemia, Myelogenous, Chronic, BCR-ABL Positive	0.00471327225686297
DB01590	Everolimus	DOID:13515	Tuberous Sclerosis	0.00449944507399119
DB00851	Dacarbazine	DOID:4359	Melanoma, Amelanotic	0.00439985290030415
DB00959	Methylprednisolone	DOID:9538	Multiple Myeloma	0.00427954661982283
DB12662	naveglitazar	DOID:3382	Liposarcoma	0.00424762425365671
DB00619	Imatinib Mesylate	DOID:9253	Gastrointestinal Stromal Tumors	0.00421633414628281
DB00445	Epirubicin	DOID:0060058	Lymphoma	0.00421201914179398
DB01268	Sunitinib	DOID:9253	Gastrointestinal Stromal Tumors	0.0042066473020565
DB01168	Procarbazine	DOID:0060058	Lymphoma	0.00419687536219282
DB00773	Etoposide	DOID:0060058	Lymphoma	0.00419404138678975
DB01206	Lomustine	DOID:0060058	Lymphoma	0.00414664789945302
DB00541	Vincristine	DOID:4359	Melanoma, Amelanotic	0.0041381375995046
DB00197	Troglitazone	DOID:3382	Liposarcoma	0.00412284551890946
DB00851	Dacarbazine	DOID:3068	Glioblastoma	0.00410303103114779
DB01030	Topotecan	DOID:3068	Glioblastoma	0.00408442136435
DB04572	Thiotepa	DOID:0060058	Lymphoma	0.00408131221147506
DB00541	Vincristine	DOID:0060058	Lymphoma	0.00407753155514773
DB01234	Dexamethasone	DOID:0060058	Lymphoma	0.00407418899118256
DB00398	Sorafenib	DOID:3382	Liposarcoma	0.00406767467847463
DB00795	Sulfasalazine	DOID:3068	Glioblastoma	0.00403185906120224
DB01115	Nifedipine	DOID:3068	Glioblastoma	0.00402031748940351
DB11672	Curcumin	DOID:0060058	Lymphoma	0.00401700221169871
DB00313	Valproic Acid	DOID:3068	Glioblastoma	0.0039999916159818
DB00188	Bortezomib	DOID:0060058	Lymphoma	0.00396686845262256
DB00762	Irinotecan	DOID:3068	Glioblastoma	0.00396657225669522
DB00563	Methotrexate	DOID:0060058	Lymphoma	0.00396040605583731
DB00290	Bleomycin	DOID:0060058	Lymphoma	0.00395267475802469
DB00531	Cyclophosphamide	DOID:0060058	Lymphoma	0.00394384077452176
DB00851	Dacarbazine	DOID:0060060	Lymphoma, Non-Hodgkin	0.00393936059095318
DB11663	2-(1H-indazol-4-yl)-6-(4-methanesulfonylpiperazin-1-ylmethyl)-4-morpholin-4-ylthieno(3,2-d)pyrimidine	DOID:9253	Gastrointestinal Stromal Tumors	0.00393659717029377
DB02994	Cacodylic Acid	DOID:0060058	Lymphoma	0.00393614961392535
DB00227	Lovastatin	DOID:0060058	Lymphoma	0.00393445218941063
DB00255	Diethylstilbestrol	DOID:0060058	Lymphoma	0.0039343207954225
DB11094	Vitamin D	DOID:0060058	Lymphoma	0.00392832430065287
DB11663	2-(1H-indazol-4-yl)-6-(4-methanesulfonylpiperazin-1-ylmethyl)-4-morpholin-4-ylthieno(3,2-d)pyrimidine	DOID:0060058	Lymphoma	0.00392780689164479
DB00262	Carmustine	DOID:0060058	Lymphoma	0.00392503010134443
DB06510	muraglitazar	DOID:3382	Liposarcoma	0.00392337560872463
DB01030	Topotecan	DOID:0060060	Lymphoma, Non-Hodgkin	0.00392075092439342
DB01262	Decitabine	DOID:0060058	Lymphoma	0.00391953059388744
DB04216	Quercetin	DOID:3068	Glioblastoma	0.00391381006367303
DB06444	HU 211	DOID:3070	Glioma	0.00391365526642068
DB01206	Lomustine	DOID:3068	Glioblastoma	0.00391043207535496
DB00136	Calcitriol	DOID:0060058	Lymphoma	0.00390960810288216
DB08398	2-amino-1-methyl-6-phenylimidazo(4,5-b)pyridine	DOID:0060058	Lymphoma	0.00390907170835736
DB01041	Thalidomide	DOID:0060058	Lymphoma	0.00389590219948815
DB00441	gemcitabine	DOID:0060060	Lymphoma, Non-Hodgkin	0.00387733576029364
DB00564	Carbamazepine	DOID:0060058	Lymphoma	0.00386989417329281
DB00993	Azathioprine	DOID:0060058	Lymphoma	0.00386431235803614
DB00755	Tretinoin	DOID:3068	Glioblastoma	0.00386138492255189
DB13323	Trichloroethylene	DOID:0060060	Lymphoma, Non-Hodgkin	0.00385228459018067
DB06774	Capsaicin	DOID:3068	Glioblastoma	0.00384981591422856
DB00853	Temozolomide	DOID:3068	Glioblastoma	0.00384024905974484
DB01234	Dexamethasone	DOID:3068	Glioblastoma	0.00383797316747198
DB00444	Teniposide	DOID:3068	Glioblastoma	0.00383651498387833
DB00398	Sorafenib	DOID:9253	Gastrointestinal Stromal Tumors	0.00383014679431709
DB06287	temsirolimus	DOID:3068	Glioblastoma	0.00382746110334037
DB01645	Genistein	DOID:3068	Glioblastoma	0.00382444929460241
DB00608	Chloroquine	DOID:3068	Glioblastoma	0.00382436115792578
DB00220	Nelfinavir	DOID:3382	Liposarcoma	0.00382406014896891
DB09110	Mesna	DOID:0060060	Lymphoma, Non-Hodgkin	0.00381741652425216
DB00445	Epirubicin	DOID:0060060	Lymphoma, Non-Hodgkin	0.00381213287760146
DB00624	Testosterone	DOID:3068	Glioblastoma	0.00380606325280047
DB02709	Resveratrol	DOID:3068	Glioblastoma	0.00379988168935891
DB00987	Cytarabine	DOID:0060058	Lymphoma	0.00379859416804001
DB01168	Procarbazine	DOID:0060060	Lymphoma, Non-Hodgkin	0.00379698909759185
DB00773	Etoposide	DOID:0060060	Lymphoma, Non-Hodgkin	0.00379415512235254
DB05076	Fenretinide	DOID:3068	Glioblastoma	0.00378984673887456
DB00945	Aspirin	DOID:3068	Glioblastoma	0.00378263774955351
DB00688	Mycophenolic Acid	DOID:0060058	Lymphoma	0.003781687273056
DB11672	Curcumin	DOID:3068	Glioblastoma	0.00378078638711815
DB00252	Phenytoin	DOID:0060060	Lymphoma, Non-Hodgkin	0.00376808917405985
DB01169	Arsenic Trioxide	DOID:3068	Glioblastoma	0.003750704075901
DB00291	Chlorambucil	DOID:0060058	Lymphoma	0.00374405148995355
DB01181	Ifosfamide	DOID:0060058	Lymphoma	0.00374094893782234
DB00188	Bortezomib	DOID:3068	Glioblastoma	0.00373065262625411
DB05424	Canertinib	DOID:3068	Glioblastoma	0.00370395145969277
DB00262	Carmustine	DOID:3068	Glioblastoma	0.00368881427719109
DB04572	Thiotepa	DOID:0060060	Lymphoma, Non-Hodgkin	0.00368142594676607
DB00317	Gefitinib	DOID:3068	Glioblastoma	0.00368009996123958
DB00541	Vincristine	DOID:0060060	Lymphoma, Non-Hodgkin	0.00367764529027442
DB01042	Melphalan	DOID:3068	Glioblastoma	0.00367454770039649
DB00444	Teniposide	DOID:0060060	Lymphoma, Non-Hodgkin	0.00367284454358491
DB00650	Leucovorin	DOID:0060058	Lymphoma	0.00367037489831662
DB00305	Mitomycin	DOID:3068	Glioblastoma	0.00366809345510094
DB01041	Thalidomide	DOID:3068	Glioblastoma	0.00365968637522912
DB00624	Testosterone	DOID:0060060	Lymphoma, Non-Hodgkin	0.00364239281189621
DB02709	Resveratrol	DOID:0060060	Lymphoma, Non-Hodgkin	0.00363621124930597
DB08865	Crizotinib	DOID:3068	Glioblastoma	0.00363457001072892
DB09073	palbociclib	DOID:3382	Liposarcoma	0.00363131288319657
DB00851	Dacarbazine	DOID:8543	Hodgkin Disease	0.00363037486788603
DB00437	Allopurinol	DOID:0060060	Lymphoma, Non-Hodgkin	0.0036301715369948
DB00970	Dactinomycin	DOID:3068	Glioblastoma	0.00361802672142647
DB13069	Nimustine	DOID:4359	Melanoma, Amelanotic	0.00360556458906131
DB00328	Indomethacin	DOID:3068	Glioblastoma	0.00360516693497032
DB00635	Prednisone	DOID:0060060	Lymphoma, Non-Hodgkin	0.00359722698214221
DB00772	Malathion	DOID:0060060	Lymphoma, Non-Hodgkin	0.00359547605243477
DB00755	Tretinoin	DOID:9206	Barrett Esophagus	0.00358863523930902
DB00441	gemcitabine	DOID:8543	Hodgkin Disease	0.00356835003665806
DB00563	Methotrexate	DOID:0060060	Lymphoma, Non-Hodgkin	0.0035605197920045
DB00290	Bleomycin	DOID:0060060	Lymphoma, Non-Hodgkin	0.00355278849331925
DB00531	Cyclophosphamide	DOID:0060060	Lymphoma, Non-Hodgkin	0.00354395450974215
DB13424	DDT	DOID:0060060	Lymphoma, Non-Hodgkin	0.00353989131445304
DB01042	Melphalan	DOID:0060060	Lymphoma, Non-Hodgkin	0.00351087725903393
DB00136	Calcitriol	DOID:0060060	Lymphoma, Non-Hodgkin	0.00350972183855153
DB14085	Cadmium	DOID:0060060	Lymphoma, Non-Hodgkin	0.00350764316845326
DB00888	Mechlorethamine	DOID:8543	Hodgkin Disease	0.00350511231554779
DB00445	Epirubicin	DOID:8543	Hodgkin Disease	0.00350314715385042
DB00982	Isotretinoin	DOID:0060058	Lymphoma	0.00349834489134054
DB01041	Thalidomide	DOID:0060060	Lymphoma, Non-Hodgkin	0.00349601593508869
DB01168	Procarbazine	DOID:8543	Hodgkin Disease	0.00348800337449512
DB00773	Etoposide	DOID:8543	Hodgkin Disease	0.00348516939946081
DB00993	Azathioprine	DOID:0060060	Lymphoma, Non-Hodgkin	0.00346442609371084
DB00252	Phenytoin	DOID:8543	Hodgkin Disease	0.00345910345038875
DB01143	Amifostine	DOID:0060060	Lymphoma, Non-Hodgkin	0.0034579221968884
DB01008	Busulfan	DOID:0060060	Lymphoma, Non-Hodgkin	0.0034566328018279
DB01204	Mitoxantrone	DOID:0060058	Lymphoma	0.00344414043595637
DB00829	Diazepam	DOID:3068	Glioblastoma	0.00343781163840057
DB01206	Lomustine	DOID:8543	Hodgkin Disease	0.00343777591156474
DB02169	Okadaic Acid	DOID:3068	Glioblastoma	0.00341994061440482
DB00987	Cytarabine	DOID:0060060	Lymphoma, Non-Hodgkin	0.00339870790322311
DB00309	Vindesine	DOID:0060058	Lymphoma	0.00337287148128679
DB04572	Thiotepa	DOID:8543	Hodgkin Disease	0.00337244022422362
DB00541	Vincristine	DOID:8543	Hodgkin Disease	0.00336865956735249
DB00444	Teniposide	DOID:8543	Hodgkin Disease	0.00336385882058127
DB12445	nitroaspirin	DOID:9206	Barrett Esophagus	0.00336049021866697
DB00291	Chlorambucil	DOID:0060060	Lymphoma, Non-Hodgkin	0.00334416522549191
DB01181	Ifosfamide	DOID:0060060	Lymphoma, Non-Hodgkin	0.00334106267398199
DB00242	Cladribine	DOID:285	Leukemia, Hairy Cell	0.00331724096558589
DB13069	Nimustine	DOID:3068	Glioblastoma	0.0033087427197544
DB00635	Prednisone	DOID:8543	Hodgkin Disease	0.00328824125867183
DB01168	Procarbazine	DOID:0050902	Medulloblastoma	0.00328290969946765
DB00773	Etoposide	DOID:0050902	Medulloblastoma	0.00328007572454653
DB00928	Azacitidine	DOID:285	Leukemia, Hairy Cell	0.00327507503822194
DB00650	Leucovorin	DOID:0060060	Lymphoma, Non-Hodgkin	0.00327048863345974
DB02709	Resveratrol	DOID:3007	Carcinoma, Ductal	0.00326137377442198
DB00570	Vinblastine	DOID:8543	Hodgkin Disease	0.00325262340947291
DB00563	Methotrexate	DOID:8543	Hodgkin Disease	0.00325153406783424
DB00290	Bleomycin	DOID:8543	Hodgkin Disease	0.00324380277066422
DB00531	Cyclophosphamide	DOID:8543	Hodgkin Disease	0.00323496878651158
DB00262	Carmustine	DOID:8543	Hodgkin Disease	0.00321615811433568
DB00431	Hexachlorocyclohexane	DOID:0060060	Lymphoma, Non-Hodgkin	0.00320213513523421
DB01042	Melphalan	DOID:8543	Hodgkin Disease	0.00320189153620437
DB00860	Prednisolone	DOID:0060060	Lymphoma, Non-Hodgkin	0.0031844574757704
DB00755	Tretinoin	DOID:0050902	Medulloblastoma	0.00318363508499536
DB04572	Thiotepa	DOID:0050902	Medulloblastoma	0.00316734654887213
DB00541	Vincristine	DOID:0050902	Medulloblastoma	0.00316356589143768
DB00853	Temozolomide	DOID:0050902	Medulloblastoma	0.00316249922034978
DB01008	Busulfan	DOID:8543	Hodgkin Disease	0.00314764707809195
DB00309	Vindesine	DOID:3068	Glioblastoma	0.00313665565701199
DB00428	Streptozocin	DOID:8543	Hodgkin Disease	0.00312769481283509
DB00987	Cytarabine	DOID:8543	Hodgkin Disease	0.00308972218027409
DB01169	Arsenic Trioxide	DOID:0050902	Medulloblastoma	0.00307295423696691
DB00188	Bortezomib	DOID:0050902	Medulloblastoma	0.00305290278845421
DB00563	Methotrexate	DOID:0050902	Medulloblastoma	0.00304644039338758
DB01204	Mitoxantrone	DOID:0060060	Lymphoma, Non-Hodgkin	0.00304425417168347
DB01181	Ifosfamide	DOID:8543	Hodgkin Disease	0.00303207695043034
DB00531	Cyclophosphamide	DOID:0050902	Medulloblastoma	0.00302987511076508
DB02546	Vorinostat	DOID:0050902	Medulloblastoma	0.00302336284099586
DB00262	Carmustine	DOID:0050902	Medulloblastoma	0.00301106443830274
DB01042	Melphalan	DOID:0050902	Medulloblastoma	0.00299679786184565
DB00309	Vindesine	DOID:0060060	Lymphoma, Non-Hodgkin	0.00297298521644568
DB00650	Leucovorin	DOID:8543	Hodgkin Disease	0.00296150291051162
DB01008	Busulfan	DOID:0050902	Medulloblastoma	0.00294255340342636
DB01406	Danazol	DOID:127	Choroid Neoplasms	0.00291197871496046
DB00398	Sorafenib	DOID:0050902	Medulloblastoma	0.00290739085255315
DB00987	Cytarabine	DOID:0050902	Medulloblastoma	0.00288462850493881
DB00860	Prednisolone	DOID:8543	Hodgkin Disease	0.0028754717526282
DB01115	Nifedipine	DOID:127	Choroid Neoplasms	0.00287373979315281
DB00481	Raloxifene Hydrochloride	DOID:127	Choroid Neoplasms	0.00280706984545559
DB00399	Zoledronic Acid	DOID:4305	Giant Cell Tumor of Bone	0.00279488005631218
DB00650	Leucovorin	DOID:0050902	Medulloblastoma	0.00275640923520742
DB01204	Mitoxantrone	DOID:8543	Hodgkin Disease	0.00273526844845334
DB00007	Leuprolide	DOID:127	Choroid Neoplasms	0.00269321268090356
DB01645	Genistein	DOID:127	Choroid Neoplasms	0.0026778715971269
DB00309	Vindesine	DOID:8543	Hodgkin Disease	0.00266399949354595
DB00282	Pamidronate	DOID:4305	Giant Cell Tumor of Bone	0.00265023942339732
DB00541	Vincristine	DOID:3347	Neoplasms, Bone Tissue	0.00263847513642029
DB11672	Curcumin	DOID:127	Choroid Neoplasms	0.00263420869130576
DB03843	Formaldehyde	DOID:127	Choroid Neoplasms	0.00260932482741411
DB00313	Valproic Acid	DOID:9119	Leukemia, Myeloid, Acute	0.00257752180744636
DB00255	Diethylstilbestrol	DOID:127	Choroid Neoplasms	0.00255152727430924
DB00762	Irinotecan	DOID:9119	Leukemia, Myeloid, Acute	0.00254410244966435
DB00773	Etoposide	DOID:9119	Leukemia, Myeloid, Acute	0.00253535575394198
DB00636	Clofibrate	DOID:127	Choroid Neoplasms	0.00251550988554577
DB00531	Cyclophosphamide	DOID:3347	Neoplasms, Bone Tissue	0.00250478435471252
DB00630	Alendronate	DOID:4305	Giant Cell Tumor of Bone	0.00249853667990368
DB00396	Progesterone	DOID:127	Choroid Neoplasms	0.00247954676311507
DB01005	Hydroxyurea	DOID:9119	Leukemia, Myeloid, Acute	0.00244505163800274
DB00755	Tretinoin	DOID:9119	Leukemia, Myeloid, Acute	0.00243891511458844
DB00925	Phenoxybenzamine	DOID:127	Choroid Neoplasms	0.00242633684871324
DB00541	Vincristine	DOID:9119	Leukemia, Myeloid, Acute	0.00241884592197267
DB01234	Dexamethasone	DOID:9119	Leukemia, Myeloid, Acute	0.00241550335938684
DB00608	Chloroquine	DOID:9119	Leukemia, Myeloid, Acute	0.00240189134944541
DB12429	2-(2-chloro-4-iodophenylamino)-N-cyclopropylmethoxy-3,4-difluorobenzamide	DOID:9119	Leukemia, Myeloid, Acute	0.00239145077760411
DB02709	Resveratrol	DOID:9119	Leukemia, Myeloid, Acute	0.00237741188128887
DB00437	Allopurinol	DOID:9119	Leukemia, Myeloid, Acute	0.00237137216841771
DB00635	Prednisone	DOID:9119	Leukemia, Myeloid, Acute	0.00233842761382846
DB01169	Arsenic Trioxide	DOID:9119	Leukemia, Myeloid, Acute	0.00232823426726519
DB00523	Alitretinoin	DOID:9119	Leukemia, Myeloid, Acute	0.00231271290120832
DB00188	Bortezomib	DOID:9119	Leukemia, Myeloid, Acute	0.00230818281825867
DB00563	Methotrexate	DOID:9119	Leukemia, Myeloid, Acute	0.0023017204234505
DB00531	Cyclophosphamide	DOID:9119	Leukemia, Myeloid, Acute	0.00228515514116773
DB11094	Vitamin D	DOID:9119	Leukemia, Myeloid, Acute	0.00226963866752311
DB03496	alvocidib	DOID:9119	Leukemia, Myeloid, Acute	0.00226328298668504
DB01262	Decitabine	DOID:9119	Leukemia, Myeloid, Acute	0.00226084496121998
DB00996	Gabapentin	DOID:127	Choroid Neoplasms	0.00226001737464659
DB00136	Calcitriol	DOID:9119	Leukemia, Myeloid, Acute	0.00225092246972575
DB00242	Cladribine	DOID:9119	Leukemia, Myeloid, Acute	0.00225036775529003
DB01041	Thalidomide	DOID:9119	Leukemia, Myeloid, Acute	0.00223721656693127
DB00197	Troglitazone	DOID:9119	Leukemia, Myeloid, Acute	0.00221784172304246
DB08865	Crizotinib	DOID:9119	Leukemia, Myeloid, Acute	0.00221210020127777
DB00928	Azacitidine	DOID:9119	Leukemia, Myeloid, Acute	0.00220820182708542
DB01008	Busulfan	DOID:9119	Leukemia, Myeloid, Acute	0.00219783343288799
DB00328	Indomethacin	DOID:9119	Leukemia, Myeloid, Acute	0.00218269712702196
DB00398	Sorafenib	DOID:9119	Leukemia, Myeloid, Acute	0.00216267088442751
DB00987	Cytarabine	DOID:9119	Leukemia, Myeloid, Acute	0.00213990853534546
DB01393	Bezafibrate	DOID:9119	Leukemia, Myeloid, Acute	0.00213409930976755
DB00188	Bortezomib	DOID:3246	Rhabdomyosarcoma, Embryonal	0.00212636890351908
DB02546	Vorinostat	DOID:3246	Rhabdomyosarcoma, Embryonal	0.00209682895668334
DB01188	Ciclopirox	DOID:9119	Leukemia, Myeloid, Acute	0.00209539573212164
DB00746	Deferoxamine	DOID:9119	Leukemia, Myeloid, Acute	0.00209496945115556
DB11616	pirarubicin	DOID:9119	Leukemia, Myeloid, Acute	0.00208949428436228
DB01701	propylene dichloride	DOID:4928	Cholangiocarcinoma	0.00208310147625729
DB01181	Ifosfamide	DOID:9119	Leukemia, Myeloid, Acute	0.00208226330549283
DB00812	Phenylbutazone	DOID:9119	Leukemia, Myeloid, Acute	0.00207324127797975
DB12025	triptolide	DOID:9119	Leukemia, Myeloid, Acute	0.00206222483412349
DB06825	Triptorelin Pamoate	DOID:127	Choroid Neoplasms	0.00199982052059272
DB00276	Amsacrine	DOID:9119	Leukemia, Myeloid, Acute	0.00198898691898347
DB00860	Prednisolone	DOID:9119	Leukemia, Myeloid, Acute	0.00192565810734385
DB09153	Sodium Chloride	DOID:899	Cervical Intraepithelial Neoplasia	0.00192427028961378
DB00959	Methylprednisolone	DOID:1040	Leukemia, Lymphocytic, Chronic, B-Cell	0.00186143159273094
DB00762	Irinotecan	DOID:171	Neuroectodermal Tumors	0.00185524723616853
DB01065	Melatonin	DOID:4928	Cholangiocarcinoma	0.00181637932345308
DB00302	Tranexamic Acid	DOID:127	Choroid Neoplasms	0.00180141138059148
DB01204	Mitoxantrone	DOID:9119	Leukemia, Myeloid, Acute	0.00178545480298115
DB04572	Thiotepa	DOID:171	Neuroectodermal Tumors	0.00173377136573344
DB00541	Vincristine	DOID:171	Neuroectodermal Tumors	0.00172999071006846
DB09073	palbociclib	DOID:9119	Leukemia, Myeloid, Acute	0.00172630908877153
DB00806	Pentoxifylline	DOID:1037	Leukemia, Lymphoid	0.00167633889029534
DB00563	Methotrexate	DOID:4928	Cholangiocarcinoma	0.00167486592508376
DB09110	Mesna	DOID:8584	Burkitt Lymphoma	0.00166014846092605
DB00262	Carmustine	DOID:4928	Cholangiocarcinoma	0.0016394899706979
DB13323	Trichloroethylene	DOID:3069	Astrocytoma	0.00163740815237839
DB00773	Etoposide	DOID:8584	Burkitt Lymphoma	0.00163688706014059
DB00851	Dacarbazine	DOID:3247	Rhabdomyosarcoma	0.00163262012436655
DB04216	Quercetin	DOID:4236	Carcinosarcoma	0.00163107668660006
DB00563	Methotrexate	DOID:171	Neuroectodermal Tumors	0.00161286521074161
DB01041	Thalidomide	DOID:4928	Cholangiocarcinoma	0.00161036206914139
DB00531	Cyclophosphamide	DOID:171	Neuroectodermal Tumors	0.00159629992853921
DB01168	Procarbazine	DOID:3069	Astrocytoma	0.00158211266018454
DB00773	Etoposide	DOID:3069	Astrocytoma	0.00157927868422697
DB08059	Wortmannin	DOID:299	Adenocarcinoma	0.00157595200359467
DB00864	Tacrolimus	DOID:707	Lymphoma, B-Cell	0.00156473213067282
DB00851	Dacarbazine	DOID:299	Adenocarcinoma	0.00156124924748519
DB01030	Topotecan	DOID:299	Adenocarcinoma	0.00154263958242468
DB01206	Lomustine	DOID:3069	Astrocytoma	0.00153188519762354
DB00313	Valproic Acid	DOID:3247	Rhabdomyosarcoma	0.00152958070904113
DB00541	Vincristine	DOID:8584	Burkitt Lymphoma	0.00152037722698689
DB01234	Dexamethasone	DOID:8584	Burkitt Lymphoma	0.00151703466400671
DB01168	Procarbazine	DOID:707	Lymphoma, B-Cell	0.00151470927541719
DB01005	Hydroxyurea	DOID:1037	Leukemia, Lymphoid	0.00151366955734317
DB00773	Etoposide	DOID:707	Lymphoma, B-Cell	0.00151187530059554
DB09110	Mesna	DOID:3247	Rhabdomyosarcoma	0.00151067605778202
DB00441	gemcitabine	DOID:299	Adenocarcinoma	0.0014992244186966
DB00762	Irinotecan	DOID:3247	Rhabdomyosarcoma	0.00149616135139014
DB04572	Thiotepa	DOID:1037	Leukemia, Lymphoid	0.00149124449822174
DB09153	Sodium Chloride	DOID:299	Adenocarcinoma	0.0014883138511263
DB00541	Vincristine	DOID:1037	Leukemia, Lymphoid	0.00148746384104176
DB00773	Etoposide	DOID:3247	Rhabdomyosarcoma	0.00148741465577701
DB00361	Vinorelbine	DOID:299	Adenocarcinoma	0.00148694869696925
DB01174	Phenobarbital	DOID:4928	Cholangiocarcinoma	0.00148641502725039
DB04066	trans-3-(4'-hydroxyphenyl)-2-propenoic acid	DOID:299	Adenocarcinoma	0.00147368862308833
DB00541	Vincristine	DOID:3069	Astrocytoma	0.00146276885282876
DB00853	Temozolomide	DOID:3069	Astrocytoma	0.0014617021813545
DB00313	Valproic Acid	DOID:299	Adenocarcinoma	0.00145820983353001
DB00126	Ascorbic Acid	DOID:1037	Leukemia, Lymphoid	0.00145695537553897
DB02709	Resveratrol	DOID:1037	Leukemia, Lymphoid	0.00144602980089353
DB00437	Allopurinol	DOID:1037	Leukemia, Lymphoid	0.00143999008890344
DB00635	Prednisone	DOID:8584	Burkitt Lymphoma	0.00143995891803533
DB01169	Arsenic Trioxide	DOID:8584	Burkitt Lymphoma	0.00142976557170743
DB00773	Etoposide	DOID:2994	Neoplasms, Germ Cell and Embryonal	0.00142577300795804
DB00531	Cyclophosphamide	DOID:4236	Carcinosarcoma	0.00142489157178466
DB00762	Irinotecan	DOID:299	Adenocarcinoma	0.00142479047624339
DB01168	Procarbazine	DOID:299	Adenocarcinoma	0.00141887775556193
DB00773	Etoposide	DOID:299	Adenocarcinoma	0.00141604378159038
DB00293	raltitrexed	DOID:299	Adenocarcinoma	0.00140777336466752
DB00635	Prednisone	DOID:1037	Leukemia, Lymphoid	0.00140704553330701
DB00563	Methotrexate	DOID:8584	Burkitt Lymphoma	0.00140325172801486
DB01168	Procarbazine	DOID:4844	Ependymoma	0.00140239758002625
DB01169	Arsenic Trioxide	DOID:1037	Leukemia, Lymphoid	0.00139685218650126
DB00541	Vincristine	DOID:707	Lymphoma, B-Cell	0.00139536546764124
DB00755	Tretinoin	DOID:3247	Rhabdomyosarcoma	0.00139097401630311
DB08398	2-amino-1-methyl-6-phenylimidazo(4,5-b)pyridine	DOID:4236	Carcinosarcoma	0.00139012250587162
DB00531	Cyclophosphamide	DOID:8584	Burkitt Lymphoma	0.00138668644591683
DB00541	Vincristine	DOID:3247	Rhabdomyosarcoma	0.0013709048242318
DB00563	Methotrexate	DOID:1037	Leukemia, Lymphoid	0.00137033834254091
DB02709	Resveratrol	DOID:707	Lymphoma, B-Cell	0.00135393142746149
DB00531	Cyclophosphamide	DOID:1037	Leukemia, Lymphoid	0.00135377306096024
DB01042	Melphalan	DOID:8584	Burkitt Lymphoma	0.00135360919560962
DB00441	gemcitabine	DOID:2645	Mesothelioma	0.0013498305053436
DB00361	Vinorelbine	DOID:2645	Mesothelioma	0.0013375547831222
DB03496	alvocidib	DOID:1037	Leukemia, Lymphoid	0.00133190090612006
DB01005	Hydroxyurea	DOID:299	Adenocarcinoma	0.00132573966445787
DB01065	Melatonin	DOID:299	Adenocarcinoma	0.00132392184880387
DB00851	Dacarbazine	DOID:4235	Sarcoma	0.00132278017816939
DB00136	Calcitriol	DOID:1037	Leukemia, Lymphoid	0.00131954038966214
DB00242	Cladribine	DOID:1037	Leukemia, Lymphoid	0.00131898567445726
DB00635	Prednisone	DOID:707	Lymphoma, B-Cell	0.00131494715975417
DB04690	Camptothecin	DOID:1037	Leukemia, Lymphoid	0.00131310072927809
DB00262	Carmustine	DOID:3069	Astrocytoma	0.00131026739868972
DB01030	Topotecan	DOID:9538	Multiple Myeloma	0.00130239205152732
DB00541	Vincristine	DOID:299	Adenocarcinoma	0.00129953394781007
DB00007	Leuprolide	DOID:299	Adenocarcinoma	0.00129800859611223
DB00188	Bortezomib	DOID:707	Lymphoma, B-Cell	0.00128470236474615
DB00541	Vincristine	DOID:4844	Ependymoma	0.00128305377266552
DB01645	Genistein	DOID:299	Adenocarcinoma	0.00128266751187106
DB00619	Imatinib Mesylate	DOID:2645	Mesothelioma	0.00128015234607098
DB11135	Selenium	DOID:2645	Mesothelioma	0.0012784519228492
DB00563	Methotrexate	DOID:707	Lymphoma, B-Cell	0.00127823996982207
DB04930	Permethrin	DOID:9538	Multiple Myeloma	0.00127286070309135
DB00763	Methimazole	DOID:299	Adenocarcinoma	0.00126799721127674
DB00773	Etoposide	DOID:2645	Mesothelioma	0.00126664986700459
DB00624	Testosterone	DOID:299	Adenocarcinoma	0.00126428147074636
DB00531	Cyclophosphamide	DOID:707	Lymphoma, B-Cell	0.00126167468736299
DB00188	Bortezomib	DOID:3247	Rhabdomyosarcoma	0.00126024172021449
DB07232	veliparib	DOID:299	Adenocarcinoma	0.00126011109342422
DB00441	gemcitabine	DOID:9538	Multiple Myeloma	0.0012589768885653
DB00293	raltitrexed	DOID:2645	Mesothelioma	0.00125837945088197
DB02709	Resveratrol	DOID:299	Adenocarcinoma	0.00125809990737719
DB02546	Vorinostat	DOID:707	Lymphoma, B-Cell	0.00125516241732332
DB00570	Vinblastine	DOID:3247	Rhabdomyosarcoma	0.00125486866681274
DB00563	Methotrexate	DOID:3247	Rhabdomyosarcoma	0.00125377932531218
DB00773	Etoposide	DOID:4440	Seminoma	0.00125268166922926
DB05076	Fenretinide	DOID:299	Adenocarcinoma	0.00124806495629554
DB11663	2-(1H-indazol-4-yl)-6-(4-methanesulfonylpiperazin-1-ylmethyl)-4-morpholin-4-ylthieno(3,2-d)pyrimidine	DOID:707	Lymphoma, B-Cell	0.00124564080443007
DB00987	Cytarabine	DOID:8584	Burkitt Lymphoma	0.00124143984022645
DB00945	Aspirin	DOID:299	Adenocarcinoma	0.00124085596778006
DB03496	alvocidib	DOID:707	Lymphoma, B-Cell	0.00123980253198014
DB00531	Cyclophosphamide	DOID:3247	Rhabdomyosarcoma	0.00123721404292371
DB03568	Butyric Acid	DOID:299	Adenocarcinoma	0.00123560319856003
DB01042	Melphalan	DOID:707	Lymphoma, B-Cell	0.00122859743789822
DB00242	Cladribine	DOID:707	Lymphoma, B-Cell	0.00122688730151638
DB11663	2-(1H-indazol-4-yl)-6-(4-methanesulfonylpiperazin-1-ylmethyl)-4-morpholin-4-ylthieno(3,2-d)pyrimidine	DOID:3247	Rhabdomyosarcoma	0.00122118016071154
DB00635	Prednisone	DOID:299	Adenocarcinoma	0.00121911563991678
DB00762	Irinotecan	DOID:3181	Oligodendroglioma	0.00121763687089621
DB03843	Formaldehyde	DOID:299	Adenocarcinoma	0.00121412074156452
DB01262	Decitabine	DOID:3247	Rhabdomyosarcoma	0.00121290386154776
DB01168	Procarbazine	DOID:3181	Oligodendroglioma	0.00121172415105206
DB01169	Arsenic Trioxide	DOID:299	Adenocarcinoma	0.00120892229326514
DB00987	Cytarabine	DOID:1037	Leukemia, Lymphoid	0.0012085264543979
DB01042	Melphalan	DOID:3247	Rhabdomyosarcoma	0.00120413679276216
DB04743	nimesulide	DOID:299	Adenocarcinoma	0.00120342451924643
DB00859	Penicillamine	DOID:2645	Mesothelioma	0.00120305718902908
DB09110	Mesna	DOID:4235	Sarcoma	0.00120083611210858
DB00877	Sirolimus	DOID:2645	Mesothelioma	0.00119928068640868
DB00544	Fluorouracil	DOID:299	Adenocarcinoma	0.00119596874384181
DB00445	Epirubicin	DOID:4235	Sarcoma	0.00119555246490516
DB00570	Vinblastine	DOID:2994	Neoplasms, Germ Cell and Embryonal	0.00119322701846086
DB00290	Bleomycin	DOID:2994	Neoplasms, Germ Cell and Embryonal	0.00118440637836698
DB00499	Flutamide	DOID:299	Adenocarcinoma	0.00118403914955251
DB01181	Ifosfamide	DOID:8584	Burkitt Lymphoma	0.00118379460978851
DB00563	Methotrexate	DOID:299	Adenocarcinoma	0.00118240844984169
DB00993	Azathioprine	DOID:707	Lymphoma, B-Cell	0.00118214627089824
DB01168	Procarbazine	DOID:9538	Multiple Myeloma	0.00117863022514175
DB00773	Etoposide	DOID:4235	Sarcoma	0.00117757471096497
DB00773	Etoposide	DOID:9538	Multiple Myeloma	0.00117579624979552
DB01008	Busulfan	DOID:707	Lymphoma, B-Cell	0.00117435297910767
DB00951	Isoniazid	DOID:299	Adenocarcinoma	0.00117264082917651
DB00481	Raloxifene Hydrochloride	DOID:9538	Multiple Myeloma	0.001171618228821
DB00482	Celecoxib	DOID:299	Adenocarcinoma	0.00117113383712314
DB00143	Glutathione	DOID:11612	Polycystic Ovary Syndrome	0.00116728890942647
DB00563	Methotrexate	DOID:4844	Ependymoma	0.00116592827351364
DB00531	Cyclophosphamide	DOID:299	Adenocarcinoma	0.00116584316755136
DB01206	Lomustine	DOID:3181	Oligodendroglioma	0.00116149668834881
DB00641	Simvastatin	DOID:707	Lymphoma, B-Cell	0.00115983947792636
DB02546	Vorinostat	DOID:299	Adenocarcinoma	0.00115933089715775
DB00255	Diethylstilbestrol	DOID:299	Adenocarcinoma	0.00115632318873721
DB00291	Chlorambucil	DOID:1037	Leukemia, Lymphoid	0.00115398377673953
DB00183	Pentagastrin	DOID:299	Adenocarcinoma	0.00115256511100809
DB14574	Cobalt	DOID:3247	Rhabdomyosarcoma	0.00115122151265606
DB00252	Phenytoin	DOID:9538	Multiple Myeloma	0.0011497303011116
DB00970	Dactinomycin	DOID:3247	Rhabdomyosarcoma	0.00114761581487705
DB00262	Carmustine	DOID:299	Adenocarcinoma	0.00114703249575915
DB00741	Hydrocortisone	DOID:8584	Burkitt Lymphoma	0.00114490587519595
DB00357	Aminoglutethimide	DOID:299	Adenocarcinoma	0.00114082322743364
DB00977	Ethinyl Estradiol	DOID:299	Adenocarcinoma	0.00114027399067113
DB00317	Gefitinib	DOID:299	Adenocarcinoma	0.00113831817914284
DB06287	temsirolimus	DOID:2645	Mesothelioma	0.00113628540608895
DB01042	Melphalan	DOID:299	Adenocarcinoma	0.00113276591765671
DB08398	2-amino-1-methyl-6-phenylimidazo(4,5-b)pyridine	DOID:299	Adenocarcinoma	0.00113107410179997
DB00262	Carmustine	DOID:4844	Ependymoma	0.00113055231873255
DB00890	Dienestrol	DOID:299	Adenocarcinoma	0.0011291171250592
DB00305	Mitomycin	DOID:299	Adenocarcinoma	0.00112631167258764
DB00987	Cytarabine	DOID:707	Lymphoma, B-Cell	0.00111642808159534
DB00650	Leucovorin	DOID:8584	Burkitt Lymphoma	0.00111322057014779
DB00877	Sirolimus	DOID:9538	Multiple Myeloma	0.00110842706968678
DB00201	Caffeine	DOID:299	Adenocarcinoma	0.00110486924543246
DB01041	Thalidomide	DOID:4844	Ependymoma	0.00110142441801625
DB00688	Mycophenolic Acid	DOID:707	Lymphoma, B-Cell	0.00109952118654205
DB05076	Fenretinide	DOID:2645	Mesothelioma	0.00109867104364908
DB04572	Thiotepa	DOID:3181	Oligodendroglioma	0.00109616100028037
DB08865	Crizotinib	DOID:299	Adenocarcinoma	0.00109278822822095
DB00313	Valproic Acid	DOID:11612	Polycystic Ovary Syndrome	0.00109252515602182
DB00541	Vincristine	DOID:3181	Oligodendroglioma	0.0010923803440967
DB00987	Cytarabine	DOID:3247	Rhabdomyosarcoma	0.00109196743693668
DB00945	Aspirin	DOID:2645	Mesothelioma	0.00109146205410421
DB00853	Temozolomide	DOID:3181	Oligodendroglioma	0.00109131367266641
DB11672	Curcumin	DOID:2645	Mesothelioma	0.00108961069118124
DB00993	Azathioprine	DOID:299	Adenocarcinoma	0.00108631475207871
DB00396	Progesterone	DOID:299	Adenocarcinoma	0.00108434267708341
DB00755	Tretinoin	DOID:9538	Multiple Myeloma	0.00107935561041844
DB04786	Suramin	DOID:9538	Multiple Myeloma	0.00107888439336951
DB06774	Capsaicin	DOID:9538	Multiple Myeloma	0.00106778660145029
DB00331	Metformin	DOID:11612	Polycystic Ovary Syndrome	0.00106775325978664
DB00328	Indomethacin	DOID:299	Adenocarcinoma	0.00106338515182197
DB04572	Thiotepa	DOID:9538	Multiple Myeloma	0.00106306707428722
DB09130	Copper	DOID:2645	Mesothelioma	0.00106240074148073
DB11135	Selenium	DOID:11612	Polycystic Ovary Syndrome	0.00106216115810048
DB00541	Vincristine	DOID:9538	Multiple Myeloma	0.001059286417673
DB01181	Ifosfamide	DOID:707	Lymphoma, B-Cell	0.00105878285141808
DB00428	Streptozocin	DOID:299	Adenocarcinoma	0.0010585691938238
DB00104	Octreotide	DOID:299	Adenocarcinoma	0.0010577366191033
DB01234	Dexamethasone	DOID:9538	Multiple Myeloma	0.00105594385430691
DB08828	HhAntag691	DOID:2512	Basal Cell Nevus Syndrome	0.00105533618917403
DB01188	Ciclopirox	DOID:3247	Rhabdomyosarcoma	0.00104745463448602
DB00277	Theophylline	DOID:1037	Leukemia, Lymphoid	0.00103945873137218
DB01181	Ifosfamide	DOID:3247	Rhabdomyosarcoma	0.00103432220667682
DB01436	alfacalcidol	DOID:299	Adenocarcinoma	0.00102807627475715
DB00860	Prednisolone	DOID:8584	Burkitt Lymphoma	0.00102718941204766
DB06543	astaxanthine	DOID:299	Adenocarcinoma	0.00102651850064966
DB01380	Cortisone	DOID:299	Adenocarcinoma	0.00102016680327538
DB02709	Resveratrol	DOID:9538	Multiple Myeloma	0.00101785237749902
DB00882	Clomiphene	DOID:299	Adenocarcinoma	0.0010027410823587
DB00682	Warfarin	DOID:9538	Multiple Myeloma	0.00100271505327693
DB11672	Curcumin	DOID:4235	Sarcoma	0.00100053553530505
DB11672	Curcumin	DOID:9538	Multiple Myeloma	0.000998757073985945
DB00741	Hydrocortisone	DOID:3247	Rhabdomyosarcoma	0.000995433472399998
DB01174	Phenobarbital	DOID:299	Adenocarcinoma	0.000993957552197944
DB01101	Capecitabine	DOID:299	Adenocarcinoma	0.00099271870846368
DB00977	Ethinyl Estradiol	DOID:2645	Mesothelioma	0.00099088007697351
DB13853	Anethole Trithione	DOID:299	Adenocarcinoma	0.000990105004540387
DB00317	Gefitinib	DOID:2645	Mesothelioma	0.000988924265275137
DB00635	Prednisone	DOID:9538	Multiple Myeloma	0.000978868109662023
DB00605	Sulindac	DOID:299	Adenocarcinoma	0.000978830672202669
DB01188	Ciclopirox	DOID:299	Adenocarcinoma	0.000976083758653157
DB00530	Erlotinib Hydrochloride	DOID:299	Adenocarcinoma	0.000974972976229782
DB01181	Ifosfamide	DOID:2994	Neoplasms, Germ Cell and Embryonal	0.000972680559195804
DB01169	Arsenic Trioxide	DOID:9538	Multiple Myeloma	0.000968674763088095
DB01041	Thalidomide	DOID:2645	Mesothelioma	0.000968510680388224
DB00291	Chlorambucil	DOID:299	Adenocarcinoma	0.000966053884197293
DB01181	Ifosfamide	DOID:299	Adenocarcinoma	0.000962951331504314
DB00158	Folic Acid	DOID:11612	Polycystic Ovary Syndrome	0.000959278867544711
DB00544	Fluorouracil	DOID:4235	Sarcoma	0.000957499674959006
DB11094	Vitamin D	DOID:2512	Basal Cell Nevus Syndrome	0.000957029132438503
DB00188	Bortezomib	DOID:9538	Multiple Myeloma	0.000948623315089214
DB00563	Methotrexate	DOID:4235	Sarcoma	0.000943939378766412
DB00563	Methotrexate	DOID:9538	Multiple Myeloma	0.000942160919726376
DB00554	Piroxicam	DOID:2645	Mesothelioma	0.000941321589963795
DB00262	Carmustine	DOID:3181	Oligodendroglioma	0.000939878890147738
DB02709	Resveratrol	DOID:8864	Leukemia, Monocytic, Acute	0.000939348984167754
DB00399	Zoledronic Acid	DOID:2645	Mesothelioma	0.000935362020198116
DB00482	Celecoxib	DOID:9538	Multiple Myeloma	0.000930886306521106
DB00531	Cyclophosphamide	DOID:4235	Sarcoma	0.000927374096897082
DB00655	Estrone	DOID:299	Adenocarcinoma	0.000926639221020931
DB00531	Cyclophosphamide	DOID:9538	Multiple Myeloma	0.000925595636658005
DB00227	Lovastatin	DOID:4235	Sarcoma	0.000917985512637276
DB11663	2-(1H-indazol-4-yl)-6-(4-methanesulfonylpiperazin-1-ylmethyl)-4-morpholin-4-ylthieno(3,2-d)pyrimidine	DOID:9538	Multiple Myeloma	0.000909561753964006
DB00396	Progesterone	DOID:5119	Ovarian Cysts	0.00090882573799228
DB00262	Carmustine	DOID:9538	Multiple Myeloma	0.000906784964075757
DB00126	Ascorbic Acid	DOID:11612	Polycystic Ovary Syndrome	0.00090334080493476
DB00860	Prednisolone	DOID:707	Lymphoma, B-Cell	0.000902177653178071
DB01262	Decitabine	DOID:9538	Multiple Myeloma	0.000901285456350542
DB00624	Testosterone	DOID:11612	Polycystic Ovary Syndrome	0.000898596792296036
DB00398	Sorafenib	DOID:2645	Mesothelioma	0.00089396499592781
DB11716	Misonidazole	DOID:299	Adenocarcinoma	0.000892577878203016
DB01042	Melphalan	DOID:9538	Multiple Myeloma	0.000892518387043573
DB02709	Resveratrol	DOID:11612	Polycystic Ovary Syndrome	0.000892415229910959
DB00650	Leucovorin	DOID:299	Adenocarcinoma	0.000892377291796531
DB00136	Calcitriol	DOID:9538	Multiple Myeloma	0.000891362965522002
DB01169	Arsenic Trioxide	DOID:8864	Leukemia, Monocytic, Acute	0.000890171370466042
DB01041	Thalidomide	DOID:9538	Multiple Myeloma	0.000877657062672899
DB00276	Amsacrine	DOID:299	Adenocarcinoma	0.000869674945427945
DB00201	Caffeine	DOID:4235	Sarcoma	0.000866400175678794
DB00996	Gabapentin	DOID:299	Adenocarcinoma	0.000864813289209676
DB00642	Pemetrexed	DOID:2645	Mesothelioma	0.00086284873713377
DB00526	Oxaliplatin	DOID:299	Adenocarcinoma	0.000858556400726573
DB01204	Mitoxantrone	DOID:1037	Leukemia, Lymphoid	0.00085407272247745
DB00928	Azacitidine	DOID:4235	Sarcoma	0.000850420784129724
DB00928	Azacitidine	DOID:9538	Multiple Myeloma	0.00084864232287768
DB00257	Clotrimazole	DOID:299	Adenocarcinoma	0.000847260795969695
DB00399	Zoledronic Acid	DOID:9538	Multiple Myeloma	0.000844508403942956
DB00917	Dinoprostone	DOID:4235	Sarcoma	0.000842333952684793
DB00917	Dinoprostone	DOID:9538	Multiple Myeloma	0.000840555490794148
DB01008	Busulfan	DOID:9538	Multiple Myeloma	0.000838273929666566
DB05109	Trabectedin	DOID:4235	Sarcoma	0.000835470312727959
DB00530	Erlotinib Hydrochloride	DOID:2645	Mesothelioma	0.000825579063630399
DB11616	pirarubicin	DOID:2645	Mesothelioma	0.000820788396852457
DB00428	Streptozocin	DOID:4235	Sarcoma	0.000820100123031853
DB00499	Flutamide	DOID:11612	Polycystic Ovary Syndrome	0.000818354471826044
DB00860	Prednisolone	DOID:299	Adenocarcinoma	0.000806346133364666
DB01050	Ibuprofen	DOID:299	Adenocarcinoma	0.000798462325589167
DB05294	N-(4-bromo-2-fluorophenyl)-6-methoxy-7-((1-methylpiperidin-4-yl)methoxy)quinazolin-4-amine	DOID:299	Adenocarcinoma	0.000784691038974772
DB00255	Diethylstilbestrol	DOID:4468	Adenocarcinoma, Clear Cell	0.000781414078860621
DB00987	Cytarabine	DOID:9538	Multiple Myeloma	0.000780349030273075
DB13182	daidzein	DOID:299	Adenocarcinoma	0.000775418506939907
DB00977	Ethinyl Estradiol	DOID:11612	Polycystic Ovary Syndrome	0.000774589313012164
DB01593	Zinc	DOID:9538	Multiple Myeloma	0.000773038386061742
DB00822	Disulfiram	DOID:2645	Mesothelioma	0.000771264653627923
DB00541	Vincristine	DOID:715	Leukemia, T-Cell	0.000768083454224466
DB00336	Nitrofurazone	DOID:4440	Seminoma	0.000767672498965755
DB07706	2-hydroxyestradiol	DOID:299	Adenocarcinoma	0.000751923987019676
DB04827	Urethane	DOID:299	Adenocarcinoma	0.000739458803578674
DB01204	Mitoxantrone	DOID:3247	Rhabdomyosarcoma	0.000737513705469428
DB00197	Troglitazone	DOID:11612	Polycystic Ovary Syndrome	0.000732845072139721
DB02709	Resveratrol	DOID:715	Leukemia, T-Cell	0.000726649413329283
DB01181	Ifosfamide	DOID:4235	Sarcoma	0.000724482261073855
DB00262	Carmustine	DOID:3192	Neurilemmoma	0.000719849484360047
DB00396	Progesterone	DOID:11612	Polycystic Ovary Syndrome	0.000718657999305872
DB04539	glyphosate	DOID:11612	Polycystic Ovary Syndrome	0.00071739927557396
DB11529	Melengestrol Acetate	DOID:299	Adenocarcinoma	0.000710096541487071
DB12025	triptolide	DOID:9538	Multiple Myeloma	0.000702665330868324
DB00987	Cytarabine	DOID:8864	Leukemia, Monocytic, Acute	0.000701845638085341
DB00282	Pamidronate	DOID:9538	Multiple Myeloma	0.000699867771623175
DB00641	Simvastatin	DOID:11612	Polycystic Ovary Syndrome	0.000698323280398483
DB01151	Desipramine	DOID:299	Adenocarcinoma	0.000695886069940144
DB12418	Saccharin	DOID:299	Adenocarcinoma	0.000679603762933245
DB01169	Arsenic Trioxide	DOID:715	Leukemia, T-Cell	0.000677471799699958
DB01168	Procarbazine	DOID:5241	Hemangioblastoma	0.000675761955480803
DB00650	Leucovorin	DOID:4235	Sarcoma	0.000653908220989929
DB01393	Bezafibrate	DOID:11612	Polycystic Ovary Syndrome	0.000649102657922895
DB01593	Zinc	DOID:11612	Polycystic Ovary Syndrome	0.00064760123809221
DB00882	Clomiphene	DOID:11612	Polycystic Ovary Syndrome	0.000637056405107639
DB00531	Cyclophosphamide	DOID:715	Leukemia, T-Cell	0.000634392673902251
DB12881	indole-3-carbinol	DOID:5119	Ovarian Cysts	0.000628153052230018
DB06724	Calcium Carbonate	DOID:299	Adenocarcinoma	0.000621988721754618
DB09073	palbociclib	DOID:2994	Neoplasms, Germ Cell and Embryonal	0.000616726341879648
DB00322	Floxuridine	DOID:299	Adenocarcinoma	0.000613522948710477
DB04960	tipifarnib	DOID:9538	Multiple Myeloma	0.000611005871155423
DB06825	Triptorelin Pamoate	DOID:299	Adenocarcinoma	0.000604616435026684
DB00309	Vindesine	DOID:299	Adenocarcinoma	0.000594873874328161
DB00162	Vitamin A	DOID:9538	Multiple Myeloma	0.000568421000394614
DB00860	Prednisolone	DOID:9538	Multiple Myeloma	0.00056609860383644
DB00541	Vincristine	DOID:5241	Hemangioblastoma	0.00055641814851376
DB00313	Valproic Acid	DOID:255	Hemangioma	0.000545265713000009
DB01181	Ifosfamide	DOID:3192	Neurilemmoma	0.000535768320656771
DB00412	Rosiglitazone	DOID:11612	Polycystic Ovary Syndrome	0.000520658361428061
DB06824	Trientine	DOID:2645	Mesothelioma	0.000503719501748268
DB01356	Lithium	DOID:255	Hemangioma	0.000497977643273362
DB00987	Cytarabine	DOID:715	Leukemia, T-Cell	0.00048914606667444
DB13178	Inositol	DOID:11612	Polycystic Ovary Syndrome	0.000487303072891521
DB00755	Tretinoin	DOID:3308	Carcinoma, Embryonal	0.000478081063121472
DB00541	Vincristine	DOID:3308	Carcinoma, Embryonal	0.000458011870583863
DB04630	Aldosterone	DOID:3172	Adenoma	0.000454815484769611
DB00563	Methotrexate	DOID:5241	Hemangioblastoma	0.000439292649133172
DB00724	Imiquimod	DOID:255	Hemangioma	0.000438412875213234
DB00720	Clodronic Acid	DOID:9538	Multiple Myeloma	0.000431297751584736
DB00898	Ethanol	DOID:255	Hemangioma	0.000421025832669286
DB00780	Phenelzine	DOID:255	Hemangioma	0.000417140601622512
DB00636	Clofibrate	DOID:3507	Dermatofibrosarcoma	0.000394348016367008
DB00309	Vindesine	DOID:4235	Sarcoma	0.000356404804114419
DB00309	Vindesine	DOID:9538	Multiple Myeloma	0.000354626343955056
DB01167	Itraconazole	DOID:9538	Multiple Myeloma	0.000352249420345341
DB00570	Vinblastine	DOID:3308	Carcinoma, Embryonal	0.000341975713517406
DB00290	Bleomycin	DOID:3308	Carcinoma, Embryonal	0.000333155072957669
DB00531	Cyclophosphamide	DOID:3308	Carcinoma, Embryonal	0.000324321089727853
DB01083	Orlistat	DOID:11612	Polycystic Ovary Syndrome	0.000318394174241898
DB00635	Prednisone	DOID:255	Hemangioma	0.000306171519105891
DB04839	Cyproterone Acetate	DOID:11612	Polycystic Ovary Syndrome	0.000284834719883331
DB00328	Indomethacin	DOID:350	Dermatofibrosarcoma	0.000279085583436423
DB00993	Azathioprine	DOID:255	Hemangioma	0.000173370631506298
DB01406	Danazol	DOID:3172	Adenoma	0.000162382527799598
DB04930	Permethrin	DOID:3172	Adenoma	0.000158716131179293
DB00313	Valproic Acid	DOID:1618	Fibroadenoma	0.000125152454554633
DB01582	Sulfamethazine	DOID:3172	Adenoma	0.000104301685963148
DB00851	Dacarbazine	DOID:769	Neuroblastoma	7.84417681082838e-05
DB01030	Topotecan	DOID:769	Neuroblastoma	5.98321010058522e-05
DB00712	Flurbiprofen	DOID:3172	Adenoma	4.89561707103792e-05
DB09276	Gold Sodium Thiomalate	DOID:3172	Adenoma	4.63629611475169e-05
DB14513	Magnesium	DOID:3172	Adenoma	3.13174199379485e-05
DB00898	Ethanol	DOID:3172	Adenoma	-2.04221485818334e-05
DB00780	Phenelzine	DOID:3172	Adenoma	-2.43073790509585e-05
DB00158	Folic Acid	DOID:3172	Adenoma	-2.94285562206231e-05
DB01065	Melatonin	DOID:3172	Adenoma	-3.04702530263268e-05
DB09110	Mesna	DOID:769	Neuroblastoma	-4.35022986780553e-05
DB00853	Temozolomide	DOID:3172	Adenoma	-5.59248251320033e-05
DB00762	Irinotecan	DOID:769	Neuroblastoma	-5.80170061049157e-05
DB01234	Dexamethasone	DOID:3172	Adenoma	-5.82007165109144e-05
DB00773	Etoposide	DOID:769	Neuroblastoma	-6.67637002125798e-05
DB00763	Methimazole	DOID:3172	Adenoma	-8.63948904615275e-05
DB00252	Phenytoin	DOID:769	Neuroblastoma	-9.28296492904157e-05
DB02709	Resveratrol	DOID:3172	Adenoma	-9.62921942407324e-05
DB00860	Prednisolone	DOID:255	Hemangioma	-0.000106597987197088
DB00945	Aspirin	DOID:3172	Adenoma	-0.000113536134741132
DB11672	Curcumin	DOID:3172	Adenoma	-0.000115387496687103
DB00252	Phenytoin	DOID:687	Hepatoblastoma	-0.000121258626271381
DB03843	Formaldehyde	DOID:3172	Adenoma	-0.000140271358952504
DB00945	Aspirin	DOID:349	Carcinoma, Signet Ring Cell	-0.000151586245920765
DB04572	Thiotepa	DOID:769	Neuroblastoma	-0.000179492875595877
DB00541	Vincristine	DOID:769	Neuroblastoma	-0.00018327353250297
DB00995	Auranofin	DOID:3172	Adenoma	-0.000183962379623648
DB00853	Temozolomide	DOID:769	Neuroblastoma	-0.000184340203544686
DB02994	Cacodylic Acid	DOID:3172	Adenoma	-0.000196240094445355
DB00661	Verapamil	DOID:687	Hepatoblastoma	-0.000222991523263716
DB08398	2-amino-1-methyl-6-phenylimidazo(4,5-b)pyridine	DOID:3172	Adenoma	-0.000223318001772832
DB00201	Caffeine	DOID:3172	Adenoma	-0.00024952285611618
DB00501	Cimetidine	DOID:349	Carcinoma, Signet Ring Cell	-0.000255532424635885
DB01041	Thalidomide	DOID:5151	Neurofibroma, Plexiform	-0.00026146272043831
DB00554	Piroxicam	DOID:3172	Adenoma	-0.000263676598067974
DB12116	epigallocatechin gallate	DOID:3172	Adenoma	-0.00027215879469572
DB01169	Arsenic Trioxide	DOID:769	Neuroblastoma	-0.000273885187144274
DB00328	Indomethacin	DOID:3172	Adenoma	-0.000291006949294126
DB00188	Bortezomib	DOID:769	Neuroblastoma	-0.000293936636351078
DB00104	Octreotide	DOID:3172	Adenoma	-0.000296655482675157
DB00482	Celecoxib	DOID:769	Neuroblastoma	-0.000311673642427845
DB00544	Fluorouracil	DOID:687	Hepatoblastoma	-0.000315267713146217
DB00531	Cyclophosphamide	DOID:769	Neuroblastoma	-0.00031696431377598
DB01393	Bezafibrate	DOID:3172	Adenoma	-0.000339604766362023
DB01262	Decitabine	DOID:769	Neuroblastoma	-0.00034127449445337
DB01042	Melphalan	DOID:769	Neuroblastoma	-0.000350041563199455
DB11082	Coal Tar	DOID:3172	Adenoma	-0.000355000318444987
DB01174	Phenobarbital	DOID:3172	Adenoma	-0.000360434550074562
DB00605	Sulindac	DOID:3172	Adenoma	-0.000375561430403348
DB00197	Troglitazone	DOID:769	Neuroblastoma	-0.000384277731478033
DB08865	Crizotinib	DOID:769	Neuroblastoma	-0.000390019252346996
DB01008	Busulfan	DOID:769	Neuroblastoma	-0.000404286021812805
DB06510	muraglitazar	DOID:3172	Adenoma	-0.000455332261452057
DB00996	Gabapentin	DOID:3172	Adenoma	-0.000489578812507607
DB13178	Inositol	DOID:3172	Adenoma	-0.000501404350217005
DB00586	Diclofenac	DOID:769	Neuroblastoma	-0.00050663518303723
DB01174	Phenobarbital	DOID:687	Hepatoblastoma	-0.000517278905759089
DB01181	Ifosfamide	DOID:769	Neuroblastoma	-0.000519856150037523
DB00927	Famotidine	DOID:3172	Adenoma	-0.000529821933338337
DB08895	tofacitinib	DOID:3172	Adenoma	-0.000556940034976361
DB01200	Bromocriptine	DOID:3172	Adenoma	-0.000583324962983245
DB04827	Urethane	DOID:3172	Adenoma	-0.000614933298050346
DB11152	Trichloroacetic Acid	DOID:3172	Adenoma	-0.000615913802793078
DB00842	Oxazepam	DOID:3172	Adenoma	-0.000618098602412964
DB00175	Pravastatin	DOID:3172	Adenoma	-0.000627187306214083
DB08809	Dichloroacetic Acid	DOID:3172	Adenoma	-0.000652553894404495
DB00220	Nelfinavir	DOID:3962	Adenocarcinoma, Follicular	-0.000668526885269582
DB01373	Calcium	DOID:8552	Leukemia, Myelogenous, Chronic, BCR-ABL Positive	-0.000693780690327828
DB00563	Methotrexate	DOID:3371	Chondrosarcoma	-0.000716170398902982
DB00982	Isotretinoin	DOID:769	Neuroblastoma	-0.000762460197038017
DB00842	Oxazepam	DOID:687	Hepatoblastoma	-0.000774942958483515
DB00619	Imatinib Mesylate	DOID:3070	Glioma	-0.000775462297214535
DB00762	Irinotecan	DOID:3070	Glioma	-0.000780218081603501
DB01168	Procarbazine	DOID:3070	Glioma	-0.000786130802265195
DB00773	Etoposide	DOID:3070	Glioma	-0.00078896477717133
DB02656	2-(4-morpholinyl)-8-phenyl-4H-1-benzopyran-4-one	DOID:3070	Glioma	-0.000817974915231112
DB13950	Win 55212-2	DOID:3070	Glioma	-0.000830811542295529
DB04216	Quercetin	DOID:3070	Glioma	-0.000832980276428696
DB01206	Lomustine	DOID:3070	Glioma	-0.000836358264916737
DB14001	alpha-Tocopherol	DOID:3070	Glioma	-0.000849370937050786
DB00309	Vindesine	DOID:769	Neuroblastoma	-0.000887933606301738
DB04572	Thiotepa	DOID:3070	Glioma	-0.000901693952624794
DB00541	Vincristine	DOID:3070	Glioma	-0.000905474609777024
DB00853	Temozolomide	DOID:3070	Glioma	-0.000906541280800532
DB01234	Dexamethasone	DOID:3070	Glioma	-0.000908817172816712
DB07352	Apigenin	DOID:3070	Glioma	-0.000918493690455435
DB00126	Ascorbic Acid	DOID:3070	Glioma	-0.000935983074964064
DB02709	Resveratrol	DOID:3070	Glioma	-0.000946908650324485
DB01169	Arsenic Trioxide	DOID:3070	Glioma	-0.000996086264241136
DB00544	Fluorouracil	DOID:3070	Glioma	-0.00100903981329897
DB00188	Bortezomib	DOID:3070	Glioma	-0.00101613771333647
DB00563	Methotrexate	DOID:3070	Glioma	-0.00102260010811711
DB00531	Cyclophosphamide	DOID:3070	Glioma	-0.00103916539100074
DB00262	Carmustine	DOID:3070	Glioma	-0.00105797606192964
DB00938	Salmeterol Xinafoate	DOID:4310	Smooth Muscle Tumor	-0.00105887348757988
DB01042	Melphalan	DOID:3070	Glioma	-0.0010722426403425
DB00136	Calcitriol	DOID:3070	Glioma	-0.00107339806096435
DB06755	beta Carotene	DOID:3070	Glioma	-0.00107427044353453
DB04690	Camptothecin	DOID:3070	Glioma	-0.00107983772232362
DB01041	Thalidomide	DOID:3070	Glioma	-0.00108710396515505
DB08398	2-amino-1-methyl-6-phenylimidazo(4,5-b)pyridine	DOID:8719	Carcinoma in Situ	-0.00109492703653286
DB00197	Troglitazone	DOID:3070	Glioma	-0.0011064788084772
DB11119	Sodium Iodide	DOID:3070	Glioma	-0.00110668587611579
DB00441	gemcitabine	DOID:2671	Carcinoma, Transitional Cell	-0.00111999206448515
DB00795	Sulfasalazine	DOID:2671	Carcinoma, Transitional Cell	-0.00112913920425567
DB00641	Simvastatin	DOID:3070	Glioma	-0.00114100059924011
DB00328	Indomethacin	DOID:3070	Glioma	-0.00114162340538498
DB01234	Dexamethasone	DOID:3355	Fibrosarcoma	-0.00117652182562794
DB09110	Mesna	DOID:2671	Carcinoma, Transitional Cell	-0.00117991130139988
DB01593	Zinc	DOID:3070	Glioma	-0.00119172264136297
DB01168	Procarbazine	DOID:2671	Carcinoma, Transitional Cell	-0.00120033872813158
DB00481	Raloxifene Hydrochloride	DOID:2671	Carcinoma, Transitional Cell	-0.00120735072357131
DB00530	Erlotinib Hydrochloride	DOID:3070	Glioma	-0.00123003558032303
DB12662	naveglitazar	DOID:3355	Fibrosarcoma	-0.00124940472534957
DB00480	Lenalidomide	DOID:0060060	Lymphoma, Non-Hodgkin	-0.00125577731323318
DB01169	Arsenic Trioxide	DOID:3355	Fibrosarcoma	-0.00126379091665046
DB00252	Phenytoin	DOID:1040	Leukemia, Lymphocytic, Chronic, B-Cell	-0.00126838472521157
DB01327	Cefazolin	DOID:2671	Carcinoma, Transitional Cell	-0.00127314236312565
DB03733	ethylene dichloride	DOID:3172	Adenoma	-0.00128707883483542
DB00877	Sirolimus	DOID:1040	Leukemia, Lymphocytic, Chronic, B-Cell	-0.00130968795653247
DB00650	Leucovorin	DOID:3070	Glioma	-0.00131263126614228
DB04572	Thiotepa	DOID:2671	Carcinoma, Transitional Cell	-0.00131590187853009
DB00541	Vincristine	DOID:2671	Carcinoma, Transitional Cell	-0.00131968253465448
DB03783	Phenacetin	DOID:2671	Carcinoma, Transitional Cell	-0.00133979065072892
DB00698	Nitrofurantoin	DOID:2671	Carcinoma, Transitional Cell	-0.00134240759048226
DB00437	Allopurinol	DOID:2671	Carcinoma, Transitional Cell	-0.00136715628801004
DB00537	Ciprofloxacin	DOID:2671	Carcinoma, Transitional Cell	-0.00137554969070913
DB00682	Warfarin	DOID:2671	Carcinoma, Transitional Cell	-0.00137625390088641
DB00945	Aspirin	DOID:2671	Carcinoma, Transitional Cell	-0.00137836051591639
DB00635	Prednisone	DOID:2671	Carcinoma, Transitional Cell	-0.00140010084364245
DB00328	Indomethacin	DOID:3355	Fibrosarcoma	-0.00140932805757049
DB00188	Bortezomib	DOID:2671	Carcinoma, Transitional Cell	-0.00143034563922911
DB00570	Vinblastine	DOID:2671	Carcinoma, Transitional Cell	-0.00143571869267173
DB00563	Methotrexate	DOID:2671	Carcinoma, Transitional Cell	-0.00143680803411811
DB01169	Arsenic Trioxide	DOID:1040	Leukemia, Lymphocytic, Chronic, B-Cell	-0.00144944026238331
DB00531	Cyclophosphamide	DOID:2671	Carcinoma, Transitional Cell	-0.00145337331631473
DB01483	Barbital	DOID:2671	Carcinoma, Transitional Cell	-0.001455178922175
DB02994	Cacodylic Acid	DOID:2671	Carcinoma, Transitional Cell	-0.00146106447606648
DB00563	Methotrexate	DOID:1040	Leukemia, Lymphocytic, Chronic, B-Cell	-0.00147595410675488
DB00317	Gefitinib	DOID:2671	Carcinoma, Transitional Cell	-0.00148089830386927
DB14085	Cadmium	DOID:2671	Carcinoma, Transitional Cell	-0.00148968465793892
DB00531	Cyclophosphamide	DOID:1040	Leukemia, Lymphocytic, Chronic, B-Cell	-0.00149251938916067
DB00305	Mitomycin	DOID:2671	Carcinoma, Transitional Cell	-0.00149290481157777
DB00201	Caffeine	DOID:2671	Carcinoma, Transitional Cell	-0.00151434723843719
DB03496	alvocidib	DOID:1040	Leukemia, Lymphocytic, Chronic, B-Cell	-0.00151439154401684
DB00242	Cladribine	DOID:1040	Leukemia, Lymphocytic, Chronic, B-Cell	-0.00152730677513341
DB00993	Azathioprine	DOID:2671	Carcinoma, Transitional Cell	-0.00153290173190374
DB01041	Thalidomide	DOID:1040	Leukemia, Lymphocytic, Chronic, B-Cell	-0.00154045796442387
DB00970	Dactinomycin	DOID:2671	Carcinoma, Transitional Cell	-0.00154297154448085
DB15588	ursolic acid	DOID:139	Papilloma	-0.00154532367645405
DB00441	gemcitabine	DOID:4552	Carcinoma, Large Cell	-0.00154685549961925
DB12072	orantinib	DOID:3070	Glioma	-0.00155868148191579
DB08633	O-(Chloroacetylcarbamoyl)fumagillol	DOID:2671	Carcinoma, Transitional Cell	-0.00155883616166391
DB00361	Vinorelbine	DOID:4552	Carcinoma, Large Cell	-0.00155913122032808
DB00564	Carbamazepine	DOID:1040	Leukemia, Lymphocytic, Chronic, B-Cell	-0.00156646598988736
DB00184	Nicotine	DOID:2671	Carcinoma, Transitional Cell	-0.00160258649486372
DB00318	Codeine	DOID:2671	Carcinoma, Transitional Cell	-0.00161002979539432
DB01174	Phenobarbital	DOID:2671	Carcinoma, Transitional Cell	-0.00162525893121118
DB00925	Phenoxybenzamine	DOID:1040	Leukemia, Lymphocytic, Chronic, B-Cell	-0.00162722979320523
DB00987	Cytarabine	DOID:1040	Leukemia, Lymphocytic, Chronic, B-Cell	-0.00163776599531423
DB01393	Bezafibrate	DOID:1040	Leukemia, Lymphocytic, Chronic, B-Cell	-0.00164357522044495
DB00181	Baclofen	DOID:2671	Carcinoma, Transitional Cell	-0.00164917641409917
DB00291	Chlorambucil	DOID:2671	Carcinoma, Transitional Cell	-0.00165316260058762
DB01181	Ifosfamide	DOID:2671	Carcinoma, Transitional Cell	-0.00165626515214506
DB00291	Chlorambucil	DOID:1040	Leukemia, Lymphocytic, Chronic, B-Cell	-0.00169230867357656
DB00724	Imiquimod	DOID:8632	Sarcoma, Kaposi	-0.00169669955663904
DB06510	muraglitazar	DOID:2671	Carcinoma, Transitional Cell	-0.00172015664345687
DB00829	Diazepam	DOID:2671	Carcinoma, Transitional Cell	-0.00172318662758181
DB00741	Hydrocortisone	DOID:1040	Leukemia, Lymphocytic, Chronic, B-Cell	-0.0017342999600734
DB00822	Disulfiram	DOID:1040	Leukemia, Lymphocytic, Chronic, B-Cell	-0.00173770398903833
DB00541	Vincristine	DOID:8632	Sarcoma, Kaposi	-0.0017485226045853
DB00853	Temozolomide	DOID:8632	Sarcoma, Kaposi	-0.00174958927573271
DB01179	Podophyllotoxin	DOID:2671	Carcinoma, Transitional Cell	-0.00176203093957988
DB00277	Theophylline	DOID:1040	Leukemia, Lymphocytic, Chronic, B-Cell	-0.00180683371870077
DB00495	Zidovudine	DOID:8632	Sarcoma, Kaposi	-0.00180971210031694
DB00795	Sulfasalazine	DOID:139	Papilloma	-0.00181224026459487
DB00860	Prednisolone	DOID:2671	Carcinoma, Transitional Cell	-0.00181287035004313
DB00171	Adenosine Triphosphate	DOID:4552	Carcinoma, Large Cell	-0.00184598764680316
DB00570	Vinblastine	DOID:8632	Sarcoma, Kaposi	-0.00186455876166863
DB01219	Dantrolene	DOID:2671	Carcinoma, Transitional Cell	-0.00187084681279642
DB00290	Bleomycin	DOID:8632	Sarcoma, Kaposi	-0.00187337940226123
DB00531	Cyclophosphamide	DOID:4552	Carcinoma, Large Cell	-0.00188023675065746
DB00724	Imiquimod	DOID:2513	Carcinoma, Basal Cell	-0.00189922838187312
DB01219	Dantrolene	DOID:1040	Leukemia, Lymphocytic, Chronic, B-Cell	-0.00190999288580312
DB01041	Thalidomide	DOID:8632	Sarcoma, Kaposi	-0.00193015196044027
DB01592	Iron	DOID:139	Papilloma	-0.00193879160142424
DB12418	Saccharin	DOID:2671	Carcinoma, Transitional Cell	-0.00193961272031978
DB01204	Mitoxantrone	DOID:2671	Carcinoma, Transitional Cell	-0.00195307365428637
DB01083	Orlistat	DOID:1040	Leukemia, Lymphocytic, Chronic, B-Cell	-0.00197428370495462
DB01204	Mitoxantrone	DOID:1040	Leukemia, Lymphocytic, Chronic, B-Cell	-0.00199221972700397
DB06774	Capsaicin	DOID:139	Papilloma	-0.00199428341044278
DB08828	HhAntag691	DOID:2513	Carcinoma, Basal Cell	-0.00200195162687195
DB00309	Vindesine	DOID:2671	Carcinoma, Transitional Cell	-0.00202434260890155
DB00126	Ascorbic Acid	DOID:139	Papilloma	-0.00203329206137487
DB00563	Methotrexate	DOID:2513	Carcinoma, Basal Cell	-0.0020681769275222
DB01181	Ifosfamide	DOID:4552	Carcinoma, Large Cell	-0.00208312858657128
DB04743	nimesulide	DOID:139	Papilloma	-0.00209889302340011
DB12298	5-hydroxymethylfurfural	DOID:139	Papilloma	-0.00210454792833975
DB00773	Etoposide	DOID:5485	Sarcoma, Synovial	-0.00210923968324456
DB06767	Ammonium Chloride	DOID:139	Papilloma	-0.00212722407524329
DB04365	Arecoline	DOID:2513	Carcinoma, Basal Cell	-0.00213634246826705
DB00531	Cyclophosphamide	DOID:139	Papilloma	-0.00213647437573777
DB01483	Barbital	DOID:139	Papilloma	-0.00213827998159793
DB01390	Sodium Bicarbonate	DOID:139	Papilloma	-0.00214187314395448
DB02994	Cacodylic Acid	DOID:139	Papilloma	-0.00214416553630131
DB00993	Azathioprine	DOID:2513	Carcinoma, Basal Cell	-0.00216427062553609
DB04365	Arecoline	DOID:139	Papilloma	-0.00218807463390674
DB00541	Vincristine	DOID:5485	Sarcoma, Synovial	-0.00222574951469295
DB09096	Benzoyl Peroxide	DOID:139	Papilloma	-0.00229148262259865
DB03419	Uracil	DOID:139	Papilloma	-0.00231624664996249
DB00812	Phenylbutazone	DOID:139	Papilloma	-0.00234838823994848
DB11091	Hydrogen Peroxide	DOID:139	Papilloma	-0.0023859920168075
DB06510	muraglitazar	DOID:139	Papilloma	-0.00240325770277577
DB01373	Calcium	DOID:0060060	Lymphoma, Non-Hodgkin	-0.00243406773082794
DB10345	Dust	DOID:139	Papilloma	-0.00244329247243763
DB01132	Pioglitazone	DOID:139	Papilloma	-0.00245400843013971
DB00428	Streptozocin	DOID:5485	Sarcoma, Synovial	-0.00246671427017936
DB11616	pirarubicin	DOID:5485	Sarcoma, Synovial	-0.00255510115341978
DB01181	Ifosfamide	DOID:5485	Sarcoma, Synovial	-0.0025623321323292
DB00851	Dacarbazine	DOID:1967	Leiomyosarcoma	-0.00259964133933926
DB08809	Dichloroacetic Acid	DOID:139	Papilloma	-0.00260047933665347
DB12418	Saccharin	DOID:139	Papilloma	-0.00262271378054107
DB06769	Bendamustine Hydrochloride	DOID:1037	Leukemia, Lymphoid	-0.0026546897452307
DB09110	Mesna	DOID:1967	Leiomyosarcoma	-0.00272158540637948
DB00773	Etoposide	DOID:1967	Leiomyosarcoma	-0.0027448468079026
DB00541	Vincristine	DOID:1967	Leiomyosarcoma	-0.0028613566393994
DB01759	kojic acid	DOID:3172	Adenoma	-0.00288019234241271
DB00945	Aspirin	DOID:1967	Leiomyosarcoma	-0.00292003462053697
DB00635	Prednisone	DOID:1967	Leiomyosarcoma	-0.00294177494857967
DB03843	Formaldehyde	DOID:1967	Leiomyosarcoma	-0.0029467698461863
DB00531	Cyclophosphamide	DOID:1967	Leiomyosarcoma	-0.00299504742100726
DB00970	Dactinomycin	DOID:1967	Leiomyosarcoma	-0.00308464564894911
DB01181	Ifosfamide	DOID:1967	Leiomyosarcoma	-0.00319793925727013
DB01033	Mercaptopurine	DOID:9119	Leukemia, Myeloid, Acute	-0.00349127216351547
DB00480	Lenalidomide	DOID:707	Lymphoma, B-Cell	-0.00353805713498173
DB00309	Vindesine	DOID:1967	Leiomyosarcoma	-0.00356601671456575
DB00853	Temozolomide	DOID:3071	Gliosarcoma	-0.0038701143228515
DB00480	Lenalidomide	DOID:9538	Multiple Myeloma	-0.00387413618558546
DB04348	Taurocholic Acid	DOID:1967	Leiomyosarcoma	-0.00397759940639625
DB00531	Cyclophosphamide	DOID:3071	Gliosarcoma	-0.00400273843208981
DB00262	Carmustine	DOID:3071	Gliosarcoma	-0.00402154910486036
DB04690	Camptothecin	DOID:3071	Gliosarcoma	-0.0040434107647383
DB01033	Mercaptopurine	DOID:1037	Leukemia, Lymphoid	-0.0044226542452262
DB06769	Bendamustine Hydrochloride	DOID:1040	Leukemia, Lymphocytic, Chronic, B-Cell	-0.00550098219476985
DB00590	Doxazosin	DOID:127	Choroid Neoplasms	-0.00688163437693962
DB06448	lonafarnib	DOID:9538	Multiple Myeloma	-0.00780811259242925
DB00134	Methionine	DOID:3070	Glioma	-0.00784654529208134
DB01357	Mestranol	DOID:3172	Adenoma	-0.00841192423340492
DB01254	Dasatinib	DOID:8552	Leukemia, Myelogenous, Chronic, BCR-ABL Positive	-0.00847080300034736
DB05258	Interferon-alpha	DOID:8552	Leukemia, Myelogenous, Chronic, BCR-ABL Positive	-0.00880220002562898
DB11467	Thiostrepton	DOID:9538	Multiple Myeloma	-0.00976107328931325
DB00050	cetrorelix	DOID:9538	Multiple Myeloma	-0.0104658361509709
DB06728	aniline	DOID:4235	Sarcoma	-0.0106353831160012
DB01700	AICA ribonucleotide	DOID:3068	Glioblastoma	-0.0115709290997053
DB01017	Minocycline	DOID:3070	Glioma	-0.0120037295250704
DB11251	Tocopherols	DOID:2645	Mesothelioma	-0.0127622942649993
DB01017	Minocycline	DOID:139	Papilloma	-0.013101038510065
DB04815	Clioquinol	DOID:9119	Leukemia, Myeloid, Acute	-0.013563841873254
DB00904	Ondansetron	DOID:171	Neuroectodermal Tumors	-0.0136538267153359
DB00627	Niacin	DOID:9119	Leukemia, Myeloid, Acute	-0.0150867106265505
DB04258	seocalcitol	DOID:3070	Glioma	-0.0171232471662187
DB00727	Nitroglycerin	DOID:4928	Cholangiocarcinoma	-0.0174997695862825
DB06174	Noscapine	DOID:715	Leukemia, T-Cell	-0.018420240808019
DB01162	Terazosin	DOID:2671	Carcinoma, Transitional Cell	-0.0185069373913698
DB06174	Noscapine	DOID:3070	Glioma	-0.0200937988720822
DB11752	bryostatin 1	DOID:0060060	Lymphoma, Non-Hodgkin	-0.022355287581686
DB00422	Methylphenidate	DOID:687	Hepatoblastoma	-0.0231646255861378
DB00594	Amiloride	DOID:2671	Carcinoma, Transitional Cell	-0.0253637775585503
DB04944	acadesine	DOID:1040	Leukemia, Lymphocytic, Chronic, B-Cell	-0.0261504689676382
DB06595	midostaurin	DOID:9119	Leukemia, Myeloid, Acute	-0.0264237834607844
DB11752	bryostatin 1	DOID:1040	Leukemia, Lymphocytic, Chronic, B-Cell	-0.0273917614799242
DB01100	Pimozide	DOID:299	Adenocarcinoma	-0.0280564733303993
DB06595	midostaurin	DOID:349	Carcinoma, Signet Ring Cell	-0.0289355376488699
DB04655	metoprine	DOID:8691	Mycosis Fungoides	-0.030054021620589
DB01211	Clarithromycin	DOID:9538	Multiple Myeloma	-0.0322627581391591
DB06810	Plicamycin	DOID:3247	Rhabdomyosarcoma	-0.0363865008875231
DB06757	Manganese	DOID:3068	Glioblastoma	-0.0364769313754899
DB04655	metoprine	DOID:299	Adenocarcinoma	-0.0368921353703011
DB04868	4-methyl-N-(3-(4-methylimidazol-1-yl)-5-(trifluoromethyl)phenyl)-3-((4-pyridin-3-ylpyrimidin-2-yl)amino)benzamide	DOID:8552	Leukemia, Myelogenous, Chronic, BCR-ABL Positive	-0.0390675512380264
DB03057	Malondialdehyde	DOID:8552	Leukemia, Myelogenous, Chronic, BCR-ABL Positive	-0.0399922854398945
DB04865	Homoharringtonine	DOID:0060058	Lymphoma	-0.0408697443410529
DB11648	afuresertib	DOID:0060060	Lymphoma, Non-Hodgkin	-0.0409958611811694
DB11648	afuresertib	DOID:8543	Hodgkin Disease	-0.0413048469046947
DB11648	afuresertib	DOID:9538	Multiple Myeloma	-0.0436142200535304
DB03057	Malondialdehyde	DOID:11612	Polycystic Ovary Syndrome	-0.0444763685008288
DB00470	Dronabinol	DOID:3070	Glioma	-0.0450450733284902
DB08868	Fingolimod Hydrochloride	DOID:8552	Leukemia, Myelogenous, Chronic, BCR-ABL Positive	-0.0464806380263084
DB00477	Chlorpromazine	DOID:3070	Glioma	-0.0470894633464177
DB06536	tesaglitazar	DOID:255	Hemangioma	-0.0471887321890135
DB14322	Coconut Oil	DOID:3172	Adenoma	-0.0479468297104684
DB00446	Chloramphenicol	DOID:9119	Leukemia, Myeloid, Acute	-0.0482424703806395
DB15304	Carrageenan	DOID:3355	Fibrosarcoma	-0.048586949864989
DB06536	tesaglitazar	DOID:3355	Fibrosarcoma	-0.0487485012785412
DB13911	Eosine I Bluish	DOID:715	Leukemia, T-Cell	-0.0517048867597195
DB00863	Ranitidine	DOID:9206	Barrett Esophagus	-0.0538021152401538
DB00583	Carnitine	DOID:0060060	Lymphoma, Non-Hodgkin	-0.0543327384595649
DB00909	Zonisamide	DOID:9538	Multiple Myeloma	-0.066660807862655
DB11919	O(6)-benzylguanine	DOID:3070	Glioma	-0.0685523494179484
DB08901	ponatinib	DOID:8552	Leukemia, Myelogenous, Chronic, BCR-ABL Positive	-0.0700453863167574
DB04942	tamibarotene	DOID:9538	Multiple Myeloma	-0.0705455078754021
DB01095	Fluvastatin	DOID:9538	Multiple Myeloma	-0.0728930697963944
DB08901	ponatinib	DOID:9119	Leukemia, Myeloid, Acute	-0.07304447272522
DB00435	Nitric Oxide	DOID:0060058	Lymphoma	-0.0738413716711837
DB11175	picolinic acid	DOID:3172	Adenoma	-0.0763539247441359
DB00435	Nitric Oxide	DOID:299	Adenocarcinoma	-0.0766193692785378
DB01080	Vigabatrin	DOID:13515	Tuberous Sclerosis	-0.0773754989230994
DB01394	Colchicine	DOID:9538	Multiple Myeloma	-0.0803374410007074
DB14066	tetrandrine	DOID:9119	Leukemia, Myeloid, Acute	-0.0821546309426203
DB13811	oblimersen	DOID:707	Lymphoma, B-Cell	-0.0867237915770543
DB13811	oblimersen	DOID:9538	Multiple Myeloma	-0.0870598706274953
DB01099	Flucytosine	DOID:3068	Glioblastoma	-0.0877726204932148
DB13811	oblimersen	DOID:1040	Leukemia, Lymphocytic, Chronic, B-Cell	-0.0894779856536956
DB06412	Oxymetholone	DOID:9119	Leukemia, Myeloid, Acute	-0.0954959785807512
DB06412	Oxymetholone	DOID:9538	Multiple Myeloma	-0.0968555380848896
DB00281	Lidocaine	DOID:0060060	Lymphoma, Non-Hodgkin	-0.0986870562025953
DB08882	Linagliptin	DOID:5119	Ovarian Cysts	-0.104139200776652
