# Supplementary material for: DDCM: A Computational Strategy for Drug Repositioning Based on Support-Vector Regression Algorithm
Source: Int J Mol Sci. 2024 May 12;25(10):5267. doi: 10.3390/ijms25105267 (PMC11121335; doi:10.3390/ijms25105267)
Supplement: Supplementary file 1 [file ijms-25-05267-s001.zip › File S4/1_c04.588_CorScore/esophageal cancer_score.csv]

DrugBankID	DrugName	DOID	DiseaseName	score
0.0187397593643073	0.0298840482250721
DB00694	Daunorubicin	DOID:0060060	Lymphoma, Non-Hodgkin	0.756579774334732
DB00694	Daunorubicin	DOID:9119	Leukemia, Myeloid, Acute	0.747415459395584
DB00694	Daunorubicin	DOID:8584	Burkitt Lymphoma	0.744405296149997
DB00694	Daunorubicin	DOID:299	Adenocarcinoma	0.743217288248804
DB00694	Daunorubicin	DOID:1618	Fibroadenoma	0.734907293342987
DB00553	Methoxsalen	DOID:8691	Mycosis Fungoides	0.451017085988456
DB00553	Methoxsalen	DOID:0060061	Lymphoma, T-Cell, Cutaneous	0.445316521518027
DB01162	Terazosin	DOID:2671	Carcinoma, Transitional Cell	0.324654957291987
DB05220	MLN 8237	DOID:769	Neuroblastoma	0.3237110051213
DB11919	O(6)-benzylguanine	DOID:3070	Glioma	0.322628698828449
DB04066	trans-3-(4'-hydroxyphenyl)-2-propenoic acid	DOID:299	Adenocarcinoma	0.305840497287841
DB00421	Spironolactone	DOID:11612	Polycystic Ovary Syndrome	0.272678020824625
DB01177	Idarubicin	DOID:0060058	Lymphoma	0.25765791443684
DB01177	Idarubicin	DOID:0060060	Lymphoma, Non-Hodgkin	0.256816694871948
DB00590	Doxazosin	DOID:127	Choroid Neoplasms	0.255942282217202
DB01394	Colchicine	DOID:9538	Multiple Myeloma	0.247888473255921
DB01177	Idarubicin	DOID:9119	Leukemia, Myeloid, Acute	0.247652379932488
DB06174	Noscapine	DOID:715	Leukemia, T-Cell	0.247293189169798
DB00302	Tranexamic Acid	DOID:127	Choroid Neoplasms	0.243583921149376
DB01177	Idarubicin	DOID:9538	Multiple Myeloma	0.242761489849613
DB09054	idelalisib	DOID:0060058	Lymphoma	0.240837566700156
DB06174	Noscapine	DOID:3070	Glioma	0.240141848803765
DB11616	pirarubicin	DOID:9119	Leukemia, Myeloid, Acute	0.227471165459929
DB09054	idelalisib	DOID:1037	Leukemia, Lymphoid	0.225538608317563
DB11616	pirarubicin	DOID:2645	Mesothelioma	0.224169141620155
DB00213	Pantoprazole	DOID:9206	Barrett Esophagus	0.213401166816424
DB13811	oblimersen	DOID:707	Lymphoma, B-Cell	0.209886740093133
DB01099	Flucytosine	DOID:3068	Glioblastoma	0.209431738619189
DB13811	oblimersen	DOID:9538	Multiple Myeloma	0.208198505212865
DB09350	Piperonyl Butoxide	DOID:3172	Adenoma	0.205773845750134
DB11616	pirarubicin	DOID:5485	Sarcoma, Synovial	0.205513533084254
DB09053	PCI 32765	DOID:1037	Leukemia, Lymphoid	0.198795042692546
DB13811	oblimersen	DOID:1040	Leukemia, Lymphocytic, Chronic, B-Cell	0.197268049966381
DB00443	Betamethasone	DOID:255	Hemangioma	0.196599832085531
DB01217	Anastrozole	DOID:299	Adenocarcinoma	0.192417573414345
DB00681	Amphotericin B	DOID:3068	Glioblastoma	0.190145546166416
DB09053	PCI 32765	DOID:1040	Leukemia, Lymphocytic, Chronic, B-Cell	0.188267121239939
DB06176	romidepsin	DOID:0060061	Lymphoma, T-Cell, Cutaneous	0.187092331001248
DB04571	Trioxsalen	DOID:8691	Mycosis Fungoides	0.184252059316822
DB11648	afuresertib	DOID:0060060	Lymphoma, Non-Hodgkin	0.182741816831207
DB11648	afuresertib	DOID:8543	Hodgkin Disease	0.179351202026427
DB01073	fludarabine	DOID:9119	Leukemia, Myeloid, Acute	0.176549054147775
DB06641	perifosine	DOID:3068	Glioblastoma	0.172775480419906
DB01073	fludarabine	DOID:1037	Leukemia, Lymphoid	0.171255630269954
DB11648	afuresertib	DOID:9538	Multiple Myeloma	0.168686611807885
DB01073	fludarabine	DOID:1040	Leukemia, Lymphocytic, Chronic, B-Cell	0.160727708817735
DB01033	Mercaptopurine	DOID:9119	Leukemia, Myeloid, Acute	0.155408379008207
DB00448	Lansoprazole	DOID:9206	Barrett Esophagus	0.151712735783683
DB01033	Mercaptopurine	DOID:1037	Leukemia, Lymphoid	0.150114955129959
DB11752	bryostatin 1	DOID:0060060	Lymphoma, Non-Hodgkin	0.148182735585063
DB06176	romidepsin	DOID:2671	Carcinoma, Transitional Cell	0.143750134489187
DB00806	Pentoxifylline	DOID:0060061	Lymphoma, T-Cell, Cutaneous	0.143028256700425
DB12948	3,4-dihydroxybenzohydroxamic acid	DOID:0050902	Medulloblastoma	0.141356456489626
DB00724	Imiquimod	DOID:255	Hemangioma	0.140719956651345
DB06448	lonafarnib	DOID:9538	Multiple Myeloma	0.140280864449671
DB01254	Dasatinib	DOID:8552	Leukemia, Myelogenous, Chronic, BCR-ABL Positive	0.140253613124588
DB04942	tamibarotene	DOID:9538	Multiple Myeloma	0.140054151948531
DB11251	Tocopherols	DOID:2645	Mesothelioma	0.13540827837342
DB01268	Sunitinib	DOID:169	Neuroendocrine Tumors	0.134806866199777
DB00724	Imiquimod	DOID:2513	Carcinoma, Basal Cell	0.128749065256869
DB00724	Imiquimod	DOID:8632	Sarcoma, Kaposi	0.128078298634118
DB01268	Sunitinib	DOID:9253	Gastrointestinal Stromal Tumors	0.127389264786068
DB01759	kojic acid	DOID:3172	Adenoma	0.125769587451089
DB08804	Nandrolone Decanoate	DOID:255	Hemangioma	0.124911891645271
DB00338	Omeprazole	DOID:9206	Barrett Esophagus	0.123476660535081
DB11752	bryostatin 1	DOID:1040	Leukemia, Lymphocytic, Chronic, B-Cell	0.12319707531554
DB12948	3,4-dihydroxybenzohydroxamic acid	DOID:3070	Glioma	0.121610351217016
DB00143	Glutathione	DOID:11612	Polycystic Ovary Syndrome	0.11537653075003
DB00806	Pentoxifylline	DOID:1037	Leukemia, Lymphoid	0.112350159590657
DB05260	gallium nitrate	DOID:0060060	Lymphoma, Non-Hodgkin	0.111629315711768
DB06810	Plicamycin	DOID:3247	Rhabdomyosarcoma	0.111549905865276
DB12948	3,4-dihydroxybenzohydroxamic acid	DOID:3071	Gliosarcoma	0.108160848486652
DB01136	Carvedilol	DOID:3070	Glioma	0.104773711787984
DB01138	Sulfinpyrazone	DOID:9538	Multiple Myeloma	0.103807265405776
DB12025	triptolide	DOID:9119	Leukemia, Myeloid, Acute	0.101466970707077
DB06179	darinaparsin	DOID:8543	Hodgkin Disease	0.0985569316253225
DB00014	Goserelin	DOID:127	Choroid Neoplasms	0.097985659474072
DB12025	triptolide	DOID:9538	Multiple Myeloma	0.0965760806223885
DB01080	Vigabatrin	DOID:13515	Tuberous Sclerosis	0.0962510916127697
DB01017	Minocycline	DOID:3070	Glioma	0.0944160996196834
DB03068	pyrimidin-2-one beta-ribofuranoside	DOID:9538	Multiple Myeloma	0.0910530535505529
DB11663	2-(1H-indazol-4-yl)-6-(4-methanesulfonylpiperazin-1-ylmethyl)-4-morpholin-4-ylthieno(3,2-d)pyrimidine	DOID:9253	Gastrointestinal Stromal Tumors	0.09036911839577
DB01017	Minocycline	DOID:139	Papilloma	0.0902110496711197
DB11663	2-(1H-indazol-4-yl)-6-(4-methanesulfonylpiperazin-1-ylmethyl)-4-morpholin-4-ylthieno(3,2-d)pyrimidine	DOID:0060058	Lymphoma	0.0884417633968697
DB01115	Nifedipine	DOID:3068	Glioblastoma	0.0882421007798526
DB06179	darinaparsin	DOID:9538	Multiple Myeloma	0.0878923414058415
DB06809	plerixafor octahydrochloride	DOID:3068	Glioblastoma	0.0877345875382636
DB04690	Camptothecin	DOID:1037	Leukemia, Lymphoid	0.0871318472911797
DB14545	hydrocortisone hemisuccinate	DOID:0060058	Lymphoma	0.0851787853919519
DB01115	Nifedipine	DOID:127	Choroid Neoplasms	0.085080343068741
DB13014	hypericin	DOID:3068	Glioblastoma	0.0795052509987307
DB04690	Camptothecin	DOID:3070	Glioma	0.0775915958939475
DB14322	Coconut Oil	DOID:3172	Adenoma	0.0762884538699513
DB11663	2-(1H-indazol-4-yl)-6-(4-methanesulfonylpiperazin-1-ylmethyl)-4-morpholin-4-ylthieno(3,2-d)pyrimidine	DOID:3247	Rhabdomyosarcoma	0.0756923948461252
DB11663	2-(1H-indazol-4-yl)-6-(4-methanesulfonylpiperazin-1-ylmethyl)-4-morpholin-4-ylthieno(3,2-d)pyrimidine	DOID:707	Lymphoma, B-Cell	0.0752335736889611
DB11663	2-(1H-indazol-4-yl)-6-(4-methanesulfonylpiperazin-1-ylmethyl)-4-morpholin-4-ylthieno(3,2-d)pyrimidine	DOID:9538	Multiple Myeloma	0.0735453388082381
DB13964	Peanut Oil	DOID:3172	Adenoma	0.072698421337642
DB04258	seocalcitol	DOID:3070	Glioma	0.0700585692400675
DB00863	Ranitidine	DOID:9206	Barrett Esophagus	0.0668896070603227
DB00276	Amsacrine	DOID:9119	Leukemia, Myeloid, Acute	0.0662832816343806
DB00196	Fluconazole	DOID:3068	Glioblastoma	0.0659524111746687
DB00717	Norethindrone	DOID:3172	Adenoma	0.0656857206226016
DB00742	Mannitol	DOID:3070	Glioma	0.0652882605639129
DB04690	Camptothecin	DOID:3071	Gliosarcoma	0.0641420931640773
DB00815	Sodium Dodecyl Sulfate	DOID:299	Adenocarcinoma	0.0622852965171186
DB00276	Amsacrine	DOID:299	Adenocarcinoma	0.062085110487657
DB00291	Chlorambucil	DOID:0060058	Lymphoma	0.0583731046569631
DB05088	tetrathiomolybdate	DOID:2645	Mesothelioma	0.0580360143466732
DB00291	Chlorambucil	DOID:0060060	Lymphoma, Non-Hodgkin	0.057531885092136
DB00909	Zonisamide	DOID:9538	Multiple Myeloma	0.0574482352214922
DB04868	4-methyl-N-(3-(4-methylimidazol-1-yl)-5-(trifluoromethyl)phenyl)-3-((4-pyridin-3-ylpyrimidin-2-yl)amino)benzamide	DOID:8552	Leukemia, Myelogenous, Chronic, BCR-ABL Positive	0.0573621555896668
DB06287	temsirolimus	DOID:13515	Tuberous Sclerosis	0.0560253460677171
DB06444	HU 211	DOID:3070	Glioma	0.0549939251712641
DB06287	temsirolimus	DOID:3068	Glioblastoma	0.0509214499178765
DB00480	Lenalidomide	DOID:0060060	Lymphoma, Non-Hodgkin	0.0486366394329465
DB05258	Interferon-alpha	DOID:8552	Leukemia, Myelogenous, Chronic, BCR-ABL Positive	0.047569997258798
DB00431	Hexachlorocyclohexane	DOID:0060060	Lymphoma, Non-Hodgkin	0.0474643738384724
DB11152	Trichloroacetic Acid	DOID:3172	Adenoma	0.0474084204642886
DB11890	Cilengitide	DOID:3068	Glioblastoma	0.0463059526125754
DB00470	Dronabinol	DOID:3070	Glioma	0.0451899142685082
DB00291	Chlorambucil	DOID:299	Adenocarcinoma	0.0441693990061793
DB00291	Chlorambucil	DOID:1037	Leukemia, Lymphoid	0.0430741462747757
DB00627	Niacin	DOID:9119	Leukemia, Myeloid, Acute	0.0420345036400427
DB13911	Eosine I Bluish	DOID:715	Leukemia, T-Cell	0.0407078395266036
DB00262	Carmustine	DOID:8691	Mycosis Fungoides	0.0406843671576493
DB00855	Aminolevulinic Acid	DOID:8691	Mycosis Fungoides	0.0405358072640722
DB04815	Clioquinol	DOID:9119	Leukemia, Myeloid, Acute	0.0400247742757034
DB06287	temsirolimus	DOID:2645	Mesothelioma	0.0381016546552155
DB11617	Aclarubicin	DOID:9119	Leukemia, Myeloid, Acute	0.0362724267454244
DB00480	Lenalidomide	DOID:707	Lymphoma, B-Cell	0.0362696692919888
DB13069	Nimustine	DOID:3068	Glioblastoma	0.035584274162082
DB13069	Nimustine	DOID:4359	Melanoma, Amelanotic	0.0354901374103607
DB00242	Cladribine	DOID:0060061	Lymphoma, T-Cell, Cutaneous	0.0351433544704554
DB00563	Methotrexate	DOID:0060061	Lymphoma, T-Cell, Cutaneous	0.0350659764775552
DB02546	Vorinostat	DOID:0060061	Lymphoma, T-Cell, Cutaneous	0.0349737542752919
DB00307	Bexarotene	DOID:0060061	Lymphoma, T-Cell, Cutaneous	0.0349631861402071
DB00480	Lenalidomide	DOID:9538	Multiple Myeloma	0.0345814344106694
DB00291	Chlorambucil	DOID:1040	Leukemia, Lymphocytic, Chronic, B-Cell	0.032546224822219
DB02424	geldanamycin	DOID:3068	Glioblastoma	0.0323945308711355
DB00291	Chlorambucil	DOID:2671	Carcinoma, Transitional Cell	0.0304100468729711
DB00446	Chloramphenicol	DOID:9119	Leukemia, Myeloid, Acute	0.0303869974096229
DB01590	Everolimus	DOID:169	Neuroendocrine Tumors	0.0291484875004513
DB00104	Octreotide	DOID:169	Neuroendocrine Tumors	0.0285257445615197
DB00435	Nitric Oxide	DOID:0060058	Lymphoma	0.026881831192112
DB00619	Imatinib Mesylate	DOID:8552	Leukemia, Myelogenous, Chronic, BCR-ABL Positive	0.0266164942496681
DB00437	Allopurinol	DOID:8552	Leukemia, Myelogenous, Chronic, BCR-ABL Positive	0.0266020672904923
DB00860	Prednisolone	DOID:8552	Leukemia, Myelogenous, Chronic, BCR-ABL Positive	0.026527911956661
DB01005	Hydroxyurea	DOID:8552	Leukemia, Myelogenous, Chronic, BCR-ABL Positive	0.026502660207596
DB00675	Tamoxifen	DOID:1192	Nerve Sheath Neoplasms	0.0264661666753669
DB00987	Cytarabine	DOID:8552	Leukemia, Myelogenous, Chronic, BCR-ABL Positive	0.0263903037788991
DB01234	Dexamethasone	DOID:8552	Leukemia, Myelogenous, Chronic, BCR-ABL Positive	0.0262851632260284
DB00398	Sorafenib	DOID:8552	Leukemia, Myelogenous, Chronic, BCR-ABL Positive	0.0262718471808352
DB04572	Thiotepa	DOID:8552	Leukemia, Myelogenous, Chronic, BCR-ABL Positive	0.0262451271112978
DB00755	Tretinoin	DOID:8552	Leukemia, Myelogenous, Chronic, BCR-ABL Positive	0.0262328977576121
DB02546	Vorinostat	DOID:8552	Leukemia, Myelogenous, Chronic, BCR-ABL Positive	0.0261824570882392
DB01008	Busulfan	DOID:8552	Leukemia, Myelogenous, Chronic, BCR-ABL Positive	0.0261198491826691
DB01262	Decitabine	DOID:8552	Leukemia, Myelogenous, Chronic, BCR-ABL Positive	0.0261165013437612
DB00744	zileuton	DOID:8552	Leukemia, Myelogenous, Chronic, BCR-ABL Positive	0.0259624249207753
DB00877	Sirolimus	DOID:13515	Tuberous Sclerosis	0.0244531005400184
DB01590	Everolimus	DOID:13515	Tuberous Sclerosis	0.0244196641548422
DB00619	Imatinib Mesylate	DOID:9253	Gastrointestinal Stromal Tumors	0.0219560077096608
DB00398	Sorafenib	DOID:9253	Gastrointestinal Stromal Tumors	0.0216113606421642
DB06510	muraglitazar	DOID:3382	Liposarcoma	0.0213479517427007
DB00197	Troglitazone	DOID:3382	Liposarcoma	0.021335867896553
DB00398	Sorafenib	DOID:3382	Liposarcoma	0.0211777948542453
DB04824	Phenolphthalein	DOID:0060058	Lymphoma	0.0208413509225368
DB12662	naveglitazar	DOID:3382	Liposarcoma	0.0206837144204401
DB00571	Propranolol	DOID:255	Hemangioma	0.020647488843283
DB00220	Nelfinavir	DOID:3382	Liposarcoma	0.0206465495282449
DB09073	palbociclib	DOID:3382	Liposarcoma	0.0205032487200778
DB00943	Zalcitabine	DOID:0060058	Lymphoma	0.0202150459019752
DB00959	Methylprednisolone	DOID:0060058	Lymphoma	0.0199853641845871
DB00773	Etoposide	DOID:0060058	Lymphoma	0.0198936554397977
DB00227	Lovastatin	DOID:0060058	Lymphoma	0.0198516741342543
DB01168	Procarbazine	DOID:0060058	Lymphoma	0.019842373439228
DB00650	Leucovorin	DOID:0060058	Lymphoma	0.0198419175247508
DB01041	Thalidomide	DOID:0060058	Lymphoma	0.0198073085251953
DB00987	Cytarabine	DOID:0060058	Lymphoma	0.0198024622391055
DB11094	Vitamin D	DOID:0060058	Lymphoma	0.0197897462904426
DB01181	Ifosfamide	DOID:0060058	Lymphoma	0.0197392438799127
DB01234	Dexamethasone	DOID:0060058	Lymphoma	0.0196973216866261
DB00563	Methotrexate	DOID:0060058	Lymphoma	0.0196868377501263
DB01204	Mitoxantrone	DOID:0060058	Lymphoma	0.0196827656758933
DB04572	Thiotepa	DOID:0060058	Lymphoma	0.0196572855716253
DB11672	Curcumin	DOID:0060058	Lymphoma	0.0196313822029004
DB02375	myricetin	DOID:3068	Glioblastoma	0.0196122522760338
DB08398	2-amino-1-methyl-6-phenylimidazo(4,5-b)pyridine	DOID:0060058	Lymphoma	0.0196065458806611
DB00290	Bleomycin	DOID:0060058	Lymphoma	0.0196060571635042
DB00262	Carmustine	DOID:0060058	Lymphoma	0.0196046639603518
DB00136	Calcitriol	DOID:0060058	Lymphoma	0.0195941023991866
DB00993	Azathioprine	DOID:0060058	Lymphoma	0.0195741226120552
DB02994	Cacodylic Acid	DOID:0060058	Lymphoma	0.0195661572181729
DB01262	Decitabine	DOID:0060058	Lymphoma	0.019528659803703
DB00851	Dacarbazine	DOID:3068	Glioblastoma	0.0195255012681748
DB01030	Topotecan	DOID:3068	Glioblastoma	0.0195178900770547
DB00564	Carbamazepine	DOID:0060058	Lymphoma	0.0195025508522511
DB00851	Dacarbazine	DOID:4359	Melanoma, Amelanotic	0.0194313645166022
DB00688	Mycophenolic Acid	DOID:0060058	Lymphoma	0.0193734800221348
DB00795	Sulfasalazine	DOID:3068	Glioblastoma	0.0193622382616039
DB00255	Diethylstilbestrol	DOID:0060058	Lymphoma	0.019335897181294
DB02169	Okadaic Acid	DOID:3068	Glioblastoma	0.0193257319243103
DB01041	Thalidomide	DOID:3068	Glioblastoma	0.0193195454449633
DB00313	Valproic Acid	DOID:3068	Glioblastoma	0.0193029238026823
DB00970	Dactinomycin	DOID:3068	Glioblastoma	0.0192865030040346
DB00444	Teniposide	DOID:3068	Glioblastoma	0.0192675272893619
DB01206	Lomustine	DOID:0060058	Lymphoma	0.019246110604751
DB06774	Capsaicin	DOID:3068	Glioblastoma	0.019232540792093
DB00317	Gefitinib	DOID:3068	Glioblastoma	0.0192256852918438
DB01234	Dexamethasone	DOID:3068	Glioblastoma	0.0192095586063652
DB00982	Isotretinoin	DOID:0060058	Lymphoma	0.0191811383590701
DB00762	Irinotecan	DOID:3068	Glioblastoma	0.0191775003111849
DB00945	Aspirin	DOID:3068	Glioblastoma	0.0191769501535783
DB00437	Allopurinol	DOID:0060060	Lymphoma, Non-Hodgkin	0.0191730061849378
DB00851	Dacarbazine	DOID:0060060	Lymphoma, Non-Hodgkin	0.0191720447836188
DB04216	Quercetin	DOID:3068	Glioblastoma	0.019170054448209
DB01645	Genistein	DOID:3068	Glioblastoma	0.0191658787794298
DB01030	Topotecan	DOID:0060060	Lymphoma, Non-Hodgkin	0.0191644335927585
DB00755	Tretinoin	DOID:3068	Glioblastoma	0.0191572931374515
DB00675	Tamoxifen	DOID:4359	Melanoma, Amelanotic	0.0191567947451134
DB00959	Methylprednisolone	DOID:0060060	Lymphoma, Non-Hodgkin	0.0191441446188012
DB11672	Curcumin	DOID:3068	Glioblastoma	0.0191436191215586
DB05424	Canertinib	DOID:3068	Glioblastoma	0.0191413151535755
DB00262	Carmustine	DOID:3068	Glioblastoma	0.0191169008786418
DB00860	Prednisolone	DOID:0060060	Lymphoma, Non-Hodgkin	0.0190988508517211
DB00829	Diazepam	DOID:3068	Glioblastoma	0.0190932293108155
DB00608	Chloroquine	DOID:3068	Glioblastoma	0.0190863380632296
DB00773	Etoposide	DOID:0060060	Lymphoma, Non-Hodgkin	0.0190524358746038
DB13323	Trichloroethylene	DOID:0060060	Lymphoma, Non-Hodgkin	0.0190075050554368
DB01168	Procarbazine	DOID:0060060	Lymphoma, Non-Hodgkin	0.0190011538741806
DB00650	Leucovorin	DOID:0060060	Lymphoma, Non-Hodgkin	0.019000697960279
DB00252	Phenytoin	DOID:0060060	Lymphoma, Non-Hodgkin	0.0189832039290714
DB01041	Thalidomide	DOID:0060060	Lymphoma, Non-Hodgkin	0.0189660889608425
DB00987	Cytarabine	DOID:0060060	Lymphoma, Non-Hodgkin	0.0189612426739663
DB00441	gemcitabine	DOID:0060060	Lymphoma, Non-Hodgkin	0.0189606949202923
DB00772	Malathion	DOID:0060060	Lymphoma, Non-Hodgkin	0.0189579886091003
DB01042	Melphalan	DOID:3068	Glioblastoma	0.0189514573413931
DB00444	Teniposide	DOID:0060060	Lymphoma, Non-Hodgkin	0.018914070805637
DB01181	Ifosfamide	DOID:0060060	Lymphoma, Non-Hodgkin	0.0188980243144892
DB08901	ponatinib	DOID:8552	Leukemia, Myelogenous, Chronic, BCR-ABL Positive	0.0188801149612727
DB00563	Methotrexate	DOID:0060060	Lymphoma, Non-Hodgkin	0.0188456181852628
DB01204	Mitoxantrone	DOID:0060060	Lymphoma, Non-Hodgkin	0.0188415461115636
DB13424	DDT	DOID:0060060	Lymphoma, Non-Hodgkin	0.0188215007016899
DB04572	Thiotepa	DOID:0060060	Lymphoma, Non-Hodgkin	0.0188160660067238
DB05076	Fenretinide	DOID:3068	Glioblastoma	0.0187768948258928
DB00290	Bleomycin	DOID:0060060	Lymphoma, Non-Hodgkin	0.0187648375980829
DB01206	Lomustine	DOID:3068	Glioblastoma	0.0187583475238529
DB00136	Calcitriol	DOID:0060060	Lymphoma, Non-Hodgkin	0.0187528828334425
DB09110	Mesna	DOID:0060060	Lymphoma, Non-Hodgkin	0.0187482413021099
DB00624	Testosterone	DOID:3068	Glioblastoma	0.0187367517696377
DB00993	Azathioprine	DOID:0060060	Lymphoma, Non-Hodgkin	0.0187329030466952
DB01179	Podophyllotoxin	DOID:2671	Carcinoma, Transitional Cell	0.0187313093240769
DB01008	Busulfan	DOID:0060060	Lymphoma, Non-Hodgkin	0.0186907880777429
DB14085	Cadmium	DOID:0060060	Lymphoma, Non-Hodgkin	0.0186864178426105
DB01042	Melphalan	DOID:0060060	Lymphoma, Non-Hodgkin	0.0185980008575521
DB00624	Testosterone	DOID:0060060	Lymphoma, Non-Hodgkin	0.0183832952854592
DB00755	Tretinoin	DOID:9206	Barrett Esophagus	0.017469263830761
DB15304	Carrageenan	DOID:3355	Fibrosarcoma	0.0172779939319376
DB12445	nitroaspirin	DOID:9206	Barrett Esophagus	0.0172601545869897
DB00242	Cladribine	DOID:285	Leukemia, Hairy Cell	0.0167442468198953
DB00137	Lutein	DOID:11612	Polycystic Ovary Syndrome	0.0165202710137016
DB00928	Azacitidine	DOID:285	Leukemia, Hairy Cell	0.0163933969244141
DB03843	Formaldehyde	DOID:127	Choroid Neoplasms	0.0161290494124668
DB00675	Tamoxifen	DOID:127	Choroid Neoplasms	0.0160891737854589
DB00783	Estradiol	DOID:127	Choroid Neoplasms	0.016053285544205
DB00481	Raloxifene Hydrochloride	DOID:127	Choroid Neoplasms	0.0160423706739832
DB01645	Genistein	DOID:127	Choroid Neoplasms	0.0160041210687933
DB11672	Curcumin	DOID:127	Choroid Neoplasms	0.0159818614101344
DB00007	Leuprolide	DOID:127	Choroid Neoplasms	0.0159295202677168
DB00925	Phenoxybenzamine	DOID:127	Choroid Neoplasms	0.0158447371653089
DB00888	Mechlorethamine	DOID:8543	Hodgkin Disease	0.0157945155683028
DB00636	Clofibrate	DOID:127	Choroid Neoplasms	0.01579137566765
DB00851	Dacarbazine	DOID:8543	Hodgkin Disease	0.0157814299802403
DB00959	Methylprednisolone	DOID:8543	Hodgkin Disease	0.0157535298154001
DB06825	Triptorelin Pamoate	DOID:127	Choroid Neoplasms	0.0157192259249975
DB00860	Prednisolone	DOID:8543	Hodgkin Disease	0.0157082360474852
DB00255	Diethylstilbestrol	DOID:127	Choroid Neoplasms	0.0156863763889974
DB00773	Etoposide	DOID:8543	Hodgkin Disease	0.0156618210691795
DB01168	Procarbazine	DOID:8543	Hodgkin Disease	0.0156105390701097
DB00650	Leucovorin	DOID:8543	Hodgkin Disease	0.0156100831548951
DB00996	Gabapentin	DOID:127	Choroid Neoplasms	0.0156083641885298
DB00252	Phenytoin	DOID:8543	Hodgkin Disease	0.0155925891251663
DB00987	Cytarabine	DOID:8543	Hodgkin Disease	0.0155706278698404
DB00441	gemcitabine	DOID:8543	Hodgkin Disease	0.0155700801157623
DB00396	Progesterone	DOID:127	Choroid Neoplasms	0.0155692384190105
DB00570	Vinblastine	DOID:8543	Hodgkin Disease	0.0155294032586721
DB00444	Teniposide	DOID:8543	Hodgkin Disease	0.0155234560011404
DB01181	Ifosfamide	DOID:8543	Hodgkin Disease	0.015507409510509
DB00563	Methotrexate	DOID:8543	Hodgkin Disease	0.0154550033813639
DB01204	Mitoxantrone	DOID:8543	Hodgkin Disease	0.0154509313063755
DB04572	Thiotepa	DOID:8543	Hodgkin Disease	0.0154254512025938
DB00428	Streptozocin	DOID:8543	Hodgkin Disease	0.0153811267364787
DB00290	Bleomycin	DOID:8543	Hodgkin Disease	0.0153742227935676
DB00262	Carmustine	DOID:8543	Hodgkin Disease	0.0153728295904725
DB01008	Busulfan	DOID:8543	Hodgkin Disease	0.0153001732737805
DB01042	Melphalan	DOID:8543	Hodgkin Disease	0.0152073860533055
DB01206	Lomustine	DOID:8543	Hodgkin Disease	0.0150142762354711
DB00727	Nitroglycerin	DOID:4928	Cholangiocarcinoma	0.0148665642541936
DB00773	Etoposide	DOID:0050902	Medulloblastoma	0.0148005509316169
DB01168	Procarbazine	DOID:0050902	Medulloblastoma	0.0147492689328613
DB00650	Leucovorin	DOID:0050902	Medulloblastoma	0.0147488130179769
DB00987	Cytarabine	DOID:0050902	Medulloblastoma	0.0147093577328579
DB00783	Estradiol	DOID:0050902	Medulloblastoma	0.0146097018291145
DB00563	Methotrexate	DOID:0050902	Medulloblastoma	0.0145937332430046
DB00398	Sorafenib	DOID:0050902	Medulloblastoma	0.0145909011359726
DB04572	Thiotepa	DOID:0050902	Medulloblastoma	0.0145641810648871
DB00755	Tretinoin	DOID:0050902	Medulloblastoma	0.014551951710871
DB00262	Carmustine	DOID:0050902	Medulloblastoma	0.0145115594530245
DB02546	Vorinostat	DOID:0050902	Medulloblastoma	0.0145015110421727
DB01008	Busulfan	DOID:0050902	Medulloblastoma	0.0144389031375871
DB01042	Melphalan	DOID:0050902	Medulloblastoma	0.0143461159168981
DB00603	Medroxyprogesterone Acetate	DOID:3007	Carcinoma, Ductal	0.0143460968732061
DB00630	Alendronate	DOID:4305	Giant Cell Tumor of Bone	0.0136720431526063
DB00399	Zoledronic Acid	DOID:4305	Giant Cell Tumor of Bone	0.0133829429343435
DB00282	Pamidronate	DOID:4305	Giant Cell Tumor of Bone	0.0128921853346808
DB00435	Nitric Oxide	DOID:299	Adenocarcinoma	0.0126781255414428
DB08868	Fingolimod Hydrochloride	DOID:8552	Leukemia, Myelogenous, Chronic, BCR-ABL Positive	0.012654585846354
DB06595	midostaurin	DOID:9119	Leukemia, Myeloid, Acute	0.0122760099625858
DB01065	Melatonin	DOID:4928	Cholangiocarcinoma	0.0118542019610661
DB01701	propylene dichloride	DOID:4928	Cholangiocarcinoma	0.0117606198384953
DB01041	Thalidomide	DOID:4928	Cholangiocarcinoma	0.0116089229079805
DB01174	Phenobarbital	DOID:4928	Cholangiocarcinoma	0.0115989899512989
DB00563	Methotrexate	DOID:4928	Cholangiocarcinoma	0.0114884521325997
DB00262	Carmustine	DOID:4928	Cholangiocarcinoma	0.0114062783421698
DB00603	Medroxyprogesterone Acetate	DOID:3319	Lymphangioleiomyomatosis	0.0106488573252226
DB06757	Manganese	DOID:3068	Glioblastoma	0.0106082173506321
DB00884	Risedronic Acid	DOID:2645	Mesothelioma	0.0104684474924177
DB15334	biochanin A	DOID:3068	Glioblastoma	0.0104064190577411
DB00437	Allopurinol	DOID:9119	Leukemia, Myeloid, Acute	0.0100086912465223
DB00860	Prednisolone	DOID:9119	Leukemia, Myeloid, Acute	0.00993453591162829
DB01393	Bezafibrate	DOID:9119	Leukemia, Myeloid, Acute	0.00991153933228661
DB01005	Hydroxyurea	DOID:9119	Leukemia, Myeloid, Acute	0.0099092841643813
DB00773	Etoposide	DOID:9119	Leukemia, Myeloid, Acute	0.00988812093503322
DB00197	Troglitazone	DOID:9119	Leukemia, Myeloid, Acute	0.00983654417956403
DB01041	Thalidomide	DOID:9119	Leukemia, Myeloid, Acute	0.00980177402187277
DB00987	Cytarabine	DOID:9119	Leukemia, Myeloid, Acute	0.00979692773542906
DB00313	Valproic Acid	DOID:9119	Leukemia, Myeloid, Acute	0.00978515237915989
DB11094	Vitamin D	DOID:9119	Leukemia, Myeloid, Acute	0.00978421178535216
DB00242	Cladribine	DOID:9119	Leukemia, Myeloid, Acute	0.0097586812393966
DB01181	Ifosfamide	DOID:9119	Leukemia, Myeloid, Acute	0.00973370937624329
DB01234	Dexamethasone	DOID:9119	Leukemia, Myeloid, Acute	0.00969178718240205
DB00563	Methotrexate	DOID:9119	Leukemia, Myeloid, Acute	0.00968130324598038
DB00398	Sorafenib	DOID:9119	Leukemia, Myeloid, Acute	0.00967847113759834
DB01204	Mitoxantrone	DOID:9119	Leukemia, Myeloid, Acute	0.00967723117154184
DB00523	Alitretinoin	DOID:9119	Leukemia, Myeloid, Acute	0.00967150970706721
DB00762	Irinotecan	DOID:9119	Leukemia, Myeloid, Acute	0.00965972888764854
DB00755	Tretinoin	DOID:9119	Leukemia, Myeloid, Acute	0.0096395217138725
DB00136	Calcitriol	DOID:9119	Leukemia, Myeloid, Acute	0.00958856789479245
DB00608	Chloroquine	DOID:9119	Leukemia, Myeloid, Acute	0.00956856663973538
DB01008	Busulfan	DOID:9119	Leukemia, Myeloid, Acute	0.00952647313875854
DB01262	Decitabine	DOID:9119	Leukemia, Myeloid, Acute	0.00952312529942256
DB00928	Azacitidine	DOID:9119	Leukemia, Myeloid, Acute	0.00940783134493373
DB00746	Deferoxamine	DOID:9119	Leukemia, Myeloid, Acute	0.00939526334234042
DB00603	Medroxyprogesterone Acetate	DOID:9119	Leukemia, Myeloid, Acute	0.00927618651371187
DB02546	Vorinostat	DOID:3246	Rhabdomyosarcoma, Embryonal	0.00902640196556748
DB00812	Phenylbutazone	DOID:9119	Leukemia, Myeloid, Acute	0.00901875333012514
DB09073	palbociclib	DOID:9119	Leukemia, Myeloid, Acute	0.0090039250035272
DB00947	Fulvestrant	DOID:769	Neuroblastoma	0.00797825844416611
DB00959	Methylprednisolone	DOID:171	Neuroectodermal Tumors	0.0079498705733112
DB00753	Isoflurane	DOID:3172	Adenoma	0.00786627438399012
DB00422	Methylphenidate	DOID:687	Hepatoblastoma	0.00781557838125879
DB00563	Methotrexate	DOID:171	Neuroectodermal Tumors	0.00765134413904445
DB00762	Irinotecan	DOID:171	Neuroectodermal Tumors	0.00762976978108787
DB04572	Thiotepa	DOID:171	Neuroectodermal Tumors	0.00762179196022816
DB00851	Dacarbazine	DOID:3247	Rhabdomyosarcoma	0.00726389579760411
DB01168	Procarbazine	DOID:4844	Ependymoma	0.00719018105074459
DB01041	Thalidomide	DOID:4844	Ependymoma	0.00715511613776965
DB00773	Etoposide	DOID:3247	Rhabdomyosarcoma	0.00714428688791324
DB00987	Cytarabine	DOID:3247	Rhabdomyosarcoma	0.00705309368902896
DB00313	Valproic Acid	DOID:3247	Rhabdomyosarcoma	0.00704131833321431
DB00563	Methotrexate	DOID:4844	Ependymoma	0.00703464536148246
DB00970	Dactinomycin	DOID:3247	Rhabdomyosarcoma	0.00702489753366242
DB00570	Vinblastine	DOID:3247	Rhabdomyosarcoma	0.00701186907764795
DB01181	Ifosfamide	DOID:3247	Rhabdomyosarcoma	0.00698987532890527
DB00783	Estradiol	DOID:3247	Rhabdomyosarcoma	0.00695343778584023
DB00262	Carmustine	DOID:4844	Ependymoma	0.00695247157093837
DB00563	Methotrexate	DOID:3247	Rhabdomyosarcoma	0.00693746919909577
DB01204	Mitoxantrone	DOID:3247	Rhabdomyosarcoma	0.00693339712525542
DB00860	Prednisolone	DOID:8584	Burkitt Lymphoma	0.006924372667235
DB00762	Irinotecan	DOID:3247	Rhabdomyosarcoma	0.00691589484170807
DB00755	Tretinoin	DOID:3247	Rhabdomyosarcoma	0.00689568766657667
DB00773	Etoposide	DOID:8584	Burkitt Lymphoma	0.00687795768920507
DB09110	Mesna	DOID:3247	Rhabdomyosarcoma	0.00684009231659097
DB00650	Leucovorin	DOID:8584	Burkitt Lymphoma	0.00682621977479814
DB00987	Cytarabine	DOID:8584	Burkitt Lymphoma	0.00678676448886195
DB01262	Decitabine	DOID:3247	Rhabdomyosarcoma	0.00677929125373877
DB00860	Prednisolone	DOID:707	Lymphoma, B-Cell	0.00673188070910102
DB01181	Ifosfamide	DOID:8584	Burkitt Lymphoma	0.00672354613051418
DB00619	Imatinib Mesylate	DOID:2645	Mesothelioma	0.00672109436663337
DB09153	Sodium Chloride	DOID:899	Cervical Intraepithelial Neoplasia	0.00672050673648084
DB00773	Etoposide	DOID:3069	Astrocytoma	0.00670670163709675
DB01042	Melphalan	DOID:3247	Rhabdomyosarcoma	0.00668985187212456
DB00773	Etoposide	DOID:2994	Neoplasms, Germ Cell and Embryonal	0.00668734083776101
DB00773	Etoposide	DOID:707	Lymphoma, B-Cell	0.00668546573202544
DB01234	Dexamethasone	DOID:8584	Burkitt Lymphoma	0.00668162393628924
DB00530	Erlotinib Hydrochloride	DOID:2645	Mesothelioma	0.00667148212680413
DB00563	Methotrexate	DOID:8584	Burkitt Lymphoma	0.00667114000009628
DB13323	Trichloroethylene	DOID:3069	Astrocytoma	0.00666177081818997
DB01168	Procarbazine	DOID:3069	Astrocytoma	0.00665541963808503
DB01168	Procarbazine	DOID:707	Lymphoma, B-Cell	0.00663418373203384
DB14574	Cobalt	DOID:3247	Rhabdomyosarcoma	0.00662793376170567
DB00987	Cytarabine	DOID:707	Lymphoma, B-Cell	0.00659427253241907
DB00773	Etoposide	DOID:2645	Mesothelioma	0.00658609709459679
DB09110	Mesna	DOID:8584	Burkitt Lymphoma	0.00657376311732011
DB00242	Cladribine	DOID:707	Lymphoma, B-Cell	0.00655602603631511
DB00570	Vinblastine	DOID:2994	Neoplasms, Germ Cell and Embryonal	0.00655492302636373
DB00293	raltitrexed	DOID:2645	Mesothelioma	0.00655433103066427
DB01181	Ifosfamide	DOID:2994	Neoplasms, Germ Cell and Embryonal	0.00653292927886806
DB01181	Ifosfamide	DOID:707	Lymphoma, B-Cell	0.00653105417239486
DB00877	Sirolimus	DOID:2645	Mesothelioma	0.00652940912672939
DB01041	Thalidomide	DOID:2645	Mesothelioma	0.00649975018155757
DB00441	gemcitabine	DOID:2645	Mesothelioma	0.00649435614035587
DB00563	Methotrexate	DOID:707	Lymphoma, B-Cell	0.00647864804302989
DB00361	Vinorelbine	DOID:2645	Mesothelioma	0.00646785020626872
DB00773	Etoposide	DOID:4440	Seminoma	0.0064483584143642
DB01042	Melphalan	DOID:8584	Burkitt Lymphoma	0.00642352267266766
DB00262	Carmustine	DOID:3069	Astrocytoma	0.00641771015944226
DB00317	Gefitinib	DOID:2645	Mesothelioma	0.00640589002789937
DB00290	Bleomycin	DOID:2994	Neoplasms, Germ Cell and Embryonal	0.00639974256197862
DB02546	Vorinostat	DOID:707	Lymphoma, B-Cell	0.0063864258417432
DB00398	Sorafenib	DOID:2645	Mesothelioma	0.00637644729686304
DB00993	Azathioprine	DOID:707	Lymphoma, B-Cell	0.0063659329045791
DB00945	Aspirin	DOID:2645	Mesothelioma	0.00635715489095601
DB00641	Simvastatin	DOID:707	Lymphoma, B-Cell	0.00634953921209513
DB11672	Curcumin	DOID:2645	Mesothelioma	0.00632382385836738
DB01008	Busulfan	DOID:707	Lymphoma, B-Cell	0.00632381793593995
DB00399	Zoledronic Acid	DOID:2645	Mesothelioma	0.00631781584687108
DB00864	Tacrolimus	DOID:707	Lymphoma, B-Cell	0.006267437193757
DB00977	Ethinyl Estradiol	DOID:2645	Mesothelioma	0.00624597998095311
DB01042	Melphalan	DOID:707	Lymphoma, B-Cell	0.00623103071572029
DB09130	Copper	DOID:2645	Mesothelioma	0.00620983254322072
DB00642	Pemetrexed	DOID:2645	Mesothelioma	0.00618237500022811
DB00499	Flutamide	DOID:299	Adenocarcinoma	0.00617674577647742
DB00688	Mycophenolic Acid	DOID:707	Lymphoma, B-Cell	0.00616529031529334
DB01206	Lomustine	DOID:3069	Astrocytoma	0.00605915680332547
DB01094	hesperetin	DOID:299	Adenocarcinoma	0.00600714778129818
DB00859	Penicillamine	DOID:2645	Mesothelioma	0.00599560120609555
DB05076	Fenretinide	DOID:2645	Mesothelioma	0.00595709956243518
DB09153	Sodium Chloride	DOID:299	Adenocarcinoma	0.00586079169236697
DB01065	Melatonin	DOID:299	Adenocarcinoma	0.00584888192825339
DB00851	Dacarbazine	DOID:299	Adenocarcinoma	0.00580955869898281
DB09073	palbociclib	DOID:2994	Neoplasms, Germ Cell and Embryonal	0.00580314490638267
DB01030	Topotecan	DOID:299	Adenocarcinoma	0.0058019475071216
DB01151	Desipramine	DOID:299	Adenocarcinoma	0.00578182806784877
DB00530	Erlotinib Hydrochloride	DOID:299	Adenocarcinoma	0.00577533481965942
DB00336	Nitrofurazone	DOID:4440	Seminoma	0.00577385839036326
DB00860	Prednisolone	DOID:299	Adenocarcinoma	0.00573636476553308
DB01005	Hydroxyurea	DOID:299	Adenocarcinoma	0.00571111301829008
DB00773	Etoposide	DOID:299	Adenocarcinoma	0.00568994978806314
DB00183	Pentagastrin	DOID:299	Adenocarcinoma	0.00567481649114687
DB00293	raltitrexed	DOID:299	Adenocarcinoma	0.00565818372421312
DB00655	Estrone	DOID:299	Adenocarcinoma	0.0056557662037644
DB01168	Procarbazine	DOID:299	Adenocarcinoma	0.00563866778877875
DB00650	Leucovorin	DOID:299	Adenocarcinoma	0.00563821187416558
DB08059	Wortmannin	DOID:299	Adenocarcinoma	0.00563501642919606
DB00441	gemcitabine	DOID:299	Adenocarcinoma	0.00559820883407802
DB01174	Phenobarbital	DOID:299	Adenocarcinoma	0.00559366991817756
DB00313	Valproic Acid	DOID:299	Adenocarcinoma	0.00558698123281287
DB03843	Formaldehyde	DOID:299	Adenocarcinoma	0.00557486455445
DB00361	Vinorelbine	DOID:299	Adenocarcinoma	0.00557170289987807
DB01181	Ifosfamide	DOID:299	Adenocarcinoma	0.00553553822866704
DB00675	Tamoxifen	DOID:299	Adenocarcinoma	0.00553498892679505
DB03568	Butyric Acid	DOID:299	Adenocarcinoma	0.00551051841315253
DB00317	Gefitinib	DOID:299	Adenocarcinoma	0.00550974272065519
DB00482	Celecoxib	DOID:299	Adenocarcinoma	0.00550588872762114
DB00783	Estradiol	DOID:299	Adenocarcinoma	0.00549910068576587
DB00563	Methotrexate	DOID:299	Adenocarcinoma	0.00548313210023377
DB04216	Quercetin	DOID:4236	Carcinosarcoma	0.00548021156536072
DB00762	Irinotecan	DOID:299	Adenocarcinoma	0.00546155774204271
DB00945	Aspirin	DOID:299	Adenocarcinoma	0.00546100758543089
DB01645	Genistein	DOID:299	Adenocarcinoma	0.0054499362085183
DB08398	2-amino-1-methyl-6-phenylimidazo(4,5-b)pyridine	DOID:4236	Carcinosarcoma	0.00542893991766569
DB00428	Streptozocin	DOID:299	Adenocarcinoma	0.00540925545487925
DB08398	2-amino-1-methyl-6-phenylimidazo(4,5-b)pyridine	DOID:299	Adenocarcinoma	0.00540284022996484
DB00262	Carmustine	DOID:299	Adenocarcinoma	0.00540095830901643
DB02546	Vorinostat	DOID:299	Adenocarcinoma	0.00539090989829427
DB04743	nimesulide	DOID:299	Adenocarcinoma	0.00537689857244983
DB00007	Leuprolide	DOID:299	Adenocarcinoma	0.00537533541017954
DB00993	Azathioprine	DOID:299	Adenocarcinoma	0.00537041696075224
DB00977	Ethinyl Estradiol	DOID:299	Adenocarcinoma	0.00534983267503808
DB00201	Caffeine	DOID:299	Adenocarcinoma	0.00533067494393258
DB00357	Aminoglutethimide	DOID:299	Adenocarcinoma	0.00528581514965909
DB00882	Clomiphene	DOID:299	Adenocarcinoma	0.00528090135889769
DB00257	Clotrimazole	DOID:299	Adenocarcinoma	0.00525184570135262
DB01042	Melphalan	DOID:299	Adenocarcinoma	0.00523551477244011
DB13853	Anethole Trithione	DOID:299	Adenocarcinoma	0.00521420237895742
DB01436	alfacalcidol	DOID:299	Adenocarcinoma	0.00519398996985032
DB07232	veliparib	DOID:299	Adenocarcinoma	0.00517909080284951
DB06825	Triptorelin Pamoate	DOID:299	Adenocarcinoma	0.00516504106665028
DB00255	Diethylstilbestrol	DOID:299	Adenocarcinoma	0.00513219153076117
DB11716	Misonidazole	DOID:299	Adenocarcinoma	0.00511417239154432
DB01030	Topotecan	DOID:9538	Multiple Myeloma	0.00510922857034668
DB00959	Methylprednisolone	DOID:9538	Multiple Myeloma	0.00508893959693602
DB00603	Medroxyprogesterone Acetate	DOID:299	Adenocarcinoma	0.00507801536729557
DB00526	Oxaliplatin	DOID:299	Adenocarcinoma	0.00507007858498687
DB05076	Fenretinide	DOID:299	Adenocarcinoma	0.00506095225546899
DB00996	Gabapentin	DOID:299	Adenocarcinoma	0.0050541793302199
DB00763	Methimazole	DOID:299	Adenocarcinoma	0.00504570574821939
DB00860	Prednisolone	DOID:9538	Multiple Myeloma	0.00504364582847794
DB00951	Isoniazid	DOID:299	Adenocarcinoma	0.00504309929016467
DB00624	Testosterone	DOID:299	Adenocarcinoma	0.00502080920030146
DB00396	Progesterone	DOID:299	Adenocarcinoma	0.00501505356055443
DB01050	Ibuprofen	DOID:299	Adenocarcinoma	0.00501032945563162
DB00773	Etoposide	DOID:9538	Multiple Myeloma	0.00499723085059367
DB04786	Suramin	DOID:9538	Multiple Myeloma	0.00499020936700489
DB04930	Permethrin	DOID:9538	Multiple Myeloma	0.00498857507869399
DB00104	Octreotide	DOID:299	Adenocarcinoma	0.00497708249739537
DB01168	Procarbazine	DOID:9538	Multiple Myeloma	0.004945948851733
DB00322	Floxuridine	DOID:299	Adenocarcinoma	0.00494096771675601
DB00877	Sirolimus	DOID:9538	Multiple Myeloma	0.00494054288404744
DB00252	Phenytoin	DOID:9538	Multiple Myeloma	0.00492799890724838
DB04827	Urethane	DOID:299	Adenocarcinoma	0.00492308781168216
DB01041	Thalidomide	DOID:9538	Multiple Myeloma	0.00491088393876327
DB00987	Cytarabine	DOID:9538	Multiple Myeloma	0.0049060376521366
DB00441	gemcitabine	DOID:9538	Multiple Myeloma	0.00490548989679285
DB12418	Saccharin	DOID:299	Adenocarcinoma	0.00489341319047809
DB00890	Dienestrol	DOID:299	Adenocarcinoma	0.00487145776211462
DB06543	astaxanthine	DOID:299	Adenocarcinoma	0.00485183095575858
DB00675	Tamoxifen	DOID:9538	Multiple Myeloma	0.00484226998997084
DB05294	N-(4-bromo-2-fluorophenyl)-6-methoxy-7-((1-methylpiperidin-4-yl)methoxy)quinazolin-4-amine	DOID:299	Adenocarcinoma	0.00483284454764954
DB06774	Capsaicin	DOID:9538	Multiple Myeloma	0.00482387928583572
DB00482	Celecoxib	DOID:9538	Multiple Myeloma	0.00481316979053403
DB01168	Procarbazine	DOID:3181	Oligodendroglioma	0.00480773793035241
DB01234	Dexamethasone	DOID:9538	Multiple Myeloma	0.00480089709910958
DB00481	Raloxifene Hydrochloride	DOID:9538	Multiple Myeloma	0.00479546687890897
DB00563	Methotrexate	DOID:9538	Multiple Myeloma	0.0047904131619898
DB11529	Melengestrol Acetate	DOID:299	Adenocarcinoma	0.00476817014563446
DB04572	Thiotepa	DOID:9538	Multiple Myeloma	0.00476086098377793
DB00755	Tretinoin	DOID:9538	Multiple Myeloma	0.00474863163040951
DB01181	Ifosfamide	DOID:3192	Neurilemmoma	0.00473747379407552
DB11672	Curcumin	DOID:9538	Multiple Myeloma	0.00473495761328335
DB00399	Zoledronic Acid	DOID:9538	Multiple Myeloma	0.00472894960441739
DB00437	Allopurinol	DOID:1037	Leukemia, Lymphoid	0.00471526736753569
DB00262	Carmustine	DOID:9538	Multiple Myeloma	0.00470823937187381
DB00136	Calcitriol	DOID:9538	Multiple Myeloma	0.00469767781090802
DB01167	Itraconazole	DOID:9538	Multiple Myeloma	0.00466213952394878
DB00682	Warfarin	DOID:9538	Multiple Myeloma	0.00465383408074604
DB01008	Busulfan	DOID:9538	Multiple Myeloma	0.0046355830544571
DB01262	Decitabine	DOID:9538	Multiple Myeloma	0.00463223521613454
DB00762	Irinotecan	DOID:3181	Oligodendroglioma	0.00463062788306701
DB04572	Thiotepa	DOID:3181	Oligodendroglioma	0.00462265006269624
DB01005	Hydroxyurea	DOID:1037	Leukemia, Lymphoid	0.00461586028543026
DB00262	Carmustine	DOID:3192	Neurilemmoma	0.00460289387389334
DB00262	Carmustine	DOID:3181	Oligodendroglioma	0.00457002845060916
DB01042	Melphalan	DOID:9538	Multiple Myeloma	0.00454279583442219
DB00928	Azacitidine	DOID:9538	Multiple Myeloma	0.00451694126111279
DB00987	Cytarabine	DOID:1037	Leukemia, Lymphoid	0.00450350385684706
DB00242	Cladribine	DOID:1037	Leukemia, Lymphoid	0.00446525736103487
DB04960	tipifarnib	DOID:9538	Multiple Myeloma	0.00444279095047717
DB00636	Clofibrate	DOID:3507	Dermatofibrosarcoma	0.00442918250107782
DB00563	Methotrexate	DOID:1037	Leukemia, Lymphoid	0.00438787936781093
DB00126	Ascorbic Acid	DOID:1037	Leukemia, Lymphoid	0.00438570008150885
DB01204	Mitoxantrone	DOID:1037	Leukemia, Lymphoid	0.0043838072926401
DB04572	Thiotepa	DOID:1037	Leukemia, Lymphoid	0.00435832718945806
DB00136	Calcitriol	DOID:1037	Leukemia, Lymphoid	0.00429514401615405
DB00499	Flutamide	DOID:11612	Polycystic Ovary Syndrome	0.00428547570877491
DB00162	Vitamin A	DOID:9538	Multiple Myeloma	0.00423881683721739
DB00282	Pamidronate	DOID:9538	Multiple Myeloma	0.00423819200411035
DB01206	Lomustine	DOID:3181	Oligodendroglioma	0.00421147509580122
DB00720	Clodronic Acid	DOID:9538	Multiple Myeloma	0.00407892663608411
DB00851	Dacarbazine	DOID:4235	Sarcoma	0.00388493218353281
DB00277	Theophylline	DOID:1037	Leukemia, Lymphoid	0.00383735534912999
DB01393	Bezafibrate	DOID:11612	Polycystic Ovary Syndrome	0.00382209811910084
DB00331	Metformin	DOID:11612	Polycystic Ovary Syndrome	0.00378000173508841
DB04839	Cyproterone Acetate	DOID:11612	Polycystic Ovary Syndrome	0.00376951343364418
DB00773	Etoposide	DOID:4235	Sarcoma	0.00376532327330237
DB00197	Troglitazone	DOID:11612	Polycystic Ovary Syndrome	0.0037471029662437
DB01083	Orlistat	DOID:11612	Polycystic Ovary Syndrome	0.00372501439887651
DB00227	Lovastatin	DOID:4235	Sarcoma	0.00372334196841262
DB00650	Leucovorin	DOID:4235	Sarcoma	0.00371358535965616
DB00313	Valproic Acid	DOID:11612	Polycystic Ovary Syndrome	0.00369571116614398
DB00158	Folic Acid	DOID:11612	Polycystic Ovary Syndrome	0.00367155522251039
DB01708	Dehydroepiandrosterone	DOID:299	Adenocarcinoma	0.00366627009429443
DB01181	Ifosfamide	DOID:4235	Sarcoma	0.00361091171506001
DB00783	Estradiol	DOID:11612	Polycystic Ovary Syndrome	0.00360783061825876
DB00126	Ascorbic Acid	DOID:11612	Polycystic Ovary Syndrome	0.00358968274681759
DB00563	Methotrexate	DOID:4235	Sarcoma	0.00355850558550852
DB11672	Curcumin	DOID:4235	Sarcoma	0.00350305003759921
DB00428	Streptozocin	DOID:4235	Sarcoma	0.00348462894094315
DB00641	Simvastatin	DOID:11612	Polycystic Ovary Syndrome	0.0034627532010254
DB09110	Mesna	DOID:4235	Sarcoma	0.0034611287021612
DB00977	Ethinyl Estradiol	DOID:11612	Polycystic Ovary Syndrome	0.00345856260801769
DB00201	Caffeine	DOID:4235	Sarcoma	0.00340604842830539
DB00882	Clomiphene	DOID:11612	Polycystic Ovary Syndrome	0.00338963129181802
DB06595	midostaurin	DOID:349	Carcinoma, Signet Ring Cell	0.00335392300269266
DB12881	indole-3-carbinol	DOID:5119	Ovarian Cysts	0.00334418464153385
DB05109	Trabectedin	DOID:4235	Sarcoma	0.00333280181534112
DB04539	glyphosate	DOID:11612	Polycystic Ovary Syndrome	0.00330524459148274
DB00928	Azacitidine	DOID:4235	Sarcoma	0.00328503368464839
DB13178	Inositol	DOID:11612	Polycystic Ovary Syndrome	0.00326368835832147
DB00412	Rosiglitazone	DOID:11612	Polycystic Ovary Syndrome	0.00323180841457438
DB11094	Vitamin D	DOID:2512	Basal Cell Nevus Syndrome	0.0032257140426486
DB00675	Tamoxifen	DOID:5119	Ovarian Cysts	0.00321318394842773
DB00783	Estradiol	DOID:5119	Ovarian Cysts	0.0031772957065237
DB08828	HhAntag691	DOID:2512	Basal Cell Nevus Syndrome	0.00316573213150684
DB01006	Letrozole	DOID:11612	Polycystic Ovary Syndrome	0.00315541253708229
DB00603	Medroxyprogesterone Acetate	DOID:4235	Sarcoma	0.00315338885239713
DB00624	Testosterone	DOID:11612	Polycystic Ovary Syndrome	0.00312953913379621
DB00396	Progesterone	DOID:11612	Polycystic Ovary Syndrome	0.00312378349409892
DB01006	Letrozole	DOID:5119	Ovarian Cysts	0.00272487762507279
DB00780	Phenelzine	DOID:255	Hemangioma	0.00271247597773261
DB00396	Progesterone	DOID:5119	Ovarian Cysts	0.00269324858178166
DB00860	Prednisolone	DOID:255	Hemangioma	0.00266063911146919
DB00255	Diethylstilbestrol	DOID:4468	Adenocarcinoma, Clear Cell	0.00261593125959791
DB00313	Valproic Acid	DOID:255	Hemangioma	0.0025112555789446
DB00993	Azathioprine	DOID:255	Hemangioma	0.00229469130676963
DB08901	ponatinib	DOID:9119	Leukemia, Myeloid, Acute	0.00228673891740483
DB00987	Cytarabine	DOID:715	Leukemia, T-Cell	0.0021145928255164
DB00987	Cytarabine	DOID:8864	Leukemia, Monocytic, Acute	0.00193966603848184
DB01356	Lithium	DOID:255	Hemangioma	0.00190784846775305
DB03057	Malondialdehyde	DOID:8552	Leukemia, Myelogenous, Chronic, BCR-ABL Positive	0.00183024931726239
DB01168	Procarbazine	DOID:5241	Hemangioblastoma	0.00181591788146107
DB00570	Vinblastine	DOID:3308	Carcinoma, Embryonal	0.00179882202777959
DB01708	Dehydroepiandrosterone	DOID:11612	Polycystic Ovary Syndrome	0.00177500002825282
DB00755	Tretinoin	DOID:3308	Carcinoma, Embryonal	0.00168264061683665
DB00563	Methotrexate	DOID:5241	Hemangioblastoma	0.00166038219168207
DB00290	Bleomycin	DOID:3308	Carcinoma, Embryonal	0.00164364156166741
DB01406	Danazol	DOID:127	Choroid Neoplasms	0.00137940681341564
DB00945	Aspirin	DOID:349	Carcinoma, Signet Ring Cell	0.000737091770103504
DB00501	Cimetidine	DOID:349	Carcinoma, Signet Ring Cell	0.000639240540781572
DB00220	Nelfinavir	DOID:3962	Adenocarcinoma, Follicular	-0.00155177527880879
DB00661	Verapamil	DOID:687	Hepatoblastoma	-0.00171834390661774
DB00252	Phenytoin	DOID:687	Hepatoblastoma	-0.00174906309496681
DB01174	Phenobarbital	DOID:687	Hepatoblastoma	-0.00177611102220521
DB01041	Thalidomide	DOID:5151	Neurofibroma, Plexiform	-0.00177789465214406
DB04106	fotemustine	DOID:3068	Glioblastoma	-0.00187111902891113
DB04630	Aldosterone	DOID:3172	Adenoma	-0.00189731637782176
DB00851	Dacarbazine	DOID:769	Neuroblastoma	-0.00199514899295128
DB01030	Topotecan	DOID:769	Neuroblastoma	-0.00200276018458956
DB00773	Etoposide	DOID:769	Neuroblastoma	-0.00211475790382787
DB00842	Oxazepam	DOID:687	Hepatoblastoma	-0.00213121909299174
DB12257	Platinum	DOID:769	Neuroblastoma	-0.00214733348040186
DB00197	Troglitazone	DOID:769	Neuroblastoma	-0.00216633465818061
DB00252	Phenytoin	DOID:769	Neuroblastoma	-0.00218398984843748
DB01065	Melatonin	DOID:3172	Adenoma	-0.00226367893876889
DB00712	Flurbiprofen	DOID:3172	Adenoma	-0.00226428154845371
DB01181	Ifosfamide	DOID:769	Neuroblastoma	-0.00226916946264577
DB00482	Celecoxib	DOID:769	Neuroblastoma	-0.00229881896479567
DB00780	Phenelzine	DOID:3172	Adenoma	-0.00232435923334462
DB00762	Irinotecan	DOID:769	Neuroblastoma	-0.00234314994989138
DB04572	Thiotepa	DOID:769	Neuroblastoma	-0.00235112777139546
DB14513	Magnesium	DOID:3172	Adenoma	-0.00235679958502155
DB01393	Bezafibrate	DOID:3172	Adenoma	-0.00239919267977484
DB09110	Mesna	DOID:769	Neuroblastoma	-0.00241895247521456
DB04930	Permethrin	DOID:3172	Adenoma	-0.00243126685034678
DB06510	muraglitazar	DOID:3172	Adenoma	-0.00246210398557412
DB01008	Busulfan	DOID:769	Neuroblastoma	-0.00247640569976149
DB01262	Decitabine	DOID:769	Neuroblastoma	-0.00247975353940388
DB00586	Diclofenac	DOID:769	Neuroblastoma	-0.00249099669661978
DB01174	Phenobarbital	DOID:3172	Adenoma	-0.00251889094667046
DB03843	Formaldehyde	DOID:3172	Adenoma	-0.00253769631256917
DB00158	Folic Acid	DOID:3172	Adenoma	-0.00254973557621252
DB01042	Melphalan	DOID:769	Neuroblastoma	-0.00256919292037905
DB01234	Dexamethasone	DOID:3172	Adenoma	-0.00261894482948888
DB00945	Aspirin	DOID:3172	Adenoma	-0.00265155327958722
DB12116	epigallocatechin gallate	DOID:3172	Adenoma	-0.00265628203019963
DB11672	Curcumin	DOID:3172	Adenoma	-0.00268488431371061
DB01582	Sulfamethazine	DOID:3172	Adenoma	-0.0026932786990701
DB08398	2-amino-1-methyl-6-phenylimidazo(4,5-b)pyridine	DOID:3172	Adenoma	-0.00270972063520425
DB00313	Valproic Acid	DOID:1618	Fibroadenoma	-0.00272301367246341
DB02994	Cacodylic Acid	DOID:3172	Adenoma	-0.00275010929801178
DB01200	Bromocriptine	DOID:3172	Adenoma	-0.00276870574430754
DB00201	Caffeine	DOID:3172	Adenoma	-0.00278188592158424
DB00982	Isotretinoin	DOID:769	Neuroblastoma	-0.00282727498304869
DB00995	Auranofin	DOID:3172	Adenoma	-0.00283121925984098
DB00842	Oxazepam	DOID:3172	Adenoma	-0.00287399901846197
DB11082	Coal Tar	DOID:3172	Adenoma	-0.00291651119905723
DB13178	Inositol	DOID:3172	Adenoma	-0.00295760244037435
DB00927	Famotidine	DOID:3172	Adenoma	-0.00300964258414771
DB00603	Medroxyprogesterone Acetate	DOID:3172	Adenoma	-0.00303454549827942
DB00996	Gabapentin	DOID:3172	Adenoma	-0.00305838153512633
DB00763	Methimazole	DOID:3172	Adenoma	-0.00306685511831795
DB00104	Octreotide	DOID:3172	Adenoma	-0.0031354783679356
DB04827	Urethane	DOID:3172	Adenoma	-0.00318947305379114
DB08809	Dichloroacetic Acid	DOID:3172	Adenoma	-0.00320252848409153
DB00175	Pravastatin	DOID:3172	Adenoma	-0.00322442635976294
DB09276	Gold Sodium Thiomalate	DOID:3172	Adenoma	-0.00323576984465856
DB03733	ethylene dichloride	DOID:3172	Adenoma	-0.00385514394058628
DB08889	carfilzomib	DOID:9538	Multiple Myeloma	-0.00412424673612288
DB00563	Methotrexate	DOID:3371	Chondrosarcoma	-0.00449965786880036
DB00619	Imatinib Mesylate	DOID:3070	Glioma	-0.00481055706940348
DB13950	Win 55212-2	DOID:3070	Glioma	-0.00484946411846554
DB00530	Erlotinib Hydrochloride	DOID:3070	Glioma	-0.00486016930887878
DB04348	Taurocholic Acid	DOID:1967	Leiomyosarcoma	-0.00488244309964081
DB00773	Etoposide	DOID:3070	Glioma	-0.00494555433918187
DB14001	alpha-Tocopherol	DOID:3070	Glioma	-0.00496992092719006
DB01168	Procarbazine	DOID:3070	Glioma	-0.00499683633984405
DB00197	Troglitazone	DOID:3070	Glioma	-0.00499713109565914
DB00650	Leucovorin	DOID:3070	Glioma	-0.00499729225491397
DB01041	Thalidomide	DOID:3070	Glioma	-0.00503190125352049
DB00675	Tamoxifen	DOID:3070	Glioma	-0.0051005152008492
DB07352	Apigenin	DOID:3070	Glioma	-0.00513113299963663
DB01234	Dexamethasone	DOID:3070	Glioma	-0.00514188809183125
DB02656	2-(4-morpholinyl)-8-phenyl-4H-1-benzopyran-4-one	DOID:3070	Glioma	-0.0051491987807073
DB00563	Methotrexate	DOID:3070	Glioma	-0.00515237202895147
DB00126	Ascorbic Acid	DOID:3070	Glioma	-0.00515455131538012
DB00762	Irinotecan	DOID:3070	Glioma	-0.00517394638773139
DB04216	Quercetin	DOID:3070	Glioma	-0.00518139225028946
DB04572	Thiotepa	DOID:3070	Glioma	-0.0051819242074076
DB00938	Salmeterol Xinafoate	DOID:4310	Smooth Muscle Tumor	-0.00522575328778041
DB00262	Carmustine	DOID:3070	Glioma	-0.00523454582010441
DB00136	Calcitriol	DOID:3070	Glioma	-0.00524510738009676
DB06755	beta Carotene	DOID:3070	Glioma	-0.0052624846351681
DB00641	Simvastatin	DOID:3070	Glioma	-0.00528148085982183
DB08895	tofacitinib	DOID:3172	Adenoma	-0.00530221461817648
DB01042	Melphalan	DOID:3070	Glioma	-0.00539998935666075
DB01234	Dexamethasone	DOID:3355	Fibrosarcoma	-0.00541480833088492
DB01206	Lomustine	DOID:3070	Glioma	-0.00559309917488493
DB08398	2-amino-1-methyl-6-phenylimidazo(4,5-b)pyridine	DOID:8719	Carcinoma in Situ	-0.00570157157259921
DB11119	Sodium Iodide	DOID:3070	Glioma	-0.00572218670228319
DB12072	orantinib	DOID:3070	Glioma	-0.00578192056379012
DB00959	Methylprednisolone	DOID:1040	Leukemia, Lymphocytic, Chronic, B-Cell	-0.00584151565078983
DB01393	Bezafibrate	DOID:1040	Leukemia, Lymphocytic, Chronic, B-Cell	-0.00590980599831514
DB12662	naveglitazar	DOID:3355	Fibrosarcoma	-0.00592220480953631
DB00877	Sirolimus	DOID:1040	Leukemia, Lymphocytic, Chronic, B-Cell	-0.00598991236399282
DB00252	Phenytoin	DOID:1040	Leukemia, Lymphocytic, Chronic, B-Cell	-0.00600245634062135
DB01083	Orlistat	DOID:1040	Leukemia, Lymphocytic, Chronic, B-Cell	-0.00600688971810603
DB01041	Thalidomide	DOID:1040	Leukemia, Lymphocytic, Chronic, B-Cell	-0.0060195713081046
DB00987	Cytarabine	DOID:1040	Leukemia, Lymphocytic, Chronic, B-Cell	-0.00602441759441286
DB00242	Cladribine	DOID:1040	Leukemia, Lymphocytic, Chronic, B-Cell	-0.00606266409079703
DB00563	Methotrexate	DOID:1040	Leukemia, Lymphocytic, Chronic, B-Cell	-0.00614004208530528
DB01204	Mitoxantrone	DOID:1040	Leukemia, Lymphocytic, Chronic, B-Cell	-0.00614411415862337
DB00564	Carbamazepine	DOID:1040	Leukemia, Lymphocytic, Chronic, B-Cell	-0.00632432898304947
DB00925	Phenoxybenzamine	DOID:1040	Leukemia, Lymphocytic, Chronic, B-Cell	-0.0063326218770835
DB00603	Medroxyprogesterone Acetate	DOID:1040	Leukemia, Lymphocytic, Chronic, B-Cell	-0.00654515881773543
DB00277	Theophylline	DOID:1040	Leukemia, Lymphocytic, Chronic, B-Cell	-0.00669056610336982
DB12429	2-(2-chloro-4-iodophenylamino)-N-cyclopropylmethoxy-3,4-difluorobenzamide	DOID:9119	Leukemia, Myeloid, Acute	-0.00676438070606933
DB01100	Pimozide	DOID:299	Adenocarcinoma	-0.00750330631222973
DB13182	daidzein	DOID:299	Adenocarcinoma	-0.00752614004630647
DB00437	Allopurinol	DOID:2671	Carcinoma, Transitional Cell	-0.00794883203394914
DB00860	Prednisolone	DOID:2671	Carcinoma, Transitional Cell	-0.00802298736806195
DB08633	O-(Chloroacetylcarbamoyl)fumagillol	DOID:2671	Carcinoma, Transitional Cell	-0.00805047144882387
DB00537	Ciprofloxacin	DOID:2671	Carcinoma, Transitional Cell	-0.00806907299678361
DB06510	muraglitazar	DOID:2671	Carcinoma, Transitional Cell	-0.00810889525405845
DB00795	Sulfasalazine	DOID:2671	Carcinoma, Transitional Cell	-0.00811305644187854
DB01168	Procarbazine	DOID:2671	Carcinoma, Transitional Cell	-0.00812068434502844
DB00441	gemcitabine	DOID:2671	Carcinoma, Transitional Cell	-0.00816114329932427
DB01174	Phenobarbital	DOID:2671	Carcinoma, Transitional Cell	-0.00816568221590863
DB00184	Nicotine	DOID:2671	Carcinoma, Transitional Cell	-0.00818823515572076
DB00970	Dactinomycin	DOID:2671	Carcinoma, Transitional Cell	-0.00818879169967479
DB00570	Vinblastine	DOID:2671	Carcinoma, Transitional Cell	-0.00820182015622839
DB06412	Oxymetholone	DOID:9119	Leukemia, Myeloid, Acute	-0.00822268982163121
DB01181	Ifosfamide	DOID:2671	Carcinoma, Transitional Cell	-0.00822381390442706
DB00675	Tamoxifen	DOID:2671	Carcinoma, Transitional Cell	-0.00822436320690656
DB00698	Nitrofurantoin	DOID:2671	Carcinoma, Transitional Cell	-0.00823767035849721
DB00317	Gefitinib	DOID:2671	Carcinoma, Transitional Cell	-0.00824960941158137
DB00481	Raloxifene Hydrochloride	DOID:2671	Carcinoma, Transitional Cell	-0.00827116631850089
DB00563	Methotrexate	DOID:2671	Carcinoma, Transitional Cell	-0.00827622003504569
DB01204	Mitoxantrone	DOID:2671	Carcinoma, Transitional Cell	-0.00828029210860315
DB00945	Aspirin	DOID:2671	Carcinoma, Transitional Cell	-0.00829834454984679
DB04572	Thiotepa	DOID:2671	Carcinoma, Transitional Cell	-0.0083057722125337
DB01483	Barbital	DOID:2671	Carcinoma, Transitional Cell	-0.00830738321540697
DB09110	Mesna	DOID:2671	Carcinoma, Transitional Cell	-0.00837359691730299
DB00829	Diazepam	DOID:2671	Carcinoma, Transitional Cell	-0.00838206539268826
DB00993	Azathioprine	DOID:2671	Carcinoma, Transitional Cell	-0.00838893517237738
DB02994	Cacodylic Acid	DOID:2671	Carcinoma, Transitional Cell	-0.00839690056784503
DB01327	Cefazolin	DOID:2671	Carcinoma, Transitional Cell	-0.00840953549289442
DB00682	Warfarin	DOID:2671	Carcinoma, Transitional Cell	-0.00841279911597814
DB00201	Caffeine	DOID:2671	Carcinoma, Transitional Cell	-0.00842867719017493
DB14085	Cadmium	DOID:2671	Carcinoma, Transitional Cell	-0.00843542037776324
DB00318	Codeine	DOID:2671	Carcinoma, Transitional Cell	-0.00849067826342664
DB03783	Phenacetin	DOID:2671	Carcinoma, Transitional Cell	-0.00881617783797783
DB12418	Saccharin	DOID:2671	Carcinoma, Transitional Cell	-0.00886593894303611
DB06510	muraglitazar	DOID:139	Papilloma	-0.00919009719695008
DB00795	Sulfasalazine	DOID:139	Papilloma	-0.00919425838508792
DB01390	Sodium Bicarbonate	DOID:139	Papilloma	-0.00920150186221169
DB03419	Uracil	DOID:139	Papilloma	-0.00920632976420199
DB06774	Capsaicin	DOID:139	Papilloma	-0.00932395585471246
DB11091	Hydrogen Peroxide	DOID:139	Papilloma	-0.00933341761442463
DB00126	Ascorbic Acid	DOID:139	Papilloma	-0.00935960126291446
DB10345	Dust	DOID:139	Papilloma	-0.009360458529589
DB01483	Barbital	DOID:139	Papilloma	-0.00938858515843544
DB12298	5-hydroxymethylfurfural	DOID:139	Papilloma	-0.00944038355658822
DB04743	nimesulide	DOID:139	Papilloma	-0.00946365550472628
DB04365	Arecoline	DOID:139	Papilloma	-0.00947304224790235
DB02994	Cacodylic Acid	DOID:139	Papilloma	-0.00947810251027281
DB08828	HhAntag691	DOID:2513	Carcinoma, Basal Cell	-0.00952055832057574
DB06767	Ammonium Chloride	DOID:139	Papilloma	-0.00953347874227672
DB09096	Benzoyl Peroxide	DOID:139	Papilloma	-0.00954688128170189
DB00563	Methotrexate	DOID:2513	Carcinoma, Basal Cell	-0.00956348494967507
DB01592	Iron	DOID:139	Papilloma	-0.00960402986249642
DB00993	Azathioprine	DOID:2513	Carcinoma, Basal Cell	-0.00967620008767733
DB04365	Arecoline	DOID:2513	Carcinoma, Basal Cell	-0.00967910522075144
DB01132	Pioglitazone	DOID:139	Papilloma	-0.00974656385706885
DB01420	Testosterone Propionate	DOID:299	Adenocarcinoma	-0.00975074075881133
DB08809	Dichloroacetic Acid	DOID:139	Papilloma	-0.00993052169571573
DB12418	Saccharin	DOID:139	Papilloma	-0.00994714088621707
DB00812	Phenylbutazone	DOID:139	Papilloma	-0.0100199718920688
DB01041	Thalidomide	DOID:8632	Sarcoma, Kaposi	-0.010113780795459
DB00495	Zidovudine	DOID:8632	Sarcoma, Kaposi	-0.0101366233456877
DB00570	Vinblastine	DOID:8632	Sarcoma, Kaposi	-0.0101598516931953
DB00290	Bleomycin	DOID:8632	Sarcoma, Kaposi	-0.0103150321587009
DB00441	gemcitabine	DOID:4552	Carcinoma, Large Cell	-0.0105811893062033
DB00361	Vinorelbine	DOID:4552	Carcinoma, Large Cell	-0.0106076952404859
DB01181	Ifosfamide	DOID:4552	Carcinoma, Large Cell	-0.0106438599111849
DB00171	Adenosine Triphosphate	DOID:4552	Carcinoma, Large Cell	-0.0107151701274986
DB01420	Testosterone Propionate	DOID:11612	Polycystic Ovary Syndrome	-0.0116420108257224
DB00773	Etoposide	DOID:5485	Sarcoma, Synovial	-0.0120695114416725
DB01181	Ifosfamide	DOID:5485	Sarcoma, Synovial	-0.0122239230002363
DB00428	Streptozocin	DOID:5485	Sarcoma, Synovial	-0.0123502057744154
DB06412	Oxymetholone	DOID:9538	Multiple Myeloma	-0.0131135799053974
DB00851	Dacarbazine	DOID:1967	Leiomyosarcoma	-0.0156436461300666
DB00773	Etoposide	DOID:1967	Leiomyosarcoma	-0.0157632550395936
DB03843	Formaldehyde	DOID:1967	Leiomyosarcoma	-0.0158783402750799
DB00970	Dactinomycin	DOID:1967	Leiomyosarcoma	-0.0158826443941993
DB01181	Ifosfamide	DOID:1967	Leiomyosarcoma	-0.0159176665982406
DB00945	Aspirin	DOID:1967	Leiomyosarcoma	-0.0159921972436896
DB09110	Mesna	DOID:1967	Leiomyosarcoma	-0.0160674496113126
DB02901	Dihydrotestosterone	DOID:11612	Polycystic Ovary Syndrome	-0.0171630748549072
DB01406	Danazol	DOID:3172	Adenoma	-0.0172873389102701
DB00352	Thioguanine	DOID:9119	Leukemia, Myeloid, Acute	-0.0175630669607213
DB00262	Carmustine	DOID:3071	Gliosarcoma	-0.018684048549293
DB03057	Malondialdehyde	DOID:11612	Polycystic Ovary Syndrome	-0.020852567939138
DB08882	Linagliptin	DOID:5119	Ovarian Cysts	-0.0214166249036227
DB00352	Thioguanine	DOID:1037	Leukemia, Lymphoid	-0.0228564908387887
DB15588	ursolic acid	DOID:139	Papilloma	-0.0236471436664938
DB00741	Hydrocortisone	DOID:3247	Rhabdomyosarcoma	-0.0245659285847792
DB00741	Hydrocortisone	DOID:8584	Burkitt Lymphoma	-0.0248322577839422
DB00181	Baclofen	DOID:2671	Carcinoma, Transitional Cell	-0.0251081409021294
DB04106	fotemustine	DOID:3070	Glioma	-0.026222565727789
DB06769	Bendamustine Hydrochloride	DOID:1037	Leukemia, Lymphoid	-0.0262550728129176
DB12874	quizartinib	DOID:9119	Leukemia, Myeloid, Acute	-0.0270236343285575
DB11467	Thiostrepton	DOID:9538	Multiple Myeloma	-0.0292464260922745
DB06769	Bendamustine Hydrochloride	DOID:1040	Leukemia, Lymphocytic, Chronic, B-Cell	-0.0367829942647102
DB00741	Hydrocortisone	DOID:1040	Leukemia, Lymphocytic, Chronic, B-Cell	-0.0376434398698557
DB00254	Doxycycline	DOID:0060058	Lymphoma	-0.0402191992991177
DB00134	Methionine	DOID:3070	Glioma	-0.0404151481939166
DB01188	Ciclopirox	DOID:9119	Leukemia, Myeloid, Acute	-0.0464029624960949
DB01373	Calcium	DOID:8552	Leukemia, Myelogenous, Chronic, BCR-ABL Positive	-0.0472913279543787
DB06732	beta-Naphthoflavone	DOID:3172	Adenoma	-0.0482645456082786
DB01188	Ciclopirox	DOID:3247	Rhabdomyosarcoma	-0.0491467965426802
DB01188	Ciclopirox	DOID:299	Adenocarcinoma	-0.0506011336428545
DB01700	AICA ribonucleotide	DOID:3068	Glioblastoma	-0.0513982528462167
DB06728	aniline	DOID:4235	Sarcoma	-0.0527848966166111
DB01373	Calcium	DOID:0060060	Lymphoma, Non-Hodgkin	-0.0547203890588355
DB01698	Rutin	DOID:9538	Multiple Myeloma	-0.0550393533925089
DB01357	Mestranol	DOID:3172	Adenoma	-0.055344873463375
DB04865	Homoharringtonine	DOID:0060058	Lymphoma	-0.060127240828733
DB00583	Carnitine	DOID:0060060	Lymphoma, Non-Hodgkin	-0.0606462896807112
DB12802	picropodophyllin	DOID:9538	Multiple Myeloma	-0.0610645180023939
DB01380	Cortisone	DOID:299	Adenocarcinoma	-0.0638056100047275
DB06536	tesaglitazar	DOID:255	Hemangioma	-0.0653129258714187
DB06536	tesaglitazar	DOID:3355	Fibrosarcoma	-0.0731456245840598
DB00304	Desogestrel	DOID:11612	Polycystic Ovary Syndrome	-0.0775164784197319
DB00594	Amiloride	DOID:2671	Carcinoma, Transitional Cell	-0.0888971002308563
DB11175	picolinic acid	DOID:3172	Adenoma	-0.0900826216138406
DB06824	Trientine	DOID:2645	Mesothelioma	-0.0963012025844527
DB00904	Ondansetron	DOID:171	Neuroectodermal Tumors	-0.100397479989057
DB00050	cetrorelix	DOID:9538	Multiple Myeloma	-0.110530154852384
DB00281	Lidocaine	DOID:0060060	Lymphoma, Non-Hodgkin	-0.113557907742444
DB01219	Dantrolene	DOID:1040	Leukemia, Lymphocytic, Chronic, B-Cell	-0.121835346532017
DB01219	Dantrolene	DOID:2671	Carcinoma, Transitional Cell	-0.123971524480931
DB01211	Clarithromycin	DOID:9538	Multiple Myeloma	-0.12667396967779
DB14066	tetrandrine	DOID:9119	Leukemia, Myeloid, Acute	-0.126813447200424
DB04655	metoprine	DOID:8691	Mycosis Fungoides	-0.131629633218336
DB01095	Fluvastatin	DOID:9538	Multiple Myeloma	-0.140054486458866
DB04944	acadesine	DOID:1040	Leukemia, Lymphocytic, Chronic, B-Cell	-0.146346865772192
DB04655	metoprine	DOID:299	Adenocarcinoma	-0.166913042066879
DB07706	2-hydroxyestradiol	DOID:299	Adenocarcinoma	-0.189664354069406
DB00477	Chlorpromazine	DOID:3070	Glioma	-0.194749548904908
DB09199	netoglitazone	DOID:9538	Multiple Myeloma	-0.200743573344896
DB06724	Calcium Carbonate	DOID:299	Adenocarcinoma	-0.204849195206515
