# Supplementary material for: DDCM: A Computational Strategy for Drug Repositioning Based on Support-Vector Regression Algorithm
Source: Int J Mol Sci. 2024 May 12;25(10):5267. doi: 10.3390/ijms25105267 (PMC11121335; doi:10.3390/ijms25105267)
Supplement: Supplementary file 1 [file ijms-25-05267-s001.zip › File S4/1_c04.588_CorScore/familial retinoblastoma_score.csv]

DrugBankID	DrugName	DOID	DiseaseName	score
0.000633870705927303	0.00292806214140451
DB01179	Podophyllotoxin	DOID:2671	Carcinoma, Transitional Cell	0.312164333141123
DB01394	Colchicine	DOID:9538	Multiple Myeloma	0.128442080184295
DB00681	Amphotericin B	DOID:3068	Glioblastoma	0.1009232591865
DB11919	O(6)-benzylguanine	DOID:3070	Glioma	0.0956476751479036
DB01254	Dasatinib	DOID:8552	Leukemia, Myelogenous, Chronic, BCR-ABL Positive	0.0945641040849656
DB04942	tamibarotene	DOID:9538	Multiple Myeloma	0.0921801556492645
DB00624	Testosterone	DOID:0060060	Lymphoma, Non-Hodgkin	0.0819371253700796
DB00624	Testosterone	DOID:3068	Glioblastoma	0.0818954434698074
DB00624	Testosterone	DOID:299	Adenocarcinoma	0.0806294288917153
DB00624	Testosterone	DOID:11612	Polycystic Ovary Syndrome	0.0804524030015896
DB04258	seocalcitol	DOID:3070	Glioma	0.073403503721668
DB02901	Dihydrotestosterone	DOID:11612	Polycystic Ovary Syndrome	0.0686055493985309
DB13014	hypericin	DOID:3068	Glioblastoma	0.0638078152382803
DB01073	fludarabine	DOID:9119	Leukemia, Myeloid, Acute	0.0634990341055874
DB01073	fludarabine	DOID:1037	Leukemia, Lymphoid	0.0630432197269752
DB01073	fludarabine	DOID:1040	Leukemia, Lymphocytic, Chronic, B-Cell	0.0616803162395309
DB01759	kojic acid	DOID:3172	Adenoma	0.0616656609844772
DB05220	MLN 8237	DOID:769	Neuroblastoma	0.0602943179494753
DB05260	gallium nitrate	DOID:0060060	Lymphoma, Non-Hodgkin	0.0588397022705178
DB00815	Sodium Dodecyl Sulfate	DOID:299	Adenocarcinoma	0.0557115884182473
DB00352	Thioguanine	DOID:9119	Leukemia, Myeloid, Acute	0.0554008965832098
DB00352	Thioguanine	DOID:1037	Leukemia, Lymphoid	0.0549450822049183
DB01136	Carvedilol	DOID:3070	Glioma	0.0498279281400846
DB00477	Chlorpromazine	DOID:3070	Glioma	0.0476185733199499
DB06179	darinaparsin	DOID:8543	Hodgkin Disease	0.0474688640494962
DB06179	darinaparsin	DOID:9538	Multiple Myeloma	0.0463929726609058
DB04571	Trioxsalen	DOID:8691	Mycosis Fungoides	0.0459522136156219
DB09053	PCI 32765	DOID:1037	Leukemia, Lymphoid	0.0440250274388452
DB04944	acadesine	DOID:1040	Leukemia, Lymphocytic, Chronic, B-Cell	0.042785882200582
DB09053	PCI 32765	DOID:1040	Leukemia, Lymphocytic, Chronic, B-Cell	0.0426621239514695
DB00014	Goserelin	DOID:127	Choroid Neoplasms	0.0411348210574087
DB01708	Dehydroepiandrosterone	DOID:299	Adenocarcinoma	0.0399597474578608
DB01708	Dehydroepiandrosterone	DOID:11612	Polycystic Ovary Syndrome	0.0397827215699431
DB04348	Taurocholic Acid	DOID:1967	Leiomyosarcoma	0.0377526744048053
DB06769	Bendamustine Hydrochloride	DOID:1037	Leukemia, Lymphoid	0.0374056215703802
DB01217	Anastrozole	DOID:299	Adenocarcinoma	0.0362591018911319
DB06769	Bendamustine Hydrochloride	DOID:1040	Leukemia, Lymphocytic, Chronic, B-Cell	0.0360427180822802
DB06732	beta-Naphthoflavone	DOID:3172	Adenoma	0.0357879716656009
DB06757	Manganese	DOID:3068	Glioblastoma	0.0345794610072336
DB05088	tetrathiomolybdate	DOID:2645	Mesothelioma	0.0345521391238734
DB04868	4-methyl-N-(3-(4-methylimidazol-1-yl)-5-(trifluoromethyl)phenyl)-3-((4-pyridin-3-ylpyrimidin-2-yl)amino)benzamide	DOID:8552	Leukemia, Myelogenous, Chronic, BCR-ABL Positive	0.034472325145068
DB00448	Lansoprazole	DOID:9206	Barrett Esophagus	0.0344255321631543
DB03068	pyrimidin-2-one beta-ribofuranoside	DOID:9538	Multiple Myeloma	0.0340181768032084
DB04655	metoprine	DOID:8691	Mycosis Fungoides	0.0319968329828638
DB12948	3,4-dihydroxybenzohydroxamic acid	DOID:0050902	Medulloblastoma	0.0303872272020715
DB00753	Isoflurane	DOID:3172	Adenoma	0.0297082422061292
DB00137	Lutein	DOID:11612	Polycystic Ovary Syndrome	0.0289147350750022
DB04655	metoprine	DOID:299	Adenocarcinoma	0.0283995786619616
DB12948	3,4-dihydroxybenzohydroxamic acid	DOID:3070	Glioma	0.0283410956806773
DB00724	Imiquimod	DOID:255	Hemangioma	0.028090927779941
DB00338	Omeprazole	DOID:9206	Barrett Esophagus	0.0274988740184144
DB01357	Mestranol	DOID:3172	Adenoma	0.0272449568005655
DB00724	Imiquimod	DOID:8632	Sarcoma, Kaposi	0.0271364892274084
DB12948	3,4-dihydroxybenzohydroxamic acid	DOID:3071	Gliosarcoma	0.0270043240516662
DB00724	Imiquimod	DOID:2513	Carcinoma, Basal Cell	0.026915855463135
DB09350	Piperonyl Butoxide	DOID:3172	Adenoma	0.0241914554722216
DB11251	Tocopherols	DOID:2645	Mesothelioma	0.0239786268178161
DB00947	Fulvestrant	DOID:769	Neuroblastoma	0.0235687225972625
DB00421	Spironolactone	DOID:11612	Polycystic Ovary Syndrome	0.0212481352952254
DB12257	Platinum	DOID:769	Neuroblastoma	0.0211181333670001
DB11467	Thiostrepton	DOID:9538	Multiple Myeloma	0.0209596652755353
DB01420	Testosterone Propionate	DOID:299	Adenocarcinoma	0.0203506248381922
DB01420	Testosterone Propionate	DOID:11612	Polycystic Ovary Syndrome	0.0201735989486759
DB00281	Lidocaine	DOID:0060060	Lymphoma, Non-Hodgkin	0.0197108688328629
DB00254	Doxycycline	DOID:0060058	Lymphoma	0.01707846081953
DB15304	Carrageenan	DOID:3355	Fibrosarcoma	0.014761309957334
DB00431	Hexachlorocyclohexane	DOID:0060060	Lymphoma, Non-Hodgkin	0.0145403489892377
DB01373	Calcium	DOID:8552	Leukemia, Myelogenous, Chronic, BCR-ABL Positive	0.0126323513389241
DB00594	Amiloride	DOID:2671	Carcinoma, Transitional Cell	0.0126234347772995
DB01138	Sulfinpyrazone	DOID:9538	Multiple Myeloma	0.0125373716269366
DB01100	Pimozide	DOID:299	Adenocarcinoma	0.0125163849638168
DB01373	Calcium	DOID:0060060	Lymphoma, Non-Hodgkin	0.0118625208790788
DB09054	idelalisib	DOID:0060058	Lymphoma	0.0108086112706678
DB09054	idelalisib	DOID:1037	Leukemia, Lymphoid	0.00945175690014464
DB06728	aniline	DOID:4235	Sarcoma	0.00890588394330159
DB09199	netoglitazone	DOID:9538	Multiple Myeloma	0.00861943570411693
DB02424	geldanamycin	DOID:3068	Glioblastoma	0.00845271950275904
DB00571	Propranolol	DOID:255	Hemangioma	0.0072503177793961
DB11648	afuresertib	DOID:0060060	Lymphoma, Non-Hodgkin	0.00694805664827046
DB11648	afuresertib	DOID:8543	Hodgkin Disease	0.0066221215504033
DB11648	afuresertib	DOID:9538	Multiple Myeloma	0.0055462301599518
DB02375	myricetin	DOID:3068	Glioblastoma	0.00456075561846501
DB00553	Methoxsalen	DOID:8691	Mycosis Fungoides	0.00437923712902753
DB00262	Carmustine	DOID:8691	Mycosis Fungoides	0.00417450647129257
DB00541	Vincristine	DOID:8691	Mycosis Fungoides	0.00417373635797257
DB12874	quizartinib	DOID:9119	Leukemia, Myeloid, Acute	0.00405366019911189
DB00855	Aminolevulinic Acid	DOID:8691	Mycosis Fungoides	0.00404401406468023
DB11617	Aclarubicin	DOID:9119	Leukemia, Myeloid, Acute	0.0037139425743795
DB00553	Methoxsalen	DOID:0060061	Lymphoma, T-Cell, Cutaneous	0.00367638413756875
DB00806	Pentoxifylline	DOID:0060061	Lymphoma, T-Cell, Cutaneous	0.00361793411251508
DB02709	Resveratrol	DOID:8541	Sezary Syndrome	0.0035907640476167
DB00188	Bortezomib	DOID:4051	Rhabdomyosarcoma, Alveolar	0.00347964280281431
DB00242	Cladribine	DOID:0060061	Lymphoma, T-Cell, Cutaneous	0.0034472710842126
DB00307	Bexarotene	DOID:0060061	Lymphoma, T-Cell, Cutaneous	0.00341810118357742
DB00563	Methotrexate	DOID:0060061	Lymphoma, T-Cell, Cutaneous	0.00341748324350009
DB02546	Vorinostat	DOID:0060061	Lymphoma, T-Cell, Cutaneous	0.00340007374162886
DB01268	Sunitinib	DOID:169	Neuroendocrine Tumors	0.0030970572229103
DB01229	Paclitaxel	DOID:169	Neuroendocrine Tumors	0.00304029989158193
DB04572	Thiotepa	DOID:8552	Leukemia, Myelogenous, Chronic, BCR-ABL Positive	0.00291912221483735
DB05258	Interferon-alpha	DOID:8552	Leukemia, Myelogenous, Chronic, BCR-ABL Positive	0.0028989248599539
DB01262	Decitabine	DOID:8552	Leukemia, Myelogenous, Chronic, BCR-ABL Positive	0.00283971315187513
DB01005	Hydroxyurea	DOID:8552	Leukemia, Myelogenous, Chronic, BCR-ABL Positive	0.00281736943144038
DB00987	Cytarabine	DOID:8552	Leukemia, Myelogenous, Chronic, BCR-ABL Positive	0.00281553992137294
DB00104	Octreotide	DOID:169	Neuroendocrine Tumors	0.00275389870092034
DB00437	Allopurinol	DOID:8552	Leukemia, Myelogenous, Chronic, BCR-ABL Positive	0.00270759956052279
DB00619	Imatinib Mesylate	DOID:8552	Leukemia, Myelogenous, Chronic, BCR-ABL Positive	0.00267787920329397
DB00755	Tretinoin	DOID:8552	Leukemia, Myelogenous, Chronic, BCR-ABL Positive	0.00267125099962871
DB00541	Vincristine	DOID:8552	Leukemia, Myelogenous, Chronic, BCR-ABL Positive	0.00265400897647348
DB02709	Resveratrol	DOID:8552	Leukemia, Myelogenous, Chronic, BCR-ABL Positive	0.00263416959247163
DB00188	Bortezomib	DOID:8552	Leukemia, Myelogenous, Chronic, BCR-ABL Positive	0.00258927132662155
DB02546	Vorinostat	DOID:8552	Leukemia, Myelogenous, Chronic, BCR-ABL Positive	0.00258319934961791
DB01590	Everolimus	DOID:169	Neuroendocrine Tumors	0.00256817549239273
DB00050	cetrorelix	DOID:9538	Multiple Myeloma	0.00256711350755222
DB06510	muraglitazar	DOID:3382	Liposarcoma	0.00255339697046407
DB00959	Methylprednisolone	DOID:0060058	Lymphoma	0.0025301029537612
DB01168	Procarbazine	DOID:0060058	Lymphoma	0.00248377880262411
DB01008	Busulfan	DOID:8552	Leukemia, Myelogenous, Chronic, BCR-ABL Positive	0.00245636168716777
DB00220	Nelfinavir	DOID:3382	Liposarcoma	0.00243570613093745
DB00227	Lovastatin	DOID:0060058	Lymphoma	0.0024285866617204
DB00398	Sorafenib	DOID:8552	Leukemia, Myelogenous, Chronic, BCR-ABL Positive	0.00241607727627645
DB00943	Zalcitabine	DOID:0060058	Lymphoma	0.00240426668665959
DB00851	Dacarbazine	DOID:4359	Melanoma, Amelanotic	0.00238243632037481
DB01234	Dexamethasone	DOID:8552	Leukemia, Myelogenous, Chronic, BCR-ABL Positive	0.00238120916940397
DB00959	Methylprednisolone	DOID:0060060	Lymphoma, Non-Hodgkin	0.0023424457798029
DB04572	Thiotepa	DOID:0060058	Lymphoma	0.00233694892810109
DB00860	Prednisolone	DOID:8552	Leukemia, Myelogenous, Chronic, BCR-ABL Positive	0.00233226476542513
DB00445	Epirubicin	DOID:0060058	Lymphoma	0.00230578406195668
DB01168	Procarbazine	DOID:0060060	Lymphoma, Non-Hodgkin	0.00229612162913119
DB00744	zileuton	DOID:8552	Leukemia, Myelogenous, Chronic, BCR-ABL Positive	0.00228671854147232
DB00877	Sirolimus	DOID:13515	Tuberous Sclerosis	0.00228188883148416
DB13069	Nimustine	DOID:4359	Melanoma, Amelanotic	0.0022744941372994
DB00675	Tamoxifen	DOID:1192	Nerve Sheath Neoplasms	0.00225932800165894
DB01262	Decitabine	DOID:0060058	Lymphoma	0.00225753986515585
DB00328	Indomethacin	DOID:8552	Leukemia, Myelogenous, Chronic, BCR-ABL Positive	0.00224957183422257
DB06287	temsirolimus	DOID:13515	Tuberous Sclerosis	0.00224764102651019
DB00309	Vindesine	DOID:8552	Leukemia, Myelogenous, Chronic, BCR-ABL Positive	0.00224367461292861
DB01268	Sunitinib	DOID:9253	Gastrointestinal Stromal Tumors	0.00223435412158611
DB00987	Cytarabine	DOID:0060058	Lymphoma	0.00223336663366601
DB00444	Teniposide	DOID:0060060	Lymphoma, Non-Hodgkin	0.00220038040440916
DB00851	Dacarbazine	DOID:0060060	Lymphoma, Non-Hodgkin	0.00218695718972083
DB00795	Sulfasalazine	DOID:3068	Glioblastoma	0.00218023240259212
DB00619	Imatinib Mesylate	DOID:9253	Gastrointestinal Stromal Tumors	0.00217931632646472
DB11672	Curcumin	DOID:0060058	Lymphoma	0.00217869861132612
DB01229	Paclitaxel	DOID:3382	Liposarcoma	0.00217513450738459
DB00772	Malathion	DOID:0060060	Lymphoma, Non-Hodgkin	0.00215964381368992
DB00444	Teniposide	DOID:3068	Glioblastoma	0.00215869850461779
DB04572	Thiotepa	DOID:0060060	Lymphoma, Non-Hodgkin	0.00214929175539701
DB00851	Dacarbazine	DOID:3068	Glioblastoma	0.00214527528975882
DB00441	gemcitabine	DOID:0060060	Lymphoma, Non-Hodgkin	0.00214279326368082
DB00313	Valproic Acid	DOID:3068	Glioblastoma	0.00214207802093967
DB00445	Epirubicin	DOID:0060060	Lymphoma, Non-Hodgkin	0.00211812688829947
DB12445	nitroaspirin	DOID:9206	Barrett Esophagus	0.00210522397222677
DB09073	palbociclib	DOID:3382	Liposarcoma	0.00210245785108663
DB01590	Everolimus	DOID:13515	Tuberous Sclerosis	0.00209656836591197
DB00197	Troglitazone	DOID:3382	Liposarcoma	0.00208927310130801
DB00541	Vincristine	DOID:4359	Melanoma, Amelanotic	0.00207965764678474
DB00262	Carmustine	DOID:0060058	Lymphoma	0.00207260580209011
DB00541	Vincristine	DOID:0060058	Lymphoma	0.00207183568957169
DB01030	Topotecan	DOID:0060060	Lymphoma, Non-Hodgkin	0.00206513393930007
DB11094	Vitamin D	DOID:0060058	Lymphoma	0.00206406176410255
DB00290	Bleomycin	DOID:0060058	Lymphoma	0.00204855021906279
DB00694	Daunorubicin	DOID:0060060	Lymphoma, Non-Hodgkin	0.00204853795970593
DB00987	Cytarabine	DOID:0060060	Lymphoma, Non-Hodgkin	0.00204570946055503
DB13069	Nimustine	DOID:3068	Glioblastoma	0.00203733310554964
DB01041	Thalidomide	DOID:0060058	Lymphoma	0.00203515238927053
DB02994	Cacodylic Acid	DOID:0060058	Lymphoma	0.0020300386574794
DB01030	Topotecan	DOID:3068	Glioblastoma	0.00202345203988562
DB00563	Methotrexate	DOID:0060058	Lymphoma	0.00201843556478697
DB05076	Fenretinide	DOID:3068	Glioblastoma	0.00201696023296404
DB00959	Methylprednisolone	DOID:8543	Hodgkin Disease	0.00201651068156926
DB00188	Bortezomib	DOID:0060058	Lymphoma	0.00200709803876696
DB06774	Capsaicin	DOID:3068	Glioblastoma	0.00199966344116785
DB13323	Trichloroethylene	DOID:0060060	Lymphoma, Non-Hodgkin	0.00199883581484904
DB00997	Doxorubicin	DOID:0060058	Lymphoma	0.00199621797745995
DB00515	Cisplatin	DOID:4359	Melanoma, Amelanotic	0.00199321358057379
DB00762	Irinotecan	DOID:3068	Glioblastoma	0.00199252240250701
DB00853	Temozolomide	DOID:3068	Glioblastoma	0.00198928973916089
DB00515	Cisplatin	DOID:0060058	Lymphoma	0.00198539162340004
DB11663	2-(1H-indazol-4-yl)-6-(4-methanesulfonylpiperazin-1-ylmethyl)-4-morpholin-4-ylthieno(3,2-d)pyrimidine	DOID:9253	Gastrointestinal Stromal Tumors	0.00198365039696234
DB01168	Procarbazine	DOID:0050902	Medulloblastoma	0.001976890988531
DB01168	Procarbazine	DOID:8543	Hodgkin Disease	0.00197018653056781
DB00564	Carbamazepine	DOID:0060058	Lymphoma	0.00195854703850083
DB00317	Gefitinib	DOID:3068	Glioblastoma	0.00195783719167862
DB00255	Diethylstilbestrol	DOID:0060058	Lymphoma	0.0019515927184721
DB11672	Curcumin	DOID:3068	Glioblastoma	0.00194935953898188
DB04216	Quercetin	DOID:3068	Glioblastoma	0.0019462268320438
DB00970	Dactinomycin	DOID:3068	Glioblastoma	0.0019433634129402
DB00437	Allopurinol	DOID:0060060	Lymphoma, Non-Hodgkin	0.00193776909908204
DB00608	Chloroquine	DOID:3068	Glioblastoma	0.00193199706686918
DB00305	Mitomycin	DOID:3068	Glioblastoma	0.001928690258151
DB01181	Ifosfamide	DOID:0060058	Lymphoma	0.00192318788541755
DB00688	Mycophenolic Acid	DOID:0060058	Lymphoma	0.00192137227627208
DB08398	2-amino-1-methyl-6-phenylimidazo(4,5-b)pyridine	DOID:0060058	Lymphoma	0.00192070395715359
DB00398	Sorafenib	DOID:9253	Gastrointestinal Stromal Tumors	0.00191751439792774
DB00398	Sorafenib	DOID:3382	Liposarcoma	0.00191505211700903
DB00993	Azathioprine	DOID:0060058	Lymphoma	0.0019119807863832
DB01229	Paclitaxel	DOID:0060060	Lymphoma, Non-Hodgkin	0.00190632920669563
DB00945	Aspirin	DOID:3068	Glioblastoma	0.00190178112685112
DB11663	2-(1H-indazol-4-yl)-6-(4-methanesulfonylpiperazin-1-ylmethyl)-4-morpholin-4-ylthieno(3,2-d)pyrimidine	DOID:0060058	Lymphoma	0.00190003998812326
DB01204	Mitoxantrone	DOID:0060058	Lymphoma	0.00189070336295359
DB00541	Vincristine	DOID:0060060	Lymphoma, Non-Hodgkin	0.00188417851670762
DB00444	Teniposide	DOID:8543	Hodgkin Disease	0.00187444530570045
DB00252	Phenytoin	DOID:0060060	Lymphoma, Non-Hodgkin	0.00186867783414589
DB01229	Paclitaxel	DOID:3068	Glioblastoma	0.0018646473069701
DB02709	Resveratrol	DOID:0060060	Lymphoma, Non-Hodgkin	0.00186433913204496
DB00851	Dacarbazine	DOID:8543	Hodgkin Disease	0.00186102209072446
DB00290	Bleomycin	DOID:0060060	Lymphoma, Non-Hodgkin	0.00186089304607416
DB00755	Tretinoin	DOID:3068	Glioblastoma	0.00185973863918763
DB01041	Thalidomide	DOID:0060060	Lymphoma, Non-Hodgkin	0.00184749521561177
DB14085	Cadmium	DOID:0060060	Lymphoma, Non-Hodgkin	0.00184700380621482
DB00262	Carmustine	DOID:3068	Glioblastoma	0.00184326672883016
DB12662	naveglitazar	DOID:3382	Liposarcoma	0.00184109920357538
DB01206	Lomustine	DOID:0060058	Lymphoma	0.00183760884417238
DB00563	Methotrexate	DOID:0060060	Lymphoma, Non-Hodgkin	0.00183077839246203
DB04572	Thiotepa	DOID:0050902	Medulloblastoma	0.00183006111360072
DB05424	Canertinib	DOID:3068	Glioblastoma	0.00182410481804428
DB04572	Thiotepa	DOID:8543	Hodgkin Disease	0.00182335665582543
DB02709	Resveratrol	DOID:3068	Glioblastoma	0.00182265723192397
DB00441	gemcitabine	DOID:8543	Hodgkin Disease	0.00181685816408959
DB00997	Doxorubicin	DOID:0060060	Lymphoma, Non-Hodgkin	0.00180856080362955
DB01041	Thalidomide	DOID:3068	Glioblastoma	0.00180581331603612
DB01143	Amifostine	DOID:0060060	Lymphoma, Non-Hodgkin	0.00180226866422183
DB01234	Dexamethasone	DOID:0060058	Lymphoma	0.00179903588380646
DB00675	Tamoxifen	DOID:4359	Melanoma, Amelanotic	0.00179427562340927
DB00445	Epirubicin	DOID:8543	Hodgkin Disease	0.0017921917904886
DB00188	Bortezomib	DOID:3068	Glioblastoma	0.00177775896565556
DB08865	Crizotinib	DOID:3068	Glioblastoma	0.00177556729516447
DB02169	Okadaic Acid	DOID:3068	Glioblastoma	0.00177268647269856
DB00997	Doxorubicin	DOID:3068	Glioblastoma	0.00176687890312842
DB04824	Phenolphthalein	DOID:0060058	Lymphoma	0.00176533487312767
DB00515	Cisplatin	DOID:3068	Glioblastoma	0.00175605254991339
DB13424	DDT	DOID:0060060	Lymphoma, Non-Hodgkin	0.00175572201897699
DB01181	Ifosfamide	DOID:0060060	Lymphoma, Non-Hodgkin	0.00173553071251352
DB00650	Leucovorin	DOID:0060058	Lymphoma	0.00173203617318361
DB00291	Chlorambucil	DOID:0060058	Lymphoma	0.0017270463748169
DB00987	Cytarabine	DOID:0050902	Medulloblastoma	0.00172647882026332
DB00993	Azathioprine	DOID:0060060	Lymphoma, Non-Hodgkin	0.00172432361101181
DB00987	Cytarabine	DOID:8543	Hodgkin Disease	0.00171977436220082
DB00853	Temozolomide	DOID:0050902	Medulloblastoma	0.00171174099866621
DB01204	Mitoxantrone	DOID:0060060	Lymphoma, Non-Hodgkin	0.00170304618970317
DB01008	Busulfan	DOID:0060060	Lymphoma, Non-Hodgkin	0.00168653122624284
DB00242	Cladribine	DOID:285	Leukemia, Hairy Cell	0.00167431389665772
DB00481	Raloxifene Hydrochloride	DOID:127	Choroid Neoplasms	0.00166286829006056
DB09110	Mesna	DOID:0060060	Lymphoma, Non-Hodgkin	0.00166203244934933
DB00309	Vindesine	DOID:0060058	Lymphoma	0.00166150132619912
DB00755	Tretinoin	DOID:9206	Barrett Esophagus	0.00165157052980679
DB00928	Azacitidine	DOID:285	Leukemia, Hairy Cell	0.00163679903619761
DB00396	Progesterone	DOID:127	Choroid Neoplasms	0.00163438232506462
DB00428	Streptozocin	DOID:8543	Hodgkin Disease	0.00163139170438197
DB00888	Mechlorethamine	DOID:8543	Hodgkin Disease	0.00161204982804007
DB01206	Lomustine	DOID:3068	Glioblastoma	0.0016082697709484
DB01645	Genistein	DOID:3068	Glioblastoma	0.00158668599107069
DB00755	Tretinoin	DOID:0050902	Medulloblastoma	0.00158218989812785
DB00982	Isotretinoin	DOID:0060058	Lymphoma	0.00158089808491434
DB01234	Dexamethasone	DOID:3068	Glioblastoma	0.00156969680965278
DB00262	Carmustine	DOID:0050902	Medulloblastoma	0.00156571798831727
DB00541	Vincristine	DOID:0050902	Medulloblastoma	0.00156494787511229
DB01115	Nifedipine	DOID:3068	Glioblastoma	0.00156397821947139
DB00860	Prednisolone	DOID:0060060	Lymphoma, Non-Hodgkin	0.00156243430560953
DB00262	Carmustine	DOID:8543	Hodgkin Disease	0.00155901353024344
DB00541	Vincristine	DOID:8543	Hodgkin Disease	0.00155824341740594
DB00399	Zoledronic Acid	DOID:4305	Giant Cell Tumor of Bone	0.0015505113033125
DB00650	Leucovorin	DOID:0060060	Lymphoma, Non-Hodgkin	0.00154437899934788
DB06287	temsirolimus	DOID:3068	Glioblastoma	0.00154359557010884
DB00252	Phenytoin	DOID:8543	Hodgkin Disease	0.00154274273582165
DB00291	Chlorambucil	DOID:0060060	Lymphoma, Non-Hodgkin	0.00153938920139339
DB00290	Bleomycin	DOID:8543	Hodgkin Disease	0.00153495794659085
DB00563	Methotrexate	DOID:0050902	Medulloblastoma	0.00151154775179617
DB00541	Vincristine	DOID:3347	Neoplasms, Bone Tissue	0.00150550203622822
DB00563	Methotrexate	DOID:8543	Hodgkin Disease	0.00150484329400923
DB00188	Bortezomib	DOID:0050902	Medulloblastoma	0.00150021022535184
DB00783	Estradiol	DOID:0050902	Medulloblastoma	0.00149975362817421
DB02546	Vorinostat	DOID:0050902	Medulloblastoma	0.00149413825040766
DB00997	Doxorubicin	DOID:8543	Hodgkin Disease	0.00148262570495848
DB00515	Cisplatin	DOID:0050902	Medulloblastoma	0.00147850380830093
DB00309	Vindesine	DOID:0060060	Lymphoma, Non-Hodgkin	0.00147384415273531
DB00515	Cisplatin	DOID:8543	Hodgkin Disease	0.00147179935080065
DB00313	Valproic Acid	DOID:9119	Leukemia, Myeloid, Acute	0.00147037710283469
DB12025	triptolide	DOID:9119	Leukemia, Myeloid, Acute	0.00145922092153648
DB11672	Curcumin	DOID:127	Choroid Neoplasms	0.00145909954527478
DB01042	Melphalan	DOID:0060060	Lymphoma, Non-Hodgkin	0.00145148026769103
DB02709	Resveratrol	DOID:3007	Carcinoma, Ductal	0.00144520037080852
DB00328	Indomethacin	DOID:3068	Glioblastoma	0.0014380594742651
DB00309	Vindesine	DOID:3068	Glioblastoma	0.00143216225310948
DB00997	Doxorubicin	DOID:3347	Neoplasms, Bone Tissue	0.00142988432373369
DB00603	Medroxyprogesterone Acetate	DOID:3007	Carcinoma, Ductal	0.0014179632902309
DB01042	Melphalan	DOID:3068	Glioblastoma	0.00140979836890896
DB01181	Ifosfamide	DOID:8543	Hodgkin Disease	0.00140959561416308
DB00007	Leuprolide	DOID:127	Choroid Neoplasms	0.00138325984058361
DB01204	Mitoxantrone	DOID:8543	Hodgkin Disease	0.00137711109162984
DB00829	Diazepam	DOID:3068	Glioblastoma	0.00137415249354887
DB01008	Busulfan	DOID:0050902	Medulloblastoma	0.00136730058706068
DB00635	Prednisone	DOID:0060060	Lymphoma, Non-Hodgkin	0.00136620762259419
DB01008	Busulfan	DOID:8543	Hodgkin Disease	0.00136059612929217
DB01262	Decitabine	DOID:9119	Leukemia, Myeloid, Acute	0.00135649987343121
DB00959	Methylprednisolone	DOID:171	Neuroectodermal Tumors	0.00134125224067104
DB00694	Daunorubicin	DOID:9119	Leukemia, Myeloid, Acute	0.00133515514069792
DB01005	Hydroxyurea	DOID:9119	Leukemia, Myeloid, Acute	0.00133415615387621
DB00987	Cytarabine	DOID:9119	Leukemia, Myeloid, Acute	0.0013323266422076
DB00398	Sorafenib	DOID:0050902	Medulloblastoma	0.00132701617534735
DB01206	Lomustine	DOID:8543	Hodgkin Disease	0.00132401657201263
DB00762	Irinotecan	DOID:9119	Leukemia, Myeloid, Acute	0.00132082148457834
DB00783	Estradiol	DOID:127	Choroid Neoplasms	0.00128704237634868
DB00570	Vinblastine	DOID:8543	Hodgkin Disease	0.00126654044256623
DB00608	Chloroquine	DOID:9119	Leukemia, Myeloid, Acute	0.00126029614747146
DB00860	Prednisolone	DOID:8543	Hodgkin Disease	0.00123649920686007
DB00255	Diethylstilbestrol	DOID:127	Choroid Neoplasms	0.00123199365166181
DB00650	Leucovorin	DOID:0050902	Medulloblastoma	0.00122514835932795
DB00636	Clofibrate	DOID:127	Choroid Neoplasms	0.0012247995078629
DB00437	Allopurinol	DOID:9119	Leukemia, Myeloid, Acute	0.00122438628067488
DB00650	Leucovorin	DOID:8543	Hodgkin Disease	0.00121844390102209
DB09153	Sodium Chloride	DOID:899	Cervical Intraepithelial Neoplasia	0.00120915724468683
DB01229	Paclitaxel	DOID:9119	Leukemia, Myeloid, Acute	0.00119294638810173
DB00603	Medroxyprogesterone Acetate	DOID:3319	Lymphangioleiomyomatosis	0.00118939908382519
DB00755	Tretinoin	DOID:9119	Leukemia, Myeloid, Acute	0.00118803772010277
DB01701	propylene dichloride	DOID:4928	Cholangiocarcinoma	0.00118492067271873
DB01168	Procarbazine	DOID:707	Lymphoma, B-Cell	0.00118333713004094
DB01393	Bezafibrate	DOID:9119	Leukemia, Myeloid, Acute	0.00118309876970323
DB00523	Alitretinoin	DOID:9119	Leukemia, Myeloid, Acute	0.00117367949823509
DB00541	Vincristine	DOID:9119	Leukemia, Myeloid, Acute	0.00117079569729749
DB11094	Vitamin D	DOID:9119	Leukemia, Myeloid, Acute	0.00116302177192028
DB02709	Resveratrol	DOID:9119	Leukemia, Myeloid, Acute	0.00115095631411809
DB12429	2-(2-chloro-4-iodophenylamino)-N-cyclopropylmethoxy-3,4-difluorobenzamide	DOID:9119	Leukemia, Myeloid, Acute	0.00114877863077599
DB01168	Procarbazine	DOID:3069	Astrocytoma	0.00114872516408467
DB04572	Thiotepa	DOID:171	Neuroectodermal Tumors	0.00114809821585858
DB00309	Vindesine	DOID:8543	Hodgkin Disease	0.00114790905478822
DB00242	Cladribine	DOID:9119	Leukemia, Myeloid, Acute	0.00114718341485974
DB01041	Thalidomide	DOID:9119	Leukemia, Myeloid, Acute	0.00113411239847026
DB01042	Melphalan	DOID:0050902	Medulloblastoma	0.00113224962709112
DB01042	Melphalan	DOID:8543	Hodgkin Disease	0.00112554516940987
DB00603	Medroxyprogesterone Acetate	DOID:9119	Leukemia, Myeloid, Acute	0.00112371923200148
DB00630	Alendronate	DOID:4305	Giant Cell Tumor of Bone	0.00112110737166736
DB09073	palbociclib	DOID:9119	Leukemia, Myeloid, Acute	0.00112026973115463
DB00563	Methotrexate	DOID:9119	Leukemia, Myeloid, Acute	0.00111739557381262
DB03496	alvocidib	DOID:9119	Leukemia, Myeloid, Acute	0.00111122925686778
DB04066	trans-3-(4'-hydroxyphenyl)-2-propenoic acid	DOID:299	Adenocarcinoma	0.00111113006730433
DB00928	Azacitidine	DOID:9119	Leukemia, Myeloid, Acute	0.0011096685545202
DB00197	Troglitazone	DOID:9119	Leukemia, Myeloid, Acute	0.00110708498089117
DB00188	Bortezomib	DOID:9119	Leukemia, Myeloid, Acute	0.00110605804715823
DB08865	Crizotinib	DOID:9119	Leukemia, Myeloid, Acute	0.00110386637735037
DB01645	Genistein	DOID:127	Choroid Neoplasms	0.00109642599782166
DB00997	Doxorubicin	DOID:9119	Leukemia, Myeloid, Acute	0.00109517798524948
DB00925	Phenoxybenzamine	DOID:127	Choroid Neoplasms	0.00109311104734709
DB01115	Nifedipine	DOID:127	Choroid Neoplasms	0.00107371822654388
DB00675	Tamoxifen	DOID:127	Choroid Neoplasms	0.00106685459912813
DB00188	Bortezomib	DOID:3246	Rhabdomyosarcoma, Embryonal	0.00106412091767448
DB00864	Tacrolimus	DOID:707	Lymphoma, B-Cell	0.00106357442548298
DB02546	Vorinostat	DOID:3246	Rhabdomyosarcoma, Embryonal	0.00105804894300786
DB01168	Procarbazine	DOID:4844	Ependymoma	0.00105733519355893
DB00635	Prednisone	DOID:8543	Hodgkin Disease	0.00104027252402104
DB00762	Irinotecan	DOID:171	Neuroectodermal Tumors	0.00103301076416983
DB01181	Ifosfamide	DOID:9119	Leukemia, Myeloid, Acute	0.00102214789384301
DB00890	Dienestrol	DOID:299	Adenocarcinoma	0.00101653976672077
DB00812	Phenylbutazone	DOID:9119	Leukemia, Myeloid, Acute	0.0010125716370699
DB03843	Formaldehyde	DOID:127	Choroid Neoplasms	0.000999019312160718
DB01204	Mitoxantrone	DOID:9119	Leukemia, Myeloid, Acute	0.000989663371410807
DB01174	Phenobarbital	DOID:4928	Cholangiocarcinoma	0.000989406864096085
DB01168	Procarbazine	DOID:299	Adenocarcinoma	0.000988425150818414
DB00851	Dacarbazine	DOID:3247	Rhabdomyosarcoma	0.000987383742077949
DB00313	Valproic Acid	DOID:3247	Rhabdomyosarcoma	0.000984186472791956
DB04572	Thiotepa	DOID:1037	Leukemia, Lymphoid	0.00098009455787372
DB01008	Busulfan	DOID:9119	Leukemia, Myeloid, Acute	0.00097314840846606
DB01248	Docetaxel	DOID:9119	Leukemia, Myeloid, Acute	0.000961080896240349
DB00746	Deferoxamine	DOID:9119	Leukemia, Myeloid, Acute	0.000959245719728483
DB01168	Procarbazine	DOID:3181	Oligodendroglioma	0.000954853881696263
DB00293	raltitrexed	DOID:299	Adenocarcinoma	0.000954502189566261
DB01151	Desipramine	DOID:299	Adenocarcinoma	0.000953689306740765
DB04216	Quercetin	DOID:4236	Carcinosarcoma	0.000951571093447554
DB00959	Methylprednisolone	DOID:9538	Multiple Myeloma	0.00094061929171739
DB00293	raltitrexed	DOID:2645	Mesothelioma	0.000939953301511962
DB00996	Gabapentin	DOID:127	Choroid Neoplasms	0.000935845255808185
DB01050	Ibuprofen	DOID:299	Adenocarcinoma	0.000935808894501053
DB00987	Cytarabine	DOID:707	Lymphoma, B-Cell	0.000932924962330425
DB00398	Sorafenib	DOID:9119	Leukemia, Myeloid, Acute	0.000932863996643926
DB00859	Penicillamine	DOID:2645	Mesothelioma	0.000922903547221562
DB09153	Sodium Chloride	DOID:299	Adenocarcinoma	0.00090997679547121
DB00282	Pamidronate	DOID:4305	Giant Cell Tumor of Bone	0.000900066596619217
DB01234	Dexamethasone	DOID:9119	Leukemia, Myeloid, Acute	0.000897995890373635
DB01168	Procarbazine	DOID:9538	Multiple Myeloma	0.000894295141134302
DB00853	Temozolomide	DOID:3069	Astrocytoma	0.000883575174528403
DB00541	Vincristine	DOID:171	Neuroectodermal Tumors	0.000882984977228482
DB00694	Daunorubicin	DOID:8584	Burkitt Lymphoma	0.000881380954787611
DB00851	Dacarbazine	DOID:299	Adenocarcinoma	0.000879260710278315
DB00987	Cytarabine	DOID:8584	Burkitt Lymphoma	0.000878552456679435
DB01005	Hydroxyurea	DOID:1037	Leukemia, Lymphoid	0.000878341774321431
DB00987	Cytarabine	DOID:1037	Leukemia, Lymphoid	0.000876512264836635
DB00313	Valproic Acid	DOID:299	Adenocarcinoma	0.000876063442633454
DB00276	Amsacrine	DOID:9119	Leukemia, Myeloid, Acute	0.000873933422386938
DB01262	Decitabine	DOID:3247	Rhabdomyosarcoma	0.000870309242477538
DB00806	Pentoxifylline	DOID:1037	Leukemia, Lymphoid	0.000862032063445137
DB00396	Progesterone	DOID:299	Adenocarcinoma	0.000858627739461756
DB13323	Trichloroethylene	DOID:3069	Astrocytoma	0.000851439348697566
DB00860	Prednisolone	DOID:9119	Leukemia, Myeloid, Acute	0.000849051486254457
DB00987	Cytarabine	DOID:3247	Rhabdomyosarcoma	0.000846136013278195
DB00441	gemcitabine	DOID:299	Adenocarcinoma	0.000835096783566178
DB00762	Irinotecan	DOID:3247	Rhabdomyosarcoma	0.000834630854122262
DB00563	Methotrexate	DOID:171	Neuroectodermal Tumors	0.000829584853093465
DB01406	Danazol	DOID:127	Choroid Neoplasms	0.000828926566918561
DB00227	Lovastatin	DOID:4235	Sarcoma	0.00082202495107507
DB04930	Permethrin	DOID:9538	Multiple Myeloma	0.000821767082161959
DB00441	gemcitabine	DOID:2645	Mesothelioma	0.000820547896576582
DB00262	Carmustine	DOID:4928	Cholangiocarcinoma	0.000817893974903935
DB04572	Thiotepa	DOID:3181	Oligodendroglioma	0.000808024006975203
DB00361	Vinorelbine	DOID:299	Adenocarcinoma	0.000801970377734759
DB04827	Urethane	DOID:299	Adenocarcinoma	0.0008016415581764
DB00515	Cisplatin	DOID:171	Neuroectodermal Tumors	0.000796540910713781
DB00481	Raloxifene Hydrochloride	DOID:9538	Multiple Myeloma	0.000792983695483404
DB00361	Vinorelbine	DOID:2645	Mesothelioma	0.000787421490253445
DB00970	Dactinomycin	DOID:3247	Rhabdomyosarcoma	0.000785471864217277
DB07232	veliparib	DOID:299	Adenocarcinoma	0.000781145520425172
DB01041	Thalidomide	DOID:4928	Cholangiocarcinoma	0.000780440561012993
DB00126	Ascorbic Acid	DOID:1037	Leukemia, Lymphoid	0.000775636982837322
DB00541	Vincristine	DOID:707	Lymphoma, B-Cell	0.00077139401736058
DB12025	triptolide	DOID:9538	Multiple Myeloma	0.000770777251694929
DB06824	Trientine	DOID:2645	Mesothelioma	0.000769344683932291
DB00437	Allopurinol	DOID:1037	Leukemia, Lymphoid	0.000768571903879675
DB00851	Dacarbazine	DOID:4235	Sarcoma	0.000768052651415094
DB00328	Indomethacin	DOID:9119	Leukemia, Myeloid, Acute	0.000766358555364763
DB00563	Methotrexate	DOID:4928	Cholangiocarcinoma	0.000763723738172337
DB11616	pirarubicin	DOID:9119	Leukemia, Myeloid, Acute	0.000757805588986901
DB01030	Topotecan	DOID:299	Adenocarcinoma	0.000757437460521912
DB13182	daidzein	DOID:299	Adenocarcinoma	0.000753838847563623
DB02709	Resveratrol	DOID:707	Lymphoma, B-Cell	0.000751554633841897
DB00530	Erlotinib Hydrochloride	DOID:299	Adenocarcinoma	0.000751400762035712
DB05076	Fenretinide	DOID:299	Adenocarcinoma	0.000750945654466748
DB01174	Phenobarbital	DOID:299	Adenocarcinoma	0.000748765040562857
DB00242	Cladribine	DOID:707	Lymphoma, B-Cell	0.000747781734384376
DB04572	Thiotepa	DOID:9538	Multiple Myeloma	0.000747465266861522
DB03733	ethylene dichloride	DOID:3172	Adenoma	0.000744844306552736
DB00441	gemcitabine	DOID:9538	Multiple Myeloma	0.000740966773911542
DB00694	Daunorubicin	DOID:299	Adenocarcinoma	0.000740841480676865
DB01005	Hydroxyurea	DOID:299	Adenocarcinoma	0.000739842492663442
DB00262	Carmustine	DOID:3069	Astrocytoma	0.000737552164155705
DB00951	Isoniazid	DOID:299	Adenocarcinoma	0.000737543033010088
DB01229	Paclitaxel	DOID:1037	Leukemia, Lymphoid	0.000737132009614103
DB00530	Erlotinib Hydrochloride	DOID:2645	Mesothelioma	0.00073685187372162
DB00541	Vincristine	DOID:3069	Astrocytoma	0.000736782051956805
DB05076	Fenretinide	DOID:2645	Mesothelioma	0.00073639676585556
DB00762	Irinotecan	DOID:299	Adenocarcinoma	0.000726507825622211
DB00563	Methotrexate	DOID:707	Lymphoma, B-Cell	0.000717993892422872
DB01168	Procarbazine	DOID:5241	Hemangioblastoma	0.000717528463231559
DB00541	Vincristine	DOID:8584	Burkitt Lymphoma	0.000717021511601454
DB00541	Vincristine	DOID:1037	Leukemia, Lymphoid	0.000714981320223837
DB03496	alvocidib	DOID:707	Lymphoma, B-Cell	0.000711827577252397
DB00188	Bortezomib	DOID:707	Lymphoma, B-Cell	0.00070665636733945
DB00755	Tretinoin	DOID:3247	Rhabdomyosarcoma	0.000701847090449167
DB02546	Vorinostat	DOID:707	Lymphoma, B-Cell	0.000700584391652978
DB00445	Epirubicin	DOID:4235	Sarcoma	0.000699222351494763
DB00313	Valproic Acid	DOID:11612	Polycystic Ovary Syndrome	0.000699037554255252
DB00396	Progesterone	DOID:5119	Ovarian Cysts	0.000697721875446686
DB08398	2-amino-1-methyl-6-phenylimidazo(4,5-b)pyridine	DOID:4236	Carcinosarcoma	0.000696709143597193
DB00997	Doxorubicin	DOID:707	Lymphoma, B-Cell	0.000695776304104875
DB06825	Triptorelin Pamoate	DOID:127	Choroid Neoplasms	0.000695598011817164
DB02709	Resveratrol	DOID:1037	Leukemia, Lymphoid	0.000695141935994389
DB00762	Irinotecan	DOID:3181	Oligodendroglioma	0.00069293655549528
DB00317	Gefitinib	DOID:299	Adenocarcinoma	0.000691822612933088
DB00242	Cladribine	DOID:1037	Leukemia, Lymphoid	0.000691369035962217
DB00853	Temozolomide	DOID:3181	Oligodendroglioma	0.000689703892943636
DB01229	Paclitaxel	DOID:2994	Neoplasms, Germ Cell and Embryonal	0.000688032218393073
DB00331	Metformin	DOID:11612	Polycystic Ovary Syndrome	0.000687923663251308
DB00541	Vincristine	DOID:3247	Rhabdomyosarcoma	0.000684605067624341
DB00396	Progesterone	DOID:11612	Polycystic Ovary Syndrome	0.000681601850565303
DB01065	Melatonin	DOID:4928	Cholangiocarcinoma	0.000680955262182023
DB00317	Gefitinib	DOID:2645	Mesothelioma	0.000677273725518054
DB11672	Curcumin	DOID:2645	Mesothelioma	0.000668796072101449
DB01262	Decitabine	DOID:9538	Multiple Myeloma	0.000668056204820897
DB00563	Methotrexate	DOID:8584	Burkitt Lymphoma	0.000663621388098154
DB01030	Topotecan	DOID:9538	Multiple Myeloma	0.000663307451093539
DB00305	Mitomycin	DOID:299	Adenocarcinoma	0.000662675678787736
DB00563	Methotrexate	DOID:1037	Leukemia, Lymphoid	0.000661581194741453
DB03496	alvocidib	DOID:1037	Leukemia, Lymphoid	0.000655414879836544
DB00635	Prednisone	DOID:9119	Leukemia, Myeloid, Acute	0.000652824803486482
DB00515	Cisplatin	DOID:3069	Astrocytoma	0.000650337985914171
DB00428	Streptozocin	DOID:299	Adenocarcinoma	0.000649630324375691
DB00262	Carmustine	DOID:4844	Ependymoma	0.000646162193935082
DB00917	Dinoprostone	DOID:9538	Multiple Myeloma	0.000645555085704283
DB00541	Vincristine	DOID:4844	Ependymoma	0.000645392081119564
DB00987	Cytarabine	DOID:9538	Multiple Myeloma	0.000643882972416673
DB00290	Bleomycin	DOID:2994	Neoplasms, Germ Cell and Embryonal	0.000642596057295095
DB00997	Doxorubicin	DOID:8584	Burkitt Lymphoma	0.000641403800079918
DB03568	Butyric Acid	DOID:299	Adenocarcinoma	0.000640842545684958
DB06774	Capsaicin	DOID:9538	Multiple Myeloma	0.000639518853241303
DB00997	Doxorubicin	DOID:1037	Leukemia, Lymphoid	0.000639363607388907
DB00945	Aspirin	DOID:299	Adenocarcinoma	0.000635766549394332
DB00563	Methotrexate	DOID:3247	Rhabdomyosarcoma	0.000631204943916316
DB00482	Celecoxib	DOID:299	Adenocarcinoma	0.000631135402816993
DB04839	Cyproterone Acetate	DOID:11612	Polycystic Ovary Syndrome	0.000630302943042435
DB00641	Simvastatin	DOID:707	Lymphoma, B-Cell	0.00062979912277504
DB00515	Cisplatin	DOID:1037	Leukemia, Lymphoid	0.000628537253458669
DB00917	Dinoprostone	DOID:4235	Sarcoma	0.000628477036480821
DB01181	Ifosfamide	DOID:707	Lymphoma, B-Cell	0.000622746212824529
DB00945	Aspirin	DOID:2645	Mesothelioma	0.000621217660471171
DB00688	Mycophenolic Acid	DOID:707	Lymphoma, B-Cell	0.000620930605404121
DB01593	Zinc	DOID:9538	Multiple Myeloma	0.000620873769379346
DB00188	Bortezomib	DOID:3247	Rhabdomyosarcoma	0.000619867417892314
DB00783	Estradiol	DOID:3247	Rhabdomyosarcoma	0.000619410821094166
DB09073	palbociclib	DOID:2994	Neoplasms, Germ Cell and Embryonal	0.000615355561534456
DB00993	Azathioprine	DOID:707	Lymphoma, B-Cell	0.000611539112616008
DB00997	Doxorubicin	DOID:3247	Rhabdomyosarcoma	0.000608987354920418
DB01041	Thalidomide	DOID:4844	Ependymoma	0.000608708780537079
DB00007	Leuprolide	DOID:299	Adenocarcinoma	0.000607505255628457
DB11663	2-(1H-indazol-4-yl)-6-(4-methanesulfonylpiperazin-1-ylmethyl)-4-morpholin-4-ylthieno(3,2-d)pyrimidine	DOID:707	Lymphoma, B-Cell	0.000599598315411218
DB01229	Paclitaxel	DOID:299	Adenocarcinoma	0.000598632728636903
DB00515	Cisplatin	DOID:3247	Rhabdomyosarcoma	0.000598161002308681
DB00554	Piroxicam	DOID:2645	Mesothelioma	0.00059292127562037
DB00563	Methotrexate	DOID:4844	Ependymoma	0.000591991956903279
DB11672	Curcumin	DOID:9538	Multiple Myeloma	0.000589214950035485
DB00619	Imatinib Mesylate	DOID:2645	Mesothelioma	0.000585803377725055
DB01229	Paclitaxel	DOID:2645	Mesothelioma	0.000584083840903679
DB00780	Phenelzine	DOID:255	Hemangioma	0.000583931452772787
DB00515	Cisplatin	DOID:2994	Neoplasms, Germ Cell and Embryonal	0.000579437461793328
DB00262	Carmustine	DOID:299	Adenocarcinoma	0.000577252152214922
DB00541	Vincristine	DOID:299	Adenocarcinoma	0.000576482038244328
DB01008	Busulfan	DOID:707	Lymphoma, B-Cell	0.000573746727697819
DB12881	indole-3-carbinol	DOID:5119	Ovarian Cysts	0.000572235822085418
DB11672	Curcumin	DOID:4235	Sarcoma	0.000572136901974649
DB01181	Ifosfamide	DOID:8584	Burkitt Lymphoma	0.00056837370910022
DB01167	Itraconazole	DOID:9538	Multiple Myeloma	0.000564000047551957
DB00158	Folic Acid	DOID:11612	Polycystic Ovary Syndrome	0.000561401763032418
DB02709	Resveratrol	DOID:299	Adenocarcinoma	0.000556642654589309
DB04690	Camptothecin	DOID:1037	Leukemia, Lymphoid	0.000556072143066397
DB00399	Zoledronic Acid	DOID:2645	Mesothelioma	0.000547850036615602
DB00357	Aminoglutethimide	DOID:299	Adenocarcinoma	0.000544653749691135
DB00262	Carmustine	DOID:3181	Oligodendroglioma	0.000543680882561834
DB00541	Vincristine	DOID:3181	Oligodendroglioma	0.000542910768685387
DB14574	Cobalt	DOID:3247	Rhabdomyosarcoma	0.000540776157904141
DB00428	Streptozocin	DOID:4235	Sarcoma	0.000538422265676783
DB11094	Vitamin D	DOID:2512	Basal Cell Nevus Syndrome	0.000538104812122894
DB01593	Zinc	DOID:11612	Polycystic Ovary Syndrome	0.000537977888609195
DB00482	Celecoxib	DOID:9538	Multiple Myeloma	0.000537005392348786
DB01436	alfacalcidol	DOID:299	Adenocarcinoma	0.000536798065440811
DB01181	Ifosfamide	DOID:3247	Rhabdomyosarcoma	0.000535957263034334
DB01204	Mitoxantrone	DOID:1037	Leukemia, Lymphoid	0.000533848993319527
DB00987	Cytarabine	DOID:8864	Leukemia, Monocytic, Acute	0.000530077119187275
DB00603	Medroxyprogesterone Acetate	DOID:299	Adenocarcinoma	0.000529405572688754
DB01041	Thalidomide	DOID:2645	Mesothelioma	0.000525249849212969
DB00544	Fluorouracil	DOID:299	Adenocarcinoma	0.000525220038399374
DB00563	Methotrexate	DOID:299	Adenocarcinoma	0.000523081914169263
DB01181	Ifosfamide	DOID:2994	Neoplasms, Germ Cell and Embryonal	0.000517233723788632
DB11663	2-(1H-indazol-4-yl)-6-(4-methanesulfonylpiperazin-1-ylmethyl)-4-morpholin-4-ylthieno(3,2-d)pyrimidine	DOID:3247	Rhabdomyosarcoma	0.000512809366533848
DB00783	Estradiol	DOID:299	Adenocarcinoma	0.000511287790790002
DB09130	Copper	DOID:2645	Mesothelioma	0.000510088052911625
DB08865	Crizotinib	DOID:299	Adenocarcinoma	0.000509552716839487
DB02546	Vorinostat	DOID:299	Adenocarcinoma	0.000505672411892796
DB01229	Paclitaxel	DOID:9538	Multiple Myeloma	0.000504502718455577
DB01204	Mitoxantrone	DOID:3247	Rhabdomyosarcoma	0.000503472741466324
DB01206	Lomustine	DOID:3069	Astrocytoma	0.000502555205840013
DB00997	Doxorubicin	DOID:299	Adenocarcinoma	0.00050086432524131
DB00302	Tranexamic Acid	DOID:127	Choroid Neoplasms	0.000500418042359438
DB00755	Tretinoin	DOID:9538	Multiple Myeloma	0.000499594050853189
DB00262	Carmustine	DOID:3192	Neurilemmoma	0.000498962719725146
DB00183	Pentagastrin	DOID:299	Adenocarcinoma	0.00049774588088651
DB00882	Clomiphene	DOID:299	Adenocarcinoma	0.000495840198702399
DB00741	Hydrocortisone	DOID:8584	Burkitt Lymphoma	0.000495720161502108
DB09110	Mesna	DOID:8584	Burkitt Lymphoma	0.000494875445284385
DB00515	Cisplatin	DOID:299	Adenocarcinoma	0.000490037972753474
DB01229	Paclitaxel	DOID:4235	Sarcoma	0.000487424669355793
DB00997	Doxorubicin	DOID:2645	Mesothelioma	0.000486315436976512
DB00262	Carmustine	DOID:9538	Multiple Myeloma	0.000483122141388334
DB00541	Vincristine	DOID:9538	Multiple Myeloma	0.000482352027827634
DB00322	Floxuridine	DOID:299	Adenocarcinoma	0.000480146929153977
DB00201	Caffeine	DOID:299	Adenocarcinoma	0.00047744538305626
DB00515	Cisplatin	DOID:2645	Mesothelioma	0.000475489083513678
DB00399	Zoledronic Acid	DOID:9538	Multiple Myeloma	0.000468268915325018
DB00252	Phenytoin	DOID:9538	Multiple Myeloma	0.000466851345759065
DB00741	Hydrocortisone	DOID:3247	Rhabdomyosarcoma	0.000463303717229677
DB02709	Resveratrol	DOID:9538	Multiple Myeloma	0.000462512644467047
DB09110	Mesna	DOID:3247	Rhabdomyosarcoma	0.000462459000784565
DB00126	Ascorbic Acid	DOID:11612	Polycystic Ovary Syndrome	0.000460111810653294
DB00255	Diethylstilbestrol	DOID:299	Adenocarcinoma	0.000456239065914174
DB00860	Prednisolone	DOID:707	Lymphoma, B-Cell	0.000449649806431238
DB04960	tipifarnib	DOID:9538	Multiple Myeloma	0.000446439028041853
DB01041	Thalidomide	DOID:9538	Multiple Myeloma	0.000445668727126355
DB00763	Methimazole	DOID:299	Adenocarcinoma	0.000444438004954625
DB01234	Dexamethasone	DOID:8584	Burkitt Lymphoma	0.000444221705591538
DB06724	Calcium Carbonate	DOID:299	Adenocarcinoma	0.00044367680255529
DB01380	Cortisone	DOID:299	Adenocarcinoma	0.000441332973060801
DB01065	Melatonin	DOID:299	Adenocarcinoma	0.000440313438703641
DB00313	Valproic Acid	DOID:255	Hemangioma	0.00044027288860414
DB13853	Anethole Trithione	DOID:299	Adenocarcinoma	0.000434749470105564
DB00563	Methotrexate	DOID:9538	Multiple Myeloma	0.000428951904430694
DB00987	Cytarabine	DOID:715	Leukemia, T-Cell	0.000428643578887708
DB01181	Ifosfamide	DOID:299	Adenocarcinoma	0.000427834233326804
DB08398	2-amino-1-methyl-6-phenylimidazo(4,5-b)pyridine	DOID:299	Adenocarcinoma	0.000425350304905855
DB08059	Wortmannin	DOID:299	Adenocarcinoma	0.00042355252389846
DB00928	Azacitidine	DOID:9538	Multiple Myeloma	0.000421224884360458
DB00603	Medroxyprogesterone Acetate	DOID:4235	Sarcoma	0.00041819751372317
DB00188	Bortezomib	DOID:9538	Multiple Myeloma	0.000417614377995465
DB00993	Azathioprine	DOID:299	Adenocarcinoma	0.000416627133630096
DB06543	astaxanthine	DOID:299	Adenocarcinoma	0.000416572235196186
DB00682	Warfarin	DOID:9538	Multiple Myeloma	0.000414717771079806
DB00544	Fluorouracil	DOID:4235	Sarcoma	0.000414011979038773
DB00563	Methotrexate	DOID:4235	Sarcoma	0.000411873854444508
DB01393	Bezafibrate	DOID:11612	Polycystic Ovary Syndrome	0.00041175922065316
DB00755	Tretinoin	DOID:3308	Carcinoma, Embryonal	0.000408016542627662
DB00997	Doxorubicin	DOID:9538	Multiple Myeloma	0.000406734315256715
DB00928	Azacitidine	DOID:4235	Sarcoma	0.000404146835353045
DB01101	Capecitabine	DOID:299	Adenocarcinoma	0.000403454666596845
DB00515	Cisplatin	DOID:9538	Multiple Myeloma	0.000395907962345218
DB00860	Prednisolone	DOID:8584	Burkitt Lymphoma	0.000395277301874705
DB12418	Saccharin	DOID:299	Adenocarcinoma	0.000393482413641552
DB00570	Vinblastine	DOID:3247	Rhabdomyosarcoma	0.000392902092709799
DB00541	Vincristine	DOID:3308	Carcinoma, Embryonal	0.000390774519922074
DB00997	Doxorubicin	DOID:4235	Sarcoma	0.000389656265216351
DB01356	Lithium	DOID:255	Hemangioma	0.000386685644517146
DB02709	Resveratrol	DOID:11612	Polycystic Ovary Syndrome	0.000379616764462062
DB00515	Cisplatin	DOID:4235	Sarcoma	0.000378829912587295
DB00650	Leucovorin	DOID:8584	Burkitt Lymphoma	0.000377221995742069
DB01094	hesperetin	DOID:299	Adenocarcinoma	0.000376472125616298
DB00780	Phenelzine	DOID:3172	Adenoma	0.000375839954979015
DB00570	Vinblastine	DOID:2994	Neoplasms, Germ Cell and Embryonal	0.000374178551961299
DB00291	Chlorambucil	DOID:1037	Leukemia, Lymphoid	0.000370192004737521
DB05294	N-(4-bromo-2-fluorophenyl)-6-methoxy-7-((1-methylpiperidin-4-yl)methoxy)quinazolin-4-amine	DOID:299	Adenocarcinoma	0.000368353204363556
DB00290	Bleomycin	DOID:3308	Carcinoma, Embryonal	0.000367489050419709
DB01248	Docetaxel	DOID:299	Adenocarcinoma	0.000366767237338403
DB00201	Caffeine	DOID:4235	Sarcoma	0.000366237323187399
DB00642	Pemetrexed	DOID:2645	Mesothelioma	0.000361387771677033
DB13178	Inositol	DOID:11612	Polycystic Ovary Syndrome	0.000352779266738143
DB00257	Clotrimazole	DOID:299	Adenocarcinoma	0.000351365112040355
DB00783	Estradiol	DOID:5119	Ovarian Cysts	0.000350381926638152
DB01181	Ifosfamide	DOID:3192	Neurilemmoma	0.000349544802781029
DB02709	Resveratrol	DOID:8864	Leukemia, Monocytic, Acute	0.000348706790113326
DB04786	Suramin	DOID:9538	Multiple Myeloma	0.000344935688952872
DB04743	nimesulide	DOID:299	Adenocarcinoma	0.000344476423063553
DB01042	Melphalan	DOID:707	Lymphoma, B-Cell	0.000338695768524286
DB00197	Troglitazone	DOID:11612	Polycystic Ovary Syndrome	0.000335745430452214
DB00783	Estradiol	DOID:11612	Polycystic Ovary Syndrome	0.000334261901477881
DB06510	muraglitazar	DOID:3172	Adenoma	0.00033301313838717
DB00398	Sorafenib	DOID:2645	Mesothelioma	0.000324001449742969
DB00977	Ethinyl Estradiol	DOID:299	Adenocarcinoma	0.000322959984431645
DB01645	Genistein	DOID:299	Adenocarcinoma	0.000320671412146409
DB00882	Clomiphene	DOID:11612	Polycystic Ovary Syndrome	0.000318814309917301
DB01181	Ifosfamide	DOID:4235	Sarcoma	0.000316626174391196
DB00104	Octreotide	DOID:299	Adenocarcinoma	0.000312231537288085
DB08895	tofacitinib	DOID:3172	Adenoma	0.000311833715660667
DB11663	2-(1H-indazol-4-yl)-6-(4-methanesulfonylpiperazin-1-ylmethyl)-4-morpholin-4-ylthieno(3,2-d)pyrimidine	DOID:9538	Multiple Myeloma	0.000310556326829511
DB01206	Lomustine	DOID:3181	Oligodendroglioma	0.000308683923475009
DB00977	Ethinyl Estradiol	DOID:2645	Mesothelioma	0.000308411097653657
DB00541	Vincristine	DOID:5241	Hemangioblastoma	0.000305585350831347
DB00877	Sirolimus	DOID:2645	Mesothelioma	0.000297279907514478
DB00675	Tamoxifen	DOID:299	Adenocarcinoma	0.00029110001390141
DB01008	Busulfan	DOID:9538	Multiple Myeloma	0.000284704739897709
DB01042	Melphalan	DOID:8584	Burkitt Lymphoma	0.00028432326334292
DB00851	Dacarbazine	DOID:769	Neuroblastoma	0.000280729462628568
DB00276	Amsacrine	DOID:299	Adenocarcinoma	0.000279619763699376
DB00661	Verapamil	DOID:687	Hepatoblastoma	0.00027471185507498
DB01248	Docetaxel	DOID:9538	Multiple Myeloma	0.000272637227835201
DB04930	Permethrin	DOID:3172	Adenoma	0.000272015039356019
DB00541	Vincristine	DOID:715	Leukemia, T-Cell	0.000267112633395059
DB11716	Misonidazole	DOID:299	Adenocarcinoma	0.000263471213764174
DB06287	temsirolimus	DOID:2645	Mesothelioma	0.000263032104254921
DB00641	Simvastatin	DOID:11612	Polycystic Ovary Syndrome	0.000257861253956757
DB01248	Docetaxel	DOID:4235	Sarcoma	0.000255559178044415
DB00860	Prednisolone	DOID:299	Adenocarcinoma	0.000254737827421567
DB00635	Prednisone	DOID:707	Lymphoma, B-Cell	0.000253423123171212
DB00563	Methotrexate	DOID:5241	Hemangioblastoma	0.00025218522721214
DB01042	Melphalan	DOID:3247	Rhabdomyosarcoma	0.000251906819476386
DB02709	Resveratrol	DOID:715	Leukemia, T-Cell	0.000247273250496324
DB09110	Mesna	DOID:4235	Sarcoma	0.00024312791165175
DB04572	Thiotepa	DOID:769	Neuroblastoma	0.000243064028180182
DB00650	Leucovorin	DOID:299	Adenocarcinoma	0.000236682521902884
DB07706	2-hydroxyestradiol	DOID:299	Adenocarcinoma	0.000232334175494939
DB00291	Chlorambucil	DOID:299	Adenocarcinoma	0.000231692723388729
DB00605	Sulindac	DOID:299	Adenocarcinoma	0.000228980534358478
DB03843	Formaldehyde	DOID:299	Adenocarcinoma	0.000223264726765024
DB00877	Sirolimus	DOID:9538	Multiple Myeloma	0.000217698785827766
DB00277	Theophylline	DOID:1037	Leukemia, Lymphoid	0.000210411929529405
DB00143	Glutathione	DOID:11612	Polycystic Ovary Syndrome	0.000210075689879505
DB01234	Dexamethasone	DOID:9538	Multiple Myeloma	0.000209552221789297
DB00313	Valproic Acid	DOID:1618	Fibroadenoma	0.000208755325610585
DB00635	Prednisone	DOID:8584	Burkitt Lymphoma	0.000199050618840277
DB00635	Prednisone	DOID:1037	Leukemia, Lymphoid	0.000197010425390762
DB00675	Tamoxifen	DOID:9538	Multiple Myeloma	0.000196970004595162
DB00586	Diclofenac	DOID:769	Neuroblastoma	0.000186233753601814
DB00636	Clofibrate	DOID:3507	Dermatofibrosarcoma	0.000181886385470106
DB04630	Aldosterone	DOID:3172	Adenoma	0.000172082099374235
DB00328	Indomethacin	DOID:299	Adenocarcinoma	0.000172044895743836
DB00655	Estrone	DOID:299	Adenocarcinoma	0.000169614197174081
DB00309	Vindesine	DOID:299	Adenocarcinoma	0.000166147674361614
DB00822	Disulfiram	DOID:2645	Mesothelioma	0.000164282655653811
DB01262	Decitabine	DOID:769	Neuroblastoma	0.000163654966561552
DB00860	Prednisolone	DOID:9538	Multiple Myeloma	0.000160607817750943
DB00996	Gabapentin	DOID:299	Adenocarcinoma	0.000160090670642141
DB01030	Topotecan	DOID:769	Neuroblastoma	0.000158906213709939
DB04827	Urethane	DOID:3172	Adenoma	0.000157759505534413
DB06448	lonafarnib	DOID:9538	Multiple Myeloma	0.000155186174272778
DB00412	Rosiglitazone	DOID:11612	Polycystic Ovary Syndrome	0.000154947777682754
DB01174	Phenobarbital	DOID:687	Hepatoblastoma	0.000153293084890635
DB11616	pirarubicin	DOID:2645	Mesothelioma	0.000148943041463998
DB00977	Ethinyl Estradiol	DOID:11612	Polycystic Ovary Syndrome	0.000145934096180009
DB01042	Melphalan	DOID:299	Adenocarcinoma	0.000143783789996008
DB00499	Flutamide	DOID:299	Adenocarcinoma	0.000142336468712742
DB00255	Diethylstilbestrol	DOID:4468	Adenocarcinoma, Clear Cell	0.000141637711031692
DB00220	Nelfinavir	DOID:3962	Adenocarcinoma, Follicular	0.000137449321630609
DB00675	Tamoxifen	DOID:5119	Ovarian Cysts	0.00013019414947267
DB00762	Irinotecan	DOID:769	Neuroblastoma	0.000127976577076069
DB00650	Leucovorin	DOID:4235	Sarcoma	0.000125474461564398
DB00853	Temozolomide	DOID:769	Neuroblastoma	0.000124743913826761
DB01582	Sulfamethazine	DOID:3172	Adenoma	0.000120357083676734
DB00336	Nitrofurazone	DOID:4440	Seminoma	0.000119877972933877
DB01174	Phenobarbital	DOID:3172	Adenoma	0.000104882986931218
DB00570	Vinblastine	DOID:3308	Carcinoma, Embryonal	9.90715459552177e-05
DB00158	Folic Acid	DOID:3172	Adenoma	9.45455998018069e-05
DB00162	Vitamin A	DOID:9538	Multiple Myeloma	9.2013822964962e-05
DB00853	Temozolomide	DOID:3172	Adenoma	7.93931078901661e-05
DB00694	Daunorubicin	DOID:1618	Fibroadenoma	7.35333640082686e-05
DB00309	Vindesine	DOID:9538	Multiple Myeloma	7.20176648064536e-05
DB00635	Prednisone	DOID:299	Adenocarcinoma	5.85111439403846e-05
DB00309	Vindesine	DOID:4235	Sarcoma	5.49396149811393e-05
DB01042	Melphalan	DOID:9538	Multiple Myeloma	4.96537812606362e-05
DB11672	Curcumin	DOID:3172	Adenoma	3.9462906893814e-05
DB11135	Selenium	DOID:2645	Mesothelioma	3.38713194478618e-05
DB00482	Celecoxib	DOID:769	Neuroblastoma	3.26041543649985e-05
DB00526	Oxaliplatin	DOID:299	Adenocarcinoma	2.36755889790746e-05
DB00945	Aspirin	DOID:349	Carcinoma, Signet Ring Cell	-5.36453316671293e-07
DB00945	Aspirin	DOID:3172	Adenoma	-8.11550358538471e-06
DB08828	HhAntag691	DOID:2512	Basal Cell Nevus Syndrome	-1.21356016444946e-05
DB00993	Azathioprine	DOID:255	Hemangioma	-1.91634221940046e-05
DB00541	Vincristine	DOID:769	Neuroblastoma	-2.20492110869636e-05
DB12116	epigallocatechin gallate	DOID:3172	Adenoma	-2.7137873622976e-05
DB01041	Thalidomide	DOID:5151	Neurofibroma, Plexiform	-2.8616484154545e-05
DB00252	Phenytoin	DOID:687	Hepatoblastoma	-3.4490597462758e-05
DB00499	Flutamide	DOID:11612	Polycystic Ovary Syndrome	-3.4689420872494e-05
DB00635	Prednisone	DOID:9538	Multiple Myeloma	-3.56188648247407e-05
DB00554	Piroxicam	DOID:3172	Adenoma	-3.64118891309634e-05
DB00252	Phenytoin	DOID:769	Neuroblastoma	-3.75498918219336e-05
DB00995	Auranofin	DOID:3172	Adenoma	-5.23673752552828e-05
DB01393	Bezafibrate	DOID:3172	Adenoma	-5.50969430188758e-05
DB01006	Letrozole	DOID:5119	Ovarian Cysts	-5.55506504989062e-05
DB01168	Procarbazine	DOID:3070	Glioma	-6.92405326619822e-05
DB00544	Fluorouracil	DOID:687	Hepatoblastoma	-7.02519157918108e-05
DB01006	Letrozole	DOID:11612	Polycystic Ovary Syndrome	-7.16706752090929e-05
DB06825	Triptorelin Pamoate	DOID:299	Adenocarcinoma	-8.01565731640835e-05
DB00501	Cimetidine	DOID:349	Carcinoma, Signet Ring Cell	-8.03025585547484e-05
DB00197	Troglitazone	DOID:769	Neuroblastoma	-8.57599274215609e-05
DB00188	Bortezomib	DOID:769	Neuroblastoma	-8.67868603902228e-05
DB02709	Resveratrol	DOID:3172	Adenoma	-8.72393989426318e-05
DB08865	Crizotinib	DOID:769	Neuroblastoma	-8.89785301323581e-05
DB00328	Indomethacin	DOID:350	Dermatofibrosarcoma	-8.98081074862805e-05
DB00997	Doxorubicin	DOID:769	Neuroblastoma	-9.76669229544452e-05
DB01083	Orlistat	DOID:11612	Polycystic Ovary Syndrome	-0.000102837289710736
DB00515	Cisplatin	DOID:687	Hepatoblastoma	-0.000105433983486072
DB00515	Cisplatin	DOID:769	Neuroblastoma	-0.00010849327625341
DB02994	Cacodylic Acid	DOID:3172	Adenoma	-0.000109197046963119
DB13178	Inositol	DOID:3172	Adenoma	-0.00011407689670874
DB00603	Medroxyprogesterone Acetate	DOID:3172	Adenoma	-0.000114476480151074
DB14513	Magnesium	DOID:3172	Adenoma	-0.000119918458334936
DB11135	Selenium	DOID:11612	Polycystic Ovary Syndrome	-0.000128605681141827
DB00898	Ethanol	DOID:255	Hemangioma	-0.000129425558312871
DB11119	Sodium Iodide	DOID:3070	Glioma	-0.000151178642697161
DB05109	Trabectedin	DOID:4235	Sarcoma	-0.000152156747772594
DB13950	Win 55212-2	DOID:3070	Glioma	-0.000154235364492786
DB04539	glyphosate	DOID:11612	Polycystic Ovary Syndrome	-0.000157673845542453
DB00201	Caffeine	DOID:3172	Adenoma	-0.000166436670306927
DB00997	Doxorubicin	DOID:1618	Fibroadenoma	-0.000166443792057894
DB01181	Ifosfamide	DOID:769	Neuroblastoma	-0.000170697013485169
DB00860	Prednisolone	DOID:255	Hemangioma	-0.000181052727971767
DB00282	Pamidronate	DOID:9538	Multiple Myeloma	-0.00018217579191783
DB00959	Methylprednisolone	DOID:1040	Leukemia, Lymphocytic, Chronic, B-Cell	-0.000189654904974926
DB11529	Melengestrol Acetate	DOID:299	Adenocarcinoma	-0.000199432484652776
DB00763	Methimazole	DOID:3172	Adenoma	-0.000199444047482636
DB01065	Melatonin	DOID:3172	Adenoma	-0.000203568613746721
DB04572	Thiotepa	DOID:3070	Glioma	-0.000216070406666838
DB08398	2-amino-1-methyl-6-phenylimidazo(4,5-b)pyridine	DOID:3172	Adenoma	-0.000218531748002584
DB14001	alpha-Tocopherol	DOID:3070	Glioma	-0.000218658036024846
DB01008	Busulfan	DOID:769	Neuroblastoma	-0.000219696498356084
DB09110	Mesna	DOID:769	Neuroblastoma	-0.000244195276700568
DB00563	Methotrexate	DOID:3371	Chondrosarcoma	-0.000245564801817158
DB00927	Famotidine	DOID:3172	Adenoma	-0.00025647440079736
DB01168	Procarbazine	DOID:2671	Carcinoma, Transitional Cell	-0.000283121571990355
DB06510	muraglitazar	DOID:2671	Carcinoma, Transitional Cell	-0.000294651531626569
DB00530	Erlotinib Hydrochloride	DOID:3070	Glioma	-0.000306264922341995
DB02656	2-(4-morpholinyl)-8-phenyl-4H-1-benzopyran-4-one	DOID:3070	Glioma	-0.000306421335905874
DB00762	Irinotecan	DOID:3070	Glioma	-0.000331157857956135
DB00104	Octreotide	DOID:3172	Adenoma	-0.000331650515826412
DB00853	Temozolomide	DOID:3070	Glioma	-0.000334390521986375
DB00898	Ethanol	DOID:3172	Adenoma	-0.000337517055980077
DB07352	Apigenin	DOID:3070	Glioma	-0.000339838737550849
DB11082	Coal Tar	DOID:3172	Adenoma	-0.000340042988988501
DB01234	Dexamethasone	DOID:3172	Adenoma	-0.000340199821363921
DB01593	Zinc	DOID:3070	Glioma	-0.000342661905268229
DB00712	Flurbiprofen	DOID:3172	Adenoma	-0.000347634337283922
DB00795	Sulfasalazine	DOID:2671	Carcinoma, Transitional Cell	-0.000357328898609635
DB00842	Oxazepam	DOID:687	Hepatoblastoma	-0.000367102288629753
DB01200	Bromocriptine	DOID:3172	Adenoma	-0.000372813107431216
DB00635	Prednisone	DOID:255	Hemangioma	-0.000377279411688983
DB04216	Quercetin	DOID:3070	Glioma	-0.000377453430278077
DB00481	Raloxifene Hydrochloride	DOID:2671	Carcinoma, Transitional Cell	-0.000384433017546218
DB00720	Clodronic Acid	DOID:9538	Multiple Myeloma	-0.000410512580503855
DB00605	Sulindac	DOID:3172	Adenoma	-0.000414901517351143
DB00842	Oxazepam	DOID:3172	Adenoma	-0.000415512387138342
DB00126	Ascorbic Acid	DOID:3070	Glioma	-0.000420527982858868
DB03843	Formaldehyde	DOID:3172	Adenoma	-0.000420617326029285
DB04572	Thiotepa	DOID:2671	Carcinoma, Transitional Cell	-0.000429951446571333
DB00309	Vindesine	DOID:769	Neuroblastoma	-0.000432383573064979
DB00441	gemcitabine	DOID:2671	Carcinoma, Transitional Cell	-0.000436449938662445
DB00175	Pravastatin	DOID:3172	Adenoma	-0.00044313762734062
DB01042	Melphalan	DOID:769	Neuroblastoma	-0.000454747458364504
DB00619	Imatinib Mesylate	DOID:3070	Glioma	-0.00045731341864387
DB06510	muraglitazar	DOID:139	Papilloma	-0.000458792069039329
DB01229	Paclitaxel	DOID:3070	Glioma	-0.000459032955678854
DB06755	beta Carotene	DOID:3070	Glioma	-0.000463935837201626
DB01219	Dantrolene	DOID:1040	Leukemia, Lymphocytic, Chronic, B-Cell	-0.000468491630183157
DB00328	Indomethacin	DOID:3172	Adenoma	-0.000471837157720825
DB00262	Carmustine	DOID:3070	Glioma	-0.000480413532717008
DB03783	Phenacetin	DOID:2671	Carcinoma, Transitional Cell	-0.000480701516855989
DB00541	Vincristine	DOID:3070	Glioma	-0.000481183645852937
DB00996	Gabapentin	DOID:3172	Adenoma	-0.000483791381878831
DB00987	Cytarabine	DOID:1040	Leukemia, Lymphocytic, Chronic, B-Cell	-0.0004863912230091
DB02709	Resveratrol	DOID:3070	Glioma	-0.00050102302981038
DB09276	Gold Sodium Thiomalate	DOID:3172	Adenoma	-0.00050967973043016
DB00982	Isotretinoin	DOID:769	Neuroblastoma	-0.000512986815950592
DB01219	Dantrolene	DOID:2671	Carcinoma, Transitional Cell	-0.000515634147371116
DB01041	Thalidomide	DOID:3070	Glioma	-0.000517866945989334
DB00795	Sulfasalazine	DOID:139	Papilloma	-0.00052146943695465
DB01174	Phenobarbital	DOID:2671	Carcinoma, Transitional Cell	-0.000522781683058651
DB00544	Fluorouracil	DOID:3070	Glioma	-0.000532445644943605
DB00590	Doxazosin	DOID:127	Choroid Neoplasms	-0.0005342567959188
DB00563	Methotrexate	DOID:3070	Glioma	-0.000534583769420408
DB00698	Nitrofurantoin	DOID:2671	Carcinoma, Transitional Cell	-0.000544268302713272
DB00197	Troglitazone	DOID:3070	Glioma	-0.000544894362344742
DB00188	Bortezomib	DOID:3070	Glioma	-0.000545921295211263
DB11152	Trichloroacetic Acid	DOID:3172	Adenoma	-0.000553109179655689
DB08398	2-amino-1-methyl-6-phenylimidazo(4,5-b)pyridine	DOID:8719	Carcinoma in Situ	-0.000559854610492364
DB01592	Iron	DOID:139	Papilloma	-0.000559875032600812
DB00515	Cisplatin	DOID:3070	Glioma	-0.000567627711756571
DB00317	Gefitinib	DOID:2671	Carcinoma, Transitional Cell	-0.000579724109317295
DB01406	Danazol	DOID:3172	Adenoma	-0.000590710070526149
DB00970	Dactinomycin	DOID:2671	Carcinoma, Transitional Cell	-0.000594197889483686
DB00305	Mitomycin	DOID:2671	Carcinoma, Transitional Cell	-0.000608871043028772
DB00641	Simvastatin	DOID:3070	Glioma	-0.000622778540066107
DB12072	orantinib	DOID:3070	Glioma	-0.000625392667021454
DB00515	Cisplatin	DOID:3355	Fibrosarcoma	-0.000632398609097487
DB01393	Bezafibrate	DOID:1040	Leukemia, Lymphocytic, Chronic, B-Cell	-0.000635619095760834
DB00945	Aspirin	DOID:2671	Carcinoma, Transitional Cell	-0.000635780174773629
DB04690	Camptothecin	DOID:3070	Glioma	-0.000640092822116203
DB00437	Allopurinol	DOID:2671	Carcinoma, Transitional Cell	-0.000641474102179643
DB00252	Phenytoin	DOID:1040	Leukemia, Lymphocytic, Chronic, B-Cell	-0.000663422850399456
DB01327	Cefazolin	DOID:2671	Carcinoma, Transitional Cell	-0.000666862083832417
DB00853	Temozolomide	DOID:8632	Sarcoma, Kaposi	-0.000666953946335772
DB00242	Cladribine	DOID:1040	Leukemia, Lymphocytic, Chronic, B-Cell	-0.000671534451207392
DB01229	Paclitaxel	DOID:2671	Carcinoma, Transitional Cell	-0.000672913995663396
DB00537	Ciprofloxacin	DOID:2671	Carcinoma, Transitional Cell	-0.000681140374418701
DB11091	Hydrogen Peroxide	DOID:139	Papilloma	-0.000683120700645704
DB01041	Thalidomide	DOID:1040	Leukemia, Lymphocytic, Chronic, B-Cell	-0.000684605467319313
DB01483	Barbital	DOID:2671	Carcinoma, Transitional Cell	-0.00068588347205252
DB01248	Docetaxel	DOID:3070	Glioma	-0.000690898447083713
DB08809	Dichloroacetic Acid	DOID:3172	Adenoma	-0.000692367153686937
DB00603	Medroxyprogesterone Acetate	DOID:1040	Leukemia, Lymphocytic, Chronic, B-Cell	-0.000694998633855151
DB00541	Vincristine	DOID:2671	Carcinoma, Transitional Cell	-0.000695064685826155
DB00563	Methotrexate	DOID:1040	Leukemia, Lymphocytic, Chronic, B-Cell	-0.000701322293265708
DB06774	Capsaicin	DOID:139	Papilloma	-0.000702038396962493
DB03496	alvocidib	DOID:1040	Leukemia, Lymphocytic, Chronic, B-Cell	-0.000707488608869392
DB01206	Lomustine	DOID:3070	Glioma	-0.00071541049086872
DB14085	Cadmium	DOID:2671	Carcinoma, Transitional Cell	-0.000732239395632397
DB02994	Cacodylic Acid	DOID:2671	Carcinoma, Transitional Cell	-0.000736861718232854
DB00563	Methotrexate	DOID:2671	Carcinoma, Transitional Cell	-0.000748464809638985
DB01234	Dexamethasone	DOID:3070	Glioma	-0.000753983452263643
DB00188	Bortezomib	DOID:2671	Carcinoma, Transitional Cell	-0.000759802335708062
DB00564	Carbamazepine	DOID:1040	Leukemia, Lymphocytic, Chronic, B-Cell	-0.000761210819186356
DB00682	Warfarin	DOID:2671	Carcinoma, Transitional Cell	-0.000762698942174303
DB00675	Tamoxifen	DOID:3070	Glioma	-0.000766565669415145
DB00997	Doxorubicin	DOID:2671	Carcinoma, Transitional Cell	-0.000770682397557745
DB00515	Cisplatin	DOID:2671	Carcinoma, Transitional Cell	-0.000781508750442153
DB00441	gemcitabine	DOID:4552	Carcinoma, Large Cell	-0.00078231469530389
DB00201	Caffeine	DOID:2671	Carcinoma, Transitional Cell	-0.000794101341683687
DB00126	Ascorbic Acid	DOID:139	Papilloma	-0.000798549560703479
DB01033	Mercaptopurine	DOID:9119	Leukemia, Myeloid, Acute	-0.000800622785348551
DB00541	Vincristine	DOID:8632	Sarcoma, Kaposi	-0.00081374706935701
DB00361	Vinorelbine	DOID:4552	Carcinoma, Large Cell	-0.000815441101688311
DB01234	Dexamethasone	DOID:3355	Fibrosarcoma	-0.000818754348988385
DB00650	Leucovorin	DOID:3070	Glioma	-0.000820983161794478
DB01204	Mitoxantrone	DOID:1040	Leukemia, Lymphocytic, Chronic, B-Cell	-0.00082905449437766
DB00290	Bleomycin	DOID:8632	Sarcoma, Kaposi	-0.000837032540776064
DB00184	Nicotine	DOID:2671	Carcinoma, Transitional Cell	-0.00083999203774289
DB01181	Ifosfamide	DOID:2671	Carcinoma, Transitional Cell	-0.000843712488717299
DB00181	Baclofen	DOID:2671	Carcinoma, Transitional Cell	-0.000846686638712027
DB01483	Barbital	DOID:139	Papilloma	-0.000850024009563258
DB01041	Thalidomide	DOID:8632	Sarcoma, Kaposi	-0.000850430369624636
DB00993	Azathioprine	DOID:2671	Carcinoma, Transitional Cell	-0.000854919590097328
DB12298	5-hydroxymethylfurfural	DOID:139	Papilloma	-0.000856122773246662
DB12662	naveglitazar	DOID:3355	Fibrosarcoma	-0.000857839156768472
DB00318	Codeine	DOID:2671	Carcinoma, Transitional Cell	-0.000862436355344012
DB00741	Hydrocortisone	DOID:1040	Leukemia, Lymphocytic, Chronic, B-Cell	-0.000869223519460741
DB01204	Mitoxantrone	DOID:2671	Carcinoma, Transitional Cell	-0.000876197010585736
DB12418	Saccharin	DOID:2671	Carcinoma, Transitional Cell	-0.000878064309585827
DB06767	Ammonium Chloride	DOID:139	Papilloma	-0.000882033248680539
DB00328	Indomethacin	DOID:3070	Glioma	-0.000885620787133515
DB00997	Doxorubicin	DOID:8632	Sarcoma, Kaposi	-0.00088936478227343
DB02994	Cacodylic Acid	DOID:139	Papilloma	-0.000901002254729125
DB01248	Docetaxel	DOID:2671	Carcinoma, Transitional Cell	-0.000904779485897858
DB00925	Phenoxybenzamine	DOID:1040	Leukemia, Lymphocytic, Chronic, B-Cell	-0.000907047743728087
DB00877	Sirolimus	DOID:1040	Leukemia, Lymphocytic, Chronic, B-Cell	-0.000912575409858465
DB01042	Melphalan	DOID:3070	Glioma	-0.000913881893942273
DB09110	Mesna	DOID:2671	Carcinoma, Transitional Cell	-0.00091721075161301
DB00328	Indomethacin	DOID:3355	Fibrosarcoma	-0.000950391684775967
DB00675	Tamoxifen	DOID:2671	Carcinoma, Transitional Cell	-0.000980446708805496
DB00570	Vinblastine	DOID:2671	Carcinoma, Transitional Cell	-0.000986767660170265
DB15588	ursolic acid	DOID:139	Papilloma	-0.000988158577741829
DB00291	Chlorambucil	DOID:1040	Leukemia, Lymphocytic, Chronic, B-Cell	-0.000992711482693767
DB00860	Prednisolone	DOID:2671	Carcinoma, Transitional Cell	-0.00101680889557422
DB00812	Phenylbutazone	DOID:139	Papilloma	-0.00101742928304228
DB01229	Paclitaxel	DOID:4552	Carcinoma, Large Cell	-0.00101877875099345
DB00171	Adenosine Triphosphate	DOID:4552	Carcinoma, Large Cell	-0.00102140902406146
DB00291	Chlorambucil	DOID:2671	Carcinoma, Transitional Cell	-0.00103985399960484
DB12418	Saccharin	DOID:139	Papilloma	-0.00104220484674368
DB00822	Disulfiram	DOID:1040	Leukemia, Lymphocytic, Chronic, B-Cell	-0.00104557266354834
DB00851	Dacarbazine	DOID:1967	Leiomyosarcoma	-0.00105343475786703
DB00938	Salmeterol Xinafoate	DOID:4310	Smooth Muscle Tumor	-0.00106252359859661
DB00428	Streptozocin	DOID:5485	Sarcoma, Synovial	-0.00108315230043578
DB00563	Methotrexate	DOID:2513	Carcinoma, Basal Cell	-0.00108778095789643
DB04743	nimesulide	DOID:139	Papilloma	-0.00109121083696585
DB09096	Benzoyl Peroxide	DOID:139	Papilloma	-0.00109397266063961
DB04365	Arecoline	DOID:139	Papilloma	-0.00110537258297018
DB00309	Vindesine	DOID:2671	Carcinoma, Transitional Cell	-0.00110539904848529
DB00570	Vinblastine	DOID:8632	Sarcoma, Kaposi	-0.00110545004461017
DB00997	Doxorubicin	DOID:2513	Carcinoma, Basal Cell	-0.00110999854603967
DB00515	Cisplatin	DOID:4552	Carcinoma, Large Cell	-0.00112737350785498
DB01083	Orlistat	DOID:1040	Leukemia, Lymphocytic, Chronic, B-Cell	-0.00115021560684415
DB00277	Theophylline	DOID:1040	Leukemia, Lymphocytic, Chronic, B-Cell	-0.00115249155827014
DB00541	Vincristine	DOID:5485	Sarcoma, Synovial	-0.00115630058711093
DB00829	Diazepam	DOID:2671	Carcinoma, Transitional Cell	-0.00116340880657796
DB01390	Sodium Bicarbonate	DOID:139	Papilloma	-0.00117185879469002
DB01181	Ifosfamide	DOID:4552	Carcinoma, Large Cell	-0.00118957724556192
DB01132	Pioglitazone	DOID:139	Papilloma	-0.0011921166992115
DB00993	Azathioprine	DOID:2513	Carcinoma, Basal Cell	-0.00119423573794776
DB00635	Prednisone	DOID:2671	Carcinoma, Transitional Cell	-0.00121303557837239
DB10345	Dust	DOID:139	Papilloma	-0.00122251157708032
DB00997	Doxorubicin	DOID:5485	Sarcoma, Synovial	-0.00123191830052229
DB00515	Cisplatin	DOID:5485	Sarcoma, Synovial	-0.00124274465338937
DB00970	Dactinomycin	DOID:1967	Leiomyosarcoma	-0.00125534663451289
DB01033	Mercaptopurine	DOID:1037	Leukemia, Lymphoid	-0.00125643716306724
DB08633	O-(Chloroacetylcarbamoyl)fumagillol	DOID:2671	Carcinoma, Transitional Cell	-0.00127037406715826
DB04365	Arecoline	DOID:2513	Carcinoma, Basal Cell	-0.0012805481936924
DB00495	Zidovudine	DOID:8632	Sarcoma, Kaposi	-0.00129674562999595
DB00945	Aspirin	DOID:1967	Leiomyosarcoma	-0.00129692891892776
DB01181	Ifosfamide	DOID:5485	Sarcoma, Synovial	-0.00130494839182906
DB01229	Paclitaxel	DOID:1967	Leiomyosarcoma	-0.00133406273997495
DB00541	Vincristine	DOID:1967	Leiomyosarcoma	-0.00135621343141624
DB00997	Doxorubicin	DOID:1967	Leiomyosarcoma	-0.00143183114336233
DB00515	Cisplatin	DOID:1967	Leiomyosarcoma	-0.00144265749742691
DB03419	Uracil	DOID:139	Papilloma	-0.00145575688248735
DB08809	Dichloroacetic Acid	DOID:139	Papilloma	-0.00148417236113653
DB01181	Ifosfamide	DOID:1967	Leiomyosarcoma	-0.00150486123464445
DB01248	Docetaxel	DOID:1967	Leiomyosarcoma	-0.00156592823202108
DB11616	pirarubicin	DOID:5485	Sarcoma, Synovial	-0.00156929069608415
DB09110	Mesna	DOID:1967	Leiomyosarcoma	-0.00157835949757866
DB08828	HhAntag691	DOID:2513	Carcinoma, Basal Cell	-0.00159239517351951
DB00853	Temozolomide	DOID:3071	Gliosarcoma	-0.00167116215291065
DB03843	Formaldehyde	DOID:1967	Leiomyosarcoma	-0.0017094307413912
DB00309	Vindesine	DOID:1967	Leiomyosarcoma	-0.00176654779412534
DB00262	Carmustine	DOID:3071	Gliosarcoma	-0.00181718516307507
DB00635	Prednisone	DOID:1967	Leiomyosarcoma	-0.00187418432426979
DB04690	Camptothecin	DOID:3071	Gliosarcoma	-0.00197686445170177
DB08889	carfilzomib	DOID:9538	Multiple Myeloma	-0.00284588920205277
DB06412	Oxymetholone	DOID:9119	Leukemia, Myeloid, Acute	-0.00436551759486466
DB06412	Oxymetholone	DOID:9538	Multiple Myeloma	-0.00505396126442577
DB01211	Clarithromycin	DOID:9538	Multiple Myeloma	-0.00574228429771829
DB08901	ponatinib	DOID:8552	Leukemia, Myelogenous, Chronic, BCR-ABL Positive	-0.00630763304732974
DB00213	Pantoprazole	DOID:9206	Barrett Esophagus	-0.00732882935342961
DB04865	Homoharringtonine	DOID:0060058	Lymphoma	-0.00750555083229444
DB08901	ponatinib	DOID:9119	Leukemia, Myeloid, Acute	-0.00779084632618245
DB13911	Eosine I Bluish	DOID:715	Leukemia, T-Cell	-0.00830444770878604
DB06641	perifosine	DOID:3068	Glioblastoma	-0.00841946097076419
DB00435	Nitric Oxide	DOID:0060058	Lymphoma	-0.0085526307663293
DB06174	Noscapine	DOID:715	Leukemia, T-Cell	-0.00906386412885675
DB01177	Idarubicin	DOID:0060058	Lymphoma	-0.00945356244925334
DB01177	Idarubicin	DOID:0060060	Lymphoma, Non-Hodgkin	-0.00964121962276539
DB06174	Noscapine	DOID:3070	Glioma	-0.00981216040750411
DB00435	Nitric Oxide	DOID:299	Adenocarcinoma	-0.0100479844184291
DB04815	Clioquinol	DOID:9119	Leukemia, Myeloid, Acute	-0.0102239177257919
DB01177	Idarubicin	DOID:9119	Leukemia, Myeloid, Acute	-0.0103546024413713
DB01177	Idarubicin	DOID:9538	Multiple Myeloma	-0.0110430461108092
DB01188	Ciclopirox	DOID:9119	Leukemia, Myeloid, Acute	-0.0112071564100278
DB01188	Ciclopirox	DOID:3247	Rhabdomyosarcoma	-0.0116933470394234
DB06595	midostaurin	DOID:9119	Leukemia, Myeloid, Acute	-0.011703241731359
DB01188	Ciclopirox	DOID:299	Adenocarcinoma	-0.0118014700694718
DB06810	Plicamycin	DOID:3247	Rhabdomyosarcoma	-0.0118568610353728
DB06595	midostaurin	DOID:349	Carcinoma, Signet Ring Cell	-0.0129338583942156
DB00470	Dronabinol	DOID:3070	Glioma	-0.0129942206069096
DB11890	Cilengitide	DOID:3068	Glioblastoma	-0.0153077608009785
DB00863	Ranitidine	DOID:9206	Barrett Esophagus	-0.0161555675940437
DB00422	Methylphenidate	DOID:687	Hepatoblastoma	-0.0162008565251455
DB06536	tesaglitazar	DOID:255	Hemangioma	-0.0169395782283314
DB06536	tesaglitazar	DOID:3355	Fibrosarcoma	-0.0176262242536429
DB00196	Fluconazole	DOID:3068	Glioblastoma	-0.0177672500813824
DB01700	AICA ribonucleotide	DOID:3068	Glioblastoma	-0.0188424580342881
DB01017	Minocycline	DOID:3070	Glioma	-0.0200222248377515
DB06176	romidepsin	DOID:0060061	Lymphoma, T-Cell, Cutaneous	-0.0202522882410061
DB01017	Minocycline	DOID:139	Papilloma	-0.0204002464142399
DB03057	Malondialdehyde	DOID:8552	Leukemia, Myelogenous, Chronic, BCR-ABL Positive	-0.021815718768428
DB00884	Risedronic Acid	DOID:2645	Mesothelioma	-0.0218967287926708
DB15334	biochanin A	DOID:3068	Glioblastoma	-0.0236969735638446
DB03057	Malondialdehyde	DOID:11612	Polycystic Ovary Syndrome	-0.0240702715972365
DB06176	romidepsin	DOID:2671	Carcinoma, Transitional Cell	-0.0244182362923178
DB00627	Niacin	DOID:9119	Leukemia, Myeloid, Acute	-0.0246438342022166
DB00727	Nitroglycerin	DOID:4928	Cholangiocarcinoma	-0.0250807523912999
DB00443	Betamethasone	DOID:255	Hemangioma	-0.0252779761741867
DB14066	tetrandrine	DOID:9119	Leukemia, Myeloid, Acute	-0.0257907574512502
DB04106	fotemustine	DOID:3068	Glioblastoma	-0.0266877187740515
DB00583	Carnitine	DOID:0060060	Lymphoma, Non-Hodgkin	-0.0287743943916274
DB04106	fotemustine	DOID:3070	Glioma	-0.0290113990363986
DB00909	Zonisamide	DOID:9538	Multiple Myeloma	-0.0290222006637121
DB06809	plerixafor octahydrochloride	DOID:3068	Glioblastoma	-0.0296691552790416
DB01162	Terazosin	DOID:2671	Carcinoma, Transitional Cell	-0.0305364405436202
DB00480	Lenalidomide	DOID:0060060	Lymphoma, Non-Hodgkin	-0.033021143904848
DB08868	Fingolimod Hydrochloride	DOID:8552	Leukemia, Myelogenous, Chronic, BCR-ABL Positive	-0.0331981218804336
DB00480	Lenalidomide	DOID:707	Lymphoma, B-Cell	-0.0341339284044051
DB00480	Lenalidomide	DOID:9538	Multiple Myeloma	-0.0344229703934322
DB00134	Methionine	DOID:3070	Glioma	-0.0345888369903182
DB13964	Peanut Oil	DOID:3172	Adenoma	-0.0350962307229799
DB00742	Mannitol	DOID:3070	Glioma	-0.0358283733342271
DB11752	bryostatin 1	DOID:0060060	Lymphoma, Non-Hodgkin	-0.0369394775866474
DB08882	Linagliptin	DOID:5119	Ovarian Cysts	-0.0378800898117407
DB00904	Ondansetron	DOID:171	Neuroectodermal Tumors	-0.0381805600924697
DB14545	hydrocortisone hemisuccinate	DOID:0060058	Lymphoma	-0.0392370715580457
DB11752	bryostatin 1	DOID:1040	Leukemia, Lymphocytic, Chronic, B-Cell	-0.0394715782708186
DB11175	picolinic acid	DOID:3172	Adenoma	-0.043345805088697
DB01698	Rutin	DOID:9538	Multiple Myeloma	-0.0469888044221423
DB14322	Coconut Oil	DOID:3172	Adenoma	-0.04863623937396
DB06444	HU 211	DOID:3070	Glioma	-0.0506480074005171
DB00446	Chloramphenicol	DOID:9119	Leukemia, Myeloid, Acute	-0.0515933567391388
DB12802	picropodophyllin	DOID:9538	Multiple Myeloma	-0.0527712920740455
DB01095	Fluvastatin	DOID:9538	Multiple Myeloma	-0.0535960390381654
DB13811	oblimersen	DOID:707	Lymphoma, B-Cell	-0.0580262112581587
DB13811	oblimersen	DOID:9538	Multiple Myeloma	-0.0583152532464582
DB01080	Vigabatrin	DOID:13515	Tuberous Sclerosis	-0.0594207045588747
DB13811	oblimersen	DOID:1040	Leukemia, Lymphocytic, Chronic, B-Cell	-0.0594455274435558
DB00717	Norethindrone	DOID:3172	Adenoma	-0.066771329103046
DB08804	Nandrolone Decanoate	DOID:255	Hemangioma	-0.0701763096991549
DB01099	Flucytosine	DOID:3068	Glioblastoma	-0.0867057068635874
DB00304	Desogestrel	DOID:11612	Polycystic Ovary Syndrome	-0.111055840287635
