# Supplementary material for: DDCM: A Computational Strategy for Drug Repositioning Based on Support-Vector Regression Algorithm
Source: Int J Mol Sci. 2024 May 12;25(10):5267. doi: 10.3390/ijms25105267 (PMC11121335; doi:10.3390/ijms25105267)
Supplement: Supplementary file 1 [file ijms-25-05267-s001.zip › File S4/1_c04.588_CorScore/female reproductive organ cancer_score.csv]

DrugBankID	DrugName	DOID	DiseaseName	score
-0.000744656100022987	0.00377149716157901
DB00720	Clodronic Acid	DOID:9538	Multiple Myeloma	0.638330403137129
DB00694	Daunorubicin	DOID:1618	Fibroadenoma	0.386763811272365
DB00694	Daunorubicin	DOID:299	Adenocarcinoma	0.385681831898329
DB00694	Daunorubicin	DOID:8584	Burkitt Lymphoma	0.385525144269658
DB00694	Daunorubicin	DOID:9119	Leukemia, Myeloid, Acute	0.385027683059325
DB00694	Daunorubicin	DOID:0060060	Lymphoma, Non-Hodgkin	0.384048934838054
DB09350	Piperonyl Butoxide	DOID:3172	Adenoma	0.123594621746009
DB00137	Lutein	DOID:11612	Polycystic Ovary Syndrome	0.087584603974309
DB05220	MLN 8237	DOID:769	Neuroblastoma	0.0826994344900611
DB00213	Pantoprazole	DOID:9206	Barrett Esophagus	0.0710730490051555
DB06810	Plicamycin	DOID:3247	Rhabdomyosarcoma	0.0656607644206525
DB00448	Lansoprazole	DOID:9206	Barrett Esophagus	0.0559296867608886
DB14545	hydrocortisone hemisuccinate	DOID:0060058	Lymphoma	0.0554615544019047
DB00446	Chloramphenicol	DOID:9119	Leukemia, Myeloid, Acute	0.0547397355291924
DB00338	Omeprazole	DOID:9206	Barrett Esophagus	0.054241241618017
DB12948	3,4-dihydroxybenzohydroxamic acid	DOID:3071	Gliosarcoma	0.0464536222763977
DB12948	3,4-dihydroxybenzohydroxamic acid	DOID:3070	Glioma	0.0448049543328773
DB04865	Homoharringtonine	DOID:0060058	Lymphoma	0.0433606697141885
DB00435	Nitric Oxide	DOID:299	Adenocarcinoma	0.0432281726873965
DB12948	3,4-dihydroxybenzohydroxamic acid	DOID:0050902	Medulloblastoma	0.0424689197657054
DB00753	Isoflurane	DOID:3172	Adenoma	0.042138385345592
DB00435	Nitric Oxide	DOID:0060058	Lymphoma	0.0415028275017036
DB02375	myricetin	DOID:3068	Glioblastoma	0.038317507742606
DB00947	Fulvestrant	DOID:769	Neuroblastoma	0.0369250820203245
DB13014	hypericin	DOID:3068	Glioblastoma	0.0355171429345408
DB08804	Nandrolone Decanoate	DOID:255	Hemangioma	0.035256989550153
DB01136	Carvedilol	DOID:3070	Glioma	0.0341727850709127
DB01698	Rutin	DOID:9538	Multiple Myeloma	0.0332441566257856
DB09053	PCI 32765	DOID:1040	Leukemia, Lymphocytic, Chronic, B-Cell	0.0331816292639081
DB00583	Carnitine	DOID:0060060	Lymphoma, Non-Hodgkin	0.0323016546902309
DB09053	PCI 32765	DOID:1037	Leukemia, Lymphoid	0.0318369158345227
DB14322	Coconut Oil	DOID:3172	Adenoma	0.0315889600303377
DB00727	Nitroglycerin	DOID:4928	Cholangiocarcinoma	0.0309575847377196
DB13911	Eosine I Bluish	DOID:715	Leukemia, T-Cell	0.0297817758059989
DB00443	Betamethasone	DOID:255	Hemangioma	0.0272601704500329
DB00571	Propranolol	DOID:255	Hemangioma	0.0263982781178763
DB01357	Mestranol	DOID:3172	Adenoma	0.0261646884619476
DB05088	tetrathiomolybdate	DOID:2645	Mesothelioma	0.0254327937995985
DB01033	Mercaptopurine	DOID:1037	Leukemia, Lymphoid	0.0253545081361205
DB01033	Mercaptopurine	DOID:9119	Leukemia, Myeloid, Acute	0.0246778394548942
DB01138	Sulfinpyrazone	DOID:9538	Multiple Myeloma	0.0240665069902123
DB09199	netoglitazone	DOID:9538	Multiple Myeloma	0.0220579881629318
DB11890	Cilengitide	DOID:3068	Glioblastoma	0.0217036264417941
DB11752	bryostatin 1	DOID:1040	Leukemia, Lymphocytic, Chronic, B-Cell	0.0210239958403721
DB08868	Fingolimod Hydrochloride	DOID:8552	Leukemia, Myelogenous, Chronic, BCR-ABL Positive	0.0207119293620185
DB00724	Imiquimod	DOID:2513	Carcinoma, Basal Cell	0.0195666869923651
DB00724	Imiquimod	DOID:8632	Sarcoma, Kaposi	0.01954471508616
DB11919	O(6)-benzylguanine	DOID:3070	Glioma	0.0189417608436432
DB00724	Imiquimod	DOID:255	Hemangioma	0.0183695970254628
DB11752	bryostatin 1	DOID:0060060	Lymphoma, Non-Hodgkin	0.0180238655089623
DB00884	Risedronic Acid	DOID:2645	Mesothelioma	0.0165373476423968
DB06536	tesaglitazar	DOID:3355	Fibrosarcoma	0.0164210432433013
DB01073	fludarabine	DOID:1040	Leukemia, Lymphocytic, Chronic, B-Cell	0.0164051880413073
DB01373	Calcium	DOID:0060060	Lymphoma, Non-Hodgkin	0.0163611958057924
DB00594	Amiloride	DOID:2671	Carcinoma, Transitional Cell	0.0161158363868333
DB01373	Calcium	DOID:8552	Leukemia, Myelogenous, Chronic, BCR-ABL Positive	0.0155745742752954
DB06536	tesaglitazar	DOID:255	Hemangioma	0.0155530513794596
DB01073	fludarabine	DOID:1037	Leukemia, Lymphoid	0.0150604746113375
DB01073	fludarabine	DOID:9119	Leukemia, Myeloid, Acute	0.0143838059304123
DB01420	Testosterone Propionate	DOID:11612	Polycystic Ovary Syndrome	0.0143158710754808
DB01017	Minocycline	DOID:139	Papilloma	0.0142421377880636
DB01420	Testosterone Propionate	DOID:299	Adenocarcinoma	0.0140959845394543
DB01017	Minocycline	DOID:3070	Glioma	0.0137117087231019
DB03057	Malondialdehyde	DOID:11612	Polycystic Ovary Syndrome	0.01332268829391
DB03057	Malondialdehyde	DOID:8552	Leukemia, Myelogenous, Chronic, BCR-ABL Positive	0.010683283167079
DB00254	Doxycycline	DOID:0060058	Lymphoma	0.0099443753644014
DB00352	Thioguanine	DOID:1037	Leukemia, Lymphoid	0.00987611320723902
DB00352	Thioguanine	DOID:9119	Leukemia, Myeloid, Acute	0.00919944452631515
DB01268	Sunitinib	DOID:9253	Gastrointestinal Stromal Tumors	0.00887112099655074
DB00470	Dronabinol	DOID:3070	Glioma	0.00830380856245815
DB01268	Sunitinib	DOID:169	Neuroendocrine Tumors	0.00796460339285875
DB15334	biochanin A	DOID:3068	Glioblastoma	0.00763180779067973
DB13811	oblimersen	DOID:1040	Leukemia, Lymphocytic, Chronic, B-Cell	0.00559159194040603
DB06641	perifosine	DOID:3068	Glioblastoma	0.00520434405540515
DB08889	carfilzomib	DOID:9538	Multiple Myeloma	0.00456837293229173
DB13811	oblimersen	DOID:9538	Multiple Myeloma	0.0043149917236348
DB13811	oblimersen	DOID:707	Lymphoma, B-Cell	0.00416594186566776
DB05260	gallium nitrate	DOID:0060060	Lymphoma, Non-Hodgkin	0.00403080605556638
DB00863	Ranitidine	DOID:9206	Barrett Esophagus	0.00387286898185978
DB01100	Pimozide	DOID:299	Adenocarcinoma	0.00359804408405872
DB04815	Clioquinol	DOID:9119	Leukemia, Myeloid, Acute	0.00281577817680622
DB12874	quizartinib	DOID:9119	Leukemia, Myeloid, Acute	0.00264194662917882
DB00531	Cyclophosphamide	DOID:3071	Gliosarcoma	0.00259648871406314
DB00262	Carmustine	DOID:3071	Gliosarcoma	0.00236760070212016
DB02424	geldanamycin	DOID:3068	Glioblastoma	0.00234037752043614
DB01248	Docetaxel	DOID:1967	Leiomyosarcoma	0.00227311362582904
DB00531	Cyclophosphamide	DOID:1967	Leiomyosarcoma	0.00224590604880303
DB00773	Etoposide	DOID:1967	Leiomyosarcoma	0.00221231132648436
DB09110	Mesna	DOID:1967	Leiomyosarcoma	0.00217958583672211
DB04690	Camptothecin	DOID:3071	Gliosarcoma	0.00216889940276898
DB03843	Formaldehyde	DOID:1967	Leiomyosarcoma	0.00216301054353762
DB00851	Dacarbazine	DOID:1967	Leiomyosarcoma	0.00215647552975417
DB00945	Aspirin	DOID:1967	Leiomyosarcoma	0.00207732853174624
DB00309	Vindesine	DOID:1967	Leiomyosarcoma	0.0020665056947654
DB00541	Vincristine	DOID:1967	Leiomyosarcoma	0.00205379336448674
DB00958	Carboplatin	DOID:1967	Leiomyosarcoma	0.00203588598535697
DB00742	Mannitol	DOID:3070	Glioma	0.00203005070503936
DB11616	pirarubicin	DOID:5485	Sarcoma, Synovial	0.00189292998201329
DB00773	Etoposide	DOID:5485	Sarcoma, Synovial	0.00183266677832583
DB00853	Temozolomide	DOID:3071	Gliosarcoma	0.00183233600411869
DB00970	Dactinomycin	DOID:1967	Leiomyosarcoma	0.00178328520752268
DB00541	Vincristine	DOID:5485	Sarcoma, Synovial	0.00167414881603156
DB15588	ursolic acid	DOID:139	Papilloma	0.00166861670504359
DB00531	Cyclophosphamide	DOID:4552	Carcinoma, Large Cell	0.00166501159277088
DB00795	Sulfasalazine	DOID:139	Papilloma	0.00165361701579203
DB00441	gemcitabine	DOID:4552	Carcinoma, Large Cell	0.00165039477992545
DB00635	Prednisone	DOID:1967	Leiomyosarcoma	0.00152217838563306
DB10345	Dust	DOID:139	Papilloma	0.00152086887938074
DB00531	Cyclophosphamide	DOID:139	Papilloma	0.00147824983514743
DB00171	Adenosine Triphosphate	DOID:4552	Carcinoma, Large Cell	0.00144455592652958
DB01162	Terazosin	DOID:2671	Carcinoma, Transitional Cell	0.00140918631727615
DB12418	Saccharin	DOID:139	Papilloma	0.00139314388664957
DB11091	Hydrogen Peroxide	DOID:139	Papilloma	0.00139167737118006
DB00795	Sulfasalazine	DOID:2671	Carcinoma, Transitional Cell	0.00135825892819474
DB00495	Zidovudine	DOID:8632	Sarcoma, Kaposi	0.00133417657817302
DB00541	Vincristine	DOID:8632	Sarcoma, Kaposi	0.00132774686582115
DB00290	Bleomycin	DOID:8632	Sarcoma, Kaposi	0.00132753289315312
DB06774	Capsaicin	DOID:139	Papilloma	0.00132180325052966
DB00126	Ascorbic Acid	DOID:139	Papilloma	0.00130577344288484
DB00428	Streptozocin	DOID:5485	Sarcoma, Synovial	0.0012957034928821
DB00317	Gefitinib	DOID:2671	Carcinoma, Transitional Cell	0.00127147679502626
DB02994	Cacodylic Acid	DOID:139	Papilloma	0.00122110275574505
DB00570	Vinblastine	DOID:8632	Sarcoma, Kaposi	0.00121379594100867
DB00481	Raloxifene Hydrochloride	DOID:2671	Carcinoma, Transitional Cell	0.00121188644932479
DB01248	Docetaxel	DOID:2671	Carcinoma, Transitional Cell	0.00121009932561888
DB12298	5-hydroxymethylfurfural	DOID:139	Papilloma	0.00120878391377032
DB12662	naveglitazar	DOID:3355	Fibrosarcoma	0.00118983359140778
DB00531	Cyclophosphamide	DOID:2671	Carcinoma, Transitional Cell	0.0011828917488309
DB00441	gemcitabine	DOID:2671	Carcinoma, Transitional Cell	0.00116827493580162
DB00993	Azathioprine	DOID:2513	Carcinoma, Basal Cell	0.00114391366409327
DB06767	Ammonium Chloride	DOID:139	Papilloma	0.00113680438615626
DB00184	Nicotine	DOID:2671	Carcinoma, Transitional Cell	0.00112831469485963
DB01483	Barbital	DOID:139	Papilloma	0.0011227030971409
DB01041	Thalidomide	DOID:8632	Sarcoma, Kaposi	0.00111988508608062
DB09110	Mesna	DOID:2671	Carcinoma, Transitional Cell	0.00111657153644173
DB00877	Sirolimus	DOID:1040	Leukemia, Lymphocytic, Chronic, B-Cell	0.00111421728119742
DB00252	Phenytoin	DOID:1040	Leukemia, Lymphocytic, Chronic, B-Cell	0.00110567438662612
DB01168	Procarbazine	DOID:2671	Carcinoma, Transitional Cell	0.00110147841117835
DB00531	Cyclophosphamide	DOID:1040	Leukemia, Lymphocytic, Chronic, B-Cell	0.00110146729264271
DB04572	Thiotepa	DOID:2671	Carcinoma, Transitional Cell	0.00109884428175466
DB12418	Saccharin	DOID:2671	Carcinoma, Transitional Cell	0.00109778579985564
DB01234	Dexamethasone	DOID:3355	Fibrosarcoma	0.00109703150269668
DB00698	Nitrofurantoin	DOID:2671	Carcinoma, Transitional Cell	0.00109626285184172
DB04743	nimesulide	DOID:139	Papilloma	0.00109117953395954
DB00603	Medroxyprogesterone Acetate	DOID:1040	Leukemia, Lymphocytic, Chronic, B-Cell	0.00107861273250142
DB01204	Mitoxantrone	DOID:2671	Carcinoma, Transitional Cell	0.00103533245964204
DB00945	Aspirin	DOID:2671	Carcinoma, Transitional Cell	0.00101431423063369
DB01592	Iron	DOID:139	Papilloma	0.00100422552831214
DB00309	Vindesine	DOID:2671	Carcinoma, Transitional Cell	0.00100349139434252
DB00541	Vincristine	DOID:2671	Carcinoma, Transitional Cell	0.000990779064568787
DB01327	Cefazolin	DOID:2671	Carcinoma, Transitional Cell	0.000981441286873714
DB03783	Phenacetin	DOID:2671	Carcinoma, Transitional Cell	0.000981358339874
DB01248	Docetaxel	DOID:3070	Glioma	0.000975028347638957
DB00958	Carboplatin	DOID:2671	Carcinoma, Transitional Cell	0.00097287168530757
DB04365	Arecoline	DOID:2513	Carcinoma, Basal Cell	0.00096872249199686
DB01206	Lomustine	DOID:3070	Glioma	0.000958120959349324
DB01204	Mitoxantrone	DOID:1040	Leukemia, Lymphocytic, Chronic, B-Cell	0.000953908003214926
DB00682	Warfarin	DOID:2671	Carcinoma, Transitional Cell	0.000950966347512345
DB00531	Cyclophosphamide	DOID:3070	Glioma	0.000947820770639591
DB00675	Tamoxifen	DOID:2671	Carcinoma, Transitional Cell	0.000943948313066318
DB09096	Benzoyl Peroxide	DOID:139	Papilloma	0.00093662438684749
DB00437	Allopurinol	DOID:2671	Carcinoma, Transitional Cell	0.00093625439464306
DB00641	Simvastatin	DOID:3070	Glioma	0.000933083664139129
DB02994	Cacodylic Acid	DOID:2671	Carcinoma, Transitional Cell	0.000925744669011958
DB00773	Etoposide	DOID:3070	Glioma	0.00091422604904034
DB04365	Arecoline	DOID:139	Papilloma	0.000905140871410576
DB00570	Vinblastine	DOID:2671	Carcinoma, Transitional Cell	0.000876828139668379
DB01169	Arsenic Trioxide	DOID:3355	Fibrosarcoma	0.000874619983359909
DB14085	Cadmium	DOID:2671	Carcinoma, Transitional Cell	0.000874533739188105
DB01083	Orlistat	DOID:1040	Leukemia, Lymphocytic, Chronic, B-Cell	0.000867515549652359
DB01168	Procarbazine	DOID:3070	Glioma	0.00086640743331467
DB00361	Vinorelbine	DOID:4552	Carcinoma, Large Cell	0.00086410926672908
DB04572	Thiotepa	DOID:3070	Glioma	0.000863773303802712
DB14001	alpha-Tocopherol	DOID:3070	Glioma	0.000858137699727752
DB00197	Troglitazone	DOID:3070	Glioma	0.000853429329212946
DB01390	Sodium Bicarbonate	DOID:139	Papilloma	0.000853018744771167
DB02656	2-(4-morpholinyl)-8-phenyl-4H-1-benzopyran-4-one	DOID:3070	Glioma	0.000849674402862649
DB00188	Bortezomib	DOID:2671	Carcinoma, Transitional Cell	0.000847082811444739
DB00201	Caffeine	DOID:2671	Carcinoma, Transitional Cell	0.000844564747289328
DB01234	Dexamethasone	DOID:3070	Glioma	0.000832118920974007
DB00537	Ciprofloxacin	DOID:2671	Carcinoma, Transitional Cell	0.000831190381701869
DB01483	Barbital	DOID:2671	Carcinoma, Transitional Cell	0.000827345010402708
DB00291	Chlorambucil	DOID:2671	Carcinoma, Transitional Cell	0.000826838742778441
DB00544	Fluorouracil	DOID:3070	Glioma	0.000821420695786496
DB07352	Apigenin	DOID:3070	Glioma	0.000816138650992943
DB02709	Resveratrol	DOID:3070	Glioma	0.00079002305756914
DB08809	Dichloroacetic Acid	DOID:139	Papilloma	0.000788455869575539
DB00993	Azathioprine	DOID:2671	Carcinoma, Transitional Cell	0.000784973956148622
DB01042	Melphalan	DOID:3070	Glioma	0.000782287060209103
DB00126	Ascorbic Acid	DOID:3070	Glioma	0.000775344378354798
DB08828	HhAntag691	DOID:2513	Carcinoma, Basal Cell	0.000767562308575104
DB00564	Carbamazepine	DOID:1040	Leukemia, Lymphocytic, Chronic, B-Cell	0.000763943049460475
DB01169	Arsenic Trioxide	DOID:1040	Leukemia, Lymphocytic, Chronic, B-Cell	0.000763353923901472
DB00619	Imatinib Mesylate	DOID:3070	Glioma	0.000762033355916731
DB03419	Uracil	DOID:139	Papilloma	0.000756193693203339
DB00541	Vincristine	DOID:3070	Glioma	0.000755708086784263
DB00853	Temozolomide	DOID:8632	Sarcoma, Kaposi	0.00075570683924619
DB00181	Baclofen	DOID:2671	Carcinoma, Transitional Cell	0.000746772094970644
DB00291	Chlorambucil	DOID:1040	Leukemia, Lymphocytic, Chronic, B-Cell	0.000745414286924201
DB06510	muraglitazar	DOID:139	Papilloma	0.000744403751869455
DB00829	Diazepam	DOID:2671	Carcinoma, Transitional Cell	0.000740087656157068
DB00958	Carboplatin	DOID:3070	Glioma	0.000737800706725461
DB01132	Pioglitazone	DOID:139	Papilloma	0.000733404890375428
DB13950	Win 55212-2	DOID:3070	Glioma	0.00073087596142562
DB00970	Dactinomycin	DOID:2671	Carcinoma, Transitional Cell	0.0007202709078099
DB00262	Carmustine	DOID:3070	Glioma	0.000718932758600683
DB03496	alvocidib	DOID:1040	Leukemia, Lymphocytic, Chronic, B-Cell	0.000709846524887698
DB00675	Tamoxifen	DOID:3070	Glioma	0.000708877335516273
DB08398	2-amino-1-methyl-6-phenylimidazo(4,5-b)pyridine	DOID:8719	Carcinoma in Situ	0.000702846779541683
DB01041	Thalidomide	DOID:1040	Leukemia, Lymphocytic, Chronic, B-Cell	0.000701492829192513
DB00242	Cladribine	DOID:1040	Leukemia, Lymphocytic, Chronic, B-Cell	0.000692388746510115
DB01393	Bezafibrate	DOID:1040	Leukemia, Lymphocytic, Chronic, B-Cell	0.000687421401111993
DB00313	Valproic Acid	DOID:1618	Fibroadenoma	0.00068335364175331
DB01065	Melatonin	DOID:3172	Adenoma	0.000681411987952902
DB00812	Phenylbutazone	DOID:139	Papilloma	0.000679356001492709
DB00328	Indomethacin	DOID:3355	Fibrosarcoma	0.00065007557355889
DB04930	Permethrin	DOID:3172	Adenoma	0.000643257256028757
DB00318	Codeine	DOID:2671	Carcinoma, Transitional Cell	0.000640674967063432
DB00987	Cytarabine	DOID:1040	Leukemia, Lymphocytic, Chronic, B-Cell	0.000637313152447411
DB00860	Prednisolone	DOID:2671	Carcinoma, Transitional Cell	0.00061706666620564
DB00188	Bortezomib	DOID:3070	Glioma	0.000612011833339582
DB01169	Arsenic Trioxide	DOID:3070	Glioma	0.00060970740145338
DB00305	Mitomycin	DOID:2671	Carcinoma, Transitional Cell	0.000603232902183332
DB00252	Phenytoin	DOID:687	Hepatoblastoma	0.000599149490760115
DB01406	Danazol	DOID:3172	Adenoma	0.00059817170895215
DB01174	Phenobarbital	DOID:2671	Carcinoma, Transitional Cell	0.000589300503388674
DB06755	beta Carotene	DOID:3070	Glioma	0.000576227258817336
DB00136	Calcitriol	DOID:3070	Glioma	0.000575411828551803
DB00842	Oxazepam	DOID:687	Hepatoblastoma	0.000572081807435837
DB00158	Folic Acid	DOID:3172	Adenoma	0.000565311590719925
DB00603	Medroxyprogesterone Acetate	DOID:3172	Adenoma	0.000555985710117052
DB00842	Oxazepam	DOID:3172	Adenoma	0.000555979680607494
DB01041	Thalidomide	DOID:3070	Glioma	0.000547846306415795
DB00175	Pravastatin	DOID:3172	Adenoma	0.000537688279932719
DB00762	Irinotecan	DOID:3070	Glioma	0.000526065729559927
DB09276	Gold Sodium Thiomalate	DOID:3172	Adenoma	0.000522427325254976
DB04690	Camptothecin	DOID:3070	Glioma	0.000520231460135906
DB00822	Disulfiram	DOID:1040	Leukemia, Lymphocytic, Chronic, B-Cell	0.000512134719146235
DB01030	Topotecan	DOID:769	Neuroblastoma	0.000505878462692006
DB00925	Phenoxybenzamine	DOID:1040	Leukemia, Lymphocytic, Chronic, B-Cell	0.00050485265756472
DB12257	Platinum	DOID:769	Neuroblastoma	0.000502948910482743
DB11119	Sodium Iodide	DOID:3070	Glioma	0.000500856761903029
DB03843	Formaldehyde	DOID:3172	Adenoma	0.000495944764580808
DB00252	Phenytoin	DOID:769	Neuroblastoma	0.000486517593153319
DB00531	Cyclophosphamide	DOID:769	Neuroblastoma	0.00048231049914948
DB00544	Fluorouracil	DOID:687	Hepatoblastoma	0.000468542322080817
DB01234	Dexamethasone	DOID:3172	Adenoma	0.000463138420009218
DB00530	Erlotinib Hydrochloride	DOID:3070	Glioma	0.000462472304048606
DB00635	Prednisone	DOID:2671	Carcinoma, Transitional Cell	0.0004591640855317
DB00780	Phenelzine	DOID:3172	Adenoma	0.000453963566178545
DB06510	muraglitazar	DOID:2671	Carcinoma, Transitional Cell	0.000449045664715814
DB00773	Etoposide	DOID:769	Neuroblastoma	0.000448715777782932
DB00104	Octreotide	DOID:3172	Adenoma	0.000433245011234202
DB00741	Hydrocortisone	DOID:1040	Leukemia, Lymphocytic, Chronic, B-Cell	0.000428964498787482
DB02709	Resveratrol	DOID:3172	Adenoma	0.000421042556295265
DB01219	Dantrolene	DOID:2671	Carcinoma, Transitional Cell	0.000416201729207194
DB09110	Mesna	DOID:769	Neuroblastoma	0.000415990287071394
DB00959	Methylprednisolone	DOID:1040	Leukemia, Lymphocytic, Chronic, B-Cell	0.000413745139605676
DB00945	Aspirin	DOID:3172	Adenoma	0.000410262751844409
DB01356	Lithium	DOID:255	Hemangioma	0.000409024879169823
DB04572	Thiotepa	DOID:769	Neuroblastoma	0.000398263032398311
DB00851	Dacarbazine	DOID:769	Neuroblastoma	0.000392879979073885
DB08633	O-(Chloroacetylcarbamoyl)fumagillol	DOID:2671	Carcinoma, Transitional Cell	0.000390056005860834
DB00277	Theophylline	DOID:1040	Leukemia, Lymphocytic, Chronic, B-Cell	0.000389451673247993
DB00197	Troglitazone	DOID:769	Neuroblastoma	0.000387919058123404
DB00945	Aspirin	DOID:349	Carcinoma, Signet Ring Cell	0.000387181208243543
DB00328	Indomethacin	DOID:3070	Glioma	0.000385162991880622
DB04216	Quercetin	DOID:3070	Glioma	0.00037049983771153
DB00982	Isotretinoin	DOID:769	Neuroblastoma	0.000370204401644808
DB11672	Curcumin	DOID:3172	Adenoma	0.000338967159113518
DB01219	Dantrolene	DOID:1040	Leukemia, Lymphocytic, Chronic, B-Cell	0.000334777273429782
DB01593	Zinc	DOID:3070	Glioma	0.000325911403455609
DB02994	Cacodylic Acid	DOID:3172	Adenoma	0.000321693189846978
DB01042	Melphalan	DOID:769	Neuroblastoma	0.000316776788858436
DB00309	Vindesine	DOID:769	Neuroblastoma	0.000302910145221541
DB00541	Vincristine	DOID:769	Neuroblastoma	0.000290197814755916
DB00938	Salmeterol Xinafoate	DOID:4310	Smooth Muscle Tumor	0.000278993987188886
DB00958	Carboplatin	DOID:769	Neuroblastoma	0.000272290436024053
DB04630	Aldosterone	DOID:3172	Adenoma	0.000253196437093645
DB08398	2-amino-1-methyl-6-phenylimidazo(4,5-b)pyridine	DOID:3172	Adenoma	0.000251279750770212
DB00898	Ethanol	DOID:3172	Adenoma	0.000243495681247036
DB00995	Auranofin	DOID:3172	Adenoma	0.000243479380748307
DB01008	Busulfan	DOID:769	Neuroblastoma	0.000240890937640454
DB00201	Caffeine	DOID:3172	Adenoma	0.000240513269054271
DB00531	Cyclophosphamide	DOID:715	Leukemia, T-Cell	0.000228224305315211
DB00501	Cimetidine	DOID:349	Carcinoma, Signet Ring Cell	0.00022735526218442
DB00531	Cyclophosphamide	DOID:3308	Carcinoma, Embryonal	0.000226757108641723
DB00780	Phenelzine	DOID:255	Hemangioma	0.000219864785315433
DB00482	Celecoxib	DOID:769	Neuroblastoma	0.00021511574422794
DB00313	Valproic Acid	DOID:255	Hemangioma	0.000211881734570091
DB00996	Gabapentin	DOID:3172	Adenoma	0.000210182485205318
DB00712	Flurbiprofen	DOID:3172	Adenoma	0.000203163778503263
DB01041	Thalidomide	DOID:5151	Neurofibroma, Plexiform	0.000195012912377219
DB01262	Decitabine	DOID:769	Neuroblastoma	0.000194223731977078
DB00853	Temozolomide	DOID:3070	Glioma	0.000183668060508619
DB00605	Sulindac	DOID:3172	Adenoma	0.000183182307460167
DB11152	Trichloroacetic Acid	DOID:3172	Adenoma	0.000174376387842229
DB01393	Bezafibrate	DOID:3172	Adenoma	0.000164794378113892
DB00586	Diclofenac	DOID:769	Neuroblastoma	0.00016097309078022
DB12116	epigallocatechin gallate	DOID:3172	Adenoma	0.00014900067209977
DB00188	Bortezomib	DOID:769	Neuroblastoma	0.000146501562488072
DB01169	Arsenic Trioxide	DOID:769	Neuroblastoma	0.000144197130206631
DB12072	orantinib	DOID:3070	Glioma	0.00014368554179855
DB00650	Leucovorin	DOID:3070	Glioma	0.000143176534787787
DB01168	Procarbazine	DOID:5241	Hemangioblastoma	0.000136661605512728
DB11082	Coal Tar	DOID:3172	Adenoma	0.000101759961595444
DB02709	Resveratrol	DOID:715	Leukemia, T-Cell	7.04265926266771e-05
DB00762	Irinotecan	DOID:769	Neuroblastoma	6.05554576816828e-05
DB00143	Glutathione	DOID:11612	Polycystic Ovary Syndrome	5.85345536748775e-05
DB08865	Crizotinib	DOID:769	Neuroblastoma	5.38526582302083e-05
DB00541	Vincristine	DOID:715	Leukemia, T-Cell	3.61116215034044e-05
DB00541	Vincristine	DOID:3308	Carcinoma, Embryonal	3.46444249835712e-05
DB00290	Bleomycin	DOID:3308	Carcinoma, Embryonal	3.44304518963227e-05
DB01200	Bromocriptine	DOID:3172	Adenoma	3.1953121619405e-05
DB00541	Vincristine	DOID:5241	Hemangioblastoma	2.59622585968514e-05
DB00328	Indomethacin	DOID:3172	Adenoma	1.61824905214828e-05
DB00331	Metformin	DOID:11612	Polycystic Ovary Syndrome	1.26891022388335e-05
DB14513	Magnesium	DOID:3172	Adenoma	1.11870402333906e-05
DB00898	Ethanol	DOID:255	Hemangioma	9.39690037837261e-06
DB01174	Phenobarbital	DOID:687	Hepatoblastoma	1.35115204057991e-06
DB00282	Pamidronate	DOID:9538	Multiple Myeloma	-4.99035112644895e-06
DB13178	Inositol	DOID:3172	Adenoma	-5.4341865881654e-06
DB01174	Phenobarbital	DOID:3172	Adenoma	-1.47509750453353e-05
DB02709	Resveratrol	DOID:8864	Leukemia, Monocytic, Acute	-3.07947793197812e-05
DB00661	Verapamil	DOID:687	Hepatoblastoma	-3.13136344821715e-05
DB04827	Urethane	DOID:3172	Adenoma	-3.15590940619444e-05
DB01094	hesperetin	DOID:299	Adenocarcinoma	-4.72908351246745e-05
DB00993	Azathioprine	DOID:255	Hemangioma	-5.31763041292706e-05
DB00158	Folic Acid	DOID:11612	Polycystic Ovary Syndrome	-5.94081211809979e-05
DB00641	Simvastatin	DOID:11612	Polycystic Ovary Syndrome	-6.06165493269913e-05
DB00755	Tretinoin	DOID:3308	Carcinoma, Embryonal	-6.50192217847064e-05
DB01582	Sulfamethazine	DOID:3172	Adenoma	-6.59130358318157e-05
DB00570	Vinblastine	DOID:3308	Carcinoma, Embryonal	-7.93064998297951e-05
DB01206	Lomustine	DOID:3181	Oligodendroglioma	-9.23837007704761e-05
DB00317	Gefitinib	DOID:2645	Mesothelioma	-9.32791047668687e-05
DB01169	Arsenic Trioxide	DOID:715	Leukemia, T-Cell	-0.000109889063202201
DB00927	Famotidine	DOID:3172	Adenoma	-0.000109963151530562
DB04930	Permethrin	DOID:9538	Multiple Myeloma	-0.000110715938082767
DB08809	Dichloroacetic Acid	DOID:3172	Adenoma	-0.000110953696016108
DB00917	Dinoprostone	DOID:4235	Sarcoma	-0.000112735935206115
DB01248	Docetaxel	DOID:4235	Sarcoma	-0.000118718779217436
DB00499	Flutamide	DOID:11612	Polycystic Ovary Syndrome	-0.000140259796390102
DB00197	Troglitazone	DOID:11612	Polycystic Ovary Syndrome	-0.000140270884000043
DB11135	Selenium	DOID:11612	Polycystic Ovary Syndrome	-0.000141049377928032
DB00917	Dinoprostone	DOID:9538	Multiple Myeloma	-0.000141942502843389
DB00531	Cyclophosphamide	DOID:4235	Sarcoma	-0.000145926356380227
DB00481	Raloxifene Hydrochloride	DOID:9538	Multiple Myeloma	-0.000146138223779407
DB00763	Methimazole	DOID:3172	Adenoma	-0.000146294755635329
DB01248	Docetaxel	DOID:9538	Multiple Myeloma	-0.000147925347305905
DB04066	trans-3-(4'-hydroxyphenyl)-2-propenoic acid	DOID:299	Adenocarcinoma	-0.000147994458416517
DB01030	Topotecan	DOID:9538	Multiple Myeloma	-0.000151564960584221
DB06510	muraglitazar	DOID:3172	Adenoma	-0.000155005814443837
DB11616	pirarubicin	DOID:2645	Mesothelioma	-0.000155195669439339
DB00877	Sirolimus	DOID:9538	Multiple Myeloma	-0.000162382936117372
DB01065	Melatonin	DOID:299	Adenocarcinoma	-0.00016319426015377
DB00636	Clofibrate	DOID:3507	Dermatofibrosarcoma	-0.000165648011152602
DB00603	Medroxyprogesterone Acetate	DOID:4235	Sarcoma	-0.000168780916693817
DB00877	Sirolimus	DOID:2645	Mesothelioma	-0.000169114163001699
DB00252	Phenytoin	DOID:9538	Multiple Myeloma	-0.000170925830349394
DB00220	Nelfinavir	DOID:3962	Adenocarcinoma, Follicular	-0.000172365489873877
DB00531	Cyclophosphamide	DOID:9538	Multiple Myeloma	-0.000175132924143622
DB00317	Gefitinib	DOID:299	Adenocarcinoma	-0.000177180932081083
DB08895	tofacitinib	DOID:3172	Adenoma	-0.000178415027683681
DB00313	Valproic Acid	DOID:11612	Polycystic Ovary Syndrome	-0.000178739196602056
DB00773	Etoposide	DOID:4235	Sarcoma	-0.000179521078718442
DB06825	Triptorelin Pamoate	DOID:299	Adenocarcinoma	-0.000182559005624255
DB00554	Piroxicam	DOID:3172	Adenoma	-0.000183710474686355
DB01168	Procarbazine	DOID:3181	Oligodendroglioma	-0.000184097226727636
DB00853	Temozolomide	DOID:3172	Adenoma	-0.000185312440585844
DB04572	Thiotepa	DOID:3181	Oligodendroglioma	-0.000186731356264574
DB00441	gemcitabine	DOID:9538	Multiple Myeloma	-0.000189749736318473
DB00441	gemcitabine	DOID:2645	Mesothelioma	-0.000196480963179707
DB00773	Etoposide	DOID:4440	Seminoma	-0.000203402245609557
DB02709	Resveratrol	DOID:11612	Polycystic Ovary Syndrome	-0.000203677155142917
DB00773	Etoposide	DOID:9538	Multiple Myeloma	-0.000208727646266898
DB08059	Wortmannin	DOID:299	Adenocarcinoma	-0.000210046580784056
DB01169	Arsenic Trioxide	DOID:8864	Leukemia, Monocytic, Acute	-0.000211110434915956
DB09110	Mesna	DOID:4235	Sarcoma	-0.000212246568424784
DB00773	Etoposide	DOID:2645	Mesothelioma	-0.000215458872508184
DB00126	Ascorbic Acid	DOID:11612	Polycystic Ovary Syndrome	-0.000218355834947009
DB00860	Prednisolone	DOID:255	Hemangioma	-0.000221083594296073
DB00851	Dacarbazine	DOID:4235	Sarcoma	-0.000235356876106768
DB00987	Cytarabine	DOID:715	Leukemia, T-Cell	-0.000235929834462639
DB01248	Docetaxel	DOID:299	Adenocarcinoma	-0.000238558402140382
DB01030	Topotecan	DOID:299	Adenocarcinoma	-0.000242198014625555
DB00531	Cyclophosphamide	DOID:1037	Leukemia, Lymphoid	-0.000243246137193847
DB00783	Estradiol	DOID:11612	Polycystic Ovary Syndrome	-0.000246127252305666
DB01168	Procarbazine	DOID:9538	Multiple Myeloma	-0.000256546261600437
DB04572	Thiotepa	DOID:9538	Multiple Myeloma	-0.000259180391198549
DB00531	Cyclophosphamide	DOID:299	Adenocarcinoma	-0.000265765979335147
DB00262	Carmustine	DOID:3192	Neurilemmoma	-0.000267496057704602
DB00544	Fluorouracil	DOID:4235	Sarcoma	-0.000272326430720842
DB04786	Suramin	DOID:9538	Multiple Myeloma	-0.000274031819160197
DB11135	Selenium	DOID:2645	Mesothelioma	-0.000277034086468736
DB01083	Orlistat	DOID:11612	Polycystic Ovary Syndrome	-0.000279831185604601
DB00441	gemcitabine	DOID:299	Adenocarcinoma	-0.000280382791398975
DB00859	Penicillamine	DOID:2645	Mesothelioma	-0.000281223963357729
DB00853	Temozolomide	DOID:769	Neuroblastoma	-0.000281842210726585
DB00603	Medroxyprogesterone Acetate	DOID:299	Adenocarcinoma	-0.000288620538527856
DB01234	Dexamethasone	DOID:9538	Multiple Myeloma	-0.000290834774083653
DB00541	Vincristine	DOID:3181	Oligodendroglioma	-0.000294796573639627
DB00162	Vitamin A	DOID:9538	Multiple Myeloma	-0.000299167210383705
DB00773	Etoposide	DOID:299	Adenocarcinoma	-0.000299360700756762
DB11094	Vitamin D	DOID:2512	Basal Cell Nevus Syndrome	-0.000301969223384884
DB00196	Fluconazole	DOID:3068	Glioblastoma	-0.0003184815969618
DB02546	Vorinostat	DOID:299	Adenocarcinoma	-0.000322668327661707
DB00531	Cyclophosphamide	DOID:707	Lymphoma, B-Cell	-0.000324182782423304
DB00309	Vindesine	DOID:4235	Sarcoma	-0.000325326710345025
DB04572	Thiotepa	DOID:1037	Leukemia, Lymphoid	-0.000327293603731854
DB00773	Etoposide	DOID:2994	Neoplasms, Germ Cell and Embryonal	-0.000329231381802747
DB01168	Procarbazine	DOID:4844	Ependymoma	-0.000331175507510334
DB00262	Carmustine	DOID:3181	Oligodendroglioma	-0.000331571901275201
DB06774	Capsaicin	DOID:9538	Multiple Myeloma	-0.000331579509414209
DB02709	Resveratrol	DOID:9538	Multiple Myeloma	-0.000332930637239831
DB01206	Lomustine	DOID:3069	Astrocytoma	-0.000335980256707452
DB00987	Cytarabine	DOID:8864	Leukemia, Monocytic, Acute	-0.00033715120662448
DB00641	Simvastatin	DOID:707	Lymphoma, B-Cell	-0.000338919888984162
DB01042	Melphalan	DOID:9538	Multiple Myeloma	-0.000340666634808589
DB00531	Cyclophosphamide	DOID:3247	Rhabdomyosarcoma	-0.000342841363785934
DB01168	Procarbazine	DOID:299	Adenocarcinoma	-0.00034717931615747
DB03843	Formaldehyde	DOID:299	Adenocarcinoma	-0.000348661483904228
DB00945	Aspirin	DOID:2645	Mesothelioma	-0.000350441669104367
DB12418	Saccharin	DOID:299	Adenocarcinoma	-0.000350871927527035
DB00531	Cyclophosphamide	DOID:4236	Carcinosarcoma	-0.000353411416759269
DB00309	Vindesine	DOID:9538	Multiple Myeloma	-0.000354533278409513
DB00851	Dacarbazine	DOID:299	Adenocarcinoma	-0.000355196498564308
DB00958	Carboplatin	DOID:4235	Sarcoma	-0.000355946419136171
DB00050	cetrorelix	DOID:9538	Multiple Myeloma	-0.000356079081753951
DB00773	Etoposide	DOID:707	Lymphoma, B-Cell	-0.000357777504386708
DB00499	Flutamide	DOID:299	Adenocarcinoma	-0.000360146332727745
DB00951	Isoniazid	DOID:299	Adenocarcinoma	-0.000361055605921817
DB00642	Pemetrexed	DOID:2645	Mesothelioma	-0.000361404425666017
DB01645	Genistein	DOID:299	Adenocarcinoma	-0.00036301688391605
DB06287	temsirolimus	DOID:2645	Mesothelioma	-0.000364156899850148
DB00541	Vincristine	DOID:9538	Multiple Myeloma	-0.000367245608596694
DB00619	Imatinib Mesylate	DOID:2645	Mesothelioma	-0.000367651566043908
DB13323	Trichloroethylene	DOID:3069	Astrocytoma	-0.000372827723547414
DB00773	Etoposide	DOID:3247	Rhabdomyosarcoma	-0.000376436084562731
DB00635	Prednisone	DOID:255	Hemangioma	-0.000378986174403356
DB00007	Leuprolide	DOID:299	Adenocarcinoma	-0.000379274286409608
DB00773	Etoposide	DOID:3069	Astrocytoma	-0.000379875167900839
DB02546	Vorinostat	DOID:707	Lymphoma, B-Cell	-0.000381085131114017
DB11672	Curcumin	DOID:4235	Sarcoma	-0.000385799466706143
DB00783	Estradiol	DOID:5119	Ovarian Cysts	-0.000389112491736015
DB01204	Mitoxantrone	DOID:1037	Leukemia, Lymphoid	-0.000390805425745438
DB00958	Carboplatin	DOID:2645	Mesothelioma	-0.000391884214249299
DB00544	Fluorouracil	DOID:299	Adenocarcinoma	-0.000392166053685533
DB00313	Valproic Acid	DOID:299	Adenocarcinoma	-0.000398625732953467
DB02709	Resveratrol	DOID:1037	Leukemia, Lymphoid	-0.000401043849619481
DB00262	Carmustine	DOID:9538	Multiple Myeloma	-0.000404020935630084
DB01168	Procarbazine	DOID:707	Lymphoma, B-Cell	-0.000405596119703372
DB00682	Warfarin	DOID:9538	Multiple Myeloma	-0.000407058325701098
DB09110	Mesna	DOID:3247	Rhabdomyosarcoma	-0.000409161575450573
DB00104	Octreotide	DOID:299	Adenocarcinoma	-0.000411361237258384
DB01005	Hydroxyurea	DOID:1037	Leukemia, Lymphoid	-0.00041404807703172
DB00675	Tamoxifen	DOID:9538	Multiple Myeloma	-0.000414076359647969
DB11672	Curcumin	DOID:9538	Multiple Myeloma	-0.000415006034565462
DB00126	Ascorbic Acid	DOID:1037	Leukemia, Lymphoid	-0.000415722530103918
DB01008	Busulfan	DOID:9538	Multiple Myeloma	-0.000416552485415505
DB11672	Curcumin	DOID:2645	Mesothelioma	-0.000421737261355642
DB00531	Cyclophosphamide	DOID:8584	Burkitt Lymphoma	-0.000422453606610756
DB02709	Resveratrol	DOID:299	Adenocarcinoma	-0.000423563691706602
DB01168	Procarbazine	DOID:3069	Astrocytoma	-0.000427693782793953
DB00675	Tamoxifen	DOID:5119	Ovarian Cysts	-0.000427808117517419
DB01042	Melphalan	DOID:299	Adenocarcinoma	-0.000431299689070191
DB00851	Dacarbazine	DOID:3247	Rhabdomyosarcoma	-0.000432271882036322
DB00945	Aspirin	DOID:299	Adenocarcinoma	-0.000434343496862671
DB00541	Vincristine	DOID:1037	Leukemia, Lymphoid	-0.000435358820370607
DB00328	Indomethacin	DOID:350	Dermatofibrosarcoma	-0.000436282605666865
DB01005	Hydroxyurea	DOID:299	Adenocarcinoma	-0.000436567919134828
DB00541	Vincristine	DOID:4844	Ependymoma	-0.000441874854103635
DB00482	Celecoxib	DOID:9538	Multiple Myeloma	-0.00044232767947106
DB00309	Vindesine	DOID:299	Adenocarcinoma	-0.000445166332781249
DB00773	Etoposide	DOID:8584	Burkitt Lymphoma	-0.000456048329007591
DB00541	Vincristine	DOID:299	Adenocarcinoma	-0.000457878663252647
DB01065	Melatonin	DOID:4928	Cholangiocarcinoma	-0.000459892878880713
DB01393	Bezafibrate	DOID:11612	Polycystic Ovary Syndrome	-0.000459925333937133
DB01262	Decitabine	DOID:9538	Multiple Myeloma	-0.000463219691887123
DB00783	Estradiol	DOID:299	Adenocarcinoma	-0.000466013788291147
DB00755	Tretinoin	DOID:9538	Multiple Myeloma	-0.000466909254994602
DB05076	Fenretinide	DOID:2645	Mesothelioma	-0.000467145720297052
DB00313	Valproic Acid	DOID:3247	Rhabdomyosarcoma	-0.000475701117509946
DB00958	Carboplatin	DOID:299	Adenocarcinoma	-0.000475786041767795
DB00655	Estrone	DOID:299	Adenocarcinoma	-0.000477559894903284
DB00262	Carmustine	DOID:4844	Ependymoma	-0.000478650182326295
DB02709	Resveratrol	DOID:707	Lymphoma, B-Cell	-0.000481980495068318
DB00201	Caffeine	DOID:4235	Sarcoma	-0.000484253357439518
DB00290	Bleomycin	DOID:2994	Neoplasms, Germ Cell and Embryonal	-0.000487963317000411
DB09110	Mesna	DOID:8584	Burkitt Lymphoma	-0.000488773819381066
DB01042	Melphalan	DOID:707	Lymphoma, B-Cell	-0.000489716492531383
DB00437	Allopurinol	DOID:1037	Leukemia, Lymphoid	-0.000489883489986359
DB01204	Mitoxantrone	DOID:3247	Rhabdomyosarcoma	-0.00049040065227402
DB00293	raltitrexed	DOID:2645	Mesothelioma	-0.00049363465439412
DB00262	Carmustine	DOID:299	Adenocarcinoma	-0.000494653990528509
DB00624	Testosterone	DOID:11612	Polycystic Ovary Syndrome	-0.000504335049641097
DB09130	Copper	DOID:2645	Mesothelioma	-0.000504430289337226
DB00675	Tamoxifen	DOID:299	Adenocarcinoma	-0.000504709414303922
DB00958	Carboplatin	DOID:2994	Neoplasms, Germ Cell and Embryonal	-0.000505656723019837
DB01042	Melphalan	DOID:3247	Rhabdomyosarcoma	-0.000508375074225303
DB00188	Bortezomib	DOID:9538	Multiple Myeloma	-0.000510941861124775
DB01169	Arsenic Trioxide	DOID:9538	Multiple Myeloma	-0.000513246292791597
DB00541	Vincristine	DOID:707	Lymphoma, B-Cell	-0.000516295466402977
DB00762	Irinotecan	DOID:3181	Oligodendroglioma	-0.000524438930519349
DB00928	Azacitidine	DOID:4235	Sarcoma	-0.000525856443031164
DB03568	Butyric Acid	DOID:299	Adenocarcinoma	-0.00052647204811807
DB12025	triptolide	DOID:9538	Multiple Myeloma	-0.000530695740471271
DB00482	Celecoxib	DOID:299	Adenocarcinoma	-0.00053296073371401
DB00882	Clomiphene	DOID:11612	Polycystic Ovary Syndrome	-0.00053444454212615
DB00541	Vincristine	DOID:3247	Rhabdomyosarcoma	-0.000534954047123453
DB01234	Dexamethasone	DOID:8584	Burkitt Lymphoma	-0.000538155456898065
DB00541	Vincristine	DOID:3069	Astrocytoma	-0.000538393129385089
DB00783	Estradiol	DOID:3247	Rhabdomyosarcoma	-0.000543089173268623
DB00136	Calcitriol	DOID:9538	Multiple Myeloma	-0.000547541866826489
DB05076	Fenretinide	DOID:299	Adenocarcinoma	-0.000551047548013611
DB00399	Zoledronic Acid	DOID:9538	Multiple Myeloma	-0.000554103597118943
DB00928	Azacitidine	DOID:9538	Multiple Myeloma	-0.000555063010879825
DB00399	Zoledronic Acid	DOID:2645	Mesothelioma	-0.000560834824606343
DB01151	Desipramine	DOID:299	Adenocarcinoma	-0.000561744376778589
DB00864	Tacrolimus	DOID:707	Lymphoma, B-Cell	-0.000562124285050541
DB00977	Ethinyl Estradiol	DOID:11612	Polycystic Ovary Syndrome	-0.000562524008591475
DB00531	Cyclophosphamide	DOID:171	Neuroectodermal Tumors	-0.000562557002841918
DB01008	Busulfan	DOID:707	Lymphoma, B-Cell	-0.000565602343598376
DB01041	Thalidomide	DOID:9538	Multiple Myeloma	-0.00057510738814715
DB00262	Carmustine	DOID:3069	Astrocytoma	-0.000575168457488734
DB00293	raltitrexed	DOID:299	Adenocarcinoma	-0.000577536481763402
DB01169	Arsenic Trioxide	DOID:1037	Leukemia, Lymphoid	-0.000581359505387962
DB01041	Thalidomide	DOID:2645	Mesothelioma	-0.000581838615012825
DB05109	Trabectedin	DOID:4235	Sarcoma	-0.00058429239636249
DB01042	Melphalan	DOID:8584	Burkitt Lymphoma	-0.000587987317916988
DB08398	2-amino-1-methyl-6-phenylimidazo(4,5-b)pyridine	DOID:299	Adenocarcinoma	-0.000593326497037144
DB04839	Cyproterone Acetate	DOID:11612	Polycystic Ovary Syndrome	-0.000599064892035211
DB00291	Chlorambucil	DOID:1037	Leukemia, Lymphoid	-0.000599299141922477
DB00412	Rosiglitazone	DOID:11612	Polycystic Ovary Syndrome	-0.000601411221662912
DB00570	Vinblastine	DOID:2994	Neoplasms, Germ Cell and Embryonal	-0.000601700268173194
DB06824	Trientine	DOID:2645	Mesothelioma	-0.000601973836702801
DB01169	Arsenic Trioxide	DOID:299	Adenocarcinoma	-0.000603879347809038
DB00201	Caffeine	DOID:299	Adenocarcinoma	-0.00060409297969633
DB11663	2-(1H-indazol-4-yl)-6-(4-methanesulfonylpiperazin-1-ylmethyl)-4-morpholin-4-ylthieno(3,2-d)pyrimidine	DOID:9538	Multiple Myeloma	-0.000611700852746982
DB00541	Vincristine	DOID:8584	Burkitt Lymphoma	-0.000614566291755719
DB00136	Calcitriol	DOID:1037	Leukemia, Lymphoid	-0.0006156550794646
DB00291	Chlorambucil	DOID:299	Adenocarcinoma	-0.000621818984224537
DB13178	Inositol	DOID:11612	Polycystic Ovary Syndrome	-0.000630153898378954
DB01262	Decitabine	DOID:3247	Rhabdomyosarcoma	-0.000630928130690994
DB00996	Gabapentin	DOID:299	Adenocarcinoma	-0.000634423763147157
DB00755	Tretinoin	DOID:3247	Rhabdomyosarcoma	-0.000634617694088907
DB03496	alvocidib	DOID:1037	Leukemia, Lymphoid	-0.000634866904641545
DB00183	Pentagastrin	DOID:299	Adenocarcinoma	-0.000638926260343125
DB00987	Cytarabine	DOID:9538	Multiple Myeloma	-0.000639287064831856
DB11716	Misonidazole	DOID:299	Adenocarcinoma	-0.000641108140709062
DB04572	Thiotepa	DOID:171	Neuroectodermal Tumors	-0.000646604469602413
DB00570	Vinblastine	DOID:3247	Rhabdomyosarcoma	-0.000648904971722769
DB01041	Thalidomide	DOID:4844	Ependymoma	-0.000649736634179892
DB00242	Cladribine	DOID:1037	Leukemia, Lymphoid	-0.000652324683299349
DB04743	nimesulide	DOID:299	Adenocarcinoma	-0.000652836280245045
DB13182	daidzein	DOID:299	Adenocarcinoma	-0.000655738673716382
DB00188	Bortezomib	DOID:707	Lymphoma, B-Cell	-0.000659991719611402
DB00605	Sulindac	DOID:299	Adenocarcinoma	-0.000661423940861444
DB00993	Azathioprine	DOID:299	Adenocarcinoma	-0.000663683771178985
DB00396	Progesterone	DOID:11612	Polycystic Ovary Syndrome	-0.000665574201513924
DB00530	Erlotinib Hydrochloride	DOID:2645	Mesothelioma	-0.000667212617656237
DB01593	Zinc	DOID:11612	Polycystic Ovary Syndrome	-0.000667788809237796
DB04690	Camptothecin	DOID:1037	Leukemia, Lymphoid	-0.000670835447268541
DB00188	Bortezomib	DOID:3247	Rhabdomyosarcoma	-0.000678650299576039
DB08398	2-amino-1-methyl-6-phenylimidazo(4,5-b)pyridine	DOID:4236	Carcinosarcoma	-0.000680971935798863
DB13853	Anethole Trithione	DOID:299	Adenocarcinoma	-0.000685426578720066
DB00762	Irinotecan	DOID:299	Adenocarcinoma	-0.000687521020095954
DB08865	Crizotinib	DOID:299	Adenocarcinoma	-0.000694223819524336
DB06543	astaxanthine	DOID:299	Adenocarcinoma	-0.00069595739318185
DB01380	Cortisone	DOID:299	Adenocarcinoma	-0.000697614364782223
DB00977	Ethinyl Estradiol	DOID:2645	Mesothelioma	-0.000698508717148166
DB00357	Aminoglutethimide	DOID:299	Adenocarcinoma	-0.000700346359073683
DB01050	Ibuprofen	DOID:299	Adenocarcinoma	-0.000702157392713848
DB03733	ethylene dichloride	DOID:3172	Adenoma	-0.000705397222626641
DB00987	Cytarabine	DOID:1037	Leukemia, Lymphoid	-0.000707400276630637
DB00227	Lovastatin	DOID:4235	Sarcoma	-0.000709140426378046
DB00398	Sorafenib	DOID:2645	Mesothelioma	-0.000715059973134818
DB03496	alvocidib	DOID:707	Lymphoma, B-Cell	-0.000715803550093047
DB00428	Streptozocin	DOID:4235	Sarcoma	-0.000716484363363695
DB14574	Cobalt	DOID:3247	Rhabdomyosarcoma	-0.000718988406234527
DB00993	Azathioprine	DOID:707	Lymphoma, B-Cell	-0.000722100574304446
DB00624	Testosterone	DOID:299	Adenocarcinoma	-0.000724221585686973
DB00445	Epirubicin	DOID:4235	Sarcoma	-0.000733223783022102
DB00242	Cladribine	DOID:707	Lymphoma, B-Cell	-0.000733261328307649
DB01006	Letrozole	DOID:11612	Polycystic Ovary Syndrome	-0.000735071365544631
DB00860	Prednisolone	DOID:9538	Multiple Myeloma	-0.000740958007455444
DB02546	Vorinostat	DOID:3246	Rhabdomyosarcoma, Embryonal	-0.000747102925950377
DB00530	Erlotinib Hydrochloride	DOID:299	Adenocarcinoma	-0.000751114444657813
DB00276	Amsacrine	DOID:299	Adenocarcinoma	-0.000753774060033746
DB00882	Clomiphene	DOID:299	Adenocarcinoma	-0.000754331078478892
DB00541	Vincristine	DOID:171	Neuroectodermal Tumors	-0.000754669686675041
DB05294	N-(4-bromo-2-fluorophenyl)-6-methoxy-7-((1-methylpiperidin-4-yl)methoxy)quinazolin-4-amine	DOID:299	Adenocarcinoma	-0.000755803890031164
DB01169	Arsenic Trioxide	DOID:8584	Burkitt Lymphoma	-0.000760566975687721
DB11663	2-(1H-indazol-4-yl)-6-(4-methanesulfonylpiperazin-1-ylmethyl)-4-morpholin-4-ylthieno(3,2-d)pyrimidine	DOID:707	Lymphoma, B-Cell	-0.000760750710690932
DB00762	Irinotecan	DOID:3247	Rhabdomyosarcoma	-0.0007645964041817
DB06724	Calcium Carbonate	DOID:299	Adenocarcinoma	-0.000766093057126832
DB00806	Pentoxifylline	DOID:1037	Leukemia, Lymphoid	-0.000769864826028038
DB00822	Disulfiram	DOID:2645	Mesothelioma	-0.000771196724955186
DB00958	Carboplatin	DOID:171	Neuroectodermal Tumors	-0.000772577066348373
DB01436	alfacalcidol	DOID:299	Adenocarcinoma	-0.000773608535044162
DB11663	2-(1H-indazol-4-yl)-6-(4-methanesulfonylpiperazin-1-ylmethyl)-4-morpholin-4-ylthieno(3,2-d)pyrimidine	DOID:3247	Rhabdomyosarcoma	-0.000779409291943428
DB00977	Ethinyl Estradiol	DOID:299	Adenocarcinoma	-0.000782410544699524
DB00257	Clotrimazole	DOID:299	Adenocarcinoma	-0.000784056733805888
DB00987	Cytarabine	DOID:707	Lymphoma, B-Cell	-0.00078833692242542
DB00262	Carmustine	DOID:4928	Cholangiocarcinoma	-0.000791352609372692
DB01593	Zinc	DOID:9538	Multiple Myeloma	-0.000797042291326716
DB00970	Dactinomycin	DOID:3247	Rhabdomyosarcoma	-0.000805462204193202
DB00987	Cytarabine	DOID:3247	Rhabdomyosarcoma	-0.000806995503698343
DB00396	Progesterone	DOID:5119	Ovarian Cysts	-0.000808559440791062
DB04539	glyphosate	DOID:11612	Polycystic Ovary Syndrome	-0.000810899826661942
DB07706	2-hydroxyestradiol	DOID:299	Adenocarcinoma	-0.000827760889015377
DB00328	Indomethacin	DOID:299	Adenocarcinoma	-0.000828423757568314
DB09153	Sodium Chloride	DOID:299	Adenocarcinoma	-0.000828563438641244
DB01101	Capecitabine	DOID:299	Adenocarcinoma	-0.000829163600426846
DB00860	Prednisolone	DOID:299	Adenocarcinoma	-0.000831591061535858
DB00688	Mycophenolic Acid	DOID:707	Lymphoma, B-Cell	-0.000835073855667173
DB00428	Streptozocin	DOID:299	Adenocarcinoma	-0.000836323985767945
DB12881	indole-3-carbinol	DOID:5119	Ovarian Cysts	-0.000838255445965946
DB01188	Ciclopirox	DOID:299	Adenocarcinoma	-0.000838888290007117
DB01115	Nifedipine	DOID:127	Choroid Neoplasms	-0.000840103174018286
DB00305	Mitomycin	DOID:299	Adenocarcinoma	-0.000845424824753476
DB04960	tipifarnib	DOID:9538	Multiple Myeloma	-0.000858405733986328
DB01174	Phenobarbital	DOID:299	Adenocarcinoma	-0.000859357223249707
DB00959	Methylprednisolone	DOID:9538	Multiple Myeloma	-0.000862855077300556
DB00853	Temozolomide	DOID:3181	Oligodendroglioma	-0.000866836600010306
DB04827	Urethane	DOID:299	Adenocarcinoma	-0.000876165342403095
DB00746	Deferoxamine	DOID:9119	Leukemia, Myeloid, Acute	-0.000877532373150363
DB01006	Letrozole	DOID:5119	Ovarian Cysts	-0.000878056604693872
DB00396	Progesterone	DOID:299	Adenocarcinoma	-0.000885460737389271
DB00987	Cytarabine	DOID:8584	Burkitt Lymphoma	-0.000886607747529472
DB00860	Prednisolone	DOID:707	Lymphoma, B-Cell	-0.00089000786525995
DB01248	Docetaxel	DOID:9119	Leukemia, Myeloid, Acute	-0.000892707240778617
DB11616	pirarubicin	DOID:9119	Leukemia, Myeloid, Acute	-0.000893246336069914
DB00635	Prednisone	DOID:9538	Multiple Myeloma	-0.00089886058708089
DB08828	HhAntag691	DOID:2512	Basal Cell Nevus Syndrome	-0.000903058994598532
DB00603	Medroxyprogesterone Acetate	DOID:3319	Lymphangioleiomyomatosis	-0.000911862051080075
DB01188	Ciclopirox	DOID:3247	Rhabdomyosarcoma	-0.000915963674627989
DB00531	Cyclophosphamide	DOID:9119	Leukemia, Myeloid, Acute	-0.000919914817927197
DB04216	Quercetin	DOID:4236	Carcinosarcoma	-0.000930732349390678
DB00603	Medroxyprogesterone Acetate	DOID:9119	Leukemia, Myeloid, Acute	-0.000942769378200819
DB00554	Piroxicam	DOID:2645	Mesothelioma	-0.000944414896027706
DB00650	Leucovorin	DOID:4235	Sarcoma	-0.000950570591923832
DB00773	Etoposide	DOID:9119	Leukemia, Myeloid, Acute	-0.000953509539863956
DB06825	Triptorelin Pamoate	DOID:127	Choroid Neoplasms	-0.000953625539726116
DB00277	Theophylline	DOID:1037	Leukemia, Lymphoid	-0.000955261756272368
DB01041	Thalidomide	DOID:4928	Cholangiocarcinoma	-0.000962439060569037
DB00635	Prednisone	DOID:1037	Leukemia, Lymphoid	-0.000966973799508502
DB00322	Floxuridine	DOID:299	Adenocarcinoma	-0.000977227357942373
DB00336	Nitrofurazone	DOID:4440	Seminoma	-0.000980851436672819
DB00361	Vinorelbine	DOID:2645	Mesothelioma	-0.00098276647722873
DB00762	Irinotecan	DOID:171	Neuroectodermal Tumors	-0.000984312043371799
DB00860	Prednisolone	DOID:8584	Burkitt Lymphoma	-0.000988278689493588
DB00635	Prednisone	DOID:299	Adenocarcinoma	-0.000989493641639588
DB00763	Methimazole	DOID:299	Adenocarcinoma	-0.000990901004234939
DB07232	veliparib	DOID:299	Adenocarcinoma	-0.000995013584078724
DB09153	Sodium Chloride	DOID:899	Cervical Intraepithelial Neoplasia	-0.00100332325773545
DB00481	Raloxifene Hydrochloride	DOID:127	Choroid Neoplasms	-0.00100783781208003
DB00197	Troglitazone	DOID:9119	Leukemia, Myeloid, Acute	-0.00101430625890442
DB00741	Hydrocortisone	DOID:3247	Rhabdomyosarcoma	-0.00101534415707361
DB01406	Danazol	DOID:127	Choroid Neoplasms	-0.00101750107307986
DB00188	Bortezomib	DOID:3246	Rhabdomyosarcoma, Embryonal	-0.00102600951373455
DB01234	Dexamethasone	DOID:9119	Leukemia, Myeloid, Acute	-0.00103561666769847
DB00635	Prednisone	DOID:707	Lymphoma, B-Cell	-0.00104791044502084
DB00526	Oxaliplatin	DOID:299	Adenocarcinoma	-0.00104950671278681
DB00313	Valproic Acid	DOID:9119	Leukemia, Myeloid, Acute	-0.00105277457179643
DB00608	Chloroquine	DOID:9119	Leukemia, Myeloid, Acute	-0.0010564541018544
DB00361	Vinorelbine	DOID:299	Adenocarcinoma	-0.00106666830470326
DB01204	Mitoxantrone	DOID:9119	Leukemia, Myeloid, Acute	-0.00106747410667241
DB00890	Dienestrol	DOID:299	Adenocarcinoma	-0.00106849647940111
DB00650	Leucovorin	DOID:299	Adenocarcinoma	-0.00107041021429922
DB02709	Resveratrol	DOID:9119	Leukemia, Myeloid, Acute	-0.00107771253105449
DB00531	Cyclophosphamide	DOID:3347	Neoplasms, Bone Tissue	-0.00108806030671127
DB01005	Hydroxyurea	DOID:9119	Leukemia, Myeloid, Acute	-0.00109071675783435
DB11094	Vitamin D	DOID:9119	Leukemia, Myeloid, Acute	-0.00109309419390369
DB00741	Hydrocortisone	DOID:8584	Burkitt Lymphoma	-0.00109495640085767
DB00853	Temozolomide	DOID:3069	Astrocytoma	-0.00111043315578241
DB11529	Melengestrol Acetate	DOID:299	Adenocarcinoma	-0.00111113007277187
DB00541	Vincristine	DOID:9119	Leukemia, Myeloid, Acute	-0.00111202750174611
DB01701	propylene dichloride	DOID:4928	Cholangiocarcinoma	-0.00111211570208969
DB00282	Pamidronate	DOID:4305	Giant Cell Tumor of Bone	-0.00111413868142341
DB03843	Formaldehyde	DOID:127	Choroid Neoplasms	-0.00111972801818306
DB00958	Carboplatin	DOID:9119	Leukemia, Myeloid, Acute	-0.00112993488126223
DB01645	Genistein	DOID:127	Choroid Neoplasms	-0.00113408341903599
DB00635	Prednisone	DOID:8584	Burkitt Lymphoma	-0.00114618127053079
DB00007	Leuprolide	DOID:127	Choroid Neoplasms	-0.00115034082063692
DB01174	Phenobarbital	DOID:4928	Cholangiocarcinoma	-0.00115605584245982
DB01008	Busulfan	DOID:9119	Leukemia, Myeloid, Acute	-0.00116133437964139
DB01167	Itraconazole	DOID:9538	Multiple Myeloma	-0.00116173526811537
DB00437	Allopurinol	DOID:9119	Leukemia, Myeloid, Acute	-0.00116655217131568
DB09073	palbociclib	DOID:2994	Neoplasms, Germ Cell and Embryonal	-0.0011809586501056
DB00523	Alitretinoin	DOID:9119	Leukemia, Myeloid, Acute	-0.00118545731200859
DB01262	Decitabine	DOID:9119	Leukemia, Myeloid, Acute	-0.00120800158532431
DB00755	Tretinoin	DOID:9119	Leukemia, Myeloid, Acute	-0.00121169114854814
DB00650	Leucovorin	DOID:8584	Burkitt Lymphoma	-0.00122709784272191
DB00783	Estradiol	DOID:127	Choroid Neoplasms	-0.00123708032275028
DB00603	Medroxyprogesterone Acetate	DOID:3007	Carcinoma, Ductal	-0.00124282949469501
DB00959	Methylprednisolone	DOID:171	Neuroectodermal Tumors	-0.00125027915614274
DB00188	Bortezomib	DOID:9119	Leukemia, Myeloid, Acute	-0.00125572375454775
DB01169	Arsenic Trioxide	DOID:9119	Leukemia, Myeloid, Acute	-0.00125802818636023
DB12429	2-(2-chloro-4-iodophenylamino)-N-cyclopropylmethoxy-3,4-difluorobenzamide	DOID:9119	Leukemia, Myeloid, Acute	-0.00126283154874185
DB12025	triptolide	DOID:9119	Leukemia, Myeloid, Acute	-0.00127547763427083
DB00675	Tamoxifen	DOID:127	Choroid Neoplasms	-0.00127577594795836
DB11672	Curcumin	DOID:127	Choroid Neoplasms	-0.00127670562261651
DB00541	Vincristine	DOID:3347	Neoplasms, Bone Tissue	-0.00128017299080907
DB00136	Calcitriol	DOID:9119	Leukemia, Myeloid, Acute	-0.00129232376099642
DB00928	Azacitidine	DOID:9119	Leukemia, Myeloid, Acute	-0.00129984490447244
DB03496	alvocidib	DOID:9119	Leukemia, Myeloid, Acute	-0.00131153558582165
DB01041	Thalidomide	DOID:9119	Leukemia, Myeloid, Acute	-0.00131988928167493
DB00636	Clofibrate	DOID:127	Choroid Neoplasms	-0.00132613741661858
DB00242	Cladribine	DOID:9119	Leukemia, Myeloid, Acute	-0.00132899336398074
DB01393	Bezafibrate	DOID:9119	Leukemia, Myeloid, Acute	-0.00133396070940018
DB00762	Irinotecan	DOID:9119	Leukemia, Myeloid, Acute	-0.0013416698594021
DB08865	Crizotinib	DOID:9119	Leukemia, Myeloid, Acute	-0.00134837265881894
DB02709	Resveratrol	DOID:3007	Carcinoma, Ductal	-0.00137777264795014
DB00987	Cytarabine	DOID:9119	Leukemia, Myeloid, Acute	-0.00138406895808119
DB00531	Cyclophosphamide	DOID:0050902	Medulloblastoma	-0.00138821379650301
DB00996	Gabapentin	DOID:127	Choroid Neoplasms	-0.00140549029737714
DB00943	Zalcitabine	DOID:0060058	Lymphoma	-0.00140744729591569
DB00276	Amsacrine	DOID:9119	Leukemia, Myeloid, Acute	-0.0014079228990015
DB00773	Etoposide	DOID:0050902	Medulloblastoma	-0.00142180851835272
DB02546	Vorinostat	DOID:0050902	Medulloblastoma	-0.00144511614529852
DB00398	Sorafenib	DOID:9119	Leukemia, Myeloid, Acute	-0.00145311064045506
DB01168	Procarbazine	DOID:0050902	Medulloblastoma	-0.00146962713403798
DB04572	Thiotepa	DOID:0050902	Medulloblastoma	-0.00147226126343492
DB00302	Tranexamic Acid	DOID:127	Choroid Neoplasms	-0.00147273904354862
DB00328	Indomethacin	DOID:9119	Leukemia, Myeloid, Acute	-0.00148257259646323
DB00860	Prednisolone	DOID:9119	Leukemia, Myeloid, Acute	-0.00148573990065993
DB01188	Ciclopirox	DOID:9119	Leukemia, Myeloid, Acute	-0.00149303712884875
DB01206	Lomustine	DOID:8543	Hodgkin Disease	-0.00149467556556371
DB00252	Phenytoin	DOID:8543	Hodgkin Disease	-0.00150076866033667
DB00531	Cyclophosphamide	DOID:8543	Hodgkin Disease	-0.00150497575439379
DB00441	gemcitabine	DOID:8543	Hodgkin Disease	-0.00151959256711399
DB00773	Etoposide	DOID:8543	Hodgkin Disease	-0.00153857047581719
DB01042	Melphalan	DOID:0050902	Medulloblastoma	-0.0015537475071431
DB00630	Alendronate	DOID:4305	Giant Cell Tumor of Bone	-0.00157442029818434
DB00541	Vincristine	DOID:0050902	Medulloblastoma	-0.00158032648070561
DB01168	Procarbazine	DOID:8543	Hodgkin Disease	-0.00158638909164788
DB00783	Estradiol	DOID:0050902	Medulloblastoma	-0.00158846160653281
DB04572	Thiotepa	DOID:8543	Hodgkin Disease	-0.00158902322097443
DB00851	Dacarbazine	DOID:8543	Hodgkin Disease	-0.00159440627398622
DB00958	Carboplatin	DOID:0050902	Medulloblastoma	-0.00159823385973857
DB00262	Carmustine	DOID:0050902	Medulloblastoma	-0.0016171018083323
DB01008	Busulfan	DOID:0050902	Medulloblastoma	-0.00162963335786193
DB00925	Phenoxybenzamine	DOID:127	Choroid Neoplasms	-0.00163344714800451
DB00635	Prednisone	DOID:9119	Leukemia, Myeloid, Acute	-0.00164364248071037
DB01115	Nifedipine	DOID:3068	Glioblastoma	-0.00165238152674741
DB01204	Mitoxantrone	DOID:8543	Hodgkin Disease	-0.0016525350431248
DB00396	Progesterone	DOID:127	Choroid Neoplasms	-0.0016565272716681
DB00399	Zoledronic Acid	DOID:4305	Giant Cell Tumor of Bone	-0.0016632519278591
DB01042	Melphalan	DOID:8543	Hodgkin Disease	-0.00167050946462178
DB00795	Sulfasalazine	DOID:3068	Glioblastoma	-0.00167374368648277
DB00755	Tretinoin	DOID:0050902	Medulloblastoma	-0.00167999012695697
DB00309	Vindesine	DOID:8543	Hodgkin Disease	-0.00168437610818717
DB00541	Vincristine	DOID:8543	Hodgkin Disease	-0.0016970884382731
DB00290	Bleomycin	DOID:8543	Hodgkin Disease	-0.00169730241089495
DB00812	Phenylbutazone	DOID:9119	Leukemia, Myeloid, Acute	-0.00171880865123242
DB00188	Bortezomib	DOID:0050902	Medulloblastoma	-0.00172402273338024
DB01169	Arsenic Trioxide	DOID:0050902	Medulloblastoma	-0.00172632716505062
DB00262	Carmustine	DOID:8543	Hodgkin Disease	-0.00173386376591045
DB01008	Busulfan	DOID:8543	Hodgkin Disease	-0.0017463953153637
DB00317	Gefitinib	DOID:3068	Glioblastoma	-0.00176052581873821
DB09073	palbociclib	DOID:9119	Leukemia, Myeloid, Acute	-0.00180523680819034
DB00570	Vinblastine	DOID:8543	Hodgkin Disease	-0.00181103936266547
DB13069	Nimustine	DOID:3068	Glioblastoma	-0.00181956482527424
DB01030	Topotecan	DOID:3068	Glioblastoma	-0.0018255429011006
DB00928	Azacitidine	DOID:285	Leukemia, Hairy Cell	-0.00182839667515944
DB01206	Lomustine	DOID:3068	Glioblastoma	-0.0018388106766144
DB12445	nitroaspirin	DOID:9206	Barrett Esophagus	-0.00184896498815624
DB00987	Cytarabine	DOID:0050902	Medulloblastoma	-0.00185236793672761
DB00242	Cladribine	DOID:285	Leukemia, Hairy Cell	-0.00185754513502745
DB13069	Nimustine	DOID:4359	Melanoma, Amelanotic	-0.001872484029675
DB01030	Topotecan	DOID:0060060	Lymphoma, Non-Hodgkin	-0.00187509507504869
DB00252	Phenytoin	DOID:0060060	Lymphoma, Non-Hodgkin	-0.00189445594533789
DB00531	Cyclophosphamide	DOID:0060060	Lymphoma, Non-Hodgkin	-0.0018986630392458
DB00755	Tretinoin	DOID:9206	Barrett Esophagus	-0.00190272707005546
DB00441	gemcitabine	DOID:0060060	Lymphoma, Non-Hodgkin	-0.0019132798513798
DB00398	Sorafenib	DOID:0050902	Medulloblastoma	-0.00192140961859389
DB13323	Trichloroethylene	DOID:0060060	Lymphoma, Non-Hodgkin	-0.00192521031714888
DB00773	Etoposide	DOID:0060060	Lymphoma, Non-Hodgkin	-0.00193225776102979
DB00851	Dacarbazine	DOID:3068	Glioblastoma	-0.00193854138439365
DB01645	Genistein	DOID:3068	Glioblastoma	-0.00194636177082364
DB01234	Dexamethasone	DOID:3068	Glioblastoma	-0.001964812714918
DB09110	Mesna	DOID:0060060	Lymphoma, Non-Hodgkin	-0.00196498325111428
DB00987	Cytarabine	DOID:8543	Hodgkin Disease	-0.00196912989442566
DB01168	Procarbazine	DOID:0060060	Lymphoma, Non-Hodgkin	-0.0019800763763388
DB01206	Lomustine	DOID:0060058	Lymphoma	-0.00198081097572412
DB00313	Valproic Acid	DOID:3068	Glioblastoma	-0.00198197061938899
DB04572	Thiotepa	DOID:0060060	Lymphoma, Non-Hodgkin	-0.00198271050601251
DB00608	Chloroquine	DOID:3068	Glioblastoma	-0.00198565014982977
DB00851	Dacarbazine	DOID:0060060	Lymphoma, Non-Hodgkin	-0.00198809355863483
DB00531	Cyclophosphamide	DOID:0060058	Lymphoma	-0.00199111116428908
DB00851	Dacarbazine	DOID:4359	Melanoma, Amelanotic	-0.00199146058928468
DB06774	Capsaicin	DOID:3068	Glioblastoma	-0.00200555745013487
DB00772	Malathion	DOID:0060060	Lymphoma, Non-Hodgkin	-0.00200585654702879
DB02709	Resveratrol	DOID:3068	Glioblastoma	-0.00200690857788766
DB00888	Mechlorethamine	DOID:8543	Hodgkin Disease	-0.00200959193814788
DB12662	naveglitazar	DOID:3382	Liposarcoma	-0.00201049721000813
DB01042	Melphalan	DOID:3068	Glioblastoma	-0.00201464457550438
DB00945	Aspirin	DOID:3068	Glioblastoma	-0.00201768838344341
DB00773	Etoposide	DOID:0060058	Lymphoma	-0.00202470588609083
DB00309	Vindesine	DOID:3068	Glioblastoma	-0.00202851121938064
DB06287	temsirolimus	DOID:3068	Glioblastoma	-0.00203140361494681
DB01204	Mitoxantrone	DOID:0060060	Lymphoma, Non-Hodgkin	-0.00204622232771612
DB02709	Resveratrol	DOID:0060060	Lymphoma, Non-Hodgkin	-0.00205646075168209
DB00958	Carboplatin	DOID:3068	Glioblastoma	-0.00205913092903954
DB01042	Melphalan	DOID:0060060	Lymphoma, Non-Hodgkin	-0.00206419674943115
DB00860	Prednisolone	DOID:8543	Hodgkin Disease	-0.00207080083700573
DB01168	Procarbazine	DOID:0060058	Lymphoma	-0.0020725245016976
DB04572	Thiotepa	DOID:0060058	Lymphoma	-0.00207515863139685
DB00428	Streptozocin	DOID:8543	Hodgkin Disease	-0.00207553376152825
DB00262	Carmustine	DOID:3068	Glioblastoma	-0.00207799887736238
DB00309	Vindesine	DOID:0060060	Lymphoma, Non-Hodgkin	-0.00207806339301076
DB00197	Troglitazone	DOID:3382	Liposarcoma	-0.00208198888957456
DB04824	Phenolphthalein	DOID:0060058	Lymphoma	-0.00208854098802925
DB11672	Curcumin	DOID:3068	Glioblastoma	-0.00208898397565827
DB00541	Vincristine	DOID:0060060	Lymphoma, Non-Hodgkin	-0.00209077572309669
DB00290	Bleomycin	DOID:0060060	Lymphoma, Non-Hodgkin	-0.00209098969526378
DB00445	Epirubicin	DOID:8543	Hodgkin Disease	-0.00209227318111561
DB00541	Vincristine	DOID:4359	Melanoma, Amelanotic	-0.00209414275415066
DB00982	Isotretinoin	DOID:0060058	Lymphoma	-0.00210321726131147
DB01234	Dexamethasone	DOID:0060058	Lymphoma	-0.00210681301433747
DB05076	Fenretinide	DOID:3068	Glioblastoma	-0.00213439243410496
DB01204	Mitoxantrone	DOID:0060058	Lymphoma	-0.00213867045360939
DB01008	Busulfan	DOID:0060060	Lymphoma, Non-Hodgkin	-0.00214008260001497
DB00755	Tretinoin	DOID:3068	Glioblastoma	-0.00214088719594086
DB00675	Tamoxifen	DOID:4359	Melanoma, Amelanotic	-0.00214097350530318
DB00437	Allopurinol	DOID:0060060	Lymphoma, Non-Hodgkin	-0.00214530039298333
DB00853	Temozolomide	DOID:0050902	Medulloblastoma	-0.00215236650718643
DB11094	Vitamin D	DOID:0060058	Lymphoma	-0.00216429054042989
DB00309	Vindesine	DOID:0060058	Lymphoma	-0.0021705115182179
DB01143	Amifostine	DOID:0060060	Lymphoma, Non-Hodgkin	-0.00217791504331933
DB00541	Vincristine	DOID:0060058	Lymphoma	-0.00218322384858228
DB00290	Bleomycin	DOID:0060058	Lymphoma	-0.00218343782101494
DB00188	Bortezomib	DOID:3068	Glioblastoma	-0.00218491980196356
DB01169	Arsenic Trioxide	DOID:3068	Glioblastoma	-0.00218722423446971
DB00959	Methylprednisolone	DOID:8543	Hodgkin Disease	-0.00219269790730381
DB00650	Leucovorin	DOID:0050902	Medulloblastoma	-0.00219285803228509
DB14085	Cadmium	DOID:0060060	Lymphoma, Non-Hodgkin	-0.00220702104827931
DB00619	Imatinib Mesylate	DOID:9253	Gastrointestinal Stromal Tumors	-0.00221034455875769
DB00262	Carmustine	DOID:0060058	Lymphoma	-0.00221999917613436
DB00635	Prednisone	DOID:8543	Hodgkin Disease	-0.00222870341756732
DB11672	Curcumin	DOID:0060058	Lymphoma	-0.00223098427541435
DB02994	Cacodylic Acid	DOID:0060058	Lymphoma	-0.00224825824416309
DB01041	Thalidomide	DOID:3068	Glioblastoma	-0.0022490853294469
DB00291	Chlorambucil	DOID:0060060	Lymphoma, Non-Hodgkin	-0.00225471604479822
DB00762	Irinotecan	DOID:3068	Glioblastoma	-0.00227086590654169
DB00136	Calcitriol	DOID:0060060	Lymphoma, Non-Hodgkin	-0.00227107198153432
DB05424	Canertinib	DOID:3068	Glioblastoma	-0.00227420341573692
DB08865	Crizotinib	DOID:3068	Glioblastoma	-0.00227756870628715
DB01262	Decitabine	DOID:0060058	Lymphoma	-0.00227919793211695
DB00829	Diazepam	DOID:3068	Glioblastoma	-0.00229191495813764
DB00993	Azathioprine	DOID:0060060	Lymphoma, Non-Hodgkin	-0.00229658083146889
DB01041	Thalidomide	DOID:0060060	Lymphoma, Non-Hodgkin	-0.00229863750272175
DB00624	Testosterone	DOID:3068	Glioblastoma	-0.00230756647212827
DB00650	Leucovorin	DOID:8543	Hodgkin Disease	-0.00230961999007018
DB00970	Dactinomycin	DOID:3068	Glioblastoma	-0.0023117317067255
DB08398	2-amino-1-methyl-6-phenylimidazo(4,5-b)pyridine	DOID:0060058	Lymphoma	-0.00231867168357825
DB13424	DDT	DOID:0060060	Lymphoma, Non-Hodgkin	-0.00231983548157666
DB00188	Bortezomib	DOID:0060058	Lymphoma	-0.00232692010116809
DB00564	Carbamazepine	DOID:0060058	Lymphoma	-0.00232863540734075
DB00444	Teniposide	DOID:8543	Hodgkin Disease	-0.00234286961630826
DB00291	Chlorambucil	DOID:0060058	Lymphoma	-0.00234716416985837
DB00624	Testosterone	DOID:0060060	Lymphoma, Non-Hodgkin	-0.00235711864576727
DB00987	Cytarabine	DOID:0060060	Lymphoma, Non-Hodgkin	-0.00236281717945664
DB00136	Calcitriol	DOID:0060058	Lymphoma	-0.00236352010708385
DB00993	Azathioprine	DOID:0060058	Lymphoma	-0.00238902895666938
DB01041	Thalidomide	DOID:0060058	Lymphoma	-0.00239108562849244
DB00328	Indomethacin	DOID:3068	Glioblastoma	-0.00241176864381954
DB02169	Okadaic Acid	DOID:3068	Glioblastoma	-0.00241563165855608
DB04216	Quercetin	DOID:3068	Glioblastoma	-0.00242643179787494
DB11663	2-(1H-indazol-4-yl)-6-(4-methanesulfonylpiperazin-1-ylmethyl)-4-morpholin-4-ylthieno(3,2-d)pyrimidine	DOID:0060058	Lymphoma	-0.00242767909266329
DB00305	Mitomycin	DOID:3068	Glioblastoma	-0.0024287697112152
DB00987	Cytarabine	DOID:0060058	Lymphoma	-0.00245526530442131
DB11663	2-(1H-indazol-4-yl)-6-(4-methanesulfonylpiperazin-1-ylmethyl)-4-morpholin-4-ylthieno(3,2-d)pyrimidine	DOID:9253	Gastrointestinal Stromal Tumors	-0.00246112507224828
DB00860	Prednisolone	DOID:0060060	Lymphoma, Non-Hodgkin	-0.00246448812177958
DB00877	Sirolimus	DOID:13515	Tuberous Sclerosis	-0.00247143364953606
DB00445	Epirubicin	DOID:0060060	Lymphoma, Non-Hodgkin	-0.00248596046585393
DB00431	Hexachlorocyclohexane	DOID:0060060	Lymphoma, Non-Hodgkin	-0.00248663294203711
DB00688	Mycophenolic Acid	DOID:0060058	Lymphoma	-0.00250200223811204
DB00398	Sorafenib	DOID:3382	Liposarcoma	-0.00252079327037203
DB00227	Lovastatin	DOID:0060058	Lymphoma	-0.00255432523390054
DB00398	Sorafenib	DOID:9253	Gastrointestinal Stromal Tumors	-0.00255775296621453
DB00445	Epirubicin	DOID:0060058	Lymphoma	-0.00257840859106507
DB00959	Methylprednisolone	DOID:0060060	Lymphoma, Non-Hodgkin	-0.00258638519260879
DB00853	Temozolomide	DOID:3068	Glioblastoma	-0.00261326357564185
DB00635	Prednisone	DOID:0060060	Lymphoma, Non-Hodgkin	-0.00262239070195436
DB06287	temsirolimus	DOID:13515	Tuberous Sclerosis	-0.00266647638673534
DB00959	Methylprednisolone	DOID:0060058	Lymphoma	-0.00267883331709518
DB00531	Cyclophosphamide	DOID:8552	Leukemia, Myelogenous, Chronic, BCR-ABL Positive	-0.00268528457013717
DB00444	Teniposide	DOID:3068	Glioblastoma	-0.00268700472736716
DB00650	Leucovorin	DOID:0060060	Lymphoma, Non-Hodgkin	-0.0027033072745758
DB06510	muraglitazar	DOID:3382	Liposarcoma	-0.00272144353246329
DB00444	Teniposide	DOID:0060060	Lymphoma, Non-Hodgkin	-0.00273655690106256
DB02546	Vorinostat	DOID:8552	Leukemia, Myelogenous, Chronic, BCR-ABL Positive	-0.00274218691815198
DB04572	Thiotepa	DOID:8552	Leukemia, Myelogenous, Chronic, BCR-ABL Positive	-0.00276933203642161
DB00650	Leucovorin	DOID:0060058	Lymphoma	-0.00279575539995525
DB01234	Dexamethasone	DOID:8552	Leukemia, Myelogenous, Chronic, BCR-ABL Positive	-0.0028009864188977
DB00675	Tamoxifen	DOID:1192	Nerve Sheath Neoplasms	-0.002803412867736
DB00220	Nelfinavir	DOID:3382	Liposarcoma	-0.00283656564136193
DB02709	Resveratrol	DOID:8552	Leukemia, Myelogenous, Chronic, BCR-ABL Positive	-0.00284308228275288
DB01005	Hydroxyurea	DOID:8552	Leukemia, Myelogenous, Chronic, BCR-ABL Positive	-0.00285608650986047
DB00309	Vindesine	DOID:8552	Leukemia, Myelogenous, Chronic, BCR-ABL Positive	-0.00286468492363479
DB00619	Imatinib Mesylate	DOID:8552	Leukemia, Myelogenous, Chronic, BCR-ABL Positive	-0.00287107198433246
DB09073	palbociclib	DOID:3382	Liposarcoma	-0.00287291943927926
DB00541	Vincristine	DOID:8552	Leukemia, Myelogenous, Chronic, BCR-ABL Positive	-0.00287739725361325
DB01008	Busulfan	DOID:8552	Leukemia, Myelogenous, Chronic, BCR-ABL Positive	-0.00292670413047469
DB00437	Allopurinol	DOID:8552	Leukemia, Myelogenous, Chronic, BCR-ABL Positive	-0.00293192192293413
DB01262	Decitabine	DOID:8552	Leukemia, Myelogenous, Chronic, BCR-ABL Positive	-0.00297337133762488
DB00755	Tretinoin	DOID:8552	Leukemia, Myelogenous, Chronic, BCR-ABL Positive	-0.00297706090012218
DB00188	Bortezomib	DOID:8552	Leukemia, Myelogenous, Chronic, BCR-ABL Positive	-0.00302109350586244
DB01169	Arsenic Trioxide	DOID:8552	Leukemia, Myelogenous, Chronic, BCR-ABL Positive	-0.00302339793849471
DB00104	Octreotide	DOID:169	Neuroendocrine Tumors	-0.00307667000652668
DB00958	Carboplatin	DOID:169	Neuroendocrine Tumors	-0.00314109481177416
DB00987	Cytarabine	DOID:8552	Leukemia, Myelogenous, Chronic, BCR-ABL Positive	-0.00314943870990481
DB00398	Sorafenib	DOID:8552	Leukemia, Myelogenous, Chronic, BCR-ABL Positive	-0.00321848039160456
DB00328	Indomethacin	DOID:8552	Leukemia, Myelogenous, Chronic, BCR-ABL Positive	-0.00324794234811366
DB00860	Prednisolone	DOID:8552	Leukemia, Myelogenous, Chronic, BCR-ABL Positive	-0.00325110965201015
DB01590	Everolimus	DOID:13515	Tuberous Sclerosis	-0.00328759296551107
DB00014	Goserelin	DOID:127	Choroid Neoplasms	-0.00351250850057506
DB00744	zileuton	DOID:8552	Leukemia, Myelogenous, Chronic, BCR-ABL Positive	-0.00359372657305046
DB01590	Everolimus	DOID:169	Neuroendocrine Tumors	-0.00373448407602995
DB02546	Vorinostat	DOID:0060061	Lymphoma, T-Cell, Cutaneous	-0.0038288566030621
DB00188	Bortezomib	DOID:4051	Rhabdomyosarcoma, Alveolar	-0.00387622311315584
DB00553	Methoxsalen	DOID:0060061	Lymphoma, T-Cell, Cutaneous	-0.00389108755867252
DB02709	Resveratrol	DOID:8541	Sezary Syndrome	-0.00404846535728732
DB11175	picolinic acid	DOID:3172	Adenoma	-0.0040868595300373
DB01169	Arsenic Trioxide	DOID:0060061	Lymphoma, T-Cell, Cutaneous	-0.00411006762294653
DB00307	Bexarotene	DOID:0060061	Lymphoma, T-Cell, Cutaneous	-0.00417423243671456
DB00242	Cladribine	DOID:0060061	Lymphoma, T-Cell, Cutaneous	-0.00418103280055593
DB00806	Pentoxifylline	DOID:0060061	Lymphoma, T-Cell, Cutaneous	-0.00429857294366121
DB00553	Methoxsalen	DOID:8691	Mycosis Fungoides	-0.00441008042563496
DB00541	Vincristine	DOID:8691	Mycosis Fungoides	-0.00448305980540143
DB00262	Carmustine	DOID:8691	Mycosis Fungoides	-0.00451983513338606
DB01169	Arsenic Trioxide	DOID:8691	Mycosis Fungoides	-0.004629060489877
DB00855	Aminolevulinic Acid	DOID:8691	Mycosis Fungoides	-0.0046769932556815
DB01211	Clarithromycin	DOID:9538	Multiple Myeloma	-0.00477939552349172
DB11251	Tocopherols	DOID:2645	Mesothelioma	-0.00615856291514605
DB08882	Linagliptin	DOID:5119	Ovarian Cysts	-0.00640272803522713
DB00421	Spironolactone	DOID:11612	Polycystic Ovary Syndrome	-0.00686841182561915
DB01095	Fluvastatin	DOID:9538	Multiple Myeloma	-0.00833856108240905
DB13964	Peanut Oil	DOID:3172	Adenoma	-0.00840150207242097
DB04944	acadesine	DOID:1040	Leukemia, Lymphocytic, Chronic, B-Cell	-0.00980651528915877
DB09054	idelalisib	DOID:1037	Leukemia, Lymphoid	-0.0103114126265819
DB06728	aniline	DOID:4235	Sarcoma	-0.0107895331495364
DB06174	Noscapine	DOID:3070	Glioma	-0.0110660998259634
DB15304	Carrageenan	DOID:3355	Fibrosarcoma	-0.0115350829382116
DB06174	Noscapine	DOID:715	Leukemia, T-Cell	-0.0117856962907718
DB09054	idelalisib	DOID:0060058	Lymphoma	-0.0120592776538698
DB01179	Podophyllotoxin	DOID:2671	Carcinoma, Transitional Cell	-0.0127187119590836
DB06757	Manganese	DOID:3068	Glioblastoma	-0.0136099754950324
DB04571	Trioxsalen	DOID:8691	Mycosis Fungoides	-0.0136156609876889
DB00681	Amphotericin B	DOID:3068	Glioblastoma	-0.0147066987929357
DB01254	Dasatinib	DOID:8552	Leukemia, Myelogenous, Chronic, BCR-ABL Positive	-0.0147492708083105
DB01099	Flucytosine	DOID:3068	Glioblastoma	-0.0156865662431026
DB00717	Norethindrone	DOID:3172	Adenoma	-0.0165850734289282
DB04258	seocalcitol	DOID:3070	Glioma	-0.01671838949377
DB00815	Sodium Dodecyl Sulfate	DOID:299	Adenocarcinoma	-0.0177155256928513
DB08901	ponatinib	DOID:9119	Leukemia, Myeloid, Acute	-0.0183841176826739
DB01177	Idarubicin	DOID:9538	Multiple Myeloma	-0.01873006016657
DB00480	Lenalidomide	DOID:9538	Multiple Myeloma	-0.0188986084625568
DB00480	Lenalidomide	DOID:707	Lymphoma, B-Cell	-0.0190476583203284
DB01177	Idarubicin	DOID:9119	Leukemia, Myeloid, Acute	-0.0194748420602363
DB06176	romidepsin	DOID:2671	Carcinoma, Transitional Cell	-0.0200490893259676
DB08901	ponatinib	DOID:8552	Leukemia, Myelogenous, Chronic, BCR-ABL Positive	-0.0201494874344478
DB01177	Idarubicin	DOID:0060060	Lymphoma, Non-Hodgkin	-0.0204535902813393
DB01177	Idarubicin	DOID:0060058	Lymphoma	-0.0205460384067299
DB00480	Lenalidomide	DOID:0060060	Lymphoma, Non-Hodgkin	-0.0206221385770923
DB01080	Vigabatrin	DOID:13515	Tuberous Sclerosis	-0.0217304020373719
DB05258	Interferon-alpha	DOID:8552	Leukemia, Myelogenous, Chronic, BCR-ABL Positive	-0.0240091386602476
DB04348	Taurocholic Acid	DOID:1967	Leiomyosarcoma	-0.0242886182518903
DB06448	lonafarnib	DOID:9538	Multiple Myeloma	-0.0246978397883021
DB06176	romidepsin	DOID:0060061	Lymphoma, T-Cell, Cutaneous	-0.025003935329654
DB01708	Dehydroepiandrosterone	DOID:11612	Polycystic Ovary Syndrome	-0.025612185350138
DB01708	Dehydroepiandrosterone	DOID:299	Adenocarcinoma	-0.0258320718858446
DB00422	Methylphenidate	DOID:687	Hepatoblastoma	-0.0281511062090888
DB01700	AICA ribonucleotide	DOID:3068	Glioblastoma	-0.0287073908938579
DB12802	picropodophyllin	DOID:9538	Multiple Myeloma	-0.0292708928459126
DB01394	Colchicine	DOID:9538	Multiple Myeloma	-0.0321550094084916
DB03068	pyrimidin-2-one beta-ribofuranoside	DOID:9538	Multiple Myeloma	-0.0323867677893256
DB06732	beta-Naphthoflavone	DOID:3172	Adenoma	-0.0327014137163871
DB04942	tamibarotene	DOID:9538	Multiple Myeloma	-0.0342140455386358
DB00304	Desogestrel	DOID:11612	Polycystic Ovary Syndrome	-0.0354968920764626
DB06809	plerixafor octahydrochloride	DOID:3068	Glioblastoma	-0.036077045898898
DB06444	HU 211	DOID:3070	Glioma	-0.0367197024267799
DB04106	fotemustine	DOID:3070	Glioma	-0.0386960782442308
DB14066	tetrandrine	DOID:9119	Leukemia, Myeloid, Acute	-0.038738839878285
DB01217	Anastrozole	DOID:299	Adenocarcinoma	-0.0396705096464949
DB04868	4-methyl-N-(3-(4-methylimidazol-1-yl)-5-(trifluoromethyl)phenyl)-3-((4-pyridin-3-ylpyrimidin-2-yl)amino)benzamide	DOID:8552	Leukemia, Myelogenous, Chronic, BCR-ABL Positive	-0.0406492491707392
DB04106	fotemustine	DOID:3068	Glioblastoma	-0.0414930098800056
DB11467	Thiostrepton	DOID:9538	Multiple Myeloma	-0.0426344892113909
DB06769	Bendamustine Hydrochloride	DOID:1040	Leukemia, Lymphocytic, Chronic, B-Cell	-0.0455266746065076
DB00281	Lidocaine	DOID:0060060	Lymphoma, Non-Hodgkin	-0.0459073625665883
DB06769	Bendamustine Hydrochloride	DOID:1037	Leukemia, Lymphoid	-0.0468713880357544
DB06179	darinaparsin	DOID:9538	Multiple Myeloma	-0.0471854075873329
DB04655	metoprine	DOID:299	Adenocarcinoma	-0.0472560541562767
DB06179	darinaparsin	DOID:8543	Hodgkin Disease	-0.0485152504179988
DB04655	metoprine	DOID:8691	Mycosis Fungoides	-0.0512812352990851
DB00904	Ondansetron	DOID:171	Neuroectodermal Tumors	-0.0515733038315379
DB00134	Methionine	DOID:3070	Glioma	-0.052905175639553
DB11648	afuresertib	DOID:9538	Multiple Myeloma	-0.054386526309106
DB06412	Oxymetholone	DOID:9538	Multiple Myeloma	-0.0552820951171581
DB11648	afuresertib	DOID:8543	Hodgkin Disease	-0.0557163691392985
DB06412	Oxymetholone	DOID:9119	Leukemia, Myeloid, Acute	-0.0560268770108124
DB11648	afuresertib	DOID:0060060	Lymphoma, Non-Hodgkin	-0.056110056424158
DB02901	Dihydrotestosterone	DOID:11612	Polycystic Ovary Syndrome	-0.0562295620892289
DB00477	Chlorpromazine	DOID:3070	Glioma	-0.0567201442560238
DB06595	midostaurin	DOID:349	Carcinoma, Signet Ring Cell	-0.0577525446138724
DB06595	midostaurin	DOID:9119	Leukemia, Myeloid, Acute	-0.059228218157766
DB11617	Aclarubicin	DOID:9119	Leukemia, Myeloid, Acute	-0.0595422139482124
DB00590	Doxazosin	DOID:127	Choroid Neoplasms	-0.0603514696963087
DB01759	kojic acid	DOID:3172	Adenoma	-0.0671992629661536
DB00909	Zonisamide	DOID:9538	Multiple Myeloma	-0.082082925575749
DB00627	Niacin	DOID:9119	Leukemia, Myeloid, Acute	-0.121451744014614
