# Supplementary material for: DDCM: A Computational Strategy for Drug Repositioning Based on Support-Vector Regression Algorithm
Source: Int J Mol Sci. 2024 May 12;25(10):5267. doi: 10.3390/ijms25105267 (PMC11121335; doi:10.3390/ijms25105267)
Supplement: Supplementary file 1 [file ijms-25-05267-s001.zip › File S4/1_c04.588_CorScore/gallbladder cancer_score.csv]

DrugBankID	DrugName	DOID	DiseaseName	score
-0.00235875238470588	7.58075366985577e-05
DB06536	tesaglitazar	DOID:3355	Fibrosarcoma	0.366016763118192
DB06536	tesaglitazar	DOID:255	Hemangioma	0.364542615980337
DB04348	Taurocholic Acid	DOID:1967	Leiomyosarcoma	0.10718849481509
DB04258	seocalcitol	DOID:3070	Glioma	0.0790129312309305
DB01254	Dasatinib	DOID:8552	Leukemia, Myelogenous, Chronic, BCR-ABL Positive	0.0653315141805615
DB06179	darinaparsin	DOID:9538	Multiple Myeloma	0.0522212930539599
DB00050	cetrorelix	DOID:9538	Multiple Myeloma	0.0501916532983893
DB06179	darinaparsin	DOID:8543	Hodgkin Disease	0.0501222420483803
DB00470	Dronabinol	DOID:3070	Glioma	0.0499346621530952
DB00477	Chlorpromazine	DOID:3070	Glioma	0.0455239314404102
DB09199	netoglitazone	DOID:9538	Multiple Myeloma	0.0446274740300335
DB00435	Nitric Oxide	DOID:299	Adenocarcinoma	0.0407811234325022
DB00435	Nitric Oxide	DOID:0060058	Lymphoma	0.0381978678475957
DB01033	Mercaptopurine	DOID:1037	Leukemia, Lymphoid	0.037039866490771
DB01033	Mercaptopurine	DOID:9119	Leukemia, Myeloid, Acute	0.0360975684132983
DB13964	Peanut Oil	DOID:3172	Adenoma	0.0353939210619461
DB01700	AICA ribonucleotide	DOID:3068	Glioblastoma	0.0352922238696579
DB09053	PCI 32765	DOID:1040	Leukemia, Lymphocytic, Chronic, B-Cell	0.0309969163741848
DB09053	PCI 32765	DOID:1037	Leukemia, Lymphoid	0.0287014035805074
DB12802	picropodophyllin	DOID:9538	Multiple Myeloma	0.0284320269628154
DB00717	Norethindrone	DOID:3172	Adenoma	0.0279705893381402
DB11251	Tocopherols	DOID:2645	Mesothelioma	0.0279207782603466
DB08901	ponatinib	DOID:9119	Leukemia, Myeloid, Acute	0.0276502529019516
DB06595	midostaurin	DOID:349	Carcinoma, Signet Ring Cell	0.027115700967223
DB00753	Isoflurane	DOID:3172	Adenoma	0.0268678890465493
DB15588	ursolic acid	DOID:139	Papilloma	0.0261897313803388
DB01759	kojic acid	DOID:3172	Adenoma	0.0258366000024156
DB00947	Fulvestrant	DOID:769	Neuroblastoma	0.025746071719454
DB08901	ponatinib	DOID:8552	Leukemia, Myelogenous, Chronic, BCR-ABL Positive	0.024959011628311
DB06595	midostaurin	DOID:9119	Leukemia, Myeloid, Acute	0.0247391262369668
DB03068	pyrimidin-2-one beta-ribofuranoside	DOID:9538	Multiple Myeloma	0.0236390283296542
DB13014	hypericin	DOID:3068	Glioblastoma	0.0233329100445646
DB00594	Amiloride	DOID:2671	Carcinoma, Transitional Cell	0.0221875492980848
DB06448	lonafarnib	DOID:9538	Multiple Myeloma	0.0206664069662582
DB00422	Methylphenidate	DOID:687	Hepatoblastoma	0.0201140203114541
DB01179	Podophyllotoxin	DOID:2671	Carcinoma, Transitional Cell	0.0183533038456918
DB01100	Pimozide	DOID:299	Adenocarcinoma	0.0182775534604274
DB00815	Sodium Dodecyl Sulfate	DOID:299	Adenocarcinoma	0.0173591240759244
DB00196	Fluconazole	DOID:3068	Glioblastoma	0.0153927653314395
DB01211	Clarithromycin	DOID:9538	Multiple Myeloma	0.0144823688946281
DB01373	Calcium	DOID:0060060	Lymphoma, Non-Hodgkin	0.0128088227600738
DB00681	Amphotericin B	DOID:3068	Glioblastoma	0.0126900464226972
DB06176	romidepsin	DOID:2671	Carcinoma, Transitional Cell	0.0114852847309768
DB01373	Calcium	DOID:8552	Leukemia, Myelogenous, Chronic, BCR-ABL Positive	0.0113750927022716
DB00352	Thioguanine	DOID:1037	Leukemia, Lymphoid	0.0111546348558085
DB04942	tamibarotene	DOID:9538	Multiple Myeloma	0.0110514566942548
DB11175	picolinic acid	DOID:3172	Adenoma	0.0102594974517583
DB00352	Thioguanine	DOID:9119	Leukemia, Myeloid, Acute	0.0102123367787901
DB11752	bryostatin 1	DOID:1040	Leukemia, Lymphocytic, Chronic, B-Cell	0.00976860223712866
DB13911	Eosine I Bluish	DOID:715	Leukemia, T-Cell	0.00947170792724156
DB08804	Nandrolone Decanoate	DOID:255	Hemangioma	0.00851487241867549
DB01073	fludarabine	DOID:1040	Leukemia, Lymphocytic, Chronic, B-Cell	0.00789440280441927
DB01073	fludarabine	DOID:1037	Leukemia, Lymphoid	0.00559889001070229
DB11752	bryostatin 1	DOID:0060060	Lymphoma, Non-Hodgkin	0.00527328015077383
DB01073	fludarabine	DOID:9119	Leukemia, Myeloid, Acute	0.00465659193332418
DB02375	myricetin	DOID:3068	Glioblastoma	0.00456479783070823
DB08868	Fingolimod Hydrochloride	DOID:8552	Leukemia, Myelogenous, Chronic, BCR-ABL Positive	0.00416763829713656
DB01017	Minocycline	DOID:139	Papilloma	0.00404245328720326
DB06176	romidepsin	DOID:0060061	Lymphoma, T-Cell, Cutaneous	0.0038042126583207
DB00531	Cyclophosphamide	DOID:3071	Gliosarcoma	0.00364352381528549
DB00262	Carmustine	DOID:3071	Gliosarcoma	0.00359362163817939
DB04690	Camptothecin	DOID:3071	Gliosarcoma	0.00345355707631328
DB01017	Minocycline	DOID:3070	Glioma	0.00331502988610649
DB04868	4-methyl-N-(3-(4-methylimidazol-1-yl)-5-(trifluoromethyl)phenyl)-3-((4-pyridin-3-ylpyrimidin-2-yl)amino)benzamide	DOID:8552	Leukemia, Myelogenous, Chronic, BCR-ABL Positive	0.0032863125549703
DB01229	Paclitaxel	DOID:1967	Leiomyosarcoma	0.00316871277977243
DB01248	Docetaxel	DOID:1967	Leiomyosarcoma	0.00315193297411548
DB00853	Temozolomide	DOID:3071	Gliosarcoma	0.00314586441961834
DB00851	Dacarbazine	DOID:1967	Leiomyosarcoma	0.00310945075394625
DB00773	Etoposide	DOID:1967	Leiomyosarcoma	0.00308614717642436
DB09110	Mesna	DOID:1967	Leiomyosarcoma	0.00304423358627798
DB00970	Dactinomycin	DOID:1967	Leiomyosarcoma	0.00300433919795911
DB00997	Doxorubicin	DOID:1967	Leiomyosarcoma	0.00300234001407046
DB00945	Aspirin	DOID:1967	Leiomyosarcoma	0.00293614355000465
DB00541	Vincristine	DOID:1967	Leiomyosarcoma	0.00292309978823796
DB00531	Cyclophosphamide	DOID:1967	Leiomyosarcoma	0.00289845378413106
DB00515	Cisplatin	DOID:1967	Leiomyosarcoma	0.00285934524674741
DB00958	Carboplatin	DOID:1967	Leiomyosarcoma	0.00280981918183071
DB03843	Formaldehyde	DOID:1967	Leiomyosarcoma	0.00277658255091123
DB11616	pirarubicin	DOID:5485	Sarcoma, Synovial	0.00277120054583718
DB08882	Linagliptin	DOID:5119	Ovarian Cysts	0.00276579884775724
DB00428	Streptozocin	DOID:5485	Sarcoma, Synovial	0.00265433483931227
DB00773	Etoposide	DOID:5485	Sarcoma, Synovial	0.00261242049159788
DB00309	Vindesine	DOID:1967	Leiomyosarcoma	0.00253224984915762
DB00997	Doxorubicin	DOID:5485	Sarcoma, Synovial	0.00252861332952375
DB00635	Prednisone	DOID:1967	Leiomyosarcoma	0.00250563824190247
DB00541	Vincristine	DOID:5485	Sarcoma, Synovial	0.00244937310420107
DB00515	Cisplatin	DOID:5485	Sarcoma, Synovial	0.00238561856242897
DB01181	Ifosfamide	DOID:1967	Leiomyosarcoma	0.00232241902895352
DB09350	Piperonyl Butoxide	DOID:3172	Adenoma	0.00228966227592125
DB08828	HhAntag691	DOID:2513	Carcinoma, Basal Cell	0.00217706061765438
DB01229	Paclitaxel	DOID:4552	Carcinoma, Large Cell	0.00214751482634751
DB00884	Risedronic Acid	DOID:2645	Mesothelioma	0.00213652968900285
DB00997	Doxorubicin	DOID:2513	Carcinoma, Basal Cell	0.00206392163504382
DB12298	5-hydroxymethylfurfural	DOID:139	Papilloma	0.00200356941741092
DB00795	Sulfasalazine	DOID:139	Papilloma	0.00200163780633194
DB11091	Hydrogen Peroxide	DOID:139	Papilloma	0.00199951086041478
DB03419	Uracil	DOID:139	Papilloma	0.00199596006782415
DB12418	Saccharin	DOID:139	Papilloma	0.00197750279522363
DB00997	Doxorubicin	DOID:8632	Sarcoma, Kaposi	0.00194643608650563
DB04365	Arecoline	DOID:2513	Carcinoma, Basal Cell	0.0019009133127959
DB00441	gemcitabine	DOID:4552	Carcinoma, Large Cell	0.0018991873230057
DB00531	Cyclophosphamide	DOID:4552	Carcinoma, Large Cell	0.00187725583145576
DB00541	Vincristine	DOID:8632	Sarcoma, Kaposi	0.00186719586089784
DB06774	Capsaicin	DOID:139	Papilloma	0.00186207259620091
DB01181	Ifosfamide	DOID:5485	Sarcoma, Synovial	0.0018486923446897
DB01483	Barbital	DOID:139	Papilloma	0.00183981495251967
DB00515	Cisplatin	DOID:4552	Carcinoma, Large Cell	0.00183814729417825
DB00126	Ascorbic Acid	DOID:139	Papilloma	0.00183425865605163
DB00812	Phenylbutazone	DOID:139	Papilloma	0.00182083437966734
DB00171	Adenosine Triphosphate	DOID:4552	Carcinoma, Large Cell	0.00181426106577903
DB00993	Azathioprine	DOID:2513	Carcinoma, Basal Cell	0.00180565219075729
DB00531	Cyclophosphamide	DOID:139	Papilloma	0.00180319785207833
DB00290	Bleomycin	DOID:8632	Sarcoma, Kaposi	0.00180286125328238
DB01390	Sodium Bicarbonate	DOID:139	Papilloma	0.00179548412920077
DB02994	Cacodylic Acid	DOID:139	Papilloma	0.00178237142582099
DB06767	Ammonium Chloride	DOID:139	Papilloma	0.00176528837515716
DB04365	Arecoline	DOID:139	Papilloma	0.00174407576027652
DB12662	naveglitazar	DOID:3355	Fibrosarcoma	0.00173315865498297
DB01229	Paclitaxel	DOID:2671	Carcinoma, Transitional Cell	0.00171887037577162
DB01248	Docetaxel	DOID:2671	Carcinoma, Transitional Cell	0.00170209057024612
DB04743	nimesulide	DOID:139	Papilloma	0.00169040460176167
DB00682	Warfarin	DOID:2671	Carcinoma, Transitional Cell	0.00168690032613022
DB00361	Vinorelbine	DOID:4552	Carcinoma, Large Cell	0.00167268560236949
DB00570	Vinblastine	DOID:8632	Sarcoma, Kaposi	0.0016704665023311
DB00795	Sulfasalazine	DOID:2671	Carcinoma, Transitional Cell	0.00164705133513082
DB12418	Saccharin	DOID:2671	Carcinoma, Transitional Cell	0.00162291632403583
DB00675	Tamoxifen	DOID:2671	Carcinoma, Transitional Cell	0.00162092800145946
DB09096	Benzoyl Peroxide	DOID:139	Papilloma	0.00161765421439847
DB10345	Dust	DOID:139	Papilloma	0.00161587885321418
DB00829	Diazepam	DOID:2671	Carcinoma, Transitional Cell	0.00160951646181112
DB00877	Sirolimus	DOID:1040	Leukemia, Lymphocytic, Chronic, B-Cell	0.00160329818341048
DB04572	Thiotepa	DOID:2671	Carcinoma, Transitional Cell	0.00159811436529883
DB09110	Mesna	DOID:2671	Carcinoma, Transitional Cell	0.00159439118295329
DB01219	Dantrolene	DOID:2671	Carcinoma, Transitional Cell	0.00157541530795707
DB00970	Dactinomycin	DOID:2671	Carcinoma, Transitional Cell	0.00155449679488556
DB00997	Doxorubicin	DOID:2671	Carcinoma, Transitional Cell	0.00155249761046933
DB00959	Methylprednisolone	DOID:1040	Leukemia, Lymphocytic, Chronic, B-Cell	0.00155178769536929
DB00822	Disulfiram	DOID:1040	Leukemia, Lymphocytic, Chronic, B-Cell	0.00152584463882271
DB01204	Mitoxantrone	DOID:2671	Carcinoma, Transitional Cell	0.00149236516039269
DB00641	Simvastatin	DOID:3070	Glioma	0.0014893057390431
DB01327	Cefazolin	DOID:2671	Carcinoma, Transitional Cell	0.00148664754345168
DB00945	Aspirin	DOID:2671	Carcinoma, Transitional Cell	0.0014863011464355
DB01483	Barbital	DOID:2671	Carcinoma, Transitional Cell	0.00148522848139193
DB00541	Vincristine	DOID:2671	Carcinoma, Transitional Cell	0.00147325738502407
DB00441	gemcitabine	DOID:2671	Carcinoma, Transitional Cell	0.00147054287233034
DB01219	Dantrolene	DOID:1040	Leukemia, Lymphocytic, Chronic, B-Cell	0.00145563687642475
DB00531	Cyclophosphamide	DOID:2671	Carcinoma, Transitional Cell	0.00144861138076885
DB00537	Ciprofloxacin	DOID:2671	Carcinoma, Transitional Cell	0.00143832752433842
DB02994	Cacodylic Acid	DOID:2671	Carcinoma, Transitional Cell	0.00142778495416335
DB00741	Hydrocortisone	DOID:1040	Leukemia, Lymphocytic, Chronic, B-Cell	0.00142504009932304
DB01041	Thalidomide	DOID:8632	Sarcoma, Kaposi	0.00142128185451257
DB00515	Cisplatin	DOID:2671	Carcinoma, Transitional Cell	0.00140950284362234
DB01592	Iron	DOID:139	Papilloma	0.0014056063017776
DB00188	Bortezomib	DOID:2671	Carcinoma, Transitional Cell	0.00139655234800157
DB01177	Idarubicin	DOID:9538	Multiple Myeloma	0.00139271929565759
DB14085	Cadmium	DOID:2671	Carcinoma, Transitional Cell	0.0013887017667063
DB01204	Mitoxantrone	DOID:1040	Leukemia, Lymphocytic, Chronic, B-Cell	0.00137258672831369
DB00958	Carboplatin	DOID:2671	Carcinoma, Transitional Cell	0.00135997677829352
DB01229	Paclitaxel	DOID:3070	Glioma	0.0013460334464293
DB00853	Temozolomide	DOID:8632	Sarcoma, Kaposi	0.00134489046127833
DB03496	alvocidib	DOID:1040	Leukemia, Lymphocytic, Chronic, B-Cell	0.00134368944338609
DB15304	Carrageenan	DOID:3355	Fibrosarcoma	0.00134298902291158
DB00201	Caffeine	DOID:2671	Carcinoma, Transitional Cell	0.00134188195405277
DB00515	Cisplatin	DOID:3355	Fibrosarcoma	0.0013312908758934
DB01248	Docetaxel	DOID:3070	Glioma	0.00132925364077058
DB00531	Cyclophosphamide	DOID:1040	Leukemia, Lymphocytic, Chronic, B-Cell	0.00132883294881286
DB00495	Zidovudine	DOID:8632	Sarcoma, Kaposi	0.00132311101903265
DB00860	Prednisolone	DOID:2671	Carcinoma, Transitional Cell	0.001323026121195
DB00437	Allopurinol	DOID:2671	Carcinoma, Transitional Cell	0.00130964296297869
DB01181	Ifosfamide	DOID:4552	Carcinoma, Large Cell	0.00130122107626401
DB00993	Azathioprine	DOID:2671	Carcinoma, Transitional Cell	0.00129422816615926
DB01132	Pioglitazone	DOID:139	Papilloma	0.00128218192196777
DB00570	Vinblastine	DOID:2671	Carcinoma, Transitional Cell	0.00127652802585648
DB01168	Procarbazine	DOID:2671	Carcinoma, Transitional Cell	0.0012661615342005
DB00181	Baclofen	DOID:2671	Carcinoma, Transitional Cell	0.00126397996688371
DB00317	Gefitinib	DOID:2671	Carcinoma, Transitional Cell	0.00126374991998618
DB00773	Etoposide	DOID:3070	Glioma	0.00126346784326686
DB00675	Tamoxifen	DOID:3070	Glioma	0.00124809107210472
DB00328	Indomethacin	DOID:3355	Fibrosarcoma	0.00123559659106959
DB01593	Zinc	DOID:3070	Glioma	0.00123025335913401
DB04572	Thiotepa	DOID:3070	Glioma	0.00122527743548223
DB02656	2-(4-morpholinyl)-8-phenyl-4H-1-benzopyran-4-one	DOID:3070	Glioma	0.0012214818311323
DB00762	Irinotecan	DOID:3070	Glioma	0.00121720563983701
DB00291	Chlorambucil	DOID:2671	Carcinoma, Transitional Cell	0.00121416126684776
DB08809	Dichloroacetic Acid	DOID:139	Papilloma	0.00119387151028843
DB00318	Codeine	DOID:2671	Carcinoma, Transitional Cell	0.00117808279666837
DB00184	Nicotine	DOID:2671	Carcinoma, Transitional Cell	0.00117397137757608
DB01083	Orlistat	DOID:1040	Leukemia, Lymphocytic, Chronic, B-Cell	0.00117366162948312
DB00481	Raloxifene Hydrochloride	DOID:2671	Carcinoma, Transitional Cell	0.00117314239513516
DB00197	Troglitazone	DOID:3070	Glioma	0.00116566400058265
DB01393	Bezafibrate	DOID:1040	Leukemia, Lymphocytic, Chronic, B-Cell	0.00115183885730624
DB00564	Carbamazepine	DOID:1040	Leukemia, Lymphocytic, Chronic, B-Cell	0.00114915620921058
DB00305	Mitomycin	DOID:2671	Carcinoma, Transitional Cell	0.00114157768076756
DB00242	Cladribine	DOID:1040	Leukemia, Lymphocytic, Chronic, B-Cell	0.00114077556677722
DB01174	Phenobarbital	DOID:2671	Carcinoma, Transitional Cell	0.00113552536133882
DB00126	Ascorbic Acid	DOID:3070	Glioma	0.00110683525512184
DB00541	Vincristine	DOID:3070	Glioma	0.00110042045533537
DB00291	Chlorambucil	DOID:1040	Leukemia, Lymphocytic, Chronic, B-Cell	0.00109438283493973
DB14001	alpha-Tocopherol	DOID:3070	Glioma	0.00108565762322127
DB00309	Vindesine	DOID:2671	Carcinoma, Transitional Cell	0.00108240744606408
DB07352	Apigenin	DOID:3070	Glioma	0.001082198306875
DB00531	Cyclophosphamide	DOID:3070	Glioma	0.00107577445117429
DB01234	Dexamethasone	DOID:3355	Fibrosarcoma	0.00106333991266566
DB00635	Prednisone	DOID:2671	Carcinoma, Transitional Cell	0.00105579583856691
DB00515	Cisplatin	DOID:3070	Glioma	0.00103666591419121
DB00262	Carmustine	DOID:3070	Glioma	0.00102587227503276
DB00188	Bortezomib	DOID:3070	Glioma	0.00102371541850737
DB08398	2-amino-1-methyl-6-phenylimidazo(4,5-b)pyridine	DOID:8719	Carcinoma in Situ	0.00101045202159328
DB02709	Resveratrol	DOID:3070	Glioma	0.00100729731396926
DB00958	Carboplatin	DOID:3070	Glioma	0.000987139848782457
DB00136	Calcitriol	DOID:3070	Glioma	0.000983505074856171
DB03783	Phenacetin	DOID:2671	Carcinoma, Transitional Cell	0.000973628130706948
DB00252	Phenytoin	DOID:1040	Leukemia, Lymphocytic, Chronic, B-Cell	0.000959834421629334
DB00603	Medroxyprogesterone Acetate	DOID:1040	Leukemia, Lymphocytic, Chronic, B-Cell	0.000952699365479868
DB00925	Phenoxybenzamine	DOID:1040	Leukemia, Lymphocytic, Chronic, B-Cell	0.000946251570183075
DB00328	Indomethacin	DOID:3070	Glioma	0.000940971629002805
DB00530	Erlotinib Hydrochloride	DOID:3070	Glioma	0.000920822870718761
DB00698	Nitrofurantoin	DOID:2671	Carcinoma, Transitional Cell	0.000917522226674903
DB00277	Theophylline	DOID:1040	Leukemia, Lymphocytic, Chronic, B-Cell	0.000908040488469207
DB01041	Thalidomide	DOID:1040	Leukemia, Lymphocytic, Chronic, B-Cell	0.000907564946439452
DB00619	Imatinib Mesylate	DOID:3070	Glioma	0.000904228005349781
DB01162	Terazosin	DOID:2671	Carcinoma, Transitional Cell	0.000894254292131356
DB01168	Procarbazine	DOID:3070	Glioma	0.000893324604609389
DB04690	Camptothecin	DOID:3070	Glioma	0.000885807712443674
DB01138	Sulfinpyrazone	DOID:9538	Multiple Myeloma	0.000880635495957681
DB06755	beta Carotene	DOID:3070	Glioma	0.000876627598245082
DB01181	Ifosfamide	DOID:2671	Carcinoma, Transitional Cell	0.000872576625546016
DB00313	Valproic Acid	DOID:1618	Fibroadenoma	0.000849078712049698
DB08633	O-(Chloroacetylcarbamoyl)fumagillol	DOID:2671	Carcinoma, Transitional Cell	0.000843929551839482
DB00996	Gabapentin	DOID:3172	Adenoma	0.000836846842779458
DB11119	Sodium Iodide	DOID:3070	Glioma	0.000816164870329037
DB00583	Carnitine	DOID:0060060	Lymphoma, Non-Hodgkin	0.000787780266865932
DB04216	Quercetin	DOID:3070	Glioma	0.000769984551546808
DB01234	Dexamethasone	DOID:3070	Glioma	0.000768714950746317
DB01042	Melphalan	DOID:3070	Glioma	0.00073101780292789
DB00997	Doxorubicin	DOID:1618	Fibroadenoma	0.000724193507402769
DB01206	Lomustine	DOID:3070	Glioma	0.000705807042544136
DB13950	Win 55212-2	DOID:3070	Glioma	0.00068483863635632
DB12072	orantinib	DOID:3070	Glioma	0.000679051455044375
DB00987	Cytarabine	DOID:1040	Leukemia, Lymphocytic, Chronic, B-Cell	0.000671060297779578
DB00927	Famotidine	DOID:3172	Adenoma	0.000670414429045972
DB08895	tofacitinib	DOID:3172	Adenoma	0.000655912741873986
DB01041	Thalidomide	DOID:3070	Glioma	0.000654506449145496
DB00586	Diclofenac	DOID:769	Neuroblastoma	0.000606210677572437
DB01406	Danazol	DOID:3172	Adenoma	0.000595704273902263
DB00220	Nelfinavir	DOID:3962	Adenocarcinoma, Follicular	0.000582370055939139
DB00853	Temozolomide	DOID:3070	Glioma	0.000578115055645699
DB00851	Dacarbazine	DOID:769	Neuroblastoma	0.000577630069539313
DB00763	Methimazole	DOID:3172	Adenoma	0.000560769811231597
DB00104	Octreotide	DOID:3172	Adenoma	0.000557642575066018
DB00773	Etoposide	DOID:769	Neuroblastoma	0.000554326492122224
DB00898	Ethanol	DOID:3172	Adenoma	0.000534673223929803
DB04572	Thiotepa	DOID:769	Neuroblastoma	0.000516136083999639
DB09110	Mesna	DOID:769	Neuroblastoma	0.000512412902023583
DB00762	Irinotecan	DOID:769	Neuroblastoma	0.000508064288694153
DB00945	Aspirin	DOID:349	Carcinoma, Signet Ring Cell	0.000505286574386697
DB00997	Doxorubicin	DOID:769	Neuroblastoma	0.000470519329498318
DB11672	Curcumin	DOID:3172	Adenoma	0.000457262399703505
DB00197	Troglitazone	DOID:769	Neuroblastoma	0.000456522649435352
DB12257	Platinum	DOID:769	Neuroblastoma	0.000454336357426142
DB00554	Piroxicam	DOID:3172	Adenoma	0.000434578082669388
DB00945	Aspirin	DOID:3172	Adenoma	0.000422669101075189
DB00158	Folic Acid	DOID:3172	Adenoma	0.00041339857520911
DB00541	Vincristine	DOID:769	Neuroblastoma	0.000391279104283103
DB00938	Salmeterol Xinafoate	DOID:4310	Smooth Muscle Tumor	0.000389628974983678
DB08398	2-amino-1-methyl-6-phenylimidazo(4,5-b)pyridine	DOID:3172	Adenoma	0.00038952957587207
DB04930	Permethrin	DOID:3172	Adenoma	0.000380338110199939
DB04630	Aldosterone	DOID:3172	Adenoma	0.000367882420556685
DB00531	Cyclophosphamide	DOID:769	Neuroblastoma	0.000366633099381284
DB02994	Cacodylic Acid	DOID:3172	Adenoma	0.00036415290910413
DB00605	Sulindac	DOID:3172	Adenoma	0.000350948740535815
DB00515	Cisplatin	DOID:769	Neuroblastoma	0.000327524562609592
DB00482	Celecoxib	DOID:769	Neuroblastoma	0.000318500078666349
DB02709	Resveratrol	DOID:3172	Adenoma	0.000316502197734546
DB00188	Bortezomib	DOID:769	Neuroblastoma	0.000314574066923088
DB00501	Cimetidine	DOID:349	Carcinoma, Signet Ring Cell	0.000306536080853457
DB00515	Cisplatin	DOID:687	Hepatoblastoma	0.000298921671862127
DB01200	Bromocriptine	DOID:3172	Adenoma	0.000292187336629999
DB08865	Crizotinib	DOID:769	Neuroblastoma	0.000285696144419588
DB13178	Inositol	DOID:3172	Adenoma	0.000282517756211407
DB00201	Caffeine	DOID:3172	Adenoma	0.000278249908157778
DB00958	Carboplatin	DOID:769	Neuroblastoma	0.000277998497532126
DB03843	Formaldehyde	DOID:3172	Adenoma	0.000263108101875185
DB00328	Indomethacin	DOID:3172	Adenoma	0.000250176512939513
DB01262	Decitabine	DOID:769	Neuroblastoma	0.000243532640950948
DB11082	Coal Tar	DOID:3172	Adenoma	0.000225777406065051
DB01008	Busulfan	DOID:769	Neuroblastoma	0.000224296047219684
DB00995	Auranofin	DOID:3172	Adenoma	0.000210819242976444
DB01393	Bezafibrate	DOID:3172	Adenoma	0.000207985243555529
DB01065	Melatonin	DOID:3172	Adenoma	0.000184061993777017
DB12116	epigallocatechin gallate	DOID:3172	Adenoma	0.000176809402017862
DB01582	Sulfamethazine	DOID:3172	Adenoma	0.000144872418066209
DB01177	Idarubicin	DOID:9119	Leukemia, Myeloid, Acute	0.000142353922104875
DB00313	Valproic Acid	DOID:255	Hemangioma	0.000125023709510784
DB14322	Coconut Oil	DOID:3172	Adenoma	0.000113018623542347
DB00175	Pravastatin	DOID:3172	Adenoma	8.25269779916576e-05
DB01234	Dexamethasone	DOID:3172	Adenoma	7.79198342162873e-05
DB01174	Phenobarbital	DOID:3172	Adenoma	7.18933154305029e-05
DB09276	Gold Sodium Thiomalate	DOID:3172	Adenoma	5.15770467808801e-05
DB00898	Ethanol	DOID:255	Hemangioma	4.5946164224207e-05
DB00694	Daunorubicin	DOID:1618	Fibroadenoma	4.21389289451662e-05
DB01174	Phenobarbital	DOID:687	Hepatoblastoma	2.4944189249974e-05
DB00780	Phenelzine	DOID:3172	Adenoma	2.26332544724355e-05
DB01042	Melphalan	DOID:769	Neuroblastoma	2.18764515203512e-05
DB00603	Medroxyprogesterone Acetate	DOID:3172	Adenoma	8.84575198317576e-06
DB00309	Vindesine	DOID:769	Neuroblastoma	4.29164954516767e-07
DB00252	Phenytoin	DOID:769	Neuroblastoma	-2.36542776494049e-06
DB14545	hydrocortisone hemisuccinate	DOID:0060058	Lymphoma	-2.02110601869605e-05
DB00252	Phenytoin	DOID:687	Hepatoblastoma	-3.09683181535809e-05
DB00712	Flurbiprofen	DOID:3172	Adenoma	-7.08494312028924e-05
DB14513	Magnesium	DOID:3172	Adenoma	-7.50272936366776e-05
DB01041	Thalidomide	DOID:5151	Neurofibroma, Plexiform	-8.15976056529073e-05
DB00842	Oxazepam	DOID:3172	Adenoma	-9.12741479883201e-05
DB04827	Urethane	DOID:3172	Adenoma	-9.52879707069604e-05
DB00853	Temozolomide	DOID:3172	Adenoma	-0.000112680060303906
DB00853	Temozolomide	DOID:769	Neuroblastoma	-0.000131026295241367
DB00842	Oxazepam	DOID:687	Hepatoblastoma	-0.000138223273909279
DB01006	Letrozole	DOID:11612	Polycystic Ovary Syndrome	-0.000146512723995853
DB00541	Vincristine	DOID:5241	Hemangioblastoma	-0.000153398547323382
DB00755	Tretinoin	DOID:3308	Carcinoma, Embryonal	-0.000156348880712089
DB00982	Isotretinoin	DOID:769	Neuroblastoma	-0.000172269624420797
DB00641	Simvastatin	DOID:11612	Polycystic Ovary Syndrome	-0.000177339601069084
DB00255	Diethylstilbestrol	DOID:4468	Adenocarcinoma, Clear Cell	-0.000196333292356412
DB00661	Verapamil	DOID:687	Hepatoblastoma	-0.00020058026741915
DB01181	Ifosfamide	DOID:769	Neuroblastoma	-0.000209401655184295
DB01030	Topotecan	DOID:769	Neuroblastoma	-0.000211006033774721
DB00143	Glutathione	DOID:11612	Polycystic Ovary Syndrome	-0.000222025459062527
DB08809	Dichloroacetic Acid	DOID:3172	Adenoma	-0.00022434700649593
DB00860	Prednisolone	DOID:255	Hemangioma	-0.000229332983931298
DB00541	Vincristine	DOID:3308	Carcinoma, Embryonal	-0.000253241718951526
DB00993	Azathioprine	DOID:255	Hemangioma	-0.000258130938900427
DB00636	Clofibrate	DOID:3507	Dermatofibrosarcoma	-0.000261572864355299
DB00531	Cyclophosphamide	DOID:3308	Carcinoma, Embryonal	-0.000277887723229843
DB00541	Vincristine	DOID:715	Leukemia, T-Cell	-0.000280261110760795
DB00531	Cyclophosphamide	DOID:715	Leukemia, T-Cell	-0.000304907114995591
DB11152	Trichloroacetic Acid	DOID:3172	Adenoma	-0.000305984574930198
DB00282	Pamidronate	DOID:9538	Multiple Myeloma	-0.000306899567697973
DB12025	triptolide	DOID:9538	Multiple Myeloma	-0.000311562535647516
DB00328	Indomethacin	DOID:350	Dermatofibrosarcoma	-0.000312049391635929
DB01006	Letrozole	DOID:5119	Ovarian Cysts	-0.000312783066746815
DB00290	Bleomycin	DOID:3308	Carcinoma, Embryonal	-0.000317576326336057
DB01168	Procarbazine	DOID:5241	Hemangioblastoma	-0.000360494397983526
DB00917	Dinoprostone	DOID:9538	Multiple Myeloma	-0.000361347196798424
DB00313	Valproic Acid	DOID:11612	Polycystic Ovary Syndrome	-0.000362099455057665
DB02709	Resveratrol	DOID:715	Leukemia, T-Cell	-0.000373384251771637
DB00877	Sirolimus	DOID:9538	Multiple Myeloma	-0.000384147313807039
DB01229	Paclitaxel	DOID:9538	Multiple Myeloma	-0.000388353553334388
DB01248	Docetaxel	DOID:9538	Multiple Myeloma	-0.000405133358605871
DB04539	glyphosate	DOID:11612	Polycystic Ovary Syndrome	-0.000407118920358664
DB00183	Pentagastrin	DOID:299	Adenocarcinoma	-0.000418804227422966
DB00996	Gabapentin	DOID:299	Adenocarcinoma	-0.000419340142057746
DB00682	Warfarin	DOID:9538	Multiple Myeloma	-0.000420323602620511
DB00917	Dinoprostone	DOID:4235	Sarcoma	-0.000421370510913012
DB05109	Trabectedin	DOID:4235	Sarcoma	-0.000430545835943432
DB00959	Methylprednisolone	DOID:9538	Multiple Myeloma	-0.000435657801993896
DB01593	Zinc	DOID:11612	Polycystic Ovary Syndrome	-0.000436391981952501
DB11616	pirarubicin	DOID:2645	Mesothelioma	-0.000443373454332931
DB00499	Flutamide	DOID:11612	Polycystic Ovary Syndrome	-0.000445802365940553
DB01229	Paclitaxel	DOID:4235	Sarcoma	-0.000448376867642599
DB00570	Vinblastine	DOID:3308	Carcinoma, Embryonal	-0.00044997107762307
DB11716	Misonidazole	DOID:299	Adenocarcinoma	-0.000464814405762239
DB01248	Docetaxel	DOID:4235	Sarcoma	-0.000465156672352753
DB00780	Phenelzine	DOID:255	Hemangioma	-0.000466093805195968
DB00412	Rosiglitazone	DOID:11612	Polycystic Ovary Syndrome	-0.000466668843860764
DB00773	Etoposide	DOID:9538	Multiple Myeloma	-0.000470919156163764
DB00675	Tamoxifen	DOID:9538	Multiple Myeloma	-0.000486295927389859
DB00428	Streptozocin	DOID:4235	Sarcoma	-0.000489028123262071
DB00635	Prednisone	DOID:255	Hemangioma	-0.000496563267063878
DB00197	Troglitazone	DOID:11612	Polycystic Ovary Syndrome	-0.000500981339829733
DB01593	Zinc	DOID:9538	Multiple Myeloma	-0.000504133641213213
DB00851	Dacarbazine	DOID:4235	Sarcoma	-0.000507638892866593
DB01356	Lithium	DOID:255	Hemangioma	-0.000508489534469083
DB04572	Thiotepa	DOID:9538	Multiple Myeloma	-0.000509109564181544
DB02709	Resveratrol	DOID:8864	Leukemia, Monocytic, Acute	-0.000511787032685786
DB00877	Sirolimus	DOID:2645	Mesothelioma	-0.00051538166536619
DB01229	Paclitaxel	DOID:2645	Mesothelioma	-0.000519587905495724
DB00262	Carmustine	DOID:3192	Neurilemmoma	-0.000523852841730123
DB04572	Thiotepa	DOID:3181	Oligodendroglioma	-0.000530697589362807
DB00773	Etoposide	DOID:4235	Sarcoma	-0.000530942470488851
DB00293	raltitrexed	DOID:2645	Mesothelioma	-0.000535813905900797
DB00641	Simvastatin	DOID:707	Lymphoma, B-Cell	-0.000535838460540452
DB00755	Tretinoin	DOID:9538	Multiple Myeloma	-0.000537073705725701
DB00762	Irinotecan	DOID:3181	Oligodendroglioma	-0.000538769385294015
DB00997	Doxorubicin	DOID:9538	Multiple Myeloma	-0.000554726318704181
DB00126	Ascorbic Acid	DOID:11612	Polycystic Ovary Syndrome	-0.000559810085354497
DB00158	Folic Acid	DOID:11612	Polycystic Ovary Syndrome	-0.000562451648974784
DB08828	HhAntag691	DOID:2512	Basal Cell Nevus Syndrome	-0.000566779928436957
DB09110	Mesna	DOID:4235	Sarcoma	-0.000572856060390427
DB09153	Sodium Chloride	DOID:299	Adenocarcinoma	-0.000582819652255208
DB00675	Tamoxifen	DOID:5119	Ovarian Cysts	-0.000584824611256697
DB00859	Penicillamine	DOID:2645	Mesothelioma	-0.000586327575727798
DB11672	Curcumin	DOID:9538	Multiple Myeloma	-0.00058632948388765
DB00773	Etoposide	DOID:4440	Seminoma	-0.000586726298809017
DB00445	Epirubicin	DOID:4235	Sarcoma	-0.000592187358264331
DB00822	Disulfiram	DOID:2645	Mesothelioma	-0.00059283521020176
DB06774	Capsaicin	DOID:9538	Multiple Myeloma	-0.000599737804543201
DB01229	Paclitaxel	DOID:299	Adenocarcinoma	-0.00060094865483701
DB00773	Etoposide	DOID:2645	Mesothelioma	-0.000602153507938743
DB09073	palbociclib	DOID:2994	Neoplasms, Germ Cell and Embryonal	-0.00060618835040155
DB00997	Doxorubicin	DOID:4235	Sarcoma	-0.000614749632790347
DB00293	raltitrexed	DOID:299	Adenocarcinoma	-0.000617174655624888
DB01248	Docetaxel	DOID:299	Adenocarcinoma	-0.000617728459960167
DB01229	Paclitaxel	DOID:2994	Neoplasms, Germ Cell and Embryonal	-0.000621835641745951
DB12881	indole-3-carbinol	DOID:5119	Ovarian Cysts	-0.000632480531111481
DB00541	Vincristine	DOID:9538	Multiple Myeloma	-0.000633966544412336
DB00688	Mycophenolic Acid	DOID:707	Lymphoma, B-Cell	-0.000635949485128852
DB00441	gemcitabine	DOID:9538	Multiple Myeloma	-0.000636681057082091
DB00428	Streptozocin	DOID:299	Adenocarcinoma	-0.000641599910804648
DB00313	Valproic Acid	DOID:299	Adenocarcinoma	-0.000642436215606503
DB11672	Curcumin	DOID:4235	Sarcoma	-0.000646352797769536
DB00882	Clomiphene	DOID:11612	Polycystic Ovary Syndrome	-0.000647310953741211
DB00541	Vincristine	DOID:3181	Oligodendroglioma	-0.000655554569427954
DB00531	Cyclophosphamide	DOID:9538	Multiple Myeloma	-0.000658612548727957
DB02709	Resveratrol	DOID:11612	Polycystic Ovary Syndrome	-0.000659348026198882
DB00851	Dacarbazine	DOID:299	Adenocarcinoma	-0.000660210680298147
DB13182	daidzein	DOID:299	Adenocarcinoma	-0.000660594409451489
DB00526	Oxaliplatin	DOID:299	Adenocarcinoma	-0.000661810733154579
DB04930	Permethrin	DOID:9538	Multiple Myeloma	-0.000663253773448948
DB11094	Vitamin D	DOID:2512	Basal Cell Nevus Syndrome	-0.000667593663480294
DB00255	Diethylstilbestrol	DOID:299	Adenocarcinoma	-0.000668117600955033
DB00396	Progesterone	DOID:11612	Polycystic Ovary Syndrome	-0.000679165304499909
DB00773	Etoposide	DOID:299	Adenocarcinoma	-0.000683514257390163
DB00997	Doxorubicin	DOID:2645	Mesothelioma	-0.000685960670479159
DB00642	Pemetrexed	DOID:2645	Mesothelioma	-0.000688998918247643
DB13178	Inositol	DOID:11612	Polycystic Ovary Syndrome	-0.000693332468210519
DB00763	Methimazole	DOID:299	Adenocarcinoma	-0.000695417173839976
DB01229	Paclitaxel	DOID:1037	Leukemia, Lymphoid	-0.000696420849582493
DB12418	Saccharin	DOID:299	Adenocarcinoma	-0.000696902706618542
DB00515	Cisplatin	DOID:9538	Multiple Myeloma	-0.000697721085940186
DB00104	Octreotide	DOID:299	Adenocarcinoma	-0.000698544409997561
DB00675	Tamoxifen	DOID:299	Adenocarcinoma	-0.000698891029279726
DB00773	Etoposide	DOID:2994	Neoplasms, Germ Cell and Embryonal	-0.000704401244776056
DB00482	Celecoxib	DOID:9538	Multiple Myeloma	-0.000706745569620528
DB00262	Carmustine	DOID:9538	Multiple Myeloma	-0.000708514725477895
DB00331	Metformin	DOID:11612	Polycystic Ovary Syndrome	-0.00070864503542384
DB00188	Bortezomib	DOID:9538	Multiple Myeloma	-0.000710671580996082
DB11672	Curcumin	DOID:2645	Mesothelioma	-0.000717563835895331
DB00531	Cyclophosphamide	DOID:4235	Sarcoma	-0.000718635862648922
DB00499	Flutamide	DOID:299	Adenocarcinoma	-0.000726139126670135
DB02709	Resveratrol	DOID:9538	Multiple Myeloma	-0.000727089685448047
DB05294	N-(4-bromo-2-fluorophenyl)-6-methoxy-7-((1-methylpiperidin-4-yl)methoxy)quinazolin-4-amine	DOID:299	Adenocarcinoma	-0.000728200723239149
DB11135	Selenium	DOID:11612	Polycystic Ovary Syndrome	-0.000728427543510603
DB00762	Irinotecan	DOID:299	Adenocarcinoma	-0.000729776460970112
DB00262	Carmustine	DOID:3181	Oligodendroglioma	-0.000730102750498842
DB00554	Piroxicam	DOID:2645	Mesothelioma	-0.000740248152704738
DB01083	Orlistat	DOID:11612	Polycystic Ovary Syndrome	-0.000746042208789878
DB07232	veliparib	DOID:299	Adenocarcinoma	-0.000746823614243998
DB00136	Calcitriol	DOID:9538	Multiple Myeloma	-0.000750881924686366
DB00945	Aspirin	DOID:2645	Mesothelioma	-0.000752157134592925
DB00515	Cisplatin	DOID:4235	Sarcoma	-0.000757744399935758
DB01005	Hydroxyurea	DOID:299	Adenocarcinoma	-0.000758074471891303
DB00773	Etoposide	DOID:707	Lymphoma, B-Cell	-0.000761676357134701
DB06825	Triptorelin Pamoate	DOID:299	Adenocarcinoma	-0.00076299700893684
DB00997	Doxorubicin	DOID:299	Adenocarcinoma	-0.000767321420360902
DB01393	Bezafibrate	DOID:11612	Polycystic Ovary Syndrome	-0.000767864980837087
DB00441	gemcitabine	DOID:2645	Mesothelioma	-0.000767915408370347
DB00313	Valproic Acid	DOID:3247	Rhabdomyosarcoma	-0.000769524480804753
DB00162	Vitamin A	DOID:9538	Multiple Myeloma	-0.00077368583907428
DB00928	Azacitidine	DOID:9538	Multiple Myeloma	-0.000778523239626407
DB01262	Decitabine	DOID:9538	Multiple Myeloma	-0.000781713007441622
DB00860	Prednisolone	DOID:9538	Multiple Myeloma	-0.000784197808589572
DB02546	Vorinostat	DOID:299	Adenocarcinoma	-0.000785217710943255
DB00851	Dacarbazine	DOID:3247	Rhabdomyosarcoma	-0.000787298945773065
DB11663	2-(1H-indazol-4-yl)-6-(4-methanesulfonylpiperazin-1-ylmethyl)-4-morpholin-4-ylthieno(3,2-d)pyrimidine	DOID:9538	Multiple Myeloma	-0.000793689845867531
DB13323	Trichloroethylene	DOID:3069	Astrocytoma	-0.000796590740372584
DB01008	Busulfan	DOID:9538	Multiple Myeloma	-0.00080094960136118
DB04786	Suramin	DOID:9538	Multiple Myeloma	-0.000803524005284108
DB00958	Carboplatin	DOID:4235	Sarcoma	-0.000807270464571798
DB00773	Etoposide	DOID:3247	Rhabdomyosarcoma	-0.00081060252319637
DB04572	Thiotepa	DOID:1037	Leukemia, Lymphoid	-0.000817176860776482
DB00541	Vincristine	DOID:4844	Ependymoma	-0.00082412334804899
DB09130	Copper	DOID:2645	Mesothelioma	-0.000824935674847706
DB00201	Caffeine	DOID:4235	Sarcoma	-0.000825365289146509
DB00773	Etoposide	DOID:3069	Astrocytoma	-0.000828553620717711
DB01645	Genistein	DOID:299	Adenocarcinoma	-0.000828872423328688
DB00515	Cisplatin	DOID:2645	Mesothelioma	-0.000828955437532199
DB00951	Isoniazid	DOID:299	Adenocarcinoma	-0.000832285010446911
DB00945	Aspirin	DOID:299	Adenocarcinoma	-0.000833517884252179
DB00928	Azacitidine	DOID:4235	Sarcoma	-0.000838546553676158
DB01168	Procarbazine	DOID:9538	Multiple Myeloma	-0.000841062395058047
DB00396	Progesterone	DOID:5119	Ovarian Cysts	-0.000845435646907146
DB00997	Doxorubicin	DOID:707	Lymphoma, B-Cell	-0.000845483519142211
DB00541	Vincristine	DOID:299	Adenocarcinoma	-0.00084656164605529
DB00441	gemcitabine	DOID:299	Adenocarcinoma	-0.000849276158628233
DB09110	Mesna	DOID:3247	Rhabdomyosarcoma	-0.000852516112947789
DB01005	Hydroxyurea	DOID:1037	Leukemia, Lymphoid	-0.000853546666894358
DB00783	Estradiol	DOID:11612	Polycystic Ovary Syndrome	-0.000854376655240853
DB00762	Irinotecan	DOID:3247	Rhabdomyosarcoma	-0.000856864726588026
DB01168	Procarbazine	DOID:3181	Oligodendroglioma	-0.000862650420436041
DB00997	Doxorubicin	DOID:1037	Leukemia, Lymphoid	-0.000862793615224957
DB02546	Vorinostat	DOID:707	Lymphoma, B-Cell	-0.000863379809591782
DB08398	2-amino-1-methyl-6-phenylimidazo(4,5-b)pyridine	DOID:299	Adenocarcinoma	-0.000866657408689688
DB00531	Cyclophosphamide	DOID:299	Adenocarcinoma	-0.00087120765013732
DB00755	Tretinoin	DOID:3247	Rhabdomyosarcoma	-0.00087675707260554
DB00958	Carboplatin	DOID:2645	Mesothelioma	-0.000878481502711805
DB00357	Aminoglutethimide	DOID:299	Adenocarcinoma	-0.000884854442444629
DB03568	Butyric Acid	DOID:299	Adenocarcinoma	-0.000885381302274614
DB00227	Lovastatin	DOID:4235	Sarcoma	-0.000890590266146409
DB00970	Dactinomycin	DOID:3247	Rhabdomyosarcoma	-0.000892410501252163
DB00997	Doxorubicin	DOID:3247	Rhabdomyosarcoma	-0.000894409685602228
DB00262	Carmustine	DOID:4844	Ependymoma	-0.000898671528844543
DB00741	Hydrocortisone	DOID:3247	Rhabdomyosarcoma	-0.000902088764877353
DB00605	Sulindac	DOID:299	Adenocarcinoma	-0.00090523824421246
DB00515	Cisplatin	DOID:299	Adenocarcinoma	-0.000910316187350437
DB00322	Floxuridine	DOID:299	Adenocarcinoma	-0.000916297509353016
DB00482	Celecoxib	DOID:299	Adenocarcinoma	-0.0009193406713523
DB00262	Carmustine	DOID:299	Adenocarcinoma	-0.00092110982654975
DB05076	Fenretinide	DOID:2645	Mesothelioma	-0.000921385691028566
DB01204	Mitoxantrone	DOID:1037	Leukemia, Lymphoid	-0.000922926065608455
DB00541	Vincristine	DOID:707	Lymphoma, B-Cell	-0.000924723744427593
DB11135	Selenium	DOID:2645	Mesothelioma	-0.000927403554848273
DB00882	Clomiphene	DOID:299	Adenocarcinoma	-0.000927647714307591
DB03733	ethylene dichloride	DOID:3172	Adenoma	-0.000930450915698601
DB00515	Cisplatin	DOID:2994	Neoplasms, Germ Cell and Embryonal	-0.000931203174144359
DB00290	Bleomycin	DOID:2994	Neoplasms, Germ Cell and Embryonal	-0.000931783240439356
DB00481	Raloxifene Hydrochloride	DOID:9538	Multiple Myeloma	-0.000934081534402499
DB03496	alvocidib	DOID:707	Lymphoma, B-Cell	-0.000934513255080373
DB00126	Ascorbic Acid	DOID:1037	Leukemia, Lymphoid	-0.000935619040748738
DB02709	Resveratrol	DOID:299	Adenocarcinoma	-0.000939684786734842
DB00541	Vincristine	DOID:1037	Leukemia, Lymphoid	-0.000942033840743041
DB00530	Erlotinib Hydrochloride	DOID:2645	Mesothelioma	-0.000944798481163635
DB00531	Cyclophosphamide	DOID:707	Lymphoma, B-Cell	-0.000949369748862229
DB03496	alvocidib	DOID:1037	Leukemia, Lymphoid	-0.000951823351005911
DB08865	Crizotinib	DOID:299	Adenocarcinoma	-0.000952144605166074
DB01204	Mitoxantrone	DOID:3247	Rhabdomyosarcoma	-0.000954542135754801
DB00396	Progesterone	DOID:299	Adenocarcinoma	-0.000959502065439101
DB00958	Carboplatin	DOID:299	Adenocarcinoma	-0.000959842251801736
DB00619	Imatinib Mesylate	DOID:2645	Mesothelioma	-0.000961393346904761
DB00987	Cytarabine	DOID:715	Leukemia, T-Cell	-0.000962679766173648
DB00624	Testosterone	DOID:11612	Polycystic Ovary Syndrome	-0.000964401702564456
DB01234	Dexamethasone	DOID:9538	Multiple Myeloma	-0.00096567204892989
DB00531	Cyclophosphamide	DOID:1037	Leukemia, Lymphoid	-0.000966679845024911
DB00541	Vincristine	DOID:3247	Rhabdomyosarcoma	-0.000973649911068354
DB00317	Gefitinib	DOID:2645	Mesothelioma	-0.000974708360963196
DB00201	Caffeine	DOID:299	Adenocarcinoma	-0.000977937076519443
DB00398	Sorafenib	DOID:2645	Mesothelioma	-0.000979587578758325
DB00958	Carboplatin	DOID:2994	Neoplasms, Germ Cell and Embryonal	-0.000980729238862556
DB00890	Dienestrol	DOID:299	Adenocarcinoma	-0.000982619745036608
DB04743	nimesulide	DOID:299	Adenocarcinoma	-0.000984000899790506
DB08059	Wortmannin	DOID:299	Adenocarcinoma	-0.000990338243066437
DB00541	Vincristine	DOID:3069	Astrocytoma	-0.000991601009027567
DB03843	Formaldehyde	DOID:299	Adenocarcinoma	-0.000993078883147537
DB00399	Zoledronic Acid	DOID:9538	Multiple Myeloma	-0.00099434616629618
DB00361	Vinorelbine	DOID:2645	Mesothelioma	-0.000994417129328963
DB00860	Prednisolone	DOID:299	Adenocarcinoma	-0.000996792909953638
DB00531	Cyclophosphamide	DOID:3247	Rhabdomyosarcoma	-0.000998295914806659
DB00720	Clodronic Acid	DOID:9538	Multiple Myeloma	-0.00100003616361483
DB00188	Bortezomib	DOID:707	Lymphoma, B-Cell	-0.0010014287816455
DB05076	Fenretinide	DOID:299	Adenocarcinoma	-0.00100274644054482
DB01042	Melphalan	DOID:9538	Multiple Myeloma	-0.00100336919704897
DB01701	propylene dichloride	DOID:4928	Cholangiocarcinoma	-0.00100409723445577
DB00515	Cisplatin	DOID:1037	Leukemia, Lymphoid	-0.00100578838239923
DB00328	Indomethacin	DOID:299	Adenocarcinoma	-0.00100601047204768
DB04960	tipifarnib	DOID:9538	Multiple Myeloma	-0.00100684205496488
DB07706	2-hydroxyestradiol	DOID:299	Adenocarcinoma	-0.00101143079358174
DB02709	Resveratrol	DOID:707	Lymphoma, B-Cell	-0.00101784688592249
DB09153	Sodium Chloride	DOID:899	Cervical Intraepithelial Neoplasia	-0.00101977849359364
DB00783	Estradiol	DOID:5119	Ovarian Cysts	-0.00102064699770804
DB00773	Etoposide	DOID:8584	Burkitt Lymphoma	-0.00102331881008339
DB00309	Vindesine	DOID:9538	Multiple Myeloma	-0.00102481648331815
DB00993	Azathioprine	DOID:299	Adenocarcinoma	-0.00102559086440407
DB00530	Erlotinib Hydrochloride	DOID:299	Adenocarcinoma	-0.00102615922960875
DB00252	Phenytoin	DOID:9538	Multiple Myeloma	-0.00102761107557042
DB01168	Procarbazine	DOID:4844	Ependymoma	-0.00103121919862237
DB01380	Cortisone	DOID:299	Adenocarcinoma	-0.00103367825647388
DB02709	Resveratrol	DOID:1037	Leukemia, Lymphoid	-0.00103515698265894
DB00515	Cisplatin	DOID:3247	Rhabdomyosarcoma	-0.00103740445239725
DB01188	Ciclopirox	DOID:299	Adenocarcinoma	-0.00104083344184208
DB01181	Ifosfamide	DOID:3192	Neurilemmoma	-0.00104998541982954
DB01206	Lomustine	DOID:3181	Oligodendroglioma	-0.00105016798262753
DB00188	Bortezomib	DOID:3247	Rhabdomyosarcoma	-0.00105035494786438
DB00276	Amsacrine	DOID:299	Adenocarcinoma	-0.00105123603657126
DB00635	Prednisone	DOID:9538	Multiple Myeloma	-0.00105142809075049
DB01168	Procarbazine	DOID:299	Adenocarcinoma	-0.00105365749663328
DB00515	Cisplatin	DOID:3069	Astrocytoma	-0.00105535555008291
DB00317	Gefitinib	DOID:299	Adenocarcinoma	-0.00105606911076989
DB08398	2-amino-1-methyl-6-phenylimidazo(4,5-b)pyridine	DOID:4236	Carcinosarcoma	-0.00105741520340458
DB00136	Calcitriol	DOID:1037	Leukemia, Lymphoid	-0.00105894922142741
DB00531	Cyclophosphamide	DOID:4236	Carcinosarcoma	-0.00106196544418341
DB00570	Vinblastine	DOID:2994	Neoplasms, Germ Cell and Embryonal	-0.00106417799111575
DB09110	Mesna	DOID:8584	Burkitt Lymphoma	-0.00106523240005191
DB00262	Carmustine	DOID:3069	Astrocytoma	-0.00106614918937637
DB01101	Capecitabine	DOID:299	Adenocarcinoma	-0.00107065749069574
DB01065	Melatonin	DOID:299	Adenocarcinoma	-0.0010721249911862
DB06724	Calcium Carbonate	DOID:299	Adenocarcinoma	-0.00107215044951586
DB00860	Prednisolone	DOID:707	Lymphoma, B-Cell	-0.00107495500844496
DB00361	Vinorelbine	DOID:299	Adenocarcinoma	-0.00107577787909702
DB00959	Methylprednisolone	DOID:171	Neuroectodermal Tumors	-0.00107653492537024
DB01041	Thalidomide	DOID:9538	Multiple Myeloma	-0.00107988055043434
DB11663	2-(1H-indazol-4-yl)-6-(4-methanesulfonylpiperazin-1-ylmethyl)-4-morpholin-4-ylthieno(3,2-d)pyrimidine	DOID:707	Lymphoma, B-Cell	-0.00108444704620697
DB00309	Vindesine	DOID:4235	Sarcoma	-0.00108483979728752
DB01094	hesperetin	DOID:299	Adenocarcinoma	-0.00108676955448955
DB01008	Busulfan	DOID:707	Lymphoma, B-Cell	-0.00109170680159493
DB00603	Medroxyprogesterone Acetate	DOID:4235	Sarcoma	-0.00109476944545523
DB00987	Cytarabine	DOID:8864	Leukemia, Monocytic, Acute	-0.00110108254676761
DB00993	Azathioprine	DOID:707	Lymphoma, B-Cell	-0.00110375296323023
DB00437	Allopurinol	DOID:1037	Leukemia, Lymphoid	-0.00110564826266052
DB00291	Chlorambucil	DOID:299	Adenocarcinoma	-0.0011056577640251
DB00997	Doxorubicin	DOID:8584	Burkitt Lymphoma	-0.00110712597271839
DB00741	Hydrocortisone	DOID:8584	Burkitt Lymphoma	-0.00111480505128298
DB01177	Idarubicin	DOID:0060060	Lymphoma, Non-Hodgkin	-0.00111515729335671
DB06543	astaxanthine	DOID:299	Adenocarcinoma	-0.0011201964374134
DB01262	Decitabine	DOID:3247	Rhabdomyosarcoma	-0.0011213963745666
DB00399	Zoledronic Acid	DOID:2645	Mesothelioma	-0.00112558051806761
DB14574	Cobalt	DOID:3247	Rhabdomyosarcoma	-0.0011289386652999
DB01168	Procarbazine	DOID:707	Lymphoma, B-Cell	-0.00113181959541081
DB11663	2-(1H-indazol-4-yl)-6-(4-methanesulfonylpiperazin-1-ylmethyl)-4-morpholin-4-ylthieno(3,2-d)pyrimidine	DOID:3247	Rhabdomyosarcoma	-0.00113337321233437
DB00783	Estradiol	DOID:299	Adenocarcinoma	-0.00113471341602817
DB00242	Cladribine	DOID:707	Lymphoma, B-Cell	-0.00113742713109549
DB04572	Thiotepa	DOID:171	Neuroectodermal Tumors	-0.00114998668767291
DB04839	Cyproterone Acetate	DOID:11612	Polycystic Ovary Syndrome	-0.00115026983140049
DB00242	Cladribine	DOID:1037	Leukemia, Lymphoid	-0.00115473722741005
DB04690	Camptothecin	DOID:1037	Leukemia, Lymphoid	-0.00115664658401488
DB01050	Ibuprofen	DOID:299	Adenocarcinoma	-0.00115796750026148
DB00762	Irinotecan	DOID:171	Neuroectodermal Tumors	-0.0011580584836281
DB01436	alfacalcidol	DOID:299	Adenocarcinoma	-0.0011609642704184
DB01188	Ciclopirox	DOID:3247	Rhabdomyosarcoma	-0.00116792170669883
DB00570	Vinblastine	DOID:3247	Rhabdomyosarcoma	-0.00117037926965064
DB00853	Temozolomide	DOID:3181	Oligodendroglioma	-0.00117785996944447
DB00305	Mitomycin	DOID:299	Adenocarcinoma	-0.00117824134997519
DB13853	Anethole Trithione	DOID:299	Adenocarcinoma	-0.00118051989449492
DB01174	Phenobarbital	DOID:299	Adenocarcinoma	-0.0011842936693835
DB00541	Vincristine	DOID:8584	Burkitt Lymphoma	-0.00118636619825735
DB01168	Procarbazine	DOID:3069	Astrocytoma	-0.00119869685930724
DB00291	Chlorambucil	DOID:1037	Leukemia, Lymphoid	-0.0012011299586196
DB06287	temsirolimus	DOID:2645	Mesothelioma	-0.00120538453812919
DB00531	Cyclophosphamide	DOID:8584	Burkitt Lymphoma	-0.00121101220258718
DB01041	Thalidomide	DOID:2645	Mesothelioma	-0.00121111490263831
DB01042	Melphalan	DOID:299	Adenocarcinoma	-0.00121596429851251
DB01030	Topotecan	DOID:9538	Multiple Myeloma	-0.00123625168195946
DB00309	Vindesine	DOID:299	Adenocarcinoma	-0.00123741158484475
DB00624	Testosterone	DOID:299	Adenocarcinoma	-0.00124473846337842
DB00257	Clotrimazole	DOID:299	Adenocarcinoma	-0.00124619082245453
DB00603	Medroxyprogesterone Acetate	DOID:299	Adenocarcinoma	-0.00124734123227038
DB00783	Estradiol	DOID:3247	Rhabdomyosarcoma	-0.00126180168067353
DB04865	Homoharringtonine	DOID:0060058	Lymphoma	-0.00126365229891973
DB00635	Prednisone	DOID:299	Adenocarcinoma	-0.00126402319252267
DB01041	Thalidomide	DOID:4844	Ependymoma	-0.00127003735381076
DB00541	Vincristine	DOID:171	Neuroectodermal Tumors	-0.00127484366786951
DB01042	Melphalan	DOID:707	Lymphoma, B-Cell	-0.00129412639722587
DB01181	Ifosfamide	DOID:4235	Sarcoma	-0.00129467061764038
DB00806	Pentoxifylline	DOID:1037	Leukemia, Lymphoid	-0.00129556348605692
DB00864	Tacrolimus	DOID:707	Lymphoma, B-Cell	-0.00129677616028107
DB00531	Cyclophosphamide	DOID:171	Neuroectodermal Tumors	-0.00129948967236454
DB00987	Cytarabine	DOID:9538	Multiple Myeloma	-0.00131638519971017
DB00262	Carmustine	DOID:4928	Cholangiocarcinoma	-0.00133480296657601
DB00860	Prednisolone	DOID:8584	Burkitt Lymphoma	-0.0013365974618022
DB00515	Cisplatin	DOID:171	Neuroectodermal Tumors	-0.00133859820924992
DB00635	Prednisone	DOID:707	Lymphoma, B-Cell	-0.00134218529059344
DB00336	Nitrofurazone	DOID:4440	Seminoma	-0.00134273357593812
DB01042	Melphalan	DOID:3247	Rhabdomyosarcoma	-0.00134305256335859
DB04827	Urethane	DOID:299	Adenocarcinoma	-0.00135147495556803
DB01167	Itraconazole	DOID:9538	Multiple Myeloma	-0.00135228962579931
DB00635	Prednisone	DOID:1037	Leukemia, Lymphoid	-0.00135949538724017
DB00007	Leuprolide	DOID:299	Adenocarcinoma	-0.00136369887079652
DB04216	Quercetin	DOID:4236	Carcinosarcoma	-0.00136775534372119
DB01206	Lomustine	DOID:3069	Astrocytoma	-0.00138621442138692
DB00277	Theophylline	DOID:1037	Leukemia, Lymphoid	-0.00138747230513231
DB00958	Carboplatin	DOID:171	Neuroectodermal Tumors	-0.0013881242742288
DB04066	trans-3-(4'-hydroxyphenyl)-2-propenoic acid	DOID:299	Adenocarcinoma	-0.00138837175856938
DB01151	Desipramine	DOID:299	Adenocarcinoma	-0.00140082006953629
DB01177	Idarubicin	DOID:0060058	Lymphoma	-0.00140313138982812
DB00655	Estrone	DOID:299	Adenocarcinoma	-0.00140518883972724
DB11529	Melengestrol Acetate	DOID:299	Adenocarcinoma	-0.00141136686803883
DB06824	Trientine	DOID:2645	Mesothelioma	-0.0014228394138171
DB01181	Ifosfamide	DOID:299	Adenocarcinoma	-0.00144724240502575
DB01030	Topotecan	DOID:299	Adenocarcinoma	-0.00144884678385821
DB00694	Daunorubicin	DOID:299	Adenocarcinoma	-0.00144937599892775
DB01181	Ifosfamide	DOID:2994	Neoplasms, Germ Cell and Embryonal	-0.00146812939232638
DB01065	Melatonin	DOID:4928	Cholangiocarcinoma	-0.00148581813152243
DB00853	Temozolomide	DOID:3069	Astrocytoma	-0.00151390640832289
DB00996	Gabapentin	DOID:127	Choroid Neoplasms	-0.00151450556968752
DB01234	Dexamethasone	DOID:8584	Burkitt Lymphoma	-0.00151807170262836
DB01181	Ifosfamide	DOID:707	Lymphoma, B-Cell	-0.00152540450401845
DB01042	Melphalan	DOID:8584	Burkitt Lymphoma	-0.00155576885054049
DB12025	triptolide	DOID:9119	Leukemia, Myeloid, Acute	-0.0015619279092311
DB11616	pirarubicin	DOID:9119	Leukemia, Myeloid, Acute	-0.00156250447608347
DB01181	Ifosfamide	DOID:3247	Rhabdomyosarcoma	-0.00157433067039231
DB01174	Phenobarbital	DOID:4928	Cholangiocarcinoma	-0.00159798680964335
DB00635	Prednisone	DOID:8584	Burkitt Lymphoma	-0.00160382774450668
DB00987	Cytarabine	DOID:707	Lymphoma, B-Cell	-0.00160714240007048
DB09073	palbociclib	DOID:9119	Leukemia, Myeloid, Acute	-0.00162307163563796
DB00987	Cytarabine	DOID:1037	Leukemia, Lymphoid	-0.00162445249643834
DB01229	Paclitaxel	DOID:9119	Leukemia, Myeloid, Acute	-0.00163871892653428
DB01248	Docetaxel	DOID:9119	Leukemia, Myeloid, Acute	-0.0016554987321939
DB00987	Cytarabine	DOID:3247	Rhabdomyosarcoma	-0.00165606856664596
DB00313	Valproic Acid	DOID:9119	Leukemia, Myeloid, Acute	-0.00168020648761641
DB01041	Thalidomide	DOID:4928	Cholangiocarcinoma	-0.00170616879261071
DB00773	Etoposide	DOID:9119	Leukemia, Myeloid, Acute	-0.00172128453002268
DB02546	Vorinostat	DOID:3246	Rhabdomyosarcoma, Embryonal	-0.0017552125800428
DB01406	Danazol	DOID:127	Choroid Neoplasms	-0.00175564813847568
DB00255	Diethylstilbestrol	DOID:127	Choroid Neoplasms	-0.00176328302801315
DB00762	Irinotecan	DOID:9119	Leukemia, Myeloid, Acute	-0.00176754673350671
DB01181	Ifosfamide	DOID:8584	Burkitt Lymphoma	-0.00178704695730642
DB00755	Tretinoin	DOID:9119	Leukemia, Myeloid, Acute	-0.00178743907959972
DB00694	Daunorubicin	DOID:8584	Burkitt Lymphoma	-0.00178918055112759
DB11094	Vitamin D	DOID:9119	Leukemia, Myeloid, Acute	-0.00179276644445742
DB00675	Tamoxifen	DOID:127	Choroid Neoplasms	-0.00179405645657943
DB00302	Tranexamic Acid	DOID:127	Choroid Neoplasms	-0.00179546139270953
DB01005	Hydroxyurea	DOID:9119	Leukemia, Myeloid, Acute	-0.00179584474422984
DB00997	Doxorubicin	DOID:9119	Leukemia, Myeloid, Acute	-0.0018050916927212
DB00197	Troglitazone	DOID:9119	Leukemia, Myeloid, Acute	-0.00181908837304085
DB06825	Triptorelin Pamoate	DOID:127	Choroid Neoplasms	-0.00185816243627485
DB01204	Mitoxantrone	DOID:9119	Leukemia, Myeloid, Acute	-0.00186522414235374
DB00987	Cytarabine	DOID:8584	Burkitt Lymphoma	-0.00186878485349612
DB00541	Vincristine	DOID:9119	Leukemia, Myeloid, Acute	-0.00188433191809273
DB00812	Phenylbutazone	DOID:9119	Leukemia, Myeloid, Acute	-0.00189134139464437
DB00188	Bortezomib	DOID:3246	Rhabdomyosarcoma, Embryonal	-0.00189326155173592
DB11672	Curcumin	DOID:127	Choroid Neoplasms	-0.00189409001278146
DB03496	alvocidib	DOID:9119	Leukemia, Myeloid, Acute	-0.00189412142746476
DB00531	Cyclophosphamide	DOID:9119	Leukemia, Myeloid, Acute	-0.00190897792203798
DB00523	Alitretinoin	DOID:9119	Leukemia, Myeloid, Acute	-0.0019239388314844
DB01645	Genistein	DOID:127	Choroid Neoplasms	-0.00192403785103873
DB00188	Bortezomib	DOID:9119	Leukemia, Myeloid, Acute	-0.00196103695496158
DB02709	Resveratrol	DOID:9119	Leukemia, Myeloid, Acute	-0.00197745505953789
DB12429	2-(2-chloro-4-iodophenylamino)-N-cyclopropylmethoxy-3,4-difluorobenzamide	DOID:9119	Leukemia, Myeloid, Acute	-0.00198054072654425
DB08865	Crizotinib	DOID:9119	Leukemia, Myeloid, Acute	-0.00198991487732875
DB00608	Chloroquine	DOID:9119	Leukemia, Myeloid, Acute	-0.00199428335243041
DB00958	Carboplatin	DOID:9119	Leukemia, Myeloid, Acute	-0.00199761252439695
DB00136	Calcitriol	DOID:9119	Leukemia, Myeloid, Acute	-0.00200124729825041
DB00636	Clofibrate	DOID:127	Choroid Neoplasms	-0.00201793998743422
DB00928	Azacitidine	DOID:9119	Leukemia, Myeloid, Acute	-0.00202888861388145
DB01262	Decitabine	DOID:9119	Leukemia, Myeloid, Acute	-0.00203207838113356
DB00860	Prednisolone	DOID:9119	Leukemia, Myeloid, Acute	-0.00203456318202483
DB00328	Indomethacin	DOID:9119	Leukemia, Myeloid, Acute	-0.00204378074460648
DB00437	Allopurinol	DOID:9119	Leukemia, Myeloid, Acute	-0.00204794633948086
DB01008	Busulfan	DOID:9119	Leukemia, Myeloid, Acute	-0.00205131497467121
DB00396	Progesterone	DOID:127	Choroid Neoplasms	-0.00205466749266864
DB00997	Doxorubicin	DOID:3347	Neoplasms, Bone Tissue	-0.00206212720555471
DB01188	Ciclopirox	DOID:9119	Leukemia, Myeloid, Acute	-0.00207860371392438
DB01393	Bezafibrate	DOID:9119	Leukemia, Myeloid, Acute	-0.00208597201373734
DB03843	Formaldehyde	DOID:127	Choroid Neoplasms	-0.00208824431069149
DB00276	Amsacrine	DOID:9119	Leukemia, Myeloid, Acute	-0.0020890063085825
DB00242	Cladribine	DOID:9119	Leukemia, Myeloid, Acute	-0.00209703530478062
DB00398	Sorafenib	DOID:9119	Leukemia, Myeloid, Acute	-0.00209871860061845
DB00541	Vincristine	DOID:3347	Neoplasms, Bone Tissue	-0.00214136743118337
DB00282	Pamidronate	DOID:4305	Giant Cell Tumor of Bone	-0.00215137725782827
DB00531	Cyclophosphamide	DOID:3347	Neoplasms, Bone Tissue	-0.00216601343546258
DB00746	Deferoxamine	DOID:9119	Leukemia, Myeloid, Acute	-0.00220990256510695
DB01234	Dexamethasone	DOID:9119	Leukemia, Myeloid, Acute	-0.00221603742265558
DB00783	Estradiol	DOID:127	Choroid Neoplasms	-0.00222987884335452
DB00603	Medroxyprogesterone Acetate	DOID:3319	Lymphangioleiomyomatosis	-0.00224124374240747
DB00481	Raloxifene Hydrochloride	DOID:127	Choroid Neoplasms	-0.00224184206340023
DB00603	Medroxyprogesterone Acetate	DOID:9119	Leukemia, Myeloid, Acute	-0.00228511150513472
DB00635	Prednisone	DOID:9119	Leukemia, Myeloid, Acute	-0.00230179346451659
DB01041	Thalidomide	DOID:9119	Leukemia, Myeloid, Acute	-0.00233024592413694
DB01115	Nifedipine	DOID:127	Choroid Neoplasms	-0.00233402223242169
DB00925	Phenoxybenzamine	DOID:127	Choroid Neoplasms	-0.00234895445629196
DB00773	Etoposide	DOID:0050902	Medulloblastoma	-0.00235610378649404
DB04572	Thiotepa	DOID:0050902	Medulloblastoma	-0.00239429419402998
DB00755	Tretinoin	DOID:0050902	Medulloblastoma	-0.00242225833589166
DB02546	Vorinostat	DOID:0050902	Medulloblastoma	-0.00245780723912342
DB00007	Leuprolide	DOID:127	Choroid Neoplasms	-0.00245886429848702
DB01181	Ifosfamide	DOID:9119	Leukemia, Myeloid, Acute	-0.00248501267715601
DB00694	Daunorubicin	DOID:9119	Leukemia, Myeloid, Acute	-0.0024871462706752
DB00541	Vincristine	DOID:0050902	Medulloblastoma	-0.00251915117420348
DB00428	Streptozocin	DOID:8543	Hodgkin Disease	-0.00252805581472887
DB00959	Methylprednisolone	DOID:8543	Hodgkin Disease	-0.00253470880719514
DB00531	Cyclophosphamide	DOID:0050902	Medulloblastoma	-0.00254379717888326
DB00851	Dacarbazine	DOID:8543	Hodgkin Disease	-0.00254666658428987
DB00987	Cytarabine	DOID:9119	Leukemia, Myeloid, Acute	-0.0025667505733466
DB00773	Etoposide	DOID:8543	Hodgkin Disease	-0.00256997016152755
DB00515	Cisplatin	DOID:0050902	Medulloblastoma	-0.00258290571592584
DB00943	Zalcitabine	DOID:0060058	Lymphoma	-0.00258809764984508
DB02709	Resveratrol	DOID:3007	Carcinoma, Ductal	-0.00259344092416497
DB00262	Carmustine	DOID:0050902	Medulloblastoma	-0.0025936993547015
DB00188	Bortezomib	DOID:0050902	Medulloblastoma	-0.00259585621147734
DB04572	Thiotepa	DOID:8543	Hodgkin Disease	-0.00260816056945562
DB00445	Epirubicin	DOID:8543	Hodgkin Disease	-0.0026312150499585
DB00958	Carboplatin	DOID:0050902	Medulloblastoma	-0.00263243178061074
DB00997	Doxorubicin	DOID:8543	Hodgkin Disease	-0.00265377732364386
DB00630	Alendronate	DOID:4305	Giant Cell Tumor of Bone	-0.00267168266952894
DB00446	Chloramphenicol	DOID:9119	Leukemia, Myeloid, Acute	-0.00267435250029563
DB01008	Busulfan	DOID:0050902	Medulloblastoma	-0.00268613423084235
DB01204	Mitoxantrone	DOID:8543	Hodgkin Disease	-0.00271390977417524
DB01168	Procarbazine	DOID:0050902	Medulloblastoma	-0.00272624702491781
DB00541	Vincristine	DOID:8543	Hodgkin Disease	-0.00273301754997685
DB00398	Sorafenib	DOID:0050902	Medulloblastoma	-0.00273353785703207
DB00441	gemcitabine	DOID:8543	Hodgkin Disease	-0.0027357320623615
DB00531	Cyclophosphamide	DOID:8543	Hodgkin Disease	-0.00275766355368762
DB00755	Tretinoin	DOID:9206	Barrett Esophagus	-0.00279181161135805
DB00515	Cisplatin	DOID:8543	Hodgkin Disease	-0.00279677209101886
DB00290	Bleomycin	DOID:8543	Hodgkin Disease	-0.00279735215698746
DB00783	Estradiol	DOID:0050902	Medulloblastoma	-0.0028073029442825
DB00262	Carmustine	DOID:8543	Hodgkin Disease	-0.00280756573034075
DB00928	Azacitidine	DOID:285	Leukemia, Hairy Cell	-0.00283214697999695
DB00399	Zoledronic Acid	DOID:4305	Giant Cell Tumor of Bone	-0.00283882385590068
DB00860	Prednisolone	DOID:8543	Hodgkin Disease	-0.00288324881359187
DB01229	Paclitaxel	DOID:3068	Glioblastoma	-0.00288820315427624
DB01042	Melphalan	DOID:0050902	Medulloblastoma	-0.00288855382632852
DB01229	Paclitaxel	DOID:0060060	Lymphoma, Non-Hodgkin	-0.00289623014242685
DB01008	Busulfan	DOID:8543	Hodgkin Disease	-0.0029000006065571
DB00242	Cladribine	DOID:285	Leukemia, Hairy Cell	-0.00290029367115502
DB00603	Medroxyprogesterone Acetate	DOID:3007	Carcinoma, Ductal	-0.00290109736971117
DB00313	Valproic Acid	DOID:3068	Glioblastoma	-0.00292969071507016
DB00570	Vinblastine	DOID:8543	Hodgkin Disease	-0.00292974690815767
DB00431	Hexachlorocyclohexane	DOID:0060060	Lymphoma, Non-Hodgkin	-0.00293748996834537
DB01168	Procarbazine	DOID:8543	Hodgkin Disease	-0.00294011340029338
DB00959	Methylprednisolone	DOID:0060060	Lymphoma, Non-Hodgkin	-0.00294353439116185
DB13323	Trichloroethylene	DOID:0060060	Lymphoma, Non-Hodgkin	-0.00294683286503012
DB00851	Dacarbazine	DOID:3068	Glioblastoma	-0.00294746517977379
DB00851	Dacarbazine	DOID:0060060	Lymphoma, Non-Hodgkin	-0.00295549216778585
DB00795	Sulfasalazine	DOID:3068	Glioblastoma	-0.00296002219551656
DB00772	Malathion	DOID:0060060	Lymphoma, Non-Hodgkin	-0.00296504133626846
DB00773	Etoposide	DOID:0060060	Lymphoma, Non-Hodgkin	-0.00297879574570298
DB00829	Diazepam	DOID:3068	Glioblastoma	-0.00299755706842236
DB04572	Thiotepa	DOID:0060060	Lymphoma, Non-Hodgkin	-0.0030169861532478
DB00762	Irinotecan	DOID:3068	Glioblastoma	-0.0030170309606305
DB09110	Mesna	DOID:0060060	Lymphoma, Non-Hodgkin	-0.00302070933538107
DB00755	Tretinoin	DOID:3068	Glioblastoma	-0.00303692330681321
DB00445	Epirubicin	DOID:0060060	Lymphoma, Non-Hodgkin	-0.00304004063338342
DB00853	Temozolomide	DOID:0050902	Medulloblastoma	-0.00304145657379901
DB00970	Dactinomycin	DOID:3068	Glioblastoma	-0.00305257673627429
DB00997	Doxorubicin	DOID:3068	Glioblastoma	-0.00305457591945152
DB00997	Doxorubicin	DOID:0060060	Lymphoma, Non-Hodgkin	-0.00306260290775001
DB04824	Phenolphthalein	DOID:0060058	Lymphoma	-0.00307953866817185
DB11672	Curcumin	DOID:3068	Glioblastoma	-0.00308617908489878
DB06774	Capsaicin	DOID:3068	Glioblastoma	-0.0030995874054362
DB01042	Melphalan	DOID:8543	Hodgkin Disease	-0.0031024202018603
DB00888	Mechlorethamine	DOID:8543	Hodgkin Disease	-0.0031027385123556
DB01645	Genistein	DOID:3068	Glioblastoma	-0.00311612692307167
DB00945	Aspirin	DOID:3068	Glioblastoma	-0.00312077238369674
DB01204	Mitoxantrone	DOID:0060060	Lymphoma, Non-Hodgkin	-0.00312273535815083
DB00309	Vindesine	DOID:8543	Hodgkin Disease	-0.00312386748833732
DB00252	Phenytoin	DOID:8543	Hodgkin Disease	-0.00312666208098927
DB01206	Lomustine	DOID:8543	Hodgkin Disease	-0.00312763096248187
DB02169	Okadaic Acid	DOID:3068	Glioblastoma	-0.00313475740592678
DB00688	Mycophenolic Acid	DOID:0060058	Lymphoma	-0.00314104297092149
DB00541	Vincristine	DOID:0060060	Lymphoma, Non-Hodgkin	-0.00314184313321436
DB00441	gemcitabine	DOID:0060060	Lymphoma, Non-Hodgkin	-0.00314455764632821
DB00635	Prednisone	DOID:8543	Hodgkin Disease	-0.00315047909603034
DB00531	Cyclophosphamide	DOID:0060060	Lymphoma, Non-Hodgkin	-0.00316648913771117
DB00515	Cisplatin	DOID:3068	Glioblastoma	-0.00319757068657295
DB00987	Cytarabine	DOID:0050902	Medulloblastoma	-0.00320156982979575
DB00290	Bleomycin	DOID:0060060	Lymphoma, Non-Hodgkin	-0.00320617774117621
DB00262	Carmustine	DOID:3068	Glioblastoma	-0.00320836432618615
DB00188	Bortezomib	DOID:3068	Glioblastoma	-0.00321052118243887
DB14085	Cadmium	DOID:0060060	Lymphoma, Non-Hodgkin	-0.00322639875147884
DB02709	Resveratrol	DOID:3068	Glioblastoma	-0.00322693928658707
DB00959	Methylprednisolone	DOID:0060058	Lymphoma	-0.00323150848765702
DB02709	Resveratrol	DOID:0060060	Lymphoma, Non-Hodgkin	-0.00323496627445524
DB08865	Crizotinib	DOID:3068	Glioblastoma	-0.00323939910442678
DB00608	Chloroquine	DOID:3068	Glioblastoma	-0.00324376757991213
DB00444	Teniposide	DOID:8543	Hodgkin Disease	-0.00324618111931868
DB00958	Carboplatin	DOID:3068	Glioblastoma	-0.00324709675201368
DB00255	Diethylstilbestrol	DOID:0060058	Lymphoma	-0.00325137318505603
DB01143	Amifostine	DOID:0060060	Lymphoma, Non-Hodgkin	-0.00325499206250352
DB00136	Calcitriol	DOID:0060060	Lymphoma, Non-Hodgkin	-0.0032587585138037
DB13069	Nimustine	DOID:3068	Glioblastoma	-0.00326206949702995
DB12662	naveglitazar	DOID:3382	Liposarcoma	-0.00326371725542635
DB00773	Etoposide	DOID:0060058	Lymphoma	-0.00326676984222924
DB12445	nitroaspirin	DOID:9206	Barrett Esophagus	-0.00328095262893785
DB05076	Fenretinide	DOID:3068	Glioblastoma	-0.00329000094032511
DB00860	Prednisolone	DOID:0060060	Lymphoma, Non-Hodgkin	-0.00329207439731522
DB00328	Indomethacin	DOID:3068	Glioblastoma	-0.00329326497138566
DB04572	Thiotepa	DOID:0060058	Lymphoma	-0.00330496024950583
DB00437	Allopurinol	DOID:0060060	Lymphoma, Non-Hodgkin	-0.00330545755493644
DB01008	Busulfan	DOID:0060060	Lymphoma, Non-Hodgkin	-0.00330882619018186
DB05424	Canertinib	DOID:3068	Glioblastoma	-0.00332029109239346
DB00993	Azathioprine	DOID:0060060	Lymphoma, Non-Hodgkin	-0.00332087235167772
DB00445	Epirubicin	DOID:0060058	Lymphoma	-0.00332801472948158
DB01181	Ifosfamide	DOID:8543	Hodgkin Disease	-0.00333369830892688
DB11094	Vitamin D	DOID:0060058	Lymphoma	-0.00333825175678654
DB09073	palbociclib	DOID:3382	Liposarcoma	-0.00334057021033923
DB00317	Gefitinib	DOID:3068	Glioblastoma	-0.00334332361024731
DB00851	Dacarbazine	DOID:4359	Melanoma, Amelanotic	-0.00334644277757707
DB01168	Procarbazine	DOID:0060060	Lymphoma, Non-Hodgkin	-0.00334893898410732
DB00997	Doxorubicin	DOID:0060058	Lymphoma	-0.00335057700444369
DB01229	Paclitaxel	DOID:3382	Liposarcoma	-0.00335621750125909
DB11672	Curcumin	DOID:0060058	Lymphoma	-0.00338218016999398
DB00675	Tamoxifen	DOID:4359	Melanoma, Amelanotic	-0.00338512312627176
DB00291	Chlorambucil	DOID:0060060	Lymphoma, Non-Hodgkin	-0.00340093925169
DB01204	Mitoxantrone	DOID:0060058	Lymphoma	-0.00341070945444039
DB00987	Cytarabine	DOID:8543	Hodgkin Disease	-0.00341543620494206
DB00541	Vincristine	DOID:0060058	Lymphoma	-0.00342981722969621
DB08398	2-amino-1-methyl-6-phenylimidazo(4,5-b)pyridine	DOID:0060058	Lymphoma	-0.00344991299313796
DB00531	Cyclophosphamide	DOID:0060058	Lymphoma	-0.00345446323435111
DB04216	Quercetin	DOID:3068	Glioblastoma	-0.00346425204886386
DB00305	Mitomycin	DOID:3068	Glioblastoma	-0.00346549584931316
DB01234	Dexamethasone	DOID:3068	Glioblastoma	-0.00346552164985176
DB02994	Cacodylic Acid	DOID:0060058	Lymphoma	-0.00347528966112537
DB00515	Cisplatin	DOID:0060058	Lymphoma	-0.00349357177120008
DB00290	Bleomycin	DOID:0060058	Lymphoma	-0.00349415183738183
DB01042	Melphalan	DOID:3068	Glioblastoma	-0.0035032187979171
DB00262	Carmustine	DOID:0060058	Lymphoma	-0.0035043654105113
DB00188	Bortezomib	DOID:0060058	Lymphoma	-0.00350652226667164
DB01042	Melphalan	DOID:0060060	Lymphoma, Non-Hodgkin	-0.00351124578556855
DB00309	Vindesine	DOID:3068	Glioblastoma	-0.00352466608407082
DB01115	Nifedipine	DOID:3068	Glioblastoma	-0.00352611130449815
DB01206	Lomustine	DOID:3068	Glioblastoma	-0.00352842955808502
DB00624	Testosterone	DOID:3068	Glioblastoma	-0.00353199296289758
DB00309	Vindesine	DOID:0060060	Lymphoma, Non-Hodgkin	-0.00353269307226628
DB00541	Vincristine	DOID:4359	Melanoma, Amelanotic	-0.003532793743312
DB00252	Phenytoin	DOID:0060060	Lymphoma, Non-Hodgkin	-0.00353548766469308
DB00197	Troglitazone	DOID:3382	Liposarcoma	-0.0035365869475969
DB00624	Testosterone	DOID:0060060	Lymphoma, Non-Hodgkin	-0.00354001995082082
DB00136	Calcitriol	DOID:0060058	Lymphoma	-0.00354673261029442
DB00635	Prednisone	DOID:0060060	Lymphoma, Non-Hodgkin	-0.00355930467958138
DB13424	DDT	DOID:0060060	Lymphoma, Non-Hodgkin	-0.00357232026725035
DB06287	temsirolimus	DOID:3068	Glioblastoma	-0.00357399978771794
DB01262	Decitabine	DOID:0060058	Lymphoma	-0.00357756369320334
DB01041	Thalidomide	DOID:3068	Glioblastoma	-0.00357973015159291
DB00220	Nelfinavir	DOID:3382	Liposarcoma	-0.00358226836200587
DB01041	Thalidomide	DOID:0060060	Lymphoma, Non-Hodgkin	-0.00358775713939713
DB11663	2-(1H-indazol-4-yl)-6-(4-methanesulfonylpiperazin-1-ylmethyl)-4-morpholin-4-ylthieno(3,2-d)pyrimidine	DOID:0060058	Lymphoma	-0.00358954053086186
DB00515	Cisplatin	DOID:4359	Melanoma, Amelanotic	-0.00359654828439399
DB00590	Doxazosin	DOID:127	Choroid Neoplasms	-0.00360383217733523
DB00993	Azathioprine	DOID:0060058	Lymphoma	-0.00360884644810805
DB00227	Lovastatin	DOID:0060058	Lymphoma	-0.0036264176375706
DB00564	Carbamazepine	DOID:0060058	Lymphoma	-0.0036341399736754
DB01168	Procarbazine	DOID:0060058	Lymphoma	-0.00363691308062458
DB00444	Teniposide	DOID:3068	Glioblastoma	-0.00364697971496958
DB00444	Teniposide	DOID:0060060	Lymphoma, Non-Hodgkin	-0.00365500670313929
DB00853	Temozolomide	DOID:3068	Glioblastoma	-0.00365612154509981
DB13069	Nimustine	DOID:4359	Melanoma, Amelanotic	-0.00366104709468535
DB11663	2-(1H-indazol-4-yl)-6-(4-methanesulfonylpiperazin-1-ylmethyl)-4-morpholin-4-ylthieno(3,2-d)pyrimidine	DOID:9253	Gastrointestinal Stromal Tumors	-0.00366447354222216
DB01268	Sunitinib	DOID:9253	Gastrointestinal Stromal Tumors	-0.00367703299024286
DB00291	Chlorambucil	DOID:0060058	Lymphoma	-0.0036889133478219
DB00619	Imatinib Mesylate	DOID:9253	Gastrointestinal Stromal Tumors	-0.00370094269097815
DB00398	Sorafenib	DOID:9253	Gastrointestinal Stromal Tumors	-0.00371913692307507
DB01030	Topotecan	DOID:3068	Glioblastoma	-0.0037361012829244
DB01181	Ifosfamide	DOID:0060060	Lymphoma, Non-Hodgkin	-0.00374252389274793
DB01030	Topotecan	DOID:0060060	Lymphoma, Non-Hodgkin	-0.00374412827118426
DB00694	Daunorubicin	DOID:0060060	Lymphoma, Non-Hodgkin	-0.0037446574864119
DB01234	Dexamethasone	DOID:0060058	Lymphoma	-0.00376152273449532
DB00398	Sorafenib	DOID:3382	Liposarcoma	-0.00381621717494624
DB00309	Vindesine	DOID:0060058	Lymphoma	-0.00382066716881829
DB00987	Cytarabine	DOID:0060060	Lymphoma, Non-Hodgkin	-0.00382426178871692
DB01206	Lomustine	DOID:0060058	Lymphoma	-0.00382443064265331
DB01041	Thalidomide	DOID:0060058	Lymphoma	-0.00387573123566937
DB00877	Sirolimus	DOID:13515	Tuberous Sclerosis	-0.00397460524317345
DB00982	Isotretinoin	DOID:0060058	Lymphoma	-0.00399336595819672
DB01181	Ifosfamide	DOID:0060058	Lymphoma	-0.0040304979887586
DB00987	Cytarabine	DOID:0060058	Lymphoma	-0.00411223588515836
DB00675	Tamoxifen	DOID:1192	Nerve Sheath Neoplasms	-0.00412823576512816
DB04572	Thiotepa	DOID:8552	Leukemia, Myelogenous, Chronic, BCR-ABL Positive	-0.00445071621096566
DB00755	Tretinoin	DOID:8552	Leukemia, Myelogenous, Chronic, BCR-ABL Positive	-0.00447868035266302
DB01005	Hydroxyurea	DOID:8552	Leukemia, Myelogenous, Chronic, BCR-ABL Positive	-0.00448708601718656
DB13811	oblimersen	DOID:1040	Leukemia, Lymphocytic, Chronic, B-Cell	-0.00449852848321103
DB02546	Vorinostat	DOID:8552	Leukemia, Myelogenous, Chronic, BCR-ABL Positive	-0.00451422925644013
DB00541	Vincristine	DOID:8552	Leukemia, Myelogenous, Chronic, BCR-ABL Positive	-0.00457557319118268
DB00531	Cyclophosphamide	DOID:8552	Leukemia, Myelogenous, Chronic, BCR-ABL Positive	-0.00460021919529491
DB00188	Bortezomib	DOID:8552	Leukemia, Myelogenous, Chronic, BCR-ABL Positive	-0.00465227822840503
DB06287	temsirolimus	DOID:13515	Tuberous Sclerosis	-0.00466460811589825
DB02709	Resveratrol	DOID:8552	Leukemia, Myelogenous, Chronic, BCR-ABL Positive	-0.00466869633194839
DB01229	Paclitaxel	DOID:169	Neuroendocrine Tumors	-0.00470189258841031
DB01590	Everolimus	DOID:13515	Tuberous Sclerosis	-0.00472183016138422
DB01262	Decitabine	DOID:8552	Leukemia, Myelogenous, Chronic, BCR-ABL Positive	-0.00472331965457168
DB00860	Prednisolone	DOID:8552	Leukemia, Myelogenous, Chronic, BCR-ABL Positive	-0.00472580445465382
DB00328	Indomethacin	DOID:8552	Leukemia, Myelogenous, Chronic, BCR-ABL Positive	-0.00473502201735227
DB00437	Allopurinol	DOID:8552	Leukemia, Myelogenous, Chronic, BCR-ABL Positive	-0.00473918761273867
DB01008	Busulfan	DOID:8552	Leukemia, Myelogenous, Chronic, BCR-ABL Positive	-0.00474255624795655
DB00619	Imatinib Mesylate	DOID:8552	Leukemia, Myelogenous, Chronic, BCR-ABL Positive	-0.00477176564160081
DB00398	Sorafenib	DOID:8552	Leukemia, Myelogenous, Chronic, BCR-ABL Positive	-0.00478995987365155
DB00104	Octreotide	DOID:169	Neuroendocrine Tumors	-0.00479948834398963
DB01234	Dexamethasone	DOID:8552	Leukemia, Myelogenous, Chronic, BCR-ABL Positive	-0.00490727869569757
DB00309	Vindesine	DOID:8552	Leukemia, Myelogenous, Chronic, BCR-ABL Positive	-0.00496642313004942
DB00958	Carboplatin	DOID:169	Neuroendocrine Tumors	-0.00506078618680944
DB01268	Sunitinib	DOID:169	Neuroendocrine Tumors	-0.00511978832928034
DB00987	Cytarabine	DOID:8552	Leukemia, Myelogenous, Chronic, BCR-ABL Positive	-0.00525799184633619
DB00744	zileuton	DOID:8552	Leukemia, Myelogenous, Chronic, BCR-ABL Positive	-0.00527419454937012
DB01590	Everolimus	DOID:169	Neuroendocrine Tumors	-0.00544491126807428
DB04815	Clioquinol	DOID:9119	Leukemia, Myeloid, Acute	-0.00601392689943942
DB02546	Vorinostat	DOID:0060061	Lymphoma, T-Cell, Cutaneous	-0.00614647075237435
DB00188	Bortezomib	DOID:4051	Rhabdomyosarcoma, Alveolar	-0.00617696091990111
DB00553	Methoxsalen	DOID:0060061	Lymphoma, T-Cell, Cutaneous	-0.00619335717036201
DB00307	Bexarotene	DOID:0060061	Lymphoma, T-Cell, Cutaneous	-0.00639217828490341
DB00242	Cladribine	DOID:0060061	Lymphoma, T-Cell, Cutaneous	-0.00642051807366001
DB13811	oblimersen	DOID:9538	Multiple Myeloma	-0.00648597398056933
DB02901	Dihydrotestosterone	DOID:11612	Polycystic Ovary Syndrome	-0.00652485180171886
DB02709	Resveratrol	DOID:8541	Sezary Syndrome	-0.00654416709115696
DB00806	Pentoxifylline	DOID:0060061	Lymphoma, T-Cell, Cutaneous	-0.00656134433275763
DB00304	Desogestrel	DOID:11612	Polycystic Ovary Syndrome	-0.00669196461408722
DB13811	oblimersen	DOID:707	Lymphoma, B-Cell	-0.00677673118096206
DB01080	Vigabatrin	DOID:13515	Tuberous Sclerosis	-0.00684787484138411
DB00553	Methoxsalen	DOID:8691	Mycosis Fungoides	-0.00715732120387908
DB00541	Vincristine	DOID:8691	Mycosis Fungoides	-0.0071717787212055
DB00262	Carmustine	DOID:8691	Mycosis Fungoides	-0.0072463269014566
DB00855	Aminolevulinic Acid	DOID:8691	Mycosis Fungoides	-0.00739238278908178
DB01394	Colchicine	DOID:9538	Multiple Myeloma	-0.00748770337332799
DB01708	Dehydroepiandrosterone	DOID:11612	Polycystic Ovary Syndrome	-0.00757713876753224
DB01708	Dehydroepiandrosterone	DOID:299	Adenocarcinoma	-0.00785747552826982
DB00421	Spironolactone	DOID:11612	Polycystic Ovary Syndrome	-0.00902668162115789
DB05088	tetrathiomolybdate	DOID:2645	Mesothelioma	-0.00987574275492093
DB04571	Trioxsalen	DOID:8691	Mycosis Fungoides	-0.0104645974237507
DB06444	HU 211	DOID:3070	Glioma	-0.0112692189250849
DB00137	Lutein	DOID:11612	Polycystic Ovary Syndrome	-0.011971778001939
DB06412	Oxymetholone	DOID:9538	Multiple Myeloma	-0.0120637896174693
DB00281	Lidocaine	DOID:0060060	Lymphoma, Non-Hodgkin	-0.0129163580264297
DB06412	Oxymetholone	DOID:9119	Leukemia, Myeloid, Acute	-0.0133141549911193
DB15334	biochanin A	DOID:3068	Glioblastoma	-0.0138205326382705
DB06174	Noscapine	DOID:3070	Glioma	-0.0140580256496487
DB06809	plerixafor octahydrochloride	DOID:3068	Glioblastoma	-0.0150156842148547
DB06174	Noscapine	DOID:715	Leukemia, T-Cell	-0.0154387072152568
DB01698	Rutin	DOID:9538	Multiple Myeloma	-0.0155859855631803
DB00443	Betamethasone	DOID:255	Hemangioma	-0.0166755119586008
DB01136	Carvedilol	DOID:3070	Glioma	-0.0170601735052227
DB14066	tetrandrine	DOID:9119	Leukemia, Myeloid, Acute	-0.0172438731681145
DB01420	Testosterone Propionate	DOID:11612	Polycystic Ovary Syndrome	-0.0191550422781179
DB01420	Testosterone Propionate	DOID:299	Adenocarcinoma	-0.0194353790387862
DB00480	Lenalidomide	DOID:9538	Multiple Myeloma	-0.0199625849251086
DB00480	Lenalidomide	DOID:707	Lymphoma, B-Cell	-0.0202533421254054
DB00480	Lenalidomide	DOID:0060060	Lymphoma, Non-Hodgkin	-0.022470461513967
DB12874	quizartinib	DOID:9119	Leukemia, Myeloid, Acute	-0.0224748089797606
DB11648	afuresertib	DOID:9538	Multiple Myeloma	-0.0224883008763618
DB02424	geldanamycin	DOID:3068	Glioblastoma	-0.0231497534771805
DB06728	aniline	DOID:4235	Sarcoma	-0.0242611932702374
DB11648	afuresertib	DOID:8543	Hodgkin Disease	-0.0245873518817332
DB11648	afuresertib	DOID:0060060	Lymphoma, Non-Hodgkin	-0.0249961774655764
DB03057	Malondialdehyde	DOID:11612	Polycystic Ovary Syndrome	-0.0251589210393421
DB00571	Propranolol	DOID:255	Hemangioma	-0.0252462099499643
DB00448	Lansoprazole	DOID:9206	Barrett Esophagus	-0.0253549822467109
DB00904	Ondansetron	DOID:171	Neuroectodermal Tumors	-0.0261369308734501
DB11617	Aclarubicin	DOID:9119	Leukemia, Myeloid, Acute	-0.0273155484065721
DB00742	Mannitol	DOID:3070	Glioma	-0.0287939137930968
DB03057	Malondialdehyde	DOID:8552	Leukemia, Myelogenous, Chronic, BCR-ABL Positive	-0.029168269345017
DB00134	Methionine	DOID:3070	Glioma	-0.0300182219869287
DB01095	Fluvastatin	DOID:9538	Multiple Myeloma	-0.0301273270421196
DB06757	Manganese	DOID:3068	Glioblastoma	-0.0302447534722001
DB00724	Imiquimod	DOID:2513	Carcinoma, Basal Cell	-0.0308396807304844
DB00724	Imiquimod	DOID:8632	Sarcoma, Kaposi	-0.0309571662788583
DB12948	3,4-dihydroxybenzohydroxamic acid	DOID:3071	Gliosarcoma	-0.0309795509129553
DB00724	Imiquimod	DOID:255	Hemangioma	-0.0329034638599019
DB12948	3,4-dihydroxybenzohydroxamic acid	DOID:3070	Glioma	-0.0335473002764736
DB11919	O(6)-benzylguanine	DOID:3070	Glioma	-0.0341459736145168
DB05260	gallium nitrate	DOID:0060060	Lymphoma, Non-Hodgkin	-0.0343903260222275
DB00213	Pantoprazole	DOID:9206	Barrett Esophagus	-0.0352339830533463
DB05258	Interferon-alpha	DOID:8552	Leukemia, Myelogenous, Chronic, BCR-ABL Positive	-0.0353093667414878
DB00863	Ranitidine	DOID:9206	Barrett Esophagus	-0.0367094062841595
DB12948	3,4-dihydroxybenzohydroxamic acid	DOID:0050902	Medulloblastoma	-0.0371668719062896
DB11467	Thiostrepton	DOID:9538	Multiple Myeloma	-0.0397269951863334
DB06732	beta-Naphthoflavone	DOID:3172	Adenoma	-0.042421752380058
DB00909	Zonisamide	DOID:9538	Multiple Myeloma	-0.0426089645933687
DB04106	fotemustine	DOID:3070	Glioma	-0.0428980290260578
DB08889	carfilzomib	DOID:9538	Multiple Myeloma	-0.0434085304766542
DB00727	Nitroglycerin	DOID:4928	Cholangiocarcinoma	-0.0456154661292023
DB00627	Niacin	DOID:9119	Leukemia, Myeloid, Acute	-0.0461719555058286
DB04106	fotemustine	DOID:3068	Glioblastoma	-0.0471322656266461
DB06769	Bendamustine Hydrochloride	DOID:1040	Leukemia, Lymphocytic, Chronic, B-Cell	-0.0472639511694008
DB01357	Mestranol	DOID:3172	Adenoma	-0.0476479600816588
DB09054	idelalisib	DOID:1037	Leukemia, Lymphoid	-0.0478637024034809
DB06641	perifosine	DOID:3068	Glioblastoma	-0.0482053301921212
DB06769	Bendamustine Hydrochloride	DOID:1037	Leukemia, Lymphoid	-0.0495594639635636
DB09054	idelalisib	DOID:0060058	Lymphoma	-0.0503514857922662
DB01099	Flucytosine	DOID:3068	Glioblastoma	-0.0506114701565889
DB04655	metoprine	DOID:299	Adenocarcinoma	-0.0507198342865757
DB00014	Goserelin	DOID:127	Choroid Neoplasms	-0.0514337165198988
DB04944	acadesine	DOID:1040	Leukemia, Lymphocytic, Chronic, B-Cell	-0.0531742691181249
DB11890	Cilengitide	DOID:3068	Glioblastoma	-0.0543455720991532
DB04655	metoprine	DOID:8691	Mycosis Fungoides	-0.0570450513616146
DB00254	Doxycycline	DOID:0060058	Lymphoma	-0.0640182927928061
DB05220	MLN 8237	DOID:769	Neuroblastoma	-0.0642564825449903
DB00338	Omeprazole	DOID:9206	Barrett Esophagus	-0.0687043772600059
DB06810	Plicamycin	DOID:3247	Rhabdomyosarcoma	-0.0704553551158231
DB01217	Anastrozole	DOID:299	Adenocarcinoma	-0.0722089673786182
