# Supplementary material for: DDCM: A Computational Strategy for Drug Repositioning Based on Support-Vector Regression Algorithm
Source: Int J Mol Sci. 2024 May 12;25(10):5267. doi: 10.3390/ijms25105267 (PMC11121335; doi:10.3390/ijms25105267)
Supplement: Supplementary file 1 [file ijms-25-05267-s001.zip › File S4/1_c04.588_CorScore/growth hormone secreting pituitary adenoma_score.csv]

DrugBankID	DrugName	DOID	DiseaseName	score
-0.00119606802833054	0.000105773655942603
DB00050	cetrorelix	DOID:9538	Multiple Myeloma	0.147926370360248
DB01217	Anastrozole	DOID:299	Adenocarcinoma	0.0596295790863251
DB00421	Spironolactone	DOID:11612	Polycystic Ovary Syndrome	0.0566006673489609
DB01700	AICA ribonucleotide	DOID:3068	Glioblastoma	0.0559194316016733
DB00480	Lenalidomide	DOID:707	Lymphoma, B-Cell	0.0480035547007778
DB00480	Lenalidomide	DOID:9538	Multiple Myeloma	0.0475548042355244
DB05088	tetrathiomolybdate	DOID:2645	Mesothelioma	0.0472216457018781
DB00480	Lenalidomide	DOID:0060060	Lymphoma, Non-Hodgkin	0.0463400801245666
DB01420	Testosterone Propionate	DOID:11612	Polycystic Ovary Syndrome	0.0447394044994546
DB01420	Testosterone Propionate	DOID:299	Adenocarcinoma	0.0437177134807515
DB06641	perifosine	DOID:3068	Glioblastoma	0.0436703919466489
DB00446	Chloramphenicol	DOID:9119	Leukemia, Myeloid, Acute	0.0436696760212963
DB06810	Plicamycin	DOID:3247	Rhabdomyosarcoma	0.0393345802840223
DB09054	idelalisib	DOID:1037	Leukemia, Lymphoid	0.0391037044507996
DB09054	idelalisib	DOID:0060058	Lymphoma	0.0375512613352715
DB00422	Methylphenidate	DOID:687	Hepatoblastoma	0.034404475776117
DB00590	Doxazosin	DOID:127	Choroid Neoplasms	0.033780597120596
DB11175	picolinic acid	DOID:3172	Adenoma	0.0336167529956163
DB04106	fotemustine	DOID:3070	Glioma	0.0327177913000703
DB01357	Mestranol	DOID:3172	Adenoma	0.0305257931779302
DB06536	tesaglitazar	DOID:3355	Fibrosarcoma	0.0297696495490267
DB04106	fotemustine	DOID:3068	Glioblastoma	0.0296692607823336
DB06536	tesaglitazar	DOID:255	Hemangioma	0.0288678364055468
DB00947	Fulvestrant	DOID:769	Neuroblastoma	0.0286814609504243
DB08868	Fingolimod Hydrochloride	DOID:8552	Leukemia, Myelogenous, Chronic, BCR-ABL Positive	0.0268375088975886
DB04868	4-methyl-N-(3-(4-methylimidazol-1-yl)-5-(trifluoromethyl)phenyl)-3-((4-pyridin-3-ylpyrimidin-2-yl)amino)benzamide	DOID:8552	Leukemia, Myelogenous, Chronic, BCR-ABL Positive	0.0265380972038214
DB08889	carfilzomib	DOID:9538	Multiple Myeloma	0.026528620587745
DB00742	Mannitol	DOID:3070	Glioma	0.025225614563156
DB00336	Nitrofurazone	DOID:4440	Seminoma	0.0250095912555715
DB00196	Fluconazole	DOID:3068	Glioblastoma	0.0247030041121172
DB00304	Desogestrel	DOID:11612	Polycystic Ovary Syndrome	0.024651067158459
DB02375	myricetin	DOID:3068	Glioblastoma	0.0236835573774077
DB00627	Niacin	DOID:9119	Leukemia, Myeloid, Acute	0.0226212307937642
DB00571	Propranolol	DOID:255	Hemangioma	0.0220056763430942
DB08882	Linagliptin	DOID:5119	Ovarian Cysts	0.0217973760380828
DB01073	fludarabine	DOID:1040	Leukemia, Lymphocytic, Chronic, B-Cell	0.0210850199803869
DB01394	Colchicine	DOID:9538	Multiple Myeloma	0.0208440948374727
DB01073	fludarabine	DOID:1037	Leukemia, Lymphoid	0.0198120162932938
DB01073	fludarabine	DOID:9119	Leukemia, Myeloid, Acute	0.0192882552840049
DB11467	Thiostrepton	DOID:9538	Multiple Myeloma	0.0182510651046005
DB00681	Amphotericin B	DOID:3068	Glioblastoma	0.0175750569641113
DB01698	Rutin	DOID:9538	Multiple Myeloma	0.0174393702209201
DB01136	Carvedilol	DOID:3070	Glioma	0.0174099654223163
DB04258	seocalcitol	DOID:3070	Glioma	0.0169022187943729
DB13014	hypericin	DOID:3068	Glioblastoma	0.0151829551652433
DB00137	Lutein	DOID:11612	Polycystic Ovary Syndrome	0.0148490629564698
DB01211	Clarithromycin	DOID:9538	Multiple Myeloma	0.0141453675368638
DB06809	plerixafor octahydrochloride	DOID:3068	Glioblastoma	0.0139900074129824
DB06732	beta-Naphthoflavone	DOID:3172	Adenoma	0.0139380209778658
DB15304	Carrageenan	DOID:3355	Fibrosarcoma	0.0129297531589706
DB00583	Carnitine	DOID:0060060	Lymphoma, Non-Hodgkin	0.011902527091916
DB00281	Lidocaine	DOID:0060060	Lymphoma, Non-Hodgkin	0.00978972375423264
DB06595	midostaurin	DOID:349	Carcinoma, Signet Ring Cell	0.00938211971437812
DB00448	Lansoprazole	DOID:9206	Barrett Esophagus	0.00925297869716434
DB06595	midostaurin	DOID:9119	Leukemia, Myeloid, Acute	0.00774078684358652
DB09350	Piperonyl Butoxide	DOID:3172	Adenoma	0.00723258656902675
DB00352	Thioguanine	DOID:1037	Leukemia, Lymphoid	0.00687156970439419
DB03057	Malondialdehyde	DOID:11612	Polycystic Ovary Syndrome	0.00671196854608429
DB01177	Idarubicin	DOID:9538	Multiple Myeloma	0.00642772448753611
DB00352	Thioguanine	DOID:9119	Leukemia, Myeloid, Acute	0.00634780869493368
DB01177	Idarubicin	DOID:9119	Leukemia, Myeloid, Acute	0.00601684576094287
DB13911	Eosine I Bluish	DOID:715	Leukemia, T-Cell	0.00544597964507111
DB01162	Terazosin	DOID:2671	Carcinoma, Transitional Cell	0.0053068466608766
DB01177	Idarubicin	DOID:0060060	Lymphoma, Non-Hodgkin	0.00521300037661089
DB01177	Idarubicin	DOID:0060058	Lymphoma	0.00498816365484974
DB05258	Interferon-alpha	DOID:8552	Leukemia, Myelogenous, Chronic, BCR-ABL Positive	0.00400244269545626
DB03057	Malondialdehyde	DOID:8552	Leukemia, Myelogenous, Chronic, BCR-ABL Positive	0.00356626967365685
DB01373	Calcium	DOID:0060060	Lymphoma, Non-Hodgkin	0.00341896745481811
DB13964	Peanut Oil	DOID:3172	Adenoma	0.00341876753016167
DB00863	Ranitidine	DOID:9206	Barrett Esophagus	0.00326170531771723
DB05260	gallium nitrate	DOID:0060060	Lymphoma, Non-Hodgkin	0.00235224486108808
DB00262	Carmustine	DOID:3071	Gliosarcoma	0.00231468669877326
DB01373	Calcium	DOID:8552	Leukemia, Myelogenous, Chronic, BCR-ABL Positive	0.00229233681354845
DB04690	Camptothecin	DOID:3071	Gliosarcoma	0.00228327272693728
DB00970	Dactinomycin	DOID:1967	Leiomyosarcoma	0.00205090449315214
DB00531	Cyclophosphamide	DOID:3071	Gliosarcoma	0.00203877900125742
DB01229	Paclitaxel	DOID:1967	Leiomyosarcoma	0.00200372271396536
DB00997	Doxorubicin	DOID:8632	Sarcoma, Kaposi	0.00199223223128885
DB00541	Vincristine	DOID:8632	Sarcoma, Kaposi	0.00195543200298181
DB01181	Ifosfamide	DOID:1967	Leiomyosarcoma	0.00191708811903689
DB00290	Bleomycin	DOID:8632	Sarcoma, Kaposi	0.00189603867531517
DB00853	Temozolomide	DOID:3071	Gliosarcoma	0.00188664634646328
DB00945	Aspirin	DOID:1967	Leiomyosarcoma	0.00186642535518615
DB00309	Vindesine	DOID:1967	Leiomyosarcoma	0.00185349120972918
DB00563	Methotrexate	DOID:2513	Carcinoma, Basal Cell	0.00183989606080147
DB01248	Docetaxel	DOID:1967	Leiomyosarcoma	0.00182751571492755
DB00635	Prednisone	DOID:1967	Leiomyosarcoma	0.00182373413070685
DB01181	Ifosfamide	DOID:5485	Sarcoma, Synovial	0.001805490502428
DB00997	Doxorubicin	DOID:1967	Leiomyosarcoma	0.00175986518903025
DB00958	Carboplatin	DOID:1967	Leiomyosarcoma	0.00172818848129052
DB00541	Vincristine	DOID:1967	Leiomyosarcoma	0.00172306496035201
DB03733	ethylene dichloride	DOID:3172	Adenoma	0.00167238599807938
DB00997	Doxorubicin	DOID:5485	Sarcoma, Synovial	0.00164826757232099
DB00515	Cisplatin	DOID:1967	Leiomyosarcoma	0.00164713791085734
DB00570	Vinblastine	DOID:8632	Sarcoma, Kaposi	0.00163569955977171
DB00997	Doxorubicin	DOID:2513	Carcinoma, Basal Cell	0.00163033802618483
DB00495	Zidovudine	DOID:8632	Sarcoma, Kaposi	0.00161186097950643
DB00541	Vincristine	DOID:5485	Sarcoma, Synovial	0.00161146734381511
DB04365	Arecoline	DOID:2513	Carcinoma, Basal Cell	0.0015437831374686
DB00515	Cisplatin	DOID:5485	Sarcoma, Synovial	0.00153554029435153
DB00853	Temozolomide	DOID:8632	Sarcoma, Kaposi	0.00150328075424182
DB01041	Thalidomide	DOID:8632	Sarcoma, Kaposi	0.0015018844930164
DB01234	Dexamethasone	DOID:3355	Fibrosarcoma	0.00148779051510272
DB00773	Etoposide	DOID:1967	Leiomyosarcoma	0.0014747591635733
DB00428	Streptozocin	DOID:5485	Sarcoma, Synovial	0.0014680192264193
DB09110	Mesna	DOID:1967	Leiomyosarcoma	0.00144893358208141
DB00851	Dacarbazine	DOID:1967	Leiomyosarcoma	0.00143531218199149
DB00993	Azathioprine	DOID:2513	Carcinoma, Basal Cell	0.00142554360432161
DB00531	Cyclophosphamide	DOID:1967	Leiomyosarcoma	0.0014230463667491
DB00361	Vinorelbine	DOID:4552	Carcinoma, Large Cell	0.00141497750133378
DB01229	Paclitaxel	DOID:4552	Carcinoma, Large Cell	0.00139452688866009
DB10345	Dust	DOID:139	Papilloma	0.00136378983062862
DB00773	Etoposide	DOID:5485	Sarcoma, Synovial	0.00136316154700182
DB01168	Procarbazine	DOID:2671	Carcinoma, Transitional Cell	0.00135918002679284
DB00563	Methotrexate	DOID:3371	Chondrosarcoma	0.00133660122048045
DB00741	Hydrocortisone	DOID:1040	Leukemia, Lymphocytic, Chronic, B-Cell	0.00131780104052319
DB03843	Formaldehyde	DOID:1967	Leiomyosarcoma	0.00131095572833422
DB01181	Ifosfamide	DOID:4552	Carcinoma, Large Cell	0.00130789229422667
DB04630	Aldosterone	DOID:3172	Adenoma	0.00127852005468048
DB11091	Hydrogen Peroxide	DOID:139	Papilloma	0.00126286236550837
DB00970	Dactinomycin	DOID:2671	Carcinoma, Transitional Cell	0.00125675821834436
DB01132	Pioglitazone	DOID:139	Papilloma	0.00125324552411559
DB00515	Cisplatin	DOID:3355	Fibrosarcoma	0.00124994035138097
DB00619	Imatinib Mesylate	DOID:3070	Glioma	0.00124129040221559
DB01169	Arsenic Trioxide	DOID:3355	Fibrosarcoma	0.00123697745239658
DB06774	Capsaicin	DOID:139	Papilloma	0.00122314627071956
DB06510	muraglitazar	DOID:139	Papilloma	0.00122217012246497
DB04743	nimesulide	DOID:139	Papilloma	0.0012213394558031
DB01168	Procarbazine	DOID:3070	Glioma	0.00121966248840516
DB01229	Paclitaxel	DOID:2671	Carcinoma, Transitional Cell	0.00120957643891422
DB00126	Ascorbic Acid	DOID:139	Papilloma	0.00119613553620472
DB12298	5-hydroxymethylfurfural	DOID:139	Papilloma	0.00119299113193464
DB00563	Methotrexate	DOID:1040	Leukemia, Lymphocytic, Chronic, B-Cell	0.00118537019622649
DB01406	Danazol	DOID:3172	Adenoma	0.00117769316178195
DB00563	Methotrexate	DOID:2671	Carcinoma, Transitional Cell	0.00117527694850099
DB01592	Iron	DOID:139	Papilloma	0.00117365667667129
DB11119	Sodium Iodide	DOID:3070	Glioma	0.00116846269069035
DB08809	Dichloroacetic Acid	DOID:139	Papilloma	0.00116204209891367
DB11616	pirarubicin	DOID:5485	Sarcoma, Synovial	0.00115920418583512
DB00829	Diazepam	DOID:2671	Carcinoma, Transitional Cell	0.00114843280960996
DB00675	Tamoxifen	DOID:2671	Carcinoma, Transitional Cell	0.00114703800204229
DB00305	Mitomycin	DOID:2671	Carcinoma, Transitional Cell	0.0011363939834632
DB01204	Mitoxantrone	DOID:1040	Leukemia, Lymphocytic, Chronic, B-Cell	0.00112778519405342
DB01181	Ifosfamide	DOID:2671	Carcinoma, Transitional Cell	0.00112294184426475
DB00171	Adenosine Triphosphate	DOID:4552	Carcinoma, Large Cell	0.00111968424817348
DB01483	Barbital	DOID:139	Papilloma	0.00111839235693998
DB09053	PCI 32765	DOID:1040	Leukemia, Lymphocytic, Chronic, B-Cell	0.0011177665589258
DB01204	Mitoxantrone	DOID:2671	Carcinoma, Transitional Cell	0.00111769194661386
DB00860	Prednisolone	DOID:2671	Carcinoma, Transitional Cell	0.0010944315739883
DB00184	Nicotine	DOID:2671	Carcinoma, Transitional Cell	0.00108708332953099
DB00945	Aspirin	DOID:2671	Carcinoma, Transitional Cell	0.00107227908035877
DB01229	Paclitaxel	DOID:3070	Glioma	0.00107005890057503
DB06510	muraglitazar	DOID:2671	Carcinoma, Transitional Cell	0.00106490953243378
DB00603	Medroxyprogesterone Acetate	DOID:1040	Leukemia, Lymphocytic, Chronic, B-Cell	0.00106360421975809
DB04930	Permethrin	DOID:3172	Adenoma	0.00105963968067001
DB00309	Vindesine	DOID:2671	Carcinoma, Transitional Cell	0.0010593449350229
DB08828	HhAntag691	DOID:2513	Carcinoma, Basal Cell	0.00105271994033844
DB00987	Cytarabine	DOID:1040	Leukemia, Lymphocytic, Chronic, B-Cell	0.00105012485438343
DB02994	Cacodylic Acid	DOID:139	Papilloma	0.00104915857432968
DB09096	Benzoyl Peroxide	DOID:139	Papilloma	0.00104141692987796
DB00515	Cisplatin	DOID:4552	Carcinoma, Large Cell	0.00103794208593787
DB15588	ursolic acid	DOID:139	Papilloma	0.00103650266260867
DB04365	Arecoline	DOID:139	Papilloma	0.00103642461518382
DB00563	Methotrexate	DOID:3070	Glioma	0.00103575941022043
DB00762	Irinotecan	DOID:769	Neuroblastoma	0.00103419662878628
DB00762	Irinotecan	DOID:3070	Glioma	0.00103342097552327
DB01248	Docetaxel	DOID:2671	Carcinoma, Transitional Cell	0.00103336944014908
DB14001	alpha-Tocopherol	DOID:3070	Glioma	0.00103074649925171
DB00635	Prednisone	DOID:2671	Carcinoma, Transitional Cell	0.00102958785578987
DB03496	alvocidib	DOID:1040	Leukemia, Lymphocytic, Chronic, B-Cell	0.00102291346066767
DB13178	Inositol	DOID:3172	Adenoma	0.00102244298760655
DB01327	Cefazolin	DOID:2671	Carcinoma, Transitional Cell	0.00102233323170523
DB08895	tofacitinib	DOID:3172	Adenoma	0.00102181410069723
DB00252	Phenytoin	DOID:1040	Leukemia, Lymphocytic, Chronic, B-Cell	0.00101835034848978
DB00675	Tamoxifen	DOID:3070	Glioma	0.00100752046342033
DB01262	Decitabine	DOID:769	Neuroblastoma	0.000998058967382909
DB01181	Ifosfamide	DOID:769	Neuroblastoma	0.00098419995918091
DB02656	2-(4-morpholinyl)-8-phenyl-4H-1-benzopyran-4-one	DOID:3070	Glioma	0.000981954461255253
DB00437	Allopurinol	DOID:2671	Carcinoma, Transitional Cell	0.00096796325806674
DB01390	Sodium Bicarbonate	DOID:139	Papilloma	0.000966456935016669
DB00997	Doxorubicin	DOID:2671	Carcinoma, Transitional Cell	0.000965718914188885
DB00328	Indomethacin	DOID:3355	Fibrosarcoma	0.000963708110009166
DB01483	Barbital	DOID:2671	Carcinoma, Transitional Cell	0.000961131766890975
DB14513	Magnesium	DOID:3172	Adenoma	0.000961066519303045
DB12662	naveglitazar	DOID:3355	Fibrosarcoma	0.000952811291242518
DB01234	Dexamethasone	DOID:3070	Glioma	0.000951324261486187
DB00537	Ciprofloxacin	DOID:2671	Carcinoma, Transitional Cell	0.000946593018906251
DB00188	Bortezomib	DOID:2671	Carcinoma, Transitional Cell	0.000942214741007853
DB01234	Dexamethasone	DOID:3172	Adenoma	0.000939370568699183
DB00242	Cladribine	DOID:1040	Leukemia, Lymphocytic, Chronic, B-Cell	0.000937929613876388
DB00958	Carboplatin	DOID:2671	Carcinoma, Transitional Cell	0.000934042206234987
DB00541	Vincristine	DOID:2671	Carcinoma, Transitional Cell	0.000928918685736125
DB00945	Aspirin	DOID:349	Carcinoma, Signet Ring Cell	0.000926940502366625
DB06767	Ammonium Chloride	DOID:139	Papilloma	0.000922224166039588
DB00554	Piroxicam	DOID:3172	Adenoma	0.000921500790757247
DB00945	Aspirin	DOID:3172	Adenoma	0.000920807849419992
DB00309	Vindesine	DOID:769	Neuroblastoma	0.000920603049887381
DB06510	muraglitazar	DOID:3172	Adenoma	0.000913438301436215
DB12418	Saccharin	DOID:139	Papilloma	0.000912756087306638
DB00564	Carbamazepine	DOID:1040	Leukemia, Lymphocytic, Chronic, B-Cell	0.000904837458752351
DB00603	Medroxyprogesterone Acetate	DOID:3172	Adenoma	0.000902039741497652
DB00822	Disulfiram	DOID:1040	Leukemia, Lymphocytic, Chronic, B-Cell	0.000901577619513694
DB00126	Ascorbic Acid	DOID:3070	Glioma	0.000899357408030588
DB04572	Thiotepa	DOID:2671	Carcinoma, Transitional Cell	0.00089840922528316
DB01248	Docetaxel	DOID:3070	Glioma	0.000893851901840093
DB04827	Urethane	DOID:3172	Adenoma	0.000893073757267205
DB02994	Cacodylic Acid	DOID:2671	Carcinoma, Transitional Cell	0.000891897984409407
DB00481	Raloxifene Hydrochloride	DOID:2671	Carcinoma, Transitional Cell	0.000874479193598166
DB00252	Phenytoin	DOID:769	Neuroblastoma	0.000869515215840822
DB00441	gemcitabine	DOID:4552	Carcinoma, Large Cell	0.000869090605083101
DB00175	Pravastatin	DOID:3172	Adenoma	0.000864770598877618
DB00925	Phenoxybenzamine	DOID:1040	Leukemia, Lymphocytic, Chronic, B-Cell	0.000863483843148386
DB08809	Dichloroacetic Acid	DOID:3172	Adenoma	0.000853310277880704
DB00515	Cisplatin	DOID:2671	Carcinoma, Transitional Cell	0.000852991636193557
DB11672	Curcumin	DOID:3172	Adenoma	0.000852084942981158
DB01169	Arsenic Trioxide	DOID:1040	Leukemia, Lymphocytic, Chronic, B-Cell	0.000850121984800657
DB07352	Apigenin	DOID:3070	Glioma	0.000848097410682747
DB01393	Bezafibrate	DOID:1040	Leukemia, Lymphocytic, Chronic, B-Cell	0.000847527801845983
DB00201	Caffeine	DOID:2671	Carcinoma, Transitional Cell	0.000837040312991911
DB00650	Leucovorin	DOID:3070	Glioma	0.000827873654374801
DB00997	Doxorubicin	DOID:769	Neuroblastoma	0.000826977029181376
DB00482	Celecoxib	DOID:769	Neuroblastoma	0.000824724502614661
DB00531	Cyclophosphamide	DOID:4552	Carcinoma, Large Cell	0.000813850541829298
DB00317	Gefitinib	DOID:2671	Carcinoma, Transitional Cell	0.000809568464124156
DB14085	Cadmium	DOID:2671	Carcinoma, Transitional Cell	0.000809308531682918
DB00188	Bortezomib	DOID:769	Neuroblastoma	0.000803472856314536
DB00586	Diclofenac	DOID:769	Neuroblastoma	0.000803023821435701
DB00188	Bortezomib	DOID:3070	Glioma	0.000802697202814274
DB00318	Codeine	DOID:2671	Carcinoma, Transitional Cell	0.000798197080772323
DB00958	Carboplatin	DOID:769	Neuroblastoma	0.000795300321265447
DB00958	Carboplatin	DOID:3070	Glioma	0.000794524667768904
DB00541	Vincristine	DOID:769	Neuroblastoma	0.000790176800591003
DB00541	Vincristine	DOID:3070	Glioma	0.000789401147436686
DB01083	Orlistat	DOID:1040	Leukemia, Lymphocytic, Chronic, B-Cell	0.000789369315264844
DB00531	Cyclophosphamide	DOID:139	Papilloma	0.000786160682022242
DB00291	Chlorambucil	DOID:1040	Leukemia, Lymphocytic, Chronic, B-Cell	0.000774748406752779
DB00313	Valproic Acid	DOID:1618	Fibroadenoma	0.000767762323781829
DB00795	Sulfasalazine	DOID:139	Papilloma	0.000766054358349911
DB00262	Carmustine	DOID:3070	Glioma	0.000765290250880058
DB00291	Chlorambucil	DOID:2671	Carcinoma, Transitional Cell	0.000764655159040607
DB00995	Auranofin	DOID:3172	Adenoma	0.00076156464861309
DB00993	Azathioprine	DOID:2671	Carcinoma, Transitional Cell	0.000760924492236793
DB04572	Thiotepa	DOID:769	Neuroblastoma	0.00075966734025883
DB04572	Thiotepa	DOID:3070	Glioma	0.000758891686682101
DB06755	beta Carotene	DOID:3070	Glioma	0.000756058442087804
DB12418	Saccharin	DOID:2671	Carcinoma, Transitional Cell	0.000755495497223525
DB00877	Sirolimus	DOID:1040	Leukemia, Lymphocytic, Chronic, B-Cell	0.000749779238460136
DB02994	Cacodylic Acid	DOID:3172	Adenoma	0.000740426753497326
DB00605	Sulindac	DOID:3172	Adenoma	0.000738349292307972
DB04690	Camptothecin	DOID:3070	Glioma	0.000733876279044633
DB08398	2-amino-1-methyl-6-phenylimidazo(4,5-b)pyridine	DOID:3172	Adenoma	0.000719241837656693
DB00515	Cisplatin	DOID:769	Neuroblastoma	0.000714249750982655
DB00136	Calcitriol	DOID:3070	Glioma	0.000714129443797996
DB00515	Cisplatin	DOID:3070	Glioma	0.000713474097554779
DB00780	Phenelzine	DOID:3172	Adenoma	0.000709235417833621
DB00501	Cimetidine	DOID:349	Carcinoma, Signet Ring Cell	0.000701512194135213
DB01169	Arsenic Trioxide	DOID:769	Neuroblastoma	0.000701286852076533
DB00530	Erlotinib Hydrochloride	DOID:3070	Glioma	0.00070061432545564
DB01169	Arsenic Trioxide	DOID:3070	Glioma	0.0007005111987755
DB00181	Baclofen	DOID:2671	Carcinoma, Transitional Cell	0.000687338861908627
DB01393	Bezafibrate	DOID:3172	Adenoma	0.000685963323522488
DB00201	Caffeine	DOID:3172	Adenoma	0.000685569081981908
DB00441	gemcitabine	DOID:2671	Carcinoma, Transitional Cell	0.000684140154886038
DB00220	Nelfinavir	DOID:3962	Adenocarcinoma, Follicular	0.000681764062327495
DB01008	Busulfan	DOID:769	Neuroblastoma	0.000674717262256642
DB09110	Mesna	DOID:2671	Carcinoma, Transitional Cell	0.000654787307293892
DB00331	Metformin	DOID:11612	Polycystic Ovary Syndrome	0.000652980381816371
DB08865	Crizotinib	DOID:769	Neuroblastoma	0.000650195044281255
DB00197	Troglitazone	DOID:769	Neuroblastoma	0.000648068426251081
DB00197	Troglitazone	DOID:3070	Glioma	0.000647292772941111
DB02709	Resveratrol	DOID:3070	Glioma	0.000646744411914136
DB01065	Melatonin	DOID:3172	Adenoma	0.000644365487188204
DB00313	Valproic Acid	DOID:255	Hemangioma	0.000644079988959063
DB00531	Cyclophosphamide	DOID:1040	Leukemia, Lymphocytic, Chronic, B-Cell	0.000638993339278793
DB00982	Isotretinoin	DOID:769	Neuroblastoma	0.000636303519036364
DB02709	Resveratrol	DOID:3172	Adenoma	0.000634790719359946
DB00531	Cyclophosphamide	DOID:2671	Carcinoma, Transitional Cell	0.00062890009175386
DB11082	Coal Tar	DOID:3172	Adenoma	0.00062647431351175
DB00938	Salmeterol Xinafoate	DOID:4310	Smooth Muscle Tumor	0.00061919426560102
DB01168	Procarbazine	DOID:5241	Hemangioblastoma	0.000609692191841486
DB00570	Vinblastine	DOID:2671	Carcinoma, Transitional Cell	0.000609186242875915
DB00795	Sulfasalazine	DOID:2671	Carcinoma, Transitional Cell	0.000608793768267103
DB00812	Phenylbutazone	DOID:139	Papilloma	0.00060493584091741
DB13178	Inositol	DOID:11612	Polycystic Ovary Syndrome	0.000602465616910897
DB00396	Progesterone	DOID:11612	Polycystic Ovary Syndrome	0.000591595430002024
DB00641	Simvastatin	DOID:3070	Glioma	0.000590758745636289
DB00860	Prednisolone	DOID:255	Hemangioma	0.000589567145776671
DB00997	Doxorubicin	DOID:1618	Fibroadenoma	0.000584536820742266
DB00313	Valproic Acid	DOID:11612	Polycystic Ovary Syndrome	0.000577495815592317
DB03419	Uracil	DOID:139	Papilloma	0.000564369367469997
DB00541	Vincristine	DOID:3308	Carcinoma, Embryonal	0.000562034142357438
DB00773	Etoposide	DOID:769	Neuroblastoma	0.00054187100386437
DB00773	Etoposide	DOID:3070	Glioma	0.000541095350669752
DB11135	Selenium	DOID:11612	Polycystic Ovary Syndrome	0.000541042627060329
DB09276	Gold Sodium Thiomalate	DOID:3172	Adenoma	0.000535921552106539
DB01206	Lomustine	DOID:3070	Glioma	0.000534670399429577
DB00544	Fluorouracil	DOID:3070	Glioma	0.00053097992191552
DB01174	Phenobarbital	DOID:2671	Carcinoma, Transitional Cell	0.000530348525029801
DB00635	Prednisone	DOID:255	Hemangioma	0.000524723427490315
DB08633	O-(Chloroacetylcarbamoyl)fumagillol	DOID:2671	Carcinoma, Transitional Cell	0.000518919567503818
DB09110	Mesna	DOID:769	Neuroblastoma	0.000516045422299573
DB01219	Dantrolene	DOID:1040	Leukemia, Lymphocytic, Chronic, B-Cell	0.000506649616909039
DB00290	Bleomycin	DOID:3308	Carcinoma, Embryonal	0.000502640814850287
DB00851	Dacarbazine	DOID:769	Neuroblastoma	0.000502424021911408
DB00277	Theophylline	DOID:1040	Leukemia, Lymphocytic, Chronic, B-Cell	0.000499609537881685
DB01219	Dantrolene	DOID:2671	Carcinoma, Transitional Cell	0.000496556369188873
DB00996	Gabapentin	DOID:3172	Adenoma	0.000496051972643772
DB00158	Folic Acid	DOID:3172	Adenoma	0.000494585438402129
DB00531	Cyclophosphamide	DOID:769	Neuroblastoma	0.000490158206826952
DB00531	Cyclophosphamide	DOID:3070	Glioma	0.000489382553505436
DB04216	Quercetin	DOID:3070	Glioma	0.000485513576647324
DB01041	Thalidomide	DOID:1040	Leukemia, Lymphocytic, Chronic, B-Cell	0.00048546442345786
DB13950	Win 55212-2	DOID:3070	Glioma	0.000481049089456499
DB04539	glyphosate	DOID:11612	Polycystic Ovary Syndrome	0.000479267609707724
DB03783	Phenacetin	DOID:2671	Carcinoma, Transitional Cell	0.000476038334256152
DB00126	Ascorbic Acid	DOID:11612	Polycystic Ovary Syndrome	0.000467426344666056
DB01582	Sulfamethazine	DOID:3172	Adenoma	0.000459505933592595
DB00698	Nitrofurantoin	DOID:2671	Carcinoma, Transitional Cell	0.000455780175005683
DB00682	Warfarin	DOID:2671	Carcinoma, Transitional Cell	0.000443136820741642
DB08398	2-amino-1-methyl-6-phenylimidazo(4,5-b)pyridine	DOID:8719	Carcinoma in Situ	0.000438277258493814
DB01593	Zinc	DOID:3070	Glioma	0.000433802982445376
DB01168	Procarbazine	DOID:707	Lymphoma, B-Cell	0.000432137770104379
DB00328	Indomethacin	DOID:3070	Glioma	0.000427241856383754
DB00563	Methotrexate	DOID:5241	Hemangioblastoma	0.000425789113525355
DB00328	Indomethacin	DOID:3172	Adenoma	0.000415288163708661
DB00898	Ethanol	DOID:3172	Adenoma	0.000414980768542007
DB12116	epigallocatechin gallate	DOID:3172	Adenoma	0.000392475936428927
DB00959	Methylprednisolone	DOID:1040	Leukemia, Lymphocytic, Chronic, B-Cell	0.000391911622415409
DB00927	Famotidine	DOID:3172	Adenoma	0.00038483529899146
DB01174	Phenobarbital	DOID:3172	Adenoma	0.000378877294134262
DB00763	Methimazole	DOID:3172	Adenoma	0.000368453944701353
DB03843	Formaldehyde	DOID:3172	Adenoma	0.000365338222555567
DB00842	Oxazepam	DOID:3172	Adenoma	0.000363979457775599
DB12072	orantinib	DOID:3070	Glioma	0.000362255724707345
DB11152	Trichloroacetic Acid	DOID:3172	Adenoma	0.000361730892528712
DB00780	Phenelzine	DOID:255	Hemangioma	0.000355842220612985
DB11094	Vitamin D	DOID:2512	Basal Cell Nevus Syndrome	0.000355207314333351
DB06757	Manganese	DOID:3068	Glioblastoma	0.000341524997645993
DB00252	Phenytoin	DOID:687	Hepatoblastoma	0.000338528320096999
DB00853	Temozolomide	DOID:769	Neuroblastoma	0.000338025552082
DB01006	Letrozole	DOID:11612	Polycystic Ovary Syndrome	0.000337606361720245
DB00853	Temozolomide	DOID:3070	Glioma	0.000337249898815718
DB01041	Thalidomide	DOID:3070	Glioma	0.000335853637613449
DB01042	Melphalan	DOID:769	Neuroblastoma	0.000332503797814399
DB01042	Melphalan	DOID:3070	Glioma	0.00033172814454634
DB00853	Temozolomide	DOID:3172	Adenoma	0.000325296205987969
DB00712	Flurbiprofen	DOID:3172	Adenoma	0.000323807633499252
DB01030	Topotecan	DOID:769	Neuroblastoma	0.000287299582795487
DB01138	Sulfinpyrazone	DOID:9538	Multiple Myeloma	0.000274876450771667
DB01393	Bezafibrate	DOID:11612	Polycystic Ovary Syndrome	0.000265985952767157
DB00531	Cyclophosphamide	DOID:3308	Carcinoma, Embryonal	0.000262015548707074
DB00993	Azathioprine	DOID:255	Hemangioma	0.000256060064043818
DB00624	Testosterone	DOID:11612	Polycystic Ovary Syndrome	0.000252596216629031
DB12257	Platinum	DOID:769	Neuroblastoma	0.000249507919571113
DB00563	Methotrexate	DOID:707	Lymphoma, B-Cell	0.000248234691886052
DB00570	Vinblastine	DOID:3308	Carcinoma, Embryonal	0.0002423016993791
DB00755	Tretinoin	DOID:3308	Carcinoma, Embryonal	0.000235644978009809
DB00688	Mycophenolic Acid	DOID:707	Lymphoma, B-Cell	0.000234298719357474
DB01168	Procarbazine	DOID:3181	Oligodendroglioma	0.0002334442437965
DB00197	Troglitazone	DOID:11612	Polycystic Ovary Syndrome	0.000215361709647244
DB02709	Resveratrol	DOID:11612	Polycystic Ovary Syndrome	0.000214813348739618
DB01083	Orlistat	DOID:11612	Polycystic Ovary Syndrome	0.000207827465757916
DB01181	Ifosfamide	DOID:707	Lymphoma, B-Cell	0.000195899587440863
DB00515	Cisplatin	DOID:687	Hepatoblastoma	0.000183262855298506
DB00499	Flutamide	DOID:11612	Polycystic Ovary Syndrome	0.000182547640248155
DB00541	Vincristine	DOID:5241	Hemangioblastoma	0.000179430850867846
DB00860	Prednisolone	DOID:707	Lymphoma, B-Cell	0.000167389317392675
DB00977	Ethinyl Estradiol	DOID:11612	Polycystic Ovary Syndrome	0.000166746895632109
DB00641	Simvastatin	DOID:11612	Polycystic Ovary Syndrome	0.000158827682332986
DB00783	Estradiol	DOID:11612	Polycystic Ovary Syndrome	0.000158624286870013
DB00143	Glutathione	DOID:11612	Polycystic Ovary Syndrome	0.000133522472857962
DB02546	Vorinostat	DOID:707	Lymphoma, B-Cell	0.000123459304471541
DB00987	Cytarabine	DOID:707	Lymphoma, B-Cell	0.000112989349998417
DB00635	Prednisone	DOID:707	Lymphoma, B-Cell	0.000102545599202298
DB03496	alvocidib	DOID:707	Lymphoma, B-Cell	8.57779563146928e-05
DB00282	Pamidronate	DOID:9538	Multiple Myeloma	7.9530292955144e-05
DB00158	Folic Acid	DOID:11612	Polycystic Ovary Syndrome	7.46080677080825e-05
DB00694	Daunorubicin	DOID:1618	Fibroadenoma	6.94623597731099e-05
DB00898	Ethanol	DOID:255	Hemangioma	6.15875713030796e-05
DB01041	Thalidomide	DOID:5151	Neurofibroma, Plexiform	5.67418179719288e-05
DB00762	Irinotecan	DOID:3181	Oligodendroglioma	4.72027308433993e-05
DB00997	Doxorubicin	DOID:707	Lymphoma, B-Cell	3.86766572930582e-05
DB00661	Verapamil	DOID:687	Hepatoblastoma	2.40772385388006e-05
DB00188	Bortezomib	DOID:707	Lymphoma, B-Cell	1.51724845874786e-05
DB00412	Rosiglitazone	DOID:11612	Polycystic Ovary Syndrome	1.42661374417548e-05
DB00328	Indomethacin	DOID:350	Dermatofibrosarcoma	1.41093271663235e-05
DB00541	Vincristine	DOID:707	Lymphoma, B-Cell	1.87642896553111e-06
DB01593	Zinc	DOID:11612	Polycystic Ovary Syndrome	1.87191897254094e-06
DB00242	Cladribine	DOID:707	Lymphoma, B-Cell	7.94109791524972e-07
DB00544	Fluorouracil	DOID:687	Hepatoblastoma	7.68679634489261e-07
DB00987	Cytarabine	DOID:715	Leukemia, T-Cell	-2.26284933930662e-06
DB00720	Clodronic Acid	DOID:9538	Multiple Myeloma	-3.9085228537121e-06
DB01168	Procarbazine	DOID:9538	Multiple Myeloma	-1.66126952508318e-05
DB01356	Lithium	DOID:255	Hemangioma	-2.43716897468486e-05
DB00741	Hydrocortisone	DOID:3247	Rhabdomyosarcoma	-3.09968056834801e-05
DB01168	Procarbazine	DOID:4844	Ependymoma	-3.69748909513599e-05
DB01168	Procarbazine	DOID:3069	Astrocytoma	-3.80807114041988e-05
DB00882	Clomiphene	DOID:11612	Polycystic Ovary Syndrome	-4.97141528860261e-05
DB01229	Paclitaxel	DOID:1037	Leukemia, Lymphoid	-5.33340003244336e-05
DB01094	hesperetin	DOID:299	Adenocarcinoma	-5.84207718864575e-05
DB12025	triptolide	DOID:9538	Multiple Myeloma	-7.33965064545032e-05
DB00970	Dactinomycin	DOID:3247	Rhabdomyosarcoma	-8.19463802157021e-05
DB00563	Methotrexate	DOID:1037	Leukemia, Lymphoid	-8.76334908430747e-05
DB00987	Cytarabine	DOID:8864	Leukemia, Monocytic, Acute	-9.2570218359022e-05
DB00541	Vincristine	DOID:715	Leukemia, T-Cell	-0.000113375770221146
DB01008	Busulfan	DOID:707	Lymphoma, B-Cell	-0.000113583109487791
DB08804	Nandrolone Decanoate	DOID:255	Hemangioma	-0.000117296030828534
DB01167	Itraconazole	DOID:9538	Multiple Myeloma	-0.000128401058353527
DB00396	Progesterone	DOID:5119	Ovarian Cysts	-0.00013434987057671
DB01174	Phenobarbital	DOID:687	Hepatoblastoma	-0.000139380255548171
DB02709	Resveratrol	DOID:707	Lymphoma, B-Cell	-0.000140780306348186
DB01204	Mitoxantrone	DOID:1037	Leukemia, Lymphoid	-0.000145218492914333
DB00675	Tamoxifen	DOID:5119	Ovarian Cysts	-0.000150355900407472
DB00842	Oxazepam	DOID:687	Hepatoblastoma	-0.000154278092007531
DB09053	PCI 32765	DOID:1037	Leukemia, Lymphoid	-0.00015523712793265
DB09153	Sodium Chloride	DOID:899	Cervical Intraepithelial Neoplasia	-0.000157464600801471
DB00619	Imatinib Mesylate	DOID:2645	Mesothelioma	-0.000161709435533963
DB00563	Methotrexate	DOID:3247	Rhabdomyosarcoma	-0.000163427649993508
DB04930	Permethrin	DOID:9538	Multiple Myeloma	-0.000164681810283573
DB00762	Irinotecan	DOID:3247	Rhabdomyosarcoma	-0.000165766084993479
DB00993	Azathioprine	DOID:707	Lymphoma, B-Cell	-0.000166117764347284
DB01229	Paclitaxel	DOID:9538	Multiple Myeloma	-0.000166216283083786
DB01181	Ifosfamide	DOID:3192	Neurilemmoma	-0.000166724386746375
DB00917	Dinoprostone	DOID:9538	Multiple Myeloma	-0.000168334095603361
DB01229	Paclitaxel	DOID:4235	Sarcoma	-0.000171190463309611
DB00917	Dinoprostone	DOID:4235	Sarcoma	-0.000173308275802541
DB04960	tipifarnib	DOID:9538	Multiple Myeloma	-0.000183839083108494
DB00313	Valproic Acid	DOID:3247	Rhabdomyosarcoma	-0.000189760181337022
DB00227	Lovastatin	DOID:4235	Sarcoma	-0.000191469601150084
DB00641	Simvastatin	DOID:707	Lymphoma, B-Cell	-0.000196765972461887
DB00541	Vincristine	DOID:3181	Oligodendroglioma	-0.000196817097269941
DB00563	Methotrexate	DOID:9538	Multiple Myeloma	-0.000200515773383269
DB01262	Decitabine	DOID:3247	Rhabdomyosarcoma	-0.000201903746311415
DB01169	Arsenic Trioxide	DOID:715	Leukemia, T-Cell	-0.000202265718792515
DB00563	Methotrexate	DOID:4235	Sarcoma	-0.000205489953766357
DB00398	Sorafenib	DOID:2645	Mesothelioma	-0.000208677323718886
DB00162	Vitamin A	DOID:9538	Multiple Myeloma	-0.000214682846821756
DB01181	Ifosfamide	DOID:3247	Rhabdomyosarcoma	-0.000215762754359316
DB00563	Methotrexate	DOID:4844	Ependymoma	-0.000220877969074395
DB00262	Carmustine	DOID:3181	Oligodendroglioma	-0.000220927993496
DB01204	Mitoxantrone	DOID:3247	Rhabdomyosarcoma	-0.000221012652234908
DB00987	Cytarabine	DOID:1037	Leukemia, Lymphoid	-0.000222878832570977
DB00126	Ascorbic Acid	DOID:1037	Leukemia, Lymphoid	-0.000224035492763241
DB04572	Thiotepa	DOID:3181	Oligodendroglioma	-0.000227326557737589
DB00675	Tamoxifen	DOID:9538	Multiple Myeloma	-0.000228754720343127
DB04786	Suramin	DOID:9538	Multiple Myeloma	-0.000230661754289218
DB00635	Prednisone	DOID:1037	Leukemia, Lymphoid	-0.000233322583332373
DB01229	Paclitaxel	DOID:2994	Neoplasms, Germ Cell and Embryonal	-0.000233339504656437
DB01168	Procarbazine	DOID:299	Adenocarcinoma	-0.00023395959356513
DB00399	Zoledronic Acid	DOID:9538	Multiple Myeloma	-0.000235098355982854
DB11663	2-(1H-indazol-4-yl)-6-(4-methanesulfonylpiperazin-1-ylmethyl)-4-morpholin-4-ylthieno(3,2-d)pyrimidine	DOID:707	Lymphoma, B-Cell	-0.000235144641854045
DB01262	Decitabine	DOID:9538	Multiple Myeloma	-0.000238991869705728
DB00636	Clofibrate	DOID:3507	Dermatofibrosarcoma	-0.000244627000684904
DB06287	temsirolimus	DOID:2645	Mesothelioma	-0.00024587008164707
DB00773	Etoposide	DOID:707	Lymphoma, B-Cell	-0.000246429367881284
DB03496	alvocidib	DOID:1037	Leukemia, Lymphoid	-0.000250090226491816
DB01005	Hydroxyurea	DOID:1037	Leukemia, Lymphoid	-0.00025081294224839
DB00255	Diethylstilbestrol	DOID:4468	Adenocarcinoma, Clear Cell	-0.000251161144568923
DB02709	Resveratrol	DOID:715	Leukemia, T-Cell	-0.000256032505742809
DB01181	Ifosfamide	DOID:4235	Sarcoma	-0.000257825057935045
DB00860	Prednisolone	DOID:9538	Multiple Myeloma	-0.000281361148231029
DB01234	Dexamethasone	DOID:9538	Multiple Myeloma	-0.000284950922047344
DB04839	Cyproterone Acetate	DOID:11612	Polycystic Ovary Syndrome	-0.000287861274909217
DB01169	Arsenic Trioxide	DOID:8864	Leukemia, Monocytic, Acute	-0.000292573088000913
DB00437	Allopurinol	DOID:1037	Leukemia, Lymphoid	-0.000294947181123616
DB00997	Doxorubicin	DOID:1037	Leukemia, Lymphoid	-0.000297191525130646
DB00531	Cyclophosphamide	DOID:707	Lymphoma, B-Cell	-0.000298142164964887
DB00987	Cytarabine	DOID:3247	Rhabdomyosarcoma	-0.000298672991948367
DB06774	Capsaicin	DOID:9538	Multiple Myeloma	-0.000309907041413659
DB00361	Vinorelbine	DOID:2645	Mesothelioma	-0.000312490324511455
DB00309	Vindesine	DOID:9538	Multiple Myeloma	-0.000316447787062784
DB04066	trans-3-(4'-hydroxyphenyl)-2-propenoic acid	DOID:299	Adenocarcinoma	-0.000319503863401859
DB01181	Ifosfamide	DOID:2994	Neoplasms, Germ Cell and Embryonal	-0.000319974099656128
DB00309	Vindesine	DOID:4235	Sarcoma	-0.00032142196727426
DB08059	Wortmannin	DOID:299	Adenocarcinoma	-0.000322784024984323
DB00603	Medroxyprogesterone Acetate	DOID:4235	Sarcoma	-0.000327255930002889
DB01229	Paclitaxel	DOID:2645	Mesothelioma	-0.000332940937055447
DB00541	Vincristine	DOID:1037	Leukemia, Lymphoid	-0.000333991753499862
DB00242	Cladribine	DOID:1037	Leukemia, Lymphoid	-0.000335074072673035
DB00987	Cytarabine	DOID:9538	Multiple Myeloma	-0.000335761115315369
DB01248	Docetaxel	DOID:9538	Multiple Myeloma	-0.000342423282057646
DB00635	Prednisone	DOID:9538	Multiple Myeloma	-0.000346204865935573
DB02709	Resveratrol	DOID:8864	Leukemia, Monocytic, Acute	-0.000346339874836631
DB01248	Docetaxel	DOID:4235	Sarcoma	-0.00034739746198682
DB00361	Vinorelbine	DOID:299	Adenocarcinoma	-0.000363112568949536
DB04572	Thiotepa	DOID:1037	Leukemia, Lymphoid	-0.000364501214084777
DB00252	Phenytoin	DOID:9538	Multiple Myeloma	-0.000367535621133574
DB11672	Curcumin	DOID:9538	Multiple Myeloma	-0.000372236548072846
DB00997	Doxorubicin	DOID:3247	Rhabdomyosarcoma	-0.000372985684441395
DB11672	Curcumin	DOID:4235	Sarcoma	-0.0003772107284425
DB01229	Paclitaxel	DOID:299	Adenocarcinoma	-0.00038356318129219
DB00262	Carmustine	DOID:3192	Neurilemmoma	-0.000384858441774227
DB01006	Letrozole	DOID:5119	Ovarian Cysts	-0.000388338939017862
DB04690	Camptothecin	DOID:1037	Leukemia, Lymphoid	-0.000389516621825358
DB00864	Tacrolimus	DOID:707	Lymphoma, B-Cell	-0.000391825408941403
DB09073	palbociclib	DOID:2994	Neoplasms, Germ Cell and Embryonal	-0.000395498648644809
DB00188	Bortezomib	DOID:3247	Rhabdomyosarcoma	-0.000396489857675663
DB00399	Zoledronic Acid	DOID:2645	Mesothelioma	-0.000401823009743296
DB00741	Hydrocortisone	DOID:8584	Burkitt Lymphoma	-0.000408879317385213
DB00136	Calcitriol	DOID:1037	Leukemia, Lymphoid	-0.00040926345717408
DB00541	Vincristine	DOID:3247	Rhabdomyosarcoma	-0.000409785912794679
DB00515	Cisplatin	DOID:1037	Leukemia, Lymphoid	-0.000409918803080622
DB00997	Doxorubicin	DOID:9538	Multiple Myeloma	-0.000410073807902599
DB00482	Celecoxib	DOID:9538	Multiple Myeloma	-0.000412326334568402
DB00526	Oxaliplatin	DOID:299	Adenocarcinoma	-0.000412918490391222
DB00650	Leucovorin	DOID:4235	Sarcoma	-0.000413375709554752
DB00531	Cyclophosphamide	DOID:715	Leukemia, T-Cell	-0.000413394363827268
DB00997	Doxorubicin	DOID:4235	Sarcoma	-0.000415047988134364
DB00563	Methotrexate	DOID:299	Adenocarcinoma	-0.000417862671842083
DB00762	Irinotecan	DOID:299	Adenocarcinoma	-0.000420201106423056
DB06824	Trientine	DOID:2645	Mesothelioma	-0.000421663941303229
DB01169	Arsenic Trioxide	DOID:1037	Leukemia, Lymphoid	-0.000422881701993016
DB11135	Selenium	DOID:2645	Mesothelioma	-0.000430026147444817
DB00396	Progesterone	DOID:299	Adenocarcinoma	-0.000430095588700229
DB00188	Bortezomib	DOID:9538	Multiple Myeloma	-0.000433577980812516
DB08828	HhAntag691	DOID:2512	Basal Cell Nevus Syndrome	-0.000436909457397005
DB00313	Valproic Acid	DOID:299	Adenocarcinoma	-0.000444195203156927
DB00675	Tamoxifen	DOID:299	Adenocarcinoma	-0.000446101618603211
DB00958	Carboplatin	DOID:4235	Sarcoma	-0.000446724696145217
DB00541	Vincristine	DOID:9538	Multiple Myeloma	-0.000446874036457445
DB01206	Lomustine	DOID:3181	Oligodendroglioma	-0.000451547845175228
DB00398	Sorafenib	DOID:9119	Leukemia, Myeloid, Acute	-0.000452831396316532
DB00445	Epirubicin	DOID:4235	Sarcoma	-0.000455251161990421
DB01042	Melphalan	DOID:707	Lymphoma, B-Cell	-0.000455796573795918
DB00305	Mitomycin	DOID:299	Adenocarcinoma	-0.000456745636940325
DB00890	Dienestrol	DOID:299	Adenocarcinoma	-0.000458612133219776
DB00541	Vincristine	DOID:4844	Ependymoma	-0.000467236231985756
DB00541	Vincristine	DOID:3069	Astrocytoma	-0.000468342052547099
DB00554	Piroxicam	DOID:2645	Mesothelioma	-0.000469545354205746
DB01181	Ifosfamide	DOID:299	Adenocarcinoma	-0.000470197775995339
DB00945	Aspirin	DOID:2645	Mesothelioma	-0.000470238295553992
DB00262	Carmustine	DOID:9538	Multiple Myeloma	-0.000470984932833884
DB02709	Resveratrol	DOID:1037	Leukemia, Lymphoid	-0.000476648488763009
DB04572	Thiotepa	DOID:9538	Multiple Myeloma	-0.000477383496801247
DB12025	triptolide	DOID:9119	Leukemia, Myeloid, Acute	-0.000484275233165864
DB00515	Cisplatin	DOID:3247	Rhabdomyosarcoma	-0.000485712962474971
DB00262	Carmustine	DOID:4844	Ependymoma	-0.000491347128342378
DB00262	Carmustine	DOID:3069	Astrocytoma	-0.000492452948654919
DB00291	Chlorambucil	DOID:1037	Leukemia, Lymphoid	-0.000498255280162518
DB00860	Prednisolone	DOID:299	Adenocarcinoma	-0.000498708046215889
DB00481	Raloxifene Hydrochloride	DOID:9538	Multiple Myeloma	-0.000501313528353763
DB00563	Methotrexate	DOID:171	Neuroectodermal Tumors	-0.00050524495641675
DB00762	Irinotecan	DOID:171	Neuroectodermal Tumors	-0.000507583391299981
DB00958	Carboplatin	DOID:2994	Neoplasms, Germ Cell and Embryonal	-0.000508873737717529
DB00928	Azacitidine	DOID:9538	Multiple Myeloma	-0.000514488532155421
DB00928	Azacitidine	DOID:4235	Sarcoma	-0.000519462712378359
DB00945	Aspirin	DOID:299	Adenocarcinoma	-0.000520860539876055
DB00136	Calcitriol	DOID:9538	Multiple Myeloma	-0.000522145739731094
DB00515	Cisplatin	DOID:9538	Multiple Myeloma	-0.000522801085974311
DB00515	Cisplatin	DOID:4235	Sarcoma	-0.000527775266043539
DB04743	nimesulide	DOID:299	Adenocarcinoma	-0.000529060754677135
DB01759	kojic acid	DOID:3172	Adenoma	-0.00053021064218518
DB00563	Methotrexate	DOID:4928	Cholangiocarcinoma	-0.00053372588443491
DB00309	Vindesine	DOID:299	Adenocarcinoma	-0.000533794685307853
DB01169	Arsenic Trioxide	DOID:9538	Multiple Myeloma	-0.000535763984793391
DB11672	Curcumin	DOID:2645	Mesothelioma	-0.000538961201959186
DB00603	Medroxyprogesterone Acetate	DOID:299	Adenocarcinoma	-0.000539628648045031
DB00563	Methotrexate	DOID:8584	Burkitt Lymphoma	-0.000541310161877095
DB02546	Vorinostat	DOID:299	Adenocarcinoma	-0.000542638059158006
DB00201	Caffeine	DOID:4235	Sarcoma	-0.000543726589370363
DB00515	Cisplatin	DOID:3069	Astrocytoma	-0.000544269102103045
DB12445	nitroaspirin	DOID:9206	Barrett Esophagus	-0.000544477701951495
DB04827	Urethane	DOID:299	Adenocarcinoma	-0.000548594632160514
DB01188	Ciclopirox	DOID:3247	Rhabdomyosarcoma	-0.000550490431248284
DB01115	Nifedipine	DOID:127	Choroid Neoplasms	-0.000555832155855095
DB03568	Butyric Acid	DOID:299	Adenocarcinoma	-0.000557887671299617
DB01248	Docetaxel	DOID:299	Adenocarcinoma	-0.000559770180250063
DB01008	Busulfan	DOID:9538	Multiple Myeloma	-0.00056233357507508
DB00635	Prednisone	DOID:299	Adenocarcinoma	-0.00056355176454127
DB00783	Estradiol	DOID:5119	Ovarian Cysts	-0.000567321013650156
DB00290	Bleomycin	DOID:2994	Neoplasms, Germ Cell and Embryonal	-0.000573390585790767
DB00997	Doxorubicin	DOID:2645	Mesothelioma	-0.000576798461841898
DB01229	Paclitaxel	DOID:9119	Leukemia, Myeloid, Acute	-0.000577095009680572
DB01005	Hydroxyurea	DOID:299	Adenocarcinoma	-0.000581042123415209
DB14574	Cobalt	DOID:3247	Rhabdomyosarcoma	-0.000584114973615279
DB02709	Resveratrol	DOID:9538	Multiple Myeloma	-0.000589530771735691
DB00515	Cisplatin	DOID:2994	Neoplasms, Germ Cell and Embryonal	-0.000589924307780609
DB01181	Ifosfamide	DOID:8584	Burkitt Lymphoma	-0.000593645266200548
DB00428	Streptozocin	DOID:4235	Sarcoma	-0.000595296333890671
DB12881	indole-3-carbinol	DOID:5119	Ovarian Cysts	-0.000598770961976535
DB11094	Vitamin D	DOID:9119	Leukemia, Myeloid, Acute	-0.000606453848490795
DB00958	Carboplatin	DOID:2645	Mesothelioma	-0.000608475169961219
DB00783	Estradiol	DOID:3247	Rhabdomyosarcoma	-0.000608631709916773
DB00563	Methotrexate	DOID:9119	Leukemia, Myeloid, Acute	-0.000611394500239403
DB00762	Irinotecan	DOID:9119	Leukemia, Myeloid, Acute	-0.000613732935100152
DB01406	Danazol	DOID:127	Choroid Neoplasms	-0.000617013207663785
DB05294	N-(4-bromo-2-fluorophenyl)-6-methoxy-7-((1-methylpiperidin-4-yl)methoxy)quinazolin-4-amine	DOID:299	Adenocarcinoma	-0.000622052514609683
DB00860	Prednisolone	DOID:8584	Burkitt Lymphoma	-0.000622155536376633
DB01234	Dexamethasone	DOID:8584	Burkitt Lymphoma	-0.000625745310562319
DB00650	Leucovorin	DOID:299	Adenocarcinoma	-0.000625748427676386
DB00997	Doxorubicin	DOID:299	Adenocarcinoma	-0.000627420706213366
DB00482	Celecoxib	DOID:299	Adenocarcinoma	-0.000629673232811444
DB00531	Cyclophosphamide	DOID:1037	Leukemia, Lymphoid	-0.000634010347233437
DB00877	Sirolimus	DOID:9538	Multiple Myeloma	-0.000636106731148844
DB00313	Valproic Acid	DOID:9119	Leukemia, Myeloid, Acute	-0.00063772703152613
DB11663	2-(1H-indazol-4-yl)-6-(4-methanesulfonylpiperazin-1-ylmethyl)-4-morpholin-4-ylthieno(3,2-d)pyrimidine	DOID:3247	Rhabdomyosarcoma	-0.000646806983703074
DB00853	Temozolomide	DOID:3181	Oligodendroglioma	-0.000648968345975286
DB01262	Decitabine	DOID:9119	Leukemia, Myeloid, Acute	-0.000649870596396717
DB00822	Disulfiram	DOID:2645	Mesothelioma	-0.000651033003799605
DB00806	Pentoxifylline	DOID:1037	Leukemia, Lymphoid	-0.000652289135892891
DB00773	Etoposide	DOID:4440	Seminoma	-0.000653089150101493
DB00773	Etoposide	DOID:3247	Rhabdomyosarcoma	-0.000658091709761732
DB00958	Carboplatin	DOID:299	Adenocarcinoma	-0.000659097414324916
DB11716	Misonidazole	DOID:299	Adenocarcinoma	-0.000659499122806394
DB01181	Ifosfamide	DOID:9119	Leukemia, Myeloid, Acute	-0.000663729604554197
DB00541	Vincristine	DOID:299	Adenocarcinoma	-0.000664220934790471
DB02546	Vorinostat	DOID:3246	Rhabdomyosarcoma, Embryonal	-0.000668223213459673
DB01204	Mitoxantrone	DOID:9119	Leukemia, Myeloid, Acute	-0.00066897950227519
DB00987	Cytarabine	DOID:8584	Burkitt Lymphoma	-0.000676555503616349
DB13853	Anethole Trithione	DOID:299	Adenocarcinoma	-0.000680693360740763
DB11663	2-(1H-indazol-4-yl)-6-(4-methanesulfonylpiperazin-1-ylmethyl)-4-morpholin-4-ylthieno(3,2-d)pyrimidine	DOID:9538	Multiple Myeloma	-0.00068389510712159
DB09110	Mesna	DOID:3247	Rhabdomyosarcoma	-0.000683917291370163
DB00635	Prednisone	DOID:8584	Burkitt Lymphoma	-0.000686999254368059
DB00262	Carmustine	DOID:299	Adenocarcinoma	-0.000688331831236743
DB00515	Cisplatin	DOID:2645	Mesothelioma	-0.000689525739741358
DB00441	gemcitabine	DOID:9538	Multiple Myeloma	-0.000691652566977018
DB00860	Prednisolone	DOID:9119	Leukemia, Myeloid, Acute	-0.000692239874865285
DB00773	Etoposide	DOID:9538	Multiple Myeloma	-0.000695179833089487
DB01234	Dexamethasone	DOID:9119	Leukemia, Myeloid, Acute	-0.000695829648803225
DB00851	Dacarbazine	DOID:3247	Rhabdomyosarcoma	-0.000697538691582244
DB00773	Etoposide	DOID:4235	Sarcoma	-0.000700154013327691
DB00530	Erlotinib Hydrochloride	DOID:2645	Mesothelioma	-0.000702385512137537
DB00605	Sulindac	DOID:299	Adenocarcinoma	-0.000703319096995125
DB00302	Tranexamic Acid	DOID:127	Choroid Neoplasms	-0.000703524509396657
DB00322	Floxuridine	DOID:299	Adenocarcinoma	-0.000704133714372095
DB00282	Pamidronate	DOID:4305	Giant Cell Tumor of Bone	-0.00070666450829544
DB00531	Cyclophosphamide	DOID:3247	Rhabdomyosarcoma	-0.000709804506916333
DB00544	Fluorouracil	DOID:4235	Sarcoma	-0.000710269441977284
DB00773	Etoposide	DOID:3069	Astrocytoma	-0.000716647849373985
DB06543	astaxanthine	DOID:299	Adenocarcinoma	-0.000719720846933902
DB08398	2-amino-1-methyl-6-phenylimidazo(4,5-b)pyridine	DOID:299	Adenocarcinoma	-0.000722426551602717
DB01206	Lomustine	DOID:3069	Astrocytoma	-0.000723072800377141
DB09110	Mesna	DOID:4235	Sarcoma	-0.000725979594941886
DB08398	2-amino-1-methyl-6-phenylimidazo(4,5-b)pyridine	DOID:4236	Carcinosarcoma	-0.000728786413061022
DB00570	Vinblastine	DOID:3247	Rhabdomyosarcoma	-0.000729518355917735
DB00317	Gefitinib	DOID:2645	Mesothelioma	-0.000732948911989339
DB00603	Medroxyprogesterone Acetate	DOID:9119	Leukemia, Myeloid, Acute	-0.000733160476386729
DB09130	Copper	DOID:2645	Mesothelioma	-0.00073598325027292
DB00755	Tretinoin	DOID:3247	Rhabdomyosarcoma	-0.000736175077515399
DB09073	palbociclib	DOID:9119	Leukemia, Myeloid, Acute	-0.000739254153578877
DB00851	Dacarbazine	DOID:4235	Sarcoma	-0.000739600995348266
DB00515	Cisplatin	DOID:299	Adenocarcinoma	-0.000740147984307282
DB00958	Carboplatin	DOID:171	Neuroectodermal Tumors	-0.000746479698850177
DB00987	Cytarabine	DOID:9119	Leukemia, Myeloid, Acute	-0.000746639842003804
DB00531	Cyclophosphamide	DOID:9538	Multiple Myeloma	-0.000746892630369377
DB00650	Leucovorin	DOID:8584	Burkitt Lymphoma	-0.000749195917862888
DB00997	Doxorubicin	DOID:8584	Burkitt Lymphoma	-0.000750868196259479
DB00541	Vincristine	DOID:171	Neuroectodermal Tumors	-0.000751603219232577
DB00531	Cyclophosphamide	DOID:4235	Sarcoma	-0.000751866810321643
DB00530	Erlotinib Hydrochloride	DOID:299	Adenocarcinoma	-0.000753007756575007
DB01169	Arsenic Trioxide	DOID:299	Adenocarcinoma	-0.000753110883305829
DB01248	Docetaxel	DOID:9119	Leukemia, Myeloid, Acute	-0.000753302008866762
DB00201	Caffeine	DOID:299	Adenocarcinoma	-0.00075609930738153
DB00635	Prednisone	DOID:9119	Leukemia, Myeloid, Acute	-0.000757083592874474
DB00773	Etoposide	DOID:2994	Neoplasms, Germ Cell and Embryonal	-0.00076230305479803
DB07706	2-hydroxyestradiol	DOID:299	Adenocarcinoma	-0.000764446830772102
DB00624	Testosterone	DOID:299	Adenocarcinoma	-0.000769094801934999
DB00257	Clotrimazole	DOID:299	Adenocarcinoma	-0.000769232416800613
DB00755	Tretinoin	DOID:9538	Multiple Myeloma	-0.000773263200792695
DB00277	Theophylline	DOID:1037	Leukemia, Lymphoid	-0.000773394148890615
DB03496	alvocidib	DOID:9119	Leukemia, Myeloid, Acute	-0.000773851235581668
DB01005	Hydroxyurea	DOID:9119	Leukemia, Myeloid, Acute	-0.000774573951737866
DB00188	Bortezomib	DOID:3246	Rhabdomyosarcoma, Embryonal	-0.00077651003335406
DB04572	Thiotepa	DOID:171	Neuroectodermal Tumors	-0.000782112679845053
DB00396	Progesterone	DOID:127	Choroid Neoplasms	-0.000783133568766536
DB00317	Gefitinib	DOID:299	Adenocarcinoma	-0.000783571156060047
DB06724	Calcium Carbonate	DOID:299	Adenocarcinoma	-0.000786079246392634
DB00357	Aminoglutethimide	DOID:299	Adenocarcinoma	-0.000787007571160177
DB01380	Cortisone	DOID:299	Adenocarcinoma	-0.000787527275256505
DB00541	Vincristine	DOID:8584	Burkitt Lymphoma	-0.00078766842464385
DB01065	Melatonin	DOID:299	Adenocarcinoma	-0.000797302902164742
DB01436	alfacalcidol	DOID:299	Adenocarcinoma	-0.000798921420042575
DB00675	Tamoxifen	DOID:127	Choroid Neoplasms	-0.000799139598501041
DB01593	Zinc	DOID:9538	Multiple Myeloma	-0.000802472201282777
DB00877	Sirolimus	DOID:2645	Mesothelioma	-0.000802831384997104
DB01151	Desipramine	DOID:299	Adenocarcinoma	-0.000803001584514584
DB00262	Carmustine	DOID:4928	Cholangiocarcinoma	-0.000804195043569388
DB08865	Crizotinib	DOID:299	Adenocarcinoma	-0.000804202691234334
DB00977	Ethinyl Estradiol	DOID:2645	Mesothelioma	-0.00080432187848679
DB01188	Ciclopirox	DOID:299	Adenocarcinoma	-0.000804925452982951
DB02709	Resveratrol	DOID:299	Adenocarcinoma	-0.000806877670059779
DB00428	Streptozocin	DOID:299	Adenocarcinoma	-0.00080766905200914
DB00255	Diethylstilbestrol	DOID:299	Adenocarcinoma	-0.000810214939560971
DB00437	Allopurinol	DOID:9119	Leukemia, Myeloid, Acute	-0.0008187081907154
DB00997	Doxorubicin	DOID:9119	Leukemia, Myeloid, Acute	-0.000820952534572327
DB00515	Cisplatin	DOID:171	Neuroectodermal Tumors	-0.000827530268810727
DB00291	Chlorambucil	DOID:299	Adenocarcinoma	-0.00082848446134921
DB00630	Alendronate	DOID:4305	Giant Cell Tumor of Bone	-0.000828570200457412
DB00993	Azathioprine	DOID:299	Adenocarcinoma	-0.000832215128234625
DB00570	Vinblastine	DOID:2994	Neoplasms, Germ Cell and Embryonal	-0.000833729701264285
DB12418	Saccharin	DOID:299	Adenocarcinoma	-0.000837644122960623
DB00499	Flutamide	DOID:299	Adenocarcinoma	-0.000839143378298112
DB00523	Alitretinoin	DOID:9119	Leukemia, Myeloid, Acute	-0.000841328034139232
DB00188	Bortezomib	DOID:9119	Leukemia, Myeloid, Acute	-0.000844456707498952
DB00958	Carboplatin	DOID:9119	Leukemia, Myeloid, Acute	-0.000852629242718627
DB00977	Ethinyl Estradiol	DOID:299	Adenocarcinoma	-0.000854944123075862
DB00541	Vincristine	DOID:9119	Leukemia, Myeloid, Acute	-0.000857752762968244
DB00441	gemcitabine	DOID:2645	Mesothelioma	-0.000858377221009021
DB00242	Cladribine	DOID:9119	Leukemia, Myeloid, Acute	-0.000858835082254105
DB00773	Etoposide	DOID:2645	Mesothelioma	-0.000861904486996311
DB00783	Estradiol	DOID:299	Adenocarcinoma	-0.000863066731693129
DB00276	Amsacrine	DOID:299	Adenocarcinoma	-0.000864074316355278
DB01042	Melphalan	DOID:3247	Rhabdomyosarcoma	-0.000867458915670759
DB01169	Arsenic Trioxide	DOID:8584	Burkitt Lymphoma	-0.000876558373138835
DB05109	Trabectedin	DOID:4235	Sarcoma	-0.000877081141941832
DB13323	Trichloroethylene	DOID:3069	Astrocytoma	-0.000888295222537205
DB12429	2-(2-chloro-4-iodophenylamino)-N-cyclopropylmethoxy-3,4-difluorobenzamide	DOID:9119	Leukemia, Myeloid, Acute	-0.000893603594696101
DB01041	Thalidomide	DOID:9538	Multiple Myeloma	-0.000900421546065022
DB01042	Melphalan	DOID:9538	Multiple Myeloma	-0.000904547039275793
DB01645	Genistein	DOID:299	Adenocarcinoma	-0.000908884294009493
DB00441	gemcitabine	DOID:299	Adenocarcinoma	-0.00090899946525198
DB00773	Etoposide	DOID:299	Adenocarcinoma	-0.000912526731384932
DB01065	Melatonin	DOID:4928	Cholangiocarcinoma	-0.00091316611461013
DB00608	Chloroquine	DOID:9119	Leukemia, Myeloid, Acute	-0.000915228364551057
DB00853	Temozolomide	DOID:3069	Astrocytoma	-0.000920493301271096
DB01041	Thalidomide	DOID:4844	Ependymoma	-0.000920783741921959
DB06174	Noscapine	DOID:3070	Glioma	-0.000922204528170167
DB00544	Fluorouracil	DOID:299	Adenocarcinoma	-0.000922642159801545
DB00928	Azacitidine	DOID:9119	Leukemia, Myeloid, Acute	-0.00092536725891108
DB00682	Warfarin	DOID:9538	Multiple Myeloma	-0.000932655901371048
DB00136	Calcitriol	DOID:9119	Leukemia, Myeloid, Acute	-0.000933024466511789
DB01101	Capecitabine	DOID:299	Adenocarcinoma	-0.000939584558903844
DB09153	Sodium Chloride	DOID:299	Adenocarcinoma	-0.000941312195750287
DB11672	Curcumin	DOID:127	Choroid Neoplasms	-0.000942621426658973
DB00996	Gabapentin	DOID:299	Adenocarcinoma	-0.000945616416732045
DB01169	Arsenic Trioxide	DOID:9119	Leukemia, Myeloid, Acute	-0.000946642711575029
DB01393	Bezafibrate	DOID:9119	Leukemia, Myeloid, Acute	-0.000949236894456928
DB01030	Topotecan	DOID:9538	Multiple Myeloma	-0.000949751254155261
DB00851	Dacarbazine	DOID:299	Adenocarcinoma	-0.000951973713413334
DB05076	Fenretinide	DOID:2645	Mesothelioma	-0.000952053122138929
DB11529	Melengestrol Acetate	DOID:299	Adenocarcinoma	-0.00095850978349089
DB00531	Cyclophosphamide	DOID:299	Adenocarcinoma	-0.000964239528533372
DB06825	Triptorelin Pamoate	DOID:299	Adenocarcinoma	-0.000968567176876208
DB00531	Cyclophosphamide	DOID:4236	Carcinosarcoma	-0.000970599389877768
DB01008	Busulfan	DOID:9119	Leukemia, Myeloid, Acute	-0.000973212301437553
DB04216	Quercetin	DOID:4236	Carcinosarcoma	-0.000974468366901193
DB00959	Methylprednisolone	DOID:9538	Multiple Myeloma	-0.000993974347309922
DB00951	Isoniazid	DOID:299	Adenocarcinoma	-0.000996001982114979
DB08865	Crizotinib	DOID:9119	Leukemia, Myeloid, Acute	-0.000997734519472448
DB01188	Ciclopirox	DOID:9119	Leukemia, Myeloid, Acute	-0.000998457281242437
DB00197	Troglitazone	DOID:9119	Leukemia, Myeloid, Acute	-0.00099986113741125
DB02709	Resveratrol	DOID:9119	Leukemia, Myeloid, Acute	-0.0010004094984365
DB00470	Dronabinol	DOID:3070	Glioma	-0.00100065523050165
DB05076	Fenretinide	DOID:299	Adenocarcinoma	-0.0010026753665895
DB00603	Medroxyprogesterone Acetate	DOID:3319	Lymphangioleiomyomatosis	-0.00100611723923195
DB00293	raltitrexed	DOID:2645	Mesothelioma	-0.00100636893258703
DB00655	Estrone	DOID:299	Adenocarcinoma	-0.00100759572908827
DB01701	propylene dichloride	DOID:4928	Cholangiocarcinoma	-0.00100920511944816
DB00859	Penicillamine	DOID:2645	Mesothelioma	-0.00101683861346609
DB00399	Zoledronic Acid	DOID:4305	Giant Cell Tumor of Bone	-0.00102129315712236
DB00328	Indomethacin	DOID:299	Adenocarcinoma	-0.00102638022584601
DB00183	Pentagastrin	DOID:299	Adenocarcinoma	-0.0010272397996616
DB13182	daidzein	DOID:299	Adenocarcinoma	-0.00103550075285709
DB00773	Etoposide	DOID:8584	Burkitt Lymphoma	-0.00103597422136488
DB00007	Leuprolide	DOID:299	Adenocarcinoma	-0.00104924585344946
DB00531	Cyclophosphamide	DOID:171	Neuroectodermal Tumors	-0.00105162181309488
DB00997	Doxorubicin	DOID:3347	Neoplasms, Bone Tissue	-0.00105356734639879
DB00293	raltitrexed	DOID:299	Adenocarcinoma	-0.00105699117704225
DB00276	Amsacrine	DOID:9119	Leukemia, Myeloid, Acute	-0.00105760614454954
DB09110	Mesna	DOID:8584	Burkitt Lymphoma	-0.00106179980309852
DB01174	Phenobarbital	DOID:299	Adenocarcinoma	-0.00106279109525527
DB11616	pirarubicin	DOID:2645	Mesothelioma	-0.00106586184832692
DB01041	Thalidomide	DOID:2645	Mesothelioma	-0.00106714620002691
DB00882	Clomiphene	DOID:299	Adenocarcinoma	-0.0010714051714966
DB00481	Raloxifene Hydrochloride	DOID:127	Choroid Neoplasms	-0.0010716984066947
DB00763	Methimazole	DOID:299	Adenocarcinoma	-0.00107321444451892
DB03843	Formaldehyde	DOID:299	Adenocarcinoma	-0.001076330166928
DB00642	Pemetrexed	DOID:2645	Mesothelioma	-0.00107980506127598
DB00531	Cyclophosphamide	DOID:8584	Burkitt Lymphoma	-0.00108768701852125
DB01050	Ibuprofen	DOID:299	Adenocarcinoma	-0.00108887273860443
DB00541	Vincristine	DOID:3347	Neoplasms, Bone Tissue	-0.00109036757475118
DB00925	Phenoxybenzamine	DOID:127	Choroid Neoplasms	-0.00109278700480494
DB00773	Etoposide	DOID:9119	Leukemia, Myeloid, Acute	-0.00110605855985414
DB00746	Deferoxamine	DOID:9119	Leukemia, Myeloid, Acute	-0.0011132359885906
DB01168	Procarbazine	DOID:0050902	Medulloblastoma	-0.00112066741836958
DB01042	Melphalan	DOID:299	Adenocarcinoma	-0.00112189393753776
DB00636	Clofibrate	DOID:127	Choroid Neoplasms	-0.00113848556946928
DB00694	Daunorubicin	DOID:299	Adenocarcinoma	-0.00114249516728999
DB00398	Sorafenib	DOID:0050902	Medulloblastoma	-0.00114600739292299
DB00531	Cyclophosphamide	DOID:9119	Leukemia, Myeloid, Acute	-0.00115777135684265
DB00255	Diethylstilbestrol	DOID:127	Choroid Neoplasms	-0.00116325291971937
DB01030	Topotecan	DOID:299	Adenocarcinoma	-0.00116709815269701
DB01174	Phenobarbital	DOID:4928	Cholangiocarcinoma	-0.00117865430771087
DB00755	Tretinoin	DOID:9119	Leukemia, Myeloid, Acute	-0.00118414192760281
DB07232	veliparib	DOID:299	Adenocarcinoma	-0.00118841209843924
DB00783	Estradiol	DOID:127	Choroid Neoplasms	-0.00121610471174184
DB00328	Indomethacin	DOID:9119	Leukemia, Myeloid, Acute	-0.00121991205402467
DB01168	Procarbazine	DOID:0060060	Lymphoma, Non-Hodgkin	-0.00123133680618881
DB01041	Thalidomide	DOID:4928	Cholangiocarcinoma	-0.00123363165680647
DB01042	Melphalan	DOID:8584	Burkitt Lymphoma	-0.00124534142750394
DB13069	Nimustine	DOID:4359	Melanoma, Amelanotic	-0.00125550620780519
DB01645	Genistein	DOID:127	Choroid Neoplasms	-0.00126192227409156
DB00694	Daunorubicin	DOID:8584	Burkitt Lymphoma	-0.00126594265712655
DB01168	Procarbazine	DOID:8543	Hodgkin Disease	-0.00129566640650683
DB00996	Gabapentin	DOID:127	Choroid Neoplasms	-0.00129865439677379
DB00959	Methylprednisolone	DOID:171	Neuroectodermal Tumors	-0.00129870353034712
DB00563	Methotrexate	DOID:0050902	Medulloblastoma	-0.00130457049661332
DB11616	pirarubicin	DOID:9119	Leukemia, Myeloid, Acute	-0.00131001592113089
DB01041	Thalidomide	DOID:9119	Leukemia, Myeloid, Acute	-0.00131130027282867
DB06825	Triptorelin Pamoate	DOID:127	Choroid Neoplasms	-0.00132160515696684
DB00675	Tamoxifen	DOID:4359	Melanoma, Amelanotic	-0.00132245586568614
DB00694	Daunorubicin	DOID:9119	Leukemia, Myeloid, Acute	-0.00133602699559028
DB00812	Phenylbutazone	DOID:9119	Leukemia, Myeloid, Acute	-0.00133899619768014
DB00603	Medroxyprogesterone Acetate	DOID:3007	Carcinoma, Ductal	-0.00134641584332591
DB00755	Tretinoin	DOID:9206	Barrett Esophagus	-0.00137009569761849
DB01229	Paclitaxel	DOID:0060060	Lymphoma, Non-Hodgkin	-0.00138094039386867
DB00531	Cyclophosphamide	DOID:3347	Neoplasms, Bone Tissue	-0.0013903861686796
DB00007	Leuprolide	DOID:127	Choroid Neoplasms	-0.00140228383336228
DB00563	Methotrexate	DOID:0060060	Lymphoma, Non-Hodgkin	-0.00141523988455895
DB02546	Vorinostat	DOID:0050902	Medulloblastoma	-0.00142934588411249
DB03843	Formaldehyde	DOID:127	Choroid Neoplasms	-0.00142936814682938
DB00888	Mechlorethamine	DOID:8543	Hodgkin Disease	-0.00143377501619508
DB00987	Cytarabine	DOID:0050902	Medulloblastoma	-0.00143981583853954
DB01168	Procarbazine	DOID:0060058	Lymphoma	-0.00145617352796558
DB00242	Cladribine	DOID:285	Leukemia, Hairy Cell	-0.00146377238194379
DB01181	Ifosfamide	DOID:0060060	Lymphoma, Non-Hodgkin	-0.00146757498859186
DB01204	Mitoxantrone	DOID:0060060	Lymphoma, Non-Hodgkin	-0.00147282488654916
DB00563	Methotrexate	DOID:8543	Hodgkin Disease	-0.00147956948466295
DB00431	Hexachlorocyclohexane	DOID:0060060	Lymphoma, Non-Hodgkin	-0.00148647469001984
DB00860	Prednisolone	DOID:0060060	Lymphoma, Non-Hodgkin	-0.00149608525892421
DB00650	Leucovorin	DOID:0050902	Medulloblastoma	-0.00151245625249919
DB00928	Azacitidine	DOID:285	Leukemia, Hairy Cell	-0.00153030455830317
DB00309	Vindesine	DOID:0060060	Lymphoma, Non-Hodgkin	-0.00153117189803818
DB01181	Ifosfamide	DOID:8543	Hodgkin Disease	-0.00153190458924208
DB01204	Mitoxantrone	DOID:8543	Hodgkin Disease	-0.00153715448693382
DB00188	Bortezomib	DOID:0050902	Medulloblastoma	-0.00153763270401304
DB00541	Vincristine	DOID:4359	Melanoma, Amelanotic	-0.00154057518175961
DB00958	Carboplatin	DOID:0050902	Medulloblastoma	-0.0015458052391963
DB00987	Cytarabine	DOID:0060060	Lymphoma, Non-Hodgkin	-0.00155048522628927
DB00541	Vincristine	DOID:0050902	Medulloblastoma	-0.00155092875958747
DB00860	Prednisolone	DOID:8543	Hodgkin Disease	-0.00156041485938891
DB00635	Prednisone	DOID:0060060	Lymphoma, Non-Hodgkin	-0.00156092897711286
DB00262	Carmustine	DOID:0050902	Medulloblastoma	-0.00157503965600959
DB04572	Thiotepa	DOID:0050902	Medulloblastoma	-0.00158143821989527
DB00252	Phenytoin	DOID:0060060	Lymphoma, Non-Hodgkin	-0.00158225973196991
DB00309	Vindesine	DOID:8543	Hodgkin Disease	-0.00159550149837202
DB02709	Resveratrol	DOID:3007	Carcinoma, Ductal	-0.0016136648652046
DB00987	Cytarabine	DOID:8543	Hodgkin Disease	-0.00161481482664378
DB00515	Cisplatin	DOID:4359	Melanoma, Amelanotic	-0.00161650223129335
DB00437	Allopurinol	DOID:0060060	Lymphoma, Non-Hodgkin	-0.00162255357474718
DB00650	Leucovorin	DOID:0060060	Lymphoma, Non-Hodgkin	-0.00162312564018142
DB00997	Doxorubicin	DOID:0060060	Lymphoma, Non-Hodgkin	-0.00162479791895732
DB00635	Prednisone	DOID:8543	Hodgkin Disease	-0.00162525857754726
DB00227	Lovastatin	DOID:0060058	Lymphoma	-0.00162605625366353
DB00515	Cisplatin	DOID:0050902	Medulloblastoma	-0.0016268558090315
DB11094	Vitamin D	DOID:0060058	Lymphoma	-0.00163513595456473
DB01169	Arsenic Trioxide	DOID:0050902	Medulloblastoma	-0.00163981870797498
DB00563	Methotrexate	DOID:0060058	Lymphoma	-0.00164007660622657
DB00252	Phenytoin	DOID:8543	Hodgkin Disease	-0.00164658933240614
DB00688	Mycophenolic Acid	DOID:0060058	Lymphoma	-0.00165401257887955
DB00541	Vincristine	DOID:0060060	Lymphoma, Non-Hodgkin	-0.00166159814713996
DB00445	Epirubicin	DOID:0060060	Lymphoma, Non-Hodgkin	-0.00166500109285751
DB01008	Busulfan	DOID:0050902	Medulloblastoma	-0.00166638829799821
DB01262	Decitabine	DOID:0060058	Lymphoma	-0.00167855270235369
DB00650	Leucovorin	DOID:8543	Hodgkin Disease	-0.00168745524064519
DB00997	Doxorubicin	DOID:8543	Hodgkin Disease	-0.00168912751929585
DB00398	Sorafenib	DOID:3382	Liposarcoma	-0.00169059528626748
DB04572	Thiotepa	DOID:0060060	Lymphoma, Non-Hodgkin	-0.00169210760782075
DB01181	Ifosfamide	DOID:0060058	Lymphoma	-0.00169241171042118
DB01204	Mitoxantrone	DOID:0060058	Lymphoma	-0.00169766160827635
DB00290	Bleomycin	DOID:0060060	Lymphoma, Non-Hodgkin	-0.00172099147461486
DB01234	Dexamethasone	DOID:0060058	Lymphoma	-0.00172451175486561
DB00541	Vincristine	DOID:8543	Hodgkin Disease	-0.00172592774761971
DB00445	Epirubicin	DOID:8543	Hodgkin Disease	-0.00172933069314985
DB00136	Calcitriol	DOID:0060060	Lymphoma, Non-Hodgkin	-0.00173686985070072
DB00783	Estradiol	DOID:0050902	Medulloblastoma	-0.0017497745565488
DB00262	Carmustine	DOID:8543	Hodgkin Disease	-0.00175003864405599
DB00309	Vindesine	DOID:0060058	Lymphoma	-0.0017560086197962
DB04572	Thiotepa	DOID:8543	Hodgkin Disease	-0.00175643720810243
DB00624	Testosterone	DOID:0060060	Lymphoma, Non-Hodgkin	-0.00176647201455627
DB01143	Amifostine	DOID:0060060	Lymphoma, Non-Hodgkin	-0.00177354267063391
DB00987	Cytarabine	DOID:0060058	Lymphoma	-0.00177532194809106
DB01008	Busulfan	DOID:0060060	Lymphoma, Non-Hodgkin	-0.00177705768571597
DB14085	Cadmium	DOID:0060060	Lymphoma, Non-Hodgkin	-0.00178120830136081
DB00290	Bleomycin	DOID:8543	Hodgkin Disease	-0.00178532107520652
DB01115	Nifedipine	DOID:3068	Glioblastoma	-0.00179770261153068
DB00773	Etoposide	DOID:0050902	Medulloblastoma	-0.00179923455612303
DB00220	Nelfinavir	DOID:3382	Liposarcoma	-0.00179961694603082
DB00515	Cisplatin	DOID:8543	Hodgkin Disease	-0.00180185479716411
DB02709	Resveratrol	DOID:0060060	Lymphoma, Non-Hodgkin	-0.00180425488273268
DB11672	Curcumin	DOID:0060058	Lymphoma	-0.00181179738099947
DB01229	Paclitaxel	DOID:3382	Liposarcoma	-0.00181485889965101
DB06174	Noscapine	DOID:715	Leukemia, T-Cell	-0.00182498144580579
DB00291	Chlorambucil	DOID:0060060	Lymphoma, Non-Hodgkin	-0.00182586167386129
DB00851	Dacarbazine	DOID:4359	Melanoma, Amelanotic	-0.00182832796065836
DB00993	Azathioprine	DOID:0060060	Lymphoma, Non-Hodgkin	-0.00182959234068026
DB01008	Busulfan	DOID:8543	Hodgkin Disease	-0.00184138728605888
DB00650	Leucovorin	DOID:0060058	Lymphoma	-0.00184796236217772
DB00997	Doxorubicin	DOID:0060058	Lymphoma	-0.00184963464066763
DB00531	Cyclophosphamide	DOID:0050902	Medulloblastoma	-0.0018509473533594
DB00619	Imatinib Mesylate	DOID:9253	Gastrointestinal Stromal Tumors	-0.00185149659439244
DB00428	Streptozocin	DOID:8543	Hodgkin Disease	-0.00186937586488951
DB00188	Bortezomib	DOID:0060058	Lymphoma	-0.00187313881359359
DB00755	Tretinoin	DOID:0050902	Medulloblastoma	-0.00187731792398933
DB00541	Vincristine	DOID:0060058	Lymphoma	-0.00188643486903418
DB00445	Epirubicin	DOID:0060058	Lymphoma	-0.0018898378146407
DB06287	temsirolimus	DOID:3068	Glioblastoma	-0.00189140076176826
DB00398	Sorafenib	DOID:9253	Gastrointestinal Stromal Tumors	-0.00189846448266885
DB00441	gemcitabine	DOID:0060060	Lymphoma, Non-Hodgkin	-0.00190637667787731
DB00773	Etoposide	DOID:0060060	Lymphoma, Non-Hodgkin	-0.00190990394409908
DB00262	Carmustine	DOID:0060058	Lymphoma	-0.00191054576552087
DB04572	Thiotepa	DOID:0060058	Lymphoma	-0.00191694432957508
DB00564	Carbamazepine	DOID:0060058	Lymphoma	-0.0019206093435828
DB02994	Cacodylic Acid	DOID:0060058	Lymphoma	-0.00192345557051261
DB00772	Malathion	DOID:0060060	Lymphoma, Non-Hodgkin	-0.00192457085892351
DB00970	Dactinomycin	DOID:3068	Glioblastoma	-0.00193128983778041
DB09110	Mesna	DOID:0060060	Lymphoma, Non-Hodgkin	-0.00193572952569419
DB08398	2-amino-1-methyl-6-phenylimidazo(4,5-b)pyridine	DOID:0060058	Lymphoma	-0.0019446404862073
DB13424	DDT	DOID:0060060	Lymphoma, Non-Hodgkin	-0.00194509649005138
DB00290	Bleomycin	DOID:0060058	Lymphoma	-0.00194582819652485
DB00851	Dacarbazine	DOID:0060060	Lymphoma, Non-Hodgkin	-0.00194935092585936
DB00444	Teniposide	DOID:0060060	Lymphoma, Non-Hodgkin	-0.00195862634928113
DB06510	muraglitazar	DOID:3382	Liposarcoma	-0.00195952580626256
DB00531	Cyclophosphamide	DOID:0060060	Lymphoma, Non-Hodgkin	-0.00196161674097307
DB00136	Calcitriol	DOID:0060058	Lymphoma	-0.00196170657262519
DB00515	Cisplatin	DOID:0060058	Lymphoma	-0.00196236191866912
DB00441	gemcitabine	DOID:8543	Hodgkin Disease	-0.00197070627823005
DB13069	Nimustine	DOID:3068	Glioblastoma	-0.00197406039646831
DB00773	Etoposide	DOID:8543	Hodgkin Disease	-0.00197423354456107
DB09073	palbociclib	DOID:3382	Liposarcoma	-0.00197701804338947
DB01229	Paclitaxel	DOID:3068	Glioblastoma	-0.00197847161724253
DB01206	Lomustine	DOID:8543	Hodgkin Disease	-0.00198065849547021
DB00853	Temozolomide	DOID:0050902	Medulloblastoma	-0.00200308000822797
DB01042	Melphalan	DOID:0050902	Medulloblastoma	-0.00200860176242186
DB00851	Dacarbazine	DOID:8543	Hodgkin Disease	-0.00201368052622187
DB00762	Irinotecan	DOID:3068	Glioblastoma	-0.00201510954240981
DB00943	Zalcitabine	DOID:0060058	Lymphoma	-0.00201591586256212
DB00444	Teniposide	DOID:8543	Hodgkin Disease	-0.00202295594957409
DB00531	Cyclophosphamide	DOID:8543	Hodgkin Disease	-0.00202594634132404
DB00255	Diethylstilbestrol	DOID:0060058	Lymphoma	-0.00203242887398448
DB00313	Valproic Acid	DOID:3068	Glioblastoma	-0.00203910363894828
DB00829	Diazepam	DOID:3068	Glioblastoma	-0.00203961524652586
DB00982	Isotretinoin	DOID:0060058	Lymphoma	-0.00204030815072471
DB00570	Vinblastine	DOID:8543	Hodgkin Disease	-0.00204566019056608
DB00291	Chlorambucil	DOID:0060058	Lymphoma	-0.00205069839568618
DB00305	Mitomycin	DOID:3068	Glioblastoma	-0.00205165407269343
DB00993	Azathioprine	DOID:0060058	Lymphoma	-0.00205442906249893
DB13323	Trichloroethylene	DOID:0060060	Lymphoma, Non-Hodgkin	-0.00208155131719135
DB01234	Dexamethasone	DOID:3068	Glioblastoma	-0.0020972062562853
DB01041	Thalidomide	DOID:0060060	Lymphoma, Non-Hodgkin	-0.00211514565705035
DB00945	Aspirin	DOID:3068	Glioblastoma	-0.00211576897590189
DB01042	Melphalan	DOID:0060060	Lymphoma, Non-Hodgkin	-0.00211927115007561
DB06774	Capsaicin	DOID:3068	Glioblastoma	-0.00212216237521879
DB11663	2-(1H-indazol-4-yl)-6-(4-methanesulfonylpiperazin-1-ylmethyl)-4-morpholin-4-ylthieno(3,2-d)pyrimidine	DOID:0060058	Lymphoma	-0.00212345593987774
DB00309	Vindesine	DOID:3068	Glioblastoma	-0.00212870312113021
DB00773	Etoposide	DOID:0060058	Lymphoma	-0.00213474066589365
DB00694	Daunorubicin	DOID:0060060	Lymphoma, Non-Hodgkin	-0.00213987237971503
DB01206	Lomustine	DOID:0060058	Lymphoma	-0.00214116561693679
DB01030	Topotecan	DOID:0060060	Lymphoma, Non-Hodgkin	-0.00216447536509008
DB01042	Melphalan	DOID:8543	Hodgkin Disease	-0.0021836007506459
DB11672	Curcumin	DOID:3068	Glioblastoma	-0.00218449188211779
DB00531	Cyclophosphamide	DOID:0060058	Lymphoma	-0.00218645346288838
DB01229	Paclitaxel	DOID:169	Neuroendocrine Tumors	-0.00218993688099807
DB00959	Methylprednisolone	DOID:0060060	Lymphoma, Non-Hodgkin	-0.00220869845805467
DB00997	Doxorubicin	DOID:3068	Glioblastoma	-0.00222232914198601
DB00197	Troglitazone	DOID:3382	Liposarcoma	-0.00223762502731701
DB00188	Bortezomib	DOID:3068	Glioblastoma	-0.00224583331517459
DB00958	Carboplatin	DOID:3068	Glioblastoma	-0.0022540058500461
DB06287	temsirolimus	DOID:13515	Tuberous Sclerosis	-0.0022625344247852
DB00959	Methylprednisolone	DOID:8543	Hodgkin Disease	-0.0022730280585886
DB02169	Okadaic Acid	DOID:3068	Glioblastoma	-0.00227987399581621
DB00262	Carmustine	DOID:3068	Glioblastoma	-0.00228324026688244
DB05424	Canertinib	DOID:3068	Glioblastoma	-0.00231656535583164
DB00608	Chloroquine	DOID:3068	Glioblastoma	-0.00231660497206239
DB00515	Cisplatin	DOID:3068	Glioblastoma	-0.00233505642012972
DB00619	Imatinib Mesylate	DOID:8552	Leukemia, Myelogenous, Chronic, BCR-ABL Positive	-0.002336339533353
DB01041	Thalidomide	DOID:0060058	Lymphoma	-0.00233998237882117
DB01169	Arsenic Trioxide	DOID:3068	Glioblastoma	-0.00234801931886609
DB00675	Tamoxifen	DOID:1192	Nerve Sheath Neoplasms	-0.00234949133084451
DB04824	Phenolphthalein	DOID:0060058	Lymphoma	-0.00235627255332909
DB00624	Testosterone	DOID:3068	Glioblastoma	-0.00236400323773607
DB00317	Gefitinib	DOID:3068	Glioblastoma	-0.00237847959188249
DB00398	Sorafenib	DOID:8552	Leukemia, Myelogenous, Chronic, BCR-ABL Positive	-0.00238330742179644
DB08865	Crizotinib	DOID:3068	Glioblastoma	-0.00239911112677067
DB02709	Resveratrol	DOID:3068	Glioblastoma	-0.00240178610591331
DB00959	Methylprednisolone	DOID:0060058	Lymphoma	-0.0024335351801142
DB00958	Carboplatin	DOID:169	Neuroendocrine Tumors	-0.00246547111383439
DB12662	naveglitazar	DOID:3382	Liposarcoma	-0.00246857276259256
DB00717	Norethindrone	DOID:3172	Adenoma	-0.00246930698556689
DB00744	zileuton	DOID:8552	Leukemia, Myelogenous, Chronic, BCR-ABL Positive	-0.00249271996661233
DB01645	Genistein	DOID:3068	Glioblastoma	-0.00250379272966512
DB01206	Lomustine	DOID:3068	Glioblastoma	-0.00251386011828404
DB11663	2-(1H-indazol-4-yl)-6-(4-methanesulfonylpiperazin-1-ylmethyl)-4-morpholin-4-ylthieno(3,2-d)pyrimidine	DOID:9253	Gastrointestinal Stromal Tumors	-0.00254040692006964
DB00851	Dacarbazine	DOID:3068	Glioblastoma	-0.00254688214892852
DB00444	Teniposide	DOID:3068	Glioblastoma	-0.00255615757253953
DB04216	Quercetin	DOID:3068	Glioblastoma	-0.00256301694114076
DB00795	Sulfasalazine	DOID:3068	Glioblastoma	-0.00257925428754769
DB01262	Decitabine	DOID:8552	Leukemia, Myelogenous, Chronic, BCR-ABL Positive	-0.00258034662174601
DB00755	Tretinoin	DOID:3068	Glioblastoma	-0.00258551853480594
DB05076	Fenretinide	DOID:3068	Glioblastoma	-0.00259758380236659
DB00328	Indomethacin	DOID:3068	Glioblastoma	-0.00262128866146056
DB00860	Prednisolone	DOID:8552	Leukemia, Myelogenous, Chronic, BCR-ABL Positive	-0.00262271590008912
DB01234	Dexamethasone	DOID:8552	Leukemia, Myelogenous, Chronic, BCR-ABL Positive	-0.00262630567424561
DB01268	Sunitinib	DOID:9253	Gastrointestinal Stromal Tumors	-0.0026415998261073
DB00309	Vindesine	DOID:8552	Leukemia, Myelogenous, Chronic, BCR-ABL Positive	-0.00265780253919932
DB02546	Vorinostat	DOID:8552	Leukemia, Myelogenous, Chronic, BCR-ABL Positive	-0.00266664591294531
DB00987	Cytarabine	DOID:8552	Leukemia, Myelogenous, Chronic, BCR-ABL Positive	-0.00267711586735015
DB01005	Hydroxyurea	DOID:8552	Leukemia, Myelogenous, Chronic, BCR-ABL Positive	-0.00270504997694055
DB00853	Temozolomide	DOID:3068	Glioblastoma	-0.002711280618938
DB01041	Thalidomide	DOID:3068	Glioblastoma	-0.00271267688027611
DB01042	Melphalan	DOID:3068	Glioblastoma	-0.00271680237327133
DB00437	Allopurinol	DOID:8552	Leukemia, Myelogenous, Chronic, BCR-ABL Positive	-0.00274918421573967
DB01030	Topotecan	DOID:3068	Glioblastoma	-0.00276200658841903
DB00188	Bortezomib	DOID:8552	Leukemia, Myelogenous, Chronic, BCR-ABL Positive	-0.002774932732803
DB00541	Vincristine	DOID:8552	Leukemia, Myelogenous, Chronic, BCR-ABL Positive	-0.00278822878829861
DB01268	Sunitinib	DOID:169	Neuroendocrine Tumors	-0.00280880861122064
DB04572	Thiotepa	DOID:8552	Leukemia, Myelogenous, Chronic, BCR-ABL Positive	-0.00281873824891142
DB00877	Sirolimus	DOID:13515	Tuberous Sclerosis	-0.00281949572854385
DB01169	Arsenic Trioxide	DOID:8552	Leukemia, Myelogenous, Chronic, BCR-ABL Positive	-0.00287711873696679
DB01590	Everolimus	DOID:169	Neuroendocrine Tumors	-0.00290130163814413
DB01008	Busulfan	DOID:8552	Leukemia, Myelogenous, Chronic, BCR-ABL Positive	-0.00290368832693317
DB02709	Resveratrol	DOID:8552	Leukemia, Myelogenous, Chronic, BCR-ABL Positive	-0.00293088552377581
DB01590	Everolimus	DOID:13515	Tuberous Sclerosis	-0.00306097003730983
DB00531	Cyclophosphamide	DOID:8552	Leukemia, Myelogenous, Chronic, BCR-ABL Positive	-0.00308824738220266
DB00755	Tretinoin	DOID:8552	Leukemia, Myelogenous, Chronic, BCR-ABL Positive	-0.00311461795289498
DB00328	Indomethacin	DOID:8552	Leukemia, Myelogenous, Chronic, BCR-ABL Positive	-0.00315038807943236
DB00553	Methoxsalen	DOID:0060061	Lymphoma, T-Cell, Cutaneous	-0.00346562156472098
DB00563	Methotrexate	DOID:0060061	Lymphoma, T-Cell, Cutaneous	-0.00347364741404794
DB00727	Nitroglycerin	DOID:4928	Cholangiocarcinoma	-0.00358434562525846
DB00188	Bortezomib	DOID:4051	Rhabdomyosarcoma, Alveolar	-0.00358686483295507
DB02546	Vorinostat	DOID:0060061	Lymphoma, T-Cell, Cutaneous	-0.00359842280166246
DB00242	Cladribine	DOID:0060061	Lymphoma, T-Cell, Cutaneous	-0.00372108799622723
DB01169	Arsenic Trioxide	DOID:0060061	Lymphoma, T-Cell, Cutaneous	-0.0038088956255597
DB00553	Methoxsalen	DOID:8691	Mycosis Fungoides	-0.00386831891061954
DB02709	Resveratrol	DOID:8541	Sezary Syndrome	-0.00388129877008337
DB00307	Bexarotene	DOID:0060061	Lymphoma, T-Cell, Cutaneous	-0.00392427936442486
DB00806	Pentoxifylline	DOID:0060061	Lymphoma, T-Cell, Cutaneous	-0.00403830305910797
DB00541	Vincristine	DOID:8691	Mycosis Fungoides	-0.00412270302292379
DB00262	Carmustine	DOID:8691	Mycosis Fungoides	-0.00414681391921685
DB00855	Aminolevulinic Acid	DOID:8691	Mycosis Fungoides	-0.00420775182925027
DB01169	Arsenic Trioxide	DOID:8691	Mycosis Fungoides	-0.00421159297136632
DB00213	Pantoprazole	DOID:9206	Barrett Esophagus	-0.00454696163249209
DB00724	Imiquimod	DOID:8632	Sarcoma, Kaposi	-0.00478125587299423
DB01033	Mercaptopurine	DOID:1037	Leukemia, Lymphoid	-0.00482201975620601
DB00724	Imiquimod	DOID:2513	Carcinoma, Basal Cell	-0.00514315007804668
DB01033	Mercaptopurine	DOID:9119	Leukemia, Myeloid, Acute	-0.00534578076569571
DB00134	Methionine	DOID:3070	Glioma	-0.00558366908494779
DB15334	biochanin A	DOID:3068	Glioblastoma	-0.00572711121497533
DB11752	bryostatin 1	DOID:1040	Leukemia, Lymphocytic, Chronic, B-Cell	-0.00599345759639306
DB00724	Imiquimod	DOID:255	Hemangioma	-0.00631263361838836
DB00884	Risedronic Acid	DOID:2645	Mesothelioma	-0.00633515702803434
DB02901	Dihydrotestosterone	DOID:11612	Polycystic Ovary Syndrome	-0.00684034501194859
DB00594	Amiloride	DOID:2671	Carcinoma, Transitional Cell	-0.00813236042270061
DB12874	quizartinib	DOID:9119	Leukemia, Myeloid, Acute	-0.00830289601273016
DB00753	Isoflurane	DOID:3172	Adenoma	-0.00859384933356545
DB11752	bryostatin 1	DOID:0060060	Lymphoma, Non-Hodgkin	-0.00859406767704133
DB00254	Doxycycline	DOID:0060058	Lymphoma	-0.00932908380119319
DB00435	Nitric Oxide	DOID:299	Adenocarcinoma	-0.00998644711056291
DB06728	aniline	DOID:4235	Sarcoma	-0.0101174963976606
DB01095	Fluvastatin	DOID:9538	Multiple Myeloma	-0.0107507075820516
DB06176	romidepsin	DOID:2671	Carcinoma, Transitional Cell	-0.0108338320881388
DB00435	Nitric Oxide	DOID:0060058	Lymphoma	-0.0112086610447963
DB00014	Goserelin	DOID:127	Choroid Neoplasms	-0.013638906035038
DB12802	picropodophyllin	DOID:9538	Multiple Myeloma	-0.0140322899144393
DB04942	tamibarotene	DOID:9538	Multiple Myeloma	-0.0153234608432402
DB06176	romidepsin	DOID:0060061	Lymphoma, T-Cell, Cutaneous	-0.0154827564505065
DB00815	Sodium Dodecyl Sulfate	DOID:299	Adenocarcinoma	-0.0169338322176483
DB11890	Cilengitide	DOID:3068	Glioblastoma	-0.0169627562275693
DB06179	darinaparsin	DOID:9538	Multiple Myeloma	-0.0189876224583747
DB01099	Flucytosine	DOID:3068	Glioblastoma	-0.0194291901772654
DB11648	afuresertib	DOID:9538	Multiple Myeloma	-0.0200143860705291
DB06179	darinaparsin	DOID:8543	Hodgkin Disease	-0.0202666761696012
DB11648	afuresertib	DOID:0060060	Lymphoma, Non-Hodgkin	-0.0212291101815345
DB08901	ponatinib	DOID:9119	Leukemia, Myeloid, Acute	-0.0212575770069848
DB11648	afuresertib	DOID:8543	Hodgkin Disease	-0.0212934397818375
DB01254	Dasatinib	DOID:8552	Leukemia, Myelogenous, Chronic, BCR-ABL Positive	-0.0217911199455193
DB14322	Coconut Oil	DOID:3172	Adenoma	-0.0219490751007869
DB01179	Podophyllotoxin	DOID:2671	Carcinoma, Transitional Cell	-0.0229752448383576
DB00338	Omeprazole	DOID:9206	Barrett Esophagus	-0.0230284261016342
DB00443	Betamethasone	DOID:255	Hemangioma	-0.023084714842957
DB08901	ponatinib	DOID:8552	Leukemia, Myelogenous, Chronic, BCR-ABL Positive	-0.0231880530325906
DB04348	Taurocholic Acid	DOID:1967	Leiomyosarcoma	-0.0232105562523523
DB06444	HU 211	DOID:3070	Glioma	-0.0235156885888431
DB06769	Bendamustine Hydrochloride	DOID:1040	Leukemia, Lymphocytic, Chronic, B-Cell	-0.024911457604886
DB11251	Tocopherols	DOID:2645	Mesothelioma	-0.025194190128941
DB01080	Vigabatrin	DOID:13515	Tuberous Sclerosis	-0.0255214272591566
DB06769	Bendamustine Hydrochloride	DOID:1037	Leukemia, Lymphoid	-0.0261844612916125
DB04865	Homoharringtonine	DOID:0060058	Lymphoma	-0.0289823070928028
DB01100	Pimozide	DOID:299	Adenocarcinoma	-0.0298829097662045
DB09199	netoglitazone	DOID:9538	Multiple Myeloma	-0.0302956469158396
DB14545	hydrocortisone hemisuccinate	DOID:0060058	Lymphoma	-0.0306885317946031
DB03068	pyrimidin-2-one beta-ribofuranoside	DOID:9538	Multiple Myeloma	-0.0308735528967789
DB06412	Oxymetholone	DOID:9538	Multiple Myeloma	-0.0314595407047045
DB06412	Oxymetholone	DOID:9119	Leukemia, Myeloid, Acute	-0.0318704194314472
DB01708	Dehydroepiandrosterone	DOID:11612	Polycystic Ovary Syndrome	-0.0319622417343133
DB00909	Zonisamide	DOID:9538	Multiple Myeloma	-0.0320572188435135
DB02424	geldanamycin	DOID:3068	Glioblastoma	-0.0327084850728908
DB01708	Dehydroepiandrosterone	DOID:299	Adenocarcinoma	-0.0329839327529857
DB13811	oblimersen	DOID:1040	Leukemia, Lymphocytic, Chronic, B-Cell	-0.0336857374454082
DB12948	3,4-dihydroxybenzohydroxamic acid	DOID:3071	Gliosarcoma	-0.0342212492272102
DB05220	MLN 8237	DOID:769	Neuroblastoma	-0.0343097833200883
DB00477	Chlorpromazine	DOID:3070	Glioma	-0.0343915782767855
DB13811	oblimersen	DOID:707	Lymphoma, B-Cell	-0.03462287294968
DB13811	oblimersen	DOID:9538	Multiple Myeloma	-0.0350716234150345
DB12948	3,4-dihydroxybenzohydroxamic acid	DOID:3070	Glioma	-0.035770645675237
DB14066	tetrandrine	DOID:9119	Leukemia, Myeloid, Acute	-0.035856168460518
DB01017	Minocycline	DOID:139	Papilloma	-0.0377004712200543
DB01017	Minocycline	DOID:3070	Glioma	-0.0379972493484949
DB12948	3,4-dihydroxybenzohydroxamic acid	DOID:0050902	Medulloblastoma	-0.0381109755820862
DB00904	Ondansetron	DOID:171	Neuroectodermal Tumors	-0.0388393639561549
DB04815	Clioquinol	DOID:9119	Leukemia, Myeloid, Acute	-0.0395118662896357
DB06448	lonafarnib	DOID:9538	Multiple Myeloma	-0.0400383222843227
DB04944	acadesine	DOID:1040	Leukemia, Lymphocytic, Chronic, B-Cell	-0.0424040325137491
DB04571	Trioxsalen	DOID:8691	Mycosis Fungoides	-0.0450716946362753
DB04655	metoprine	DOID:299	Adenocarcinoma	-0.0469358083611308
DB04655	metoprine	DOID:8691	Mycosis Fungoides	-0.05039429044928
DB11919	O(6)-benzylguanine	DOID:3070	Glioma	-0.0595649061009842
DB11617	Aclarubicin	DOID:9119	Leukemia, Myeloid, Acute	-0.0776470701418935
