# Supplementary material for: DDCM: A Computational Strategy for Drug Repositioning Based on Support-Vector Regression Algorithm
Source: Int J Mol Sci. 2024 May 12;25(10):5267. doi: 10.3390/ijms25105267 (PMC11121335; doi:10.3390/ijms25105267)
Supplement: Supplementary file 1 [file ijms-25-05267-s001.zip › File S4/1_c04.588_CorScore/head and neck cancer_score.csv]

DrugBankID	DrugName	DOID	DiseaseName	score
0.0111250117914424	0.0198402185504323
DB01162	Terazosin	DOID:2671	Carcinoma, Transitional Cell	0.411889710314825
DB04258	seocalcitol	DOID:3070	Glioma	0.392000223012994
DB01177	Idarubicin	DOID:9538	Multiple Myeloma	0.357455736706938
DB01177	Idarubicin	DOID:9119	Leukemia, Myeloid, Acute	0.353524089271318
DB01177	Idarubicin	DOID:0060060	Lymphoma, Non-Hodgkin	0.353419313922926
DB01177	Idarubicin	DOID:0060058	Lymphoma	0.352358101869789
DB09053	PCI 32765	DOID:1040	Leukemia, Lymphocytic, Chronic, B-Cell	0.312180392038678
DB09053	PCI 32765	DOID:1037	Leukemia, Lymphoid	0.305379575156424
DB01394	Colchicine	DOID:9538	Multiple Myeloma	0.300896254747617
DB04942	tamibarotene	DOID:9538	Multiple Myeloma	0.297913896962416
DB11890	Cilengitide	DOID:3068	Glioblastoma	0.295055290114437
DB04066	trans-3-(4'-hydroxyphenyl)-2-propenoic acid	DOID:299	Adenocarcinoma	0.290332927669108
DB13811	oblimersen	DOID:1040	Leukemia, Lymphocytic, Chronic, B-Cell	0.282131732649086
DB01099	Flucytosine	DOID:3068	Glioblastoma	0.279086233097857
DB13811	oblimersen	DOID:9538	Multiple Myeloma	0.278294957143764
DB13811	oblimersen	DOID:707	Lymphoma, B-Cell	0.27754786295214
DB00352	Thioguanine	DOID:1037	Leukemia, Lymphoid	0.256896563370258
DB00352	Thioguanine	DOID:9119	Leukemia, Myeloid, Acute	0.255928957311397
DB11919	O(6)-benzylguanine	DOID:3070	Glioma	0.247512371455941
DB09350	Piperonyl Butoxide	DOID:3172	Adenoma	0.218446904181997
DB00724	Imiquimod	DOID:2513	Carcinoma, Basal Cell	0.216829209572547
DB00724	Imiquimod	DOID:8632	Sarcoma, Kaposi	0.215312004974414
DB00553	Methoxsalen	DOID:0060061	Lymphoma, T-Cell, Cutaneous	0.214247533200781
DB00724	Imiquimod	DOID:255	Hemangioma	0.214223669839032
DB00553	Methoxsalen	DOID:8691	Mycosis Fungoides	0.213275997833515
DB00694	Daunorubicin	DOID:1618	Fibroadenoma	0.211414773001397
DB00694	Daunorubicin	DOID:299	Adenocarcinoma	0.210252882566066
DB00213	Pantoprazole	DOID:9206	Barrett Esophagus	0.209892194562027
DB00694	Daunorubicin	DOID:8584	Burkitt Lymphoma	0.209653438428771
DB00694	Daunorubicin	DOID:9119	Leukemia, Myeloid, Acute	0.207285877523653
DB00694	Daunorubicin	DOID:0060060	Lymphoma, Non-Hodgkin	0.207181102174424
DB11752	bryostatin 1	DOID:1040	Leukemia, Lymphocytic, Chronic, B-Cell	0.206828024072861
DB01254	Dasatinib	DOID:8552	Leukemia, Myelogenous, Chronic, BCR-ABL Positive	0.204588837558931
DB11752	bryostatin 1	DOID:0060060	Lymphoma, Non-Hodgkin	0.198954825783422
DB12948	3,4-dihydroxybenzohydroxamic acid	DOID:3071	Gliosarcoma	0.197101385050999
DB06174	Noscapine	DOID:3070	Glioma	0.195427639538385
DB04815	Clioquinol	DOID:9119	Leukemia, Myeloid, Acute	0.193412780721982
DB06174	Noscapine	DOID:715	Leukemia, T-Cell	0.1925005307751
DB12948	3,4-dihydroxybenzohydroxamic acid	DOID:3070	Glioma	0.192099585051703
DB13911	Eosine I Bluish	DOID:715	Leukemia, T-Cell	0.191733300289316
DB12948	3,4-dihydroxybenzohydroxamic acid	DOID:0050902	Medulloblastoma	0.185192830086078
DB11648	afuresertib	DOID:9538	Multiple Myeloma	0.177991748838691
DB11648	afuresertib	DOID:0060060	Lymphoma, Non-Hodgkin	0.173955326054731
DB11175	picolinic acid	DOID:3172	Adenoma	0.173873886658106
DB11648	afuresertib	DOID:8543	Hodgkin Disease	0.173786915029296
DB00681	Amphotericin B	DOID:3068	Glioblastoma	0.171649259419883
DB01033	Mercaptopurine	DOID:1037	Leukemia, Lymphoid	0.167446974890664
DB06412	Oxymetholone	DOID:9538	Multiple Myeloma	0.16689084342697
DB01033	Mercaptopurine	DOID:9119	Leukemia, Myeloid, Acute	0.166479368831508
DB12257	Platinum	DOID:769	Neuroblastoma	0.164340221930189
DB06412	Oxymetholone	DOID:9119	Leukemia, Myeloid, Acute	0.162959195991082
DB11152	Trichloroacetic Acid	DOID:3172	Adenoma	0.161342190759972
DB00947	Fulvestrant	DOID:769	Neuroblastoma	0.159997524293175
DB01759	kojic acid	DOID:3172	Adenoma	0.150556889163549
DB00276	Amsacrine	DOID:299	Adenocarcinoma	0.146475237064736
DB00276	Amsacrine	DOID:9119	Leukemia, Myeloid, Acute	0.143508232022113
DB12802	picropodophyllin	DOID:9538	Multiple Myeloma	0.136741150060249
DB05258	Interferon-alpha	DOID:8552	Leukemia, Myelogenous, Chronic, BCR-ABL Positive	0.13632755669374
DB03068	pyrimidin-2-one beta-ribofuranoside	DOID:9538	Multiple Myeloma	0.130427361831406
DB08804	Nandrolone Decanoate	DOID:255	Hemangioma	0.130268600640716
DB05220	MLN 8237	DOID:769	Neuroblastoma	0.125566808852041
DB11251	Tocopherols	DOID:2645	Mesothelioma	0.122109124164702
DB01073	fludarabine	DOID:1040	Leukemia, Lymphocytic, Chronic, B-Cell	0.121678338000306
DB00443	Betamethasone	DOID:255	Hemangioma	0.121210405551839
DB01138	Sulfinpyrazone	DOID:9538	Multiple Myeloma	0.11866958763746
DB01073	fludarabine	DOID:1037	Leukemia, Lymphoid	0.114877521119671
DB01073	fludarabine	DOID:9119	Leukemia, Myeloid, Acute	0.113909915059727
DB11616	pirarubicin	DOID:5485	Sarcoma, Synovial	0.113598302879831
DB11616	pirarubicin	DOID:2645	Mesothelioma	0.110167157233166
DB06757	Manganese	DOID:3068	Glioblastoma	0.109012249994143
DB13014	hypericin	DOID:3068	Glioblastoma	0.107660793759243
DB03057	Malondialdehyde	DOID:11612	Polycystic Ovary Syndrome	0.10730324493059
DB11616	pirarubicin	DOID:9119	Leukemia, Myeloid, Acute	0.105167099470778
DB04944	acadesine	DOID:1040	Leukemia, Lymphocytic, Chronic, B-Cell	0.104596497815365
DB00137	Lutein	DOID:11612	Polycystic Ovary Syndrome	0.103759916283249
DB00422	Methylphenidate	DOID:687	Hepatoblastoma	0.10197565290768
DB03057	Malondialdehyde	DOID:8552	Leukemia, Myelogenous, Chronic, BCR-ABL Positive	0.100856140202416
DB14545	hydrocortisone hemisuccinate	DOID:0060058	Lymphoma	0.0954867978254967
DB00909	Zonisamide	DOID:9538	Multiple Myeloma	0.0942920322687433
DB01100	Pimozide	DOID:299	Adenocarcinoma	0.0942888209176035
DB00446	Chloramphenicol	DOID:9119	Leukemia, Myeloid, Acute	0.0928389790098984
DB06444	HU 211	DOID:3070	Glioma	0.0907627268221002
DB01698	Rutin	DOID:9538	Multiple Myeloma	0.0829575259316823
DB00338	Omeprazole	DOID:9206	Barrett Esophagus	0.0787309896482499
DB00254	Doxycycline	DOID:0060058	Lymphoma	0.0744575844679182
DB02901	Dihydrotestosterone	DOID:11612	Polycystic Ovary Syndrome	0.0691518179506114
DB02424	geldanamycin	DOID:3068	Glioblastoma	0.0676756923095644
DB15588	ursolic acid	DOID:139	Papilloma	0.0676411784316286
DB09054	idelalisib	DOID:1037	Leukemia, Lymphoid	0.0674373885696353
DB00624	Testosterone	DOID:11612	Polycystic Ovary Syndrome	0.0667885393599072
DB00624	Testosterone	DOID:299	Adenocarcinoma	0.066454529800662
DB06176	romidepsin	DOID:2671	Carcinoma, Transitional Cell	0.0658501772432526
DB00448	Lansoprazole	DOID:9206	Barrett Esophagus	0.0656679903803121
DB09054	idelalisib	DOID:0060058	Lymphoma	0.0653037951082027
DB00435	Nitric Oxide	DOID:299	Adenocarcinoma	0.0649565507602962
DB04348	Taurocholic Acid	DOID:1967	Leiomyosarcoma	0.0646501742623908
DB01327	Cefazolin	DOID:2671	Carcinoma, Transitional Cell	0.064305610645674
DB00624	Testosterone	DOID:3068	Glioblastoma	0.0634754440734304
DB00624	Testosterone	DOID:0060060	Lymphoma, Non-Hodgkin	0.063382749409053
DB00435	Nitric Oxide	DOID:0060058	Lymphoma	0.0608235583157345
DB00196	Fluconazole	DOID:3068	Glioblastoma	0.0596742211095889
DB01268	Sunitinib	DOID:9253	Gastrointestinal Stromal Tumors	0.0584794903208263
DB00421	Spironolactone	DOID:11612	Polycystic Ovary Syndrome	0.0582144731977958
DB15304	Carrageenan	DOID:3355	Fibrosarcoma	0.0577341153229613
DB04690	Camptothecin	DOID:3071	Gliosarcoma	0.0576460904617788
DB06641	perifosine	DOID:3068	Glioblastoma	0.0573612023888216
DB06732	beta-Naphthoflavone	DOID:3172	Adenoma	0.0567368714251863
DB01708	Dehydroepiandrosterone	DOID:11612	Polycystic Ovary Syndrome	0.0566012324253695
DB01708	Dehydroepiandrosterone	DOID:299	Adenocarcinoma	0.0562672228667204
DB01268	Sunitinib	DOID:169	Neuroendocrine Tumors	0.0543806934879809
DB06176	romidepsin	DOID:0060061	Lymphoma, T-Cell, Cutaneous	0.0536954160549296
DB04690	Camptothecin	DOID:3070	Glioma	0.0526442904624533
DB15334	biochanin A	DOID:3068	Glioblastoma	0.0479326652639864
DB04690	Camptothecin	DOID:1037	Leukemia, Lymphoid	0.0470751200399133
DB01136	Carvedilol	DOID:3070	Glioma	0.0417409807614741
DB06287	temsirolimus	DOID:2645	Mesothelioma	0.0413302132876578
DB00470	Dronabinol	DOID:3070	Glioma	0.040873149696041
DB00742	Mannitol	DOID:3070	Glioma	0.0381771288634187
DB06448	lonafarnib	DOID:9538	Multiple Myeloma	0.0377114978628953
DB06287	temsirolimus	DOID:3068	Glioblastoma	0.036318074841332
DB04106	fotemustine	DOID:3070	Glioma	0.034982730332262
DB06728	aniline	DOID:4235	Sarcoma	0.0349137747389816
DB06287	temsirolimus	DOID:13515	Tuberous Sclerosis	0.0336586104780982
DB13964	Peanut Oil	DOID:3172	Adenoma	0.0333165426111827
DB06810	Plicamycin	DOID:3247	Rhabdomyosarcoma	0.0297043050166589
DB00499	Flutamide	DOID:11612	Polycystic Ovary Syndrome	0.0293224108040599
DB00304	Desogestrel	DOID:11612	Polycystic Ovary Syndrome	0.0290347142883975
DB00499	Flutamide	DOID:299	Adenocarcinoma	0.0289884012457186
DB01217	Anastrozole	DOID:299	Adenocarcinoma	0.0285205227683908
DB04106	fotemustine	DOID:3068	Glioblastoma	0.0284338731674249
DB00590	Doxazosin	DOID:127	Choroid Neoplasms	0.0272051546822094
DB01179	Podophyllotoxin	DOID:2671	Carcinoma, Transitional Cell	0.0271701459638282
DB01080	Vigabatrin	DOID:13515	Tuberous Sclerosis	0.0265811367797939
DB06809	plerixafor octahydrochloride	DOID:3068	Glioblastoma	0.0251419213289231
DB00281	Lidocaine	DOID:0060060	Lymphoma, Non-Hodgkin	0.0229055040514547
DB09096	Benzoyl Peroxide	DOID:139	Papilloma	0.02255907208209
DB01017	Minocycline	DOID:139	Papilloma	0.0185991146791335
DB00143	Glutathione	DOID:11612	Polycystic Ovary Syndrome	0.0166589143395725
DB01017	Minocycline	DOID:3070	Glioma	0.0163195643352249
DB14322	Coconut Oil	DOID:3172	Adenoma	0.0134310453640139
DB00863	Ranitidine	DOID:9206	Barrett Esophagus	0.00963612018878773
DB00050	cetrorelix	DOID:9538	Multiple Myeloma	0.00751152624720336
DB00531	Cyclophosphamide	DOID:3071	Gliosarcoma	0.00684557611233266
DB00959	Methylprednisolone	DOID:1040	Leukemia, Lymphocytic, Chronic, B-Cell	0.00684400409478431
DB00262	Carmustine	DOID:3071	Gliosarcoma	0.00681571298668499
DB00853	Temozolomide	DOID:3071	Gliosarcoma	0.00678838668907494
DB01357	Mestranol	DOID:3172	Adenoma	0.00602312917745124
DB12298	5-hydroxymethylfurfural	DOID:139	Papilloma	0.00474827116863447
DB10345	Dust	DOID:139	Papilloma	0.00454618455581096
DB09110	Mesna	DOID:1967	Leiomyosarcoma	0.00444941717675812
DB06510	muraglitazar	DOID:139	Papilloma	0.00443204059492269
DB01483	Barbital	DOID:139	Papilloma	0.00437391805062287
DB01181	Ifosfamide	DOID:1967	Leiomyosarcoma	0.00432184274244068
DB01248	Docetaxel	DOID:1967	Leiomyosarcoma	0.00429969674326863
DB06774	Capsaicin	DOID:139	Papilloma	0.00424275324871543
DB00795	Sulfasalazine	DOID:139	Papilloma	0.00423653963471698
DB00773	Etoposide	DOID:1967	Leiomyosarcoma	0.00420183361865306
DB11091	Hydrogen Peroxide	DOID:139	Papilloma	0.00417349956678986
DB00126	Ascorbic Acid	DOID:139	Papilloma	0.0041513863802351
DB01592	Iron	DOID:139	Papilloma	0.00413429811134963
DB00812	Phenylbutazone	DOID:139	Papilloma	0.00412629354271971
DB00531	Cyclophosphamide	DOID:139	Papilloma	0.00412332645824692
DB03843	Formaldehyde	DOID:1967	Leiomyosarcoma	0.00411269138078912
DB12418	Saccharin	DOID:139	Papilloma	0.00411072938048546
DB02994	Cacodylic Acid	DOID:139	Papilloma	0.0040872722005178
DB00945	Aspirin	DOID:1967	Leiomyosarcoma	0.00408502412190787
DB08828	HhAntag691	DOID:2513	Carcinoma, Basal Cell	0.00407968772176309
DB04365	Arecoline	DOID:139	Papilloma	0.00406877514841381
DB01181	Ifosfamide	DOID:5485	Sarcoma, Synovial	0.0040610716943556
DB00541	Vincristine	DOID:1967	Leiomyosarcoma	0.00406026768304651
DB00428	Streptozocin	DOID:5485	Sarcoma, Synovial	0.00403302230537544
DB00531	Cyclophosphamide	DOID:1967	Leiomyosarcoma	0.00399897408944322
DB00773	Etoposide	DOID:5485	Sarcoma, Synovial	0.00394106257001953
DB06767	Ammonium Chloride	DOID:139	Papilloma	0.00388596710462225
DB00970	Dactinomycin	DOID:1967	Leiomyosarcoma	0.00388323816103137
DB04365	Arecoline	DOID:2513	Carcinoma, Basal Cell	0.00388201091611456
DB01390	Sodium Bicarbonate	DOID:139	Papilloma	0.00381924562302433
DB00993	Azathioprine	DOID:2513	Carcinoma, Basal Cell	0.00380158089705057
DB00541	Vincristine	DOID:5485	Sarcoma, Synovial	0.00379949663539086
DB03419	Uracil	DOID:139	Papilloma	0.00377800364022501
DB01132	Pioglitazone	DOID:139	Papilloma	0.00375088729920398
DB00851	Dacarbazine	DOID:1967	Leiomyosarcoma	0.00364898426759769
DB08809	Dichloroacetic Acid	DOID:139	Papilloma	0.00362914161776601
DB00635	Prednisone	DOID:1967	Leiomyosarcoma	0.00354070744562945
DB01041	Thalidomide	DOID:1040	Leukemia, Lymphocytic, Chronic, B-Cell	0.00333033542123945
DB01083	Orlistat	DOID:1040	Leukemia, Lymphocytic, Chronic, B-Cell	0.00324824099236881
DB01234	Dexamethasone	DOID:3355	Fibrosarcoma	0.0032294193843509
DB00291	Chlorambucil	DOID:1040	Leukemia, Lymphocytic, Chronic, B-Cell	0.0032240008511854
DB00822	Disulfiram	DOID:1040	Leukemia, Lymphocytic, Chronic, B-Cell	0.00318820909361811
DB00987	Cytarabine	DOID:1040	Leukemia, Lymphocytic, Chronic, B-Cell	0.00318041866167834
DB00925	Phenoxybenzamine	DOID:1040	Leukemia, Lymphocytic, Chronic, B-Cell	0.00315263065683791
DB00531	Cyclophosphamide	DOID:1040	Leukemia, Lymphocytic, Chronic, B-Cell	0.00307542257260435
DB01169	Arsenic Trioxide	DOID:3355	Fibrosarcoma	0.00303906536504045
DB00959	Methylprednisolone	DOID:9538	Multiple Myeloma	0.00300722859012387
DB12662	naveglitazar	DOID:3355	Fibrosarcoma	0.00299204266701281
DB01169	Arsenic Trioxide	DOID:1040	Leukemia, Lymphocytic, Chronic, B-Cell	0.00296568383473511
DB01204	Mitoxantrone	DOID:1040	Leukemia, Lymphocytic, Chronic, B-Cell	0.00291092620947125
DB00741	Hydrocortisone	DOID:1040	Leukemia, Lymphocytic, Chronic, B-Cell	0.00290374364431017
DB00564	Carbamazepine	DOID:1040	Leukemia, Lymphocytic, Chronic, B-Cell	0.00287662840404618
DB01219	Dantrolene	DOID:1040	Leukemia, Lymphocytic, Chronic, B-Cell	0.00273052490650255
DB00603	Medroxyprogesterone Acetate	DOID:1040	Leukemia, Lymphocytic, Chronic, B-Cell	0.00268397264924108
DB01393	Bezafibrate	DOID:1040	Leukemia, Lymphocytic, Chronic, B-Cell	0.0026769051066326
DB01041	Thalidomide	DOID:8632	Sarcoma, Kaposi	0.00267427047486141
DB00945	Aspirin	DOID:349	Carcinoma, Signet Ring Cell	0.00260476847423735
DB00501	Cimetidine	DOID:349	Carcinoma, Signet Ring Cell	0.00257254726965445
DB00495	Zidovudine	DOID:8632	Sarcoma, Kaposi	0.00252531702584763
DB00242	Cladribine	DOID:1040	Leukemia, Lymphocytic, Chronic, B-Cell	0.00252337334868175
DB00277	Theophylline	DOID:1040	Leukemia, Lymphocytic, Chronic, B-Cell	0.00250964699917827
DB00541	Vincristine	DOID:8632	Sarcoma, Kaposi	0.00248065122152158
DB00441	gemcitabine	DOID:4552	Carcinoma, Large Cell	0.00242279394282202
DB01181	Ifosfamide	DOID:4552	Carcinoma, Large Cell	0.00242235442689259
DB00853	Temozolomide	DOID:8632	Sarcoma, Kaposi	0.00236216820255847
DB00641	Simvastatin	DOID:3070	Glioma	0.0022860077726507
DB04572	Thiotepa	DOID:3070	Glioma	0.00220635999205404
DB00530	Erlotinib Hydrochloride	DOID:3070	Glioma	0.0021776455981683
DB01248	Docetaxel	DOID:3070	Glioma	0.00214449876749695
DB14001	alpha-Tocopherol	DOID:3070	Glioma	0.00212406467028975
DB09110	Mesna	DOID:2671	Carcinoma, Transitional Cell	0.00211773628275988
DB00531	Cyclophosphamide	DOID:4552	Carcinoma, Large Cell	0.00209948577483104
DB01041	Thalidomide	DOID:3070	Glioma	0.00209868896058713
DB01206	Lomustine	DOID:3070	Glioma	0.00209718445731066
DB01168	Procarbazine	DOID:3070	Glioma	0.00208903865572757
DB07352	Apigenin	DOID:3070	Glioma	0.00208458034708187
DB00773	Etoposide	DOID:3070	Glioma	0.00204663564169388
DB04572	Thiotepa	DOID:2671	Carcinoma, Transitional Cell	0.00202987707424146
DB00619	Imatinib Mesylate	DOID:3070	Glioma	0.0020085830448226
DB00441	gemcitabine	DOID:2671	Carcinoma, Transitional Cell	0.00199060136269752
DB01181	Ifosfamide	DOID:2671	Carcinoma, Transitional Cell	0.00199016184734985
DB00682	Warfarin	DOID:2671	Carcinoma, Transitional Cell	0.00198747724716636
DB00318	Codeine	DOID:2671	Carcinoma, Transitional Cell	0.00198159175346174
DB06510	muraglitazar	DOID:2671	Carcinoma, Transitional Cell	0.00197600733211295
DB00698	Nitrofurantoin	DOID:2671	Carcinoma, Transitional Cell	0.00197431524056418
DB01248	Docetaxel	DOID:2671	Carcinoma, Transitional Cell	0.00196801584927403
DB01593	Zinc	DOID:3070	Glioma	0.00196495663113211
DB00197	Troglitazone	DOID:3070	Glioma	0.00195747953107878
DB02656	2-(4-morpholinyl)-8-phenyl-4H-1-benzopyran-4-one	DOID:3070	Glioma	0.00195407875405434
DB00481	Raloxifene Hydrochloride	DOID:2671	Carcinoma, Transitional Cell	0.00194452136683648
DB01234	Dexamethasone	DOID:3070	Glioma	0.00192439139202966
DB01483	Barbital	DOID:2671	Carcinoma, Transitional Cell	0.00191788478815985
DB01168	Procarbazine	DOID:2671	Carcinoma, Transitional Cell	0.00191255573799401
DB00541	Vincristine	DOID:3070	Glioma	0.00190506970676346
DB04216	Quercetin	DOID:3070	Glioma	0.00188629036199778
DB00762	Irinotecan	DOID:3070	Glioma	0.00188192785463065
DB00126	Ascorbic Acid	DOID:3070	Glioma	0.00187183603840774
DB00171	Adenosine Triphosphate	DOID:4552	Carcinoma, Large Cell	0.00185266201529827
DB06755	beta Carotene	DOID:3070	Glioma	0.00185257224882357
DB00531	Cyclophosphamide	DOID:3070	Glioma	0.00184377611354875
DB13950	Win 55212-2	DOID:3070	Glioma	0.00183731696685902
DB00291	Chlorambucil	DOID:2671	Carcinoma, Transitional Cell	0.00181587147348256
DB00262	Carmustine	DOID:3070	Glioma	0.00181391298693051
DB08889	carfilzomib	DOID:9538	Multiple Myeloma	0.00180872754132827
DB01042	Melphalan	DOID:3070	Glioma	0.00179364672812848
DB00853	Temozolomide	DOID:3070	Glioma	0.00178658668934023
DB00795	Sulfasalazine	DOID:2671	Carcinoma, Transitional Cell	0.00178050637108157
DB00829	Diazepam	DOID:2671	Carcinoma, Transitional Cell	0.00177121902644156
DB00945	Aspirin	DOID:2671	Carcinoma, Transitional Cell	0.00175334322866
DB01169	Arsenic Trioxide	DOID:3070	Glioma	0.00173403737493344
DB00541	Vincristine	DOID:2671	Carcinoma, Transitional Cell	0.00172858678908011
DB00675	Tamoxifen	DOID:3070	Glioma	0.00168334016104338
DB00531	Cyclophosphamide	DOID:2671	Carcinoma, Transitional Cell	0.00166729319472142
DB12418	Saccharin	DOID:2671	Carcinoma, Transitional Cell	0.00165469611788699
DB00636	Clofibrate	DOID:3507	Dermatofibrosarcoma	0.00164346787511266
DB02994	Cacodylic Acid	DOID:2671	Carcinoma, Transitional Cell	0.00163123893774125
DB00537	Ciprofloxacin	DOID:2671	Carcinoma, Transitional Cell	0.00161514443495009
DB01356	Lithium	DOID:255	Hemangioma	0.00159987477538287
DB00970	Dactinomycin	DOID:2671	Carcinoma, Transitional Cell	0.00155155726783013
DB11119	Sodium Iodide	DOID:3070	Glioma	0.00154212915879359
DB00993	Azathioprine	DOID:2671	Carcinoma, Transitional Cell	0.00153231186544794
DB14085	Cadmium	DOID:2671	Carcinoma, Transitional Cell	0.00153187456713572
DB00201	Caffeine	DOID:2671	Carcinoma, Transitional Cell	0.00152113832208761
DB00675	Tamoxifen	DOID:2671	Carcinoma, Transitional Cell	0.00150685724238592
DB01204	Mitoxantrone	DOID:2671	Carcinoma, Transitional Cell	0.00150279683101989
DB08398	2-amino-1-methyl-6-phenylimidazo(4,5-b)pyridine	DOID:8719	Carcinoma in Situ	0.0014467504985573
DB03783	Phenacetin	DOID:2671	Carcinoma, Transitional Cell	0.00144193790420249
DB00313	Valproic Acid	DOID:255	Hemangioma	0.00140905288413967
DB00437	Allopurinol	DOID:2671	Carcinoma, Transitional Cell	0.00140304925411611
DB00860	Prednisolone	DOID:2671	Carcinoma, Transitional Cell	0.0013676028512965
DB12072	orantinib	DOID:3070	Glioma	0.00136032179058793
DB01219	Dantrolene	DOID:2671	Carcinoma, Transitional Cell	0.00132239552818997
DB01174	Phenobarbital	DOID:2671	Carcinoma, Transitional Cell	0.00122161708231422
DB00959	Methylprednisolone	DOID:171	Neuroectodermal Tumors	0.00122089155119326
DB00635	Prednisone	DOID:2671	Carcinoma, Transitional Cell	0.00120902655038896
DB00993	Azathioprine	DOID:255	Hemangioma	0.00119604116276978
DB00780	Phenelzine	DOID:255	Hemangioma	0.00112547507737187
DB01041	Thalidomide	DOID:4928	Cholangiocarcinoma	0.00103945725447779
DB00860	Prednisolone	DOID:255	Hemangioma	0.00103133214874668
DB12874	quizartinib	DOID:9119	Leukemia, Myeloid, Acute	0.000893919351960315
DB00635	Prednisone	DOID:255	Hemangioma	0.000872755849006868
DB00898	Ethanol	DOID:255	Hemangioma	0.000837292387725286
DB00262	Carmustine	DOID:4928	Cholangiocarcinoma	0.000754681280287828
DB01065	Melatonin	DOID:4928	Cholangiocarcinoma	0.00067457471626392
DB00293	raltitrexed	DOID:2645	Mesothelioma	0.000667709187977261
DB00530	Erlotinib Hydrochloride	DOID:2645	Mesothelioma	0.000640926879480863
DB00441	gemcitabine	DOID:2645	Mesothelioma	0.00063036556295909
DB00938	Salmeterol Xinafoate	DOID:4310	Smooth Muscle Tumor	0.000606002093879121
DB00398	Sorafenib	DOID:2645	Mesothelioma	0.000581289684544239
DB01041	Thalidomide	DOID:2645	Mesothelioma	0.000561970241873488
DB00859	Penicillamine	DOID:2645	Mesothelioma	0.000542900620297215
DB00773	Etoposide	DOID:2645	Mesothelioma	0.000509916923692566
DB00619	Imatinib Mesylate	DOID:2645	Mesothelioma	0.000471864327058868
DB01701	propylene dichloride	DOID:4928	Cholangiocarcinoma	0.000470024967337446
DB00220	Nelfinavir	DOID:3962	Adenocarcinoma, Follicular	0.000455433603403221
DB00822	Disulfiram	DOID:2645	Mesothelioma	0.000419843915001328
DB11135	Selenium	DOID:2645	Mesothelioma	0.000410294078236617
DB01115	Nifedipine	DOID:127	Choroid Neoplasms	0.000402431905276612
DB00945	Aspirin	DOID:2645	Mesothelioma	0.000393107428792339
DB01174	Phenobarbital	DOID:4928	Cholangiocarcinoma	0.000338868294050554
DB00554	Piroxicam	DOID:2645	Mesothelioma	0.000332573083999088
DB00842	Oxazepam	DOID:687	Hepatoblastoma	0.000258276424669079
DB00302	Tranexamic Acid	DOID:127	Choroid Neoplasms	0.000217384630202877
DB00642	Pemetrexed	DOID:2645	Mesothelioma	0.000215259931427958
DB00007	Leuprolide	DOID:127	Choroid Neoplasms	0.000194766434743865
DB00481	Raloxifene Hydrochloride	DOID:127	Choroid Neoplasms	0.000144005406059466
DB09130	Copper	DOID:2645	Mesothelioma	0.00011686599991706
DB09110	Mesna	DOID:769	Neuroblastoma	5.41817554683965e-05
DB03843	Formaldehyde	DOID:127	Choroid Neoplasms	-1.95054728249766e-05
DB01645	Genistein	DOID:127	Choroid Neoplasms	-1.98603198285352e-05
DB04572	Thiotepa	DOID:769	Neuroblastoma	-3.36774530649842e-05
DB00399	Zoledronic Acid	DOID:2645	Mesothelioma	-3.53802345188226e-05
DB00773	Etoposide	DOID:4440	Seminoma	-4.0859610509314e-05
DB12025	triptolide	DOID:9538	Multiple Myeloma	-5.44169372798664e-05
DB00925	Phenoxybenzamine	DOID:127	Choroid Neoplasms	-5.60146822129459e-05
DB01181	Ifosfamide	DOID:769	Neuroblastoma	-7.33926793699546e-05
DB01181	Ifosfamide	DOID:3192	Neurilemmoma	-7.82309936955827e-05
DB00977	Ethinyl Estradiol	DOID:2645	Mesothelioma	-8.62937618305026e-05
DB05076	Fenretinide	DOID:2645	Mesothelioma	-8.78481949544985e-05
DB00996	Gabapentin	DOID:127	Choroid Neoplasms	-0.00010562956903426
DB00661	Verapamil	DOID:687	Hepatoblastoma	-0.00013082703855033
DB01174	Phenobarbital	DOID:687	Hepatoblastoma	-0.000186495070130743
DB00773	Etoposide	DOID:769	Neuroblastoma	-0.000193401803033011
DB00255	Diethylstilbestrol	DOID:127	Choroid Neoplasms	-0.000212256403943789
DB00396	Progesterone	DOID:127	Choroid Neoplasms	-0.000219250244226254
DB01030	Topotecan	DOID:769	Neuroblastoma	-0.00023107877450862
DB00982	Isotretinoin	DOID:769	Neuroblastoma	-0.000234541955677348
DB00586	Diclofenac	DOID:769	Neuroblastoma	-0.00026304046451836
DB00197	Troglitazone	DOID:769	Neuroblastoma	-0.000282557913991399
DB01041	Thalidomide	DOID:5151	Neurofibroma, Plexiform	-0.000288775715528156
DB00675	Tamoxifen	DOID:127	Choroid Neoplasms	-0.000293658717703871
DB04930	Permethrin	DOID:9538	Multiple Myeloma	-0.000300755369697481
DB01041	Thalidomide	DOID:4844	Ependymoma	-0.000314808756746887
DB00636	Clofibrate	DOID:127	Choroid Neoplasms	-0.000317478174047869
DB06825	Triptorelin Pamoate	DOID:127	Choroid Neoplasms	-0.000320350755523946
DB01168	Procarbazine	DOID:4844	Ependymoma	-0.000324459061436577
DB00541	Vincristine	DOID:769	Neuroblastoma	-0.00033496773917091
DB00762	Irinotecan	DOID:769	Neuroblastoma	-0.000358109588706024
DB00541	Vincristine	DOID:3308	Carcinoma, Embryonal	-0.000395764422133793
DB00531	Cyclophosphamide	DOID:769	Neuroblastoma	-0.000396261331984171
DB04572	Thiotepa	DOID:9538	Multiple Myeloma	-0.000398769053316983
DB00783	Estradiol	DOID:127	Choroid Neoplasms	-0.000399587451611672
DB01168	Procarbazine	DOID:5241	Hemangioblastoma	-0.000427930693610246
DB00262	Carmustine	DOID:3192	Neurilemmoma	-0.000430962771627963
DB08865	Crizotinib	DOID:769	Neuroblastoma	-0.000433905967891335
DB00441	gemcitabine	DOID:9538	Multiple Myeloma	-0.000438044765597001
DB00682	Warfarin	DOID:9538	Multiple Myeloma	-0.000441168881689713
DB01042	Melphalan	DOID:769	Neuroblastoma	-0.000446390717560086
DB00853	Temozolomide	DOID:769	Neuroblastoma	-0.00045345075725961
DB00482	Celecoxib	DOID:769	Neuroblastoma	-0.000456832246449823
DB00531	Cyclophosphamide	DOID:3308	Carcinoma, Embryonal	-0.000457058015402467
DB01248	Docetaxel	DOID:9538	Multiple Myeloma	-0.000460630277817009
DB04930	Permethrin	DOID:3172	Adenoma	-0.00048262053560949
DB00481	Raloxifene Hydrochloride	DOID:9538	Multiple Myeloma	-0.000484124760675109
DB00313	Valproic Acid	DOID:1618	Fibroadenoma	-0.000486074497563049
DB01008	Busulfan	DOID:769	Neuroblastoma	-0.00049836363835426
DB01169	Arsenic Trioxide	DOID:769	Neuroblastoma	-0.000506000071567148
DB01041	Thalidomide	DOID:9538	Multiple Myeloma	-0.000506440085318138
DB00541	Vincristine	DOID:4844	Ependymoma	-0.000508428010427553
DB01168	Procarbazine	DOID:9538	Multiple Myeloma	-0.000516090389403118
DB04786	Suramin	DOID:9538	Multiple Myeloma	-0.000531709299366245
DB00773	Etoposide	DOID:9538	Multiple Myeloma	-0.000558493403326976
DB09110	Mesna	DOID:3247	Rhabdomyosarcoma	-0.000564390695839329
DB13178	Inositol	DOID:3172	Adenoma	-0.000565770400807353
DB01030	Topotecan	DOID:9538	Multiple Myeloma	-0.000596170375583738
DB00262	Carmustine	DOID:4844	Ependymoma	-0.000599584729959635
DB01181	Ifosfamide	DOID:2994	Neoplasms, Germ Cell and Embryonal	-0.000601293211999254
DB00541	Vincristine	DOID:5241	Hemangioblastoma	-0.000611899642553315
DB00927	Famotidine	DOID:3172	Adenoma	-0.000627201488531404
DB06510	muraglitazar	DOID:3172	Adenoma	-0.000634503960062427
DB01593	Zinc	DOID:9538	Multiple Myeloma	-0.00064017241483133
DB06774	Capsaicin	DOID:9538	Multiple Myeloma	-0.000641926141633109
DB00104	Octreotide	DOID:3172	Adenoma	-0.000650423767923514
DB00987	Cytarabine	DOID:9538	Multiple Myeloma	-0.00065635684406723
DB00763	Methimazole	DOID:3172	Adenoma	-0.000679671507533952
DB01234	Dexamethasone	DOID:9538	Multiple Myeloma	-0.000680737653013852
DB01181	Ifosfamide	DOID:3247	Rhabdomyosarcoma	-0.000691965130473149
DB00541	Vincristine	DOID:9538	Multiple Myeloma	-0.000700059338621106
DB00773	Etoposide	DOID:2994	Neoplasms, Germ Cell and Embryonal	-0.000721302335646101
DB00851	Dacarbazine	DOID:769	Neuroblastoma	-0.000746251153789512
DB00282	Pamidronate	DOID:9538	Multiple Myeloma	-0.000750617575393575
DB00531	Cyclophosphamide	DOID:9538	Multiple Myeloma	-0.000761352932251047
DB00162	Vitamin A	DOID:9538	Multiple Myeloma	-0.000771730306628637
DB00262	Carmustine	DOID:9538	Multiple Myeloma	-0.00079121605862148
DB01042	Melphalan	DOID:9538	Multiple Myeloma	-0.000811482317165046
DB00773	Etoposide	DOID:3247	Rhabdomyosarcoma	-0.000811974254325387
DB00917	Dinoprostone	DOID:9538	Multiple Myeloma	-0.000818923730824983
DB00482	Celecoxib	DOID:9538	Multiple Myeloma	-0.000821923846043904
DB03843	Formaldehyde	DOID:3172	Adenoma	-0.00082950080522598
DB12116	epigallocatechin gallate	DOID:3172	Adenoma	-0.0008518277998531
DB11663	2-(1H-indazol-4-yl)-6-(4-methanesulfonylpiperazin-1-ylmethyl)-4-morpholin-4-ylthieno(3,2-d)pyrimidine	DOID:9538	Multiple Myeloma	-0.000852667293571641
DB00158	Folic Acid	DOID:3172	Adenoma	-0.000853052571472113
DB00945	Aspirin	DOID:3172	Adenoma	-0.000857168063509273
DB00605	Sulindac	DOID:3172	Adenoma	-0.000861914485012882
DB01234	Dexamethasone	DOID:3172	Adenoma	-0.000862602818456903
DB01008	Busulfan	DOID:9538	Multiple Myeloma	-0.000863455239404731
DB01169	Arsenic Trioxide	DOID:9538	Multiple Myeloma	-0.000871091671304447
DB14513	Magnesium	DOID:3172	Adenoma	-0.000900725559171811
DB00987	Cytarabine	DOID:3247	Rhabdomyosarcoma	-0.000909837694681503
DB00996	Gabapentin	DOID:3172	Adenoma	-0.000915624900187539
DB00554	Piroxicam	DOID:3172	Adenoma	-0.00091770240749095
DB00675	Tamoxifen	DOID:9538	Multiple Myeloma	-0.000921788884242825
DB00313	Valproic Acid	DOID:3247	Rhabdomyosarcoma	-0.00093680339156138
DB01200	Bromocriptine	DOID:3172	Adenoma	-0.000938678690764416
DB00842	Oxazepam	DOID:3172	Adenoma	-0.000944122715063445
DB00641	Simvastatin	DOID:11612	Polycystic Ovary Syndrome	-0.000949754105409151
DB00541	Vincristine	DOID:3247	Rhabdomyosarcoma	-0.000953540189998991
DB04839	Cyproterone Acetate	DOID:11612	Polycystic Ovary Syndrome	-0.000958073988970354
DB00928	Azacitidine	DOID:9538	Multiple Myeloma	-0.000962153256859166
DB00995	Auranofin	DOID:3172	Adenoma	-0.000967251145522596
DB00762	Irinotecan	DOID:3247	Rhabdomyosarcoma	-0.000976682039750598
DB00987	Cytarabine	DOID:715	Leukemia, T-Cell	-0.000978336562304449
DB02994	Cacodylic Acid	DOID:3172	Adenoma	-0.000979272354343197
DB09276	Gold Sodium Thiomalate	DOID:3172	Adenoma	-0.00098245212343856
DB00853	Temozolomide	DOID:3172	Adenoma	-0.00100040752099734
DB13178	Inositol	DOID:11612	Polycystic Ovary Syndrome	-0.00101453806898616
DB00531	Cyclophosphamide	DOID:3247	Rhabdomyosarcoma	-0.00101483378323769
DB00541	Vincristine	DOID:715	Leukemia, T-Cell	-0.00102203905796655
DB00959	Methylprednisolone	DOID:0060060	Lymphoma, Non-Hodgkin	-0.00102919419424091
DB01065	Melatonin	DOID:3172	Adenoma	-0.00105318778828428
DB00860	Prednisolone	DOID:9538	Multiple Myeloma	-0.00106104327552586
DB01042	Melphalan	DOID:3247	Rhabdomyosarcoma	-0.00106496316823695
DB00641	Simvastatin	DOID:707	Lymphoma, B-Cell	-0.00106621546464064
DB08398	2-amino-1-methyl-6-phenylimidazo(4,5-b)pyridine	DOID:3172	Adenoma	-0.00106965787265684
DB00531	Cyclophosphamide	DOID:715	Leukemia, T-Cell	-0.00108333264941957
DB11082	Coal Tar	DOID:3172	Adenoma	-0.00108400085264609
DB01582	Sulfamethazine	DOID:3172	Adenoma	-0.00108510581774268
DB00201	Caffeine	DOID:3172	Adenoma	-0.00108937297001482
DB01188	Ciclopirox	DOID:3247	Rhabdomyosarcoma	-0.00109609321469112
DB04572	Thiotepa	DOID:3181	Oligodendroglioma	-0.00109792048952723
DB00399	Zoledronic Acid	DOID:9538	Multiple Myeloma	-0.00110379056118354
DB11663	2-(1H-indazol-4-yl)-6-(4-methanesulfonylpiperazin-1-ylmethyl)-4-morpholin-4-ylthieno(3,2-d)pyrimidine	DOID:3247	Rhabdomyosarcoma	-0.00110614814481097
DB01094	hesperetin	DOID:299	Adenocarcinoma	-0.00112348839748894
DB09073	palbociclib	DOID:2994	Neoplasms, Germ Cell and Embryonal	-0.00112915680127951
DB00970	Dactinomycin	DOID:3247	Rhabdomyosarcoma	-0.00113056971052844
DB00864	Tacrolimus	DOID:707	Lymphoma, B-Cell	-0.00113434443670762
DB00780	Phenelzine	DOID:3172	Adenoma	-0.0011487655122831
DB04960	tipifarnib	DOID:9538	Multiple Myeloma	-0.00114953413462976
DB01204	Mitoxantrone	DOID:3247	Rhabdomyosarcoma	-0.00117933014703758
DB01181	Ifosfamide	DOID:707	Lymphoma, B-Cell	-0.00118557846980388
DB00741	Hydrocortisone	DOID:3247	Rhabdomyosarcoma	-0.00118651271261033
DB08895	tofacitinib	DOID:3172	Adenoma	-0.00119193498527098
DB01169	Arsenic Trioxide	DOID:715	Leukemia, T-Cell	-0.00119307138952657
DB00959	Methylprednisolone	DOID:8543	Hodgkin Disease	-0.00119760521820972
DB00688	Mycophenolic Acid	DOID:707	Lymphoma, B-Cell	-0.00120123678917633
DB01206	Lomustine	DOID:3181	Oligodendroglioma	-0.00120709602381947
DB00712	Flurbiprofen	DOID:3172	Adenoma	-0.00120727013976057
DB01168	Procarbazine	DOID:3181	Oligodendroglioma	-0.00121524182534646
DB01083	Orlistat	DOID:11612	Polycystic Ovary Syndrome	-0.00121916734570277
DB00635	Prednisone	DOID:9538	Multiple Myeloma	-0.00121961957614519
DB14574	Cobalt	DOID:3247	Rhabdomyosarcoma	-0.00122144479645031
DB04630	Aldosterone	DOID:3172	Adenoma	-0.00122471778908878
DB01206	Lomustine	DOID:3069	Astrocytoma	-0.00122826537044207
DB01168	Procarbazine	DOID:3069	Astrocytoma	-0.00123641117201995
DB01168	Procarbazine	DOID:707	Lymphoma, B-Cell	-0.00126318458035263
DB01593	Zinc	DOID:11612	Polycystic Ovary Syndrome	-0.00127080524844542
DB00197	Troglitazone	DOID:11612	Polycystic Ovary Syndrome	-0.00127828234740673
DB00773	Etoposide	DOID:3069	Astrocytoma	-0.00127881418553694
DB00783	Estradiol	DOID:3247	Rhabdomyosarcoma	-0.00128119846856439
DB11135	Selenium	DOID:11612	Polycystic Ovary Syndrome	-0.00128874908154591
DB00158	Folic Acid	DOID:11612	Polycystic Ovary Syndrome	-0.00130182024097364
DB00773	Etoposide	DOID:707	Lymphoma, B-Cell	-0.00130558759471017
DB00313	Valproic Acid	DOID:11612	Polycystic Ovary Syndrome	-0.00131395537390394
DB00175	Pravastatin	DOID:3172	Adenoma	-0.00132804030145733
DB00603	Medroxyprogesterone Acetate	DOID:3172	Adenoma	-0.00133466802105847
DB13323	Trichloroethylene	DOID:3069	Astrocytoma	-0.00133704163728471
DB01393	Bezafibrate	DOID:3172	Adenoma	-0.00134173556326039
DB01436	alfacalcidol	DOID:299	Adenocarcinoma	-0.0013603039836238
DB00126	Ascorbic Acid	DOID:11612	Polycystic Ovary Syndrome	-0.00136392584189965
DB01151	Desipramine	DOID:299	Adenocarcinoma	-0.00136437206069956
DB00851	Dacarbazine	DOID:3247	Rhabdomyosarcoma	-0.00136482360489315
DB00293	raltitrexed	DOID:299	Adenocarcinoma	-0.00136534353140033
DB01174	Phenobarbital	DOID:3172	Adenoma	-0.0013888942098535
DB00530	Erlotinib Hydrochloride	DOID:299	Adenocarcinoma	-0.00139212583966725
DB00007	Leuprolide	DOID:299	Adenocarcinoma	-0.00139800612304258
DB00541	Vincristine	DOID:3181	Oligodendroglioma	-0.00139921077505584
DB00441	gemcitabine	DOID:299	Adenocarcinoma	-0.00140268715677433
DB01181	Ifosfamide	DOID:299	Adenocarcinoma	-0.00140312667204162
DB00987	Cytarabine	DOID:707	Lymphoma, B-Cell	-0.00140345103471012
DB01167	Itraconazole	DOID:9538	Multiple Myeloma	-0.00140908787433874
DB07232	veliparib	DOID:299	Adenocarcinoma	-0.00141147271524927
DB00541	Vincristine	DOID:3069	Astrocytoma	-0.00142038012141882
DB00762	Irinotecan	DOID:3181	Oligodendroglioma	-0.00142235262574381
DB00882	Clomiphene	DOID:11612	Polycystic Ovary Syndrome	-0.00142259426022801
DB01248	Docetaxel	DOID:299	Adenocarcinoma	-0.00142527267115794
DB00428	Streptozocin	DOID:299	Adenocarcinoma	-0.00143117606245396
DB04827	Urethane	DOID:3172	Adenoma	-0.00143254395460063
DB00104	Octreotide	DOID:299	Adenocarcinoma	-0.0014332009946843
DB00898	Ethanol	DOID:3172	Adenoma	-0.00143694820162815
DB08809	Dichloroacetic Acid	DOID:3172	Adenoma	-0.00143740293744027
DB00541	Vincristine	DOID:707	Lymphoma, B-Cell	-0.00144715353013242
DB08059	Wortmannin	DOID:299	Adenocarcinoma	-0.00144864097377623
DB00763	Methimazole	DOID:299	Adenocarcinoma	-0.00146244873382334
DB00255	Diethylstilbestrol	DOID:4468	Adenocarcinoma, Clear Cell	-0.00147556962556356
DB00396	Progesterone	DOID:11612	Polycystic Ovary Syndrome	-0.00147801324402513
DB01168	Procarbazine	DOID:299	Adenocarcinoma	-0.00148073278182187
DB00262	Carmustine	DOID:3181	Oligodendroglioma	-0.00149036749452464
DB06543	astaxanthine	DOID:299	Adenocarcinoma	-0.0014923496245634
DB00357	Aminoglutethimide	DOID:299	Adenocarcinoma	-0.0014958080640049
DB09110	Mesna	DOID:4235	Sarcoma	-0.00149642721452695
DB01050	Ibuprofen	DOID:299	Adenocarcinoma	-0.00149726867434846
DB00531	Cyclophosphamide	DOID:707	Lymphoma, B-Cell	-0.00150844712315062
DB02546	Vorinostat	DOID:707	Lymphoma, B-Cell	-0.00151137873441837
DB00262	Carmustine	DOID:3069	Astrocytoma	-0.001511536840964
DB00853	Temozolomide	DOID:3181	Oligodendroglioma	-0.00151769379288563
DB00773	Etoposide	DOID:299	Adenocarcinoma	-0.00152313579450875
DB00853	Temozolomide	DOID:3069	Astrocytoma	-0.00153886313965895
DB11529	Melengestrol Acetate	DOID:299	Adenocarcinoma	-0.0015444520951215
DB01042	Melphalan	DOID:707	Lymphoma, B-Cell	-0.00155857650856223
DB01030	Topotecan	DOID:299	Adenocarcinoma	-0.00156081276853032
DB00291	Chlorambucil	DOID:299	Adenocarcinoma	-0.00157741704718634
DB03568	Butyric Acid	DOID:299	Adenocarcinoma	-0.00158909506166133
DB11663	2-(1H-indazol-4-yl)-6-(4-methanesulfonylpiperazin-1-ylmethyl)-4-morpholin-4-ylthieno(3,2-d)pyrimidine	DOID:707	Lymphoma, B-Cell	-0.00159976148254609
DB01008	Busulfan	DOID:707	Lymphoma, B-Cell	-0.00161054943034716
DB03843	Formaldehyde	DOID:299	Adenocarcinoma	-0.00161227803319913
DB01645	Genistein	DOID:299	Adenocarcinoma	-0.00161263287974928
DB01181	Ifosfamide	DOID:4235	Sarcoma	-0.0016240016495353
DB00945	Aspirin	DOID:299	Adenocarcinoma	-0.00163994529041084
DB00993	Azathioprine	DOID:707	Lymphoma, B-Cell	-0.0016434284536207
DB00605	Sulindac	DOID:299	Adenocarcinoma	-0.00164469171171172
DB01248	Docetaxel	DOID:4235	Sarcoma	-0.00164614764625309
DB00313	Valproic Acid	DOID:299	Adenocarcinoma	-0.00164796493287184
DB00428	Streptozocin	DOID:4235	Sarcoma	-0.00165205103987104
DB00331	Metformin	DOID:11612	Polycystic Ovary Syndrome	-0.00165623432803291
DB00783	Estradiol	DOID:11612	Polycystic Ovary Syndrome	-0.0016583504509245
DB00541	Vincristine	DOID:299	Adenocarcinoma	-0.00166470173167205
DB00762	Irinotecan	DOID:299	Adenocarcinoma	-0.00168784358228141
DB00996	Gabapentin	DOID:299	Adenocarcinoma	-0.00169840212760908
DB00412	Rosiglitazone	DOID:11612	Polycystic Ovary Syndrome	-0.00171330288453803
DB00531	Cyclophosphamide	DOID:299	Adenocarcinoma	-0.00172599532457657
DB02546	Vorinostat	DOID:299	Adenocarcinoma	-0.00172892693626175
DB12418	Saccharin	DOID:299	Adenocarcinoma	-0.00173859240158597
DB00773	Etoposide	DOID:4235	Sarcoma	-0.00174401077202996
DB00262	Carmustine	DOID:299	Adenocarcinoma	-0.00175585845067766
DB00882	Clomiphene	DOID:299	Adenocarcinoma	-0.00175660381989234
DB08865	Crizotinib	DOID:299	Adenocarcinoma	-0.00176363996080481
DB01042	Melphalan	DOID:299	Adenocarcinoma	-0.00177612470924032
DB00977	Ethinyl Estradiol	DOID:11612	Polycystic Ovary Syndrome	-0.00178533692243305
DB00482	Celecoxib	DOID:299	Adenocarcinoma	-0.00178656623874002
DB01393	Bezafibrate	DOID:11612	Polycystic Ovary Syndrome	-0.00179050323265711
DB13853	Anethole Trithione	DOID:299	Adenocarcinoma	-0.00179548673418434
DB00255	Diethylstilbestrol	DOID:299	Adenocarcinoma	-0.00180502896285334
DB01188	Ciclopirox	DOID:299	Adenocarcinoma	-0.00180725475623672
DB00860	Prednisolone	DOID:707	Lymphoma, B-Cell	-0.00180813746585723
DB00396	Progesterone	DOID:299	Adenocarcinoma	-0.00181202280265308
DB05109	Trabectedin	DOID:4235	Sarcoma	-0.00181981343484322
DB00951	Isoniazid	DOID:299	Adenocarcinoma	-0.00183456205193738
DB01169	Arsenic Trioxide	DOID:299	Adenocarcinoma	-0.00183573406371923
DB01065	Melatonin	DOID:299	Adenocarcinoma	-0.00183596501471289
DB08398	2-amino-1-methyl-6-phenylimidazo(4,5-b)pyridine	DOID:299	Adenocarcinoma	-0.0018524350999059
DB00993	Azathioprine	DOID:299	Adenocarcinoma	-0.00186097665423529
DB01006	Letrozole	DOID:11612	Polycystic Ovary Syndrome	-0.00186265450757001
DB04539	glyphosate	DOID:11612	Polycystic Ovary Syndrome	-0.00187054708966811
DB00201	Caffeine	DOID:299	Adenocarcinoma	-0.00187215019865478
DB09110	Mesna	DOID:8584	Burkitt Lymphoma	-0.00187499637441851
DB00675	Tamoxifen	DOID:299	Adenocarcinoma	-0.00188643127649463
DB00257	Clotrimazole	DOID:299	Adenocarcinoma	-0.00188854037723246
DB00183	Pentagastrin	DOID:299	Adenocarcinoma	-0.00190217824914263
DB06825	Triptorelin Pamoate	DOID:299	Adenocarcinoma	-0.00191312331443744
DB00531	Cyclophosphamide	DOID:4235	Sarcoma	-0.00194687030244595
DB13182	daidzein	DOID:299	Adenocarcinoma	-0.00196175077533628
DB00635	Prednisone	DOID:707	Lymphoma, B-Cell	-0.00196671376721397
DB00783	Estradiol	DOID:299	Adenocarcinoma	-0.00199236000980935
DB01181	Ifosfamide	DOID:8584	Burkitt Lymphoma	-0.00200257080981397
DB00917	Dinoprostone	DOID:4235	Sarcoma	-0.00200444110109826
DB00890	Dienestrol	DOID:299	Adenocarcinoma	-0.00200609393532719
DB00655	Estrone	DOID:299	Adenocarcinoma	-0.00201505572409794
DB00860	Prednisolone	DOID:299	Adenocarcinoma	-0.00202568566750344
DB00242	Cladribine	DOID:707	Lymphoma, B-Cell	-0.00206049634723177
DB00322	Floxuridine	DOID:299	Adenocarcinoma	-0.00206702378151907
DB00851	Dacarbazine	DOID:299	Adenocarcinoma	-0.00207598514702695
DB00959	Methylprednisolone	DOID:0060058	Lymphoma	-0.00209040624793616
DB00201	Caffeine	DOID:4235	Sarcoma	-0.00209302517465743
DB00603	Medroxyprogesterone Acetate	DOID:299	Adenocarcinoma	-0.00211744524781704
DB00977	Ethinyl Estradiol	DOID:299	Adenocarcinoma	-0.00211934648125151
DB05076	Fenretinide	DOID:299	Adenocarcinoma	-0.00212090091430955
DB00773	Etoposide	DOID:8584	Burkitt Lymphoma	-0.00212257993242609
DB00928	Azacitidine	DOID:4235	Sarcoma	-0.00214767062674809
DB01174	Phenobarbital	DOID:299	Adenocarcinoma	-0.0021716714377738
DB05294	N-(4-bromo-2-fluorophenyl)-6-methoxy-7-((1-methylpiperidin-4-yl)methoxy)quinazolin-4-amine	DOID:299	Adenocarcinoma	-0.00218211007142838
DB00635	Prednisone	DOID:299	Adenocarcinoma	-0.0021842619680375
DB04572	Thiotepa	DOID:171	Neuroectodermal Tumors	-0.00218510609216621
DB04827	Urethane	DOID:299	Adenocarcinoma	-0.00221532118353501
DB00987	Cytarabine	DOID:8584	Burkitt Lymphoma	-0.00222044337327426
DB01234	Dexamethasone	DOID:8584	Burkitt Lymphoma	-0.00224482418212296
DB00227	Lovastatin	DOID:4235	Sarcoma	-0.00225145575370661
DB00541	Vincristine	DOID:8584	Burkitt Lymphoma	-0.00226414586889218
DB03733	ethylene dichloride	DOID:3172	Adenoma	-0.00229272139754771
DB00851	Dacarbazine	DOID:4235	Sarcoma	-0.00229686012414315
DB06724	Calcium Carbonate	DOID:299	Adenocarcinoma	-0.00230146012499383
DB00526	Oxaliplatin	DOID:299	Adenocarcinoma	-0.00231695349602373
DB00531	Cyclophosphamide	DOID:8584	Burkitt Lymphoma	-0.00232543946223235
DB00603	Medroxyprogesterone Acetate	DOID:4235	Sarcoma	-0.00233832022452579
DB01042	Melphalan	DOID:8584	Burkitt Lymphoma	-0.00237556884763485
DB01169	Arsenic Trioxide	DOID:8584	Burkitt Lymphoma	-0.00243517820087963
DB00541	Vincristine	DOID:171	Neuroectodermal Tumors	-0.00248639637664222
DB00741	Hydrocortisone	DOID:8584	Burkitt Lymphoma	-0.00249711839190964
DB00762	Irinotecan	DOID:171	Neuroectodermal Tumors	-0.00250953822928551
DB00531	Cyclophosphamide	DOID:171	Neuroectodermal Tumors	-0.00254768997174765
DB12881	indole-3-carbinol	DOID:5119	Ovarian Cysts	-0.00260518484387068
DB00860	Prednisolone	DOID:8584	Burkitt Lymphoma	-0.00262512980543567
DB00987	Cytarabine	DOID:8864	Leukemia, Monocytic, Acute	-0.00263176234657464
DB00635	Prednisone	DOID:8584	Burkitt Lymphoma	-0.00278370610547946
DB04216	Quercetin	DOID:4236	Carcinosarcoma	-0.0028381138886871
DB01169	Arsenic Trioxide	DOID:8864	Leukemia, Monocytic, Acute	-0.00284649717467761
DB00531	Cyclophosphamide	DOID:4236	Carcinosarcoma	-0.00288062813831741
DB00396	Progesterone	DOID:5119	Ovarian Cysts	-0.00290294985066614
DB00675	Tamoxifen	DOID:5119	Ovarian Cysts	-0.00297735832354912
DB08398	2-amino-1-methyl-6-phenylimidazo(4,5-b)pyridine	DOID:4236	Carcinosarcoma	-0.00300706791298816
DB00783	Estradiol	DOID:5119	Ovarian Cysts	-0.00308328705704924
DB08828	HhAntag691	DOID:2512	Basal Cell Nevus Syndrome	-0.00321832989819165
DB11094	Vitamin D	DOID:2512	Basal Cell Nevus Syndrome	-0.00324343779060304
DB01006	Letrozole	DOID:5119	Ovarian Cysts	-0.00328759111399363
DB00806	Pentoxifylline	DOID:1037	Leukemia, Lymphoid	-0.00333760828373647
DB04572	Thiotepa	DOID:1037	Leukemia, Lymphoid	-0.0033628104291607
DB00291	Chlorambucil	DOID:1037	Leukemia, Lymphoid	-0.00357681602958509
DB00987	Cytarabine	DOID:1037	Leukemia, Lymphoid	-0.00362039821874288
DB00541	Vincristine	DOID:3347	Neoplasms, Bone Tissue	-0.00362193426639662
DB00541	Vincristine	DOID:1037	Leukemia, Lymphoid	-0.00366410071427509
DB00531	Cyclophosphamide	DOID:3347	Neoplasms, Bone Tissue	-0.00368322785885772
DB00126	Ascorbic Acid	DOID:1037	Leukemia, Lymphoid	-0.00369733438447423
DB00531	Cyclophosphamide	DOID:1037	Leukemia, Lymphoid	-0.00372539430836621
DB01169	Arsenic Trioxide	DOID:1037	Leukemia, Lymphoid	-0.00383513304754041
DB00603	Medroxyprogesterone Acetate	DOID:3319	Lymphangioleiomyomatosis	-0.003856357665393
DB00717	Norethindrone	DOID:3172	Adenoma	-0.0038790412271123
DB01204	Mitoxantrone	DOID:1037	Leukemia, Lymphoid	-0.00388989067277362
DB12025	triptolide	DOID:9119	Leukemia, Myeloid, Acute	-0.00398606437130461
DB00437	Allopurinol	DOID:1037	Leukemia, Lymphoid	-0.00398963824909854
DB01115	Nifedipine	DOID:3068	Glioblastoma	-0.00416942638072421
DB00635	Prednisone	DOID:1037	Leukemia, Lymphoid	-0.00418366095258721
DB00398	Sorafenib	DOID:9253	Gastrointestinal Stromal Tumors	-0.00424710272205125
DB02546	Vorinostat	DOID:3246	Rhabdomyosarcoma, Embryonal	-0.00426582180350726
DB00242	Cladribine	DOID:1037	Leukemia, Lymphoid	-0.00427744353288034
DB00277	Theophylline	DOID:1037	Leukemia, Lymphoid	-0.00429116988263073
DB09110	Mesna	DOID:0060060	Lymphoma, Non-Hodgkin	-0.00434733262872478
DB00619	Imatinib Mesylate	DOID:9253	Gastrointestinal Stromal Tumors	-0.0043565280820253
DB01181	Ifosfamide	DOID:9119	Leukemia, Myeloid, Acute	-0.00437013171403461
DB01248	Docetaxel	DOID:9119	Leukemia, Myeloid, Acute	-0.0043922777133894
DB00398	Sorafenib	DOID:9119	Leukemia, Myeloid, Acute	-0.00441876807674518
DB04572	Thiotepa	DOID:0060060	Lymphoma, Non-Hodgkin	-0.00443519183709401
DB01041	Thalidomide	DOID:9119	Leukemia, Myeloid, Acute	-0.00443808752004432
DB01041	Thalidomide	DOID:3068	Glioblastoma	-0.00445016820418115
DB01206	Lomustine	DOID:3068	Glioblastoma	-0.00445167270684482
DB00746	Deferoxamine	DOID:9119	Leukemia, Myeloid, Acute	-0.00445624336458744
DB13069	Nimustine	DOID:3068	Glioblastoma	-0.00447412459401325
DB00441	gemcitabine	DOID:0060060	Lymphoma, Non-Hodgkin	-0.00447446754852937
DB01181	Ifosfamide	DOID:0060060	Lymphoma, Non-Hodgkin	-0.00447490706360282
DB00773	Etoposide	DOID:9119	Leukemia, Myeloid, Acute	-0.00449014083810623
DB01030	Topotecan	DOID:3068	Glioblastoma	-0.00453989849493036
DB01041	Thalidomide	DOID:0060060	Lymphoma, Non-Hodgkin	-0.00454286286914046
DB01168	Procarbazine	DOID:0060060	Lymphoma, Non-Hodgkin	-0.00455251317353442
DB12429	2-(2-chloro-4-iodophenylamino)-N-cyclopropylmethoxy-3,4-difluorobenzamide	DOID:9119	Leukemia, Myeloid, Acute	-0.00456571933287125
DB11094	Vitamin D	DOID:9119	Leukemia, Myeloid, Acute	-0.00457498276582796
DB00197	Troglitazone	DOID:9119	Leukemia, Myeloid, Acute	-0.00457929694911968
DB06774	Capsaicin	DOID:3068	Glioblastoma	-0.00458565425993968
DB00987	Cytarabine	DOID:9119	Leukemia, Myeloid, Acute	-0.00458800427841194
DB01645	Genistein	DOID:3068	Glioblastoma	-0.00459171860502
DB00795	Sulfasalazine	DOID:3068	Glioblastoma	-0.00459186787381688
DB00773	Etoposide	DOID:0060060	Lymphoma, Non-Hodgkin	-0.00459491618790958
DB00829	Diazepam	DOID:3068	Glioblastoma	-0.00460115521876375
DB04572	Thiotepa	DOID:8543	Hodgkin Disease	-0.00460360286204803
DB12445	nitroaspirin	DOID:9206	Barrett Esophagus	-0.00460711052443857
DB00444	Teniposide	DOID:3068	Glioblastoma	-0.00460936243657167
DB01234	Dexamethasone	DOID:9119	Leukemia, Myeloid, Acute	-0.00461238508855605
DB11663	2-(1H-indazol-4-yl)-6-(4-methanesulfonylpiperazin-1-ylmethyl)-4-morpholin-4-ylthieno(3,2-d)pyrimidine	DOID:9253	Gastrointestinal Stromal Tumors	-0.00461264937414635
DB00313	Valproic Acid	DOID:9119	Leukemia, Myeloid, Acute	-0.00461496997549699
DB00945	Aspirin	DOID:3068	Glioblastoma	-0.00461903101856059
DB01234	Dexamethasone	DOID:3068	Glioblastoma	-0.00462446577106018
DB00313	Valproic Acid	DOID:3068	Glioblastoma	-0.00462705065938579
DB00541	Vincristine	DOID:9119	Leukemia, Myeloid, Acute	-0.00463170677447128
DB01030	Topotecan	DOID:0060060	Lymphoma, Non-Hodgkin	-0.00463259315950509
DB00608	Chloroquine	DOID:9119	Leukemia, Myeloid, Acute	-0.00464249849585446
DB00441	gemcitabine	DOID:8543	Hodgkin Disease	-0.00464287857307794
DB01181	Ifosfamide	DOID:8543	Hodgkin Disease	-0.00464331808713864
DB00291	Chlorambucil	DOID:0060060	Lymphoma, Non-Hodgkin	-0.00464919743773523
DB13323	Trichloroethylene	DOID:0060060	Lymphoma, Non-Hodgkin	-0.00465314363828045
DB00608	Chloroquine	DOID:3068	Glioblastoma	-0.00465457917780726
DB00762	Irinotecan	DOID:9119	Leukemia, Myeloid, Acute	-0.00465484862579874
DB04216	Quercetin	DOID:3068	Glioblastoma	-0.00466256680187832
DB00431	Hexachlorocyclohexane	DOID:0060060	Lymphoma, Non-Hodgkin	-0.0046660459456403
DB00762	Irinotecan	DOID:3068	Glioblastoma	-0.00466692930831442
DB00428	Streptozocin	DOID:8543	Hodgkin Disease	-0.0046713674754893
DB00772	Malathion	DOID:0060060	Lymphoma, Non-Hodgkin	-0.00467788549915499
DB00812	Phenylbutazone	DOID:9119	Leukemia, Myeloid, Acute	-0.0046900332823317
DB00987	Cytarabine	DOID:0060060	Lymphoma, Non-Hodgkin	-0.00469277962723053
DB00531	Cyclophosphamide	DOID:9119	Leukemia, Myeloid, Acute	-0.00469300036730186
DB00523	Alitretinoin	DOID:9119	Leukemia, Myeloid, Acute	-0.00469542827090669
DB04572	Thiotepa	DOID:0050902	Medulloblastoma	-0.00470039497471469
DB00444	Teniposide	DOID:0060060	Lymphoma, Non-Hodgkin	-0.00470205710211985
DB01206	Lomustine	DOID:8543	Hodgkin Disease	-0.00471277839618245
DB01168	Procarbazine	DOID:8543	Hodgkin Disease	-0.00472092419767811
DB08865	Crizotinib	DOID:9119	Leukemia, Myeloid, Acute	-0.00473064500401948
DB00262	Carmustine	DOID:3068	Glioblastoma	-0.00473494417844972
DB00541	Vincristine	DOID:0060060	Lymphoma, Non-Hodgkin	-0.00473648212362271
DB08865	Crizotinib	DOID:3068	Glioblastoma	-0.00474272568688355
DB00928	Azacitidine	DOID:285	Leukemia, Hairy Cell	-0.00474395393869093
DB05424	Canertinib	DOID:3068	Glioblastoma	-0.00474507367062232
DB01042	Melphalan	DOID:3068	Glioblastoma	-0.0047552104369018
DB00853	Temozolomide	DOID:3068	Glioblastoma	-0.00476227047634376
DB00773	Etoposide	DOID:8543	Hodgkin Disease	-0.00476332720921185
DB01188	Ciclopirox	DOID:9119	Leukemia, Myeloid, Acute	-0.00477425979902263
DB00398	Sorafenib	DOID:0050902	Medulloblastoma	-0.00478874656370293
DB01008	Busulfan	DOID:9119	Leukemia, Myeloid, Acute	-0.00479510267531796
DB00531	Cyclophosphamide	DOID:0060060	Lymphoma, Non-Hodgkin	-0.00479777571686008
DB01169	Arsenic Trioxide	DOID:9119	Leukemia, Myeloid, Acute	-0.00480273910581547
DB01169	Arsenic Trioxide	DOID:3068	Glioblastoma	-0.00481481979079162
DB01168	Procarbazine	DOID:0050902	Medulloblastoma	-0.00481771631025668
DB00970	Dactinomycin	DOID:3068	Glioblastoma	-0.0048208169781439
DB01042	Melphalan	DOID:0060060	Lymphoma, Non-Hodgkin	-0.00484790510207339
DB01204	Mitoxantrone	DOID:9119	Leukemia, Myeloid, Acute	-0.00485749673108332
DB00773	Etoposide	DOID:0050902	Medulloblastoma	-0.00486011932445579
DB00987	Cytarabine	DOID:8543	Hodgkin Disease	-0.00486119065117202
DB00444	Teniposide	DOID:8543	Hodgkin Disease	-0.00487046812611752
DB00928	Azacitidine	DOID:9119	Leukemia, Myeloid, Acute	-0.00489380069189999
DB09073	palbociclib	DOID:9119	Leukemia, Myeloid, Acute	-0.00489799530409935
DB01008	Busulfan	DOID:0060060	Lymphoma, Non-Hodgkin	-0.00489987802398334
DB00541	Vincristine	DOID:8543	Hodgkin Disease	-0.00490489314659298
DB00993	Azathioprine	DOID:0060060	Lymphoma, Non-Hodgkin	-0.00493275704603807
DB14085	Cadmium	DOID:0060060	Lymphoma, Non-Hodgkin	-0.00493319434311862
DB13424	DDT	DOID:0060060	Lymphoma, Non-Hodgkin	-0.00494924560864979
DB00437	Allopurinol	DOID:9119	Leukemia, Myeloid, Acute	-0.00495724430649563
DB00987	Cytarabine	DOID:0050902	Medulloblastoma	-0.00495798276409692
DB01204	Mitoxantrone	DOID:0060060	Lymphoma, Non-Hodgkin	-0.00496227208157768
DB00531	Cyclophosphamide	DOID:8543	Hodgkin Disease	-0.00496618674089749
DB00888	Mechlorethamine	DOID:8543	Hodgkin Disease	-0.00498398144602469
DB00860	Prednisolone	DOID:9119	Leukemia, Myeloid, Acute	-0.00499269071063085
DB00262	Carmustine	DOID:8543	Hodgkin Disease	-0.0049960498668436
DB00541	Vincristine	DOID:0050902	Medulloblastoma	-0.00500168525895434
DB00630	Alendronate	DOID:4305	Giant Cell Tumor of Bone	-0.00501469048178033
DB01042	Melphalan	DOID:8543	Hodgkin Disease	-0.00501631612549841
DB00851	Dacarbazine	DOID:3068	Glioblastoma	-0.00505507087335505
DB00437	Allopurinol	DOID:0060060	Lymphoma, Non-Hodgkin	-0.00506201965703262
DB00531	Cyclophosphamide	DOID:0050902	Medulloblastoma	-0.00506297885198809
DB02546	Vorinostat	DOID:0050902	Medulloblastoma	-0.00506591046550692
DB01008	Busulfan	DOID:8543	Hodgkin Disease	-0.00506828904917761
DB00603	Medroxyprogesterone Acetate	DOID:9119	Leukemia, Myeloid, Acute	-0.00508445029077392
DB02169	Okadaic Acid	DOID:3068	Glioblastoma	-0.0050880305560948
DB01393	Bezafibrate	DOID:9119	Leukemia, Myeloid, Acute	-0.0050915178333813
DB00262	Carmustine	DOID:0050902	Medulloblastoma	-0.00509284197938104
DB00242	Cladribine	DOID:285	Leukemia, Hairy Cell	-0.00509520283834225
DB00860	Prednisolone	DOID:0060060	Lymphoma, Non-Hodgkin	-0.005097466059308
DB05076	Fenretinide	DOID:3068	Glioblastoma	-0.0050999866418398
DB01042	Melphalan	DOID:0050902	Medulloblastoma	-0.00511310823849082
DB00853	Temozolomide	DOID:0050902	Medulloblastoma	-0.00512016827808198
DB01204	Mitoxantrone	DOID:8543	Hodgkin Disease	-0.00513068310542725
DB00851	Dacarbazine	DOID:0060060	Lymphoma, Non-Hodgkin	-0.00514776553822088
DB00635	Prednisone	DOID:9119	Leukemia, Myeloid, Acute	-0.00515126701166918
DB01008	Busulfan	DOID:0050902	Medulloblastoma	-0.00516508116133713
DB01169	Arsenic Trioxide	DOID:0050902	Medulloblastoma	-0.00517271759096533
DB00242	Cladribine	DOID:9119	Leukemia, Myeloid, Acute	-0.00524504959263089
DB00635	Prednisone	DOID:0060060	Lymphoma, Non-Hodgkin	-0.00525604236038407
DB00860	Prednisolone	DOID:8543	Hodgkin Disease	-0.00526587708278808
DB00851	Dacarbazine	DOID:8543	Hodgkin Disease	-0.00531617656216171
DB00282	Pamidronate	DOID:4305	Giant Cell Tumor of Bone	-0.00531726501452262
DB00783	Estradiol	DOID:0050902	Medulloblastoma	-0.00532934353802444
DB00603	Medroxyprogesterone Acetate	DOID:3007	Carcinoma, Ductal	-0.00540549577114829
DB00635	Prednisone	DOID:8543	Hodgkin Disease	-0.00542445338450542
DB04572	Thiotepa	DOID:0060058	Lymphoma	-0.00549640388932754
DB01181	Ifosfamide	DOID:0060058	Lymphoma	-0.00553611911603707
DB00688	Mycophenolic Acid	DOID:0060058	Lymphoma	-0.00555177743460705
DB01041	Thalidomide	DOID:0060058	Lymphoma	-0.00560407492106779
DB01206	Lomustine	DOID:0060058	Lymphoma	-0.00560557942395717
DB01168	Procarbazine	DOID:0060058	Lymphoma	-0.0056137252257992
DB06510	muraglitazar	DOID:3382	Liposarcoma	-0.0056363832950232
DB00773	Etoposide	DOID:0060058	Lymphoma	-0.00565612823928291
DB00399	Zoledronic Acid	DOID:4305	Giant Cell Tumor of Bone	-0.00567043800036476
DB00398	Sorafenib	DOID:3382	Liposarcoma	-0.00567086514127296
DB00982	Isotretinoin	DOID:0060058	Lymphoma	-0.00569726839223123
DB00291	Chlorambucil	DOID:0060058	Lymphoma	-0.00571040949067375
DB11094	Vitamin D	DOID:0060058	Lymphoma	-0.00574097016650793
DB00987	Cytarabine	DOID:0060058	Lymphoma	-0.00575399167917406
DB01234	Dexamethasone	DOID:0060058	Lymphoma	-0.00577837248947605
DB00541	Vincristine	DOID:0060058	Lymphoma	-0.00579769417526071
DB00815	Sodium Dodecyl Sulfate	DOID:299	Adenocarcinoma	-0.00580261113012664
DB00197	Troglitazone	DOID:3382	Liposarcoma	-0.00583139401401339
DB00531	Cyclophosphamide	DOID:0060058	Lymphoma	-0.00585898776812038
DB00262	Carmustine	DOID:0060058	Lymphoma	-0.00588885089517782
DB02994	Cacodylic Acid	DOID:0060058	Lymphoma	-0.00589504202609265
DB00255	Diethylstilbestrol	DOID:0060058	Lymphoma	-0.00593802140618732
DB11663	2-(1H-indazol-4-yl)-6-(4-methanesulfonylpiperazin-1-ylmethyl)-4-morpholin-4-ylthieno(3,2-d)pyrimidine	DOID:0060058	Lymphoma	-0.00595030212871556
DB08398	2-amino-1-methyl-6-phenylimidazo(4,5-b)pyridine	DOID:0060058	Lymphoma	-0.00598542754361736
DB00993	Azathioprine	DOID:0060058	Lymphoma	-0.00599396909830024
DB01204	Mitoxantrone	DOID:0060058	Lymphoma	-0.00602348413309511
DB04824	Phenolphthalein	DOID:0060058	Lymphoma	-0.00604174861903806
DB00564	Carbamazepine	DOID:0060058	Lymphoma	-0.00605778193802303
DB12662	naveglitazar	DOID:3382	Liposarcoma	-0.00610185886933717
DB09073	palbociclib	DOID:3382	Liposarcoma	-0.00615009236905745
DB00227	Lovastatin	DOID:0060058	Lymphoma	-0.00616357322037736
DB13069	Nimustine	DOID:4359	Melanoma, Amelanotic	-0.00635003588097144
DB00220	Nelfinavir	DOID:3382	Liposarcoma	-0.00641184971452674
DB00675	Tamoxifen	DOID:1192	Nerve Sheath Neoplasms	-0.00644564788737628
DB00541	Vincristine	DOID:4359	Melanoma, Amelanotic	-0.00651969874591735
DB00675	Tamoxifen	DOID:4359	Melanoma, Amelanotic	-0.00674142829114915
DB00851	Dacarbazine	DOID:4359	Melanoma, Amelanotic	-0.00693098216076421
DB00943	Zalcitabine	DOID:0060058	Lymphoma	-0.00701455082353025
DB01590	Everolimus	DOID:13515	Tuberous Sclerosis	-0.00725188989287801
DB04572	Thiotepa	DOID:8552	Leukemia, Myelogenous, Chronic, BCR-ABL Positive	-0.00747650661554783
DB00398	Sorafenib	DOID:8552	Leukemia, Myelogenous, Chronic, BCR-ABL Positive	-0.00756485820309588
DB00619	Imatinib Mesylate	DOID:8552	Leukemia, Myelogenous, Chronic, BCR-ABL Positive	-0.00767428356201055
DB00987	Cytarabine	DOID:8552	Leukemia, Myelogenous, Chronic, BCR-ABL Positive	-0.00773409440571876
DB01234	Dexamethasone	DOID:8552	Leukemia, Myelogenous, Chronic, BCR-ABL Positive	-0.00775847521487855
DB00541	Vincristine	DOID:8552	Leukemia, Myelogenous, Chronic, BCR-ABL Positive	-0.00777779690057639
DB00531	Cyclophosphamide	DOID:8552	Leukemia, Myelogenous, Chronic, BCR-ABL Positive	-0.00783909049296666
DB02546	Vorinostat	DOID:8552	Leukemia, Myelogenous, Chronic, BCR-ABL Positive	-0.00784202210555113
DB01008	Busulfan	DOID:8552	Leukemia, Myelogenous, Chronic, BCR-ABL Positive	-0.00794119280230682
DB01169	Arsenic Trioxide	DOID:8552	Leukemia, Myelogenous, Chronic, BCR-ABL Positive	-0.0079488292333903
DB00437	Allopurinol	DOID:8552	Leukemia, Myelogenous, Chronic, BCR-ABL Positive	-0.00810333443356598
DB00860	Prednisolone	DOID:8552	Leukemia, Myelogenous, Chronic, BCR-ABL Positive	-0.00813878083726866
DB00744	zileuton	DOID:8552	Leukemia, Myelogenous, Chronic, BCR-ABL Positive	-0.0082091601797723
DB00104	Octreotide	DOID:169	Neuroendocrine Tumors	-0.00832733751692999
DB01590	Everolimus	DOID:169	Neuroendocrine Tumors	-0.00850747632211762
DB00806	Pentoxifylline	DOID:0060061	Lymphoma, T-Cell, Cutaneous	-0.0100996819697477
DB02546	Vorinostat	DOID:0060061	Lymphoma, T-Cell, Cutaneous	-0.0104903996064301
DB00307	Bexarotene	DOID:0060061	Lymphoma, T-Cell, Cutaneous	-0.0105921953662636
DB01169	Arsenic Trioxide	DOID:0060061	Lymphoma, T-Cell, Cutaneous	-0.0105972067333593
DB06595	midostaurin	DOID:349	Carcinoma, Signet Ring Cell	-0.0108981166877294
DB00242	Cladribine	DOID:0060061	Lymphoma, T-Cell, Cutaneous	-0.0110395172188489
DB00541	Vincristine	DOID:8691	Mycosis Fungoides	-0.0113977097669996
DB00855	Aminolevulinic Acid	DOID:8691	Mycosis Fungoides	-0.0114720082888309
DB00262	Carmustine	DOID:8691	Mycosis Fungoides	-0.0114888664876701
DB01169	Arsenic Trioxide	DOID:8691	Mycosis Fungoides	-0.0115687421009079
DB00720	Clodronic Acid	DOID:9538	Multiple Myeloma	-0.0121339313735618
DB01406	Danazol	DOID:127	Choroid Neoplasms	-0.013340861093383
DB01406	Danazol	DOID:3172	Adenoma	-0.0141508564251325
DB00480	Lenalidomide	DOID:9538	Multiple Myeloma	-0.0147970890024505
DB00480	Lenalidomide	DOID:707	Lymphoma, B-Cell	-0.015544183193617
DB06595	midostaurin	DOID:9119	Leukemia, Myeloid, Acute	-0.0181098354963994
DB00480	Lenalidomide	DOID:0060060	Lymphoma, Non-Hodgkin	-0.0188335117866841
DB00627	Niacin	DOID:9119	Leukemia, Myeloid, Acute	-0.0188572326187145
DB00181	Baclofen	DOID:2671	Carcinoma, Transitional Cell	-0.0198635374974486
DB07706	2-hydroxyestradiol	DOID:299	Adenocarcinoma	-0.0291276442838714
DB00014	Goserelin	DOID:127	Choroid Neoplasms	-0.0295313840532342
DB04865	Homoharringtonine	DOID:0060058	Lymphoma	-0.0308606743310587
DB01211	Clarithromycin	DOID:9538	Multiple Myeloma	-0.032072264666222
DB05260	gallium nitrate	DOID:0060060	Lymphoma, Non-Hodgkin	-0.0321196120987602
DB00753	Isoflurane	DOID:3172	Adenoma	-0.0368841855330884
DB01373	Calcium	DOID:0060060	Lymphoma, Non-Hodgkin	-0.0380632713585321
DB06769	Bendamustine Hydrochloride	DOID:1040	Leukemia, Lymphocytic, Chronic, B-Cell	-0.0404663767803216
DB01373	Calcium	DOID:8552	Leukemia, Myelogenous, Chronic, BCR-ABL Positive	-0.0411045861377704
DB08633	O-(Chloroacetylcarbamoyl)fumagillol	DOID:2671	Carcinoma, Transitional Cell	-0.0415805163306334
DB00571	Propranolol	DOID:255	Hemangioma	-0.0437332840614218
DB08901	ponatinib	DOID:9119	Leukemia, Myeloid, Acute	-0.0446531259556225
DB00594	Amiloride	DOID:2671	Carcinoma, Transitional Cell	-0.0463482546754968
DB05088	tetrathiomolybdate	DOID:2645	Mesothelioma	-0.0467134553774864
DB06769	Bendamustine Hydrochloride	DOID:1037	Leukemia, Lymphoid	-0.047267193661628
DB08901	ponatinib	DOID:8552	Leukemia, Myelogenous, Chronic, BCR-ABL Positive	-0.0477992160815608
DB01700	AICA ribonucleotide	DOID:3068	Glioblastoma	-0.0485126768743558
DB01380	Cortisone	DOID:299	Adenocarcinoma	-0.0501017431540527
DB00727	Nitroglycerin	DOID:4928	Cholangiocarcinoma	-0.0503887695446393
DB02375	myricetin	DOID:3068	Glioblastoma	-0.0511691021764729
DB04571	Trioxsalen	DOID:8691	Mycosis Fungoides	-0.0571842449406147
DB06536	tesaglitazar	DOID:3355	Fibrosarcoma	-0.0697661350010544
DB06536	tesaglitazar	DOID:255	Hemangioma	-0.0715839166138292
DB00904	Ondansetron	DOID:171	Neuroectodermal Tumors	-0.0729201055798444
DB00134	Methionine	DOID:3070	Glioma	-0.0742314011419541
DB11617	Aclarubicin	DOID:9119	Leukemia, Myeloid, Acute	-0.0747148451243133
DB00336	Nitrofurazone	DOID:4440	Seminoma	-0.0754340314005718
DB06824	Trientine	DOID:2645	Mesothelioma	-0.0836068551693476
DB08868	Fingolimod Hydrochloride	DOID:8552	Leukemia, Myelogenous, Chronic, BCR-ABL Positive	-0.0836155023535899
DB00583	Carnitine	DOID:0060060	Lymphoma, Non-Hodgkin	-0.0957839635480556
DB09153	Sodium Chloride	DOID:299	Adenocarcinoma	-0.0998982318892945
DB06179	darinaparsin	DOID:9538	Multiple Myeloma	-0.0999095242122224
DB04655	metoprine	DOID:299	Adenocarcinoma	-0.100025837277122
DB09153	Sodium Chloride	DOID:899	Cervical Intraepithelial Neoplasia	-0.101957906837876
DB06179	darinaparsin	DOID:8543	Hodgkin Disease	-0.104114358019745
DB08882	Linagliptin	DOID:5119	Ovarian Cysts	-0.106702009842727
DB04655	metoprine	DOID:8691	Mycosis Fungoides	-0.109758845314243
DB01420	Testosterone Propionate	DOID:11612	Polycystic Ovary Syndrome	-0.116499801605522
DB01420	Testosterone Propionate	DOID:299	Adenocarcinoma	-0.116833811164148
DB11467	Thiostrepton	DOID:9538	Multiple Myeloma	-0.126227796814705
DB00884	Risedronic Acid	DOID:2645	Mesothelioma	-0.131050317466526
DB00477	Chlorpromazine	DOID:3070	Glioma	-0.145873027608832
DB04868	4-methyl-N-(3-(4-methylimidazol-1-yl)-5-(trifluoromethyl)phenyl)-3-((4-pyridin-3-ylpyrimidin-2-yl)amino)benzamide	DOID:8552	Leukemia, Myelogenous, Chronic, BCR-ABL Positive	-0.147981272989371
DB09199	netoglitazone	DOID:9538	Multiple Myeloma	-0.155975506524565
DB01095	Fluvastatin	DOID:9538	Multiple Myeloma	-0.175904427735935
DB14066	tetrandrine	DOID:9119	Leukemia, Myeloid, Acute	-0.178390993282641
