# Supplementary material for: DDCM: A Computational Strategy for Drug Repositioning Based on Support-Vector Regression Algorithm
Source: Int J Mol Sci. 2024 May 12;25(10):5267. doi: 10.3390/ijms25105267 (PMC11121335; doi:10.3390/ijms25105267)
Supplement: Supplementary file 1 [file ijms-25-05267-s001.zip › File S4/1_c04.588_CorScore/inflammatory breast carcinoma_score.csv]

DrugBankID	DrugName	DOID	DiseaseName	score
-0.00111725387856524	0.00254772801764481
DB00694	Daunorubicin	DOID:1618	Fibroadenoma	0.410845642765908
DB00694	Daunorubicin	DOID:299	Adenocarcinoma	0.410035862465561
DB00694	Daunorubicin	DOID:8584	Burkitt Lymphoma	0.409845733574865
DB00694	Daunorubicin	DOID:9119	Leukemia, Myeloid, Acute	0.409582856719311
DB00694	Daunorubicin	DOID:0060060	Lymphoma, Non-Hodgkin	0.408851749984055
DB00681	Amphotericin B	DOID:3068	Glioblastoma	0.127002698202982
DB00724	Imiquimod	DOID:8632	Sarcoma, Kaposi	0.0643017942924829
DB00724	Imiquimod	DOID:2513	Carcinoma, Basal Cell	0.0641905417588631
DB00724	Imiquimod	DOID:255	Hemangioma	0.0634261312039837
DB11919	O(6)-benzylguanine	DOID:3070	Glioma	0.0576598194488878
DB00213	Pantoprazole	DOID:9206	Barrett Esophagus	0.0438916963673026
DB13911	Eosine I Bluish	DOID:715	Leukemia, T-Cell	0.0400898843659409
DB05220	MLN 8237	DOID:769	Neuroblastoma	0.0386200030144458
DB06728	aniline	DOID:4235	Sarcoma	0.0385938681459992
DB06810	Plicamycin	DOID:3247	Rhabdomyosarcoma	0.0367553766672286
DB01179	Podophyllotoxin	DOID:2671	Carcinoma, Transitional Cell	0.032445451886054
DB01136	Carvedilol	DOID:3070	Glioma	0.0300521713841584
DB12948	3,4-dihydroxybenzohydroxamic acid	DOID:3071	Gliosarcoma	0.0297731697012993
DB12948	3,4-dihydroxybenzohydroxamic acid	DOID:3070	Glioma	0.0285924361785544
DB08804	Nandrolone Decanoate	DOID:255	Hemangioma	0.0282923083291556
DB12948	3,4-dihydroxybenzohydroxamic acid	DOID:0050902	Medulloblastoma	0.0269832573501172
DB04348	Taurocholic Acid	DOID:1967	Leiomyosarcoma	0.0245358236317055
DB00947	Fulvestrant	DOID:769	Neuroblastoma	0.0239321116763001
DB01073	fludarabine	DOID:1040	Leukemia, Lymphocytic, Chronic, B-Cell	0.0238820383714043
DB01073	fludarabine	DOID:1037	Leukemia, Lymphoid	0.0230659173855292
DB11890	Cilengitide	DOID:3068	Glioblastoma	0.022633402001678
DB01073	fludarabine	DOID:9119	Leukemia, Myeloid, Acute	0.0224984447463521
DB01138	Sulfinpyrazone	DOID:9538	Multiple Myeloma	0.0217130000971243
DB03057	Malondialdehyde	DOID:11612	Polycystic Ovary Syndrome	0.0201156107414895
DB00137	Lutein	DOID:11612	Polycystic Ovary Syndrome	0.0193691026559205
DB00583	Carnitine	DOID:0060060	Lymphoma, Non-Hodgkin	0.0185525782998888
DB03057	Malondialdehyde	DOID:8552	Leukemia, Myelogenous, Chronic, BCR-ABL Positive	0.0182550013370826
DB00448	Lansoprazole	DOID:9206	Barrett Esophagus	0.0165076058720035
DB01759	kojic acid	DOID:3172	Adenoma	0.0158742738844549
DB09199	netoglitazone	DOID:9538	Multiple Myeloma	0.0130730987986605
DB00742	Mannitol	DOID:3070	Glioma	0.0126344619401853
DB02375	myricetin	DOID:3068	Glioblastoma	0.0123302912736438
DB01100	Pimozide	DOID:299	Adenocarcinoma	0.0110158570842113
DB08889	carfilzomib	DOID:9538	Multiple Myeloma	0.0109804452168803
DB02424	geldanamycin	DOID:3068	Glioblastoma	0.0106729926069627
DB03068	pyrimidin-2-one beta-ribofuranoside	DOID:9538	Multiple Myeloma	0.0103902329616574
DB14545	hydrocortisone hemisuccinate	DOID:0060058	Lymphoma	0.00856475506711576
DB04865	Homoharringtonine	DOID:0060058	Lymphoma	0.00810612735243435
DB08868	Fingolimod Hydrochloride	DOID:8552	Leukemia, Myelogenous, Chronic, BCR-ABL Positive	0.00759094763805448
DB04942	tamibarotene	DOID:9538	Multiple Myeloma	0.00741428597105023
DB12874	quizartinib	DOID:9119	Leukemia, Myeloid, Acute	0.00713469157668148
DB00446	Chloramphenicol	DOID:9119	Leukemia, Myeloid, Acute	0.00644652836377049
DB00884	Risedronic Acid	DOID:2645	Mesothelioma	0.00619348853413351
DB06536	tesaglitazar	DOID:3355	Fibrosarcoma	0.00555360007805219
DB09053	PCI 32765	DOID:1040	Leukemia, Lymphocytic, Chronic, B-Cell	0.00528380937816311
DB14322	Coconut Oil	DOID:3172	Adenoma	0.00525036279378813
DB06536	tesaglitazar	DOID:255	Hemangioma	0.00499409553070965
DB15304	Carrageenan	DOID:3355	Fibrosarcoma	0.00469378175062898
DB09053	PCI 32765	DOID:1037	Leukemia, Lymphoid	0.00446768839245773
DB13014	hypericin	DOID:3068	Glioblastoma	0.00436081117130701
DB00470	Dronabinol	DOID:3070	Glioma	0.00314714080474967
DB00753	Isoflurane	DOID:3172	Adenoma	0.00310672109047941
DB01099	Flucytosine	DOID:3068	Glioblastoma	0.00275494058918693
DB01248	Docetaxel	DOID:1967	Leiomyosarcoma	0.00177025996052984
DB00851	Dacarbazine	DOID:1967	Leiomyosarcoma	0.00176230994443285
DB09110	Mesna	DOID:1967	Leiomyosarcoma	0.00172595778001438
DB00773	Etoposide	DOID:1967	Leiomyosarcoma	0.00169262782835913
DB01181	Ifosfamide	DOID:1967	Leiomyosarcoma	0.00158052411707457
DB03843	Formaldehyde	DOID:1967	Leiomyosarcoma	0.00156517164364492
DB00970	Dactinomycin	DOID:1967	Leiomyosarcoma	0.00156005169048237
DB00571	Propranolol	DOID:255	Hemangioma	0.001557518121063
DB00262	Carmustine	DOID:3071	Gliosarcoma	0.00153293546541724
DB05088	tetrathiomolybdate	DOID:2645	Mesothelioma	0.00152892280575825
DB00958	Carboplatin	DOID:1967	Leiomyosarcoma	0.00150585586839649
DB00773	Etoposide	DOID:5485	Sarcoma, Synovial	0.00148887112478582
DB00945	Aspirin	DOID:1967	Leiomyosarcoma	0.00141796792156315
DB04690	Camptothecin	DOID:3071	Gliosarcoma	0.00139382963368131
DB01181	Ifosfamide	DOID:5485	Sarcoma, Synovial	0.0013767674134735
DB00541	Vincristine	DOID:1967	Leiomyosarcoma	0.00135316764236684
DB11616	pirarubicin	DOID:5485	Sarcoma, Synovial	0.00134672402706745
DB00441	gemcitabine	DOID:4552	Carcinoma, Large Cell	0.00129437642895283
DB00515	Cisplatin	DOID:1967	Leiomyosarcoma	0.00127627634584451
DB00853	Temozolomide	DOID:3071	Gliosarcoma	0.00126271387303348
DB01181	Ifosfamide	DOID:4552	Carcinoma, Large Cell	0.00117908257564128
DB00541	Vincristine	DOID:5485	Sarcoma, Synovial	0.00114941093858747
DB15334	biochanin A	DOID:3068	Glioblastoma	0.00114597353859594
DB00254	Doxycycline	DOID:0060058	Lymphoma	0.00112527013842037
DB00795	Sulfasalazine	DOID:2671	Carcinoma, Transitional Cell	0.0010899385297636
DB00635	Prednisone	DOID:1967	Leiomyosarcoma	0.00108671912445748
DB00515	Cisplatin	DOID:5485	Sarcoma, Synovial	0.00107251964251456
DB00317	Gefitinib	DOID:2671	Carcinoma, Transitional Cell	0.00106434291568694
DB00309	Vindesine	DOID:1967	Leiomyosarcoma	0.00103939931098876
DB00495	Zidovudine	DOID:8632	Sarcoma, Kaposi	0.00103647926214581
DB01248	Docetaxel	DOID:2671	Carcinoma, Transitional Cell	0.00103578777734151
DB00795	Sulfasalazine	DOID:139	Papilloma	0.00102405127318564
DB00171	Adenosine Triphosphate	DOID:4552	Carcinoma, Large Cell	0.00101071744904038
DB04572	Thiotepa	DOID:2671	Carcinoma, Transitional Cell	0.000996518907917214
DB09110	Mesna	DOID:2671	Carcinoma, Transitional Cell	0.000991485597021306
DB10345	Dust	DOID:139	Papilloma	0.000983929714358149
DB00698	Nitrofurantoin	DOID:2671	Carcinoma, Transitional Cell	0.000971748261759079
DB12662	naveglitazar	DOID:3355	Fibrosarcoma	0.00096399870097255
DB00860	Prednisolone	DOID:2671	Carcinoma, Transitional Cell	0.00096394384677259
DB00441	gemcitabine	DOID:2671	Carcinoma, Transitional Cell	0.000961345787787086
DB12418	Saccharin	DOID:2671	Carcinoma, Transitional Cell	0.000924958665394352
DB00428	Streptozocin	DOID:5485	Sarcoma, Synovial	0.00089751123220874
DB00481	Raloxifene Hydrochloride	DOID:2671	Carcinoma, Transitional Cell	0.000885063165176029
DB00682	Warfarin	DOID:2671	Carcinoma, Transitional Cell	0.000885053602863088
DB00570	Vinblastine	DOID:8632	Sarcoma, Kaposi	0.000884766341751079
DB00290	Bleomycin	DOID:8632	Sarcoma, Kaposi	0.00087961104785486
DB00541	Vincristine	DOID:8632	Sarcoma, Kaposi	0.000878151202397008
DB00515	Cisplatin	DOID:4552	Carcinoma, Large Cell	0.000874834804502704
DB12418	Saccharin	DOID:139	Papilloma	0.000859071408521732
DB00252	Phenytoin	DOID:1040	Leukemia, Lymphocytic, Chronic, B-Cell	0.00085603007355675
DB01181	Ifosfamide	DOID:2671	Carcinoma, Transitional Cell	0.000846051934121154
DB01204	Mitoxantrone	DOID:2671	Carcinoma, Transitional Cell	0.000837727599067443
DB00970	Dactinomycin	DOID:2671	Carcinoma, Transitional Cell	0.000825579507137934
DB00437	Allopurinol	DOID:2671	Carcinoma, Transitional Cell	0.000808853659465729
DB00563	Methotrexate	DOID:2513	Carcinoma, Basal Cell	0.00080512236832078
DB01483	Barbital	DOID:2671	Carcinoma, Transitional Cell	0.000782896167953821
DB01327	Cefazolin	DOID:2671	Carcinoma, Transitional Cell	0.000778063932917931
DB01248	Docetaxel	DOID:3070	Glioma	0.000773246793929898
DB00958	Carboplatin	DOID:2671	Carcinoma, Transitional Cell	0.000771383685582742
DB00993	Azathioprine	DOID:2513	Carcinoma, Basal Cell	0.000771289585664884
DB04572	Thiotepa	DOID:3070	Glioma	0.000733977924657707
DB00537	Ciprofloxacin	DOID:2671	Carcinoma, Transitional Cell	0.000733698486052895
DB06774	Capsaicin	DOID:139	Papilloma	0.000717891081375903
DB01483	Barbital	DOID:139	Papilloma	0.000717008911034126
DB01168	Procarbazine	DOID:2671	Carcinoma, Transitional Cell	0.000717001312737274
DB00603	Medroxyprogesterone Acetate	DOID:1040	Leukemia, Lymphocytic, Chronic, B-Cell	0.000714331133584016
DB01204	Mitoxantrone	DOID:1040	Leukemia, Lymphocytic, Chronic, B-Cell	0.000704060380179143
DB00773	Etoposide	DOID:3070	Glioma	0.000695614662472614
DB01033	Mercaptopurine	DOID:1037	Leukemia, Lymphoid	0.000693037212871976
DB00945	Aspirin	DOID:2671	Carcinoma, Transitional Cell	0.000683495738097032
DB12298	5-hydroxymethylfurfural	DOID:139	Papilloma	0.000683348588963238
DB03783	Phenacetin	DOID:2671	Carcinoma, Transitional Cell	0.00068126466071841
DB01042	Melphalan	DOID:3070	Glioma	0.000663664156210357
DB01083	Orlistat	DOID:1040	Leukemia, Lymphocytic, Chronic, B-Cell	0.00066275625676873
DB00563	Methotrexate	DOID:2671	Carcinoma, Transitional Cell	0.000656919158999373
DB00762	Irinotecan	DOID:3070	Glioma	0.000637122254759452
DB00126	Ascorbic Acid	DOID:139	Papilloma	0.000631962653570265
DB00188	Bortezomib	DOID:2671	Carcinoma, Transitional Cell	0.000627991902531847
DB02994	Cacodylic Acid	DOID:2671	Carcinoma, Transitional Cell	0.000626805890144659
DB00570	Vinblastine	DOID:2671	Carcinoma, Transitional Cell	0.000625310598507038
DB00993	Azathioprine	DOID:2671	Carcinoma, Transitional Cell	0.000623086375796804
DB04365	Arecoline	DOID:2513	Carcinoma, Basal Cell	0.000620178534769282
DB00361	Vinorelbine	DOID:4552	Carcinoma, Large Cell	0.000619106494962799
DB00541	Vincristine	DOID:2671	Carcinoma, Transitional Cell	0.000618695459214029
DB01041	Thalidomide	DOID:8632	Sarcoma, Kaposi	0.000618548003515932
DB00822	Disulfiram	DOID:1040	Leukemia, Lymphocytic, Chronic, B-Cell	0.000612410326847028
DB02656	2-(4-morpholinyl)-8-phenyl-4H-1-benzopyran-4-one	DOID:3070	Glioma	0.000608040197480201
DB00184	Nicotine	DOID:2671	Carcinoma, Transitional Cell	0.000604403296254467
DB00853	Temozolomide	DOID:8632	Sarcoma, Kaposi	0.000603977076457677
DB00291	Chlorambucil	DOID:2671	Carcinoma, Transitional Cell	0.000587780635956684
DB01406	Danazol	DOID:3172	Adenoma	0.000587282956949124
DB00619	Imatinib Mesylate	DOID:3070	Glioma	0.000587092684409178
DB14001	alpha-Tocopherol	DOID:3070	Glioma	0.000586290288325601
DB00328	Indomethacin	DOID:3355	Fibrosarcoma	0.000579919102360797
DB00242	Cladribine	DOID:1040	Leukemia, Lymphocytic, Chronic, B-Cell	0.000572693508644776
DB07352	Apigenin	DOID:3070	Glioma	0.000570636051485688
DB03496	alvocidib	DOID:1040	Leukemia, Lymphocytic, Chronic, B-Cell	0.000565752989793359
DB00544	Fluorouracil	DOID:3070	Glioma	0.000561440373440662
DB02994	Cacodylic Acid	DOID:139	Papilloma	0.000560918632571043
DB01592	Iron	DOID:139	Papilloma	0.000552798486443988
DB15588	ursolic acid	DOID:139	Papilloma	0.000549234095168742
DB00515	Cisplatin	DOID:2671	Carcinoma, Transitional Cell	0.00054180416321639
DB00877	Sirolimus	DOID:1040	Leukemia, Lymphocytic, Chronic, B-Cell	0.000536099549096418
DB00563	Methotrexate	DOID:1040	Leukemia, Lymphocytic, Chronic, B-Cell	0.000523251939311268
DB00181	Baclofen	DOID:2671	Carcinoma, Transitional Cell	0.000522157663638749
DB00318	Codeine	DOID:2671	Carcinoma, Transitional Cell	0.000514878771291442
DB00201	Caffeine	DOID:2671	Carcinoma, Transitional Cell	0.000514140766998432
DB01593	Zinc	DOID:3070	Glioma	0.000513613795399851
DB00958	Carboplatin	DOID:3070	Glioma	0.000508842702220872
DB00252	Phenytoin	DOID:687	Hepatoblastoma	0.000507506071944856
DB00650	Leucovorin	DOID:3070	Glioma	0.00050492954773909
DB14085	Cadmium	DOID:2671	Carcinoma, Transitional Cell	0.000504521257473271
DB06757	Manganese	DOID:3068	Glioblastoma	0.000500913255572914
DB00197	Troglitazone	DOID:3070	Glioma	0.000499105448800411
DB09276	Gold Sodium Thiomalate	DOID:3172	Adenoma	0.000495045778698326
DB00675	Tamoxifen	DOID:2671	Carcinoma, Transitional Cell	0.000490845160218382
DB00515	Cisplatin	DOID:3355	Fibrosarcoma	0.00048510136485838
DB11091	Hydrogen Peroxide	DOID:139	Papilloma	0.000478224720670743
DB00780	Phenelzine	DOID:3172	Adenoma	0.000469580438037324
DB01168	Procarbazine	DOID:3070	Glioma	0.000454460329668225
DB00291	Chlorambucil	DOID:1040	Leukemia, Lymphocytic, Chronic, B-Cell	0.000454113416715777
DB00563	Methotrexate	DOID:3371	Chondrosarcoma	0.000446494495997455
DB01169	Arsenic Trioxide	DOID:3355	Fibrosarcoma	0.000446263784202676
DB00851	Dacarbazine	DOID:769	Neuroblastoma	0.000435420944678659
DB00126	Ascorbic Acid	DOID:3070	Glioma	0.000435308927467152
DB01234	Dexamethasone	DOID:3355	Fibrosarcoma	0.000429047722822843
DB08809	Dichloroacetic Acid	DOID:139	Papilloma	0.000422471897770364
DB09096	Benzoyl Peroxide	DOID:139	Papilloma	0.000419391568114129
DB01065	Melatonin	DOID:3172	Adenoma	0.000417180665333276
DB13950	Win 55212-2	DOID:3070	Glioma	0.00041646840331813
DB01393	Bezafibrate	DOID:1040	Leukemia, Lymphocytic, Chronic, B-Cell	0.000416137227826434
DB00564	Carbamazepine	DOID:1040	Leukemia, Lymphocytic, Chronic, B-Cell	0.000408691400980236
DB04365	Arecoline	DOID:139	Papilloma	0.000406088068134495
DB04572	Thiotepa	DOID:769	Neuroblastoma	0.000404102090990314
DB09110	Mesna	DOID:769	Neuroblastoma	0.000399068780322141
DB00252	Phenytoin	DOID:769	Neuroblastoma	0.000397280475889631
DB00563	Methotrexate	DOID:3070	Glioma	0.000394378175466085
DB06767	Ammonium Chloride	DOID:139	Papilloma	0.000393625769570497
DB06755	beta Carotene	DOID:3070	Glioma	0.000392874429935101
DB08398	2-amino-1-methyl-6-phenylimidazo(4,5-b)pyridine	DOID:8719	Carcinoma in Situ	0.000389447721091977
DB12116	epigallocatechin gallate	DOID:3172	Adenoma	0.00038294778188999
DB00328	Indomethacin	DOID:3070	Glioma	0.000374080917366707
DB01169	Arsenic Trioxide	DOID:1040	Leukemia, Lymphocytic, Chronic, B-Cell	0.000369299363304458
DB00712	Flurbiprofen	DOID:3172	Adenoma	0.000366390522661878
DB00773	Etoposide	DOID:769	Neuroblastoma	0.000365738828892929
DB00188	Bortezomib	DOID:3070	Glioma	0.000365450919588754
DB01030	Topotecan	DOID:769	Neuroblastoma	0.000364790945012431
DB01390	Sodium Bicarbonate	DOID:139	Papilloma	0.000363708493480967
DB13964	Peanut Oil	DOID:3172	Adenoma	0.000361528100809165
DB00603	Medroxyprogesterone Acetate	DOID:3172	Adenoma	0.000358200430017134
DB00541	Vincristine	DOID:3070	Glioma	0.000356154475994934
DB00635	Prednisone	DOID:2671	Carcinoma, Transitional Cell	0.000352246941253158
DB00262	Carmustine	DOID:3070	Glioma	0.000352201942933865
DB00313	Valproic Acid	DOID:1618	Fibroadenoma	0.000351600023277414
DB01219	Dantrolene	DOID:2671	Carcinoma, Transitional Cell	0.000348939393078477
DB00860	Prednisolone	DOID:255	Hemangioma	0.000347736500748068
DB04743	nimesulide	DOID:139	Papilloma	0.000346386173752959
DB00780	Phenelzine	DOID:255	Hemangioma	0.000343171014959979
DB00544	Fluorouracil	DOID:687	Hepatoblastoma	0.000341790135669954
DB03843	Formaldehyde	DOID:3172	Adenoma	0.000340901538276732
DB00305	Mitomycin	DOID:2671	Carcinoma, Transitional Cell	0.000335228081144638
DB01042	Melphalan	DOID:769	Neuroblastoma	0.000333788322783883
DB00987	Cytarabine	DOID:1040	Leukemia, Lymphocytic, Chronic, B-Cell	0.000333507785746283
DB00282	Pamidronate	DOID:9538	Multiple Myeloma	0.000325182887704471
DB00158	Folic Acid	DOID:3172	Adenoma	0.000318296975840652
DB02709	Resveratrol	DOID:3070	Glioma	0.000318062323781313
DB08828	HhAntag691	DOID:2513	Carcinoma, Basal Cell	0.000315542986963594
DB04571	Trioxsalen	DOID:8691	Mycosis Fungoides	0.000308114361363491
DB00762	Irinotecan	DOID:769	Neuroblastoma	0.000307246421005906
DB00309	Vindesine	DOID:2671	Carcinoma, Transitional Cell	0.000304927127812852
DB13178	Inositol	DOID:3172	Adenoma	0.00030299764861688
DB00995	Auranofin	DOID:3172	Adenoma	0.000295857670147308
DB00586	Diclofenac	DOID:769	Neuroblastoma	0.000286563062521087
DB01174	Phenobarbital	DOID:2671	Carcinoma, Transitional Cell	0.000286318267724654
DB00515	Cisplatin	DOID:3070	Glioma	0.000279263179999959
DB00806	Pentoxifylline	DOID:1037	Leukemia, Lymphoid	0.000278914317498184
DB01206	Lomustine	DOID:3070	Glioma	0.000255836920601186
DB01181	Ifosfamide	DOID:769	Neuroblastoma	0.000253635117594379
DB00945	Aspirin	DOID:349	Carcinoma, Signet Ring Cell	0.000247520658152282
DB00143	Glutathione	DOID:11612	Polycystic Ovary Syndrome	0.000245133192740025
DB01169	Arsenic Trioxide	DOID:3070	Glioma	0.00024042559946416
DB00959	Methylprednisolone	DOID:1040	Leukemia, Lymphocytic, Chronic, B-Cell	0.000236986016711764
DB00136	Calcitriol	DOID:3070	Glioma	0.000235065929072879
DB08633	O-(Chloroacetylcarbamoyl)fumagillol	DOID:2671	Carcinoma, Transitional Cell	0.00023390202420284
DB00530	Erlotinib Hydrochloride	DOID:3070	Glioma	0.000233164860845817
DB11119	Sodium Iodide	DOID:3070	Glioma	0.000231024478845014
DB00675	Tamoxifen	DOID:3070	Glioma	0.000228304177423836
DB00641	Simvastatin	DOID:3070	Glioma	0.000225889510722136
DB01041	Thalidomide	DOID:1040	Leukemia, Lymphocytic, Chronic, B-Cell	0.000225425041266351
DB01234	Dexamethasone	DOID:3070	Glioma	0.000223209537540096
DB01219	Dantrolene	DOID:1040	Leukemia, Lymphocytic, Chronic, B-Cell	0.000215272174020091
DB11672	Curcumin	DOID:3172	Adenoma	0.00021508738789369
DB01094	hesperetin	DOID:299	Adenocarcinoma	0.000214953957506729
DB04690	Camptothecin	DOID:3070	Glioma	0.000213096110758952
DB00175	Pravastatin	DOID:3172	Adenoma	0.000195773326613828
DB00812	Phenylbutazone	DOID:139	Papilloma	0.000195447850815515
DB00501	Cimetidine	DOID:349	Carcinoma, Signet Ring Cell	0.000194559323184266
DB00945	Aspirin	DOID:3172	Adenoma	0.000193697815605435
DB04630	Aldosterone	DOID:3172	Adenoma	0.00019168624064572
DB00741	Hydrocortisone	DOID:1040	Leukemia, Lymphocytic, Chronic, B-Cell	0.000191599812944946
DB06510	muraglitazar	DOID:2671	Carcinoma, Transitional Cell	0.000189632936074239
DB00829	Diazepam	DOID:2671	Carcinoma, Transitional Cell	0.000183609232683039
DB00958	Carboplatin	DOID:769	Neuroblastoma	0.000178966868922962
DB00938	Salmeterol Xinafoate	DOID:4310	Smooth Muscle Tumor	0.000175971028303605
DB00197	Troglitazone	DOID:769	Neuroblastoma	0.000169229615035542
DB00842	Oxazepam	DOID:687	Hepatoblastoma	0.000167869754471054
DB01006	Letrozole	DOID:11612	Polycystic Ovary Syndrome	0.000167357003294314
DB00925	Phenoxybenzamine	DOID:1040	Leukemia, Lymphocytic, Chronic, B-Cell	0.000166845319849089
DB00842	Oxazepam	DOID:3172	Adenoma	0.000160263053051972
DB01006	Letrozole	DOID:5119	Ovarian Cysts	0.000154936689710032
DB01132	Pioglitazone	DOID:139	Papilloma	0.000151150459118536
DB00328	Indomethacin	DOID:3172	Adenoma	0.000146823977913905
DB00482	Celecoxib	DOID:769	Neuroblastoma	0.000138870413164875
DB02994	Cacodylic Acid	DOID:3172	Adenoma	0.000137007967478979
DB01373	Calcium	DOID:0060060	Lymphoma, Non-Hodgkin	0.000136820424097265
DB01262	Decitabine	DOID:769	Neuroblastoma	0.00012894973468172
DB01033	Mercaptopurine	DOID:9119	Leukemia, Myeloid, Acute	0.000125564573421747
DB06510	muraglitazar	DOID:139	Papilloma	0.000123745679221269
DB12025	triptolide	DOID:9538	Multiple Myeloma	0.000100628789166083
DB11152	Trichloroacetic Acid	DOID:3172	Adenoma	9.79039962243616e-05
DB01041	Thalidomide	DOID:3070	Glioma	9.65512772974891e-05
DB08059	Wortmannin	DOID:299	Adenocarcinoma	9.30018581626595e-05
DB04572	Thiotepa	DOID:3181	Oligodendroglioma	9.08210101585854e-05
DB02709	Resveratrol	DOID:3172	Adenoma	9.08053849548989e-05
DB03419	Uracil	DOID:139	Papilloma	8.65625379764794e-05
DB04216	Quercetin	DOID:3070	Glioma	8.53344437508324e-05
DB00331	Metformin	DOID:11612	Polycystic Ovary Syndrome	8.38718318818803e-05
DB00853	Temozolomide	DOID:3070	Glioma	8.19803502778698e-05
DB00277	Theophylline	DOID:1040	Leukemia, Lymphocytic, Chronic, B-Cell	6.41197642095286e-05
DB01393	Bezafibrate	DOID:3172	Adenoma	6.00065243827868e-05
DB00515	Cisplatin	DOID:687	Hepatoblastoma	5.961294211068e-05
DB00898	Ethanol	DOID:3172	Adenoma	4.75852679982219e-05
DB04572	Thiotepa	DOID:1037	Leukemia, Lymphoid	4.67307030034541e-05
DB08398	2-amino-1-methyl-6-phenylimidazo(4,5-b)pyridine	DOID:3172	Adenoma	4.3005256314092e-05
DB01248	Docetaxel	DOID:9538	Multiple Myeloma	3.90645974162312e-05
DB01168	Procarbazine	DOID:5241	Hemangioblastoma	3.84252338009993e-05
DB00188	Bortezomib	DOID:769	Neuroblastoma	3.55750861001074e-05
DB01008	Busulfan	DOID:769	Neuroblastoma	3.33004507578043e-05
DB00917	Dinoprostone	DOID:9538	Multiple Myeloma	2.8860757768116e-05
DB00541	Vincristine	DOID:769	Neuroblastoma	2.62786424838606e-05
DB00007	Leuprolide	DOID:299	Adenocarcinoma	2.51111208968962e-05
DB00201	Caffeine	DOID:3172	Adenoma	2.43428444595389e-05
DB01248	Docetaxel	DOID:4235	Sarcoma	2.2775550060165e-05
DB05109	Trabectedin	DOID:4235	Sarcoma	1.50395515420548e-05
DB00851	Dacarbazine	DOID:4235	Sarcoma	1.48255347194575e-05
DB11082	Coal Tar	DOID:3172	Adenoma	1.39523608647923e-05
DB00917	Dinoprostone	DOID:4235	Sarcoma	1.25717105461647e-05
DB12257	Platinum	DOID:769	Neuroblastoma	1.1829483828078e-05
DB00445	Epirubicin	DOID:4235	Sarcoma	1.04506763212425e-05
DB00554	Piroxicam	DOID:3172	Adenoma	8.59571547520525e-06
DB00993	Azathioprine	DOID:255	Hemangioma	6.87903012666462e-06
DB00317	Gefitinib	DOID:299	Adenocarcinoma	8.78182968826885e-08
DB04572	Thiotepa	DOID:9538	Multiple Myeloma	-2.04272185251944e-07
DB08809	Dichloroacetic Acid	DOID:3172	Adenoma	-1.43876770339509e-06
DB01234	Dexamethasone	DOID:3172	Adenoma	-4.04740166645885e-06
DB00762	Irinotecan	DOID:3181	Oligodendroglioma	-6.03465973878121e-06
DB00541	Vincristine	DOID:715	Leukemia, T-Cell	-6.58842257103727e-06
DB00252	Phenytoin	DOID:9538	Multiple Myeloma	-7.02588716181181e-06
DB00313	Valproic Acid	DOID:255	Hemangioma	-1.01325248059465e-05
DB00982	Isotretinoin	DOID:769	Neuroblastoma	-2.13943703297487e-05
DB09110	Mesna	DOID:4235	Sarcoma	-2.15266299474787e-05
DB00563	Methotrexate	DOID:5241	Hemangioblastoma	-2.16569201001177e-05
DB01248	Docetaxel	DOID:299	Adenocarcinoma	-2.84673204748748e-05
DB00860	Prednisolone	DOID:9538	Multiple Myeloma	-3.27793334064814e-05
DB00441	gemcitabine	DOID:9538	Multiple Myeloma	-3.53773923693363e-05
DB04786	Suramin	DOID:9538	Multiple Myeloma	-3.57249396942556e-05
DB00851	Dacarbazine	DOID:299	Adenocarcinoma	-3.6417336426205e-05
DB00317	Gefitinib	DOID:2645	Mesothelioma	-3.7608079838743e-05
DB00773	Etoposide	DOID:9538	Multiple Myeloma	-3.85675340830189e-05
DB01356	Lithium	DOID:255	Hemangioma	-3.93457208396081e-05
DB01030	Topotecan	DOID:9538	Multiple Myeloma	-3.95154182732688e-05
DB02709	Resveratrol	DOID:715	Leukemia, T-Cell	-4.46805748237373e-05
DB01181	Ifosfamide	DOID:3192	Neurilemmoma	-4.90533787482501e-05
DB02709	Resveratrol	DOID:8864	Leukemia, Monocytic, Acute	-4.97690320062378e-05
DB00515	Cisplatin	DOID:769	Neuroblastoma	-5.06126534798052e-05
DB00773	Etoposide	DOID:4235	Sarcoma	-5.48565814015595e-05
DB00541	Vincristine	DOID:5241	Hemangioblastoma	-5.98806196372165e-05
DB00996	Gabapentin	DOID:3172	Adenoma	-6.15504917919358e-05
DB14513	Magnesium	DOID:3172	Adenoma	-6.35032039897083e-05
DB01042	Melphalan	DOID:9538	Multiple Myeloma	-7.05180406083989e-05
DB01041	Thalidomide	DOID:5151	Neurofibroma, Plexiform	-7.19281173411097e-05
DB00158	Folic Acid	DOID:11612	Polycystic Ovary Syndrome	-7.43765226156341e-05
DB00773	Etoposide	DOID:2994	Neoplasms, Germ Cell and Embryonal	-7.63117835815581e-05
DB00898	Ethanol	DOID:255	Hemangioma	-7.88241548317099e-05
DB00570	Vinblastine	DOID:3308	Carcinoma, Embryonal	-8.20175755964232e-05
DB01005	Hydroxyurea	DOID:1037	Leukemia, Lymphoid	-8.5474991041919e-05
DB01083	Orlistat	DOID:11612	Polycystic Ovary Syndrome	-8.60479446329349e-05
DB00290	Bleomycin	DOID:3308	Carcinoma, Embryonal	-8.71728693512003e-05
DB00541	Vincristine	DOID:3308	Carcinoma, Embryonal	-8.8632715286226e-05
DB01169	Arsenic Trioxide	DOID:769	Neuroblastoma	-8.94502344357135e-05
DB13178	Inositol	DOID:11612	Polycystic Ovary Syndrome	-8.96758491870393e-05
DB11135	Selenium	DOID:11612	Polycystic Ovary Syndrome	-8.97398315198045e-05
DB00227	Lovastatin	DOID:4235	Sarcoma	-9.06936340765181e-05
DB00763	Methimazole	DOID:3172	Adenoma	-9.25949425498469e-05
DB00890	Dienestrol	DOID:299	Adenocarcinoma	-9.78602751824671e-05
DB08865	Crizotinib	DOID:769	Neuroblastoma	-9.82801875597256e-05
DB00860	Prednisolone	DOID:299	Adenocarcinoma	-0.000100311251248516
DB00441	gemcitabine	DOID:299	Adenocarcinoma	-0.000102909309981554
DB00399	Zoledronic Acid	DOID:9538	Multiple Myeloma	-0.000103660490285958
DB00773	Etoposide	DOID:299	Adenocarcinoma	-0.000106099451714555
DB01593	Zinc	DOID:11612	Polycystic Ovary Syndrome	-0.000106316642052936
DB01030	Topotecan	DOID:299	Adenocarcinoma	-0.000107047336131068
DB00481	Raloxifene Hydrochloride	DOID:9538	Multiple Myeloma	-0.000111660014839173
DB00682	Warfarin	DOID:9538	Multiple Myeloma	-0.00011166957732864
DB01204	Mitoxantrone	DOID:1037	Leukemia, Lymphoid	-0.000112060605504035
DB00197	Troglitazone	DOID:11612	Polycystic Ovary Syndrome	-0.000120824988766506
DB00688	Mycophenolic Acid	DOID:707	Lymphoma, B-Cell	-0.000121550383883813
DB01169	Arsenic Trioxide	DOID:715	Leukemia, T-Cell	-0.000122317299287219
DB00851	Dacarbazine	DOID:3247	Rhabdomyosarcoma	-0.000122546199662983
DB00255	Diethylstilbestrol	DOID:4468	Adenocarcinoma, Clear Cell	-0.000126359240513381
DB01169	Arsenic Trioxide	DOID:8864	Leukemia, Monocytic, Acute	-0.000127405756459061
DB00499	Flutamide	DOID:11612	Polycystic Ovary Syndrome	-0.000132752920048747
DB06287	temsirolimus	DOID:2645	Mesothelioma	-0.000133115437440852
DB04930	Permethrin	DOID:3172	Adenoma	-0.000135151554132547
DB01042	Melphalan	DOID:299	Adenocarcinoma	-0.000138049958614746
DB12418	Saccharin	DOID:299	Adenocarcinoma	-0.000139296432448007
DB00441	gemcitabine	DOID:2645	Mesothelioma	-0.000140605208509533
DB00437	Allopurinol	DOID:1037	Leukemia, Lymphoid	-0.000140934545378642
DB00661	Verapamil	DOID:687	Hepatoblastoma	-0.000143788184473222
DB00773	Etoposide	DOID:2645	Mesothelioma	-0.000143795350550065
DB00853	Temozolomide	DOID:3172	Adenoma	-0.000145276588956219
DB00605	Sulindac	DOID:3172	Adenoma	-0.000145436294273856
DB00328	Indomethacin	DOID:350	Dermatofibrosarcoma	-0.000146952997835932
DB01582	Sulfamethazine	DOID:3172	Adenoma	-0.00014790012136476
DB01151	Desipramine	DOID:299	Adenocarcinoma	-0.000148957566237425
DB00720	Clodronic Acid	DOID:9538	Multiple Myeloma	-0.000155035585697601
DB00220	Nelfinavir	DOID:3962	Adenocarcinoma, Follicular	-0.000155513043103213
DB12072	orantinib	DOID:3070	Glioma	-0.000157108792004231
DB01065	Melatonin	DOID:299	Adenocarcinoma	-0.000157276509528766
DB00987	Cytarabine	DOID:715	Leukemia, T-Cell	-0.000158108877195336
DB09110	Mesna	DOID:3247	Rhabdomyosarcoma	-0.000158898364448714
DB00987	Cytarabine	DOID:8864	Leukemia, Monocytic, Acute	-0.000163197334339645
DB00762	Irinotecan	DOID:299	Adenocarcinoma	-0.000164591859894899
DB00603	Medroxyprogesterone Acetate	DOID:4235	Sarcoma	-0.000165013874277671
DB01181	Ifosfamide	DOID:4235	Sarcoma	-0.000166960293008752
DB06825	Triptorelin Pamoate	DOID:299	Adenocarcinoma	-0.000169887435717083
DB00126	Ascorbic Acid	DOID:11612	Polycystic Ovary Syndrome	-0.000184621510153722
DB01181	Ifosfamide	DOID:2994	Neoplasms, Germ Cell and Embryonal	-0.000188415495161883
DB01168	Procarbazine	DOID:3181	Oligodendroglioma	-0.000188696584664987
DB00544	Fluorouracil	DOID:4235	Sarcoma	-0.000189030870328484
DB00773	Etoposide	DOID:3247	Rhabdomyosarcoma	-0.000192228315361672
DB07232	veliparib	DOID:299	Adenocarcinoma	-0.000195103185507169
DB00927	Famotidine	DOID:3172	Adenoma	-0.000195543064335198
DB01174	Phenobarbital	DOID:687	Hepatoblastoma	-0.000195872953231176
DB01005	Hydroxyurea	DOID:299	Adenocarcinoma	-0.000199941884233086
DB01174	Phenobarbital	DOID:3172	Adenoma	-0.000203479654840662
DB00399	Zoledronic Acid	DOID:2645	Mesothelioma	-0.000208888306825169
DB00951	Isoniazid	DOID:299	Adenocarcinoma	-0.000212766731995747
DB06774	Capsaicin	DOID:9538	Multiple Myeloma	-0.000212944841585934
DB00603	Medroxyprogesterone Acetate	DOID:299	Adenocarcinoma	-0.000216256745310757
DB00773	Etoposide	DOID:4440	Seminoma	-0.000217612353017956
DB01181	Ifosfamide	DOID:299	Adenocarcinoma	-0.000218203163855542
DB01593	Zinc	DOID:9538	Multiple Myeloma	-0.000220568401095163
DB04827	Urethane	DOID:3172	Adenoma	-0.000223379989852309
DB01042	Melphalan	DOID:3247	Rhabdomyosarcoma	-0.000224178822252537
DB00860	Prednisolone	DOID:707	Lymphoma, B-Cell	-0.000226937973549087
DB08895	tofacitinib	DOID:3172	Adenoma	-0.000230811230137214
DB04572	Thiotepa	DOID:171	Neuroectodermal Tumors	-0.000230972784899449
DB00773	Etoposide	DOID:707	Lymphoma, B-Cell	-0.000232726174355076
DB03843	Formaldehyde	DOID:299	Adenocarcinoma	-0.000233555637443513
DB00864	Tacrolimus	DOID:707	Lymphoma, B-Cell	-0.000234402022005283
DB00544	Fluorouracil	DOID:299	Adenocarcinoma	-0.000240273741368232
DB01645	Genistein	DOID:299	Adenocarcinoma	-0.000240624294998134
DB00958	Carboplatin	DOID:4235	Sarcoma	-0.000241628541409274
DB00242	Cladribine	DOID:1037	Leukemia, Lymphoid	-0.0002434274769558
DB04066	trans-3-(4'-hydroxyphenyl)-2-propenoic acid	DOID:299	Adenocarcinoma	-0.000244629477085674
DB00650	Leucovorin	DOID:4235	Sarcoma	-0.000245541696075132
DB00853	Temozolomide	DOID:769	Neuroblastoma	-0.000247895483294487
DB03496	alvocidib	DOID:1037	Leukemia, Lymphoid	-0.000250367996123631
DB00762	Irinotecan	DOID:3247	Rhabdomyosarcoma	-0.000250720723746963
DB00126	Ascorbic Acid	DOID:1037	Leukemia, Lymphoid	-0.000251938293913652
DB00619	Imatinib Mesylate	DOID:2645	Mesothelioma	-0.000252317328678116
DB09110	Mesna	DOID:8584	Burkitt Lymphoma	-0.000262898391691748
DB00958	Carboplatin	DOID:2994	Neoplasms, Germ Cell and Embryonal	-0.000263083743419408
DB00635	Prednisone	DOID:255	Hemangioma	-0.000263960403924264
DB01042	Melphalan	DOID:707	Lymphoma, B-Cell	-0.000264676680667516
DB00482	Celecoxib	DOID:9538	Multiple Myeloma	-0.000265435949533962
DB00322	Floxuridine	DOID:299	Adenocarcinoma	-0.000266020120325812
DB01262	Decitabine	DOID:9538	Multiple Myeloma	-0.000275356628737207
DB01200	Bromocriptine	DOID:3172	Adenoma	-0.000275823382030112
DB00313	Valproic Acid	DOID:11612	Polycystic Ovary Syndrome	-0.000276396600085578
DB02546	Vorinostat	DOID:299	Adenocarcinoma	-0.000277629718474755
DB01168	Procarbazine	DOID:9538	Multiple Myeloma	-0.000279721867149337
DB00262	Carmustine	DOID:3192	Neurilemmoma	-0.000280362387270446
DB12881	indole-3-carbinol	DOID:5119	Ovarian Cysts	-0.000285405516684741
DB11616	pirarubicin	DOID:2645	Mesothelioma	-0.000285942448575801
DB00541	Vincristine	DOID:3181	Oligodendroglioma	-0.000287002438400049
DB00309	Vindesine	DOID:769	Neuroblastoma	-0.000287489688672734
DB00859	Penicillamine	DOID:2645	Mesothelioma	-0.000288750992728933
DB00860	Prednisolone	DOID:8584	Burkitt Lymphoma	-0.000290440141875932
DB00262	Carmustine	DOID:3181	Oligodendroglioma	-0.000290954971752662
DB11672	Curcumin	DOID:9538	Multiple Myeloma	-0.000291837869480701
DB00563	Methotrexate	DOID:1037	Leukemia, Lymphoid	-0.000292869046369467
DB00958	Carboplatin	DOID:299	Adenocarcinoma	-0.000292871412259395
DB00773	Etoposide	DOID:8584	Burkitt Lymphoma	-0.000296228342707901
DB00650	Leucovorin	DOID:299	Adenocarcinoma	-0.000296784567167726
DB06510	muraglitazar	DOID:3172	Adenoma	-0.000300164986420466
DB02709	Resveratrol	DOID:11612	Polycystic Ovary Syndrome	-0.000301868113487843
DB01181	Ifosfamide	DOID:3247	Rhabdomyosarcoma	-0.000304332027318806
DB11672	Curcumin	DOID:4235	Sarcoma	-0.000308126916311187
DB11135	Selenium	DOID:2645	Mesothelioma	-0.000309219406996216
DB01204	Mitoxantrone	DOID:3247	Rhabdomyosarcoma	-0.000312656361908444
DB00499	Flutamide	DOID:299	Adenocarcinoma	-0.000314536597405298
DB00773	Etoposide	DOID:3069	Astrocytoma	-0.000314666707033258
DB00783	Estradiol	DOID:11612	Polycystic Ovary Syndrome	-0.000317255517675781
DB00970	Dactinomycin	DOID:3247	Rhabdomyosarcoma	-0.000324804454113288
DB00877	Sirolimus	DOID:9538	Multiple Myeloma	-0.000326956411326381
DB00762	Irinotecan	DOID:171	Neuroectodermal Tumors	-0.000327828454974784
DB01042	Melphalan	DOID:8584	Burkitt Lymphoma	-0.000328178849567236
DB00783	Estradiol	DOID:5119	Ovarian Cysts	-0.000329675830710504
DB00958	Carboplatin	DOID:2645	Mesothelioma	-0.000330567310773163
DB00541	Vincristine	DOID:1037	Leukemia, Lymphoid	-0.000331092745417401
DB01393	Bezafibrate	DOID:11612	Polycystic Ovary Syndrome	-0.000332666973811265
DB00482	Celecoxib	DOID:299	Adenocarcinoma	-0.000332967868084984
DB00563	Methotrexate	DOID:9538	Multiple Myeloma	-0.000339804021598918
DB01181	Ifosfamide	DOID:707	Lymphoma, B-Cell	-0.000344829885744221
DB01168	Procarbazine	DOID:299	Adenocarcinoma	-0.000347253785144637
DB01168	Procarbazine	DOID:4844	Ependymoma	-0.000350016146512202
DB00822	Disulfiram	DOID:2645	Mesothelioma	-0.000355873449751716
DB00563	Methotrexate	DOID:4235	Sarcoma	-0.000356093068281301
DB01373	Calcium	DOID:8552	Leukemia, Myelogenous, Chronic, BCR-ABL Positive	-0.000357892820901569
DB00291	Chlorambucil	DOID:1037	Leukemia, Lymphoid	-0.000362007568969177
DB03568	Butyric Acid	DOID:299	Adenocarcinoma	-0.000365321118858982
DB00188	Bortezomib	DOID:9538	Multiple Myeloma	-0.000368731277455821
DB02709	Resveratrol	DOID:1037	Leukemia, Lymphoid	-0.000369184897374338
DB01008	Busulfan	DOID:9538	Multiple Myeloma	-0.000371005912765928
DB00104	Octreotide	DOID:3172	Adenoma	-0.000376059678552006
DB00977	Ethinyl Estradiol	DOID:11612	Polycystic Ovary Syndrome	-0.000376607727230667
DB00636	Clofibrate	DOID:3507	Dermatofibrosarcoma	-0.000376845379395726
DB00541	Vincristine	DOID:9538	Multiple Myeloma	-0.000378027720448345
DB00945	Aspirin	DOID:299	Adenocarcinoma	-0.000380759359774637
DB11663	2-(1H-indazol-4-yl)-6-(4-methanesulfonylpiperazin-1-ylmethyl)-4-morpholin-4-ylthieno(3,2-d)pyrimidine	DOID:9538	Multiple Myeloma	-0.000381251708514193
DB00262	Carmustine	DOID:9538	Multiple Myeloma	-0.00038198025392175
DB13323	Trichloroethylene	DOID:3069	Astrocytoma	-0.000382596267354237
DB01206	Lomustine	DOID:3181	Oligodendroglioma	-0.00038731999369643
DB00293	raltitrexed	DOID:299	Adenocarcinoma	-0.000390101537337125
DB00641	Simvastatin	DOID:11612	Polycystic Ovary Syndrome	-0.000394040926148228
DB11672	Curcumin	DOID:2645	Mesothelioma	-0.000397065685695504
DB11094	Vitamin D	DOID:2512	Basal Cell Nevus Syndrome	-0.00039989167887053
DB13853	Anethole Trithione	DOID:299	Adenocarcinoma	-0.000402144393545441
DB01065	Melatonin	DOID:4928	Cholangiocarcinoma	-0.000403569710866832
DB00675	Tamoxifen	DOID:5119	Ovarian Cysts	-0.000404046572859614
DB02546	Vorinostat	DOID:707	Lymphoma, B-Cell	-0.000404256440741798
DB00563	Methotrexate	DOID:299	Adenocarcinoma	-0.000407335939086569
DB00515	Cisplatin	DOID:1037	Leukemia, Lymphoid	-0.000407984041741001
DB01181	Ifosfamide	DOID:8584	Burkitt Lymphoma	-0.00040833205466881
DB00570	Vinblastine	DOID:2994	Neoplasms, Germ Cell and Embryonal	-0.000409156830493558
DB00563	Methotrexate	DOID:4844	Ependymoma	-0.00041009830074132
DB00282	Pamidronate	DOID:4305	Giant Cell Tumor of Bone	-0.000410172284031481
DB00290	Bleomycin	DOID:2994	Neoplasms, Germ Cell and Embryonal	-0.000414312124385559
DB00255	Diethylstilbestrol	DOID:299	Adenocarcinoma	-0.000415204339070581
DB02709	Resveratrol	DOID:9538	Multiple Myeloma	-0.000416119872746342
DB00945	Aspirin	DOID:2645	Mesothelioma	-0.000418455257830104
DB12025	triptolide	DOID:9119	Leukemia, Myeloid, Acute	-0.000419908875056248
DB00357	Aminoglutethimide	DOID:299	Adenocarcinoma	-0.000424735753974144
DB00328	Indomethacin	DOID:299	Adenocarcinoma	-0.000427633197217033
DB00293	raltitrexed	DOID:2645	Mesothelioma	-0.000427797435670703
DB00183	Pentagastrin	DOID:299	Adenocarcinoma	-0.000428083816845145
DB01262	Decitabine	DOID:3247	Rhabdomyosarcoma	-0.000429017409548234
DB00877	Sirolimus	DOID:2645	Mesothelioma	-0.000432184227963069
DB01380	Cortisone	DOID:299	Adenocarcinoma	-0.000433626155501772
DB07706	2-hydroxyestradiol	DOID:299	Adenocarcinoma	-0.00043645904009479
DB00993	Azathioprine	DOID:299	Adenocarcinoma	-0.000441168721897896
DB00541	Vincristine	DOID:299	Adenocarcinoma	-0.000445559638796418
DB01169	Arsenic Trioxide	DOID:1037	Leukemia, Lymphoid	-0.00044682162208118
DB00541	Vincristine	DOID:4844	Ependymoma	-0.000448321999912711
DB00262	Carmustine	DOID:299	Adenocarcinoma	-0.000449512172266716
DB00136	Calcitriol	DOID:1037	Leukemia, Lymphoid	-0.000452181292776218
DB00262	Carmustine	DOID:4844	Ependymoma	-0.000452274533676996
DB00515	Cisplatin	DOID:9538	Multiple Myeloma	-0.000454919016926266
DB00958	Carboplatin	DOID:171	Neuroectodermal Tumors	-0.000456108007538676
DB00313	Valproic Acid	DOID:299	Adenocarcinoma	-0.000458180277028682
DB00882	Clomiphene	DOID:11612	Polycystic Ovary Syndrome	-0.000464672569141818
DB00515	Cisplatin	DOID:4235	Sarcoma	-0.000471208063520719
DB01168	Procarbazine	DOID:707	Lymphoma, B-Cell	-0.000473880507367215
DB04690	Camptothecin	DOID:1037	Leukemia, Lymphoid	-0.000474151110684691
DB00291	Chlorambucil	DOID:299	Adenocarcinoma	-0.00047647446204044
DB00755	Tretinoin	DOID:3308	Carcinoma, Embryonal	-0.00048076810429218
DB01248	Docetaxel	DOID:9119	Leukemia, Myeloid, Acute	-0.000481473066719281
DB00987	Cytarabine	DOID:1037	Leukemia, Lymphoid	-0.000482613200085443
DB02709	Resveratrol	DOID:299	Adenocarcinoma	-0.000483651790557068
DB00242	Cladribine	DOID:707	Lymphoma, B-Cell	-0.000484521092187525
DB00650	Leucovorin	DOID:8584	Burkitt Lymphoma	-0.000486913457894618
DB03496	alvocidib	DOID:707	Lymphoma, B-Cell	-0.000491461611542761
DB00515	Cisplatin	DOID:2994	Neoplasms, Germ Cell and Embryonal	-0.000492663265898559
DB00563	Methotrexate	DOID:3247	Rhabdomyosarcoma	-0.000493464802773432
DB00928	Azacitidine	DOID:9538	Multiple Myeloma	-0.00049352288427393
DB01169	Arsenic Trioxide	DOID:9538	Multiple Myeloma	-0.000493756597416769
DB00201	Caffeine	DOID:4235	Sarcoma	-0.000498871460177215
DB00783	Estradiol	DOID:299	Adenocarcinoma	-0.000499039195087843
DB00136	Calcitriol	DOID:9538	Multiple Myeloma	-0.000499116267651286
DB00276	Amsacrine	DOID:299	Adenocarcinoma	-0.000501034021888032
DB01436	alfacalcidol	DOID:299	Adenocarcinoma	-0.000503966493469484
DB00675	Tamoxifen	DOID:9538	Multiple Myeloma	-0.000505878019227054
DB00928	Azacitidine	DOID:4235	Sarcoma	-0.000509811931745237
DB01234	Dexamethasone	DOID:9538	Multiple Myeloma	-0.000510972658977789
DB06724	Calcium Carbonate	DOID:299	Adenocarcinoma	-0.00051815997731672
DB01115	Nifedipine	DOID:127	Choroid Neoplasms	-0.000518614246995704
DB00188	Bortezomib	DOID:3247	Rhabdomyosarcoma	-0.000522392058246864
DB00515	Cisplatin	DOID:299	Adenocarcinoma	-0.000522450934630632
DB00570	Vinblastine	DOID:3247	Rhabdomyosarcoma	-0.000525073362681124
DB00257	Clotrimazole	DOID:299	Adenocarcinoma	-0.000525411457785925
DB06543	astaxanthine	DOID:299	Adenocarcinoma	-0.000529352320702255
DB00987	Cytarabine	DOID:9538	Multiple Myeloma	-0.00052954817529602
DB08398	2-amino-1-methyl-6-phenylimidazo(4,5-b)pyridine	DOID:299	Adenocarcinoma	-0.000531451918937638
DB00541	Vincristine	DOID:3247	Rhabdomyosarcoma	-0.000531688502039192
DB00563	Methotrexate	DOID:707	Lymphoma, B-Cell	-0.000533962661485728
DB11663	2-(1H-indazol-4-yl)-6-(4-methanesulfonylpiperazin-1-ylmethyl)-4-morpholin-4-ylthieno(3,2-d)pyrimidine	DOID:3247	Rhabdomyosarcoma	-0.000534912490352842
DB00313	Valproic Acid	DOID:3247	Rhabdomyosarcoma	-0.000544309140908058
DB00398	Sorafenib	DOID:2645	Mesothelioma	-0.000546132406271856
DB11716	Misonidazole	DOID:299	Adenocarcinoma	-0.000546776346304153
DB00642	Pemetrexed	DOID:2645	Mesothelioma	-0.000547084800295057
DB00624	Testosterone	DOID:11612	Polycystic Ovary Syndrome	-0.000548545294389609
DB00201	Caffeine	DOID:299	Adenocarcinoma	-0.000550114330874126
DB00860	Prednisolone	DOID:9119	Leukemia, Myeloid, Acute	-0.000553316997701643
DB01168	Procarbazine	DOID:3069	Astrocytoma	-0.000555821039894435
DB00977	Ethinyl Estradiol	DOID:299	Adenocarcinoma	-0.000558391404267474
DB00773	Etoposide	DOID:9119	Leukemia, Myeloid, Acute	-0.000559105198658845
DB00515	Cisplatin	DOID:2645	Mesothelioma	-0.000560146833158611
DB00853	Temozolomide	DOID:3181	Oligodendroglioma	-0.000561176564141093
DB01169	Arsenic Trioxide	DOID:299	Adenocarcinoma	-0.000561288515447541
DB00188	Bortezomib	DOID:707	Lymphoma, B-Cell	-0.00056288991722739
DB01008	Busulfan	DOID:707	Lymphoma, B-Cell	-0.000565164552490867
DB00993	Azathioprine	DOID:707	Lymphoma, B-Cell	-0.000567795444313486
DB00530	Erlotinib Hydrochloride	DOID:299	Adenocarcinoma	-0.000568549253622016
DB08865	Crizotinib	DOID:299	Adenocarcinoma	-0.000570118469072929
DB00563	Methotrexate	DOID:171	Neuroectodermal Tumors	-0.00057057253428547
DB00007	Leuprolide	DOID:127	Choroid Neoplasms	-0.00057097374294199
DB00541	Vincristine	DOID:707	Lymphoma, B-Cell	-0.000572186360814771
DB00675	Tamoxifen	DOID:299	Adenocarcinoma	-0.000573409937234511
DB11663	2-(1H-indazol-4-yl)-6-(4-methanesulfonylpiperazin-1-ylmethyl)-4-morpholin-4-ylthieno(3,2-d)pyrimidine	DOID:707	Lymphoma, B-Cell	-0.0005754103489872
DB00412	Rosiglitazone	DOID:11612	Polycystic Ovary Syndrome	-0.000578882039950797
DB01406	Danazol	DOID:127	Choroid Neoplasms	-0.000583259082665518
DB00783	Estradiol	DOID:3247	Rhabdomyosarcoma	-0.000585168058714532
DB01101	Capecitabine	DOID:299	Adenocarcinoma	-0.000594556339297144
DB00977	Ethinyl Estradiol	DOID:2645	Mesothelioma	-0.000596087302875388
DB00746	Deferoxamine	DOID:9119	Leukemia, Myeloid, Acute	-0.000596588150645313
DB00563	Methotrexate	DOID:8584	Burkitt Lymphoma	-0.00059746483030418
DB00635	Prednisone	DOID:1037	Leukemia, Lymphoid	-0.000597541263434228
DB00554	Piroxicam	DOID:2645	Mesothelioma	-0.000603557358377112
DB00530	Erlotinib Hydrochloride	DOID:2645	Mesothelioma	-0.000606245152192627
DB00515	Cisplatin	DOID:3247	Rhabdomyosarcoma	-0.000608579798179605
DB00541	Vincristine	DOID:171	Neuroectodermal Tumors	-0.000608796233372262
DB08398	2-amino-1-methyl-6-phenylimidazo(4,5-b)pyridine	DOID:4236	Carcinosarcoma	-0.000609733195176628
DB02709	Resveratrol	DOID:707	Lymphoma, B-Cell	-0.000610278512920922
DB09130	Copper	DOID:2645	Mesothelioma	-0.000611020140548675
DB00762	Irinotecan	DOID:9119	Leukemia, Myeloid, Acute	-0.000617597606307837
DB00396	Progesterone	DOID:11612	Polycystic Ovary Syndrome	-0.000620314212128799
DB02546	Vorinostat	DOID:3246	Rhabdomyosarcoma, Embryonal	-0.000623865062951064
DB00959	Methylprednisolone	DOID:9538	Multiple Myeloma	-0.000626069943630876
DB00396	Progesterone	DOID:5119	Ovarian Cysts	-0.000632734525245234
DB00603	Medroxyprogesterone Acetate	DOID:3319	Lymphangioleiomyomatosis	-0.000634094326452202
DB00541	Vincristine	DOID:8584	Burkitt Lymphoma	-0.000635688529385866
DB00996	Gabapentin	DOID:299	Adenocarcinoma	-0.000636007667222856
DB01041	Thalidomide	DOID:9538	Multiple Myeloma	-0.000637630919526596
DB00594	Amiloride	DOID:2671	Carcinoma, Transitional Cell	-0.000639954944202189
DB04930	Permethrin	DOID:9538	Multiple Myeloma	-0.000642076811323973
DB00635	Prednisone	DOID:9538	Multiple Myeloma	-0.000644476238423427
DB00428	Streptozocin	DOID:4235	Sarcoma	-0.00064621647461924
DB00882	Clomiphene	DOID:299	Adenocarcinoma	-0.000646456246543
DB04743	nimesulide	DOID:299	Adenocarcinoma	-0.000651981666776465
DB01005	Hydroxyurea	DOID:9119	Leukemia, Myeloid, Acute	-0.000652947630551655
DB00563	Methotrexate	DOID:4928	Cholangiocarcinoma	-0.000653629140343589
DB00541	Vincristine	DOID:3069	Astrocytoma	-0.000654126893613967
DB00262	Carmustine	DOID:3069	Astrocytoma	-0.000658079426910626
DB09153	Sodium Chloride	DOID:299	Adenocarcinoma	-0.000659498765209961
DB00763	Methimazole	DOID:299	Adenocarcinoma	-0.000667052117771157
DB00603	Medroxyprogesterone Acetate	DOID:9119	Leukemia, Myeloid, Acute	-0.000669262491804963
DB01181	Ifosfamide	DOID:9119	Leukemia, Myeloid, Acute	-0.000671208910274919
DB01204	Mitoxantrone	DOID:9119	Leukemia, Myeloid, Acute	-0.00067953324491918
DB00987	Cytarabine	DOID:3247	Rhabdomyosarcoma	-0.000683208956766075
DB04539	glyphosate	DOID:11612	Polycystic Ovary Syndrome	-0.000683235059161654
DB00515	Cisplatin	DOID:171	Neuroectodermal Tumors	-0.000685687529545538
DB06824	Trientine	DOID:2645	Mesothelioma	-0.000687982024879493
DB00309	Vindesine	DOID:9538	Multiple Myeloma	-0.000691796051790457
DB00262	Carmustine	DOID:4928	Cholangiocarcinoma	-0.000695805373363863
DB00428	Streptozocin	DOID:299	Adenocarcinoma	-0.000697459345402969
DB11616	pirarubicin	DOID:9119	Leukemia, Myeloid, Acute	-0.00070125229663068
DB00641	Simvastatin	DOID:707	Lymphoma, B-Cell	-0.000702451326069805
DB00943	Zalcitabine	DOID:0060058	Lymphoma	-0.000705265434574694
DB01041	Thalidomide	DOID:4844	Ependymoma	-0.000707925198852851
DB00309	Vindesine	DOID:4235	Sarcoma	-0.000708085098950125
DB00437	Allopurinol	DOID:9119	Leukemia, Myeloid, Acute	-0.000708407185087996
DB00608	Chloroquine	DOID:9119	Leukemia, Myeloid, Acute	-0.000709720034450552
DB00635	Prednisone	DOID:299	Adenocarcinoma	-0.000712008156425999
DB00605	Sulindac	DOID:299	Adenocarcinoma	-0.000719893469700557
DB14574	Cobalt	DOID:3247	Rhabdomyosarcoma	-0.000722084850903278
DB00987	Cytarabine	DOID:707	Lymphoma, B-Cell	-0.000723706815495913
DB00305	Mitomycin	DOID:299	Adenocarcinoma	-0.000729027016249191
DB01188	Ciclopirox	DOID:299	Adenocarcinoma	-0.000729103566303709
DB09153	Sodium Chloride	DOID:899	Cervical Intraepithelial Neoplasia	-0.000729223293497202
DB00624	Testosterone	DOID:299	Adenocarcinoma	-0.00073032897133893
DB00515	Cisplatin	DOID:3069	Astrocytoma	-0.000731018189388673
DB13182	daidzein	DOID:299	Adenocarcinoma	-0.000734726556122807
DB04960	tipifarnib	DOID:9538	Multiple Myeloma	-0.000738460298943729
DB08828	HhAntag691	DOID:2512	Basal Cell Nevus Syndrome	-0.000741504339927231
DB01041	Thalidomide	DOID:2645	Mesothelioma	-0.000742858735513581
DB00958	Carboplatin	DOID:9119	Leukemia, Myeloid, Acute	-0.000745877158774695
DB01169	Arsenic Trioxide	DOID:8584	Burkitt Lymphoma	-0.000751417406154449
DB00277	Theophylline	DOID:1037	Leukemia, Lymphoid	-0.000752001221298678
DB01206	Lomustine	DOID:3069	Astrocytoma	-0.000754444448834853
DB00197	Troglitazone	DOID:9119	Leukemia, Myeloid, Acute	-0.000755614412156299
DB00309	Vindesine	DOID:299	Adenocarcinoma	-0.000759327969674125
DB06825	Triptorelin Pamoate	DOID:127	Choroid Neoplasms	-0.000765972299989844
DB01234	Dexamethasone	DOID:8584	Burkitt Lymphoma	-0.000768633467611331
DB00755	Tretinoin	DOID:9538	Multiple Myeloma	-0.000770163109944351
DB00481	Raloxifene Hydrochloride	DOID:127	Choroid Neoplasms	-0.000775276796855824
DB01174	Phenobarbital	DOID:299	Adenocarcinoma	-0.000777936830031996
DB00361	Vinorelbine	DOID:299	Adenocarcinoma	-0.00077817924412424
DB05076	Fenretinide	DOID:299	Adenocarcinoma	-0.000778906674850229
DB12429	2-(2-chloro-4-iodophenylamino)-N-cyclopropylmethoxy-3,4-difluorobenzamide	DOID:9119	Leukemia, Myeloid, Acute	-0.0007816579742381
DB00188	Bortezomib	DOID:3246	Rhabdomyosarcoma, Embryonal	-0.000782498539519701
DB01701	propylene dichloride	DOID:4928	Cholangiocarcinoma	-0.000785460646604093
DB00987	Cytarabine	DOID:8584	Burkitt Lymphoma	-0.000787208983716621
DB04216	Quercetin	DOID:4236	Carcinosarcoma	-0.00079466094757394
DB01262	Decitabine	DOID:9119	Leukemia, Myeloid, Acute	-0.000795894292902695
DB04827	Urethane	DOID:299	Adenocarcinoma	-0.000797837165342071
DB00655	Estrone	DOID:299	Adenocarcinoma	-0.000801042836552553
DB00396	Progesterone	DOID:299	Adenocarcinoma	-0.000802097889235772
DB00242	Cladribine	DOID:9119	Leukemia, Myeloid, Acute	-0.000810900116517051
DB01188	Ciclopirox	DOID:3247	Rhabdomyosarcoma	-0.000815232430138898
DB00361	Vinorelbine	DOID:2645	Mesothelioma	-0.000815875142240548
DB05076	Fenretinide	DOID:2645	Mesothelioma	-0.000816602573192578
DB03496	alvocidib	DOID:9119	Leukemia, Myeloid, Acute	-0.000817840635556318
DB00741	Hydrocortisone	DOID:3247	Rhabdomyosarcoma	-0.000825116930261967
DB03843	Formaldehyde	DOID:127	Choroid Neoplasms	-0.00082964050173426
DB01645	Genistein	DOID:127	Choroid Neoplasms	-0.000836709159375034
DB01050	Ibuprofen	DOID:299	Adenocarcinoma	-0.000837270445211509
DB00635	Prednisone	DOID:707	Lymphoma, B-Cell	-0.000838634878582907
DB00399	Zoledronic Acid	DOID:4305	Giant Cell Tumor of Bone	-0.00083901566211095
DB11529	Melengestrol Acetate	DOID:299	Adenocarcinoma	-0.00084571387674673
DB00959	Methylprednisolone	DOID:171	Neuroectodermal Tumors	-0.00085683845649351
DB00563	Methotrexate	DOID:9119	Leukemia, Myeloid, Acute	-0.000860341685880535
DB00603	Medroxyprogesterone Acetate	DOID:3007	Carcinoma, Ductal	-0.000860940912651405
DB12445	nitroaspirin	DOID:9206	Barrett Esophagus	-0.000868021404732274
DB00526	Oxaliplatin	DOID:299	Adenocarcinoma	-0.000873679356549114
DB04572	Thiotepa	DOID:0050902	Medulloblastoma	-0.000875200903886571
DB00328	Indomethacin	DOID:9119	Leukemia, Myeloid, Acute	-0.000880638943909747
DB00302	Tranexamic Acid	DOID:127	Choroid Neoplasms	-0.000881052334604645
DB00162	Vitamin A	DOID:9538	Multiple Myeloma	-0.00088186769482654
DB00188	Bortezomib	DOID:9119	Leukemia, Myeloid, Acute	-0.000889268941548478
DB01008	Busulfan	DOID:9119	Leukemia, Myeloid, Acute	-0.000891543576868133
DB00541	Vincristine	DOID:9119	Leukemia, Myeloid, Acute	-0.000898565385013291
DB00523	Alitretinoin	DOID:9119	Leukemia, Myeloid, Acute	-0.00090078526007706
DB00635	Prednisone	DOID:8584	Burkitt Lymphoma	-0.000902137047398695
DB00313	Valproic Acid	DOID:9119	Leukemia, Myeloid, Acute	-0.000911186023456719
DB00773	Etoposide	DOID:0050902	Medulloblastoma	-0.000913564165805765
DB00851	Dacarbazine	DOID:8543	Hodgkin Disease	-0.000914956886489656
DB00445	Epirubicin	DOID:8543	Hodgkin Disease	-0.000919331744477088
DB00755	Tretinoin	DOID:3247	Rhabdomyosarcoma	-0.00092382389118459
DB09073	palbociclib	DOID:2994	Neoplasms, Germ Cell and Embryonal	-0.00092749323101324
DB01167	Itraconazole	DOID:9538	Multiple Myeloma	-0.000927774195850857
DB00853	Temozolomide	DOID:3069	Astrocytoma	-0.000928301019230889
DB00741	Hydrocortisone	DOID:8584	Burkitt Lymphoma	-0.000929116957029104
DB00336	Nitrofurazone	DOID:4440	Seminoma	-0.000929673733698984
DB03733	ethylene dichloride	DOID:3172	Adenoma	-0.000935860232624793
DB02709	Resveratrol	DOID:9119	Leukemia, Myeloid, Acute	-0.000936657537117665
DB01042	Melphalan	DOID:0050902	Medulloblastoma	-0.000945514671990307
DB04572	Thiotepa	DOID:8543	Hodgkin Disease	-0.000946275740276255
DB00104	Octreotide	DOID:299	Adenocarcinoma	-0.000950516854322432
DB01041	Thalidomide	DOID:4928	Cholangiocarcinoma	-0.000951456038716688
DB00252	Phenytoin	DOID:8543	Hodgkin Disease	-0.000953097355307105
DB00276	Amsacrine	DOID:9119	Leukemia, Myeloid, Acute	-0.000954039768635147
DB11672	Curcumin	DOID:127	Choroid Neoplasms	-0.000955454651521999
DB05294	N-(4-bromo-2-fluorophenyl)-6-methoxy-7-((1-methylpiperidin-4-yl)methoxy)quinazolin-4-amine	DOID:299	Adenocarcinoma	-0.000960990298103677
DB00398	Sorafenib	DOID:9119	Leukemia, Myeloid, Acute	-0.00096144225423875
DB04839	Cyproterone Acetate	DOID:11612	Polycystic Ovary Syndrome	-0.000961811648753282
DB01393	Bezafibrate	DOID:9119	Leukemia, Myeloid, Acute	-0.000967456397806795
DB00860	Prednisolone	DOID:8543	Hodgkin Disease	-0.000978850801541338
DB00441	gemcitabine	DOID:8543	Hodgkin Disease	-0.000981448860121388
DB00773	Etoposide	DOID:8543	Hodgkin Disease	-0.00098463900217058
DB09350	Piperonyl Butoxide	DOID:3172	Adenoma	-0.00100240092134604
DB11094	Vitamin D	DOID:9119	Leukemia, Myeloid, Acute	-0.0010083084062493
DB00255	Diethylstilbestrol	DOID:127	Choroid Neoplasms	-0.00101128920294855
DB00928	Azacitidine	DOID:9119	Leukemia, Myeloid, Acute	-0.00101406054878781
DB01169	Arsenic Trioxide	DOID:9119	Leukemia, Myeloid, Acute	-0.00101429426198616
DB01042	Melphalan	DOID:8543	Hodgkin Disease	-0.0010165895085292
DB00136	Calcitriol	DOID:9119	Leukemia, Myeloid, Acute	-0.0010196539317828
DB08865	Crizotinib	DOID:9119	Leukemia, Myeloid, Acute	-0.0010231242155134
DB01174	Phenobarbital	DOID:4928	Cholangiocarcinoma	-0.00102423003114802
DB01234	Dexamethasone	DOID:9119	Leukemia, Myeloid, Acute	-0.00103151032342616
DB01115	Nifedipine	DOID:3068	Glioblastoma	-0.00104504951923687
DB00987	Cytarabine	DOID:9119	Leukemia, Myeloid, Acute	-0.00105008583978392
DB00630	Alendronate	DOID:4305	Giant Cell Tumor of Bone	-0.00107615864838026
DB02546	Vorinostat	DOID:0050902	Medulloblastoma	-0.00108509443231061
DB00783	Estradiol	DOID:127	Choroid Neoplasms	-0.00109512405922627
DB01181	Ifosfamide	DOID:8543	Hodgkin Disease	-0.00109674271377644
DB00795	Sulfasalazine	DOID:3068	Glioblastoma	-0.00109683670405045
DB00958	Carboplatin	DOID:0050902	Medulloblastoma	-0.00110033612591185
DB00650	Leucovorin	DOID:0050902	Medulloblastoma	-0.00110424928064165
DB01204	Mitoxantrone	DOID:8543	Hodgkin Disease	-0.00110506704887123
DB00317	Gefitinib	DOID:3068	Glioblastoma	-0.00112243231832229
DB02709	Resveratrol	DOID:3007	Carcinoma, Ductal	-0.00112833595802495
DB00541	Vincristine	DOID:3347	Neoplasms, Bone Tissue	-0.00113223109348335
DB01168	Procarbazine	DOID:0050902	Medulloblastoma	-0.00115471849884014
DB01041	Thalidomide	DOID:9119	Leukemia, Myeloid, Acute	-0.00115816858392745
DB00851	Dacarbazine	DOID:3068	Glioblastoma	-0.00115893747236104
DB00635	Prednisone	DOID:9119	Leukemia, Myeloid, Acute	-0.0011650139028063
DB00675	Tamoxifen	DOID:127	Choroid Neoplasms	-0.00116949480161874
DB00650	Leucovorin	DOID:8543	Hodgkin Disease	-0.00117532411752983
DB00636	Clofibrate	DOID:127	Choroid Neoplasms	-0.00117675136912696
DB00242	Cladribine	DOID:285	Leukemia, Hairy Cell	-0.00118193036299161
DB01188	Ciclopirox	DOID:9119	Leukemia, Myeloid, Acute	-0.00118210931304727
DB00851	Dacarbazine	DOID:4359	Melanoma, Amelanotic	-0.00119214264064135
DB04824	Phenolphthalein	DOID:0060058	Lymphoma	-0.0012062698200083
DB00563	Methotrexate	DOID:0050902	Medulloblastoma	-0.00121480065336563
DB06287	temsirolimus	DOID:3068	Glioblastoma	-0.00121793967544967
DB00851	Dacarbazine	DOID:0060060	Lymphoma, Non-Hodgkin	-0.00122052981805007
DB00445	Epirubicin	DOID:0060060	Lymphoma, Non-Hodgkin	-0.00122490467601774
DB01168	Procarbazine	DOID:8543	Hodgkin Disease	-0.00122579333531903
DB00688	Mycophenolic Acid	DOID:0060058	Lymphoma	-0.00122900585058014
DB01030	Topotecan	DOID:3068	Glioblastoma	-0.00122956747239808
DB00996	Gabapentin	DOID:127	Choroid Neoplasms	-0.00123209253146969
DB12662	naveglitazar	DOID:3382	Liposarcoma	-0.00123293644738679
DB00188	Bortezomib	DOID:0050902	Medulloblastoma	-0.00124372790864411
DB01008	Busulfan	DOID:0050902	Medulloblastoma	-0.00124600254398708
DB04572	Thiotepa	DOID:0060060	Lymphoma, Non-Hodgkin	-0.00125184867198711
DB00541	Vincristine	DOID:0050902	Medulloblastoma	-0.00125302435232763
DB00812	Phenylbutazone	DOID:9119	Leukemia, Myeloid, Acute	-0.00125592573665642
DB09110	Mesna	DOID:0060060	Lymphoma, Non-Hodgkin	-0.00125688198263938
DB00262	Carmustine	DOID:0050902	Medulloblastoma	-0.00125697688573798
DB00252	Phenytoin	DOID:0060060	Lymphoma, Non-Hodgkin	-0.00125867028657087
DB01042	Melphalan	DOID:3068	Glioblastoma	-0.00126057009470057
DB13069	Nimustine	DOID:3068	Glioblastoma	-0.00126572297355596
DB00445	Epirubicin	DOID:0060058	Lymphoma	-0.00127487438380533
DB00860	Prednisolone	DOID:0060060	Lymphoma, Non-Hodgkin	-0.00128442373290524
DB00563	Methotrexate	DOID:8543	Hodgkin Disease	-0.00128587548930256
DB00441	gemcitabine	DOID:0060060	Lymphoma, Non-Hodgkin	-0.00128702179206816
DB00762	Irinotecan	DOID:3068	Glioblastoma	-0.00128711199580264
DB00773	Etoposide	DOID:0060060	Lymphoma, Non-Hodgkin	-0.00129021193396814
DB00755	Tretinoin	DOID:9119	Leukemia, Myeloid, Acute	-0.00129070077404589
DB01030	Topotecan	DOID:0060060	Lymphoma, Non-Hodgkin	-0.00129115981827563
DB13069	Nimustine	DOID:4359	Melanoma, Amelanotic	-0.00129892814147123
DB02169	Okadaic Acid	DOID:3068	Glioblastoma	-0.00130012149120337
DB04572	Thiotepa	DOID:0060058	Lymphoma	-0.00130181837900798
DB00783	Estradiol	DOID:0050902	Medulloblastoma	-0.00130650390880202
DB00398	Sorafenib	DOID:0050902	Medulloblastoma	-0.00131590122170097
DB01008	Busulfan	DOID:8543	Hodgkin Disease	-0.00131707738092454
DB00570	Vinblastine	DOID:8543	Hodgkin Disease	-0.00131748404974938
DB01042	Melphalan	DOID:0060060	Lymphoma, Non-Hodgkin	-0.00132216244025105
DB00290	Bleomycin	DOID:8543	Hodgkin Disease	-0.00132263934326235
DB00541	Vincristine	DOID:8543	Hodgkin Disease	-0.00132409918900486
DB05260	gallium nitrate	DOID:0060060	Lymphoma, Non-Hodgkin	-0.00132768743915299
DB00262	Carmustine	DOID:8543	Hodgkin Disease	-0.00132805172275294
DB00515	Cisplatin	DOID:0050902	Medulloblastoma	-0.00132991564828153
DB00773	Etoposide	DOID:0060058	Lymphoma	-0.00134018164104785
DB13323	Trichloroethylene	DOID:0060060	Lymphoma, Non-Hodgkin	-0.00135814149400068
DB00925	Phenoxybenzamine	DOID:127	Choroid Neoplasms	-0.00135982742320304
DB00970	Dactinomycin	DOID:3068	Glioblastoma	-0.00136119572707735
DB01645	Genistein	DOID:3068	Glioblastoma	-0.00136314443107796
DB01169	Arsenic Trioxide	DOID:0050902	Medulloblastoma	-0.00136875322877558
DB00227	Lovastatin	DOID:0060058	Lymphoma	-0.00137601869365087
DB00608	Chloroquine	DOID:3068	Glioblastoma	-0.0013792344238581
DB00928	Azacitidine	DOID:285	Leukemia, Hairy Cell	-0.00138509079506519
DB00396	Progesterone	DOID:127	Choroid Neoplasms	-0.00139818275360002
DB00515	Cisplatin	DOID:8543	Hodgkin Disease	-0.00140099048498385
DB01181	Ifosfamide	DOID:0060060	Lymphoma, Non-Hodgkin	-0.00140231564550361
DB06774	Capsaicin	DOID:3068	Glioblastoma	-0.00140299689546183
DB00987	Cytarabine	DOID:0050902	Medulloblastoma	-0.00140454480698568
DB09073	palbociclib	DOID:9119	Leukemia, Myeloid, Acute	-0.00141028664646179
DB01204	Mitoxantrone	DOID:0060060	Lymphoma, Non-Hodgkin	-0.0014106399801703
DB00958	Carboplatin	DOID:3068	Glioblastoma	-0.00141539154838763
DB00431	Hexachlorocyclohexane	DOID:0060060	Lymphoma, Non-Hodgkin	-0.00142166240364247
DB01206	Lomustine	DOID:8543	Hodgkin Disease	-0.00142441674438501
DB13424	DDT	DOID:0060060	Lymphoma, Non-Hodgkin	-0.00142943147537553
DB01143	Amifostine	DOID:0060060	Lymphoma, Non-Hodgkin	-0.00143335327529679
DB00437	Allopurinol	DOID:0060060	Lymphoma, Non-Hodgkin	-0.00143951392016703
DB01181	Ifosfamide	DOID:0060058	Lymphoma	-0.00145228535280315
DB01204	Mitoxantrone	DOID:0060058	Lymphoma	-0.00146060968715609
DB01268	Sunitinib	DOID:9253	Gastrointestinal Stromal Tumors	-0.00146200268549765
DB00987	Cytarabine	DOID:8543	Hodgkin Disease	-0.00147561964324924
DB00650	Leucovorin	DOID:0060060	Lymphoma, Non-Hodgkin	-0.00148089704906115
DB11672	Curcumin	DOID:3068	Glioblastoma	-0.00148188992378826
DB00197	Troglitazone	DOID:3382	Liposarcoma	-0.00149199151487387
DB00888	Mechlorethamine	DOID:8543	Hodgkin Disease	-0.0015013428500956
DB00945	Aspirin	DOID:3068	Glioblastoma	-0.00150327949578275
DB00619	Imatinib Mesylate	DOID:9253	Gastrointestinal Stromal Tumors	-0.00150950801807379
DB00853	Temozolomide	DOID:0050902	Medulloblastoma	-0.00152719847807401
DB00650	Leucovorin	DOID:0060058	Lymphoma	-0.00153086675599587
DB01168	Procarbazine	DOID:0060060	Lymphoma, Non-Hodgkin	-0.00153136626687667
DB00328	Indomethacin	DOID:3068	Glioblastoma	-0.00155015333361616
DB00188	Bortezomib	DOID:3068	Glioblastoma	-0.00155878333139345
DB00262	Carmustine	DOID:3068	Glioblastoma	-0.00157203230855549
DB00959	Methylprednisolone	DOID:8543	Hodgkin Disease	-0.00157214141195669
DB00428	Streptozocin	DOID:8543	Hodgkin Disease	-0.00157599889557744
DB01262	Decitabine	DOID:0060058	Lymphoma	-0.00157697073496663
DB00313	Valproic Acid	DOID:3068	Glioblastoma	-0.00158070041317535
DB01168	Procarbazine	DOID:0060058	Lymphoma	-0.00158133597396423
DB00635	Prednisone	DOID:8543	Hodgkin Disease	-0.00159054770659226
DB00563	Methotrexate	DOID:0060060	Lymphoma, Non-Hodgkin	-0.00159144842117096
DB05424	Canertinib	DOID:3068	Glioblastoma	-0.00159234712521703
DB11672	Curcumin	DOID:0060058	Lymphoma	-0.00159345197641889
DB00541	Vincristine	DOID:4359	Melanoma, Amelanotic	-0.00160128494278508
DB06287	temsirolimus	DOID:13515	Tuberous Sclerosis	-0.00160487041940913
DB02709	Resveratrol	DOID:3068	Glioblastoma	-0.00160617192689958
DB01008	Busulfan	DOID:0060060	Lymphoma, Non-Hodgkin	-0.00162265031231243
DB00993	Azathioprine	DOID:0060060	Lymphoma, Non-Hodgkin	-0.00162528120368386
DB00290	Bleomycin	DOID:0060060	Lymphoma, Non-Hodgkin	-0.00162821227450391
DB00541	Vincristine	DOID:0060060	Lymphoma, Non-Hodgkin	-0.00162967212046669
DB00309	Vindesine	DOID:8543	Hodgkin Disease	-0.00163786752000081
DB00563	Methotrexate	DOID:0060058	Lymphoma	-0.00164141812809901
DB00515	Cisplatin	DOID:3068	Glioblastoma	-0.00164497107083259
DB00755	Tretinoin	DOID:0050902	Medulloblastoma	-0.00164515974155452
DB00255	Diethylstilbestrol	DOID:0060058	Lymphoma	-0.0016492865278612
DB00444	Teniposide	DOID:8543	Hodgkin Disease	-0.00165219860328989
DB00291	Chlorambucil	DOID:0060060	Lymphoma, Non-Hodgkin	-0.00166058694411772
DB02709	Resveratrol	DOID:0060060	Lymphoma, Non-Hodgkin	-0.00166776427255508
DB01206	Lomustine	DOID:3068	Glioblastoma	-0.00166839733025068
DB00188	Bortezomib	DOID:0060058	Lymphoma	-0.00167034538393748
DB02994	Cacodylic Acid	DOID:0060058	Lymphoma	-0.00167153139670415
DB00993	Azathioprine	DOID:0060058	Lymphoma	-0.00167525091096318
DB00515	Cisplatin	DOID:4359	Melanoma, Amelanotic	-0.0016781762390001
DB00290	Bleomycin	DOID:0060058	Lymphoma	-0.00167818198172307
DB00541	Vincristine	DOID:0060058	Lymphoma	-0.00167964182765965
DB11663	2-(1H-indazol-4-yl)-6-(4-methanesulfonylpiperazin-1-ylmethyl)-4-morpholin-4-ylthieno(3,2-d)pyrimidine	DOID:0060058	Lymphoma	-0.0016828658153962
DB00262	Carmustine	DOID:0060058	Lymphoma	-0.00168359436100471
DB01169	Arsenic Trioxide	DOID:3068	Glioblastoma	-0.00168380865153536
DB08865	Crizotinib	DOID:3068	Glioblastoma	-0.00169263860510258
DB00398	Sorafenib	DOID:3382	Liposarcoma	-0.00169781935698762
DB01234	Dexamethasone	DOID:3068	Glioblastoma	-0.00170102471306086
DB00755	Tretinoin	DOID:9206	Barrett Esophagus	-0.00170959102262478
DB00291	Chlorambucil	DOID:0060058	Lymphoma	-0.00171055665099337
DB00982	Isotretinoin	DOID:0060058	Lymphoma	-0.00172731484052033
DB00675	Tamoxifen	DOID:4359	Melanoma, Amelanotic	-0.00172913524158622
DB11663	2-(1H-indazol-4-yl)-6-(4-methanesulfonylpiperazin-1-ylmethyl)-4-morpholin-4-ylthieno(3,2-d)pyrimidine	DOID:9253	Gastrointestinal Stromal Tumors	-0.00174367021410468
DB14085	Cadmium	DOID:0060060	Lymphoma, Non-Hodgkin	-0.00174384632233668
DB04572	Thiotepa	DOID:8552	Leukemia, Myelogenous, Chronic, BCR-ABL Positive	-0.00174656191708375
DB00136	Calcitriol	DOID:0060060	Lymphoma, Non-Hodgkin	-0.00175076066729615
DB00564	Carbamazepine	DOID:0060058	Lymphoma	-0.00175597866655439
DB00515	Cisplatin	DOID:0060058	Lymphoma	-0.00175653312361998
DB08398	2-amino-1-methyl-6-phenylimidazo(4,5-b)pyridine	DOID:0060058	Lymphoma	-0.00176553410780397
DB00860	Prednisolone	DOID:8552	Leukemia, Myelogenous, Chronic, BCR-ABL Positive	-0.00177913697808549
DB01206	Lomustine	DOID:0060058	Lymphoma	-0.00177995938294493
DB00987	Cytarabine	DOID:0060060	Lymphoma, Non-Hodgkin	-0.00178119257504125
DB00772	Malathion	DOID:0060060	Lymphoma, Non-Hodgkin	-0.00178271889886814
DB11094	Vitamin D	DOID:0060058	Lymphoma	-0.00178938484870381
DB00136	Calcitriol	DOID:0060058	Lymphoma	-0.00180073037427617
DB00398	Sorafenib	DOID:9253	Gastrointestinal Stromal Tumors	-0.00180332309588069
DB01234	Dexamethasone	DOID:0060058	Lymphoma	-0.00181258676604165
DB01041	Thalidomide	DOID:3068	Glioblastoma	-0.0018276829736956
DB00987	Cytarabine	DOID:0060058	Lymphoma	-0.00183116228192024
DB04216	Quercetin	DOID:3068	Glioblastoma	-0.00183889980709171
DB00853	Temozolomide	DOID:3068	Glioblastoma	-0.00184225390060908
DB00305	Mitomycin	DOID:3068	Glioblastoma	-0.0018515471527176
DB00624	Testosterone	DOID:3068	Glioblastoma	-0.00185284910695846
DB00959	Methylprednisolone	DOID:0060060	Lymphoma, Non-Hodgkin	-0.00187771434338366
DB01005	Hydroxyurea	DOID:8552	Leukemia, Myelogenous, Chronic, BCR-ABL Positive	-0.00187876761131209
DB00309	Vindesine	DOID:3068	Glioblastoma	-0.00188184810603018
DB01041	Thalidomide	DOID:0060060	Lymphoma, Non-Hodgkin	-0.00188927531927249
DB00619	Imatinib Mesylate	DOID:8552	Leukemia, Myelogenous, Chronic, BCR-ABL Positive	-0.00189344715694581
DB00635	Prednisone	DOID:0060060	Lymphoma, Non-Hodgkin	-0.00189612063819486
DB00444	Teniposide	DOID:3068	Glioblastoma	-0.00189617918921922
DB05076	Fenretinide	DOID:3068	Glioblastoma	-0.00190142681105507
DB00877	Sirolimus	DOID:13515	Tuberous Sclerosis	-0.00190393920956253
DB00220	Nelfinavir	DOID:3382	Liposarcoma	-0.00190534955744878
DB00624	Testosterone	DOID:0060060	Lymphoma, Non-Hodgkin	-0.00191444145309336
DB00959	Methylprednisolone	DOID:0060058	Lymphoma	-0.00192768405079932
DB00437	Allopurinol	DOID:8552	Leukemia, Myelogenous, Chronic, BCR-ABL Positive	-0.00193422716528932
DB01041	Thalidomide	DOID:0060058	Lymphoma	-0.00193924502652185
DB00309	Vindesine	DOID:0060060	Lymphoma, Non-Hodgkin	-0.00194344045170567
DB02546	Vorinostat	DOID:8552	Leukemia, Myelogenous, Chronic, BCR-ABL Positive	-0.00195645544517317
DB00444	Teniposide	DOID:0060060	Lymphoma, Non-Hodgkin	-0.00195777153479002
DB00755	Tretinoin	DOID:3068	Glioblastoma	-0.0019602151635951
DB00309	Vindesine	DOID:0060058	Lymphoma	-0.00199341015866225
DB00829	Diazepam	DOID:3068	Glioblastoma	-0.00200316600108017
DB01268	Sunitinib	DOID:169	Neuroendocrine Tumors	-0.00200776182776938
DB01262	Decitabine	DOID:8552	Leukemia, Myelogenous, Chronic, BCR-ABL Positive	-0.00202171427342976
DB06510	muraglitazar	DOID:3382	Liposarcoma	-0.00206400501044943
DB00328	Indomethacin	DOID:8552	Leukemia, Myelogenous, Chronic, BCR-ABL Positive	-0.00210645892410552
DB00188	Bortezomib	DOID:8552	Leukemia, Myelogenous, Chronic, BCR-ABL Positive	-0.00211508892184773
DB01008	Busulfan	DOID:8552	Leukemia, Myelogenous, Chronic, BCR-ABL Positive	-0.00211736355727685
DB00675	Tamoxifen	DOID:1192	Nerve Sheath Neoplasms	-0.00211942995237521
DB00541	Vincristine	DOID:8552	Leukemia, Myelogenous, Chronic, BCR-ABL Positive	-0.00212438536532342
DB00958	Carboplatin	DOID:169	Neuroendocrine Tumors	-0.00213351714248808
DB09073	palbociclib	DOID:3382	Liposarcoma	-0.0021466637484284
DB02709	Resveratrol	DOID:8552	Leukemia, Myelogenous, Chronic, BCR-ABL Positive	-0.00216247751767115
DB00398	Sorafenib	DOID:8552	Leukemia, Myelogenous, Chronic, BCR-ABL Positive	-0.00218726223472252
DB01169	Arsenic Trioxide	DOID:8552	Leukemia, Myelogenous, Chronic, BCR-ABL Positive	-0.00224011424255141
DB01234	Dexamethasone	DOID:8552	Leukemia, Myelogenous, Chronic, BCR-ABL Positive	-0.00225733030401274
DB00987	Cytarabine	DOID:8552	Leukemia, Myelogenous, Chronic, BCR-ABL Positive	-0.00227590582009138
DB00806	Pentoxifylline	DOID:0060061	Lymphoma, T-Cell, Cutaneous	-0.00233688490610071
DB01590	Everolimus	DOID:13515	Tuberous Sclerosis	-0.00238304331655945
DB00309	Vindesine	DOID:8552	Leukemia, Myelogenous, Chronic, BCR-ABL Positive	-0.00243815369680642
DB00744	zileuton	DOID:8552	Leukemia, Myelogenous, Chronic, BCR-ABL Positive	-0.00243859198493299
DB00755	Tretinoin	DOID:8552	Leukemia, Myelogenous, Chronic, BCR-ABL Positive	-0.0025165207544626
DB00188	Bortezomib	DOID:4051	Rhabdomyosarcoma, Alveolar	-0.00268361364460265
DB00553	Methoxsalen	DOID:0060061	Lymphoma, T-Cell, Cutaneous	-0.00268658719005674
DB01590	Everolimus	DOID:169	Neuroendocrine Tumors	-0.00271423816679614
DB01177	Idarubicin	DOID:9538	Multiple Myeloma	-0.00272879093146802
DB02546	Vorinostat	DOID:0060061	Lymphoma, T-Cell, Cutaneous	-0.00277896204908831
DB00104	Octreotide	DOID:169	Neuroendocrine Tumors	-0.00279116258425136
DB00242	Cladribine	DOID:0060061	Lymphoma, T-Cell, Cutaneous	-0.00285922670068925
DB01420	Testosterone Propionate	DOID:11612	Polycystic Ovary Syndrome	-0.00287732594434839
DB00563	Methotrexate	DOID:0060061	Lymphoma, T-Cell, Cutaneous	-0.00290866826986533
DB00553	Methoxsalen	DOID:8691	Mycosis Fungoides	-0.00299300289218049
DB01420	Testosterone Propionate	DOID:299	Adenocarcinoma	-0.00305910962159392
DB02709	Resveratrol	DOID:8541	Sezary Syndrome	-0.00306233393276642
DB01169	Arsenic Trioxide	DOID:0060061	Lymphoma, T-Cell, Cutaneous	-0.00306262084606043
DB00307	Bexarotene	DOID:0060061	Lymphoma, T-Cell, Cutaneous	-0.00310718355060089
DB00855	Aminolevulinic Acid	DOID:8691	Mycosis Fungoides	-0.00318741548049581
DB00014	Goserelin	DOID:127	Choroid Neoplasms	-0.00323421705736501
DB01177	Idarubicin	DOID:9119	Leukemia, Myeloid, Acute	-0.00324932859584501
DB00541	Vincristine	DOID:8691	Mycosis Fungoides	-0.00325330767129681
DB00262	Carmustine	DOID:8691	Mycosis Fungoides	-0.00325726020477732
DB01169	Arsenic Trioxide	DOID:8691	Mycosis Fungoides	-0.00336903654808071
DB01177	Idarubicin	DOID:0060060	Lymphoma, Non-Hodgkin	-0.00398043533131817
DB01177	Idarubicin	DOID:0060058	Lymphoma	-0.00403040503839444
DB11617	Aclarubicin	DOID:9119	Leukemia, Myeloid, Acute	-0.00447790440423521
DB01162	Terazosin	DOID:2671	Carcinoma, Transitional Cell	-0.00552959483828883
DB00196	Fluconazole	DOID:3068	Glioblastoma	-0.00563978639193777
DB00422	Methylphenidate	DOID:687	Hepatoblastoma	-0.00598665792620876
DB13811	oblimersen	DOID:1040	Leukemia, Lymphocytic, Chronic, B-Cell	-0.00669474756875907
DB06448	lonafarnib	DOID:9538	Multiple Myeloma	-0.00671496829845439
DB00443	Betamethasone	DOID:255	Hemangioma	-0.00679044363114886
DB13811	oblimersen	DOID:9538	Multiple Myeloma	-0.00755780352956623
DB04258	seocalcitol	DOID:3070	Glioma	-0.00767707478109811
DB13811	oblimersen	DOID:707	Lymphoma, B-Cell	-0.00775196216999016
DB06412	Oxymetholone	DOID:9538	Multiple Myeloma	-0.00872359143095045
DB01017	Minocycline	DOID:139	Papilloma	-0.00883170462016045
DB01357	Mestranol	DOID:3172	Adenoma	-0.00884734945951424
DB09054	idelalisib	DOID:1037	Leukemia, Lymphoid	-0.00901689558349569
DB01017	Minocycline	DOID:3070	Glioma	-0.00902835834672519
DB06412	Oxymetholone	DOID:9119	Leukemia, Myeloid, Acute	-0.00924412909528086
DB06174	Noscapine	DOID:3070	Glioma	-0.00970895255058665
DB06174	Noscapine	DOID:715	Leukemia, T-Cell	-0.0100716954493156
DB09054	idelalisib	DOID:0060058	Lymphoma	-0.0103654446654688
DB01217	Anastrozole	DOID:299	Adenocarcinoma	-0.0106324557947705
DB00338	Omeprazole	DOID:9206	Barrett Esophagus	-0.0106936577776308
DB02901	Dihydrotestosterone	DOID:11612	Polycystic Ovary Syndrome	-0.0109527080446399
DB04815	Clioquinol	DOID:9119	Leukemia, Myeloid, Acute	-0.0111799124831702
DB00050	cetrorelix	DOID:9538	Multiple Myeloma	-0.0118049651175162
DB11175	picolinic acid	DOID:3172	Adenoma	-0.0121537173581281
DB00717	Norethindrone	DOID:3172	Adenoma	-0.0122008741902535
DB11251	Tocopherols	DOID:2645	Mesothelioma	-0.0130289317834899
DB06769	Bendamustine Hydrochloride	DOID:1040	Leukemia, Lymphocytic, Chronic, B-Cell	-0.0132725157339488
DB06769	Bendamustine Hydrochloride	DOID:1037	Leukemia, Lymphoid	-0.0140886367195489
DB00421	Spironolactone	DOID:11612	Polycystic Ovary Syndrome	-0.0143658634573167
DB00727	Nitroglycerin	DOID:4928	Cholangiocarcinoma	-0.0147829721495802
DB06641	perifosine	DOID:3068	Glioblastoma	-0.0150998379045599
DB00352	Thioguanine	DOID:1037	Leukemia, Lymphoid	-0.0153410358666311
DB00352	Thioguanine	DOID:9119	Leukemia, Myeloid, Acute	-0.0159085085060418
DB00815	Sodium Dodecyl Sulfate	DOID:299	Adenocarcinoma	-0.0164821801821932
DB04106	fotemustine	DOID:3070	Glioma	-0.0169747609482937
DB01095	Fluvastatin	DOID:9538	Multiple Myeloma	-0.017553598116802
DB00909	Zonisamide	DOID:9538	Multiple Myeloma	-0.0177162928775455
DB08882	Linagliptin	DOID:5119	Ovarian Cysts	-0.0184985673671282
DB04106	fotemustine	DOID:3068	Glioblastoma	-0.0188989951990673
DB00627	Niacin	DOID:9119	Leukemia, Myeloid, Acute	-0.0192701987456518
DB01708	Dehydroepiandrosterone	DOID:11612	Polycystic Ovary Syndrome	-0.0198077958581977
DB01708	Dehydroepiandrosterone	DOID:299	Adenocarcinoma	-0.0199895795352407
DB11752	bryostatin 1	DOID:1040	Leukemia, Lymphocytic, Chronic, B-Cell	-0.0210340736901782
DB14066	tetrandrine	DOID:9119	Leukemia, Myeloid, Acute	-0.0217615125513768
DB00480	Lenalidomide	DOID:9538	Multiple Myeloma	-0.0218040488702775
DB00480	Lenalidomide	DOID:707	Lymphoma, B-Cell	-0.0219982075104683
DB06444	HU 211	DOID:3070	Glioma	-0.0224954615992025
DB00480	Lenalidomide	DOID:0060060	Lymphoma, Non-Hodgkin	-0.0230556932698871
DB06809	plerixafor octahydrochloride	DOID:3068	Glioblastoma	-0.0231163702515402
DB11752	bryostatin 1	DOID:0060060	Lymphoma, Non-Hodgkin	-0.0231487740504339
DB00863	Ranitidine	DOID:9206	Barrett Esophagus	-0.0262568333083124
DB01211	Clarithromycin	DOID:9538	Multiple Myeloma	-0.0269771373131477
DB11467	Thiostrepton	DOID:9538	Multiple Myeloma	-0.0270822714285912
DB05258	Interferon-alpha	DOID:8552	Leukemia, Myelogenous, Chronic, BCR-ABL Positive	-0.0276798556868522
DB00904	Ondansetron	DOID:171	Neuroectodermal Tumors	-0.0277075536639508
DB06176	romidepsin	DOID:2671	Carcinoma, Transitional Cell	-0.0289470336084663
DB00435	Nitric Oxide	DOID:299	Adenocarcinoma	-0.0306857005834648
DB04868	4-methyl-N-(3-(4-methylimidazol-1-yl)-5-(trifluoromethyl)phenyl)-3-((4-pyridin-3-ylpyrimidin-2-yl)amino)benzamide	DOID:8552	Leukemia, Myelogenous, Chronic, BCR-ABL Positive	-0.031036282606049
DB00435	Nitric Oxide	DOID:0060058	Lymphoma	-0.0319197827721737
DB06176	romidepsin	DOID:0060061	Lymphoma, T-Cell, Cutaneous	-0.0325126210371971
DB04944	acadesine	DOID:1040	Leukemia, Lymphocytic, Chronic, B-Cell	-0.0331066413983517
DB04655	metoprine	DOID:299	Adenocarcinoma	-0.0333739205602712
DB01254	Dasatinib	DOID:8552	Leukemia, Myelogenous, Chronic, BCR-ABL Positive	-0.0336527333603313
DB00281	Lidocaine	DOID:0060060	Lymphoma, Non-Hodgkin	-0.0354727807709549
DB04655	metoprine	DOID:8691	Mycosis Fungoides	-0.0361816685930174
DB00304	Desogestrel	DOID:11612	Polycystic Ovary Syndrome	-0.0367638892972447
DB00590	Doxazosin	DOID:127	Choroid Neoplasms	-0.0392339666780334
DB01700	AICA ribonucleotide	DOID:3068	Glioblastoma	-0.0398067863714293
DB06179	darinaparsin	DOID:9538	Multiple Myeloma	-0.03991357393174
DB06732	beta-Naphthoflavone	DOID:3172	Adenoma	-0.0402623978094227
DB06179	darinaparsin	DOID:8543	Hodgkin Disease	-0.0408596453997567
DB08901	ponatinib	DOID:9119	Leukemia, Myeloid, Acute	-0.0409569881702485
DB06595	midostaurin	DOID:349	Carcinoma, Signet Ring Cell	-0.041531709452365
DB01394	Colchicine	DOID:9538	Multiple Myeloma	-0.0417929834566381
DB08901	ponatinib	DOID:8552	Leukemia, Myelogenous, Chronic, BCR-ABL Positive	-0.0421828081504451
DB06595	midostaurin	DOID:9119	Leukemia, Myeloid, Acute	-0.0426129952159111
DB01698	Rutin	DOID:9538	Multiple Myeloma	-0.0439407052190033
DB00134	Methionine	DOID:3070	Glioma	-0.0521104348619232
DB12802	picropodophyllin	DOID:9538	Multiple Myeloma	-0.0522525321480662
DB11648	afuresertib	DOID:9538	Multiple Myeloma	-0.0556719832449387
DB11648	afuresertib	DOID:8543	Hodgkin Disease	-0.0566180547131934
DB11648	afuresertib	DOID:0060060	Lymphoma, Non-Hodgkin	-0.0569236276447137
DB00477	Chlorpromazine	DOID:3070	Glioma	-0.0613154729453955
DB01080	Vigabatrin	DOID:13515	Tuberous Sclerosis	-0.0652911571394025
