# Supplementary material for: DDCM: A Computational Strategy for Drug Repositioning Based on Support-Vector Regression Algorithm
Source: Int J Mol Sci. 2024 May 12;25(10):5267. doi: 10.3390/ijms25105267 (PMC11121335; doi:10.3390/ijms25105267)
Supplement: Supplementary file 1 [file ijms-25-05267-s001.zip › File S4/1_c04.588_CorScore/intestinal cancer_score.csv]

DrugBankID	DrugName	DOID	DiseaseName	score
0.00096881865688542	0.00415535065993287
DB00681	Amphotericin B	DOID:3068	Glioblastoma	0.241953282585498
DB01080	Vigabatrin	DOID:13515	Tuberous Sclerosis	0.213351774526061
DB00523	Alitretinoin	DOID:9119	Leukemia, Myeloid, Acute	0.174966691568175
DB01033	Mercaptopurine	DOID:9119	Leukemia, Myeloid, Acute	0.159080625323661
DB01033	Mercaptopurine	DOID:1037	Leukemia, Lymphoid	0.158721865420442
DB04258	seocalcitol	DOID:3070	Glioma	0.150166399774943
DB11467	Thiostrepton	DOID:9538	Multiple Myeloma	0.145423448703282
DB04942	tamibarotene	DOID:9538	Multiple Myeloma	0.139249739860406
DB00470	Dronabinol	DOID:3070	Glioma	0.136851243001253
DB01254	Dasatinib	DOID:8552	Leukemia, Myelogenous, Chronic, BCR-ABL Positive	0.127138606433236
DB00815	Sodium Dodecyl Sulfate	DOID:299	Adenocarcinoma	0.108697437794208
DB04944	acadesine	DOID:1040	Leukemia, Lymphocytic, Chronic, B-Cell	0.0991050906129169
DB11648	afuresertib	DOID:0060060	Lymphoma, Non-Hodgkin	0.0952018335036296
DB11648	afuresertib	DOID:8543	Hodgkin Disease	0.095123445109424
DB11648	afuresertib	DOID:9538	Multiple Myeloma	0.0947819018942167
DB00443	Betamethasone	DOID:255	Hemangioma	0.0882997236247091
DB01100	Pimozide	DOID:299	Adenocarcinoma	0.0821196171895656
DB00947	Fulvestrant	DOID:769	Neuroblastoma	0.0816601950371549
DB00446	Chloramphenicol	DOID:9119	Leukemia, Myeloid, Acute	0.0786851281037009
DB02901	Dihydrotestosterone	DOID:11612	Polycystic Ovary Syndrome	0.0764702462812781
DB05260	gallium nitrate	DOID:0060060	Lymphoma, Non-Hodgkin	0.0752806135615383
DB01099	Flucytosine	DOID:3068	Glioblastoma	0.0752418315349575
DB01177	Idarubicin	DOID:0060058	Lymphoma	0.0748304167777339
DB01177	Idarubicin	DOID:0060060	Lymphoma, Non-Hodgkin	0.0746639327047726
DB01177	Idarubicin	DOID:9119	Leukemia, Myeloid, Acute	0.0745684664582674
DB01759	kojic acid	DOID:3172	Adenoma	0.0744182669467779
DB01177	Idarubicin	DOID:9538	Multiple Myeloma	0.0742440010954918
DB09350	Piperonyl Butoxide	DOID:3172	Adenoma	0.0733042548838996
DB07706	2-hydroxyestradiol	DOID:299	Adenocarcinoma	0.0725209844340947
DB04571	Trioxsalen	DOID:8691	Mycosis Fungoides	0.0718348538395705
DB01073	fludarabine	DOID:9119	Leukemia, Myeloid, Acute	0.0712911058771171
DB01073	fludarabine	DOID:1037	Leukemia, Lymphoid	0.0709323459739491
DB01073	fludarabine	DOID:1040	Leukemia, Lymphocytic, Chronic, B-Cell	0.0703987182750201
DB00422	Methylphenidate	DOID:687	Hepatoblastoma	0.0675193459933116
DB06179	darinaparsin	DOID:8543	Hodgkin Disease	0.0624953921137181
DB00909	Zonisamide	DOID:9538	Multiple Myeloma	0.0624748466575216
DB01211	Clarithromycin	DOID:9538	Multiple Myeloma	0.0622326226017565
DB06179	darinaparsin	DOID:9538	Multiple Myeloma	0.0621538488977194
DB06595	midostaurin	DOID:9119	Leukemia, Myeloid, Acute	0.0570694516339704
DB06595	midostaurin	DOID:349	Carcinoma, Signet Ring Cell	0.0563677154525147
DB02375	myricetin	DOID:3068	Glioblastoma	0.0547686045291161
DB06732	beta-Naphthoflavone	DOID:3172	Adenoma	0.0536060100380487
DB00863	Ranitidine	DOID:9206	Barrett Esophagus	0.0534187902747908
DB00050	cetrorelix	DOID:9538	Multiple Myeloma	0.052690393816639
DB00480	Lenalidomide	DOID:0060060	Lymphoma, Non-Hodgkin	0.0510377094906305
DB00480	Lenalidomide	DOID:707	Lymphoma, B-Cell	0.0507759411311717
DB00480	Lenalidomide	DOID:9538	Multiple Myeloma	0.050617777881087
DB03057	Malondialdehyde	DOID:8552	Leukemia, Myelogenous, Chronic, BCR-ABL Positive	0.0499156990565754
DB03057	Malondialdehyde	DOID:11612	Polycystic Ovary Syndrome	0.0491580556650588
DB04106	fotemustine	DOID:3068	Glioblastoma	0.0480910088907298
DB05220	MLN 8237	DOID:769	Neuroblastoma	0.0475945090301483
DB04106	fotemustine	DOID:3070	Glioma	0.0472747844306672
DB00143	Glutathione	DOID:11612	Polycystic Ovary Syndrome	0.0471482640599195
DB01138	Sulfinpyrazone	DOID:9538	Multiple Myeloma	0.0467071516346731
DB00304	Desogestrel	DOID:11612	Polycystic Ovary Syndrome	0.0455047515477127
DB00627	Niacin	DOID:9119	Leukemia, Myeloid, Acute	0.0438481738727232
DB00727	Nitroglycerin	DOID:4928	Cholangiocarcinoma	0.0413821368502089
DB06176	romidepsin	DOID:0060061	Lymphoma, T-Cell, Cutaneous	0.0393159598727614
DB11919	O(6)-benzylguanine	DOID:3070	Glioma	0.0379822098199221
DB06176	romidepsin	DOID:2671	Carcinoma, Transitional Cell	0.0378598361279294
DB01017	Minocycline	DOID:139	Papilloma	0.0368024979458182
DB01017	Minocycline	DOID:3070	Glioma	0.0367616490027993
DB06412	Oxymetholone	DOID:9119	Leukemia, Myeloid, Acute	0.0366771134200602
DB06412	Oxymetholone	DOID:9538	Multiple Myeloma	0.0363526480574967
DB11251	Tocopherols	DOID:2645	Mesothelioma	0.0349164401136945
DB00336	Nitrofurazone	DOID:4440	Seminoma	0.0328267249049942
DB00590	Doxazosin	DOID:127	Choroid Neoplasms	0.032656460802671
DB02424	geldanamycin	DOID:3068	Glioblastoma	0.0318463248752339
DB00448	Lansoprazole	DOID:9206	Barrett Esophagus	0.0313077109057578
DB01162	Terazosin	DOID:2671	Carcinoma, Transitional Cell	0.0312534135718499
DB00137	Lutein	DOID:11612	Polycystic Ovary Syndrome	0.0308727513992187
DB01217	Anastrozole	DOID:299	Adenocarcinoma	0.0283847383331585
DB00213	Pantoprazole	DOID:9206	Barrett Esophagus	0.0267637644292301
DB00753	Isoflurane	DOID:3172	Adenoma	0.0236518494078171
DB06809	plerixafor octahydrochloride	DOID:3068	Glioblastoma	0.022344016721939
DB13014	hypericin	DOID:3068	Glioblastoma	0.0221692741103218
DB13811	oblimersen	DOID:707	Lymphoma, B-Cell	0.021810336149535
DB13811	oblimersen	DOID:9538	Multiple Myeloma	0.0216521728992395
DB01394	Colchicine	DOID:9538	Multiple Myeloma	0.0214352825212777
DB04690	Camptothecin	DOID:1037	Leukemia, Lymphoid	0.0211279594760652
DB13811	oblimersen	DOID:1040	Leukemia, Lymphocytic, Chronic, B-Cell	0.0210842506594961
DB04690	Camptothecin	DOID:3070	Glioma	0.0207776103785182
DB04690	Camptothecin	DOID:3071	Gliosarcoma	0.0202638831981148
DB15334	biochanin A	DOID:3068	Glioblastoma	0.019058418004881
DB12874	quizartinib	DOID:9119	Leukemia, Myeloid, Acute	0.0157203267536173
DB01136	Carvedilol	DOID:3070	Glioma	0.014738703680632
DB09053	PCI 32765	DOID:1037	Leukemia, Lymphoid	0.0135794915054755
DB00855	Aminolevulinic Acid	DOID:8691	Mycosis Fungoides	0.0131867257859597
DB09053	PCI 32765	DOID:1040	Leukemia, Lymphocytic, Chronic, B-Cell	0.0130458638071063
DB06444	HU 211	DOID:3070	Glioma	0.0106828767161919
DB11617	Aclarubicin	DOID:9119	Leukemia, Myeloid, Acute	0.00954920664562733
DB09199	netoglitazone	DOID:9538	Multiple Myeloma	0.00791649708524747
DB00526	Oxaliplatin	DOID:299	Adenocarcinoma	0.0065023146900044
DB08868	Fingolimod Hydrochloride	DOID:8552	Leukemia, Myelogenous, Chronic, BCR-ABL Positive	0.00510757106249865
DB04655	metoprine	DOID:8691	Mycosis Fungoides	0.00386372790654135
DB00014	Goserelin	DOID:127	Choroid Neoplasms	0.00383074880271664
DB04655	metoprine	DOID:299	Adenocarcinoma	0.00283734609632071
DB00553	Methoxsalen	DOID:8691	Mycosis Fungoides	0.00158094568363057
DB00553	Methoxsalen	DOID:0060061	Lymphoma, T-Cell, Cutaneous	0.00151263317925157
DB00541	Vincristine	DOID:8691	Mycosis Fungoides	0.00142145596529458
DB02709	Resveratrol	DOID:8541	Sezary Syndrome	0.00141776236403157
DB01268	Sunitinib	DOID:169	Neuroendocrine Tumors	0.00139833732041017
DB02546	Vorinostat	DOID:0060061	Lymphoma, T-Cell, Cutaneous	0.0013490380749811
DB06287	temsirolimus	DOID:13515	Tuberous Sclerosis	0.00133729469582333
DB04572	Thiotepa	DOID:8552	Leukemia, Myelogenous, Chronic, BCR-ABL Positive	0.00131809635236529
DB01229	Paclitaxel	DOID:169	Neuroendocrine Tumors	0.00130654770157346
DB00959	Methylprednisolone	DOID:0060058	Lymphoma	0.00130139043748384
DB04572	Thiotepa	DOID:0060058	Lymphoma	0.00129367828259086
DB00242	Cladribine	DOID:0060061	Lymphoma, T-Cell, Cutaneous	0.001274912737256
DB01169	Arsenic Trioxide	DOID:8691	Mycosis Fungoides	0.00126667570149058
DB00563	Methotrexate	DOID:0060061	Lymphoma, T-Cell, Cutaneous	0.00125794136762003
DB00499	Flutamide	DOID:299	Adenocarcinoma	0.00123971604323819
DB00262	Carmustine	DOID:8691	Mycosis Fungoides	0.0012214715133258
DB01169	Arsenic Trioxide	DOID:0060061	Lymphoma, T-Cell, Cutaneous	0.00119836319773708
DB01206	Lomustine	DOID:0060058	Lymphoma	0.00118547011431383
DB00987	Cytarabine	DOID:8552	Leukemia, Myelogenous, Chronic, BCR-ABL Positive	0.00117295397426981
DB01115	Nifedipine	DOID:3068	Glioblastoma	0.00115926522265136
DB00227	Lovastatin	DOID:0060058	Lymphoma	0.00115652143945338
DB00307	Bexarotene	DOID:0060061	Lymphoma, T-Cell, Cutaneous	0.00115633656820724
DB01168	Procarbazine	DOID:0060058	Lymphoma	0.00115017551938389
DB00987	Cytarabine	DOID:0060058	Lymphoma	0.00114853590437619
DB00959	Methylprednisolone	DOID:0060060	Lymphoma, Non-Hodgkin	0.00113490636447128
DB04572	Thiotepa	DOID:0060060	Lymphoma, Non-Hodgkin	0.00112719420948171
DB00982	Isotretinoin	DOID:0060058	Lymphoma	0.00111678498929013
DB06287	temsirolimus	DOID:3068	Glioblastoma	0.00110121431803817
DB01590	Everolimus	DOID:169	Neuroendocrine Tumors	0.00109857946411041
DB00499	Flutamide	DOID:11612	Polycystic Ovary Syndrome	0.00109641071715588
DB00958	Carboplatin	DOID:169	Neuroendocrine Tumors	0.00109313374778713
DB00772	Malathion	DOID:0060060	Lymphoma, Non-Hodgkin	0.00109286498687577
DB00313	Valproic Acid	DOID:3068	Glioblastoma	0.00108895942616966
DB01041	Thalidomide	DOID:0060058	Lymphoma	0.00108862595620879
DB01268	Sunitinib	DOID:9253	Gastrointestinal Stromal Tumors	0.00107446317242504
DB01204	Mitoxantrone	DOID:0060058	Lymphoma	0.00106784942790161
DB00188	Bortezomib	DOID:4051	Rhabdomyosarcoma, Alveolar	0.00106654875070689
DB00959	Methylprednisolone	DOID:8543	Hodgkin Disease	0.00105651797019635
DB04572	Thiotepa	DOID:8543	Hodgkin Disease	0.00104880581606911
DB00104	Octreotide	DOID:169	Neuroendocrine Tumors	0.00104130012603881
DB01234	Dexamethasone	DOID:8552	Leukemia, Myelogenous, Chronic, BCR-ABL Positive	0.00103850616665552
DB04572	Thiotepa	DOID:0050902	Medulloblastoma	0.00103829350878884
DB03733	ethylene dichloride	DOID:3172	Adenoma	0.0010375427578227
DB01206	Lomustine	DOID:3068	Glioblastoma	0.00103063525295995
DB01115	Nifedipine	DOID:127	Choroid Neoplasms	0.00102751746426183
DB00853	Temozolomide	DOID:3068	Glioblastoma	0.00101745078808818
DB01234	Dexamethasone	DOID:0060058	Lymphoma	0.00101408809699099
DB00541	Vincristine	DOID:8552	Leukemia, Myelogenous, Chronic, BCR-ABL Positive	0.00100941222102507
DB02546	Vorinostat	DOID:8552	Leukemia, Myelogenous, Chronic, BCR-ABL Positive	0.00100530683529676
DB00877	Sirolimus	DOID:13515	Tuberous Sclerosis	0.000995966459784781
DB09073	palbociclib	DOID:3382	Liposarcoma	0.000994841461816692
DB11094	Vitamin D	DOID:0060058	Lymphoma	0.000985506916734769
DB00541	Vincristine	DOID:0060058	Lymphoma	0.000984994151386254
DB01168	Procarbazine	DOID:0060060	Lymphoma, Non-Hodgkin	0.000983691446675913
DB00987	Cytarabine	DOID:0060060	Lymphoma, Non-Hodgkin	0.00098205183179334
DB00313	Valproic Acid	DOID:9119	Leukemia, Myeloid, Acute	0.000981843968220819
DB00282	Pamidronate	DOID:4305	Giant Cell Tumor of Bone	0.000974989584172636
DB12025	triptolide	DOID:9119	Leukemia, Myeloid, Acute	0.000974258363988456
DB00806	Pentoxifylline	DOID:0060061	Lymphoma, T-Cell, Cutaneous	0.000966634269920275
DB00996	Gabapentin	DOID:127	Choroid Neoplasms	0.000963908933352631
DB04630	Aldosterone	DOID:3172	Adenoma	0.000950142393122688
DB00431	Hexachlorocyclohexane	DOID:0060060	Lymphoma, Non-Hodgkin	0.000944732882075916
DB00675	Tamoxifen	DOID:1192	Nerve Sheath Neoplasms	0.000942550985650603
DB01206	Lomustine	DOID:8543	Hodgkin Disease	0.000940597647428099
DB00619	Imatinib Mesylate	DOID:8552	Leukemia, Myelogenous, Chronic, BCR-ABL Positive	0.000935824337351454
DB01041	Thalidomide	DOID:3068	Glioblastoma	0.000933791095594771
DB11616	pirarubicin	DOID:9119	Leukemia, Myeloid, Acute	0.000924675500723782
DB00888	Mechlorethamine	DOID:8543	Hodgkin Disease	0.000923078277869471
DB01041	Thalidomide	DOID:0060060	Lymphoma, Non-Hodgkin	0.000922141883586525
DB01262	Decitabine	DOID:8552	Leukemia, Myelogenous, Chronic, BCR-ABL Positive	0.000919534950973133
DB02709	Resveratrol	DOID:8552	Leukemia, Myelogenous, Chronic, BCR-ABL Positive	0.000916994922308234
DB00853	Temozolomide	DOID:0050902	Medulloblastoma	0.000916900875625071
DB01168	Procarbazine	DOID:8543	Hodgkin Disease	0.000905303052631631
DB00829	Diazepam	DOID:3068	Glioblastoma	0.000905226879753585
DB00987	Cytarabine	DOID:8543	Hodgkin Disease	0.000903663437712532
DB01204	Mitoxantrone	DOID:0060060	Lymphoma, Non-Hodgkin	0.000901365354800066
DB00302	Tranexamic Acid	DOID:127	Choroid Neoplasms	0.000898188675652584
DB01262	Decitabine	DOID:0060058	Lymphoma	0.000895116881360236
DB01168	Procarbazine	DOID:0050902	Medulloblastoma	0.000894790745825422
DB00987	Cytarabine	DOID:0050902	Medulloblastoma	0.000893151130621994
DB00619	Imatinib Mesylate	DOID:9253	Gastrointestinal Stromal Tumors	0.000891308416343939
DB00305	Mitomycin	DOID:3068	Glioblastoma	0.00088991313019654
DB01206	Lomustine	DOID:3069	Astrocytoma	0.000889801552563588
DB00563	Methotrexate	DOID:0060058	Lymphoma	0.000889792058840821
DB00987	Cytarabine	DOID:9119	Leukemia, Myeloid, Acute	0.000886585584584598
DB00860	Prednisolone	DOID:8552	Leukemia, Myelogenous, Chronic, BCR-ABL Positive	0.000884312688375577
DB00675	Tamoxifen	DOID:4359	Melanoma, Amelanotic	0.000883675002939954
DB01229	Paclitaxel	DOID:3382	Liposarcoma	0.000880674425883743
DB00853	Temozolomide	DOID:3069	Astrocytoma	0.000876617087190834
DB01590	Everolimus	DOID:13515	Tuberous Sclerosis	0.000876048683410235
DB00541	Vincristine	DOID:4359	Melanoma, Amelanotic	0.00087587182771276
DB06774	Capsaicin	DOID:3068	Glioblastoma	0.000860191619917461
DB01234	Dexamethasone	DOID:3068	Glioblastoma	0.000859253235635793
DB00197	Troglitazone	DOID:3382	Liposarcoma	0.000858853947208749
DB09073	palbociclib	DOID:9119	Leukemia, Myeloid, Acute	0.000854988121021166
DB01169	Arsenic Trioxide	DOID:8552	Leukemia, Myelogenous, Chronic, BCR-ABL Positive	0.000854631957576346
DB01168	Procarbazine	DOID:3069	Astrocytoma	0.000854506957699036
DB01229	Paclitaxel	DOID:3068	Glioblastoma	0.000847936542377914
DB01645	Genistein	DOID:3068	Glioblastoma	0.000845053670125717
DB13323	Trichloroethylene	DOID:0060060	Lymphoma, Non-Hodgkin	0.00084359522031624
DB00694	Daunorubicin	DOID:0060060	Lymphoma, Non-Hodgkin	0.000838754684933607
DB01229	Paclitaxel	DOID:0060060	Lymphoma, Non-Hodgkin	0.000836287331895169
DB01008	Busulfan	DOID:8552	Leukemia, Myelogenous, Chronic, BCR-ABL Positive	0.000833231619138675
DB00290	Bleomycin	DOID:0060058	Lymphoma	0.000827080818947612
DB01041	Thalidomide	DOID:9119	Leukemia, Myeloid, Acute	0.000826675636809604
DB01204	Mitoxantrone	DOID:8543	Hodgkin Disease	0.00082297696067829
DB00541	Vincristine	DOID:0060060	Lymphoma, Non-Hodgkin	0.000818510078385071
DB00437	Allopurinol	DOID:8552	Leukemia, Myelogenous, Chronic, BCR-ABL Positive	0.000807524614832911
DB01204	Mitoxantrone	DOID:9119	Leukemia, Myeloid, Acute	0.000805899107759522
DB00309	Vindesine	DOID:8552	Leukemia, Myelogenous, Chronic, BCR-ABL Positive	0.000798431248056924
DB00531	Cyclophosphamide	DOID:8552	Leukemia, Myelogenous, Chronic, BCR-ABL Positive	0.000793371152648437
DB00262	Carmustine	DOID:0060058	Lymphoma	0.000785009699437178
DB00255	Diethylstilbestrol	DOID:0060058	Lymphoma	0.00078480795527186
DB00859	Penicillamine	DOID:2645	Mesothelioma	0.000783995096163614
DB06287	temsirolimus	DOID:2645	Mesothelioma	0.000783101415620546
DB00136	Calcitriol	DOID:0060058	Lymphoma	0.000780811660154257
DB00812	Phenylbutazone	DOID:9119	Leukemia, Myeloid, Acute	0.000776037647040151
DB00309	Vindesine	DOID:0060058	Lymphoma	0.000774013177838512
DB00531	Cyclophosphamide	DOID:0060058	Lymphoma	0.000768953083213342
DB02994	Cacodylic Acid	DOID:0060058	Lymphoma	0.000760923848396877
DB06824	Trientine	DOID:2645	Mesothelioma	0.000756697592876165
DB00795	Sulfasalazine	DOID:3068	Glioblastoma	0.000756362680243317
DB00282	Pamidronate	DOID:9538	Multiple Myeloma	0.000753675390103292
DB00188	Bortezomib	DOID:8552	Leukemia, Myelogenous, Chronic, BCR-ABL Positive	0.00075364767997893
DB00396	Progesterone	DOID:127	Choroid Neoplasms	0.000752924584034531
DB01234	Dexamethasone	DOID:9119	Leukemia, Myeloid, Acute	0.000752137777743689
DB00515	Cisplatin	DOID:0060058	Lymphoma	0.000747905045438479
DB00959	Methylprednisolone	DOID:171	Neuroectodermal Tumors	0.000744857311813119
DB00694	Daunorubicin	DOID:9119	Leukemia, Myeloid, Acute	0.000743288437765166
DB01229	Paclitaxel	DOID:9119	Leukemia, Myeloid, Acute	0.000740821084493526
DB00997	Doxorubicin	DOID:0060058	Lymphoma	0.000740732631332397
DB00541	Vincristine	DOID:8543	Hodgkin Disease	0.000740121684763451
DB02709	Resveratrol	DOID:3068	Glioblastoma	0.000737741991046981
DB04572	Thiotepa	DOID:171	Neuroectodermal Tumors	0.000737145157612418
DB00987	Cytarabine	DOID:8584	Burkitt Lymphoma	0.000730795992482103
DB00541	Vincristine	DOID:0050902	Medulloblastoma	0.000729609377708329
DB00188	Bortezomib	DOID:0060058	Lymphoma	0.000729229610326509
DB00291	Chlorambucil	DOID:0060058	Lymphoma	0.00072912157552929
DB02709	Resveratrol	DOID:0060060	Lymphoma, Non-Hodgkin	0.000726092780118981
DB02546	Vorinostat	DOID:0050902	Medulloblastoma	0.00072550399253779
DB11094	Vitamin D	DOID:9119	Leukemia, Myeloid, Acute	0.000723556597520381
DB00563	Methotrexate	DOID:0060060	Lymphoma, Non-Hodgkin	0.000723307985705246
DB00541	Vincristine	DOID:9119	Leukemia, Myeloid, Acute	0.000723043832083048
DB01168	Procarbazine	DOID:707	Lymphoma, B-Cell	0.0007219230873107
DB00441	gemcitabine	DOID:0060060	Lymphoma, Non-Hodgkin	0.000721494864289685
DB00993	Azathioprine	DOID:0060058	Lymphoma	0.000720316649226505
DB00987	Cytarabine	DOID:707	Lymphoma, B-Cell	0.000720283472265937
DB00564	Carbamazepine	DOID:0060058	Lymphoma	0.00071932173745437
DB00197	Troglitazone	DOID:9119	Leukemia, Myeloid, Acute	0.000719000606083375
DB00945	Aspirin	DOID:3068	Glioblastoma	0.000717070806224407
DB00959	Methylprednisolone	DOID:9538	Multiple Myeloma	0.000714974754754794
DB13323	Trichloroethylene	DOID:3069	Astrocytoma	0.000714410731725845
DB11616	pirarubicin	DOID:2645	Mesothelioma	0.00071367805653573
DB01645	Genistein	DOID:127	Choroid Neoplasms	0.00071330591087948
DB00317	Gefitinib	DOID:3068	Glioblastoma	0.000710581532336663
DB12662	naveglitazar	DOID:3382	Liposarcoma	0.000708748971602849
DB11663	2-(1H-indazol-4-yl)-6-(4-methanesulfonylpiperazin-1-ylmethyl)-4-morpholin-4-ylthieno(3,2-d)pyrimidine	DOID:0060058	Lymphoma	0.000707457078652385
DB04572	Thiotepa	DOID:9538	Multiple Myeloma	0.000707262600357778
DB00675	Tamoxifen	DOID:127	Choroid Neoplasms	0.000706214706557073
DB00608	Chloroquine	DOID:3068	Glioblastoma	0.00070439118888127
DB00541	Vincristine	DOID:3347	Neoplasms, Bone Tissue	0.000697366693451162
DB00917	Dinoprostone	DOID:9538	Multiple Myeloma	0.000697030346865968
DB04930	Permethrin	DOID:9538	Multiple Myeloma	0.000695048352655381
DB00860	Prednisolone	DOID:0060060	Lymphoma, Non-Hodgkin	0.000693410545600126
DB00541	Vincristine	DOID:3069	Astrocytoma	0.00068932558946766
DB11663	2-(1H-indazol-4-yl)-6-(4-methanesulfonylpiperazin-1-ylmethyl)-4-morpholin-4-ylthieno(3,2-d)pyrimidine	DOID:9253	Gastrointestinal Stromal Tumors	0.000687359227137752
DB00642	Pemetrexed	DOID:2645	Mesothelioma	0.000686086079806358
DB01169	Arsenic Trioxide	DOID:3068	Glioblastoma	0.000675379026697565
DB04572	Thiotepa	DOID:1037	Leukemia, Lymphoid	0.000672968058833351
DB02169	Okadaic Acid	DOID:3068	Glioblastoma	0.000662639809562493
DB00762	Irinotecan	DOID:3068	Glioblastoma	0.000660733818314829
DB00290	Bleomycin	DOID:0060060	Lymphoma, Non-Hodgkin	0.000660596746431485
DB00996	Gabapentin	DOID:299	Adenocarcinoma	0.000660571557226194
DB05109	Trabectedin	DOID:4235	Sarcoma	0.000660055182287428
DB00313	Valproic Acid	DOID:299	Adenocarcinoma	0.000653874291101753
DB00183	Pentagastrin	DOID:299	Adenocarcinoma	0.000652796227163827
DB12025	triptolide	DOID:9538	Multiple Myeloma	0.000649793002010735
DB05076	Fenretinide	DOID:3068	Glioblastoma	0.000648485689812572
DB00313	Valproic Acid	DOID:3247	Rhabdomyosarcoma	0.000647018197764693
DB00563	Methotrexate	DOID:8543	Hodgkin Disease	0.000644919591348714
DB00242	Cladribine	DOID:9119	Leukemia, Myeloid, Acute	0.000644813108362008
DB00917	Dinoprostone	DOID:4235	Sarcoma	0.000643585883700337
DB00441	gemcitabine	DOID:8543	Hodgkin Disease	0.000643106469672139
DB01008	Busulfan	DOID:0060060	Lymphoma, Non-Hodgkin	0.000642329476806758
DB00515	Cisplatin	DOID:4359	Melanoma, Amelanotic	0.000638782722462983
DB00958	Carboplatin	DOID:3068	Glioblastoma	0.000634522589882947
DB00563	Methotrexate	DOID:0050902	Medulloblastoma	0.000634407284921201
DB01262	Decitabine	DOID:9119	Leukemia, Myeloid, Acute	0.000633166561861465
DB02709	Resveratrol	DOID:9119	Leukemia, Myeloid, Acute	0.000630626533298817
DB00262	Carmustine	DOID:3068	Glioblastoma	0.000630174838200603
DB00563	Methotrexate	DOID:9119	Leukemia, Myeloid, Acute	0.000627841739174184
DB00398	Sorafenib	DOID:8552	Leukemia, Myelogenous, Chronic, BCR-ABL Positive	0.000627201791254195
DB13424	DDT	DOID:0060060	Lymphoma, Non-Hodgkin	0.000627127983543196
DB00242	Cladribine	DOID:285	Leukemia, Hairy Cell	0.000620342451525258
DB15588	ursolic acid	DOID:139	Papilloma	0.000620016798356549
DB00309	Vindesine	DOID:3068	Glioblastoma	0.000619178316765251
DB00437	Allopurinol	DOID:0060060	Lymphoma, Non-Hodgkin	0.000616622473033623
DB12429	2-(2-chloro-4-iodophenylamino)-N-cyclopropylmethoxy-3,4-difluorobenzamide	DOID:9119	Leukemia, Myeloid, Acute	0.000616543171703565
DB01041	Thalidomide	DOID:2645	Mesothelioma	0.000615678193761571
DB00860	Prednisolone	DOID:8543	Hodgkin Disease	0.000615022152531453
DB00136	Calcitriol	DOID:0060060	Lymphoma, Non-Hodgkin	0.000614327586761831
DB01393	Bezafibrate	DOID:9119	Leukemia, Myeloid, Acute	0.000613226569809611
DB11135	Selenium	DOID:2645	Mesothelioma	0.000608713122604299
DB00309	Vindesine	DOID:0060060	Lymphoma, Non-Hodgkin	0.000607529105314059
DB14085	Cadmium	DOID:0060060	Lymphoma, Non-Hodgkin	0.000605720527341203
DB04786	Suramin	DOID:9538	Multiple Myeloma	0.000604597964953157
DB00531	Cyclophosphamide	DOID:0060060	Lymphoma, Non-Hodgkin	0.000602469010270001
DB08865	Crizotinib	DOID:3068	Glioblastoma	0.000601203432193387
DB00860	Prednisolone	DOID:9119	Leukemia, Myeloid, Acute	0.000597944299283448
DB00608	Chloroquine	DOID:9119	Leukemia, Myeloid, Acute	0.000597275730613134
DB01143	Amifostine	DOID:0060060	Lymphoma, Non-Hodgkin	0.000596702944993865
DB01234	Dexamethasone	DOID:8584	Burkitt Lymphoma	0.000596348185184725
DB00515	Cisplatin	DOID:3068	Glioblastoma	0.000593070184339961
DB00694	Daunorubicin	DOID:8584	Burkitt Lymphoma	0.000587498845366519
DB05294	N-(4-bromo-2-fluorophenyl)-6-methoxy-7-((1-methylpiperidin-4-yl)methoxy)quinazolin-4-amine	DOID:299	Adenocarcinoma	0.000585959203859787
DB00997	Doxorubicin	DOID:3068	Glioblastoma	0.000585897769519783
DB00398	Sorafenib	DOID:9253	Gastrointestinal Stromal Tumors	0.000582685869608912
DB00290	Bleomycin	DOID:8543	Hodgkin Disease	0.000582208352747582
DB03496	alvocidib	DOID:9119	Leukemia, Myeloid, Acute	0.000580286807894181
DB01169	Arsenic Trioxide	DOID:0050902	Medulloblastoma	0.000574829114653064
DB04572	Thiotepa	DOID:769	Neuroblastoma	0.000574763504437387
DB00188	Bortezomib	DOID:3068	Glioblastoma	0.00057439474858334
DB00997	Doxorubicin	DOID:0060060	Lymphoma, Non-Hodgkin	0.000574248558262824
DB05424	Canertinib	DOID:3068	Glioblastoma	0.000572514488450082
DB01169	Arsenic Trioxide	DOID:9119	Leukemia, Myeloid, Acute	0.000568263568104022
DB00624	Testosterone	DOID:3068	Glioblastoma	0.000567629291016947
DB00541	Vincristine	DOID:8584	Burkitt Lymphoma	0.000567254239246973
DB01008	Busulfan	DOID:8543	Hodgkin Disease	0.000563941082926678
DB01168	Procarbazine	DOID:9538	Multiple Myeloma	0.000563759837218118
DB00970	Dactinomycin	DOID:3068	Glioblastoma	0.000563173033003961
DB12418	Saccharin	DOID:299	Adenocarcinoma	0.000562708591201833
DB00291	Chlorambucil	DOID:0060060	Lymphoma, Non-Hodgkin	0.000562637502214358
DB00987	Cytarabine	DOID:9538	Multiple Myeloma	0.000562120222227458
DB01168	Procarbazine	DOID:299	Adenocarcinoma	0.000560255522998133
DB01181	Ifosfamide	DOID:0060058	Lymphoma	0.000559660646569704
DB00773	Etoposide	DOID:0060058	Lymphoma	0.00055707953159484
DB00541	Vincristine	DOID:707	Lymphoma, B-Cell	0.000556741719332898
DB00624	Testosterone	DOID:0060060	Lymphoma, Non-Hodgkin	0.000555980079896379
DB00993	Azathioprine	DOID:0060060	Lymphoma, Non-Hodgkin	0.000553832576911883
DB00762	Irinotecan	DOID:9119	Leukemia, Myeloid, Acute	0.000553618359442731
DB01008	Busulfan	DOID:0050902	Medulloblastoma	0.000553428775769527
DB02546	Vorinostat	DOID:707	Lymphoma, B-Cell	0.000552636334738232
DB00445	Epirubicin	DOID:0060058	Lymphoma	0.000551877035465942
DB00987	Cytarabine	DOID:3247	Rhabdomyosarcoma	0.000551759814608033
DB02709	Resveratrol	DOID:3007	Carcinoma, Ductal	0.000546891131240235
DB01008	Busulfan	DOID:9119	Leukemia, Myeloid, Acute	0.000546863229912875
DB04960	tipifarnib	DOID:9538	Multiple Myeloma	0.000546043773378524
DB09073	palbociclib	DOID:2994	Neoplasms, Germ Cell and Embryonal	0.000545318428179176
DB00603	Medroxyprogesterone Acetate	DOID:9119	Leukemia, Myeloid, Acute	0.000544614720772496
DB00262	Carmustine	DOID:8543	Hodgkin Disease	0.000540137232576565
DB00688	Mycophenolic Acid	DOID:0060058	Lymphoma	0.000534104124145562
DB00958	Carboplatin	DOID:0050902	Medulloblastoma	0.000533972677202288
DB01229	Paclitaxel	DOID:2645	Mesothelioma	0.000529823640070093
DB00262	Carmustine	DOID:0050902	Medulloblastoma	0.000529624926556893
DB00309	Vindesine	DOID:8543	Hodgkin Disease	0.000529140711560877
DB00987	Cytarabine	DOID:1037	Leukemia, Lymphoid	0.000527825681376715
DB00958	Carboplatin	DOID:9119	Leukemia, Myeloid, Acute	0.000527407131574398
DB00531	Cyclophosphamide	DOID:8543	Hodgkin Disease	0.000524080616287559
DB00437	Allopurinol	DOID:9119	Leukemia, Myeloid, Acute	0.000521156225823494
DB01050	Ibuprofen	DOID:299	Adenocarcinoma	0.000519560172190014
DB00136	Calcitriol	DOID:9119	Leukemia, Myeloid, Acute	0.000518861340926602
DB00227	Lovastatin	DOID:4235	Sarcoma	0.000516661296299625
DB00531	Cyclophosphamide	DOID:0050902	Medulloblastoma	0.000513568309999324
DB00322	Floxuridine	DOID:299	Adenocarcinoma	0.000513408953573047
DB00313	Valproic Acid	DOID:11612	Polycystic Ovary Syndrome	0.000510568965530311
DB00780	Phenelzine	DOID:3172	Adenoma	0.000509304637448887
DB00531	Cyclophosphamide	DOID:9119	Leukemia, Myeloid, Acute	0.000507002763222575
DB02546	Vorinostat	DOID:3246	Rhabdomyosarcoma, Embryonal	0.000503079924275673
DB00515	Cisplatin	DOID:8543	Hodgkin Disease	0.000503032578534457
DB01041	Thalidomide	DOID:9538	Multiple Myeloma	0.000502210274488102
DB04930	Permethrin	DOID:3172	Adenoma	0.000499037667101965
DB00255	Diethylstilbestrol	DOID:127	Choroid Neoplasms	0.000498225335101354
DB00746	Deferoxamine	DOID:9119	Leukemia, Myeloid, Acute	0.000496107866561735
DB00997	Doxorubicin	DOID:8543	Hodgkin Disease	0.000495860163870265
DB08865	Crizotinib	DOID:9119	Leukemia, Myeloid, Acute	0.000494087974148516
DB00515	Cisplatin	DOID:0050902	Medulloblastoma	0.0004925202724822
DB00744	zileuton	DOID:8552	Leukemia, Myelogenous, Chronic, BCR-ABL Positive	0.000491728796916668
DB00262	Carmustine	DOID:3069	Astrocytoma	0.000489341137346222
DB00925	Phenoxybenzamine	DOID:127	Choroid Neoplasms	0.000488834675801741
DB00481	Raloxifene Hydrochloride	DOID:127	Choroid Neoplasms	0.00048585799890305
DB00531	Cyclophosphamide	DOID:3347	Neoplasms, Bone Tissue	0.000481325625309226
DB00398	Sorafenib	DOID:3382	Liposarcoma	0.000480686742655112
DB01248	Docetaxel	DOID:9119	Leukemia, Myeloid, Acute	0.000479728382726419
DB06728	aniline	DOID:4235	Sarcoma	0.000479581474693236
DB00997	Doxorubicin	DOID:9119	Leukemia, Myeloid, Acute	0.000478782311281289
DB00242	Cladribine	DOID:707	Lymphoma, B-Cell	0.000478510995586934
DB01030	Topotecan	DOID:3068	Glioblastoma	0.000475872622088369
DB00188	Bortezomib	DOID:0050902	Medulloblastoma	0.000473844837369508
DB00563	Methotrexate	DOID:8584	Burkitt Lymphoma	0.000472052147276691
DB01204	Mitoxantrone	DOID:3247	Rhabdomyosarcoma	0.000471073337781458
DB00996	Gabapentin	DOID:3172	Adenoma	0.000468065185939656
DB00188	Bortezomib	DOID:9119	Leukemia, Myeloid, Acute	0.000467279291261169
DB02709	Resveratrol	DOID:707	Lymphoma, B-Cell	0.000464324421101836
DB01030	Topotecan	DOID:0060060	Lymphoma, Non-Hodgkin	0.000464223409767706
DB00851	Dacarbazine	DOID:4359	Melanoma, Amelanotic	0.000464196271320383
DB00563	Methotrexate	DOID:707	Lymphoma, B-Cell	0.000461539626852192
DB00603	Medroxyprogesterone Acetate	DOID:3007	Carcinoma, Ductal	0.000460879318477936
DB00636	Clofibrate	DOID:127	Choroid Neoplasms	0.000460182740447845
DB00928	Azacitidine	DOID:9119	Leukemia, Myeloid, Acute	0.000458793918431066
DB00305	Mitomycin	DOID:299	Adenocarcinoma	0.000454827994847806
DB00853	Temozolomide	DOID:769	Neuroblastoma	0.000453370871119685
DB00997	Doxorubicin	DOID:3347	Neoplasms, Bone Tissue	0.000453105172597945
DB00515	Cisplatin	DOID:3069	Astrocytoma	0.000452236483813429
DB00220	Nelfinavir	DOID:3382	Liposarcoma	0.000451143970186252
DB00396	Progesterone	DOID:299	Adenocarcinoma	0.000449587207882907
DB01083	Orlistat	DOID:11612	Polycystic Ovary Syndrome	0.000447259584482051
DB01204	Mitoxantrone	DOID:1037	Leukemia, Lymphoid	0.000447139204074409
DB00780	Phenelzine	DOID:255	Hemangioma	0.000447135762245421
DB01005	Hydroxyurea	DOID:8552	Leukemia, Myelogenous, Chronic, BCR-ABL Positive	0.000444975444735651
DB00860	Prednisolone	DOID:8584	Burkitt Lymphoma	0.000442154706613018
DB00877	Sirolimus	DOID:2645	Mesothelioma	0.000441773179607363
DB00619	Imatinib Mesylate	DOID:2645	Mesothelioma	0.000438458503907557
DB04572	Thiotepa	DOID:3181	Oligodendroglioma	0.000438410343274243
DB00763	Methimazole	DOID:299	Adenocarcinoma	0.000436831791888526
DB00928	Azacitidine	DOID:285	Leukemia, Hairy Cell	0.000434323262076985
DB00783	Estradiol	DOID:0050902	Medulloblastoma	0.000431652319539066
DB00860	Prednisolone	DOID:707	Lymphoma, B-Cell	0.000431642186496883
DB01229	Paclitaxel	DOID:2994	Neoplasms, Germ Cell and Embryonal	0.000431151391105777
DB04839	Cyproterone Acetate	DOID:11612	Polycystic Ovary Syndrome	0.00043045751998208
DB09110	Mesna	DOID:0060060	Lymphoma, Non-Hodgkin	0.000430039611603962
DB06774	Capsaicin	DOID:9538	Multiple Myeloma	0.000428610798645923
DB00541	Vincristine	DOID:171	Neuroectodermal Tumors	0.000428461026307336
DB01234	Dexamethasone	DOID:9538	Multiple Myeloma	0.000427672414868907
DB04824	Phenolphthalein	DOID:0060058	Lymphoma	0.000423344652439747
DB06825	Triptorelin Pamoate	DOID:127	Choroid Neoplasms	0.000419203207475988
DB00851	Dacarbazine	DOID:3068	Glioblastoma	0.000418483733781616
DB01168	Procarbazine	DOID:4844	Ependymoma	0.000416481726624687
DB01229	Paclitaxel	DOID:9538	Multiple Myeloma	0.000416355721837125
DB00694	Daunorubicin	DOID:299	Adenocarcinoma	0.000415318761653904
DB00441	gemcitabine	DOID:2645	Mesothelioma	0.000415031172904201
DB03496	alvocidib	DOID:707	Lymphoma, B-Cell	0.000413984695882608
DB01229	Paclitaxel	DOID:299	Adenocarcinoma	0.000412851407830095
DB01169	Arsenic Trioxide	DOID:8584	Burkitt Lymphoma	0.000412473975833716
DB00641	Simvastatin	DOID:707	Lymphoma, B-Cell	0.000411098205279792
DB01188	Ciclopirox	DOID:9119	Leukemia, Myeloid, Acute	0.000410689861665814
DB01645	Genistein	DOID:299	Adenocarcinoma	0.00040996853529407
DB00851	Dacarbazine	DOID:0060060	Lymphoma, Non-Hodgkin	0.00040683452192275
DB00675	Tamoxifen	DOID:9538	Multiple Myeloma	0.000406381644743603
DB00675	Tamoxifen	DOID:299	Adenocarcinoma	0.000402877330574147
DB00783	Estradiol	DOID:127	Choroid Neoplasms	0.000400454472755163
DB00313	Valproic Acid	DOID:255	Hemangioma	0.00039919904481972
DB00945	Aspirin	DOID:2645	Mesothelioma	0.000398957903653629
DB00541	Vincristine	DOID:9538	Multiple Myeloma	0.000398578469142541
DB00982	Isotretinoin	DOID:769	Neuroblastoma	0.000397870211167328
DB00541	Vincristine	DOID:299	Adenocarcinoma	0.000395074154307451
DB01181	Ifosfamide	DOID:0060060	Lymphoma, Non-Hodgkin	0.000393176573397491
DB00317	Gefitinib	DOID:2645	Mesothelioma	0.000392468630684262
DB02546	Vorinostat	DOID:299	Adenocarcinoma	0.000390968769278188
DB00773	Etoposide	DOID:0060060	Lymphoma, Non-Hodgkin	0.00039059545862441
DB00603	Medroxyprogesterone Acetate	DOID:3319	Lymphangioleiomyomatosis	0.00038988120198713
DB00853	Temozolomide	DOID:3172	Adenoma	0.000389859281342442
DB04827	Urethane	DOID:299	Adenocarcinoma	0.000389574390064817
DB00541	Vincristine	DOID:3247	Rhabdomyosarcoma	0.00038821806186129
DB00445	Epirubicin	DOID:0060060	Lymphoma, Non-Hodgkin	0.000385392962366338
DB01229	Paclitaxel	DOID:1037	Leukemia, Lymphoid	0.000382061180877635
DB01008	Busulfan	DOID:707	Lymphoma, B-Cell	0.000380561117241662
DB00864	Tacrolimus	DOID:707	Lymphoma, B-Cell	0.000379463759777432
DB00842	Oxazepam	DOID:3172	Adenoma	0.000371117040937091
DB00541	Vincristine	DOID:1037	Leukemia, Lymphoid	0.000364283928159459
DB01229	Paclitaxel	DOID:4235	Sarcoma	0.000362911260144094
DB00252	Phenytoin	DOID:0060060	Lymphoma, Non-Hodgkin	0.000356339962487739
DB01041	Thalidomide	DOID:4844	Ependymoma	0.000354932164112254
DB00842	Oxazepam	DOID:687	Hepatoblastoma	0.000353610574015326
DB00531	Cyclophosphamide	DOID:8584	Burkitt Lymphoma	0.000351213171548737
DB11716	Misonidazole	DOID:299	Adenocarcinoma	0.000351005978230637
DB11135	Selenium	DOID:11612	Polycystic Ovary Syndrome	0.000348435564636596
DB00398	Sorafenib	DOID:0050902	Medulloblastoma	0.000347398947648125
DB00196	Fluconazole	DOID:3068	Glioblastoma	0.00034617073348471
DB03568	Butyric Acid	DOID:299	Adenocarcinoma	0.000343867424487443
DB00428	Streptozocin	DOID:8543	Hodgkin Disease	0.000342824441527112
DB00398	Sorafenib	DOID:9119	Leukemia, Myeloid, Acute	0.000340833401512697
DB00531	Cyclophosphamide	DOID:707	Lymphoma, B-Cell	0.000340700651174197
DB00563	Methotrexate	DOID:171	Neuroectodermal Tumors	0.000333258934344938
DB05076	Fenretinide	DOID:2645	Mesothelioma	0.000330372787163136
DB01206	Lomustine	DOID:3181	Oligodendroglioma	0.000330202175153047
DB01041	Thalidomide	DOID:4928	Cholangiocarcinoma	0.000329770480249736
DB04539	glyphosate	DOID:11612	Polycystic Ovary Syndrome	0.000328581238446868
DB00851	Dacarbazine	DOID:8543	Hodgkin Disease	0.000328446128440352
DB00877	Sirolimus	DOID:9538	Multiple Myeloma	0.000328305261429518
DB01380	Cortisone	DOID:299	Adenocarcinoma	0.00032590431820162
DB00630	Alendronate	DOID:4305	Giant Cell Tumor of Bone	0.00032505498805202
DB00997	Doxorubicin	DOID:8584	Burkitt Lymphoma	0.000322992718672588
DB04572	Thiotepa	DOID:3070	Glioma	0.000322618961711735
DB00853	Temozolomide	DOID:3181	Oligodendroglioma	0.000317017710753598
DB12881	indole-3-carbinol	DOID:5119	Ovarian Cysts	0.000316816982282364
DB00958	Carboplatin	DOID:2645	Mesothelioma	0.000316409687380503
DB01181	Ifosfamide	DOID:8543	Hodgkin Disease	0.000314788180186709
DB00586	Diclofenac	DOID:769	Neuroblastoma	0.000313828358860402
DB00997	Doxorubicin	DOID:707	Lymphoma, B-Cell	0.000312480198897958
DB00773	Etoposide	DOID:8543	Hodgkin Disease	0.000312207064542824
DB00277	Theophylline	DOID:1037	Leukemia, Lymphoid	0.000310297945280702
DB01262	Decitabine	DOID:9538	Multiple Myeloma	0.000308701199057126
DB00445	Epirubicin	DOID:8543	Hodgkin Disease	0.000307004568694147
DB00396	Progesterone	DOID:11612	Polycystic Ovary Syndrome	0.000306281881666537
DB02709	Resveratrol	DOID:9538	Multiple Myeloma	0.000306161170764041
DB00563	Methotrexate	DOID:9538	Multiple Myeloma	0.000303376376650011
DB02709	Resveratrol	DOID:299	Adenocarcinoma	0.000302656856388916
DB00773	Etoposide	DOID:0050902	Medulloblastoma	0.000301694757368298
DB00441	gemcitabine	DOID:9538	Multiple Myeloma	0.000301563254564485
DB00188	Bortezomib	DOID:707	Lymphoma, B-Cell	0.000300977178766093
DB00563	Methotrexate	DOID:299	Adenocarcinoma	0.000299872062420492
DB01262	Decitabine	DOID:3247	Rhabdomyosarcoma	0.000298340792114049
DB04216	Quercetin	DOID:3068	Glioblastoma	0.000298309698549881
DB00441	gemcitabine	DOID:299	Adenocarcinoma	0.00029805893976631
DB01181	Ifosfamide	DOID:9119	Leukemia, Myeloid, Acute	0.000297710326922718
DB00773	Etoposide	DOID:9119	Leukemia, Myeloid, Acute	0.000295129211321687
DB01168	Procarbazine	DOID:3181	Oligodendroglioma	0.000294907580403674
DB00563	Methotrexate	DOID:3247	Rhabdomyosarcoma	0.000293015969006771
DB00993	Azathioprine	DOID:707	Lymphoma, B-Cell	0.000292064216945775
DB00242	Cladribine	DOID:1037	Leukemia, Lymphoid	0.000286053204484549
DB00945	Aspirin	DOID:299	Adenocarcinoma	0.000281985671603313
DB01168	Procarbazine	DOID:5241	Hemangioblastoma	0.00028039623168153
DB11663	2-(1H-indazol-4-yl)-6-(4-methanesulfonylpiperazin-1-ylmethyl)-4-morpholin-4-ylthieno(3,2-d)pyrimidine	DOID:707	Lymphoma, B-Cell	0.000279204647021691
DB00252	Phenytoin	DOID:8543	Hodgkin Disease	0.000277951568390777
DB00317	Gefitinib	DOID:299	Adenocarcinoma	0.000275496398161434
DB00515	Cisplatin	DOID:2645	Mesothelioma	0.00027495728188992
DB13069	Nimustine	DOID:4359	Melanoma, Amelanotic	0.000274300503361247
DB00860	Prednisolone	DOID:9538	Multiple Myeloma	0.000273478936686666
DB06724	Calcium Carbonate	DOID:299	Adenocarcinoma	0.000273054139938056
DB02709	Resveratrol	DOID:1037	Leukemia, Lymphoid	0.000271866629470985
DB00860	Prednisolone	DOID:299	Adenocarcinoma	0.000269974621982139
DB08828	HhAntag691	DOID:2512	Basal Cell Nevus Syndrome	0.00026931605002925
DB00563	Methotrexate	DOID:1037	Leukemia, Lymphoid	0.000269081835456597
DB00997	Doxorubicin	DOID:2645	Mesothelioma	0.000267784867221177
DB00541	Vincristine	DOID:769	Neuroblastoma	0.000266079373274997
DB01167	Itraconazole	DOID:9538	Multiple Myeloma	0.000262054994926153
DB00197	Troglitazone	DOID:769	Neuroblastoma	0.000262036146641775
DB00773	Etoposide	DOID:3069	Astrocytoma	0.000261410969350728
DB00762	Irinotecan	DOID:171	Neuroectodermal Tumors	0.000259035554677101
DB00357	Aminoglutethimide	DOID:299	Adenocarcinoma	0.000256327249055333
DB00290	Bleomycin	DOID:2994	Neoplasms, Germ Cell and Embryonal	0.000255460807378483
DB00313	Valproic Acid	DOID:1618	Fibroadenoma	0.000255007384939193
DB00188	Bortezomib	DOID:3246	Rhabdomyosarcoma, Embryonal	0.00025142076870438
DB00541	Vincristine	DOID:4844	Ependymoma	0.00025130035840415
DB00563	Methotrexate	DOID:4235	Sarcoma	0.000249931915027257
DB00197	Troglitazone	DOID:11612	Polycystic Ovary Syndrome	0.000247725602915139
DB00763	Methimazole	DOID:3172	Adenoma	0.000244325420032554
DB01169	Arsenic Trioxide	DOID:9538	Multiple Myeloma	0.000243798205987744
DB01169	Arsenic Trioxide	DOID:299	Adenocarcinoma	0.00024029389155239
DB00126	Ascorbic Acid	DOID:1037	Leukemia, Lymphoid	0.000239013384844
DB00951	Isoniazid	DOID:299	Adenocarcinoma	0.000237123704976971
DB00007	Leuprolide	DOID:127	Choroid Neoplasms	0.000233557099829695
DB00958	Carboplatin	DOID:171	Neuroectodermal Tumors	0.000232824325960224
DB01234	Dexamethasone	DOID:3172	Adenoma	0.000231661729630295
DB00482	Celecoxib	DOID:9538	Multiple Myeloma	0.000229352111603964
DB13069	Nimustine	DOID:3068	Glioblastoma	0.000228587964504146
DB00482	Celecoxib	DOID:299	Adenocarcinoma	0.00022584779662993
DB00762	Irinotecan	DOID:299	Adenocarcinoma	0.000225648682374457
DB01042	Melphalan	DOID:3068	Glioblastoma	0.000223058709246049
DB12418	Saccharin	DOID:139	Papilloma	0.000222418209705644
DB01008	Busulfan	DOID:9538	Multiple Myeloma	0.000222397867193525
DB03496	alvocidib	DOID:1037	Leukemia, Lymphoid	0.00022152690464633
DB00444	Teniposide	DOID:3068	Glioblastoma	0.000220427966212577
DB00762	Irinotecan	DOID:3247	Rhabdomyosarcoma	0.000218792589271766
DB00958	Carboplatin	DOID:2994	Neoplasms, Germ Cell and Embryonal	0.000217737439129673
DB00531	Cyclophosphamide	DOID:4236	Carcinosarcoma	0.000217030397712481
DB00603	Medroxyprogesterone Acetate	DOID:299	Adenocarcinoma	0.000216645043129071
DB01206	Lomustine	DOID:3070	Glioma	0.000214410793288974
DB10345	Dust	DOID:139	Papilloma	0.000213659261644406
DB00927	Famotidine	DOID:3172	Adenoma	0.000213438692127976
DB05076	Fenretinide	DOID:299	Adenocarcinoma	0.000213400554644416
DB00531	Cyclophosphamide	DOID:171	Neuroectodermal Tumors	0.00021241995805249
DB01042	Melphalan	DOID:0060060	Lymphoma, Non-Hodgkin	0.000211409497783865
DB01169	Arsenic Trioxide	DOID:1037	Leukemia, Lymphoid	0.000209503664568567
DB00444	Teniposide	DOID:0060060	Lymphoma, Non-Hodgkin	0.0002087787547711
DB04572	Thiotepa	DOID:2671	Carcinoma, Transitional Cell	0.000205703847865668
DB00257	Clotrimazole	DOID:299	Adenocarcinoma	0.000203744504869541
DB00853	Temozolomide	DOID:3070	Glioma	0.000201226328686022
DB01593	Zinc	DOID:9538	Multiple Myeloma	0.000200852375775384
DB00958	Carboplatin	DOID:299	Adenocarcinoma	0.000199437454605711
DB00262	Carmustine	DOID:9538	Multiple Myeloma	0.000198594017239706
DB00720	Clodronic Acid	DOID:9538	Multiple Myeloma	0.00019760232171484
DB04827	Urethane	DOID:3172	Adenoma	0.00019706801807029
DB00201	Caffeine	DOID:299	Adenocarcinoma	0.000197058514137483
DB00541	Vincristine	DOID:3308	Carcinoma, Embryonal	0.000196165347233768
DB00635	Prednisone	DOID:0060060	Lymphoma, Non-Hodgkin	0.000195420597398077
DB00262	Carmustine	DOID:299	Adenocarcinoma	0.000195089703357576
DB00255	Diethylstilbestrol	DOID:299	Adenocarcinoma	0.000194887959026502
DB00136	Calcitriol	DOID:9538	Multiple Myeloma	0.000194395978031503
DB00741	Hydrocortisone	DOID:8584	Burkitt Lymphoma	0.00019290924487847
DB12116	epigallocatechin gallate	DOID:3172	Adenoma	0.000191980055107621
DB00515	Cisplatin	DOID:171	Neuroectodermal Tumors	0.000191371920651773
DB00396	Progesterone	DOID:5119	Ovarian Cysts	0.000190634311815985
DB00309	Vindesine	DOID:9538	Multiple Myeloma	0.000187597495915987
DB00481	Raloxifene Hydrochloride	DOID:9538	Multiple Myeloma	0.000186024936492335
DB00309	Vindesine	DOID:299	Adenocarcinoma	0.000184093181441608
DB00531	Cyclophosphamide	DOID:9538	Multiple Myeloma	0.000182537401027194
DB03419	Uracil	DOID:139	Papilloma	0.000181055250575046
DB01168	Procarbazine	DOID:3070	Glioma	0.000179116198524107
DB00531	Cyclophosphamide	DOID:299	Adenocarcinoma	0.000179033086734393
DB09110	Mesna	DOID:8584	Burkitt Lymphoma	0.000178783772406127
DB06543	astaxanthine	DOID:299	Adenocarcinoma	0.000176688865503705
DB00515	Cisplatin	DOID:2994	Neoplasms, Germ Cell and Embryonal	0.000176285033688883
DB01262	Decitabine	DOID:769	Neuroblastoma	0.000176202103194467
DB06767	Ammonium Chloride	DOID:139	Papilloma	0.000172513310586708
DB00531	Cyclophosphamide	DOID:3247	Rhabdomyosarcoma	0.000172176993855411
DB13853	Anethole Trithione	DOID:299	Adenocarcinoma	0.000171796973496563
DB04743	nimesulide	DOID:299	Adenocarcinoma	0.000169269317713161
DB01406	Danazol	DOID:127	Choroid Neoplasms	0.000169092211750599
DB00603	Medroxyprogesterone Acetate	DOID:4235	Sarcoma	0.000166704896880809
DB08865	Crizotinib	DOID:299	Adenocarcinoma	0.000166118296685447
DB00987	Cytarabine	DOID:715	Leukemia, T-Cell	0.00016430426404912
DB00437	Allopurinol	DOID:1037	Leukemia, Lymphoid	0.000162396321965852
DB00515	Cisplatin	DOID:9538	Multiple Myeloma	0.000161489362837719
DB00136	Calcitriol	DOID:1037	Leukemia, Lymphoid	0.00016010143678663
DB02709	Resveratrol	DOID:11612	Polycystic Ovary Syndrome	0.000159351531065111
DB01005	Hydroxyurea	DOID:9119	Leukemia, Myeloid, Acute	0.000158607055471605
DB00515	Cisplatin	DOID:299	Adenocarcinoma	0.000157985049017706
DB00563	Methotrexate	DOID:4844	Ependymoma	0.000156098266625437
DB01065	Melatonin	DOID:299	Adenocarcinoma	0.000155378925111083
DB01248	Docetaxel	DOID:9538	Multiple Myeloma	0.000155263020311658
DB00997	Doxorubicin	DOID:9538	Multiple Myeloma	0.000154316948354993
DB01248	Docetaxel	DOID:299	Adenocarcinoma	0.000151758705985328
DB00515	Cisplatin	DOID:3247	Rhabdomyosarcoma	0.000151128955804547
DB01041	Thalidomide	DOID:5151	Neurofibroma, Plexiform	0.000150884838918564
DB00997	Doxorubicin	DOID:299	Adenocarcinoma	0.000150812634698849
DB00958	Carboplatin	DOID:4235	Sarcoma	0.000149497307384616
DB00531	Cyclophosphamide	DOID:1037	Leukemia, Lymphoid	0.000148242860278314
DB00104	Octreotide	DOID:299	Adenocarcinoma	0.000147603832720833
DB00201	Caffeine	DOID:4235	Sarcoma	0.000147118366681687
DB00959	Methylprednisolone	DOID:1040	Leukemia, Lymphocytic, Chronic, B-Cell	0.000147052515129864
DB00997	Doxorubicin	DOID:3247	Rhabdomyosarcoma	0.000143956541322376
DB00675	Tamoxifen	DOID:5119	Ovarian Cysts	0.000143924434137188
DB00188	Bortezomib	DOID:9538	Multiple Myeloma	0.000142813928079133
DB01393	Bezafibrate	DOID:11612	Polycystic Ovary Syndrome	0.000141951567436904
DB01181	Ifosfamide	DOID:8584	Burkitt Lymphoma	0.000141920734755885
DB01436	alfacalcidol	DOID:299	Adenocarcinoma	0.000139576412848064
DB00773	Etoposide	DOID:8584	Burkitt Lymphoma	0.000139339619281531
DB00291	Chlorambucil	DOID:299	Adenocarcinoma	0.000139201578907566
DB06510	muraglitazar	DOID:3382	Liposarcoma	0.000136461099307095
DB01582	Sulfamethazine	DOID:3172	Adenoma	0.000135755480501487
DB00928	Azacitidine	DOID:9538	Multiple Myeloma	0.00013432855577783
DB00773	Etoposide	DOID:4440	Seminoma	0.000134265533200617
DB00309	Vindesine	DOID:4235	Sarcoma	0.000134153034603929
DB01042	Melphalan	DOID:8543	Hodgkin Disease	0.000133021103343289
DB00624	Testosterone	DOID:299	Adenocarcinoma	0.000132544156098868
DB00188	Bortezomib	DOID:3247	Rhabdomyosarcoma	0.000132453521095532
DB01181	Ifosfamide	DOID:707	Lymphoma, B-Cell	0.000131408214511852
DB00563	Methotrexate	DOID:4928	Cholangiocarcinoma	0.000130936582077135
DB00993	Azathioprine	DOID:299	Adenocarcinoma	0.000130396653831966
DB00444	Teniposide	DOID:8543	Hodgkin Disease	0.00013039036050011
DB00398	Sorafenib	DOID:2645	Mesothelioma	0.000129835957784041
DB00541	Vincristine	DOID:3181	Oligodendroglioma	0.000129726211918479
DB00531	Cyclophosphamide	DOID:4235	Sarcoma	0.000129092938972508
DB00773	Etoposide	DOID:707	Lymphoma, B-Cell	0.000128827098597351
DB00515	Cisplatin	DOID:1037	Leukemia, Lymphoid	0.000127194822442445
DB00126	Ascorbic Acid	DOID:11612	Polycystic Ovary Syndrome	0.00012649828538458
DB01042	Melphalan	DOID:0050902	Medulloblastoma	0.000122508796567999
DB11094	Vitamin D	DOID:2512	Basal Cell Nevus Syndrome	0.000122391591133642
DB00970	Dactinomycin	DOID:3247	Rhabdomyosarcoma	0.000121231804241562
DB11663	2-(1H-indazol-4-yl)-6-(4-methanesulfonylpiperazin-1-ylmethyl)-4-morpholin-4-ylthieno(3,2-d)pyrimidine	DOID:9538	Multiple Myeloma	0.000121041396353605
DB00997	Doxorubicin	DOID:1037	Leukemia, Lymphoid	0.000120022407926135
DB11152	Trichloroacetic Acid	DOID:3172	Adenoma	0.000118491333322202
DB01041	Thalidomide	DOID:3070	Glioma	0.000117566636051947
DB00635	Prednisone	DOID:8543	Hodgkin Disease	0.000117032202984091
DB06825	Triptorelin Pamoate	DOID:299	Adenocarcinoma	0.00011586583135173
DB00541	Vincristine	DOID:5241	Hemangioblastoma	0.000115214863745217
DB14001	alpha-Tocopherol	DOID:3070	Glioma	0.000115213634026501
DB01169	Arsenic Trioxide	DOID:769	Neuroblastoma	0.000111299109834262
DB11663	2-(1H-indazol-4-yl)-6-(4-methanesulfonylpiperazin-1-ylmethyl)-4-morpholin-4-ylthieno(3,2-d)pyrimidine	DOID:3247	Rhabdomyosarcoma	0.00011068098942435
DB02709	Resveratrol	DOID:3172	Adenoma	0.000110150484903315
DB00291	Chlorambucil	DOID:1037	Leukemia, Lymphoid	0.000108411352074234
DB00515	Cisplatin	DOID:4235	Sarcoma	0.000108044902200899
DB00812	Phenylbutazone	DOID:139	Papilloma	0.000107777589112845
DB00641	Simvastatin	DOID:11612	Polycystic Ovary Syndrome	0.000106125315651351
DB00688	Mycophenolic Acid	DOID:707	Lymphoma, B-Cell	0.000105851691056313
DB01132	Pioglitazone	DOID:139	Papilloma	0.000102025101906489
DB01248	Docetaxel	DOID:4235	Sarcoma	0.000101818558717159
DB00997	Doxorubicin	DOID:4235	Sarcoma	0.000100872487519388
DB01101	Capecitabine	DOID:299	Adenocarcinoma	0.000100664541881124
DB00635	Prednisone	DOID:9119	Leukemia, Myeloid, Acute	9.99543505822431e-05
DB00783	Estradiol	DOID:299	Adenocarcinoma	9.71170963978696e-05
DB00482	Celecoxib	DOID:769	Neuroblastoma	9.68530150478042e-05
DB00762	Irinotecan	DOID:769	Neuroblastoma	9.66539009908396e-05
DB00987	Cytarabine	DOID:8864	Leukemia, Monocytic, Acute	9.48879974880246e-05
DB00399	Zoledronic Acid	DOID:4305	Giant Cell Tumor of Bone	9.47314110287811e-05
DB01393	Bezafibrate	DOID:3172	Adenoma	9.27505216815616e-05
DB08059	Wortmannin	DOID:299	Adenocarcinoma	9.23704717400997e-05
DB12298	5-hydroxymethylfurfural	DOID:139	Papilloma	9.21043218600967e-05
DB00783	Estradiol	DOID:3247	Rhabdomyosarcoma	9.02610034450579e-05
DB01008	Busulfan	DOID:769	Neuroblastoma	8.98987712006361e-05
DB00945	Aspirin	DOID:3172	Adenoma	8.9479301327744e-05
DB06774	Capsaicin	DOID:139	Papilloma	8.48161039295192e-05
DB00293	raltitrexed	DOID:2645	Mesothelioma	8.48137303429836e-05
DB00773	Etoposide	DOID:2645	Mesothelioma	8.41317678506037e-05
DB01188	Ciclopirox	DOID:299	Adenocarcinoma	8.27201850598369e-05
DB00636	Clofibrate	DOID:3507	Dermatofibrosarcoma	8.14475612744836e-05
DB00928	Azacitidine	DOID:4235	Sarcoma	8.08840939723332e-05
DB00158	Folic Acid	DOID:11612	Polycystic Ovary Syndrome	7.74972247482575e-05
DB00530	Erlotinib Hydrochloride	DOID:2645	Mesothelioma	7.61256885099537e-05
DB01188	Ciclopirox	DOID:3247	Rhabdomyosarcoma	7.58640918014919e-05
DB07352	Apigenin	DOID:3070	Glioma	7.58231762388872e-05
DB01390	Sodium Bicarbonate	DOID:139	Papilloma	7.48453327105714e-05
DB14513	Magnesium	DOID:3172	Adenoma	7.44567519665451e-05
DB00698	Nitrofurantoin	DOID:2671	Carcinoma, Transitional Cell	7.35107795326595e-05
DB02656	2-(4-morpholinyl)-8-phenyl-4H-1-benzopyran-4-one	DOID:3070	Glioma	7.10595869855557e-05
DB00958	Carboplatin	DOID:769	Neuroblastoma	7.04426732136554e-05
DB14574	Cobalt	DOID:3247	Rhabdomyosarcoma	6.90296171469984e-05
DB12418	Saccharin	DOID:2671	Carcinoma, Transitional Cell	6.46541524493838e-05
DB01168	Procarbazine	DOID:2671	Carcinoma, Transitional Cell	6.22010843712648e-05
DB00309	Vindesine	DOID:769	Neuroblastoma	5.50984002119503e-05
DB01593	Zinc	DOID:11612	Polycystic Ovary Syndrome	5.40427356627848e-05
DB00262	Carmustine	DOID:4844	Ependymoma	5.1315906144378e-05
DB00531	Cyclophosphamide	DOID:769	Neuroblastoma	5.00383051660336e-05
DB01030	Topotecan	DOID:9538	Multiple Myeloma	4.42918004385229e-05
DB01234	Dexamethasone	DOID:3070	Glioma	4.30287759929926e-05
DB01030	Topotecan	DOID:299	Adenocarcinoma	4.07874866265034e-05
DB00882	Clomiphene	DOID:299	Adenocarcinoma	3.86530140044361e-05
DB00290	Bleomycin	DOID:3308	Carcinoma, Embryonal	3.82520156661514e-05
DB08865	Crizotinib	DOID:769	Neuroblastoma	3.71235156607086e-05
DB01229	Paclitaxel	DOID:3070	Glioma	3.17120837474705e-05
DB00515	Cisplatin	DOID:769	Neuroblastoma	2.89902676774978e-05
DB00570	Vinblastine	DOID:8543	Hodgkin Disease	2.87763505828487e-05
DB00158	Folic Acid	DOID:3172	Adenoma	2.82961790580849e-05
DB00262	Carmustine	DOID:4928	Cholangiocarcinoma	2.61542226027145e-05
DB01083	Orlistat	DOID:1040	Leukemia, Lymphocytic, Chronic, B-Cell	2.61469852868013e-05
DB03783	Phenacetin	DOID:2671	Carcinoma, Transitional Cell	2.54293306301279e-05
DB00603	Medroxyprogesterone Acetate	DOID:3172	Adenoma	2.41386721400172e-05
DB00997	Doxorubicin	DOID:769	Neuroblastoma	2.18178524484247e-05
DB00675	Tamoxifen	DOID:3070	Glioma	2.17380062168537e-05
DB09276	Gold Sodium Thiomalate	DOID:3172	Adenoma	2.1083119739751e-05
DB01200	Bromocriptine	DOID:3172	Adenoma	2.10463801580962e-05
DB00563	Methotrexate	DOID:5241	Hemangioblastoma	2.00127707528086e-05
DB11091	Hydrogen Peroxide	DOID:139	Papilloma	1.81972870992864e-05
DB00694	Daunorubicin	DOID:1618	Fibroadenoma	1.6451854646049e-05
DB00860	Prednisolone	DOID:255	Hemangioma	1.52993761655673e-05
DB00541	Vincristine	DOID:3070	Glioma	1.39348308564324e-05
DB00741	Hydrocortisone	DOID:3247	Rhabdomyosarcoma	1.38730675794396e-05
DB00188	Bortezomib	DOID:769	Neuroblastoma	1.0314833161551e-05
DB00197	Troglitazone	DOID:3070	Glioma	9.89160383468857e-06
DB00995	Auranofin	DOID:3172	Adenoma	9.67840604398917e-06
DB00184	Nicotine	DOID:2671	Carcinoma, Transitional Cell	6.75518386311635e-06
DB00201	Caffeine	DOID:3172	Adenoma	4.55214388878078e-06
DB00853	Temozolomide	DOID:8632	Sarcoma, Kaposi	1.59865035836981e-06
DB00541	Vincristine	DOID:715	Leukemia, T-Cell	7.62510534602079e-07
DB09110	Mesna	DOID:3247	Rhabdomyosarcoma	-2.52405234608954e-07
DB00428	Streptozocin	DOID:299	Adenocarcinoma	-2.22308869413101e-06
DB00987	Cytarabine	DOID:1040	Leukemia, Lymphocytic, Chronic, B-Cell	-5.80201738953345e-06
DB08828	HhAntag691	DOID:2513	Carcinoma, Basal Cell	-8.56079636543661e-06
DB00624	Testosterone	DOID:11612	Polycystic Ovary Syndrome	-1.07611694705745e-05
DB00262	Carmustine	DOID:3192	Neurilemmoma	-1.15036803395863e-05
DB11616	pirarubicin	DOID:5485	Sarcoma, Synovial	-1.1863703927889e-05
DB01181	Ifosfamide	DOID:2994	Neoplasms, Germ Cell and Embryonal	-1.19593651602967e-05
DB00399	Zoledronic Acid	DOID:2645	Mesothelioma	-1.31148638086165e-05
DB01065	Melatonin	DOID:4928	Cholangiocarcinoma	-1.35565542351279e-05
DB00773	Etoposide	DOID:2994	Neoplasms, Germ Cell and Embryonal	-1.45404810109051e-05
DB00851	Dacarbazine	DOID:299	Adenocarcinoma	-1.6601401577554e-05
DB00661	Verapamil	DOID:687	Hepatoblastoma	-1.87686832370804e-05
DB00795	Sulfasalazine	DOID:139	Papilloma	-1.90128360715303e-05
DB00531	Cyclophosphamide	DOID:3308	Carcinoma, Embryonal	-1.98757210612133e-05
DB01204	Mitoxantrone	DOID:2671	Carcinoma, Transitional Cell	-2.0125007823002e-05
DB02994	Cacodylic Acid	DOID:3172	Adenoma	-2.15025188168849e-05
DB00806	Pentoxifylline	DOID:1037	Leukemia, Lymphoid	-2.22252620189489e-05
DB00851	Dacarbazine	DOID:3247	Rhabdomyosarcoma	-2.3457495154644e-05
DB00829	Diazepam	DOID:2671	Carcinoma, Transitional Cell	-2.79126942920871e-05
DB00773	Etoposide	DOID:9538	Multiple Myeloma	-2.93361513207246e-05
DB01181	Ifosfamide	DOID:299	Adenocarcinoma	-3.02593498395787e-05
DB00293	raltitrexed	DOID:299	Adenocarcinoma	-3.21585020614246e-05
DB00773	Etoposide	DOID:299	Adenocarcinoma	-3.28404651452341e-05
DB13182	daidzein	DOID:299	Adenocarcinoma	-3.48194935542168e-05
DB01181	Ifosfamide	DOID:3247	Rhabdomyosarcoma	-3.71154435535592e-05
DB01065	Melatonin	DOID:3172	Adenoma	-3.71274456793524e-05
DB00773	Etoposide	DOID:3247	Rhabdomyosarcoma	-3.96965580880537e-05
DB00762	Irinotecan	DOID:3181	Oligodendroglioma	-3.96992593615364e-05
DB01042	Melphalan	DOID:8584	Burkitt Lymphoma	-3.98463414394978e-05
DB01234	Dexamethasone	DOID:3355	Fibrosarcoma	-4.01021745806696e-05
DB00530	Erlotinib Hydrochloride	DOID:299	Adenocarcinoma	-4.08465442873762e-05
DB00305	Mitomycin	DOID:2671	Carcinoma, Transitional Cell	-4.32264440664576e-05
DB09110	Mesna	DOID:4235	Sarcoma	-4.33364593090055e-05
DB00104	Octreotide	DOID:3172	Adenoma	-4.49025383942592e-05
DB00783	Estradiol	DOID:11612	Polycystic Ovary Syndrome	-4.61882294597871e-05
DB01042	Melphalan	DOID:707	Lymphoma, B-Cell	-5.03588619523154e-05
DB00515	Cisplatin	DOID:687	Hepatoblastoma	-5.20277888819143e-05
DB00428	Streptozocin	DOID:4235	Sarcoma	-5.21632353765455e-05
DB00635	Prednisone	DOID:8584	Burkitt Lymphoma	-5.58352419763319e-05
DB00501	Cimetidine	DOID:349	Carcinoma, Signet Ring Cell	-5.77129112609986e-05
DB00619	Imatinib Mesylate	DOID:3070	Glioma	-5.96530530698747e-05
DB00361	Vinorelbine	DOID:2645	Mesothelioma	-6.28488132310701e-05
DB00252	Phenytoin	DOID:9538	Multiple Myeloma	-6.3591646877692e-05
DB04066	trans-3-(4'-hydroxyphenyl)-2-propenoic acid	DOID:299	Adenocarcinoma	-6.56616345543481e-05
DB01041	Thalidomide	DOID:1040	Leukemia, Lymphocytic, Chronic, B-Cell	-6.57119647768378e-05
DB00635	Prednisone	DOID:707	Lymphoma, B-Cell	-6.63477618389474e-05
DB00851	Dacarbazine	DOID:4235	Sarcoma	-6.65415486385545e-05
DB06755	beta Carotene	DOID:3070	Glioma	-6.87345547139562e-05
DB00007	Leuprolide	DOID:299	Adenocarcinoma	-6.97802764555444e-05
DB00262	Carmustine	DOID:3181	Oligodendroglioma	-7.02582395233908e-05
DB00126	Ascorbic Acid	DOID:139	Papilloma	-7.04867691161404e-05
DB02709	Resveratrol	DOID:3070	Glioma	-7.84824681153151e-05
DB01181	Ifosfamide	DOID:4235	Sarcoma	-8.01994968613884e-05
DB00563	Methotrexate	DOID:3070	Glioma	-8.12672619838195e-05
DB01041	Thalidomide	DOID:8632	Sarcoma, Kaposi	-8.20610412127221e-05
DB00773	Etoposide	DOID:4235	Sarcoma	-8.27806120332619e-05
DB01229	Paclitaxel	DOID:2671	Carcinoma, Transitional Cell	-8.52030312708529e-05
DB01204	Mitoxantrone	DOID:1040	Leukemia, Lymphocytic, Chronic, B-Cell	-8.64884948958422e-05
DB00445	Epirubicin	DOID:4235	Sarcoma	-8.79831080031201e-05
DB01030	Topotecan	DOID:769	Neuroblastoma	-8.8207295235343e-05
DB02709	Resveratrol	DOID:715	Leukemia, T-Cell	-9.16547874699192e-05
DB00945	Aspirin	DOID:349	Carcinoma, Signet Ring Cell	-9.17808326919012e-05
DB00675	Tamoxifen	DOID:2671	Carcinoma, Transitional Cell	-9.51771087421283e-05
DB04216	Quercetin	DOID:4236	Carcinosarcoma	-9.87781251365893e-05
DB00541	Vincristine	DOID:2671	Carcinoma, Transitional Cell	-0.000102980284205578
DB00882	Clomiphene	DOID:11612	Polycystic Ovary Syndrome	-0.000104652311882114
DB00563	Methotrexate	DOID:3371	Chondrosarcoma	-0.000105384493220007
DB00126	Ascorbic Acid	DOID:3070	Glioma	-0.00011133571238231
DB09110	Mesna	DOID:769	Neuroblastoma	-0.000122391093646597
DB00993	Azathioprine	DOID:255	Hemangioma	-0.000124278593336691
DB00399	Zoledronic Acid	DOID:9538	Multiple Myeloma	-0.00012658278214045
DB00641	Simvastatin	DOID:3070	Glioma	-0.000131708683002385
DB07232	veliparib	DOID:299	Adenocarcinoma	-0.000139844309698545
DB01327	Cefazolin	DOID:2671	Carcinoma, Transitional Cell	-0.000140123813557158
DB01169	Arsenic Trioxide	DOID:3070	Glioma	-0.000140845433197034
DB00851	Dacarbazine	DOID:769	Neuroblastoma	-0.000145596183116381
DB00331	Metformin	DOID:11612	Polycystic Ovary Syndrome	-0.000146232868307006
DB00255	Diethylstilbestrol	DOID:4468	Adenocarcinoma, Clear Cell	-0.00015259636651016
DB01169	Arsenic Trioxide	DOID:715	Leukemia, T-Cell	-0.000154017752417634
DB00762	Irinotecan	DOID:3070	Glioma	-0.000155490641715439
DB01181	Ifosfamide	DOID:769	Neuroblastoma	-0.000159254131068209
DB02709	Resveratrol	DOID:8864	Leukemia, Monocytic, Acute	-0.000161071053768669
DB00531	Cyclophosphamide	DOID:139	Papilloma	-0.000161257293841977
DB00773	Etoposide	DOID:769	Neuroblastoma	-0.000161835247351305
DB00783	Estradiol	DOID:5119	Ovarian Cysts	-0.000161835799683319
DB02994	Cacodylic Acid	DOID:139	Papilloma	-0.000169286528818924
DB01005	Hydroxyurea	DOID:299	Adenocarcinoma	-0.00016936262154188
DB04365	Arecoline	DOID:139	Papilloma	-0.000169608679094102
DB01701	propylene dichloride	DOID:4928	Cholangiocarcinoma	-0.000169636273958065
DB04743	nimesulide	DOID:139	Papilloma	-0.000171021063671228
DB11082	Coal Tar	DOID:3172	Adenoma	-0.000174482149248673
DB00795	Sulfasalazine	DOID:2671	Carcinoma, Transitional Cell	-0.000176776892560349
DB00361	Vinorelbine	DOID:299	Adenocarcinoma	-0.000179821046310702
DB00958	Carboplatin	DOID:3070	Glioma	-0.000181701870047346
DB01593	Zinc	DOID:3070	Glioma	-0.00018379126335033
DB12072	orantinib	DOID:3070	Glioma	-0.000184217711601903
DB00541	Vincristine	DOID:8632	Sarcoma, Kaposi	-0.00018569284677411
DB00262	Carmustine	DOID:3070	Glioma	-0.000186049621596796
DB00136	Calcitriol	DOID:3070	Glioma	-0.000190247660263099
DB00655	Estrone	DOID:299	Adenocarcinoma	-0.000191298788300209
DB00252	Phenytoin	DOID:769	Neuroblastoma	-0.000196090743323996
DB00563	Methotrexate	DOID:2671	Carcinoma, Transitional Cell	-0.000198182376186407
DB00441	gemcitabine	DOID:2671	Carcinoma, Transitional Cell	-0.000199995498286198
DB01005	Hydroxyurea	DOID:1037	Leukemia, Lymphoid	-0.000200152848362223
DB00531	Cyclophosphamide	DOID:3070	Glioma	-0.000202106237856492
DB01042	Melphalan	DOID:9538	Multiple Myeloma	-0.00020852211160699
DB01042	Melphalan	DOID:299	Adenocarcinoma	-0.000212026425859879
DB00541	Vincristine	DOID:5485	Sarcoma, Synovial	-0.000213495372418604
DB00531	Cyclophosphamide	DOID:715	Leukemia, T-Cell	-0.000215278557520848
DB00412	Rosiglitazone	DOID:11612	Polycystic Ovary Syndrome	-0.00021593024523503
DB11529	Melengestrol Acetate	DOID:299	Adenocarcinoma	-0.000215943801263052
DB00945	Aspirin	DOID:2671	Carcinoma, Transitional Cell	-0.000216068766902167
DB01042	Melphalan	DOID:3247	Rhabdomyosarcoma	-0.000218882518913222
DB00317	Gefitinib	DOID:2671	Carcinoma, Transitional Cell	-0.000222558041278409
DB00515	Cisplatin	DOID:3070	Glioma	-0.000223154275391213
DB00277	Theophylline	DOID:1040	Leukemia, Lymphocytic, Chronic, B-Cell	-0.000223329753181067
DB12662	naveglitazar	DOID:3355	Fibrosarcoma	-0.000223344321820418
DB01169	Arsenic Trioxide	DOID:8864	Leukemia, Monocytic, Acute	-0.00022343401850633
DB01169	Arsenic Trioxide	DOID:3355	Fibrosarcoma	-0.000223976383849966
DB00635	Prednisone	DOID:9538	Multiple Myeloma	-0.000224511012161976
DB00635	Prednisone	DOID:299	Adenocarcinoma	-0.00022801532617206
DB00860	Prednisolone	DOID:2671	Carcinoma, Transitional Cell	-0.000228079816410987
DB01248	Docetaxel	DOID:3070	Glioma	-0.000229380618398833
DB00537	Ciprofloxacin	DOID:2671	Carcinoma, Transitional Cell	-0.000234556391715712
DB01181	Ifosfamide	DOID:3192	Neurilemmoma	-0.000236852733232207
DB00877	Sirolimus	DOID:1040	Leukemia, Lymphocytic, Chronic, B-Cell	-0.000239616977697532
DB00682	Warfarin	DOID:9538	Multiple Myeloma	-0.000240996684893413
DB00188	Bortezomib	DOID:3070	Glioma	-0.000241829710458885
DB01151	Desipramine	DOID:299	Adenocarcinoma	-0.000242652481195371
DB01219	Dantrolene	DOID:2671	Carcinoma, Transitional Cell	-0.000243319928064423
DB00242	Cladribine	DOID:1040	Leukemia, Lymphocytic, Chronic, B-Cell	-0.000247574493964786
DB00997	Doxorubicin	DOID:1618	Fibroadenoma	-0.00024805427159047
DB00563	Methotrexate	DOID:2513	Carcinoma, Basal Cell	-0.000251200112894479
DB00890	Dienestrol	DOID:299	Adenocarcinoma	-0.000251281718669963
DB00635	Prednisone	DOID:1037	Leukemia, Lymphoid	-0.000258805553122909
DB00563	Methotrexate	DOID:1040	Leukemia, Lymphocytic, Chronic, B-Cell	-0.000264545863018717
DB00252	Phenytoin	DOID:687	Hepatoblastoma	-0.000277108798905024
DB01393	Bezafibrate	DOID:1040	Leukemia, Lymphocytic, Chronic, B-Cell	-0.000279161032649133
DB01006	Letrozole	DOID:11612	Polycystic Ovary Syndrome	-0.000284793528055383
DB00570	Vinblastine	DOID:2994	Neoplasms, Germ Cell and Embryonal	-0.00029797119532321
DB00958	Carboplatin	DOID:2671	Carcinoma, Transitional Cell	-0.000298616984020672
DB12257	Platinum	DOID:769	Neuroblastoma	-0.000300814577329778
DB00201	Caffeine	DOID:2671	Carcinoma, Transitional Cell	-0.000300995923613656
DB00437	Allopurinol	DOID:2671	Carcinoma, Transitional Cell	-0.000304867889648119
DB00515	Cisplatin	DOID:3355	Fibrosarcoma	-0.000306285225667835
DB01219	Dantrolene	DOID:1040	Leukemia, Lymphocytic, Chronic, B-Cell	-0.000309683414785211
DB03496	alvocidib	DOID:1040	Leukemia, Lymphocytic, Chronic, B-Cell	-0.000312100794519266
DB00853	Temozolomide	DOID:3071	Gliosarcoma	-0.000312500852157171
DB00309	Vindesine	DOID:2671	Carcinoma, Transitional Cell	-0.000313961257171841
DB00481	Raloxifene Hydrochloride	DOID:2671	Carcinoma, Transitional Cell	-0.000315533816751812
DB14085	Cadmium	DOID:2671	Carcinoma, Transitional Cell	-0.00031576983495496
DB00220	Nelfinavir	DOID:3962	Adenocarcinoma, Follicular	-0.000318518625730846
DB00531	Cyclophosphamide	DOID:2671	Carcinoma, Transitional Cell	-0.000319021351581017
DB00570	Vinblastine	DOID:3247	Rhabdomyosarcoma	-0.000323127272637336
DB01169	Arsenic Trioxide	DOID:1040	Leukemia, Lymphocytic, Chronic, B-Cell	-0.000324124033786566
DB01406	Danazol	DOID:3172	Adenoma	-0.00032675153476508
DB02994	Cacodylic Acid	DOID:2671	Carcinoma, Transitional Cell	-0.000327050586284683
DB13178	Inositol	DOID:11612	Polycystic Ovary Syndrome	-0.000332636413547693
DB00175	Pravastatin	DOID:3172	Adenoma	-0.000338881874496322
DB00515	Cisplatin	DOID:2671	Carcinoma, Transitional Cell	-0.000340069389218101
DB01042	Melphalan	DOID:769	Neuroblastoma	-0.00034102120747731
DB00290	Bleomycin	DOID:8632	Sarcoma, Kaposi	-0.00034360617900292
DB01248	Docetaxel	DOID:2671	Carcinoma, Transitional Cell	-0.00034629573208228
DB00997	Doxorubicin	DOID:2671	Carcinoma, Transitional Cell	-0.000347241804022291
DB00603	Medroxyprogesterone Acetate	DOID:1040	Leukemia, Lymphocytic, Chronic, B-Cell	-0.000347772881326092
DB00898	Ethanol	DOID:3172	Adenoma	-0.000352758536625641
DB00188	Bortezomib	DOID:2671	Carcinoma, Transitional Cell	-0.000358744824624779
DB00291	Chlorambucil	DOID:2671	Carcinoma, Transitional Cell	-0.000358852859858039
DB00993	Azathioprine	DOID:2671	Carcinoma, Transitional Cell	-0.000367657785386111
DB00970	Dactinomycin	DOID:2671	Carcinoma, Transitional Cell	-0.000369966540429034
DB01229	Paclitaxel	DOID:4552	Carcinoma, Large Cell	-0.000378416072992827
DB00925	Phenoxybenzamine	DOID:1040	Leukemia, Lymphocytic, Chronic, B-Cell	-0.000378920625818749
DB04365	Arecoline	DOID:2513	Carcinoma, Basal Cell	-0.000380390473271763
DB13178	Inositol	DOID:3172	Adenoma	-0.000381837458689471
DB00318	Codeine	DOID:2671	Carcinoma, Transitional Cell	-0.000383325015187341
DB00531	Cyclophosphamide	DOID:1040	Leukemia, Lymphocytic, Chronic, B-Cell	-0.000385384838571035
DB01356	Lithium	DOID:255	Hemangioma	-0.000390410792500295
DB01592	Iron	DOID:139	Papilloma	-0.00039689020691569
DB00997	Doxorubicin	DOID:2513	Carcinoma, Basal Cell	-0.000400259540880521
DB01006	Letrozole	DOID:5119	Ovarian Cysts	-0.000400441098665605
DB08895	tofacitinib	DOID:3172	Adenoma	-0.000403172398329099
DB00773	Etoposide	DOID:3070	Glioma	-0.000413979789107066
DB00898	Ethanol	DOID:255	Hemangioma	-0.000414927411639954
DB00993	Azathioprine	DOID:2513	Carcinoma, Basal Cell	-0.000420675522309621
DB00530	Erlotinib Hydrochloride	DOID:3070	Glioma	-0.000421985869112962
DB00291	Chlorambucil	DOID:1040	Leukemia, Lymphocytic, Chronic, B-Cell	-0.000425216346484347
DB00997	Doxorubicin	DOID:8632	Sarcoma, Kaposi	-0.000429954367368146
DB00564	Carbamazepine	DOID:1040	Leukemia, Lymphocytic, Chronic, B-Cell	-0.000435016184819892
DB11119	Sodium Iodide	DOID:3070	Glioma	-0.000435673551666099
DB00181	Baclofen	DOID:2671	Carcinoma, Transitional Cell	-0.000449324557553726
DB00515	Cisplatin	DOID:5485	Sarcoma, Synovial	-0.000450584478631944
DB00997	Doxorubicin	DOID:5485	Sarcoma, Synovial	-0.000457756893534167
DB00635	Prednisone	DOID:255	Hemangioma	-0.000482690572735034
DB00943	Zalcitabine	DOID:0060058	Lymphoma	-0.000483798421904491
DB09110	Mesna	DOID:2671	Carcinoma, Transitional Cell	-0.000491450750799385
DB00441	gemcitabine	DOID:4552	Carcinoma, Large Cell	-0.000493208539596002
DB13950	Win 55212-2	DOID:3070	Glioma	-0.0005067756803534
DB00570	Vinblastine	DOID:3308	Carcinoma, Embryonal	-0.000515179987042758
DB04216	Quercetin	DOID:3070	Glioma	-0.000517914760675919
DB08809	Dichloroacetic Acid	DOID:3172	Adenoma	-0.000520004783519878
DB06510	muraglitazar	DOID:3172	Adenoma	-0.000523868289668272
DB01181	Ifosfamide	DOID:2671	Carcinoma, Transitional Cell	-0.000528313788232593
DB00741	Hydrocortisone	DOID:1040	Leukemia, Lymphocytic, Chronic, B-Cell	-0.000543688764544081
DB00171	Adenosine Triphosphate	DOID:4552	Carcinoma, Large Cell	-0.000576874099820934
DB01229	Paclitaxel	DOID:1967	Leiomyosarcoma	-0.000589022251555993
DB01042	Melphalan	DOID:3070	Glioma	-0.000593165750055746
DB00541	Vincristine	DOID:1967	Leiomyosarcoma	-0.000606799504417777
DB00428	Streptozocin	DOID:5485	Sarcoma, Synovial	-0.000610792616394795
DB00531	Cyclophosphamide	DOID:4552	Carcinoma, Large Cell	-0.000612234393732924
DB00252	Phenytoin	DOID:1040	Leukemia, Lymphocytic, Chronic, B-Cell	-0.00063151388619509
DB00515	Cisplatin	DOID:4552	Carcinoma, Large Cell	-0.000633282431007576
DB01181	Ifosfamide	DOID:5485	Sarcoma, Synovial	-0.000638828878035291
DB00773	Etoposide	DOID:5485	Sarcoma, Synovial	-0.000641409992805486
DB08809	Dichloroacetic Acid	DOID:139	Papilloma	-0.000667788793670243
DB06510	muraglitazar	DOID:139	Papilloma	-0.00067165229988933
DB00262	Carmustine	DOID:3071	Gliosarcoma	-0.000699776801317664
DB00531	Cyclophosphamide	DOID:3071	Gliosarcoma	-0.000715833417720191
DB00945	Aspirin	DOID:1967	Leiomyosarcoma	-0.000719887987397805
DB00635	Prednisone	DOID:2671	Carcinoma, Transitional Cell	-0.000726069765487891
DB00682	Warfarin	DOID:2671	Carcinoma, Transitional Cell	-0.000742555437685088
DB08633	O-(Chloroacetylcarbamoyl)fumagillol	DOID:2671	Carcinoma, Transitional Cell	-0.000760974773127476
DB00495	Zidovudine	DOID:8632	Sarcoma, Kaposi	-0.000785891816206752
DB00958	Carboplatin	DOID:1967	Leiomyosarcoma	-0.000802436205130264
DB00570	Vinblastine	DOID:2671	Carcinoma, Transitional Cell	-0.000814325617933209
DB00309	Vindesine	DOID:1967	Leiomyosarcoma	-0.000817780477808089
DB01181	Ifosfamide	DOID:4552	Carcinoma, Large Cell	-0.000821526830275032
DB00531	Cyclophosphamide	DOID:1967	Leiomyosarcoma	-0.000822840573267758
DB06510	muraglitazar	DOID:2671	Carcinoma, Transitional Cell	-0.000829416357107843
DB00515	Cisplatin	DOID:1967	Leiomyosarcoma	-0.000843888610464194
DB01248	Docetaxel	DOID:1967	Leiomyosarcoma	-0.000850114953938552
DB00997	Doxorubicin	DOID:1967	Leiomyosarcoma	-0.000851061025169908
DB00970	Dactinomycin	DOID:1967	Leiomyosarcoma	-0.000873785761834112
DB00938	Salmeterol Xinafoate	DOID:4310	Smooth Muscle Tumor	-0.000882530559778716
DB00570	Vinblastine	DOID:8632	Sarcoma, Kaposi	-0.000897038181394916
DB00361	Vinorelbine	DOID:4552	Carcinoma, Large Cell	-0.000971088526940528
DB00717	Norethindrone	DOID:3172	Adenoma	-0.000972695782652772
DB09110	Mesna	DOID:1967	Leiomyosarcoma	-0.000995269971699506
DB00338	Omeprazole	DOID:9206	Barrett Esophagus	-0.0010076223735353
DB00851	Dacarbazine	DOID:1967	Leiomyosarcoma	-0.00101847506054792
DB01181	Ifosfamide	DOID:1967	Leiomyosarcoma	-0.00103213300913146
DB00773	Etoposide	DOID:1967	Leiomyosarcoma	-0.00103471412501227
DB00635	Prednisone	DOID:1967	Leiomyosarcoma	-0.00122988898603144
DB01420	Testosterone Propionate	DOID:299	Adenocarcinoma	-0.00250512925660384
DB01420	Testosterone Propionate	DOID:11612	Polycystic Ovary Syndrome	-0.00264843458265443
DB11890	Cilengitide	DOID:3068	Glioblastoma	-0.00270117640280129
DB00594	Amiloride	DOID:2671	Carcinoma, Transitional Cell	-0.00441508538532426
DB13911	Eosine I Bluish	DOID:715	Leukemia, T-Cell	-0.00535543020769599
DB06757	Manganese	DOID:3068	Glioblastoma	-0.00723681099098739
DB05088	tetrathiomolybdate	DOID:2645	Mesothelioma	-0.011815079435925
DB03068	pyrimidin-2-one beta-ribofuranoside	DOID:9538	Multiple Myeloma	-0.012373871579566
DB04815	Clioquinol	DOID:9119	Leukemia, Myeloid, Acute	-0.0134334442288536
DB00724	Imiquimod	DOID:255	Hemangioma	-0.0134772883125345
DB00724	Imiquimod	DOID:2513	Carcinoma, Basal Cell	-0.0137736852413443
DB00724	Imiquimod	DOID:8632	Sarcoma, Kaposi	-0.0138033800676747
DB06174	Noscapine	DOID:3070	Glioma	-0.014691183138118
DB06174	Noscapine	DOID:715	Leukemia, T-Cell	-0.0147043554583377
DB00421	Spironolactone	DOID:11612	Polycystic Ovary Syndrome	-0.0149581370488766
DB09096	Benzoyl Peroxide	DOID:139	Papilloma	-0.0179955162525531
DB12802	picropodophyllin	DOID:9538	Multiple Myeloma	-0.0196952688735232
DB01094	hesperetin	DOID:299	Adenocarcinoma	-0.0218308973384103
DB00884	Risedronic Acid	DOID:2645	Mesothelioma	-0.0222766964545258
DB08804	Nandrolone Decanoate	DOID:255	Hemangioma	-0.0226208954008946
DB00904	Ondansetron	DOID:171	Neuroectodermal Tumors	-0.0229164161279204
DB00254	Doxycycline	DOID:0060058	Lymphoma	-0.0260448733834393
DB00281	Lidocaine	DOID:0060060	Lymphoma, Non-Hodgkin	-0.0271723340784689
DB01698	Rutin	DOID:9538	Multiple Myeloma	-0.0276153104105337
DB00583	Carnitine	DOID:0060060	Lymphoma, Non-Hodgkin	-0.0297215839901039
DB00742	Mannitol	DOID:3070	Glioma	-0.030083598998251
DB15304	Carrageenan	DOID:3355	Fibrosarcoma	-0.0316371901280283
DB14066	tetrandrine	DOID:9119	Leukemia, Myeloid, Acute	-0.033799478873932
DB00134	Methionine	DOID:3070	Glioma	-0.0344416532431446
DB08882	Linagliptin	DOID:5119	Ovarian Cysts	-0.0365062168968251
DB11175	picolinic acid	DOID:3172	Adenoma	-0.0380291352271391
DB14545	hydrocortisone hemisuccinate	DOID:0060058	Lymphoma	-0.0402167728088687
DB00571	Propranolol	DOID:255	Hemangioma	-0.0418094208668307
DB06536	tesaglitazar	DOID:255	Hemangioma	-0.0472217391732533
DB01095	Fluvastatin	DOID:9538	Multiple Myeloma	-0.0473147027498937
DB06536	tesaglitazar	DOID:3355	Fibrosarcoma	-0.0474313342021693
DB01373	Calcium	DOID:8552	Leukemia, Myelogenous, Chronic, BCR-ABL Positive	-0.0486665610612339
DB01373	Calcium	DOID:0060060	Lymphoma, Non-Hodgkin	-0.0488574632038783
DB08901	ponatinib	DOID:8552	Leukemia, Myelogenous, Chronic, BCR-ABL Positive	-0.050664369287298
DB00352	Thioguanine	DOID:9119	Leukemia, Myeloid, Acute	-0.050815993648532
DB08901	ponatinib	DOID:9119	Leukemia, Myeloid, Acute	-0.0509507376767863
DB13964	Peanut Oil	DOID:3172	Adenoma	-0.0510498736963774
DB00352	Thioguanine	DOID:1037	Leukemia, Lymphoid	-0.0511747535521324
DB01357	Mestranol	DOID:3172	Adenoma	-0.0521541685960855
DB01700	AICA ribonucleotide	DOID:3068	Glioblastoma	-0.0536386855701795
DB04868	4-methyl-N-(3-(4-methylimidazol-1-yl)-5-(trifluoromethyl)phenyl)-3-((4-pyridin-3-ylpyrimidin-2-yl)amino)benzamide	DOID:8552	Leukemia, Myelogenous, Chronic, BCR-ABL Positive	-0.0537648007295831
DB06448	lonafarnib	DOID:9538	Multiple Myeloma	-0.0581422489066003
DB08889	carfilzomib	DOID:9538	Multiple Myeloma	-0.0585301785849213
DB04865	Homoharringtonine	DOID:0060058	Lymphoma	-0.0587156354818173
DB00477	Chlorpromazine	DOID:3070	Glioma	-0.0647746831047821
DB01708	Dehydroepiandrosterone	DOID:299	Adenocarcinoma	-0.0649225223570831
DB01708	Dehydroepiandrosterone	DOID:11612	Polycystic Ovary Syndrome	-0.06506582768214
DB01179	Podophyllotoxin	DOID:2671	Carcinoma, Transitional Cell	-0.0665348325998685
DB09054	idelalisib	DOID:0060058	Lymphoma	-0.0672562155683191
DB09054	idelalisib	DOID:1037	Leukemia, Lymphoid	-0.0678769257916649
DB14322	Coconut Oil	DOID:3172	Adenoma	-0.06823641391771
DB06769	Bendamustine Hydrochloride	DOID:1037	Leukemia, Lymphoid	-0.0682503545203839
DB06769	Bendamustine Hydrochloride	DOID:1040	Leukemia, Lymphocytic, Chronic, B-Cell	-0.0687839822191983
DB00435	Nitric Oxide	DOID:0060058	Lymphoma	-0.0695215291467325
DB00435	Nitric Oxide	DOID:299	Adenocarcinoma	-0.0701114491435068
DB06641	perifosine	DOID:3068	Glioblastoma	-0.0722418235813021
DB09153	Sodium Chloride	DOID:299	Adenocarcinoma	-0.0738697090301832
DB09153	Sodium Chloride	DOID:899	Cervical Intraepithelial Neoplasia	-0.0740320665191226
DB05258	Interferon-alpha	DOID:8552	Leukemia, Myelogenous, Chronic, BCR-ABL Positive	-0.0749777803516221
DB12948	3,4-dihydroxybenzohydroxamic acid	DOID:0050902	Medulloblastoma	-0.080749329982961
DB12948	3,4-dihydroxybenzohydroxamic acid	DOID:3070	Glioma	-0.0814650045301301
DB12948	3,4-dihydroxybenzohydroxamic acid	DOID:3071	Gliosarcoma	-0.0819787317098306
DB04348	Taurocholic Acid	DOID:1967	Leiomyosarcoma	-0.0942345763187986
DB06810	Plicamycin	DOID:3247	Rhabdomyosarcoma	-0.0967629656255138
DB11752	bryostatin 1	DOID:0060060	Lymphoma, Non-Hodgkin	-0.118787061625496
DB11752	bryostatin 1	DOID:1040	Leukemia, Lymphocytic, Chronic, B-Cell	-0.119774915475196
