# Supplementary material for: DDCM: A Computational Strategy for Drug Repositioning Based on Support-Vector Regression Algorithm
Source: Int J Mol Sci. 2024 May 12;25(10):5267. doi: 10.3390/ijms25105267 (PMC11121335; doi:10.3390/ijms25105267)
Supplement: Supplementary file 1 [file ijms-25-05267-s001.zip › File S4/1_c04.588_CorScore/invasive lobular carcinoma_score.csv]

DrugBankID	DrugName	DOID	DiseaseName	score
-0.000895647510259562	0.000517347440726753
DB00603	Medroxyprogesterone Acetate	DOID:3007	Carcinoma, Ductal	0.0473908696826894
DB02709	Resveratrol	DOID:3007	Carcinoma, Ductal	0.0470828835251211
DB00997	Doxorubicin	DOID:1618	Fibroadenoma	0.042696832058609
DB00313	Valproic Acid	DOID:1618	Fibroadenoma	0.0422455248064713
DB00694	Daunorubicin	DOID:1618	Fibroadenoma	0.0420309262371355
DB01033	Mercaptopurine	DOID:9119	Leukemia, Myeloid, Acute	0.030446047530986
DB00987	Cytarabine	DOID:715	Leukemia, T-Cell	0.028781994533483
DB00531	Cyclophosphamide	DOID:715	Leukemia, T-Cell	0.0287178560639739
DB01169	Arsenic Trioxide	DOID:715	Leukemia, T-Cell	0.0286767222539788
DB02709	Resveratrol	DOID:715	Leukemia, T-Cell	0.0285451813572922
DB00541	Vincristine	DOID:715	Leukemia, T-Cell	0.0283306751050067
DB14066	tetrandrine	DOID:9119	Leukemia, Myeloid, Acute	0.0283281722042918
DB13911	Eosine I Bluish	DOID:715	Leukemia, T-Cell	0.0274867804990337
DB00188	Bortezomib	DOID:4051	Rhabdomyosarcoma, Alveolar	0.0267916631221632
DB06174	Noscapine	DOID:715	Leukemia, T-Cell	0.0262589865624617
DB02901	Dihydrotestosterone	DOID:11612	Polycystic Ovary Syndrome	0.0253611873584694
DB08882	Linagliptin	DOID:5119	Ovarian Cysts	0.0248371029211833
DB00938	Salmeterol Xinafoate	DOID:4310	Smooth Muscle Tumor	0.0247732156485452
DB01006	Letrozole	DOID:5119	Ovarian Cysts	0.0241607466482221
DB12881	indole-3-carbinol	DOID:5119	Ovarian Cysts	0.023996022977875
DB00783	Estradiol	DOID:5119	Ovarian Cysts	0.0238039916366951
DB00675	Tamoxifen	DOID:5119	Ovarian Cysts	0.0235682744642016
DB01177	Idarubicin	DOID:9119	Leukemia, Myeloid, Acute	0.0212170429796776
DB04655	metoprine	DOID:299	Adenocarcinoma	0.0207627030376965
DB01217	Anastrozole	DOID:299	Adenocarcinoma	0.0195572990234249
DB00909	Zonisamide	DOID:9538	Multiple Myeloma	0.0187881987322998
DB01033	Mercaptopurine	DOID:1037	Leukemia, Lymphoid	0.0183303813336253
DB00863	Ranitidine	DOID:9206	Barrett Esophagus	0.0182155094766001
DB01373	Calcium	DOID:8552	Leukemia, Myelogenous, Chronic, BCR-ABL Positive	0.0181443220221059
DB00428	Streptozocin	DOID:5485	Sarcoma, Synovial	0.0176976664248862
DB00997	Doxorubicin	DOID:5485	Sarcoma, Synovial	0.0176190977045336
DB00773	Etoposide	DOID:5485	Sarcoma, Synovial	0.0175383112924054
DB00515	Cisplatin	DOID:5485	Sarcoma, Synovial	0.0174906078328197
DB01181	Ifosfamide	DOID:5485	Sarcoma, Synovial	0.0171365515499808
DB00541	Vincristine	DOID:5485	Sarcoma, Synovial	0.0170784538421062
DB11616	pirarubicin	DOID:5485	Sarcoma, Synovial	0.0168605021848801
DB00213	Pantoprazole	DOID:9206	Barrett Esophagus	0.0168183038544727
DB12874	quizartinib	DOID:9119	Leukemia, Myeloid, Acute	0.0166360300299824
DB12445	nitroaspirin	DOID:9206	Barrett Esophagus	0.0164148583529471
DB00755	Tretinoin	DOID:9206	Barrett Esophagus	0.0163383262174984
DB11648	afuresertib	DOID:8543	Hodgkin Disease	0.0163379039946442
DB00448	Lansoprazole	DOID:9206	Barrett Esophagus	0.0161296470790851
DB11094	Vitamin D	DOID:2512	Basal Cell Nevus Syndrome	0.015807633500772
DB08828	HhAntag691	DOID:2512	Basal Cell Nevus Syndrome	0.0155693753929147
DB12948	3,4-dihydroxybenzohydroxamic acid	DOID:0050902	Medulloblastoma	0.015333091503744
DB04868	4-methyl-N-(3-(4-methylimidazol-1-yl)-5-(trifluoromethyl)phenyl)-3-((4-pyridin-3-ylpyrimidin-2-yl)amino)benzamide	DOID:8552	Leukemia, Myelogenous, Chronic, BCR-ABL Positive	0.015159165541311
DB00627	Niacin	DOID:9119	Leukemia, Myeloid, Acute	0.0151567185665634
DB00014	Goserelin	DOID:127	Choroid Neoplasms	0.0148716534114078
DB06412	Oxymetholone	DOID:9119	Leukemia, Myeloid, Acute	0.0144678188900168
DB00352	Thioguanine	DOID:9119	Leukemia, Myeloid, Acute	0.0141577448511147
DB05258	Interferon-alpha	DOID:8552	Leukemia, Myelogenous, Chronic, BCR-ABL Positive	0.0140404026820344
DB00755	Tretinoin	DOID:0050902	Medulloblastoma	0.0139224891780616
DB00255	Diethylstilbestrol	DOID:4468	Adenocarcinoma, Clear Cell	0.0138681387850482
DB01420	Testosterone Propionate	DOID:299	Adenocarcinoma	0.0138536934490238
DB04572	Thiotepa	DOID:0050902	Medulloblastoma	0.0138319849556331
DB00853	Temozolomide	DOID:0050902	Medulloblastoma	0.0137754255257283
DB00773	Etoposide	DOID:0050902	Medulloblastoma	0.0137740642028596
DB00987	Cytarabine	DOID:0050902	Medulloblastoma	0.0137655261809999
DB00783	Estradiol	DOID:0050902	Medulloblastoma	0.0137520308917729
DB00515	Cisplatin	DOID:0050902	Medulloblastoma	0.013726360743296
DB00563	Methotrexate	DOID:0050902	Medulloblastoma	0.0137205089916866
DB00531	Cyclophosphamide	DOID:0050902	Medulloblastoma	0.0137013877113592
DB01169	Arsenic Trioxide	DOID:0050902	Medulloblastoma	0.0136602539015049
DB01008	Busulfan	DOID:0050902	Medulloblastoma	0.0136595736684329
DB02546	Vorinostat	DOID:0050902	Medulloblastoma	0.013649698180571
DB00262	Carmustine	DOID:0050902	Medulloblastoma	0.013635924837309
DB00188	Bortezomib	DOID:0050902	Medulloblastoma	0.013611439238433
DB00958	Carboplatin	DOID:0050902	Medulloblastoma	0.0136039363274671
DB01168	Procarbazine	DOID:0050902	Medulloblastoma	0.0135955934757493
DB01042	Melphalan	DOID:0050902	Medulloblastoma	0.0135283647937711
DB00590	Doxazosin	DOID:127	Choroid Neoplasms	0.0134706708970828
DB11617	Aclarubicin	DOID:9119	Leukemia, Myeloid, Acute	0.0133957651657612
DB00398	Sorafenib	DOID:0050902	Medulloblastoma	0.0133643508687228
DB00541	Vincristine	DOID:0050902	Medulloblastoma	0.0133142067525318
DB00815	Sodium Dodecyl Sulfate	DOID:299	Adenocarcinoma	0.0132605802496897
DB00650	Leucovorin	DOID:0050902	Medulloblastoma	0.013180449378482
DB00860	Prednisolone	DOID:9119	Leukemia, Myeloid, Acute	0.0131462839965183
DB00755	Tretinoin	DOID:9119	Leukemia, Myeloid, Acute	0.0130890266087252
DB01234	Dexamethasone	DOID:9119	Leukemia, Myeloid, Acute	0.0130832717123288
DB11094	Vitamin D	DOID:9119	Leukemia, Myeloid, Acute	0.0130546094772318
DB01248	Docetaxel	DOID:9119	Leukemia, Myeloid, Acute	0.0130471470390172
DB00997	Doxorubicin	DOID:9119	Leukemia, Myeloid, Acute	0.0130213880457091
DB00603	Medroxyprogesterone Acetate	DOID:9119	Leukemia, Myeloid, Acute	0.0130032365929516
DB00773	Etoposide	DOID:9119	Leukemia, Myeloid, Acute	0.0129406016335734
DB00987	Cytarabine	DOID:9119	Leukemia, Myeloid, Acute	0.0129320636117411
DB00197	Troglitazone	DOID:9119	Leukemia, Myeloid, Acute	0.012911304003285
DB00563	Methotrexate	DOID:9119	Leukemia, Myeloid, Acute	0.0128870464224146
DB00136	Calcitriol	DOID:9119	Leukemia, Myeloid, Acute	0.0128743920942878
DB00531	Cyclophosphamide	DOID:9119	Leukemia, Myeloid, Acute	0.0128679251420619
DB00523	Alitretinoin	DOID:9119	Leukemia, Myeloid, Acute	0.0128361972340153
DB01262	Decitabine	DOID:9119	Leukemia, Myeloid, Acute	0.012827501835639
DB01169	Arsenic Trioxide	DOID:9119	Leukemia, Myeloid, Acute	0.012826791332173
DB01008	Busulfan	DOID:9119	Leukemia, Myeloid, Acute	0.0128261110991836
DB00762	Irinotecan	DOID:9119	Leukemia, Myeloid, Acute	0.012820797647396
DB00437	Allopurinol	DOID:9119	Leukemia, Myeloid, Acute	0.0128184485875644
DB03496	alvocidib	DOID:9119	Leukemia, Myeloid, Acute	0.0128014454318949
DB00188	Bortezomib	DOID:9119	Leukemia, Myeloid, Acute	0.012777976669137
DB00812	Phenylbutazone	DOID:9119	Leukemia, Myeloid, Acute	0.0127749756517838
DB12025	triptolide	DOID:9119	Leukemia, Myeloid, Acute	0.0127723863219468
DB00958	Carboplatin	DOID:9119	Leukemia, Myeloid, Acute	0.0127704737582071
DB00608	Chloroquine	DOID:9119	Leukemia, Myeloid, Acute	0.0127513002499214
DB00746	Deferoxamine	DOID:9119	Leukemia, Myeloid, Acute	0.0127365962910821
DB00928	Azacitidine	DOID:9119	Leukemia, Myeloid, Acute	0.0127359433195785
DB00276	Amsacrine	DOID:9119	Leukemia, Myeloid, Acute	0.0127354704093808
DB01393	Bezafibrate	DOID:9119	Leukemia, Myeloid, Acute	0.0127152911246464
DB12429	2-(2-chloro-4-iodophenylamino)-N-cyclopropylmethoxy-3,4-difluorobenzamide	DOID:9119	Leukemia, Myeloid, Acute	0.0127138278349473
DB01041	Thalidomide	DOID:9119	Leukemia, Myeloid, Acute	0.0127057955903678
DB02709	Resveratrol	DOID:9119	Leukemia, Myeloid, Acute	0.0126952504354349
DB01229	Paclitaxel	DOID:9119	Leukemia, Myeloid, Acute	0.012666623342847
DB01188	Ciclopirox	DOID:9119	Leukemia, Myeloid, Acute	0.0126522288690886
DB08865	Crizotinib	DOID:9119	Leukemia, Myeloid, Acute	0.0126292279651454
DB00328	Indomethacin	DOID:9119	Leukemia, Myeloid, Acute	0.0126046945986122
DB00313	Valproic Acid	DOID:9119	Leukemia, Myeloid, Acute	0.0125700807934701
DB00242	Cladribine	DOID:9119	Leukemia, Myeloid, Acute	0.0125687462086753
DB01181	Ifosfamide	DOID:9119	Leukemia, Myeloid, Acute	0.0125388418910514
DB00398	Sorafenib	DOID:9119	Leukemia, Myeloid, Acute	0.0125308882994344
DB09073	palbociclib	DOID:9119	Leukemia, Myeloid, Acute	0.0125184327479924
DB00541	Vincristine	DOID:9119	Leukemia, Myeloid, Acute	0.0124807441832688
DB03057	Malondialdehyde	DOID:8552	Leukemia, Myelogenous, Chronic, BCR-ABL Positive	0.0124604863598779
DB01005	Hydroxyurea	DOID:9119	Leukemia, Myeloid, Acute	0.0124479191417049
DB00635	Prednisone	DOID:9119	Leukemia, Myeloid, Acute	0.0124069933801186
DB00694	Daunorubicin	DOID:9119	Leukemia, Myeloid, Acute	0.0123554822241985
DB01204	Mitoxantrone	DOID:9119	Leukemia, Myeloid, Acute	0.0123521264998893
DB00860	Prednisolone	DOID:8552	Leukemia, Myelogenous, Chronic, BCR-ABL Positive	0.0123059513625721
DB11616	pirarubicin	DOID:9119	Leukemia, Myeloid, Acute	0.0122627925260216
DB01094	hesperetin	DOID:299	Adenocarcinoma	0.0122586563955961
DB00755	Tretinoin	DOID:8552	Leukemia, Myelogenous, Chronic, BCR-ABL Positive	0.0122486939748558
DB01234	Dexamethasone	DOID:8552	Leukemia, Myelogenous, Chronic, BCR-ABL Positive	0.0122429390784549
DB00309	Vindesine	DOID:8552	Leukemia, Myelogenous, Chronic, BCR-ABL Positive	0.0122240344412637
DB00860	Prednisolone	DOID:8584	Burkitt Lymphoma	0.0121801217571831
DB04572	Thiotepa	DOID:8552	Leukemia, Myelogenous, Chronic, BCR-ABL Positive	0.0121581897525153
DB06728	aniline	DOID:4235	Sarcoma	0.0121424105471094
DB01030	Topotecan	DOID:299	Adenocarcinoma	0.0121266230429024
DB01234	Dexamethasone	DOID:8584	Burkitt Lymphoma	0.0121171094730388
DB00987	Cytarabine	DOID:8552	Leukemia, Myelogenous, Chronic, BCR-ABL Positive	0.0120917309778983
DB00997	Doxorubicin	DOID:8584	Burkitt Lymphoma	0.0120552258064778
DB01645	Genistein	DOID:299	Adenocarcinoma	0.0120444207635591
DB00531	Cyclophosphamide	DOID:8552	Leukemia, Myelogenous, Chronic, BCR-ABL Positive	0.0120275925083443
DB00860	Prednisolone	DOID:299	Adenocarcinoma	0.0120209189228919
DB01065	Melatonin	DOID:299	Adenocarcinoma	0.0120065428019902
DB00317	Gefitinib	DOID:299	Adenocarcinoma	0.0120031127375912
DB01174	Phenobarbital	DOID:299	Adenocarcinoma	0.0119989047885936
DB05076	Fenretinide	DOID:299	Adenocarcinoma	0.0119911642800027
DB01262	Decitabine	DOID:8552	Leukemia, Myelogenous, Chronic, BCR-ABL Positive	0.0119871692017652
DB01169	Arsenic Trioxide	DOID:8552	Leukemia, Myelogenous, Chronic, BCR-ABL Positive	0.01198645869834
DB01008	Busulfan	DOID:8552	Leukemia, Myelogenous, Chronic, BCR-ABL Positive	0.0119857784653258
DB00437	Allopurinol	DOID:8552	Leukemia, Myelogenous, Chronic, BCR-ABL Positive	0.0119781159537678
DB02546	Vorinostat	DOID:8552	Leukemia, Myelogenous, Chronic, BCR-ABL Positive	0.0119759029773329
DB00428	Streptozocin	DOID:299	Adenocarcinoma	0.0119745916926315
DB00773	Etoposide	DOID:8584	Burkitt Lymphoma	0.0119744393943246
DB00987	Cytarabine	DOID:8584	Burkitt Lymphoma	0.0119659013724824
DB12418	Saccharin	DOID:299	Adenocarcinoma	0.0119459852648924
DB00305	Mitomycin	DOID:299	Adenocarcinoma	0.0119434297828707
DB00309	Vindesine	DOID:299	Adenocarcinoma	0.0119390020015851
DB00188	Bortezomib	DOID:8552	Leukemia, Myelogenous, Chronic, BCR-ABL Positive	0.0119376440352814
DB09153	Sodium Chloride	DOID:299	Adenocarcinoma	0.0119373901587578
DB00441	gemcitabine	DOID:299	Adenocarcinoma	0.011925579708671
DB01248	Docetaxel	DOID:299	Adenocarcinoma	0.0119217819655165
DB00563	Methotrexate	DOID:8584	Burkitt Lymphoma	0.0119208841830633
DB00977	Ethinyl Estradiol	DOID:299	Adenocarcinoma	0.0119200050655395
DB03843	Formaldehyde	DOID:299	Adenocarcinoma	0.0119170288224052
DB00717	Norethindrone	DOID:3172	Adenoma	0.0119079353395745
DB06825	Triptorelin Pamoate	DOID:299	Adenocarcinoma	0.0119031865765769
DB00531	Cyclophosphamide	DOID:8584	Burkitt Lymphoma	0.0119017629028483
DB00605	Sulindac	DOID:299	Adenocarcinoma	0.0118966866542615
DB00997	Doxorubicin	DOID:299	Adenocarcinoma	0.0118960229721346
DB03568	Butyric Acid	DOID:299	Adenocarcinoma	0.0118894239442031
DB00603	Medroxyprogesterone Acetate	DOID:299	Adenocarcinoma	0.0118778715194474
DB01169	Arsenic Trioxide	DOID:8584	Burkitt Lymphoma	0.0118606290929683
DB02709	Resveratrol	DOID:8552	Leukemia, Myelogenous, Chronic, BCR-ABL Positive	0.0118549178015335
DB00619	Imatinib Mesylate	DOID:8552	Leukemia, Myelogenous, Chronic, BCR-ABL Positive	0.0118269838692276
DB00322	Floxuridine	DOID:299	Adenocarcinoma	0.0118245936648144
DB00183	Pentagastrin	DOID:299	Adenocarcinoma	0.0118243991353566
DB00104	Octreotide	DOID:299	Adenocarcinoma	0.0118188143334001
DB00945	Aspirin	DOID:299	Adenocarcinoma	0.0118166349718091
DB00773	Etoposide	DOID:299	Adenocarcinoma	0.0118152365600047
DB08398	2-amino-1-methyl-6-phenylimidazo(4,5-b)pyridine	DOID:299	Adenocarcinoma	0.0118111989395539
DB00624	Testosterone	DOID:299	Adenocarcinoma	0.0117935012241907
DB00783	Estradiol	DOID:299	Adenocarcinoma	0.0117932032489461
DB06732	beta-Naphthoflavone	DOID:3172	Adenoma	0.0117913854359187
DB00515	Cisplatin	DOID:299	Adenocarcinoma	0.0117675331004505
DB00328	Indomethacin	DOID:8552	Leukemia, Myelogenous, Chronic, BCR-ABL Positive	0.01176436196484
DB00563	Methotrexate	DOID:299	Adenocarcinoma	0.0117616813488619
DB00531	Cyclophosphamide	DOID:299	Adenocarcinoma	0.011742560068582
DB00544	Fluorouracil	DOID:299	Adenocarcinoma	0.0117420937822041
DB00993	Azathioprine	DOID:299	Adenocarcinoma	0.0117327007669481
DB09110	Mesna	DOID:8584	Burkitt Lymphoma	0.0117301478339176
DB01042	Melphalan	DOID:8584	Burkitt Lymphoma	0.0117287399853203
DB00201	Caffeine	DOID:299	Adenocarcinoma	0.0117242198729156
DB01169	Arsenic Trioxide	DOID:299	Adenocarcinoma	0.0117014262587198
DB00762	Irinotecan	DOID:299	Adenocarcinoma	0.0116954325738535
DB02546	Vorinostat	DOID:299	Adenocarcinoma	0.0116908705376296
DB00398	Sorafenib	DOID:8552	Leukemia, Myelogenous, Chronic, BCR-ABL Positive	0.0116905556655632
DB00996	Gabapentin	DOID:299	Adenocarcinoma	0.0116889166160995
DB00262	Carmustine	DOID:299	Adenocarcinoma	0.0116770971945136
DB00482	Celecoxib	DOID:299	Adenocarcinoma	0.0116740480998633
DB13182	daidzein	DOID:299	Adenocarcinoma	0.0116507232928691
DB00361	Vinorelbine	DOID:299	Adenocarcinoma	0.0116455737849412
DB00958	Carboplatin	DOID:299	Adenocarcinoma	0.0116451086847498
DB00541	Vincristine	DOID:8552	Leukemia, Myelogenous, Chronic, BCR-ABL Positive	0.0116404115494576
DB01168	Procarbazine	DOID:299	Adenocarcinoma	0.0116367658329156
DB00655	Estrone	DOID:299	Adenocarcinoma	0.0116329064654507
DB11529	Melengestrol Acetate	DOID:299	Adenocarcinoma	0.011629037772224
DB00276	Amsacrine	DOID:299	Adenocarcinoma	0.0116101053358239
DB01005	Hydroxyurea	DOID:8552	Leukemia, Myelogenous, Chronic, BCR-ABL Positive	0.0116075865079839
DB00357	Aminoglutethimide	DOID:299	Adenocarcinoma	0.0115932709103657
DB01181	Ifosfamide	DOID:8584	Burkitt Lymphoma	0.0115726796518947
DB02709	Resveratrol	DOID:299	Adenocarcinoma	0.0115698853619861
DB01042	Melphalan	DOID:299	Adenocarcinoma	0.0115695371510717
DB00951	Isoniazid	DOID:299	Adenocarcinoma	0.0115668151800249
DB00675	Tamoxifen	DOID:299	Adenocarcinoma	0.0115574860764357
DB00257	Clotrimazole	DOID:299	Adenocarcinoma	0.0115542738971839
DB01050	Ibuprofen	DOID:299	Adenocarcinoma	0.0115438828565288
DB01229	Paclitaxel	DOID:299	Adenocarcinoma	0.0115412582692855
DB01380	Cortisone	DOID:299	Adenocarcinoma	0.0115315240891509
DB01188	Ciclopirox	DOID:299	Adenocarcinoma	0.0115268637956838
DB00541	Vincristine	DOID:8584	Burkitt Lymphoma	0.0115145819440019
DB08865	Crizotinib	DOID:299	Adenocarcinoma	0.0115038628917126
DB00291	Chlorambucil	DOID:299	Adenocarcinoma	0.0115022383960434
DB07232	veliparib	DOID:299	Adenocarcinoma	0.0114973356445189
DB00255	Diethylstilbestrol	DOID:299	Adenocarcinoma	0.011497044062806
DB01101	Capecitabine	DOID:299	Adenocarcinoma	0.0114864513972512
DB04743	nimesulide	DOID:299	Adenocarcinoma	0.0114846042619106
DB00882	Clomiphene	DOID:299	Adenocarcinoma	0.0114811000324869
DB00328	Indomethacin	DOID:299	Adenocarcinoma	0.0114793295251692
DB08059	Wortmannin	DOID:299	Adenocarcinoma	0.0114677253988952
DB00741	Hydrocortisone	DOID:8584	Burkitt Lymphoma	0.0114655510209941
DB00851	Dacarbazine	DOID:299	Adenocarcinoma	0.0114627508457697
DB00530	Erlotinib Hydrochloride	DOID:299	Adenocarcinoma	0.0114512351633458
DB00313	Valproic Acid	DOID:299	Adenocarcinoma	0.0114447157199461
DB00635	Prednisone	DOID:8584	Burkitt Lymphoma	0.0114408311408109
DB00744	zileuton	DOID:8552	Leukemia, Myelogenous, Chronic, BCR-ABL Positive	0.0114391571067684
DB04827	Urethane	DOID:299	Adenocarcinoma	0.0114310734729555
DB00499	Flutamide	DOID:299	Adenocarcinoma	0.0114250614904604
DB07706	2-hydroxyestradiol	DOID:299	Adenocarcinoma	0.0114245011558272
DB06543	astaxanthine	DOID:299	Adenocarcinoma	0.0114241570380424
DB06724	Calcium Carbonate	DOID:299	Adenocarcinoma	0.0114220894315381
DB01181	Ifosfamide	DOID:299	Adenocarcinoma	0.0114134768175671
DB00526	Oxaliplatin	DOID:299	Adenocarcinoma	0.0114061774027711
DB13853	Anethole Trithione	DOID:299	Adenocarcinoma	0.0114008413342879
DB01436	alfacalcidol	DOID:299	Adenocarcinoma	0.0113928702580858
DB00694	Daunorubicin	DOID:8584	Burkitt Lymphoma	0.0113893199849766
DB00650	Leucovorin	DOID:8584	Burkitt Lymphoma	0.0113808245698777
DB04066	trans-3-(4'-hydroxyphenyl)-2-propenoic acid	DOID:299	Adenocarcinoma	0.01137331360809
DB00763	Methimazole	DOID:299	Adenocarcinoma	0.0113639562047028
DB00541	Vincristine	DOID:299	Adenocarcinoma	0.0113553791097703
DB11716	Misonidazole	DOID:299	Adenocarcinoma	0.0113470388710377
DB01005	Hydroxyurea	DOID:299	Adenocarcinoma	0.0113225540682979
DB00635	Prednisone	DOID:299	Adenocarcinoma	0.0112816283065642
DB01151	Desipramine	DOID:299	Adenocarcinoma	0.011279429158001
DB00007	Leuprolide	DOID:299	Adenocarcinoma	0.0112312382524266
DB00694	Daunorubicin	DOID:299	Adenocarcinoma	0.0112301171506889
DB00650	Leucovorin	DOID:299	Adenocarcinoma	0.0112216217355801
DB00563	Methotrexate	DOID:0060061	Lymphoma, T-Cell, Cutaneous	0.0112173169482965
DB00307	Bexarotene	DOID:0060061	Lymphoma, T-Cell, Cutaneous	0.0111942297732836
DB00293	raltitrexed	DOID:299	Adenocarcinoma	0.011179666528873
DB01169	Arsenic Trioxide	DOID:0060061	Lymphoma, T-Cell, Cutaneous	0.0111570618581389
DB02546	Vorinostat	DOID:0060061	Lymphoma, T-Cell, Cutaneous	0.0111465061371664
DB05294	N-(4-bromo-2-fluorophenyl)-6-methoxy-7-((1-methylpiperidin-4-yl)methoxy)quinazolin-4-amine	DOID:299	Adenocarcinoma	0.0111238763827096
DB00890	Dienestrol	DOID:299	Adenocarcinoma	0.0111197092660109
DB01420	Testosterone Propionate	DOID:11612	Polycystic Ovary Syndrome	0.0111191599672195
DB00806	Pentoxifylline	DOID:0060061	Lymphoma, T-Cell, Cutaneous	0.0109406423169792
DB00242	Cladribine	DOID:0060061	Lymphoma, T-Cell, Cutaneous	0.0108990167346536
DB06809	plerixafor octahydrochloride	DOID:3068	Glioblastoma	0.0108576844338332
DB01115	Nifedipine	DOID:127	Choroid Neoplasms	0.0107322702314601
DB01645	Genistein	DOID:127	Choroid Neoplasms	0.0106533858897058
DB00481	Raloxifene Hydrochloride	DOID:127	Choroid Neoplasms	0.0106274126808143
DB00553	Methoxsalen	DOID:0060061	Lymphoma, T-Cell, Cutaneous	0.0106026796597362
DB03843	Formaldehyde	DOID:127	Choroid Neoplasms	0.0105259939483423
DB06825	Triptorelin Pamoate	DOID:127	Choroid Neoplasms	0.0105121517026341
DB01100	Pimozide	DOID:299	Adenocarcinoma	0.010469825368702
DB00783	Estradiol	DOID:127	Choroid Neoplasms	0.0104021683750041
DB11672	Curcumin	DOID:127	Choroid Neoplasms	0.0103833703972736
DB00636	Clofibrate	DOID:127	Choroid Neoplasms	0.0103652454539553
DB00996	Gabapentin	DOID:127	Choroid Neoplasms	0.0102978817421621
DB00675	Tamoxifen	DOID:127	Choroid Neoplasms	0.0101664512024444
DB00255	Diethylstilbestrol	DOID:127	Choroid Neoplasms	0.0101060091887254
DB00925	Phenoxybenzamine	DOID:127	Choroid Neoplasms	0.0101004417760589
DB00220	Nelfinavir	DOID:3962	Adenocarcinoma, Follicular	0.00986731231000877
DB00007	Leuprolide	DOID:127	Choroid Neoplasms	0.00984020337842904
DB01406	Danazol	DOID:127	Choroid Neoplasms	0.00967178351975821
DB00302	Tranexamic Acid	DOID:127	Choroid Neoplasms	0.00963098989499832
DB01174	Phenobarbital	DOID:687	Hepatoblastoma	0.00957275743490267
DB01254	Dasatinib	DOID:8552	Leukemia, Myelogenous, Chronic, BCR-ABL Positive	0.00944693242591843
DB04815	Clioquinol	DOID:9119	Leukemia, Myeloid, Acute	0.00944123441132559
DB03057	Malondialdehyde	DOID:11612	Polycystic Ovary Syndrome	0.00944092043838074
DB01006	Letrozole	DOID:11612	Polycystic Ovary Syndrome	0.0094154247786022
DB01065	Melatonin	DOID:3172	Adenoma	0.00939020957958357
DB08809	Dichloroacetic Acid	DOID:3172	Adenoma	0.00938633606966086
DB01174	Phenobarbital	DOID:3172	Adenoma	0.00938257156613857
DB00898	Ethanol	DOID:3172	Adenoma	0.00936867492912642
DB08895	tofacitinib	DOID:3172	Adenoma	0.00934782486086028
DB01234	Dexamethasone	DOID:3172	Adenoma	0.00934157341625316
DB00515	Cisplatin	DOID:687	Hepatoblastoma	0.00934138574667656
DB12116	epigallocatechin gallate	DOID:3172	Adenoma	0.00933314519817335
DB00544	Fluorouracil	DOID:687	Hepatoblastoma	0.00931594642842618
DB00412	Rosiglitazone	DOID:11612	Polycystic Ovary Syndrome	0.00930628812882828
DB03843	Formaldehyde	DOID:3172	Adenoma	0.00930069559994172
DB00712	Flurbiprofen	DOID:3172	Adenoma	0.00929574830380835
DB01593	Zinc	DOID:11612	Polycystic Ovary Syndrome	0.00928215224612317
DB00605	Sulindac	DOID:3172	Adenoma	0.00928035343176563
DB00641	Simvastatin	DOID:11612	Polycystic Ovary Syndrome	0.00926832030058201
DB00603	Medroxyprogesterone Acetate	DOID:3172	Adenoma	0.00926153829694526
DB09276	Gold Sodium Thiomalate	DOID:3172	Adenoma	0.00923094273258084
DB00554	Piroxicam	DOID:3172	Adenoma	0.00922684638585284
DB00927	Famotidine	DOID:3172	Adenoma	0.00921394361880096
DB04539	glyphosate	DOID:11612	Polycystic Ovary Syndrome	0.00921383723212939
DB00104	Octreotide	DOID:3172	Adenoma	0.00920248111090449
DB00945	Aspirin	DOID:3172	Adenoma	0.00920030174935897
DB00853	Temozolomide	DOID:3172	Adenoma	0.00920026466054012
DB04930	Permethrin	DOID:3172	Adenoma	0.00919874920073641
DB08398	2-amino-1-methyl-6-phenylimidazo(4,5-b)pyridine	DOID:3172	Adenoma	0.00919486571718943
DB00977	Ethinyl Estradiol	DOID:11612	Polycystic Ovary Syndrome	0.00918547158374203
DB00158	Folic Acid	DOID:3172	Adenoma	0.00918341567863341
DB11672	Curcumin	DOID:3172	Adenoma	0.00915807204879572
DB00126	Ascorbic Acid	DOID:11612	Polycystic Ovary Syndrome	0.00913847686177474
DB00201	Caffeine	DOID:3172	Adenoma	0.00910788665033843
DB00331	Metformin	DOID:11612	Polycystic Ovary Syndrome	0.00909940007298389
DB00996	Gabapentin	DOID:3172	Adenoma	0.00907258339365129
DB00158	Folic Acid	DOID:11612	Polycystic Ovary Syndrome	0.00906521541927628
DB00624	Testosterone	DOID:11612	Polycystic Ovary Syndrome	0.00905896774238255
DB00842	Oxazepam	DOID:687	Hepatoblastoma	0.00905878523383388
DB00783	Estradiol	DOID:11612	Polycystic Ovary Syndrome	0.00905866976714506
DB14513	Magnesium	DOID:3172	Adenoma	0.00905492320311382
DB00197	Troglitazone	DOID:11612	Polycystic Ovary Syndrome	0.00905140544808837
DB00252	Phenytoin	DOID:687	Hepatoblastoma	0.00904511293564943
DB11135	Selenium	DOID:11612	Polycystic Ovary Syndrome	0.00902512086443216
DB02994	Cacodylic Acid	DOID:3172	Adenoma	0.00901785663133747
DB00780	Phenelzine	DOID:3172	Adenoma	0.00898583069211859
DB01393	Bezafibrate	DOID:3172	Adenoma	0.00897359282866721
DB02709	Resveratrol	DOID:3172	Adenoma	0.00895355213946138
DB11082	Coal Tar	DOID:3172	Adenoma	0.00892762584003438
DB01200	Bromocriptine	DOID:3172	Adenoma	0.00891425999643702
DB00995	Auranofin	DOID:3172	Adenoma	0.00889013333171923
DB00842	Oxazepam	DOID:3172	Adenoma	0.00886859936514284
DB00328	Indomethacin	DOID:3172	Adenoma	0.00886299630269778
DB09153	Sodium Chloride	DOID:899	Cervical Intraepithelial Neoplasia	0.00885555748786034
DB01393	Bezafibrate	DOID:11612	Polycystic Ovary Syndrome	0.00885539256933272
DB02709	Resveratrol	DOID:11612	Polycystic Ovary Syndrome	0.00883535188010957
DB04827	Urethane	DOID:3172	Adenoma	0.00881474025061825
DB00661	Verapamil	DOID:687	Hepatoblastoma	0.0087850370549048
DB01759	kojic acid	DOID:3172	Adenoma	0.00877875175013682
DB00763	Methimazole	DOID:3172	Adenoma	0.00874762298226732
DB00882	Clomiphene	DOID:11612	Polycystic Ovary Syndrome	0.00874656655065566
DB00313	Valproic Acid	DOID:11612	Polycystic Ovary Syndrome	0.00871018223819389
DB00143	Glutathione	DOID:11612	Polycystic Ovary Syndrome	0.00869209619186753
DB00499	Flutamide	DOID:11612	Polycystic Ovary Syndrome	0.00869052800863963
DB13178	Inositol	DOID:3172	Adenoma	0.00868892696620323
DB00175	Pravastatin	DOID:3172	Adenoma	0.0086835753053755
DB01708	Dehydroepiandrosterone	DOID:299	Adenocarcinoma	0.00867461663695657
DB06510	muraglitazar	DOID:3172	Adenoma	0.0086509701670033
DB13178	Inositol	DOID:11612	Polycystic Ovary Syndrome	0.00857072670693096
DB01083	Orlistat	DOID:11612	Polycystic Ovary Syndrome	0.00854852338691484
DB00421	Spironolactone	DOID:11612	Polycystic Ovary Syndrome	0.00854140649090857
DB04839	Cyproterone Acetate	DOID:11612	Polycystic Ovary Syndrome	0.00848918017338213
DB01582	Sulfamethazine	DOID:3172	Adenoma	0.00846502388080276
DB11152	Trichloroacetic Acid	DOID:3172	Adenoma	0.00845718174666765
DB01406	Danazol	DOID:3172	Adenoma	0.00844648517125191
DB06176	romidepsin	DOID:0060061	Lymphoma, T-Cell, Cutaneous	0.00840037773205013
DB00137	Lutein	DOID:11612	Polycystic Ovary Syndrome	0.00834355619126173
DB04630	Aldosterone	DOID:3172	Adenoma	0.00818939202388072
DB03733	ethylene dichloride	DOID:3172	Adenoma	0.00818829457110216
DB00336	Nitrofurazone	DOID:4440	Seminoma	0.00797948376609543
DB00773	Etoposide	DOID:4440	Seminoma	0.00791010273146481
DB01357	Mestranol	DOID:3172	Adenoma	0.00768845725507876
DB02546	Vorinostat	DOID:3246	Rhabdomyosarcoma, Embryonal	0.00755440294460154
DB00188	Bortezomib	DOID:3246	Rhabdomyosarcoma, Embryonal	0.00751614400247727
DB00884	Risedronic Acid	DOID:2645	Mesothelioma	0.00739095734049414
DB08901	ponatinib	DOID:9119	Leukemia, Myeloid, Acute	0.00713868081638479
DB00304	Desogestrel	DOID:11612	Polycystic Ovary Syndrome	0.00682266023107312
DB00446	Chloramphenicol	DOID:9119	Leukemia, Myeloid, Acute	0.00661479950939334
DB13811	oblimersen	DOID:707	Lymphoma, B-Cell	0.00651401448776284
DB08901	ponatinib	DOID:8552	Leukemia, Myelogenous, Chronic, BCR-ABL Positive	0.00629834818253315
DB04942	tamibarotene	DOID:9538	Multiple Myeloma	0.00629262656839522
DB06595	midostaurin	DOID:9119	Leukemia, Myeloid, Acute	0.00625587015949354
DB06757	Manganese	DOID:3068	Glioblastoma	0.00622169354952248
DB00422	Methylphenidate	DOID:687	Hepatoblastoma	0.00620184375825864
DB00997	Doxorubicin	DOID:2513	Carcinoma, Basal Cell	0.00618816186736296
DB00563	Methotrexate	DOID:2513	Carcinoma, Basal Cell	0.00605382024408756
DB00993	Azathioprine	DOID:2513	Carcinoma, Basal Cell	0.00602483966220661
DB08828	HhAntag691	DOID:2513	Carcinoma, Basal Cell	0.00598312519109071
DB04365	Arecoline	DOID:2513	Carcinoma, Basal Cell	0.00595856850075566
DB01708	Dehydroepiandrosterone	DOID:11612	Polycystic Ovary Syndrome	0.00594008315518867
DB00928	Azacitidine	DOID:285	Leukemia, Hairy Cell	0.00578234137395242
DB00755	Tretinoin	DOID:3247	Rhabdomyosarcoma	0.00563471995715582
DB00970	Dactinomycin	DOID:3247	Rhabdomyosarcoma	0.00562171808437192
DB00242	Cladribine	DOID:285	Leukemia, Hairy Cell	0.00561514426301067
DB00570	Vinblastine	DOID:3247	Rhabdomyosarcoma	0.00561010592012434
DB00997	Doxorubicin	DOID:3247	Rhabdomyosarcoma	0.0055670813942276
DB00773	Etoposide	DOID:3247	Rhabdomyosarcoma	0.0054862949820501
DB00987	Cytarabine	DOID:3247	Rhabdomyosarcoma	0.00547775696020363
DB00783	Estradiol	DOID:3247	Rhabdomyosarcoma	0.00546426167098575
DB00515	Cisplatin	DOID:3247	Rhabdomyosarcoma	0.00543859152248571
DB00563	Methotrexate	DOID:3247	Rhabdomyosarcoma	0.00543273977089757
DB00531	Cyclophosphamide	DOID:3247	Rhabdomyosarcoma	0.00541361849064521
DB09053	PCI 32765	DOID:1037	Leukemia, Lymphoid	0.00539626557996589
DB01262	Decitabine	DOID:3247	Rhabdomyosarcoma	0.00537319518414066
DB00762	Irinotecan	DOID:3247	Rhabdomyosarcoma	0.00536649099594153
DB00188	Bortezomib	DOID:3247	Rhabdomyosarcoma	0.005323670017612
DB14574	Cobalt	DOID:3247	Rhabdomyosarcoma	0.0052853409991267
DB11663	2-(1H-indazol-4-yl)-6-(4-methanesulfonylpiperazin-1-ylmethyl)-4-morpholin-4-ylthieno(3,2-d)pyrimidine	DOID:3247	Rhabdomyosarcoma	0.00526801482707236
DB09110	Mesna	DOID:3247	Rhabdomyosarcoma	0.00524200342164492
DB01042	Melphalan	DOID:3247	Rhabdomyosarcoma	0.00524059557301816
DB01188	Ciclopirox	DOID:3247	Rhabdomyosarcoma	0.00519792221760422
DB00851	Dacarbazine	DOID:3247	Rhabdomyosarcoma	0.00513380926767212
DB00313	Valproic Acid	DOID:3247	Rhabdomyosarcoma	0.00511577414203281
DB00435	Nitric Oxide	DOID:299	Adenocarcinoma	0.00509946759839226
DB01181	Ifosfamide	DOID:3247	Rhabdomyosarcoma	0.00508453523960324
DB00541	Vincristine	DOID:3247	Rhabdomyosarcoma	0.00502643753171313
DB00220	Nelfinavir	DOID:3382	Liposarcoma	0.00499547174368224
DB00197	Troglitazone	DOID:3382	Liposarcoma	0.00498635852866158
DB00741	Hydrocortisone	DOID:3247	Rhabdomyosarcoma	0.0049774066088457
DB01204	Mitoxantrone	DOID:3247	Rhabdomyosarcoma	0.0048978198483572
DB00853	Temozolomide	DOID:3069	Astrocytoma	0.00475145232097801
DB00773	Etoposide	DOID:3069	Astrocytoma	0.00475009099801077
DB13323	Trichloroethylene	DOID:3069	Astrocytoma	0.00474998086118945
DB01229	Paclitaxel	DOID:3382	Liposarcoma	0.00474167786832358
DB00515	Cisplatin	DOID:3069	Astrocytoma	0.00470238753853954
DB01206	Lomustine	DOID:3069	Astrocytoma	0.00464230404486482
DB00262	Carmustine	DOID:3069	Astrocytoma	0.00461195163254988
DB00398	Sorafenib	DOID:3382	Liposarcoma	0.00460594282483276
DB09073	palbociclib	DOID:3382	Liposarcoma	0.00459348727341602
DB01168	Procarbazine	DOID:3069	Astrocytoma	0.00457162027091647
DB06510	muraglitazar	DOID:3382	Liposarcoma	0.00446772298838068
DB00860	Prednisolone	DOID:707	Lymphoma, B-Cell	0.00440364663552992
DB00641	Simvastatin	DOID:707	Lymphoma, B-Cell	0.00438558149493767
DB11648	afuresertib	DOID:9538	Multiple Myeloma	0.00437089103926138
DB12662	naveglitazar	DOID:3382	Liposarcoma	0.00435899489801578
DB00864	Tacrolimus	DOID:707	Lymphoma, B-Cell	0.00434181295448181
DB00541	Vincristine	DOID:3069	Astrocytoma	0.00429023354777271
DB00997	Doxorubicin	DOID:707	Lymphoma, B-Cell	0.00427875068476594
DB06536	tesaglitazar	DOID:3355	Fibrosarcoma	0.00424421671785893
DB00773	Etoposide	DOID:707	Lymphoma, B-Cell	0.00419796427273413
DB00987	Cytarabine	DOID:707	Lymphoma, B-Cell	0.004189426250847
DB00860	Prednisolone	DOID:8543	Hodgkin Disease	0.0041809449582816
DB06769	Bendamustine Hydrochloride	DOID:1037	Leukemia, Lymphoid	0.00416646888357809
DB00563	Methotrexate	DOID:707	Lymphoma, B-Cell	0.00414440906152565
DB00888	Mechlorethamine	DOID:8543	Hodgkin Disease	0.00413660808174424
DB00428	Streptozocin	DOID:8543	Hodgkin Disease	0.00413461772797986
DB00531	Cyclophosphamide	DOID:707	Lymphoma, B-Cell	0.00412528778118536
DB00993	Azathioprine	DOID:707	Lymphoma, B-Cell	0.00411542847964956
DB00570	Vinblastine	DOID:8543	Hodgkin Disease	0.0040990735335507
DB00309	Vindesine	DOID:8543	Hodgkin Disease	0.00409902803696006
DB00441	gemcitabine	DOID:8543	Hodgkin Disease	0.00408560574415169
DB01008	Busulfan	DOID:707	Lymphoma, B-Cell	0.00408347373822228
DB02546	Vorinostat	DOID:707	Lymphoma, B-Cell	0.00407359825035721
DB00563	Methotrexate	DOID:4844	Ependymoma	0.00405976210194461
DB03496	alvocidib	DOID:707	Lymphoma, B-Cell	0.00405880807103608
DB00997	Doxorubicin	DOID:8543	Hodgkin Disease	0.00405604900763131
DB00188	Bortezomib	DOID:707	Lymphoma, B-Cell	0.00403533930828137
DB04572	Thiotepa	DOID:8543	Hodgkin Disease	0.00403318334827853
DB01168	Procarbazine	DOID:707	Lymphoma, B-Cell	0.00401949354552412
DB11663	2-(1H-indazol-4-yl)-6-(4-methanesulfonylpiperazin-1-ylmethyl)-4-morpholin-4-ylthieno(3,2-d)pyrimidine	DOID:707	Lymphoma, B-Cell	0.00397968411761825
DB00773	Etoposide	DOID:8543	Hodgkin Disease	0.00397526259555196
DB00262	Carmustine	DOID:4844	Ependymoma	0.00397517794749941
DB00987	Cytarabine	DOID:8543	Hodgkin Disease	0.00396672457362
DB02709	Resveratrol	DOID:707	Lymphoma, B-Cell	0.00395261307452191
DB01042	Melphalan	DOID:707	Lymphoma, B-Cell	0.00395226486353474
DB00290	Bleomycin	DOID:8543	Hodgkin Disease	0.00395175290213516
DB00688	Mycophenolic Acid	DOID:707	Lymphoma, B-Cell	0.00393755648294306
DB01168	Procarbazine	DOID:4844	Ependymoma	0.0039348465859631
DB00515	Cisplatin	DOID:8543	Hodgkin Disease	0.00392755913587567
DB00563	Methotrexate	DOID:8543	Hodgkin Disease	0.00392170738440033
DB00531	Cyclophosphamide	DOID:8543	Hodgkin Disease	0.00390258610401473
DB01041	Thalidomide	DOID:4844	Ependymoma	0.00387851126983742
DB01206	Lomustine	DOID:8543	Hodgkin Disease	0.00386747564227465
DB01008	Busulfan	DOID:8543	Hodgkin Disease	0.00386077206101394
DB00445	Epirubicin	DOID:8543	Hodgkin Disease	0.00384417561274449
DB00262	Carmustine	DOID:8543	Hodgkin Disease	0.00383712322991076
DB00242	Cladribine	DOID:707	Lymphoma, B-Cell	0.00382610884778385
DB01168	Procarbazine	DOID:8543	Hodgkin Disease	0.00379679186834937
DB01181	Ifosfamide	DOID:707	Lymphoma, B-Cell	0.00379620453026415
DB00541	Vincristine	DOID:707	Lymphoma, B-Cell	0.00373810682241622
DB01042	Melphalan	DOID:8543	Hodgkin Disease	0.00372956318637879
DB00635	Prednisone	DOID:707	Lymphoma, B-Cell	0.00366435601928737
DB00541	Vincristine	DOID:4844	Ependymoma	0.00365345986282541
DB00252	Phenytoin	DOID:8543	Hodgkin Disease	0.00363128632486713
DB00851	Dacarbazine	DOID:8543	Hodgkin Disease	0.00362277688118062
DB01181	Ifosfamide	DOID:8543	Hodgkin Disease	0.00357350285303539
DB00541	Vincristine	DOID:8543	Hodgkin Disease	0.00351540514522386
DB06179	darinaparsin	DOID:8543	Hodgkin Disease	0.00346792106683778
DB08398	2-amino-1-methyl-6-phenylimidazo(4,5-b)pyridine	DOID:4236	Carcinosarcoma	0.00345114085454575
DB00635	Prednisone	DOID:8543	Hodgkin Disease	0.00344165434205326
DB00959	Methylprednisolone	DOID:8543	Hodgkin Disease	0.0034334618542916
DB00753	Isoflurane	DOID:3172	Adenoma	0.00341192267031175
DB13964	Peanut Oil	DOID:3172	Adenoma	0.00339940820231929
DB01204	Mitoxantrone	DOID:8543	Hodgkin Disease	0.00338678746185707
DB00531	Cyclophosphamide	DOID:4236	Carcinosarcoma	0.0033825019834913
DB00650	Leucovorin	DOID:8543	Hodgkin Disease	0.00338164777104612
DB00724	Imiquimod	DOID:2513	Carcinoma, Basal Cell	0.0033674202097536
DB01234	Dexamethasone	DOID:3355	Fibrosarcoma	0.00335610821587804
DB00444	Teniposide	DOID:8543	Hodgkin Disease	0.00328555494685347
DB00515	Cisplatin	DOID:3355	Fibrosarcoma	0.00316573467755865
DB13014	hypericin	DOID:3068	Glioblastoma	0.00314902460643304
DB04216	Quercetin	DOID:4236	Carcinosarcoma	0.00312516115567163
DB01169	Arsenic Trioxide	DOID:3355	Fibrosarcoma	0.00309962783570092
DB00904	Ondansetron	DOID:171	Neuroectodermal Tumors	0.00308201683531393
DB00603	Medroxyprogesterone Acetate	DOID:3319	Lymphangioleiomyomatosis	0.00299297864864455
DB00328	Indomethacin	DOID:3355	Fibrosarcoma	0.00287753110223739
DB08868	Fingolimod Hydrochloride	DOID:8552	Leukemia, Myelogenous, Chronic, BCR-ABL Positive	0.00282610325810477
DB00480	Lenalidomide	DOID:707	Lymphoma, B-Cell	0.00265575630832795
DB12662	naveglitazar	DOID:3355	Fibrosarcoma	0.00255677687616729
DB04572	Thiotepa	DOID:171	Neuroectodermal Tumors	0.00238741723508092
DB00515	Cisplatin	DOID:171	Neuroectodermal Tumors	0.00228179302281416
DB00563	Methotrexate	DOID:171	Neuroectodermal Tumors	0.00227594127122249
DB00531	Cyclophosphamide	DOID:171	Neuroectodermal Tumors	0.00225681999086797
DB00762	Irinotecan	DOID:171	Neuroectodermal Tumors	0.00220969249616961
DB00958	Carboplatin	DOID:171	Neuroectodermal Tumors	0.00215936860702246
DB00352	Thioguanine	DOID:1037	Leukemia, Lymphoid	0.00204207865381316
DB00755	Tretinoin	DOID:3308	Carcinoma, Embryonal	0.00192453898885539
DB00570	Vinblastine	DOID:3308	Carcinoma, Embryonal	0.00189992495169068
DB00541	Vincristine	DOID:171	Neuroectodermal Tumors	0.00186963903209619
DB00727	Nitroglycerin	DOID:4928	Cholangiocarcinoma	0.00183337407266646
DB00470	Dronabinol	DOID:3070	Glioma	0.00180521975734874
DB04655	metoprine	DOID:8691	Mycosis Fungoides	0.00179936801308272
DB00959	Methylprednisolone	DOID:171	Neuroectodermal Tumors	0.00178769574111286
DB00290	Bleomycin	DOID:3308	Carcinoma, Embryonal	0.0017526043203419
DB00428	Streptozocin	DOID:4235	Sarcoma	0.00171524249732029
DB00531	Cyclophosphamide	DOID:3308	Carcinoma, Embryonal	0.00170343752224544
DB00309	Vindesine	DOID:4235	Sarcoma	0.00167965280625966
DB01248	Docetaxel	DOID:4235	Sarcoma	0.00166243277017146
DB00997	Doxorubicin	DOID:4235	Sarcoma	0.00163667377689274
DB15304	Carrageenan	DOID:3355	Fibrosarcoma	0.00163107584582649
DB00603	Medroxyprogesterone Acetate	DOID:4235	Sarcoma	0.00161852232417567
DB00563	Methotrexate	DOID:5241	Hemangioblastoma	0.00159936687376006
DB00196	Fluconazole	DOID:3068	Glioblastoma	0.00156987867168744
DB00227	Lovastatin	DOID:4235	Sarcoma	0.00156218480925231
DB00773	Etoposide	DOID:4235	Sarcoma	0.00155588736487818
DB11672	Curcumin	DOID:4235	Sarcoma	0.001515056075963
DB00515	Cisplatin	DOID:4235	Sarcoma	0.00150818390521437
DB00917	Dinoprostone	DOID:4235	Sarcoma	0.00150387143395589
DB00563	Methotrexate	DOID:4235	Sarcoma	0.00150233215354315
DB00531	Cyclophosphamide	DOID:4235	Sarcoma	0.00148321087324636
DB00544	Fluorouracil	DOID:4235	Sarcoma	0.0014827445868684
DB01168	Procarbazine	DOID:5241	Hemangioblastoma	0.00147445135771692
DB00201	Caffeine	DOID:4235	Sarcoma	0.001464870677611
DB00445	Epirubicin	DOID:4235	Sarcoma	0.00142480038201121
DB00958	Carboplatin	DOID:4235	Sarcoma	0.00138575948934444
DB06287	temsirolimus	DOID:2645	Mesothelioma	0.00136601171797522
DB00928	Azacitidine	DOID:4235	Sarcoma	0.00135122905083988
DB00541	Vincristine	DOID:3308	Carcinoma, Embryonal	0.00131625656328124
DB09110	Mesna	DOID:4235	Sarcoma	0.00131159580433958
DB02375	myricetin	DOID:3068	Glioblastoma	0.00131069763304309
DB01229	Paclitaxel	DOID:4235	Sarcoma	0.00128190907400484
DB00877	Sirolimus	DOID:2645	Mesothelioma	0.00126369722146885
DB00317	Gefitinib	DOID:2645	Mesothelioma	0.00126313623470722
DB05076	Fenretinide	DOID:2645	Mesothelioma	0.00125118777716669
DB00851	Dacarbazine	DOID:4235	Sarcoma	0.0012034016503492
DB11175	picolinic acid	DOID:3172	Adenoma	0.00119596119601602
DB00541	Vincristine	DOID:5241	Hemangioblastoma	0.00119306463451208
DB00441	gemcitabine	DOID:2645	Mesothelioma	0.00118560320599402
DB00977	Ethinyl Estradiol	DOID:2645	Mesothelioma	0.0011800285627277
DB00997	Doxorubicin	DOID:2645	Mesothelioma	0.0011560464692662
DB01181	Ifosfamide	DOID:4235	Sarcoma	0.00115412762234522
DB00554	Piroxicam	DOID:2645	Mesothelioma	0.00110320310552822
DB00859	Penicillamine	DOID:2645	Mesothelioma	0.00110286389617691
DB00945	Aspirin	DOID:2645	Mesothelioma	0.00107665846899707
DB00773	Etoposide	DOID:2645	Mesothelioma	0.00107526005730235
DB09130	Copper	DOID:2645	Mesothelioma	0.00106504959266825
DB00399	Zoledronic Acid	DOID:2645	Mesothelioma	0.00104983893524566
DB11672	Curcumin	DOID:2645	Mesothelioma	0.0010344287685284
DB00515	Cisplatin	DOID:2645	Mesothelioma	0.00102755659761003
DB11135	Selenium	DOID:2645	Mesothelioma	0.00101967784342516
DB05109	Trabectedin	DOID:4235	Sarcoma	0.00101045298179341
DB00650	Leucovorin	DOID:4235	Sarcoma	0.000962272540326201
DB00277	Theophylline	DOID:1037	Leukemia, Lymphoid	0.000910641369545413
DB00997	Doxorubicin	DOID:1037	Leukemia, Lymphoid	0.000905721848308423
DB00361	Vinorelbine	DOID:2645	Mesothelioma	0.000905597282067219
DB00958	Carboplatin	DOID:2645	Mesothelioma	0.000905132181925367
DB04572	Thiotepa	DOID:1037	Leukemia, Lymphoid	0.000882856188988709
DB00126	Ascorbic Acid	DOID:1037	Leukemia, Lymphoid	0.000882709219559645
DB01041	Thalidomide	DOID:2645	Mesothelioma	0.000840454013997322
DB00987	Cytarabine	DOID:1037	Leukemia, Lymphoid	0.000816397414464981
DB00619	Imatinib Mesylate	DOID:2645	Mesothelioma	0.000801974926808225
DB01229	Paclitaxel	DOID:2645	Mesothelioma	0.000801281766565355
DB00515	Cisplatin	DOID:1037	Leukemia, Lymphoid	0.000777231976653137
DB00563	Methotrexate	DOID:1037	Leukemia, Lymphoid	0.000771380225117886
DB00136	Calcitriol	DOID:1037	Leukemia, Lymphoid	0.000758725896996841
DB00531	Cyclophosphamide	DOID:1037	Leukemia, Lymphoid	0.000752258944717186
DB00104	Octreotide	DOID:169	Neuroendocrine Tumors	0.000746443425562613
DB00530	Erlotinib Hydrochloride	DOID:2645	Mesothelioma	0.000711258660550233
DB01169	Arsenic Trioxide	DOID:1037	Leukemia, Lymphoid	0.000711125134865585
DB00437	Allopurinol	DOID:1037	Leukemia, Lymphoid	0.000702782390178875
DB00822	Disulfiram	DOID:2645	Mesothelioma	0.000690963977083695
DB03496	alvocidib	DOID:1037	Leukemia, Lymphoid	0.000685779234551057
DB04690	Camptothecin	DOID:1037	Leukemia, Lymphoid	0.000683882307563264
DB00398	Sorafenib	DOID:2645	Mesothelioma	0.000665546723190012
DB02709	Resveratrol	DOID:1037	Leukemia, Lymphoid	0.000579584238112358
DB01268	Sunitinib	DOID:169	Neuroendocrine Tumors	0.000577367021180859
DB00958	Carboplatin	DOID:169	Neuroendocrine Tumors	0.000572737776925195
DB01229	Paclitaxel	DOID:1037	Leukemia, Lymphoid	0.000550957145428147
DB06824	Trientine	DOID:2645	Mesothelioma	0.000534903656441156
DB01590	Everolimus	DOID:169	Neuroendocrine Tumors	0.00052022016587694
DB00291	Chlorambucil	DOID:1037	Leukemia, Lymphoid	0.000511937272234927
DB00806	Pentoxifylline	DOID:1037	Leukemia, Lymphoid	0.000494705593742304
DB01229	Paclitaxel	DOID:169	Neuroendocrine Tumors	0.000468887361573107
DB00242	Cladribine	DOID:1037	Leukemia, Lymphoid	0.000453080011395394
DB00293	raltitrexed	DOID:2645	Mesothelioma	0.000439690026011565
DB11616	pirarubicin	DOID:2645	Mesothelioma	0.000397450949658062
DB00541	Vincristine	DOID:1037	Leukemia, Lymphoid	0.000365077985964039
DB01005	Hydroxyurea	DOID:1037	Leukemia, Lymphoid	0.000332252944437937
DB04572	Thiotepa	DOID:3181	Oligodendroglioma	0.000309557888503218
DB00635	Prednisone	DOID:1037	Leukemia, Lymphoid	0.000291327182763466
DB01177	Idarubicin	DOID:9538	Multiple Myeloma	0.000284690986255076
DB00642	Pemetrexed	DOID:2645	Mesothelioma	0.000275734621859287
DB00853	Temozolomide	DOID:3181	Oligodendroglioma	0.000252998458680737
DB01204	Mitoxantrone	DOID:1037	Leukemia, Lymphoid	0.000236460302539509
DB01206	Lomustine	DOID:3181	Oligodendroglioma	0.000143850182511065
DB00762	Irinotecan	DOID:3181	Oligodendroglioma	0.000131833149642575
DB00262	Carmustine	DOID:3181	Oligodendroglioma	0.000113497770195232
DB01168	Procarbazine	DOID:3181	Oligodendroglioma	7.31664085891447e-05
DB01073	fludarabine	DOID:9119	Leukemia, Myeloid, Acute	4.63584603609211e-06
DB01177	Idarubicin	DOID:0060058	Lymphoma	8.97475632270252e-07
DB01065	Melatonin	DOID:4928	Cholangiocarcinoma	-6.27368307322953e-05
DB01174	Phenobarbital	DOID:4928	Cholangiocarcinoma	-7.03748441670529e-05
DB00541	Vincristine	DOID:3181	Oligodendroglioma	-0.00020822031458896
DB00563	Methotrexate	DOID:4928	Cholangiocarcinoma	-0.000307598283910206
DB14322	Coconut Oil	DOID:3172	Adenoma	-0.000373342073671747
DB00262	Carmustine	DOID:4928	Cholangiocarcinoma	-0.000392182438317636
DB01041	Thalidomide	DOID:4928	Cholangiocarcinoma	-0.000488849116016528
DB01268	Sunitinib	DOID:9253	Gastrointestinal Stromal Tumors	-0.00064645913818681
DB01701	propylene dichloride	DOID:4928	Cholangiocarcinoma	-0.000662447632810395
DB11663	2-(1H-indazol-4-yl)-6-(4-methanesulfonylpiperazin-1-ylmethyl)-4-morpholin-4-ylthieno(3,2-d)pyrimidine	DOID:9253	Gastrointestinal Stromal Tumors	-0.000699240661986829
DB00619	Imatinib Mesylate	DOID:9253	Gastrointestinal Stromal Tumors	-0.000754245637712355
DB00398	Sorafenib	DOID:9253	Gastrointestinal Stromal Tumors	-0.000890673841260846
DB00997	Doxorubicin	DOID:3347	Neoplasms, Bone Tissue	-0.000909685244467023
DB00531	Cyclophosphamide	DOID:3347	Neoplasms, Bone Tissue	-0.00106314814801391
DB15334	biochanin A	DOID:3068	Glioblastoma	-0.00115076045353746
DB01030	Topotecan	DOID:3068	Glioblastoma	-0.00130812041402691
DB01115	Nifedipine	DOID:3068	Glioblastoma	-0.00131143835149382
DB02709	Resveratrol	DOID:8541	Sezary Syndrome	-0.00132684711053471
DB06287	temsirolimus	DOID:3068	Glioblastoma	-0.00132875523616635
DB01645	Genistein	DOID:3068	Glioblastoma	-0.00139032269328756
DB00317	Gefitinib	DOID:3068	Glioblastoma	-0.00143163071932563
DB00829	Diazepam	DOID:3068	Glioblastoma	-0.00144241537532794
DB05076	Fenretinide	DOID:3068	Glioblastoma	-0.00144357917693899
DB00541	Vincristine	DOID:3347	Neoplasms, Bone Tissue	-0.00145032910691666
DB00755	Tretinoin	DOID:3068	Glioblastoma	-0.00147108192175538
DB01234	Dexamethasone	DOID:3068	Glioblastoma	-0.00147683681817404
DB00970	Dactinomycin	DOID:3068	Glioblastoma	-0.00148408379459962
DB00305	Mitomycin	DOID:3068	Glioblastoma	-0.00149131367405984
DB00309	Vindesine	DOID:3068	Glioblastoma	-0.00149574145540459
DB00795	Sulfasalazine	DOID:3068	Glioblastoma	-0.00150437888680471
DB02424	geldanamycin	DOID:3068	Glioblastoma	-0.00152189347857162
DB00997	Doxorubicin	DOID:3068	Glioblastoma	-0.0015387204848155
DB00945	Aspirin	DOID:3068	Glioblastoma	-0.00161810848516634
DB00853	Temozolomide	DOID:3068	Glioblastoma	-0.00161814557388974
DB00624	Testosterone	DOID:3068	Glioblastoma	-0.00164124223271859
DB06774	Capsaicin	DOID:3068	Glioblastoma	-0.00164367721854945
DB11672	Curcumin	DOID:3068	Glioblastoma	-0.00166033818573004
DB00515	Cisplatin	DOID:3068	Glioblastoma	-0.00166721035648455
DB01206	Lomustine	DOID:3068	Glioblastoma	-0.00172729385013231
DB01169	Arsenic Trioxide	DOID:3068	Glioblastoma	-0.00173331719825565
DB00762	Irinotecan	DOID:3068	Glioblastoma	-0.00173931088304556
DB00262	Carmustine	DOID:3068	Glioblastoma	-0.00175764626257373
DB00188	Bortezomib	DOID:3068	Glioblastoma	-0.00178213186127649
DB00958	Carboplatin	DOID:3068	Glioblastoma	-0.00178963477212564
DB00608	Chloroquine	DOID:3068	Glioblastoma	-0.00180880828042559
DB00947	Fulvestrant	DOID:769	Neuroblastoma	-0.00185090990827849
DB01041	Thalidomide	DOID:3068	Glioblastoma	-0.00185431294009455
DB05424	Canertinib	DOID:3068	Glioblastoma	-0.00186385077121211
DB02709	Resveratrol	DOID:3068	Glioblastoma	-0.00186485809500224
DB01042	Melphalan	DOID:3068	Glioblastoma	-0.00186520630600095
DB06810	Plicamycin	DOID:3247	Rhabdomyosarcoma	-0.00188915458389335
DB01229	Paclitaxel	DOID:3068	Glioblastoma	-0.00189348518766511
DB08865	Crizotinib	DOID:3068	Glioblastoma	-0.00193088056520645
DB00262	Carmustine	DOID:3192	Neurilemmoma	-0.00194280419265373
DB04216	Quercetin	DOID:3068	Glioblastoma	-0.00194952421617975
DB00328	Indomethacin	DOID:3068	Glioblastoma	-0.00195541393179159
DB02169	Okadaic Acid	DOID:3068	Glioblastoma	-0.00196519736543775
DB00851	Dacarbazine	DOID:3068	Glioblastoma	-0.00197199261119905
DB00313	Valproic Acid	DOID:3068	Glioblastoma	-0.00199002773701006
DB13069	Nimustine	DOID:3068	Glioblastoma	-0.00216451573838504
DB00987	Cytarabine	DOID:8864	Leukemia, Monocytic, Acute	-0.00217274908588275
DB01181	Ifosfamide	DOID:3192	Neurilemmoma	-0.00220642456957128
DB01169	Arsenic Trioxide	DOID:8864	Leukemia, Monocytic, Acute	-0.00227802136545994
DB00444	Teniposide	DOID:3068	Glioblastoma	-0.0023092145455678
DB02709	Resveratrol	DOID:8864	Leukemia, Monocytic, Acute	-0.00240956226215588
DB12948	3,4-dihydroxybenzohydroxamic acid	DOID:3071	Gliosarcoma	-0.00276225758169626
DB09199	netoglitazone	DOID:9538	Multiple Myeloma	-0.00316370928457469
DB00441	gemcitabine	DOID:4552	Carcinoma, Large Cell	-0.00370327923300659
DB00515	Cisplatin	DOID:4552	Carcinoma, Large Cell	-0.00386132584130397
DB00531	Cyclophosphamide	DOID:4552	Carcinoma, Large Cell	-0.00388629887313646
DB00361	Vinorelbine	DOID:4552	Carcinoma, Large Cell	-0.00398328515684679
DB00171	Adenosine Triphosphate	DOID:4552	Carcinoma, Large Cell	-0.00399512069623131
DB01229	Paclitaxel	DOID:4552	Carcinoma, Large Cell	-0.00408760067240418
DB01181	Ifosfamide	DOID:4552	Carcinoma, Large Cell	-0.0042153821241447
DB00853	Temozolomide	DOID:3071	Gliosarcoma	-0.0043199235596765
DB05088	tetrathiomolybdate	DOID:2645	Mesothelioma	-0.00434886269294538
DB00531	Cyclophosphamide	DOID:3071	Gliosarcoma	-0.00439396137400605
DB00262	Carmustine	DOID:3071	Gliosarcoma	-0.00445942424810734
DB04690	Camptothecin	DOID:3071	Gliosarcoma	-0.00446233801126304
DB09350	Piperonyl Butoxide	DOID:3172	Adenoma	-0.00467776652176435
DB00570	Vinblastine	DOID:8632	Sarcoma, Kaposi	-0.00472438815935736
DB00997	Doxorubicin	DOID:8632	Sarcoma, Kaposi	-0.00476741268534359
DB00853	Temozolomide	DOID:8632	Sarcoma, Kaposi	-0.00484683777439453
DB06448	lonafarnib	DOID:9538	Multiple Myeloma	-0.0048714310113544
DB00290	Bleomycin	DOID:8632	Sarcoma, Kaposi	-0.00487170879064677
DB14545	hydrocortisone hemisuccinate	DOID:0060058	Lymphoma	-0.00494380185743688
DB01099	Flucytosine	DOID:3068	Glioblastoma	-0.00499978580008653
DB09053	PCI 32765	DOID:1040	Leukemia, Lymphocytic, Chronic, B-Cell	-0.00502082337764337
DB01041	Thalidomide	DOID:8632	Sarcoma, Kaposi	-0.00508300514056872
DB11890	Cilengitide	DOID:3068	Glioblastoma	-0.00518224959776353
DB00541	Vincristine	DOID:8632	Sarcoma, Kaposi	-0.00530805654769398
DB00495	Zidovudine	DOID:8632	Sarcoma, Kaposi	-0.00532620632188539
DB13811	oblimersen	DOID:9538	Multiple Myeloma	-0.00567570014479016
DB01041	Thalidomide	DOID:5151	Neurofibroma, Plexiform	-0.00576431918466337
DB00570	Vinblastine	DOID:2994	Neoplasms, Germ Cell and Embryonal	-0.00586654964370398
DB00773	Etoposide	DOID:2994	Neoplasms, Germ Cell and Embryonal	-0.0059903605816991
DB00290	Bleomycin	DOID:2994	Neoplasms, Germ Cell and Embryonal	-0.00601387027506971
DB00515	Cisplatin	DOID:2994	Neoplasms, Germ Cell and Embryonal	-0.00603806404137856
DB00958	Carboplatin	DOID:2994	Neoplasms, Germ Cell and Embryonal	-0.00616048845713735
DB06769	Bendamustine Hydrochloride	DOID:1040	Leukemia, Lymphocytic, Chronic, B-Cell	-0.0062506200739954
DB01229	Paclitaxel	DOID:2994	Neoplasms, Germ Cell and Embryonal	-0.0062643388725085
DB01181	Ifosfamide	DOID:2994	Neoplasms, Germ Cell and Embryonal	-0.00639212032413314
DB09073	palbociclib	DOID:2994	Neoplasms, Germ Cell and Embryonal	-0.00641252946724195
DB04571	Trioxsalen	DOID:8691	Mycosis Fungoides	-0.00642554440362158
DB06412	Oxymetholone	DOID:9538	Multiple Myeloma	-0.0064645331034235
DB11919	O(6)-benzylguanine	DOID:3070	Glioma	-0.00676785656062988
DB11251	Tocopherols	DOID:2645	Mesothelioma	-0.00717983818425097
DB01169	Arsenic Trioxide	DOID:8691	Mycosis Fungoides	-0.00726190876594282
DB13811	oblimersen	DOID:1040	Leukemia, Lymphocytic, Chronic, B-Cell	-0.00727610330627046
DB00262	Carmustine	DOID:8691	Mycosis Fungoides	-0.00728623783016634
DB00855	Aminolevulinic Acid	DOID:8691	Mycosis Fungoides	-0.00733622037721837
DB01700	AICA ribonucleotide	DOID:3068	Glioblastoma	-0.00752267850688373
DB00724	Imiquimod	DOID:8632	Sarcoma, Kaposi	-0.00758815434285324
DB00541	Vincristine	DOID:8691	Mycosis Fungoides	-0.00760795591492075
DB01030	Topotecan	DOID:9538	Multiple Myeloma	-0.00768036387706461
DB00860	Prednisolone	DOID:9538	Multiple Myeloma	-0.00778606799703772
DB00481	Raloxifene Hydrochloride	DOID:9538	Multiple Myeloma	-0.00778853936513514
DB01593	Zinc	DOID:9538	Multiple Myeloma	-0.00779030119209409
DB00877	Sirolimus	DOID:9538	Multiple Myeloma	-0.00780331319560258
DB00553	Methoxsalen	DOID:8691	Mycosis Fungoides	-0.00781629096424586
DB00755	Tretinoin	DOID:9538	Multiple Myeloma	-0.00784332538479841
DB01234	Dexamethasone	DOID:9538	Multiple Myeloma	-0.00784908028111761
DB00309	Vindesine	DOID:9538	Multiple Myeloma	-0.00786798491838035
DB11752	bryostatin 1	DOID:1040	Leukemia, Lymphocytic, Chronic, B-Cell	-0.00787390533259747
DB00441	gemcitabine	DOID:9538	Multiple Myeloma	-0.00788140721121644
DB01248	Docetaxel	DOID:9538	Multiple Myeloma	-0.00788520495447402
DB00997	Doxorubicin	DOID:9538	Multiple Myeloma	-0.007910963947847
DB04572	Thiotepa	DOID:9538	Multiple Myeloma	-0.00793382960718469
DB00254	Doxycycline	DOID:0060058	Lymphoma	-0.00796417387241069
DB00773	Etoposide	DOID:9538	Multiple Myeloma	-0.00799175035996093
DB04930	Permethrin	DOID:9538	Multiple Myeloma	-0.00799190449679288
DB00987	Cytarabine	DOID:9538	Multiple Myeloma	-0.00800028838174906
DB06774	Capsaicin	DOID:9538	Multiple Myeloma	-0.0080159206816498
DB00399	Zoledronic Acid	DOID:9538	Multiple Myeloma	-0.00801717148181422
DB11672	Curcumin	DOID:9538	Multiple Myeloma	-0.00803258164873046
DB00515	Cisplatin	DOID:9538	Multiple Myeloma	-0.00803945381949694
DB00917	Dinoprostone	DOID:9538	Multiple Myeloma	-0.00804376629078951
DB00563	Methotrexate	DOID:9538	Multiple Myeloma	-0.0080453055711876
DB00982	Isotretinoin	DOID:0060058	Lymphoma	-0.00805556999091261
DB00136	Calcitriol	DOID:9538	Multiple Myeloma	-0.00805795989915543
DB00531	Cyclophosphamide	DOID:9538	Multiple Myeloma	-0.00806442685144755
DB00571	Propranolol	DOID:255	Hemangioma	-0.00808882186163003
DB01262	Decitabine	DOID:9538	Multiple Myeloma	-0.00810485015786593
DB01169	Arsenic Trioxide	DOID:9538	Multiple Myeloma	-0.00810556066132626
DB01008	Busulfan	DOID:9538	Multiple Myeloma	-0.0081062408943036
DB00720	Clodronic Acid	DOID:9538	Multiple Myeloma	-0.00812477911027027
DB00262	Carmustine	DOID:9538	Multiple Myeloma	-0.0081298897253765
DB01234	Dexamethasone	DOID:0060058	Lymphoma	-0.00813287379174832
DB00482	Celecoxib	DOID:9538	Multiple Myeloma	-0.00813293882004371
DB01167	Itraconazole	DOID:9538	Multiple Myeloma	-0.00813463828422943
DB00309	Vindesine	DOID:0060058	Lymphoma	-0.00815177842897217
DB00188	Bortezomib	DOID:9538	Multiple Myeloma	-0.00815437532431509
DB12025	triptolide	DOID:9538	Multiple Myeloma	-0.00815996567158793
DB11094	Vitamin D	DOID:0060058	Lymphoma	-0.00816153602676799
DB01168	Procarbazine	DOID:9538	Multiple Myeloma	-0.00817022108703824
DB00997	Doxorubicin	DOID:0060058	Lymphoma	-0.00819475745832184
DB00928	Azacitidine	DOID:9538	Multiple Myeloma	-0.00819640867385317
DB00282	Pamidronate	DOID:9538	Multiple Myeloma	-0.00820829144808732
DB11663	2-(1H-indazol-4-yl)-6-(4-methanesulfonylpiperazin-1-ylmethyl)-4-morpholin-4-ylthieno(3,2-d)pyrimidine	DOID:9538	Multiple Myeloma	-0.00821003051484236
DB04572	Thiotepa	DOID:0060058	Lymphoma	-0.00821762311775121
DB01041	Thalidomide	DOID:9538	Multiple Myeloma	-0.00822655640306832
DB02709	Resveratrol	DOID:9538	Multiple Myeloma	-0.00823710155800531
DB01042	Melphalan	DOID:9538	Multiple Myeloma	-0.0082374497689694
DB00675	Tamoxifen	DOID:9538	Multiple Myeloma	-0.00824950084348637
DB01229	Paclitaxel	DOID:9538	Multiple Myeloma	-0.00826572865065485
DB04106	fotemustine	DOID:3068	Glioblastoma	-0.00826892568334256
DB00227	Lovastatin	DOID:0060058	Lymphoma	-0.00826924642595014
DB00773	Etoposide	DOID:0060058	Lymphoma	-0.00827554387053034
DB08398	2-amino-1-methyl-6-phenylimidazo(4,5-b)pyridine	DOID:0060058	Lymphoma	-0.00827958149099851
DB00987	Cytarabine	DOID:0060058	Lymphoma	-0.00828408189229761
DB00290	Bleomycin	DOID:0060058	Lymphoma	-0.0082990535638139
DB11672	Curcumin	DOID:0060058	Lymphoma	-0.00831637515942509
DB00515	Cisplatin	DOID:0060058	Lymphoma	-0.00832324732998378
DB00563	Methotrexate	DOID:0060058	Lymphoma	-0.00832909908166468
DB00252	Phenytoin	DOID:9538	Multiple Myeloma	-0.00833572663061201
DB00564	Carbamazepine	DOID:0060058	Lymphoma	-0.00834109718125151
DB00136	Calcitriol	DOID:0060058	Lymphoma	-0.00834175340980085
DB00531	Cyclophosphamide	DOID:0060058	Lymphoma	-0.00834822036201338
DB00993	Azathioprine	DOID:0060058	Lymphoma	-0.00835807966353413
DB01206	Lomustine	DOID:0060058	Lymphoma	-0.00838333082368779
DB01262	Decitabine	DOID:0060058	Lymphoma	-0.00838864366853485
DB00445	Epirubicin	DOID:0060058	Lymphoma	-0.00840663085317621
DB00262	Carmustine	DOID:0060058	Lymphoma	-0.00841368323590864
DB00188	Bortezomib	DOID:0060058	Lymphoma	-0.00843816883496179
DB00541	Vincristine	DOID:9538	Multiple Myeloma	-0.00845160781014964
DB01168	Procarbazine	DOID:0060058	Lymphoma	-0.00845401459760916
DB02994	Cacodylic Acid	DOID:0060058	Lymphoma	-0.00845659057677541
DB11663	2-(1H-indazol-4-yl)-6-(4-methanesulfonylpiperazin-1-ylmethyl)-4-morpholin-4-ylthieno(3,2-d)pyrimidine	DOID:0060058	Lymphoma	-0.00849382402550504
DB00162	Vitamin A	DOID:9538	Multiple Myeloma	-0.00849612361125872
DB04258	seocalcitol	DOID:3070	Glioma	-0.00849780878376466
DB06179	darinaparsin	DOID:9538	Multiple Myeloma	-0.00849909188851966
DB04960	tipifarnib	DOID:9538	Multiple Myeloma	-0.00850320030416794
DB01041	Thalidomide	DOID:0060058	Lymphoma	-0.00851034991370038
DB00635	Prednisone	DOID:9538	Multiple Myeloma	-0.00852535861334022
DB00959	Methylprednisolone	DOID:9538	Multiple Myeloma	-0.00853355110113252
DB00688	Mycophenolic Acid	DOID:0060058	Lymphoma	-0.00853595166025924
DB06536	tesaglitazar	DOID:255	Hemangioma	-0.00855648645608544
DB00291	Chlorambucil	DOID:0060058	Lymphoma	-0.00858854203439444
DB00255	Diethylstilbestrol	DOID:0060058	Lymphoma	-0.00859373636775305
DB00682	Warfarin	DOID:9538	Multiple Myeloma	-0.0085993696016471
DB04786	Suramin	DOID:9538	Multiple Myeloma	-0.00862330928431113
DB00515	Cisplatin	DOID:4359	Melanoma, Amelanotic	-0.00863991424814617
DB01211	Clarithromycin	DOID:9538	Multiple Myeloma	-0.00865210084009117
DB01181	Ifosfamide	DOID:0060058	Lymphoma	-0.00867730361288357
DB00541	Vincristine	DOID:0060058	Lymphoma	-0.00873540132078923
DB00959	Methylprednisolone	DOID:0060058	Lymphoma	-0.00881734461170153
DB00675	Tamoxifen	DOID:4359	Melanoma, Amelanotic	-0.00884996127210984
DB01204	Mitoxantrone	DOID:0060058	Lymphoma	-0.00886401900414338
DB00650	Leucovorin	DOID:0060058	Lymphoma	-0.00886915869488415
DB01394	Colchicine	DOID:9538	Multiple Myeloma	-0.00889935963651244
DB00851	Dacarbazine	DOID:4359	Melanoma, Amelanotic	-0.00894469650296514
DB04824	Phenolphthalein	DOID:0060058	Lymphoma	-0.00896508824695014
DB11648	afuresertib	DOID:0060060	Lymphoma, Non-Hodgkin	-0.00903502289003447
DB00541	Vincristine	DOID:4359	Melanoma, Amelanotic	-0.00905206823879887
DB00943	Zalcitabine	DOID:0060058	Lymphoma	-0.00907352446552025
DB13069	Nimustine	DOID:4359	Melanoma, Amelanotic	-0.00913721963010307
DB08889	carfilzomib	DOID:9538	Multiple Myeloma	-0.00919930542233834
DB00594	Amiloride	DOID:2671	Carcinoma, Transitional Cell	-0.00921037040058761
DB01356	Lithium	DOID:255	Hemangioma	-0.00933763350349842
DB00860	Prednisolone	DOID:255	Hemangioma	-0.00938158267388607
DB00877	Sirolimus	DOID:1040	Leukemia, Lymphocytic, Chronic, B-Cell	-0.00940371635695257
DB00898	Ethanol	DOID:255	Hemangioma	-0.00941749344523703
DB00328	Indomethacin	DOID:350	Dermatofibrosarcoma	-0.00947206047709788
DB00277	Theophylline	DOID:1040	Leukemia, Lymphocytic, Chronic, B-Cell	-0.00950644758816198
DB00603	Medroxyprogesterone Acetate	DOID:1040	Leukemia, Lymphocytic, Chronic, B-Cell	-0.00952951856205163
DB00480	Lenalidomide	DOID:9538	Multiple Myeloma	-0.00953395832423059
DB06641	perifosine	DOID:3068	Glioblastoma	-0.00959421644328994
DB00987	Cytarabine	DOID:1040	Leukemia, Lymphocytic, Chronic, B-Cell	-0.0096006915431758
DB01219	Dantrolene	DOID:1040	Leukemia, Lymphocytic, Chronic, B-Cell	-0.0096189504784213
DB00563	Methotrexate	DOID:1040	Leukemia, Lymphocytic, Chronic, B-Cell	-0.00964570873246565
DB00564	Carbamazepine	DOID:1040	Leukemia, Lymphocytic, Chronic, B-Cell	-0.00965770683205416
DB00531	Cyclophosphamide	DOID:1040	Leukemia, Lymphocytic, Chronic, B-Cell	-0.00966483001277486
DB00993	Azathioprine	DOID:255	Hemangioma	-0.00966980082981173
DB01169	Arsenic Trioxide	DOID:1040	Leukemia, Lymphocytic, Chronic, B-Cell	-0.00970596382276143
DB03496	alvocidib	DOID:1040	Leukemia, Lymphocytic, Chronic, B-Cell	-0.00973130972303692
DB00780	Phenelzine	DOID:255	Hemangioma	-0.00980033768225326
DB01393	Bezafibrate	DOID:1040	Leukemia, Lymphocytic, Chronic, B-Cell	-0.00981746403023155
DB01041	Thalidomide	DOID:1040	Leukemia, Lymphocytic, Chronic, B-Cell	-0.00982695956453376
DB00970	Dactinomycin	DOID:1967	Leiomyosarcoma	-0.00984594418949353
DB00309	Vindesine	DOID:1967	Leiomyosarcoma	-0.0098576018501797
DB01248	Docetaxel	DOID:1967	Leiomyosarcoma	-0.00987482188629514
DB03843	Formaldehyde	DOID:1967	Leiomyosarcoma	-0.00987957502933674
DB00997	Doxorubicin	DOID:1967	Leiomyosarcoma	-0.00990058087960459
DB00291	Chlorambucil	DOID:1040	Leukemia, Lymphocytic, Chronic, B-Cell	-0.00990515168534346
DB00925	Phenoxybenzamine	DOID:1040	Leukemia, Lymphocytic, Chronic, B-Cell	-0.00991591343137061
DB00477	Chlorpromazine	DOID:3070	Glioma	-0.00992220446944392
DB00252	Phenytoin	DOID:1040	Leukemia, Lymphocytic, Chronic, B-Cell	-0.00993612979187716
DB00313	Valproic Acid	DOID:255	Hemangioma	-0.00995778587683063
DB00242	Cladribine	DOID:1040	Leukemia, Lymphocytic, Chronic, B-Cell	-0.00996400894622762
DB00822	Disulfiram	DOID:1040	Leukemia, Lymphocytic, Chronic, B-Cell	-0.00997644960154555
DB00945	Aspirin	DOID:1967	Leiomyosarcoma	-0.00997996887996788
DB00773	Etoposide	DOID:1967	Leiomyosarcoma	-0.00998136729171765
DB06444	HU 211	DOID:3070	Glioma	-0.00998426637207264
DB00515	Cisplatin	DOID:1967	Leiomyosarcoma	-0.010029070751267
DB00531	Cyclophosphamide	DOID:1967	Leiomyosarcoma	-0.0100540437831812
DB00741	Hydrocortisone	DOID:1040	Leukemia, Lymphocytic, Chronic, B-Cell	-0.0101010418946827
DB00635	Prednisone	DOID:255	Hemangioma	-0.0101208732902541
DB01083	Orlistat	DOID:1040	Leukemia, Lymphocytic, Chronic, B-Cell	-0.0101243332127554
DB00959	Methylprednisolone	DOID:1040	Leukemia, Lymphocytic, Chronic, B-Cell	-0.0101339542624598
DB00958	Carboplatin	DOID:1967	Leiomyosarcoma	-0.0101514951670444
DB01204	Mitoxantrone	DOID:1040	Leukemia, Lymphocytic, Chronic, B-Cell	-0.010180628655014
DB04865	Homoharringtonine	DOID:0060058	Lymphoma	-0.0101888728811728
DB09110	Mesna	DOID:1967	Leiomyosarcoma	-0.0102256588521104
DB09054	idelalisib	DOID:1037	Leukemia, Lymphoid	-0.0102355124287313
DB01229	Paclitaxel	DOID:1967	Leiomyosarcoma	-0.0102553455824169
DB12948	3,4-dihydroxybenzohydroxamic acid	DOID:3070	Glioma	-0.0103184089859842
DB00851	Dacarbazine	DOID:1967	Leiomyosarcoma	-0.0103338530060734
DB01181	Ifosfamide	DOID:1967	Leiomyosarcoma	-0.0103831270341086
DB00541	Vincristine	DOID:1967	Leiomyosarcoma	-0.010441224741949
DB00635	Prednisone	DOID:1967	Leiomyosarcoma	-0.0105149755451333
DB06287	temsirolimus	DOID:13515	Tuberous Sclerosis	-0.010834128948958
DB00877	Sirolimus	DOID:13515	Tuberous Sclerosis	-0.0109364434455297
DB01138	Sulfinpyrazone	DOID:9538	Multiple Myeloma	-0.0110080745491545
DB00675	Tamoxifen	DOID:1192	Nerve Sheath Neoplasms	-0.0110449908507375
DB01590	Everolimus	DOID:13515	Tuberous Sclerosis	-0.0113475260961374
DB00338	Omeprazole	DOID:9206	Barrett Esophagus	-0.0116383569143454
DB01593	Zinc	DOID:3070	Glioma	-0.0116759871188513
DB00641	Simvastatin	DOID:3070	Glioma	-0.0116898190644813
DB01234	Dexamethasone	DOID:3070	Glioma	-0.0117347662080885
DB01136	Carvedilol	DOID:3070	Glioma	-0.0117401398049447
DB01248	Docetaxel	DOID:3070	Glioma	-0.0117708908814697
DB14001	alpha-Tocopherol	DOID:3070	Glioma	-0.0117971970990609
DB12072	orantinib	DOID:3070	Glioma	-0.0118192252784019
DB04572	Thiotepa	DOID:3070	Glioma	-0.0118195155340965
DB00126	Ascorbic Acid	DOID:3070	Glioma	-0.0118196625034405
DB11119	Sodium Iodide	DOID:3070	Glioma	-0.0118575204616163
DB00853	Temozolomide	DOID:3070	Glioma	-0.0118760749638335
DB00773	Etoposide	DOID:3070	Glioma	-0.0118774362867079
DB00197	Troglitazone	DOID:3070	Glioma	-0.0119067339170341
DB02656	2-(4-morpholinyl)-8-phenyl-4H-1-benzopyran-4-one	DOID:3070	Glioma	-0.0119147039663904
DB00515	Cisplatin	DOID:3070	Glioma	-0.0119251397463941
DB00563	Methotrexate	DOID:3070	Glioma	-0.0119309914979799
DB00136	Calcitriol	DOID:3070	Glioma	-0.0119436458260361
DB00531	Cyclophosphamide	DOID:3070	Glioma	-0.0119501127781834
DB00544	Fluorouracil	DOID:3070	Glioma	-0.011950579064684
DB07352	Apigenin	DOID:3070	Glioma	-0.0119694459836963
DB01206	Lomustine	DOID:3070	Glioma	-0.0119852232400247
DB01169	Arsenic Trioxide	DOID:3070	Glioma	-0.0119912465882296
DB13950	Win 55212-2	DOID:3070	Glioma	-0.0119934232757261
DB00762	Irinotecan	DOID:3070	Glioma	-0.0119972402729173
DB06755	beta Carotene	DOID:3070	Glioma	-0.0120133290734123
DB00262	Carmustine	DOID:3070	Glioma	-0.0120155756524082
DB04690	Camptothecin	DOID:3070	Glioma	-0.0120184894154773
DB00188	Bortezomib	DOID:3070	Glioma	-0.0120400612511887
DB00958	Carboplatin	DOID:3070	Glioma	-0.0120475641621728
DB01168	Procarbazine	DOID:3070	Glioma	-0.0120559070139557
DB00636	Clofibrate	DOID:3507	Dermatofibrosarcoma	-0.0120714050395601
DB00050	cetrorelix	DOID:9538	Multiple Myeloma	-0.0120791281915222
DB01073	fludarabine	DOID:1037	Leukemia, Lymphoid	-0.0121110303513796
DB01041	Thalidomide	DOID:3070	Glioma	-0.0121122423300063
DB02709	Resveratrol	DOID:3070	Glioma	-0.0121227874850739
DB01042	Melphalan	DOID:3070	Glioma	-0.0121231356959194
DB00675	Tamoxifen	DOID:3070	Glioma	-0.0121351867704692
DB00619	Imatinib Mesylate	DOID:3070	Glioma	-0.0121507214173007
DB01229	Paclitaxel	DOID:3070	Glioma	-0.0121514145775191
DB04216	Quercetin	DOID:3070	Glioma	-0.0122074536061781
DB00328	Indomethacin	DOID:3070	Glioma	-0.0122133433216825
DB00530	Erlotinib Hydrochloride	DOID:3070	Glioma	-0.0122414376835031
DB00724	Imiquimod	DOID:255	Hemangioma	-0.0123272202822252
DB00541	Vincristine	DOID:3070	Glioma	-0.0123372937370419
DB00399	Zoledronic Acid	DOID:4305	Giant Cell Tumor of Bone	-0.0123591432480748
DB00650	Leucovorin	DOID:3070	Glioma	-0.0124710511113051
DB00282	Pamidronate	DOID:4305	Giant Cell Tumor of Bone	-0.0125502632143896
DB03068	pyrimidin-2-one beta-ribofuranoside	DOID:9538	Multiple Myeloma	-0.0125694503209911
DB11467	Thiostrepton	DOID:9538	Multiple Myeloma	-0.0125695848558031
DB00630	Alendronate	DOID:4305	Giant Cell Tumor of Bone	-0.0126184679585684
DB00563	Methotrexate	DOID:3371	Chondrosarcoma	-0.0130834374220118
DB01177	Idarubicin	DOID:0060060	Lymphoma, Non-Hodgkin	-0.0131212229430452
DB12802	picropodophyllin	DOID:9538	Multiple Myeloma	-0.0132478592486487
DB00681	Amphotericin B	DOID:3068	Glioblastoma	-0.0135344911389871
DB04944	acadesine	DOID:1040	Leukemia, Lymphocytic, Chronic, B-Cell	-0.0137931564740202
DB00945	Aspirin	DOID:349	Carcinoma, Signet Ring Cell	-0.0140307027177301
DB05220	MLN 8237	DOID:769	Neuroblastoma	-0.0141288914060309
DB01179	Podophyllotoxin	DOID:2671	Carcinoma, Transitional Cell	-0.0141786236421297
DB00501	Cimetidine	DOID:349	Carcinoma, Signet Ring Cell	-0.0142331883796482
DB00134	Methionine	DOID:3070	Glioma	-0.0142813330771723
DB06174	Noscapine	DOID:3070	Glioma	-0.0144089822796792
DB00860	Prednisolone	DOID:2671	Carcinoma, Transitional Cell	-0.014666673527795
DB00481	Raloxifene Hydrochloride	DOID:2671	Carcinoma, Transitional Cell	-0.0146691448957623
DB00317	Gefitinib	DOID:2671	Carcinoma, Transitional Cell	-0.0146844797131157
DB01174	Phenobarbital	DOID:2671	Carcinoma, Transitional Cell	-0.0146886876620534
DB00829	Diazepam	DOID:2671	Carcinoma, Transitional Cell	-0.0146952643690786
DB00970	Dactinomycin	DOID:2671	Carcinoma, Transitional Cell	-0.0147369327884626
DB12418	Saccharin	DOID:2671	Carcinoma, Transitional Cell	-0.0147416071858019
DB00305	Mitomycin	DOID:2671	Carcinoma, Transitional Cell	-0.0147441626678833
DB00570	Vinblastine	DOID:2671	Carcinoma, Transitional Cell	-0.0147485449525335
DB00309	Vindesine	DOID:2671	Carcinoma, Transitional Cell	-0.0147485904490999
DB00795	Sulfasalazine	DOID:2671	Carcinoma, Transitional Cell	-0.014757227880474
DB00441	gemcitabine	DOID:2671	Carcinoma, Transitional Cell	-0.0147620127419187
DB01248	Docetaxel	DOID:2671	Carcinoma, Transitional Cell	-0.0147658104851878
DB00997	Doxorubicin	DOID:2671	Carcinoma, Transitional Cell	-0.0147915694784986
DB04572	Thiotepa	DOID:2671	Carcinoma, Transitional Cell	-0.01481443513788
DB00945	Aspirin	DOID:2671	Carcinoma, Transitional Cell	-0.0148709574789582
DB01219	Dantrolene	DOID:2671	Carcinoma, Transitional Cell	-0.0148991528477539
DB00698	Nitrofurantoin	DOID:2671	Carcinoma, Transitional Cell	-0.0149137593752743
DB00515	Cisplatin	DOID:2671	Carcinoma, Transitional Cell	-0.0149200593501601
DB00563	Methotrexate	DOID:2671	Carcinoma, Transitional Cell	-0.014925911101742
DB14085	Cadmium	DOID:2671	Carcinoma, Transitional Cell	-0.0149339812933157
DB08633	O-(Chloroacetylcarbamoyl)fumagillol	DOID:2671	Carcinoma, Transitional Cell	-0.0149431035569448
DB00537	Ciprofloxacin	DOID:2671	Carcinoma, Transitional Cell	-0.0149434919470915
DB00531	Cyclophosphamide	DOID:2671	Carcinoma, Transitional Cell	-0.0149450323821151
DB03783	Phenacetin	DOID:2671	Carcinoma, Transitional Cell	-0.0149483952525314
DB00993	Azathioprine	DOID:2671	Carcinoma, Transitional Cell	-0.0149548916836625
DB00201	Caffeine	DOID:2671	Carcinoma, Transitional Cell	-0.0149633725778052
DB00435	Nitric Oxide	DOID:0060058	Lymphoma	-0.0149913128322156
DB00437	Allopurinol	DOID:2671	Carcinoma, Transitional Cell	-0.0149945089366219
DB00188	Bortezomib	DOID:2671	Carcinoma, Transitional Cell	-0.0150349808551288
DB00958	Carboplatin	DOID:2671	Carcinoma, Transitional Cell	-0.0150424837659478
DB01168	Procarbazine	DOID:2671	Carcinoma, Transitional Cell	-0.0150508266177711
DB02994	Cacodylic Acid	DOID:2671	Carcinoma, Transitional Cell	-0.0150534025968101
DB00318	Codeine	DOID:2671	Carcinoma, Transitional Cell	-0.0150909387484834
DB09110	Mesna	DOID:2671	Carcinoma, Transitional Cell	-0.0151166474510282
DB00675	Tamoxifen	DOID:2671	Carcinoma, Transitional Cell	-0.0151301063742161
DB01229	Paclitaxel	DOID:2671	Carcinoma, Transitional Cell	-0.0151463341814295
DB01483	Barbital	DOID:2671	Carcinoma, Transitional Cell	-0.0151655453552573
DB01327	Cefazolin	DOID:2671	Carcinoma, Transitional Cell	-0.015167286693649
DB00291	Chlorambucil	DOID:2671	Carcinoma, Transitional Cell	-0.0151853540546836
DB00181	Baclofen	DOID:2671	Carcinoma, Transitional Cell	-0.0152220766789972
DB00184	Nicotine	DOID:2671	Carcinoma, Transitional Cell	-0.0152333988455843
DB01181	Ifosfamide	DOID:2671	Carcinoma, Transitional Cell	-0.0152741156329911
DB00541	Vincristine	DOID:2671	Carcinoma, Transitional Cell	-0.0153322133409478
DB01373	Calcium	DOID:0060060	Lymphoma, Non-Hodgkin	-0.0153536112668025
DB00635	Prednisone	DOID:2671	Carcinoma, Transitional Cell	-0.0154059641440735
DB06510	muraglitazar	DOID:2671	Carcinoma, Transitional Cell	-0.0154202890611929
DB01204	Mitoxantrone	DOID:2671	Carcinoma, Transitional Cell	-0.0154608310243732
DB00682	Warfarin	DOID:2671	Carcinoma, Transitional Cell	-0.0154799751324164
DB06176	romidepsin	DOID:2671	Carcinoma, Transitional Cell	-0.0177428503181785
DB00742	Mannitol	DOID:3070	Glioma	-0.0178464355700944
DB08804	Nandrolone Decanoate	DOID:255	Hemangioma	-0.017905907711685
DB00281	Lidocaine	DOID:0060060	Lymphoma, Non-Hodgkin	-0.0182207526512512
DB04106	fotemustine	DOID:3070	Glioma	-0.018526855073177
DB05260	gallium nitrate	DOID:0060060	Lymphoma, Non-Hodgkin	-0.0189086140408339
DB09054	idelalisib	DOID:0060058	Lymphoma	-0.0193359917355125
DB11752	bryostatin 1	DOID:0060060	Lymphoma, Non-Hodgkin	-0.0196794161004177
DB01162	Terazosin	DOID:2671	Carcinoma, Transitional Cell	-0.0197834908215004
DB15588	ursolic acid	DOID:139	Papilloma	-0.0199219142850072
DB01592	Iron	DOID:139	Papilloma	-0.0201615063064772
DB08809	Dichloroacetic Acid	DOID:139	Papilloma	-0.0201912171046293
DB10345	Dust	DOID:139	Papilloma	-0.0202136187524176
DB12418	Saccharin	DOID:139	Papilloma	-0.0202479011319573
DB00795	Sulfasalazine	DOID:139	Papilloma	-0.0202635218267271
DB03419	Uracil	DOID:139	Papilloma	-0.0202808260387082
DB00126	Ascorbic Acid	DOID:139	Papilloma	-0.0203208760534982
DB06774	Capsaicin	DOID:139	Papilloma	-0.0204028201584292
DB00531	Cyclophosphamide	DOID:139	Papilloma	-0.0204513263283993
DB06767	Ammonium Chloride	DOID:139	Papilloma	-0.0204564099784001
DB12298	5-hydroxymethylfurfural	DOID:139	Papilloma	-0.0204795634658447
DB04365	Arecoline	DOID:139	Papilloma	-0.0205274567912564
DB00812	Phenylbutazone	DOID:139	Papilloma	-0.0205442758185487
DB02994	Cacodylic Acid	DOID:139	Papilloma	-0.0205596965430294
DB01017	Minocycline	DOID:3070	Glioma	-0.0206404386682198
DB01483	Barbital	DOID:139	Papilloma	-0.0206718393013985
DB09096	Benzoyl Peroxide	DOID:139	Papilloma	-0.0206868610726538
DB04743	nimesulide	DOID:139	Papilloma	-0.0207092821348221
DB06595	midostaurin	DOID:349	Carcinoma, Signet Ring Cell	-0.0207168326036123
DB11091	Hydrogen Peroxide	DOID:139	Papilloma	-0.020765084794188
DB01030	Topotecan	DOID:769	Neuroblastoma	-0.0208263040397097
DB01132	Pioglitazone	DOID:139	Papilloma	-0.0208398198088154
DB00982	Isotretinoin	DOID:769	Neuroblastoma	-0.0209177166431086
DB06510	muraglitazar	DOID:139	Papilloma	-0.0209265830073666
DB01390	Sodium Bicarbonate	DOID:139	Papilloma	-0.0209364917150513
DB12257	Platinum	DOID:769	Neuroblastoma	-0.0209709846031822
DB00309	Vindesine	DOID:769	Neuroblastoma	-0.0210139250811018
DB00997	Doxorubicin	DOID:769	Neuroblastoma	-0.0210569041104912
DB04572	Thiotepa	DOID:769	Neuroblastoma	-0.0210797697698768
DB01030	Topotecan	DOID:0060060	Lymphoma, Non-Hodgkin	-0.021086277806257
DB00853	Temozolomide	DOID:769	Neuroblastoma	-0.0211363291996418
DB00773	Etoposide	DOID:769	Neuroblastoma	-0.0211376905226366
DB00197	Troglitazone	DOID:769	Neuroblastoma	-0.0211669881527794
DB00515	Cisplatin	DOID:769	Neuroblastoma	-0.0211853939821571
DB00860	Prednisolone	DOID:0060060	Lymphoma, Non-Hodgkin	-0.0211919819262914
DB00531	Cyclophosphamide	DOID:769	Neuroblastoma	-0.0212103670140149
DB01262	Decitabine	DOID:769	Neuroblastoma	-0.0212507903206225
DB01169	Arsenic Trioxide	DOID:769	Neuroblastoma	-0.0212515008240868
DB01008	Busulfan	DOID:769	Neuroblastoma	-0.0212521810570846
DB00762	Irinotecan	DOID:769	Neuroblastoma	-0.0212574945087492
DB00772	Malathion	DOID:0060060	Lymphoma, Non-Hodgkin	-0.0212716493531883
DB00309	Vindesine	DOID:0060060	Lymphoma, Non-Hodgkin	-0.0212738988476174
DB00482	Celecoxib	DOID:769	Neuroblastoma	-0.0212788789827607
DB00441	gemcitabine	DOID:0060060	Lymphoma, Non-Hodgkin	-0.0212873211404489
DB00188	Bortezomib	DOID:769	Neuroblastoma	-0.0213003154870601
DB00958	Carboplatin	DOID:769	Neuroblastoma	-0.0213078183979585
DB00997	Doxorubicin	DOID:0060060	Lymphoma, Non-Hodgkin	-0.0213168778770705
DB04572	Thiotepa	DOID:0060060	Lymphoma, Non-Hodgkin	-0.0213397435363728
DB09110	Mesna	DOID:769	Neuroblastoma	-0.0213819820830479
DB01042	Melphalan	DOID:769	Neuroblastoma	-0.0213833899316904
DB00773	Etoposide	DOID:0060060	Lymphoma, Non-Hodgkin	-0.0213976642892289
DB13323	Trichloroethylene	DOID:0060060	Lymphoma, Non-Hodgkin	-0.02139777442607
DB00987	Cytarabine	DOID:0060060	Lymphoma, Non-Hodgkin	-0.0214062023110114
DB00586	Diclofenac	DOID:769	Neuroblastoma	-0.0214121615324592
DB00624	Testosterone	DOID:0060060	Lymphoma, Non-Hodgkin	-0.0214193996250277
DB00290	Bleomycin	DOID:0060060	Lymphoma, Non-Hodgkin	-0.0214211739824503
DB08865	Crizotinib	DOID:769	Neuroblastoma	-0.0214490641910713
DB00563	Methotrexate	DOID:0060060	Lymphoma, Non-Hodgkin	-0.0214512195003308
DB14085	Cadmium	DOID:0060060	Lymphoma, Non-Hodgkin	-0.0214592896918227
DB00136	Calcitriol	DOID:0060060	Lymphoma, Non-Hodgkin	-0.0214638738285153
DB00531	Cyclophosphamide	DOID:0060060	Lymphoma, Non-Hodgkin	-0.0214703407806178
DB00993	Azathioprine	DOID:0060060	Lymphoma, Non-Hodgkin	-0.0214802000821367
DB00252	Phenytoin	DOID:769	Neuroblastoma	-0.0214816667931864
DB00851	Dacarbazine	DOID:769	Neuroblastoma	-0.0214901762369689
DB01008	Busulfan	DOID:0060060	Lymphoma, Non-Hodgkin	-0.0215121548235857
DB01143	Amifostine	DOID:0060060	Lymphoma, Non-Hodgkin	-0.0215194550089392
DB00437	Allopurinol	DOID:0060060	Lymphoma, Non-Hodgkin	-0.0215198173351805
DB00445	Epirubicin	DOID:0060060	Lymphoma, Non-Hodgkin	-0.0215287512719573
DB01181	Ifosfamide	DOID:769	Neuroblastoma	-0.0215394502650636
DB01168	Procarbazine	DOID:0060060	Lymphoma, Non-Hodgkin	-0.0215761350163091
DB00541	Vincristine	DOID:769	Neuroblastoma	-0.0215975479730203
DB01041	Thalidomide	DOID:0060060	Lymphoma, Non-Hodgkin	-0.021632470332402
DB09110	Mesna	DOID:0060060	Lymphoma, Non-Hodgkin	-0.0216419558495746
DB02709	Resveratrol	DOID:0060060	Lymphoma, Non-Hodgkin	-0.0216430154872767
DB01042	Melphalan	DOID:0060060	Lymphoma, Non-Hodgkin	-0.0216433636982089
DB01229	Paclitaxel	DOID:0060060	Lymphoma, Non-Hodgkin	-0.0216716425799051
DB00431	Hexachlorocyclohexane	DOID:0060060	Lymphoma, Non-Hodgkin	-0.0216960633528616
DB00291	Chlorambucil	DOID:0060060	Lymphoma, Non-Hodgkin	-0.0217106624530745
DB00252	Phenytoin	DOID:0060060	Lymphoma, Non-Hodgkin	-0.0217416405597556
DB13424	DDT	DOID:0060060	Lymphoma, Non-Hodgkin	-0.0217490351743563
DB00851	Dacarbazine	DOID:0060060	Lymphoma, Non-Hodgkin	-0.0217501500034652
DB01181	Ifosfamide	DOID:0060060	Lymphoma, Non-Hodgkin	-0.0217994240316331
DB00541	Vincristine	DOID:0060060	Lymphoma, Non-Hodgkin	-0.0218575217394788
DB00635	Prednisone	DOID:0060060	Lymphoma, Non-Hodgkin	-0.0219312725425388
DB00959	Methylprednisolone	DOID:0060060	Lymphoma, Non-Hodgkin	-0.0219394650303285
DB00694	Daunorubicin	DOID:0060060	Lymphoma, Non-Hodgkin	-0.0219827836985419
DB01204	Mitoxantrone	DOID:0060060	Lymphoma, Non-Hodgkin	-0.0219861394228916
DB00650	Leucovorin	DOID:0060060	Lymphoma, Non-Hodgkin	-0.021991279113589
DB00444	Teniposide	DOID:0060060	Lymphoma, Non-Hodgkin	-0.0220873719377715
DB01073	fludarabine	DOID:1040	Leukemia, Lymphocytic, Chronic, B-Cell	-0.0225281193088983
DB00480	Lenalidomide	DOID:0060060	Lymphoma, Non-Hodgkin	-0.022939872253558
DB01698	Rutin	DOID:9538	Multiple Myeloma	-0.0232806651184583
DB04348	Taurocholic Acid	DOID:1967	Leiomyosarcoma	-0.0236390026483209
DB01080	Vigabatrin	DOID:13515	Tuberous Sclerosis	-0.0245937078237724
DB08398	2-amino-1-methyl-6-phenylimidazo(4,5-b)pyridine	DOID:8719	Carcinoma in Situ	-0.0249222344877713
DB01095	Fluvastatin	DOID:9538	Multiple Myeloma	-0.0255608378447342
DB00583	Carnitine	DOID:0060060	Lymphoma, Non-Hodgkin	-0.027901758684316
DB01017	Minocycline	DOID:139	Papilloma	-0.0291416522182119
DB00443	Betamethasone	DOID:255	Hemangioma	-0.033812077922058
