# Supplementary material for: DDCM: A Computational Strategy for Drug Repositioning Based on Support-Vector Regression Algorithm
Source: Int J Mol Sci. 2024 May 12;25(10):5267. doi: 10.3390/ijms25105267 (PMC11121335; doi:10.3390/ijms25105267)
Supplement: Supplementary file 1 [file ijms-25-05267-s001.zip › File S4/1_c04.588_CorScore/kidney cancer_score.csv]

DrugBankID	DrugName	DOID	DiseaseName	score
0.0194133528497102	0.0314388203949433
DB01357	Mestranol	DOID:3172	Adenoma	0.588765639631642
DB00959	Methylprednisolone	DOID:8543	Hodgkin Disease	0.585181084479898
DB00959	Methylprednisolone	DOID:9538	Multiple Myeloma	0.566529518326134
DB00959	Methylprednisolone	DOID:0060060	Lymphoma, Non-Hodgkin	0.566044457702222
DB00959	Methylprednisolone	DOID:1040	Leukemia, Lymphocytic, Chronic, B-Cell	0.559701429857731
DB00959	Methylprednisolone	DOID:171	Neuroectodermal Tumors	0.558376076447067
DB00959	Methylprednisolone	DOID:0060058	Lymphoma	0.553679972505839
DB00694	Daunorubicin	DOID:0060060	Lymphoma, Non-Hodgkin	0.543542191269693
DB00694	Daunorubicin	DOID:9119	Leukemia, Myeloid, Acute	0.530553489220821
DB00694	Daunorubicin	DOID:1618	Fibroadenoma	0.528751045625401
DB00720	Clodronic Acid	DOID:9538	Multiple Myeloma	0.528164591079178
DB00694	Daunorubicin	DOID:8584	Burkitt Lymphoma	0.527889087030448
DB00694	Daunorubicin	DOID:299	Adenocarcinoma	0.522454065549421
DB01162	Terazosin	DOID:2671	Carcinoma, Transitional Cell	0.363113177191045
DB00882	Clomiphene	DOID:11612	Polycystic Ovary Syndrome	0.362086372743446
DB00882	Clomiphene	DOID:299	Adenocarcinoma	0.349796845539088
DB08901	ponatinib	DOID:8552	Leukemia, Myelogenous, Chronic, BCR-ABL Positive	0.324467850795677
DB01033	Mercaptopurine	DOID:9119	Leukemia, Myeloid, Acute	0.320493076912498
DB01033	Mercaptopurine	DOID:1037	Leukemia, Lymphoid	0.313823200958683
DB08901	ponatinib	DOID:9119	Leukemia, Myeloid, Acute	0.313721595949264
DB00553	Methoxsalen	DOID:8691	Mycosis Fungoides	0.294474672456455
DB00553	Methoxsalen	DOID:0060061	Lymphoma, T-Cell, Cutaneous	0.29317901082113
DB11919	O(6)-benzylguanine	DOID:3070	Glioma	0.290222310573301
DB00213	Pantoprazole	DOID:9206	Barrett Esophagus	0.285540395493276
DB01394	Colchicine	DOID:9538	Multiple Myeloma	0.269402427760347
DB00448	Lansoprazole	DOID:9206	Barrett Esophagus	0.266778042198758
DB01177	Idarubicin	DOID:9538	Multiple Myeloma	0.262815762479229
DB01177	Idarubicin	DOID:0060060	Lymphoma, Non-Hodgkin	0.26233070185578
DB01138	Sulfinpyrazone	DOID:9538	Multiple Myeloma	0.258573569686147
DB01177	Idarubicin	DOID:0060058	Lymphoma	0.249966216659794
DB01177	Idarubicin	DOID:9119	Leukemia, Myeloid, Acute	0.249341999807164
DB05258	Interferon-alpha	DOID:8552	Leukemia, Myelogenous, Chronic, BCR-ABL Positive	0.248040838593858
DB09350	Piperonyl Butoxide	DOID:3172	Adenoma	0.245270191462381
DB13811	oblimersen	DOID:9538	Multiple Myeloma	0.244652258280818
DB00435	Nitric Oxide	DOID:0060058	Lymphoma	0.242074597314754
DB00431	Hexachlorocyclohexane	DOID:0060060	Lymphoma, Non-Hodgkin	0.239646813102602
DB13811	oblimersen	DOID:1040	Leukemia, Lymphocytic, Chronic, B-Cell	0.237824169811908
DB13811	oblimersen	DOID:707	Lymphoma, B-Cell	0.237739076840783
DB00435	Nitric Oxide	DOID:299	Adenocarcinoma	0.233350956791163
DB00863	Ranitidine	DOID:9206	Barrett Esophagus	0.221545007276396
DB06732	beta-Naphthoflavone	DOID:3172	Adenoma	0.208513058506003
DB00947	Fulvestrant	DOID:769	Neuroblastoma	0.206113152557911
DB05260	gallium nitrate	DOID:0060060	Lymphoma, Non-Hodgkin	0.201976075690616
DB00890	Dienestrol	DOID:299	Adenocarcinoma	0.198798077928504
DB01100	Pimozide	DOID:299	Adenocarcinoma	0.198727646825277
DB06810	Plicamycin	DOID:3247	Rhabdomyosarcoma	0.192896194972017
DB00338	Omeprazole	DOID:9206	Barrett Esophagus	0.18686391842349
DB00137	Lutein	DOID:11612	Polycystic Ovary Syndrome	0.181739994272571
DB05220	MLN 8237	DOID:769	Neuroblastoma	0.168796166200575
DB15334	biochanin A	DOID:3068	Glioblastoma	0.1651875790056
DB00724	Imiquimod	DOID:255	Hemangioma	0.165048301929935
DB02375	myricetin	DOID:3068	Glioblastoma	0.159736983473578
DB00724	Imiquimod	DOID:8632	Sarcoma, Kaposi	0.158679467549969
DB00724	Imiquimod	DOID:2513	Carcinoma, Basal Cell	0.153172335982641
DB01254	Dasatinib	DOID:8552	Leukemia, Myelogenous, Chronic, BCR-ABL Positive	0.151306002568613
DB13014	hypericin	DOID:3068	Glioblastoma	0.150389652889151
DB01099	Flucytosine	DOID:3068	Glioblastoma	0.147821760602788
DB08804	Nandrolone Decanoate	DOID:255	Hemangioma	0.147546223020343
DB00855	Aminolevulinic Acid	DOID:8691	Mycosis Fungoides	0.145848882750452
DB01327	Cefazolin	DOID:2671	Carcinoma, Transitional Cell	0.144363944727378
DB00302	Tranexamic Acid	DOID:127	Choroid Neoplasms	0.137028399637841
DB00480	Lenalidomide	DOID:9538	Multiple Myeloma	0.13366517694736
DB00480	Lenalidomide	DOID:0060060	Lymphoma, Non-Hodgkin	0.133180116324069
DB00571	Propranolol	DOID:255	Hemangioma	0.133138304797384
DB04106	fotemustine	DOID:3070	Glioma	0.13243025549859
DB00480	Lenalidomide	DOID:707	Lymphoma, B-Cell	0.126751995507347
DB00352	Thioguanine	DOID:9119	Leukemia, Myeloid, Acute	0.12603303562113
DB02424	geldanamycin	DOID:3068	Glioblastoma	0.125376221573219
DB00421	Spironolactone	DOID:11612	Polycystic Ovary Syndrome	0.124457922137405
DB13964	Peanut Oil	DOID:3172	Adenoma	0.123343487572117
DB05088	tetrathiomolybdate	DOID:2645	Mesothelioma	0.122175927235538
DB00196	Fluconazole	DOID:3068	Glioblastoma	0.120247495745669
DB04106	fotemustine	DOID:3068	Glioblastoma	0.120116906805509
DB00352	Thioguanine	DOID:1037	Leukemia, Lymphoid	0.119363159668128
DB00171	Adenosine Triphosphate	DOID:4552	Carcinoma, Large Cell	0.118983631016774
DB15304	Carrageenan	DOID:3355	Fibrosarcoma	0.118740436228666
DB04258	seocalcitol	DOID:3070	Glioma	0.118345482513543
DB11251	Tocopherols	DOID:2645	Mesothelioma	0.116973412091624
DB00717	Norethindrone	DOID:3172	Adenoma	0.113550257114027
DB12874	quizartinib	DOID:9119	Leukemia, Myeloid, Acute	0.110338950557206
DB01708	Dehydroepiandrosterone	DOID:11612	Polycystic Ovary Syndrome	0.109753332157488
DB14066	tetrandrine	DOID:9119	Leukemia, Myeloid, Acute	0.108994034195503
DB00470	Dronabinol	DOID:3070	Glioma	0.104828769517687
DB00586	Diclofenac	DOID:769	Neuroblastoma	0.102467726546649
DB02901	Dihydrotestosterone	DOID:11612	Polycystic Ovary Syndrome	0.0982149538467843
DB01708	Dehydroepiandrosterone	DOID:299	Adenocarcinoma	0.0974638049538249
DB00904	Ondansetron	DOID:171	Neuroectodermal Tumors	0.0972284363148984
DB09053	PCI 32765	DOID:1040	Leukemia, Lymphocytic, Chronic, B-Cell	0.0944164539549482
DB07706	2-hydroxyestradiol	DOID:299	Adenocarcinoma	0.0921307129525682
DB14545	hydrocortisone hemisuccinate	DOID:0060058	Lymphoma	0.0920870824941452
DB03057	Malondialdehyde	DOID:8552	Leukemia, Myelogenous, Chronic, BCR-ABL Positive	0.0908964344225033
DB01073	fludarabine	DOID:1040	Leukemia, Lymphocytic, Chronic, B-Cell	0.0888932738499185
DB12257	Platinum	DOID:769	Neuroblastoma	0.0853404990488001
DB03057	Malondialdehyde	DOID:11612	Polycystic Ovary Syndrome	0.0843402831115255
DB04865	Homoharringtonine	DOID:0060058	Lymphoma	0.0837362888863949
DB15588	ursolic acid	DOID:139	Papilloma	0.0825097284273745
DB01073	fludarabine	DOID:9119	Leukemia, Myeloid, Acute	0.0822475996458599
DB09053	PCI 32765	DOID:1037	Leukemia, Lymphoid	0.0811009037987588
DB04815	Clioquinol	DOID:9119	Leukemia, Myeloid, Acute	0.0807057663640541
DB04944	acadesine	DOID:1040	Leukemia, Lymphocytic, Chronic, B-Cell	0.0799809598346154
DB00681	Amphotericin B	DOID:3068	Glioblastoma	0.0781683845340445
DB00742	Mannitol	DOID:3070	Glioma	0.0755810898988037
DB01073	fludarabine	DOID:1037	Leukemia, Lymphoid	0.07557772369315
DB00477	Chlorpromazine	DOID:3070	Glioma	0.0733429297944773
DB00583	Carnitine	DOID:0060060	Lymphoma, Non-Hodgkin	0.0727972135152149
DB13069	Nimustine	DOID:3068	Glioblastoma	0.0721771881579293
DB13069	Nimustine	DOID:4359	Melanoma, Amelanotic	0.0701677156444652
DB01136	Carvedilol	DOID:3070	Glioma	0.0696183713744666
DB00627	Niacin	DOID:9119	Leukemia, Myeloid, Acute	0.0684897003673149
DB00134	Methionine	DOID:3070	Glioma	0.064671761439505
DB06412	Oxymetholone	DOID:9538	Multiple Myeloma	0.0636582624462668
DB00443	Betamethasone	DOID:255	Hemangioma	0.0578265887318806
DB06179	darinaparsin	DOID:8543	Hodgkin Disease	0.057659727642494
DB06444	HU 211	DOID:3070	Glioma	0.0548496835163582
DB01698	Rutin	DOID:9538	Multiple Myeloma	0.0544936469487417
DB14322	Coconut Oil	DOID:3172	Adenoma	0.0533235875735826
DB00242	Cladribine	DOID:285	Leukemia, Hairy Cell	0.0521707667997645
DB01080	Vigabatrin	DOID:13515	Tuberous Sclerosis	0.0519470950058381
DB06412	Oxymetholone	DOID:9119	Leukemia, Myeloid, Acute	0.0501844997743187
DB00143	Glutathione	DOID:11612	Polycystic Ovary Syndrome	0.0477390325231318
DB01115	Nifedipine	DOID:127	Choroid Neoplasms	0.0456890735727234
DB00254	Doxycycline	DOID:0060058	Lymphoma	0.0452882831417681
DB06536	tesaglitazar	DOID:3355	Fibrosarcoma	0.0441793996277521
DB00727	Nitroglycerin	DOID:4928	Cholangiocarcinoma	0.0428410007910244
DB00501	Cimetidine	DOID:349	Carcinoma, Signet Ring Cell	0.0423169646020894
DB11648	afuresertib	DOID:8543	Hodgkin Disease	0.0409352385531917
DB08882	Linagliptin	DOID:5119	Ovarian Cysts	0.0406742180566503
DB01115	Nifedipine	DOID:3068	Glioblastoma	0.0393817941780191
DB00446	Chloramphenicol	DOID:9119	Leukemia, Myeloid, Acute	0.0391245571147386
DB06179	darinaparsin	DOID:9538	Multiple Myeloma	0.0390081614880052
DB06536	tesaglitazar	DOID:255	Hemangioma	0.0388672679196694
DB00242	Cladribine	DOID:1040	Leukemia, Lymphocytic, Chronic, B-Cell	0.0373416044052553
DB06757	Manganese	DOID:3068	Glioblastoma	0.0372664527440271
DB00242	Cladribine	DOID:707	Lymphoma, B-Cell	0.0372565114341362
DB12025	triptolide	DOID:9538	Multiple Myeloma	0.0345311868461869
DB00242	Cladribine	DOID:0060061	Lymphoma, T-Cell, Cutaneous	0.0338402943876402
DB06595	midostaurin	DOID:349	Carcinoma, Signet Ring Cell	0.032957870200181
DB00242	Cladribine	DOID:9119	Leukemia, Myeloid, Acute	0.0306959302025468
DB06176	romidepsin	DOID:2671	Carcinoma, Transitional Cell	0.0306160828038094
DB06176	romidepsin	DOID:0060061	Lymphoma, T-Cell, Cutaneous	0.0294661795102861
DB00252	Phenytoin	DOID:8543	Hodgkin Disease	0.0290696194266281
DB00635	Prednisone	DOID:8543	Hodgkin Disease	0.0290071808964028
DB04572	Thiotepa	DOID:8543	Hodgkin Disease	0.0289978429622756
DB00441	gemcitabine	DOID:8543	Hodgkin Disease	0.0289682199795741
DB01042	Melphalan	DOID:8543	Hodgkin Disease	0.0289519584184133
DB00445	Epirubicin	DOID:8543	Hodgkin Disease	0.0289394765716003
DB00851	Dacarbazine	DOID:8543	Hodgkin Disease	0.0289227719258626
DB00773	Etoposide	DOID:8543	Hodgkin Disease	0.0289093139350164
DB00888	Mechlorethamine	DOID:8543	Hodgkin Disease	0.0288499615996392
DB00290	Bleomycin	DOID:8543	Hodgkin Disease	0.0288315032396574
DB01168	Procarbazine	DOID:8543	Hodgkin Disease	0.0287635712813393
DB00262	Carmustine	DOID:8543	Hodgkin Disease	0.0287474550581371
DB00563	Methotrexate	DOID:8543	Hodgkin Disease	0.0287148249306589
DB00987	Cytarabine	DOID:8543	Hodgkin Disease	0.0286840180725881
DB00570	Vinblastine	DOID:8543	Hodgkin Disease	0.0285843748632529
DB00650	Leucovorin	DOID:8543	Hodgkin Disease	0.0284556289086196
DB01206	Lomustine	DOID:8543	Hodgkin Disease	0.0284434568523323
DB00444	Teniposide	DOID:8543	Hodgkin Disease	0.0283021320260605
DB01204	Mitoxantrone	DOID:8543	Hodgkin Disease	0.028102136240583
DB00815	Sodium Dodecyl Sulfate	DOID:299	Adenocarcinoma	0.0255482724611432
DB00242	Cladribine	DOID:1037	Leukemia, Lymphoid	0.0240260542498084
DB06595	midostaurin	DOID:9119	Leukemia, Myeloid, Acute	0.0224824744448561
DB11648	afuresertib	DOID:9538	Multiple Myeloma	0.022283672398916
DB00481	Raloxifene Hydrochloride	DOID:9538	Multiple Myeloma	0.0220096210541946
DB11648	afuresertib	DOID:0060060	Lymphoma, Non-Hodgkin	0.0217986117756147
DB12025	triptolide	DOID:9119	Leukemia, Myeloid, Acute	0.0210574241738889
DB06174	Noscapine	DOID:3070	Glioma	0.0206934788956366
DB06287	temsirolimus	DOID:2645	Mesothelioma	0.0195922077826359
DB02709	Resveratrol	DOID:8541	Sezary Syndrome	0.0187875504739018
DB00928	Azacitidine	DOID:285	Leukemia, Hairy Cell	0.0180608068321454
DB00829	Diazepam	DOID:2671	Carcinoma, Transitional Cell	0.0180234278751171
DB08895	tofacitinib	DOID:3172	Adenoma	0.0168241774814809
DB00481	Raloxifene Hydrochloride	DOID:127	Choroid Neoplasms	0.0156183914571947
DB06287	temsirolimus	DOID:13515	Tuberous Sclerosis	0.0150475060424596
DB00829	Diazepam	DOID:3068	Glioblastoma	0.0145044140750584
DB09110	Mesna	DOID:769	Neuroblastoma	0.0144795238761831
DB01030	Topotecan	DOID:769	Neuroblastoma	0.0143249770958881
DB04942	tamibarotene	DOID:9538	Multiple Myeloma	0.0143171154393747
DB00252	Phenytoin	DOID:769	Neuroblastoma	0.0143120620675808
DB04572	Thiotepa	DOID:769	Neuroblastoma	0.0142402856033633
DB01262	Decitabine	DOID:769	Neuroblastoma	0.0142088819946685
DB00762	Irinotecan	DOID:769	Neuroblastoma	0.0142052912780378
DB01042	Melphalan	DOID:769	Neuroblastoma	0.0141944010604781
DB00851	Dacarbazine	DOID:769	Neuroblastoma	0.0141652145664884
DB00773	Etoposide	DOID:769	Neuroblastoma	0.0141517565764381
DB00197	Troglitazone	DOID:769	Neuroblastoma	0.0140766100457547
DB00482	Celecoxib	DOID:769	Neuroblastoma	0.0140570410397053
DB01169	Arsenic Trioxide	DOID:769	Neuroblastoma	0.0140257967972445
DB00958	Carboplatin	DOID:769	Neuroblastoma	0.0140177004220795
DB00188	Bortezomib	DOID:769	Neuroblastoma	0.0139683139936785
DB08865	Crizotinib	DOID:769	Neuroblastoma	0.0138326326107673
DB00853	Temozolomide	DOID:769	Neuroblastoma	0.0135155210924679
DB00982	Isotretinoin	DOID:769	Neuroblastoma	0.0134589965926174
DB01268	Sunitinib	DOID:169	Neuroendocrine Tumors	0.0133724063413779
DB01590	Everolimus	DOID:169	Neuroendocrine Tumors	0.0132222431369967
DB01229	Paclitaxel	DOID:169	Neuroendocrine Tumors	0.0131810693412496
DB00104	Octreotide	DOID:169	Neuroendocrine Tumors	0.0131523784803057
DB00958	Carboplatin	DOID:169	Neuroendocrine Tumors	0.0130925919095112
DB00481	Raloxifene Hydrochloride	DOID:2671	Carcinoma, Transitional Cell	0.0128301258618314
DB01234	Dexamethasone	DOID:9538	Multiple Myeloma	0.0114495371221103
DB00859	Penicillamine	DOID:2645	Mesothelioma	0.011317090147613
DB00293	raltitrexed	DOID:2645	Mesothelioma	0.0113043162191612
DB08889	carfilzomib	DOID:9538	Multiple Myeloma	0.0112575606521253
DB00619	Imatinib Mesylate	DOID:2645	Mesothelioma	0.0112062189266161
DB00530	Erlotinib Hydrochloride	DOID:2645	Mesothelioma	0.0111664626283093
DB11135	Selenium	DOID:2645	Mesothelioma	0.0111285640649427
DB06824	Trientine	DOID:2645	Mesothelioma	0.0111247093259116
DB00399	Zoledronic Acid	DOID:2645	Mesothelioma	0.0110892081044859
DB00441	gemcitabine	DOID:2645	Mesothelioma	0.0110707483629532
DB01234	Dexamethasone	DOID:3070	Glioma	0.0110643768235611
DB00554	Piroxicam	DOID:2645	Mesothelioma	0.0110524001204509
DB01041	Thalidomide	DOID:2645	Mesothelioma	0.0110500991328514
DB00977	Ethinyl Estradiol	DOID:2645	Mesothelioma	0.0110178698528777
DB00773	Etoposide	DOID:2645	Mesothelioma	0.0110118423184878
DB00641	Simvastatin	DOID:3070	Glioma	0.0109816796093788
DB05076	Fenretinide	DOID:2645	Mesothelioma	0.0109780387025423
DB00877	Sirolimus	DOID:2645	Mesothelioma	0.0109708938345952
DB01229	Paclitaxel	DOID:2645	Mesothelioma	0.0109662635963509
DB11672	Curcumin	DOID:2645	Mesothelioma	0.0109491881729716
DB09130	Copper	DOID:2645	Mesothelioma	0.0108908733422687
DB00958	Carboplatin	DOID:2645	Mesothelioma	0.0108777861645201
DB00755	Tretinoin	DOID:3308	Carcinoma, Embryonal	0.0107984274579734
DB01373	Calcium	DOID:0060060	Lymphoma, Non-Hodgkin	0.0107093557978849
DB00282	Pamidronate	DOID:9538	Multiple Myeloma	0.0106772270861121
DB00290	Bleomycin	DOID:3308	Carcinoma, Embryonal	0.0106404168615121
DB00822	Disulfiram	DOID:2645	Mesothelioma	0.0104796306868372
DB01030	Topotecan	DOID:9538	Multiple Myeloma	0.0104309683004288
DB00252	Phenytoin	DOID:9538	Multiple Myeloma	0.0104180532729138
DB00361	Vinorelbine	DOID:2645	Mesothelioma	0.0104057959529832
DB00570	Vinblastine	DOID:3308	Carcinoma, Embryonal	0.0103932884857151
DB00635	Prednisone	DOID:9538	Multiple Myeloma	0.0103556147421165
DB11663	2-(1H-indazol-4-yl)-6-(4-methanesulfonylpiperazin-1-ylmethyl)-4-morpholin-4-ylthieno(3,2-d)pyrimidine	DOID:9538	Multiple Myeloma	0.0103546671405176
DB00642	Pemetrexed	DOID:2645	Mesothelioma	0.0103520983330468
DB04572	Thiotepa	DOID:9538	Multiple Myeloma	0.0103462768078827
DB00755	Tretinoin	DOID:9538	Multiple Myeloma	0.0103379476819888
DB00399	Zoledronic Acid	DOID:9538	Multiple Myeloma	0.0103351135651969
DB12298	5-hydroxymethylfurfural	DOID:139	Papilloma	0.0103262254320989
DB01593	Zinc	DOID:9538	Multiple Myeloma	0.0103178593104608
DB00441	gemcitabine	DOID:9538	Multiple Myeloma	0.0103166538262079
DB01262	Decitabine	DOID:9538	Multiple Myeloma	0.0103148731998096
DB01042	Melphalan	DOID:9538	Multiple Myeloma	0.0103003922639636
DB01041	Thalidomide	DOID:9538	Multiple Myeloma	0.0102960045940598
DB04960	tipifarnib	DOID:9538	Multiple Myeloma	0.0102848294987751
DB00773	Etoposide	DOID:9538	Multiple Myeloma	0.0102577477804636
DB00877	Sirolimus	DOID:9538	Multiple Myeloma	0.01021679929623
DB01229	Paclitaxel	DOID:9538	Multiple Myeloma	0.0102121690581348
DB09054	idelalisib	DOID:0060058	Lymphoma	0.0102048876432504
DB11672	Curcumin	DOID:9538	Multiple Myeloma	0.0101950936345282
DB02709	Resveratrol	DOID:9538	Multiple Myeloma	0.0101942596795822
DB06774	Capsaicin	DOID:9538	Multiple Myeloma	0.0101828248895109
DB00482	Celecoxib	DOID:9538	Multiple Myeloma	0.0101630322439013
DB00136	Calcitriol	DOID:9538	Multiple Myeloma	0.0101484838968196
DB01169	Arsenic Trioxide	DOID:9538	Multiple Myeloma	0.0101317880011137
DB01168	Procarbazine	DOID:9538	Multiple Myeloma	0.0101120051271614
DB09110	Mesna	DOID:0060060	Lymphoma, Non-Hodgkin	0.0101004544571818
DB00262	Carmustine	DOID:9538	Multiple Myeloma	0.0100958889049628
DB00188	Bortezomib	DOID:9538	Multiple Myeloma	0.0100743051988622
DB00619	Imatinib Mesylate	DOID:3070	Glioma	0.0100669640887069
DB00563	Methotrexate	DOID:9538	Multiple Myeloma	0.0100632587766888
DB00928	Azacitidine	DOID:9538	Multiple Myeloma	0.0100597329058934
DB00682	Warfarin	DOID:9538	Multiple Myeloma	0.0100355641298889
DB00987	Cytarabine	DOID:9538	Multiple Myeloma	0.0100324519183267
DB00530	Erlotinib Hydrochloride	DOID:3070	Glioma	0.010027207790997
DB12072	orantinib	DOID:3070	Glioma	0.0100017138928613
DB04930	Permethrin	DOID:9538	Multiple Myeloma	0.00999770880554172
DB04572	Thiotepa	DOID:3070	Glioma	0.00996111650898533
DB00772	Malathion	DOID:0060060	Lymphoma, Non-Hodgkin	0.00995282412341601
DB04216	Quercetin	DOID:3070	Glioma	0.00995269831337629
DB01030	Topotecan	DOID:0060060	Lymphoma, Non-Hodgkin	0.00994590767677926
DB10345	Dust	DOID:139	Papilloma	0.0099419655914935
DB00252	Phenytoin	DOID:0060060	Lymphoma, Non-Hodgkin	0.00993299264927493
DB01593	Zinc	DOID:3070	Glioma	0.00993269901107317
DB01143	Amifostine	DOID:0060060	Lymphoma, Non-Hodgkin	0.00992862620254008
DB00762	Irinotecan	DOID:3070	Glioma	0.00992612218318732
DB01042	Melphalan	DOID:3070	Glioma	0.00991523196475717
DB01041	Thalidomide	DOID:3070	Glioma	0.0099108442947503
DB00917	Dinoprostone	DOID:9538	Multiple Myeloma	0.00989799473209195
DB00773	Etoposide	DOID:3070	Glioma	0.009872587481751
DB11091	Hydrogen Peroxide	DOID:139	Papilloma	0.00987242952637422
DB00635	Prednisone	DOID:0060060	Lymphoma, Non-Hodgkin	0.0098705541188827
DB04572	Thiotepa	DOID:0060060	Lymphoma, Non-Hodgkin	0.00986121618431489
DB00795	Sulfasalazine	DOID:139	Papilloma	0.00985864937175683
DB00441	gemcitabine	DOID:0060060	Lymphoma, Non-Hodgkin	0.00983159320321568
DB01229	Paclitaxel	DOID:3070	Glioma	0.00982700875936536
DB01042	Melphalan	DOID:0060060	Lymphoma, Non-Hodgkin	0.00981533164079017
DB01041	Thalidomide	DOID:0060060	Lymphoma, Non-Hodgkin	0.00981094396967484
DB01248	Docetaxel	DOID:9538	Multiple Myeloma	0.00981016395142752
DB02709	Resveratrol	DOID:3070	Glioma	0.00980909937921047
DB14001	alpha-Tocopherol	DOID:3070	Glioma	0.00980639046512187
DB00445	Epirubicin	DOID:0060060	Lymphoma, Non-Hodgkin	0.00980284979484401
DB02656	2-(4-morpholinyl)-8-phenyl-4H-1-benzopyran-4-one	DOID:3070	Glioma	0.00980115778483458
DB01592	Iron	DOID:139	Papilloma	0.00979744311336282
DB00197	Troglitazone	DOID:3070	Glioma	0.00979744095188471
DB00851	Dacarbazine	DOID:0060060	Lymphoma, Non-Hodgkin	0.00978614514798358
DB00773	Etoposide	DOID:0060060	Lymphoma, Non-Hodgkin	0.00977268715693845
DB00126	Ascorbic Acid	DOID:3070	Glioma	0.00976898923237633
DB00136	Calcitriol	DOID:3070	Glioma	0.00976332359751018
DB01169	Arsenic Trioxide	DOID:3070	Glioma	0.00974662770192146
DB00958	Carboplatin	DOID:3070	Glioma	0.00973853132795376
DB00162	Vitamin A	DOID:9538	Multiple Myeloma	0.00973509759647505
DB06774	Capsaicin	DOID:139	Papilloma	0.00972873242049764
DB01229	Paclitaxel	DOID:0060060	Lymphoma, Non-Hodgkin	0.00972710843533441
DB01168	Procarbazine	DOID:3070	Glioma	0.00972684482800022
DB07352	Apigenin	DOID:3070	Glioma	0.0097232275486042
DB00262	Carmustine	DOID:3070	Glioma	0.00971072860525544
DB02709	Resveratrol	DOID:0060060	Lymphoma, Non-Hodgkin	0.0097091990560819
DB00126	Ascorbic Acid	DOID:139	Papilloma	0.00970005706261566
DB00290	Bleomycin	DOID:0060060	Lymphoma, Non-Hodgkin	0.00969487646253163
DB00188	Bortezomib	DOID:3070	Glioma	0.00968914489936799
DB00563	Methotrexate	DOID:3070	Glioma	0.00967809847742905
DB04690	Camptothecin	DOID:3070	Glioma	0.00967004633660117
DB00136	Calcitriol	DOID:0060060	Lymphoma, Non-Hodgkin	0.00966342327307422
DB02994	Cacodylic Acid	DOID:139	Papilloma	0.00962734101820138
DB01168	Procarbazine	DOID:0060060	Lymphoma, Non-Hodgkin	0.00962694450364508
DB01041	Thalidomide	DOID:4844	Ependymoma	0.00960358195833698
DB01234	Dexamethasone	DOID:3355	Fibrosarcoma	0.00959257808596724
DB13424	DDT	DOID:0060060	Lymphoma, Non-Hodgkin	0.00958402284704284
DB00563	Methotrexate	DOID:0060060	Lymphoma, Non-Hodgkin	0.00957819815354731
DB04743	nimesulide	DOID:139	Papilloma	0.00956736456272288
DB00291	Chlorambucil	DOID:0060060	Lymphoma, Non-Hodgkin	0.00955194864166407
DB00987	Cytarabine	DOID:0060060	Lymphoma, Non-Hodgkin	0.00954739129597747
DB06755	beta Carotene	DOID:3070	Glioma	0.00953247190351113
DB04365	Arecoline	DOID:139	Papilloma	0.0095166439406703
DB01167	Itraconazole	DOID:9538	Multiple Myeloma	0.00944948603467487
DB01248	Docetaxel	DOID:3070	Glioma	0.00942500365223174
DB01168	Procarbazine	DOID:4844	Ependymoma	0.00941958249113616
DB00650	Leucovorin	DOID:3070	Glioma	0.00941890245493503
DB01206	Lomustine	DOID:3070	Glioma	0.00940673039904914
DB00262	Carmustine	DOID:4844	Ependymoma	0.00940346626904819
DB01390	Sodium Bicarbonate	DOID:139	Papilloma	0.00938306831143364
DB08398	2-amino-1-methyl-6-phenylimidazo(4,5-b)pyridine	DOID:8719	Carcinoma in Situ	0.00937831601078108
DB00563	Methotrexate	DOID:4844	Ependymoma	0.00937083614105126
DB06767	Ammonium Chloride	DOID:139	Papilloma	0.00936047890151236
DB00650	Leucovorin	DOID:0060060	Lymphoma, Non-Hodgkin	0.00931900213101065
DB13950	Win 55212-2	DOID:3070	Glioma	0.00930975747944905
DB12418	Saccharin	DOID:139	Papilloma	0.00928213397024634
DB00853	Temozolomide	DOID:3070	Glioma	0.00923635199784122
DB00437	Allopurinol	DOID:0060060	Lymphoma, Non-Hodgkin	0.00922085394823489
DB01132	Pioglitazone	DOID:139	Papilloma	0.00919178113383544
DB00444	Teniposide	DOID:0060060	Lymphoma, Non-Hodgkin	0.00916550524832359
DB06510	muraglitazar	DOID:139	Papilloma	0.00910953955078773
DB09096	Benzoyl Peroxide	DOID:139	Papilloma	0.00902053074185992
DB01204	Mitoxantrone	DOID:0060060	Lymphoma, Non-Hodgkin	0.00896550946321205
DB12662	naveglitazar	DOID:3355	Fibrosarcoma	0.00876869898260689
DB01234	Dexamethasone	DOID:8552	Leukemia, Myelogenous, Chronic, BCR-ABL Positive	0.00872202929632869
DB01373	Calcium	DOID:8552	Leukemia, Myelogenous, Chronic, BCR-ABL Positive	0.0084669085950778
DB01169	Arsenic Trioxide	DOID:3355	Fibrosarcoma	0.00827482896500263
DB04655	metoprine	DOID:8691	Mycosis Fungoides	0.00818961407733464
DB00619	Imatinib Mesylate	DOID:8552	Leukemia, Myelogenous, Chronic, BCR-ABL Positive	0.00772461656147448
DB04572	Thiotepa	DOID:8552	Leukemia, Myelogenous, Chronic, BCR-ABL Positive	0.00761876898178492
DB00755	Tretinoin	DOID:8552	Leukemia, Myelogenous, Chronic, BCR-ABL Positive	0.00761043985594788
DB01262	Decitabine	DOID:8552	Leukemia, Myelogenous, Chronic, BCR-ABL Positive	0.00758736537417014
DB02709	Resveratrol	DOID:8552	Leukemia, Myelogenous, Chronic, BCR-ABL Positive	0.00746675185289113
DB01169	Arsenic Trioxide	DOID:8552	Leukemia, Myelogenous, Chronic, BCR-ABL Positive	0.00740428017450788
DB02546	Vorinostat	DOID:8552	Leukemia, Myelogenous, Chronic, BCR-ABL Positive	0.00735734030940015
DB00188	Bortezomib	DOID:8552	Leukemia, Myelogenous, Chronic, BCR-ABL Positive	0.00734679737246245
DB00987	Cytarabine	DOID:8552	Leukemia, Myelogenous, Chronic, BCR-ABL Positive	0.0073049440927334
DB00437	Allopurinol	DOID:8552	Leukemia, Myelogenous, Chronic, BCR-ABL Positive	0.00697840674557347
DB01005	Hydroxyurea	DOID:8552	Leukemia, Myelogenous, Chronic, BCR-ABL Positive	0.00693876309139717
DB00313	Valproic Acid	DOID:255	Hemangioma	0.00685781045036214
DB00744	zileuton	DOID:8552	Leukemia, Myelogenous, Chronic, BCR-ABL Positive	0.00684100874753489
DB12662	naveglitazar	DOID:3382	Liposarcoma	0.00678456729445741
DB11175	picolinic acid	DOID:3172	Adenoma	0.00671256642321715
DB09073	palbociclib	DOID:3382	Liposarcoma	0.00654494989207698
DB01590	Everolimus	DOID:13515	Tuberous Sclerosis	0.00646273565141363
DB00877	Sirolimus	DOID:13515	Tuberous Sclerosis	0.00642619209425908
DB01229	Paclitaxel	DOID:3382	Liposarcoma	0.00637107833346483
DB09073	palbociclib	DOID:2994	Neoplasms, Germ Cell and Embryonal	0.00635759977279014
DB00197	Troglitazone	DOID:3382	Liposarcoma	0.00634151052742658
DB00441	gemcitabine	DOID:4552	Carcinoma, Large Cell	0.00624745755981514
DB00773	Etoposide	DOID:2994	Neoplasms, Germ Cell and Embryonal	0.0062293069363256
DB01229	Paclitaxel	DOID:2994	Neoplasms, Germ Cell and Embryonal	0.00618372821443024
DB00290	Bleomycin	DOID:2994	Neoplasms, Germ Cell and Embryonal	0.00615149624186194
DB01229	Paclitaxel	DOID:4552	Carcinoma, Large Cell	0.00614297279222518
DB06287	temsirolimus	DOID:3068	Glioblastoma	0.00613960425236747
DB00958	Carboplatin	DOID:2994	Neoplasms, Germ Cell and Embryonal	0.00609525078207361
DB00570	Vinblastine	DOID:2994	Neoplasms, Germ Cell and Embryonal	0.00590436786578784
DB06510	muraglitazar	DOID:3382	Liposarcoma	0.00572254129544368
DB00220	Nelfinavir	DOID:3382	Liposarcoma	0.00566517417818978
DB00361	Vinorelbine	DOID:4552	Carcinoma, Large Cell	0.00558250514903512
DB00590	Doxazosin	DOID:127	Choroid Neoplasms	0.00480807937455828
DB00313	Valproic Acid	DOID:11612	Polycystic Ovary Syndrome	0.0047432420557164
DB08059	Wortmannin	DOID:299	Adenocarcinoma	0.00460237002735574
DB00641	Simvastatin	DOID:707	Lymphoma, B-Cell	0.00445365846765276
DB00636	Clofibrate	DOID:3507	Dermatofibrosarcoma	0.00427132853697919
DB00996	Gabapentin	DOID:127	Choroid Neoplasms	0.00406601130537441
DB03843	Formaldehyde	DOID:127	Choroid Neoplasms	0.0039086496576025
DB00864	Tacrolimus	DOID:707	Lymphoma, B-Cell	0.00389015838405903
DB01645	Genistein	DOID:127	Choroid Neoplasms	0.00387478218867364
DB00925	Phenoxybenzamine	DOID:127	Choroid Neoplasms	0.00384186927149975
DB00007	Leuprolide	DOID:127	Choroid Neoplasms	0.00383525937450023
DB11672	Curcumin	DOID:127	Choroid Neoplasms	0.00380386403766329
DB00396	Progesterone	DOID:127	Choroid Neoplasms	0.0037885904686653
DB06825	Triptorelin Pamoate	DOID:127	Choroid Neoplasms	0.00378742863295588
DB00603	Medroxyprogesterone Acetate	DOID:3319	Lymphangioleiomyomatosis	0.0037274132305206
DB01356	Lithium	DOID:255	Hemangioma	0.00367396764566684
DB00564	Carbamazepine	DOID:1040	Leukemia, Lymphocytic, Chronic, B-Cell	0.00363275481797763
DB00636	Clofibrate	DOID:127	Choroid Neoplasms	0.00362445523878484
DB00252	Phenytoin	DOID:1040	Leukemia, Lymphocytic, Chronic, B-Cell	0.00358996480377903
DB00780	Phenelzine	DOID:255	Hemangioma	0.00356371917755914
DB00603	Medroxyprogesterone Acetate	DOID:1040	Leukemia, Lymphocytic, Chronic, B-Cell	0.00349037110829108
DB01041	Thalidomide	DOID:1040	Leukemia, Lymphocytic, Chronic, B-Cell	0.00346791612560714
DB00635	Prednisone	DOID:707	Lymphoma, B-Cell	0.00344243330160686
DB11663	2-(1H-indazol-4-yl)-6-(4-methanesulfonylpiperazin-1-ylmethyl)-4-morpholin-4-ylthieno(3,2-d)pyrimidine	DOID:707	Lymphoma, B-Cell	0.00344148570084633
DB00925	Phenoxybenzamine	DOID:1040	Leukemia, Lymphocytic, Chronic, B-Cell	0.00340501039988982
DB00877	Sirolimus	DOID:1040	Leukemia, Lymphocytic, Chronic, B-Cell	0.00338871082754287
DB01042	Melphalan	DOID:707	Lymphoma, B-Cell	0.00338721082449843
DB01168	Procarbazine	DOID:5241	Hemangioblastoma	0.0033533202119279
DB00773	Etoposide	DOID:707	Lymphoma, B-Cell	0.00334456634015999
DB00563	Methotrexate	DOID:5241	Hemangioblastoma	0.00330457386219428
DB01169	Arsenic Trioxide	DOID:1040	Leukemia, Lymphocytic, Chronic, B-Cell	0.00330369953188302
DB02709	Resveratrol	DOID:707	Lymphoma, B-Cell	0.00328107823909383
DB06174	Noscapine	DOID:715	Leukemia, T-Cell	0.00327691868403256
DB03496	alvocidib	DOID:1040	Leukemia, Lymphocytic, Chronic, B-Cell	0.00327492085197099
DB00563	Methotrexate	DOID:1040	Leukemia, Lymphocytic, Chronic, B-Cell	0.00323517030850616
DB00291	Chlorambucil	DOID:1040	Leukemia, Lymphocytic, Chronic, B-Cell	0.00320892079578093
DB00987	Cytarabine	DOID:1040	Leukemia, Lymphocytic, Chronic, B-Cell	0.00320436344969997
DB01168	Procarbazine	DOID:707	Lymphoma, B-Cell	0.00319882368682665
DB00277	Theophylline	DOID:1040	Leukemia, Lymphocytic, Chronic, B-Cell	0.00319247830231638
DB03496	alvocidib	DOID:707	Lymphoma, B-Cell	0.00318982788120713
DB00635	Prednisone	DOID:255	Hemangioma	0.00318652399838291
DB02546	Vorinostat	DOID:707	Lymphoma, B-Cell	0.00317166669525114
DB00188	Bortezomib	DOID:707	Lymphoma, B-Cell	0.00316112375860121
DB00563	Methotrexate	DOID:707	Lymphoma, B-Cell	0.00315007733699622
DB00987	Cytarabine	DOID:707	Lymphoma, B-Cell	0.00311927047800174
DB01083	Orlistat	DOID:1040	Leukemia, Lymphocytic, Chronic, B-Cell	0.0030363681613884
DB09054	idelalisib	DOID:1037	Leukemia, Lymphoid	0.00291079483710198
DB08868	Fingolimod Hydrochloride	DOID:8552	Leukemia, Myelogenous, Chronic, BCR-ABL Positive	0.00291041887242037
DB00822	Disulfiram	DOID:1040	Leukemia, Lymphocytic, Chronic, B-Cell	0.00289744767964271
DB00741	Hydrocortisone	DOID:1040	Leukemia, Lymphocytic, Chronic, B-Cell	0.002822114603645
DB00688	Mycophenolic Acid	DOID:707	Lymphoma, B-Cell	0.00281187437811702
DB09110	Mesna	DOID:1967	Leiomyosarcoma	0.00278283868165517
DB01393	Bezafibrate	DOID:1040	Leukemia, Lymphocytic, Chronic, B-Cell	0.00269098039433323
DB01219	Dantrolene	DOID:1040	Leukemia, Lymphocytic, Chronic, B-Cell	0.0026370276742461
DB01204	Mitoxantrone	DOID:1040	Leukemia, Lymphocytic, Chronic, B-Cell	0.00262248161719746
DB00898	Ethanol	DOID:255	Hemangioma	0.00255819775456266
DB00635	Prednisone	DOID:1967	Leiomyosarcoma	0.0025529383433983
DB03843	Formaldehyde	DOID:1967	Leiomyosarcoma	0.00249720285534415
DB00851	Dacarbazine	DOID:1967	Leiomyosarcoma	0.00246852937242813
DB00773	Etoposide	DOID:1967	Leiomyosarcoma	0.00245507138168853
DB01229	Paclitaxel	DOID:1967	Leiomyosarcoma	0.00240949265830813
DB00958	Carboplatin	DOID:1967	Leiomyosarcoma	0.00232101522780602
DB00698	Nitrofurantoin	DOID:2671	Carcinoma, Transitional Cell	0.00225397128514003
DB04572	Thiotepa	DOID:171	Neuroectodermal Tumors	0.00219283492852816
DB00762	Irinotecan	DOID:171	Neuroectodermal Tumors	0.00215784060387768
DB06769	Bendamustine Hydrochloride	DOID:1040	Leukemia, Lymphocytic, Chronic, B-Cell	0.00215295418743643
DB00773	Etoposide	DOID:5485	Sarcoma, Synovial	0.00214776369756385
DB00262	Carmustine	DOID:3192	Neurilemmoma	0.00210329706295119
DB00641	Simvastatin	DOID:11612	Polycystic Ovary Syndrome	0.00208318076917556
DB01248	Docetaxel	DOID:1967	Leiomyosarcoma	0.00200748755327061
DB00958	Carboplatin	DOID:171	Neuroectodermal Tumors	0.00197024974749303
DB00563	Methotrexate	DOID:171	Neuroectodermal Tumors	0.00190981689776414
DB04572	Thiotepa	DOID:3181	Oligodendroglioma	0.00143713732586824
DB09110	Mesna	DOID:2671	Carcinoma, Transitional Cell	0.00140601988816745
DB00762	Irinotecan	DOID:3181	Oligodendroglioma	0.00140214300032603
DB00313	Valproic Acid	DOID:3068	Glioblastoma	0.00132839220212864
DB01168	Procarbazine	DOID:3181	Oligodendroglioma	0.00120286564533743
DB00262	Carmustine	DOID:3181	Oligodendroglioma	0.00118674942294837
DB00635	Prednisone	DOID:2671	Carcinoma, Transitional Cell	0.00117611954968232
DB04572	Thiotepa	DOID:2671	Carcinoma, Transitional Cell	0.00116678161529214
DB08633	O-(Chloroacetylcarbamoyl)fumagillol	DOID:2671	Carcinoma, Transitional Cell	0.00115987270682814
DB00441	gemcitabine	DOID:2671	Carcinoma, Transitional Cell	0.00113715863330476
DB00795	Sulfasalazine	DOID:2671	Carcinoma, Transitional Cell	0.00113324664808721
DB00184	Nicotine	DOID:2671	Carcinoma, Transitional Cell	0.00112807906881961
DB13911	Eosine I Bluish	DOID:715	Leukemia, T-Cell	0.00111791072427812
DB01169	Arsenic Trioxide	DOID:8691	Mycosis Fungoides	0.00109805115012583
DB00158	Folic Acid	DOID:11612	Polycystic Ovary Syndrome	0.00109667560276626
DB11135	Selenium	DOID:11612	Polycystic Ovary Syndrome	0.00109081038832236
DB00262	Carmustine	DOID:8691	Mycosis Fungoides	0.00106215205271019
DB00331	Metformin	DOID:11612	Polycystic Ovary Syndrome	0.00105193829315119
DB01593	Zinc	DOID:11612	Polycystic Ovary Syndrome	0.00103420017182919
DB01229	Paclitaxel	DOID:2671	Carcinoma, Transitional Cell	0.00103267386611981
DB00499	Flutamide	DOID:11612	Polycystic Ovary Syndrome	0.00101026579758133
DB00537	Ciprofloxacin	DOID:2671	Carcinoma, Transitional Cell	0.000980400626089936
DB00977	Ethinyl Estradiol	DOID:11612	Polycystic Ovary Syndrome	0.000980116176346177
DB00958	Carboplatin	DOID:2671	Carcinoma, Transitional Cell	0.000944196434225039
DB01168	Procarbazine	DOID:2671	Carcinoma, Transitional Cell	0.000932509934587697
DB02709	Resveratrol	DOID:11612	Polycystic Ovary Syndrome	0.000910600540897297
DB02994	Cacodylic Acid	DOID:2671	Carcinoma, Transitional Cell	0.000901938295249413
DB00197	Troglitazone	DOID:11612	Polycystic Ovary Syndrome	0.000898942113173637
DB01006	Letrozole	DOID:11612	Polycystic Ovary Syndrome	0.000898672509527562
DB00396	Progesterone	DOID:11612	Polycystic Ovary Syndrome	0.000896160927381748
DB00188	Bortezomib	DOID:2671	Carcinoma, Transitional Cell	0.00089481000669088
DB00563	Methotrexate	DOID:2671	Carcinoma, Transitional Cell	0.000883763583920602
DB01206	Lomustine	DOID:3181	Oligodendroglioma	0.000882751216284658
DB00126	Ascorbic Acid	DOID:11612	Polycystic Ovary Syndrome	0.000870490392812603
DB00291	Chlorambucil	DOID:2671	Carcinoma, Transitional Cell	0.000857514072609353
DB00682	Warfarin	DOID:2671	Carcinoma, Transitional Cell	0.000856068937330354
DB00412	Rosiglitazone	DOID:11612	Polycystic Ovary Syndrome	0.000854789198867598
DB00181	Baclofen	DOID:2671	Carcinoma, Transitional Cell	0.000780082990593831
DB00570	Vinblastine	DOID:2671	Carcinoma, Transitional Cell	0.0007533135162162
DB00853	Temozolomide	DOID:3181	Oligodendroglioma	0.000712372814972814
DB04539	glyphosate	DOID:11612	Polycystic Ovary Syndrome	0.000694175330529054
DB01248	Docetaxel	DOID:2671	Carcinoma, Transitional Cell	0.000630668758531447
DB01083	Orlistat	DOID:11612	Polycystic Ovary Syndrome	0.000580797491337312
DB12418	Saccharin	DOID:2671	Carcinoma, Transitional Cell	0.000556731246420403
DB00313	Valproic Acid	DOID:9119	Leukemia, Myeloid, Acute	0.000553138522092586
DB00437	Allopurinol	DOID:2671	Carcinoma, Transitional Cell	0.000526419378423446
DB00305	Mitomycin	DOID:2671	Carcinoma, Transitional Cell	0.000518346946726131
DB00755	Tretinoin	DOID:9206	Barrett Esophagus	0.000501231820179901
DB06510	muraglitazar	DOID:2671	Carcinoma, Transitional Cell	0.000384136827249568
DB01219	Dantrolene	DOID:2671	Carcinoma, Transitional Cell	0.000285620950566487
DB01204	Mitoxantrone	DOID:2671	Carcinoma, Transitional Cell	0.000271074893993903
DB00014	Goserelin	DOID:127	Choroid Neoplasms	0.000247259200452196
DB01393	Bezafibrate	DOID:11612	Polycystic Ovary Syndrome	0.000235409725230715
DB00806	Pentoxifylline	DOID:0060061	Lymphoma, T-Cell, Cutaneous	0.000205031595370206
DB04839	Cyproterone Acetate	DOID:11612	Polycystic Ovary Syndrome	-7.80400091650313e-06
DB01169	Arsenic Trioxide	DOID:0060061	Lymphoma, T-Cell, Cutaneous	-0.000197610484886548
DB02546	Vorinostat	DOID:0060061	Lymphoma, T-Cell, Cutaneous	-0.000244550350214548
DB00563	Methotrexate	DOID:0060061	Lymphoma, T-Cell, Cutaneous	-0.000266139709545934
DB00307	Bexarotene	DOID:0060061	Lymphoma, T-Cell, Cutaneous	-0.000344921777341592
DB00773	Etoposide	DOID:3069	Astrocytoma	-0.000569124350982345
DB00304	Desogestrel	DOID:11612	Polycystic Ovary Syndrome	-0.000579259649090683
DB01168	Procarbazine	DOID:3069	Astrocytoma	-0.000714867005046652
DB00262	Carmustine	DOID:3069	Astrocytoma	-0.000730983227470797
DB00619	Imatinib Mesylate	DOID:9253	Gastrointestinal Stromal Tumors	-0.00083975220776801
DB01268	Sunitinib	DOID:9253	Gastrointestinal Stromal Tumors	-0.000888370537826769
DB11663	2-(1H-indazol-4-yl)-6-(4-methanesulfonylpiperazin-1-ylmethyl)-4-morpholin-4-ylthieno(3,2-d)pyrimidine	DOID:9253	Gastrointestinal Stromal Tumors	-0.000937209454126356
DB00313	Valproic Acid	DOID:3247	Rhabdomyosarcoma	-0.00096943194613254
DB01206	Lomustine	DOID:3069	Astrocytoma	-0.00103498143397109
DB09153	Sodium Chloride	DOID:899	Cervical Intraepithelial Neoplasia	-0.00108113544865142
DB00853	Temozolomide	DOID:3069	Astrocytoma	-0.00120535983570925
DB01234	Dexamethasone	DOID:3068	Glioblastoma	-0.00124897187030805
DB00313	Valproic Acid	DOID:1618	Fibroadenoma	-0.001249305073057
DB00594	Amiloride	DOID:2671	Carcinoma, Transitional Cell	-0.00135572997005164
DB01234	Dexamethasone	DOID:0060058	Lymphoma	-0.00140000869711167
DB00262	Carmustine	DOID:3071	Gliosarcoma	-0.00161327813965152
DB00773	Etoposide	DOID:4440	Seminoma	-0.00163075368898626
DB04690	Camptothecin	DOID:3071	Gliosarcoma	-0.00165396040816725
DB01406	Danazol	DOID:127	Choroid Neoplasms	-0.00178075749191543
DB11617	Aclarubicin	DOID:9119	Leukemia, Myeloid, Acute	-0.00191053174750068
DB00608	Chloroquine	DOID:3068	Glioblastoma	-0.0019287717686617
DB01234	Dexamethasone	DOID:9119	Leukemia, Myeloid, Acute	-0.00202422554997818
DB00853	Temozolomide	DOID:3071	Gliosarcoma	-0.0020876547477159
DB01030	Topotecan	DOID:3068	Glioblastoma	-0.00226754069177283
DB00755	Tretinoin	DOID:3068	Glioblastoma	-0.00236056130999608
DB04216	Quercetin	DOID:3068	Glioblastoma	-0.00236065037929557
DB00795	Sulfasalazine	DOID:3068	Glioblastoma	-0.00238576715148832
DB00762	Irinotecan	DOID:3068	Glioblastoma	-0.00238722651041536
DB00564	Carbamazepine	DOID:0060058	Lymphoma	-0.00238870253262825
DB01042	Melphalan	DOID:3068	Glioblastoma	-0.00239811672706559
DB01041	Thalidomide	DOID:3068	Glioblastoma	-0.00240250439828395
DB00851	Dacarbazine	DOID:3068	Glioblastoma	-0.00242730322076391
DB01645	Genistein	DOID:3068	Glioblastoma	-0.00243249720649254
DB05076	Fenretinide	DOID:3068	Glioblastoma	-0.00247456482798193
DB01229	Paclitaxel	DOID:3068	Glioblastoma	-0.00248633993437232
DB11663	2-(1H-indazol-4-yl)-6-(4-methanesulfonylpiperazin-1-ylmethyl)-4-morpholin-4-ylthieno(3,2-d)pyrimidine	DOID:0060058	Lymphoma	-0.00249487867906674
DB04572	Thiotepa	DOID:0060058	Lymphoma	-0.00250326901187926
DB11672	Curcumin	DOID:3068	Glioblastoma	-0.00250341535812106
DB02709	Resveratrol	DOID:3068	Glioblastoma	-0.00250424931357153
DB06774	Capsaicin	DOID:3068	Glioblastoma	-0.00251568410201565
DB00746	Deferoxamine	DOID:9119	Leukemia, Myeloid, Acute	-0.00252147915627256
DB00227	Lovastatin	DOID:0060058	Lymphoma	-0.00252388426285756
DB01262	Decitabine	DOID:0060058	Lymphoma	-0.00253467261984576
DB01041	Thalidomide	DOID:0060058	Lymphoma	-0.00255354122583719
DB00445	Epirubicin	DOID:0060058	Lymphoma	-0.00256163540212463
DB01169	Arsenic Trioxide	DOID:3068	Glioblastoma	-0.00256672099084633
DB00958	Carboplatin	DOID:3068	Glioblastoma	-0.00257481736554234
DB00773	Etoposide	DOID:0060058	Lymphoma	-0.00259179803866595
DB00262	Carmustine	DOID:3068	Glioblastoma	-0.00260262008835434
DB00188	Bortezomib	DOID:3068	Glioblastoma	-0.00262420379367335
DB11672	Curcumin	DOID:0060058	Lymphoma	-0.00265445218481454
DB00290	Bleomycin	DOID:0060058	Lymphoma	-0.0026696087334991
DB00136	Calcitriol	DOID:0060058	Lymphoma	-0.00270106192348941
DB00608	Chloroquine	DOID:9119	Leukemia, Myeloid, Acute	-0.00270402544877237
DB05424	Canertinib	DOID:3068	Glioblastoma	-0.0027120505199293
DB01168	Procarbazine	DOID:0060058	Lymphoma	-0.00273754069235634
DB00262	Carmustine	DOID:0060058	Lymphoma	-0.0027536569152752
DB08865	Crizotinib	DOID:3068	Glioblastoma	-0.00275988517689009
DB02994	Cacodylic Acid	DOID:0060058	Lymphoma	-0.00276811233135356
DB00188	Bortezomib	DOID:0060058	Lymphoma	-0.00277524062148239
DB00563	Methotrexate	DOID:0060058	Lymphoma	-0.00278628704236263
DB08398	2-amino-1-methyl-6-phenylimidazo(4,5-b)pyridine	DOID:0060058	Lymphoma	-0.00278630168974638
DB00291	Chlorambucil	DOID:0060058	Lymphoma	-0.00281253655464021
DB00987	Cytarabine	DOID:0060058	Lymphoma	-0.00281709390074604
DB00938	Salmeterol Xinafoate	DOID:4310	Smooth Muscle Tumor	-0.00283943335195937
DB01206	Lomustine	DOID:3068	Glioblastoma	-0.00290661829423468
DB01701	propylene dichloride	DOID:4928	Cholangiocarcinoma	-0.00298580547008766
DB00305	Mitomycin	DOID:3068	Glioblastoma	-0.00300066685345336
DB12429	2-(2-chloro-4-iodophenylamino)-N-cyclopropylmethoxy-3,4-difluorobenzamide	DOID:9119	Leukemia, Myeloid, Acute	-0.00303231674346528
DB02169	Okadaic Acid	DOID:3068	Glioblastoma	-0.00303488955366128
DB00650	Leucovorin	DOID:0060058	Lymphoma	-0.0030454830651906
DB00444	Teniposide	DOID:3068	Glioblastoma	-0.00304794312037772
DB01206	Lomustine	DOID:0060058	Lymphoma	-0.00305765512125768
DB00853	Temozolomide	DOID:3068	Glioblastoma	-0.00307699669549145
DB11094	Vitamin D	DOID:0060058	Lymphoma	-0.00308397925443139
DB09073	palbociclib	DOID:9119	Leukemia, Myeloid, Acute	-0.00308772205539833
DB00635	Prednisone	DOID:9119	Leukemia, Myeloid, Acute	-0.00311814793005362
DB00688	Mycophenolic Acid	DOID:0060058	Lymphoma	-0.00312449000092209
DB00755	Tretinoin	DOID:9119	Leukemia, Myeloid, Acute	-0.00313581499031636
DB00603	Medroxyprogesterone Acetate	DOID:9119	Leukemia, Myeloid, Acute	-0.00315530309427538
DB01262	Decitabine	DOID:9119	Leukemia, Myeloid, Acute	-0.00315888947159317
DB00762	Irinotecan	DOID:9119	Leukemia, Myeloid, Acute	-0.00316248018938205
DB01041	Thalidomide	DOID:9119	Leukemia, Myeloid, Acute	-0.00317775807773381
DB00773	Etoposide	DOID:9119	Leukemia, Myeloid, Acute	-0.00321601489179181
DB01041	Thalidomide	DOID:8632	Sarcoma, Kaposi	-0.00324192053028662
DB01229	Paclitaxel	DOID:9119	Leukemia, Myeloid, Acute	-0.00326159361355217
DB02709	Resveratrol	DOID:9119	Leukemia, Myeloid, Acute	-0.00327950299255599
DB00982	Isotretinoin	DOID:0060058	Lymphoma	-0.00328455802211004
DB04630	Aldosterone	DOID:3172	Adenoma	-0.00329028723182469
DB00197	Troglitazone	DOID:9119	Leukemia, Myeloid, Acute	-0.00329116142014464
DB00136	Calcitriol	DOID:9119	Leukemia, Myeloid, Acute	-0.0033252787750805
DB01169	Arsenic Trioxide	DOID:9119	Leukemia, Myeloid, Acute	-0.00334197467139043
DB00958	Carboplatin	DOID:9119	Leukemia, Myeloid, Acute	-0.00335007104548248
DB01041	Thalidomide	DOID:4928	Cholangiocarcinoma	-0.0033568954985136
DB00290	Bleomycin	DOID:8632	Sarcoma, Kaposi	-0.00335798803878697
DB03496	alvocidib	DOID:9119	Leukemia, Myeloid, Acute	-0.0033707533509152
DB01188	Ciclopirox	DOID:9119	Leukemia, Myeloid, Acute	-0.00338250315807621
DB01204	Mitoxantrone	DOID:0060058	Lymphoma	-0.00339897573315974
DB00188	Bortezomib	DOID:9119	Leukemia, Myeloid, Acute	-0.00339945747347849
DB00563	Methotrexate	DOID:9119	Leukemia, Myeloid, Acute	-0.00341050389509769
DB01065	Melatonin	DOID:4928	Cholangiocarcinoma	-0.0034134394539941
DB00928	Azacitidine	DOID:9119	Leukemia, Myeloid, Acute	-0.00341402976567985
DB00987	Cytarabine	DOID:9119	Leukemia, Myeloid, Acute	-0.00344131075352373
DB00523	Alitretinoin	DOID:9119	Leukemia, Myeloid, Acute	-0.00344194087694029
DB08865	Crizotinib	DOID:9119	Leukemia, Myeloid, Acute	-0.00353513885723879
DB00262	Carmustine	DOID:4928	Cholangiocarcinoma	-0.00355701118886821
DB00563	Methotrexate	DOID:4928	Cholangiocarcinoma	-0.00358964131649565
DB00570	Vinblastine	DOID:8632	Sarcoma, Kaposi	-0.00360511641600859
DB01248	Docetaxel	DOID:9119	Leukemia, Myeloid, Acute	-0.00366359872042289
DB11094	Vitamin D	DOID:9119	Leukemia, Myeloid, Acute	-0.00370819610680763
DB00437	Allopurinol	DOID:9119	Leukemia, Myeloid, Acute	-0.00376784810098564
DB00183	Pentagastrin	DOID:299	Adenocarcinoma	-0.00376892975362599
DB01005	Hydroxyurea	DOID:9119	Leukemia, Myeloid, Acute	-0.00380749175374086
DB00220	Nelfinavir	DOID:3962	Adenocarcinoma, Follicular	-0.00383973743649769
DB00276	Amsacrine	DOID:9119	Leukemia, Myeloid, Acute	-0.00385735104595576
DB00853	Temozolomide	DOID:8632	Sarcoma, Kaposi	-0.00391641282786361
DB01393	Bezafibrate	DOID:9119	Leukemia, Myeloid, Acute	-0.00395469380810533
DB01204	Mitoxantrone	DOID:9119	Leukemia, Myeloid, Acute	-0.00402319258546847
DB04655	metoprine	DOID:299	Adenocarcinoma	-0.00434983541430513
DB09110	Mesna	DOID:3247	Rhabdomyosarcoma	-0.00441081806006095
DB00851	Dacarbazine	DOID:4359	Melanoma, Amelanotic	-0.00443677573319769
DB11663	2-(1H-indazol-4-yl)-6-(4-methanesulfonylpiperazin-1-ylmethyl)-4-morpholin-4-ylthieno(3,2-d)pyrimidine	DOID:3247	Rhabdomyosarcoma	-0.0046416659994052
DB00755	Tretinoin	DOID:3247	Rhabdomyosarcoma	-0.00465838545860188
DB01262	Decitabine	DOID:3247	Rhabdomyosarcoma	-0.0046814599403512
DB00762	Irinotecan	DOID:3247	Rhabdomyosarcoma	-0.0046850506581685
DB01234	Dexamethasone	DOID:8584	Burkitt Lymphoma	-0.00468862773997437
DB01042	Melphalan	DOID:3247	Rhabdomyosarcoma	-0.00469594087534454
DB00851	Dacarbazine	DOID:3247	Rhabdomyosarcoma	-0.00472512736910681
DB00773	Etoposide	DOID:3247	Rhabdomyosarcoma	-0.00473858536077722
DB00712	Flurbiprofen	DOID:3172	Adenoma	-0.00486329448605795
DB01188	Ciclopirox	DOID:3247	Rhabdomyosarcoma	-0.00490507362643634
DB00188	Bortezomib	DOID:3247	Rhabdomyosarcoma	-0.00492202794200915
DB14574	Cobalt	DOID:3247	Rhabdomyosarcoma	-0.00492995422773469
DB00563	Methotrexate	DOID:3247	Rhabdomyosarcoma	-0.00493307436386282
DB00987	Cytarabine	DOID:3247	Rhabdomyosarcoma	-0.00496388122195492
DB00570	Vinblastine	DOID:3247	Rhabdomyosarcoma	-0.00506352443158499
DB00741	Hydrocortisone	DOID:3247	Rhabdomyosarcoma	-0.00534613006759423
DB01204	Mitoxantrone	DOID:3247	Rhabdomyosarcoma	-0.0055457630540169
DB09110	Mesna	DOID:8584	Burkitt Lymphoma	-0.00555264978201765
DB00635	Prednisone	DOID:8584	Burkitt Lymphoma	-0.0057825501205543
DB01042	Melphalan	DOID:8584	Burkitt Lymphoma	-0.0058377725978901
DB01234	Dexamethasone	DOID:3172	Adenoma	-0.00585112642005194
DB00773	Etoposide	DOID:8584	Burkitt Lymphoma	-0.0058804170818413
DB01169	Arsenic Trioxide	DOID:8584	Burkitt Lymphoma	-0.006006376861614
DB00563	Methotrexate	DOID:8584	Burkitt Lymphoma	-0.00607490608533902
DB00987	Cytarabine	DOID:8584	Burkitt Lymphoma	-0.00610571294435126
DB00175	Pravastatin	DOID:3172	Adenoma	-0.0061398954244546
DB03733	ethylene dichloride	DOID:3172	Adenoma	-0.00621569705643034
DB00650	Leucovorin	DOID:8584	Burkitt Lymphoma	-0.00633410210815634
DB00741	Hydrocortisone	DOID:8584	Burkitt Lymphoma	-0.00648796178941148
DB00780	Phenelzine	DOID:3172	Adenoma	-0.00656785362060743
DB00763	Methimazole	DOID:3172	Adenoma	-0.00679574628588932
DB01041	Thalidomide	DOID:5151	Neurofibroma, Plexiform	-0.00680319815222043
DB00996	Gabapentin	DOID:3172	Adenoma	-0.00684342263979944
DB00158	Folic Acid	DOID:3172	Adenoma	-0.00692032880112316
DB04827	Urethane	DOID:3172	Adenoma	-0.00693873464990426
DB00603	Medroxyprogesterone Acetate	DOID:3172	Adenoma	-0.00698220396509876
DB03843	Formaldehyde	DOID:3172	Adenoma	-0.00700078428788665
DB00554	Piroxicam	DOID:3172	Adenoma	-0.00700235796049221
DB01065	Melatonin	DOID:3172	Adenoma	-0.0070612029021654
DB11672	Curcumin	DOID:3172	Adenoma	-0.00710556990787915
DB02709	Resveratrol	DOID:3172	Adenoma	-0.00710640386261908
DB00104	Octreotide	DOID:3172	Adenoma	-0.00711718534455565
DB14513	Magnesium	DOID:3172	Adenoma	-0.0071828490036915
DB02994	Cacodylic Acid	DOID:3172	Adenoma	-0.00721923005481608
DB00605	Sulindac	DOID:3172	Adenoma	-0.00721975122203923
DB08398	2-amino-1-methyl-6-phenylimidazo(4,5-b)pyridine	DOID:3172	Adenoma	-0.00723741941219282
DB12116	epigallocatechin gallate	DOID:3172	Adenoma	-0.00728489710560688
DB11082	Coal Tar	DOID:3172	Adenoma	-0.00729437831599079
DB04930	Permethrin	DOID:3172	Adenoma	-0.00730295473701482
DB01582	Sulfamethazine	DOID:3172	Adenoma	-0.00738056541869526
DB01200	Bromocriptine	DOID:3172	Adenoma	-0.00743199955773911
DB00313	Valproic Acid	DOID:299	Adenocarcinoma	-0.00754628514915802
DB00898	Ethanol	DOID:3172	Adenoma	-0.00757337504308077
DB04572	Thiotepa	DOID:0050902	Medulloblastoma	-0.00758086739040999
DB00755	Tretinoin	DOID:0050902	Medulloblastoma	-0.00758919651622215
DB02709	Resveratrol	DOID:715	Leukemia, T-Cell	-0.00760746083169729
DB01042	Melphalan	DOID:0050902	Medulloblastoma	-0.00762675193392405
DB00773	Etoposide	DOID:0050902	Medulloblastoma	-0.00766939641788235
DB01169	Arsenic Trioxide	DOID:715	Leukemia, T-Cell	-0.00766993251039318
DB00853	Temozolomide	DOID:3172	Adenoma	-0.00767915124551245
DB06510	muraglitazar	DOID:3172	Adenoma	-0.00773703152253526
DB00987	Cytarabine	DOID:715	Leukemia, T-Cell	-0.00776926859191186
DB01393	Bezafibrate	DOID:3172	Adenoma	-0.00778159467889318
DB01169	Arsenic Trioxide	DOID:0050902	Medulloblastoma	-0.0077953561973957
DB00958	Carboplatin	DOID:0050902	Medulloblastoma	-0.00780345257133853
DB01168	Procarbazine	DOID:0050902	Medulloblastoma	-0.00781513907117305
DB00262	Carmustine	DOID:0050902	Medulloblastoma	-0.00783125529356078
DB00282	Pamidronate	DOID:4305	Giant Cell Tumor of Bone	-0.00783222828847564
DB02546	Vorinostat	DOID:0050902	Medulloblastoma	-0.0078422960624679
DB00188	Bortezomib	DOID:0050902	Medulloblastoma	-0.00785283899933455
DB00563	Methotrexate	DOID:0050902	Medulloblastoma	-0.00786388542054874
DB00987	Cytarabine	DOID:0050902	Medulloblastoma	-0.0078946922799127
DB00650	Leucovorin	DOID:0050902	Medulloblastoma	-0.00812308144384567
DB00399	Zoledronic Acid	DOID:4305	Giant Cell Tumor of Bone	-0.00817434180834987
DB00853	Temozolomide	DOID:0050902	Medulloblastoma	-0.00830563190143686
DB02709	Resveratrol	DOID:8864	Leukemia, Monocytic, Acute	-0.00843119638228353
DB01169	Arsenic Trioxide	DOID:8864	Leukemia, Monocytic, Acute	-0.00849366806026887
DB00987	Cytarabine	DOID:8864	Leukemia, Monocytic, Acute	-0.00859300414321219
DB00563	Methotrexate	DOID:2513	Carcinoma, Basal Cell	-0.00898179791421051
DB04365	Arecoline	DOID:2513	Carcinoma, Basal Cell	-0.00907432028138978
DB08828	HhAntag691	DOID:2513	Carcinoma, Basal Cell	-0.00935069092619835
DB00806	Pentoxifylline	DOID:1037	Leukemia, Lymphoid	-0.00960920854270676
DB00635	Prednisone	DOID:1037	Leukemia, Lymphoid	-0.0097880238827991
DB04572	Thiotepa	DOID:1037	Leukemia, Lymphoid	-0.00979736181751968
DB11094	Vitamin D	DOID:2512	Basal Cell Nevus Syndrome	-0.00980802352242173
DB08828	HhAntag691	DOID:2512	Basal Cell Nevus Syndrome	-0.00987922432297141
DB01229	Paclitaxel	DOID:1037	Leukemia, Lymphoid	-0.00993146956670267
DB02709	Resveratrol	DOID:1037	Leukemia, Lymphoid	-0.00994937894568872
DB04216	Quercetin	DOID:4236	Carcinosarcoma	-0.0099672048825611
DB00126	Ascorbic Acid	DOID:1037	Leukemia, Lymphoid	-0.00998948909300958
DB00136	Calcitriol	DOID:1037	Leukemia, Lymphoid	-0.009995154728636
DB01169	Arsenic Trioxide	DOID:1037	Leukemia, Lymphoid	-0.0100118506238766
DB03496	alvocidib	DOID:1037	Leukemia, Lymphoid	-0.010040629304556
DB00563	Methotrexate	DOID:1037	Leukemia, Lymphoid	-0.0100803798478929
DB04690	Camptothecin	DOID:1037	Leukemia, Lymphoid	-0.0100884319885147
DB00291	Chlorambucil	DOID:1037	Leukemia, Lymphoid	-0.0101066293605045
DB00987	Cytarabine	DOID:1037	Leukemia, Lymphoid	-0.0101111867063758
DB00277	Theophylline	DOID:1037	Leukemia, Lymphoid	-0.0101230718537736
DB08398	2-amino-1-methyl-6-phenylimidazo(4,5-b)pyridine	DOID:4236	Carcinosarcoma	-0.010241819365345
DB12881	indole-3-carbinol	DOID:5119	Ovarian Cysts	-0.010273547479266
DB01006	Letrozole	DOID:5119	Ovarian Cysts	-0.0103492409619869
DB00396	Progesterone	DOID:5119	Ovarian Cysts	-0.0103517525438378
DB01217	Anastrozole	DOID:299	Adenocarcinoma	-0.0103937669705391
DB09110	Mesna	DOID:4235	Sarcoma	-0.010423735985884
DB00437	Allopurinol	DOID:1037	Leukemia, Lymphoid	-0.0104377240533972
DB01005	Hydroxyurea	DOID:1037	Leukemia, Lymphoid	-0.0104773677070121
DB00603	Medroxyprogesterone Acetate	DOID:3007	Carcinoma, Ductal	-0.0104852544751716
DB02546	Vorinostat	DOID:3246	Rhabdomyosarcoma, Embryonal	-0.0104909317729537
DB00188	Bortezomib	DOID:3246	Rhabdomyosarcoma, Embryonal	-0.0105014747099767
DB02709	Resveratrol	DOID:3007	Carcinoma, Ductal	-0.010609454372429
DB00227	Lovastatin	DOID:4235	Sarcoma	-0.0106835895106848
DB00603	Medroxyprogesterone Acetate	DOID:4235	Sarcoma	-0.0106907914888418
DB01204	Mitoxantrone	DOID:1037	Leukemia, Lymphoid	-0.0106930685388677
DB00445	Epirubicin	DOID:4235	Sarcoma	-0.0107213406489714
DB00851	Dacarbazine	DOID:4235	Sarcoma	-0.010738045295306
DB00773	Etoposide	DOID:4235	Sarcoma	-0.0107515032857827
DB01229	Paclitaxel	DOID:4235	Sarcoma	-0.0107970820085165
DB11672	Curcumin	DOID:4235	Sarcoma	-0.0108141574324215
DB00958	Carboplatin	DOID:4235	Sarcoma	-0.0108855594399352
DB00188	Bortezomib	DOID:4051	Rhabdomyosarcoma, Alveolar	-0.0108963445064
DB00357	Aminoglutethimide	DOID:299	Adenocarcinoma	-0.0109166366892709
DB00563	Methotrexate	DOID:4235	Sarcoma	-0.0109459922897067
DB00928	Azacitidine	DOID:4235	Sarcoma	-0.0109495181607294
DB00293	raltitrexed	DOID:299	Adenocarcinoma	-0.0110229646618113
DB00763	Methimazole	DOID:299	Adenocarcinoma	-0.0110682690860394
DB00281	Lidocaine	DOID:0060060	Lymphoma, Non-Hodgkin	-0.0110727259998179
DB00917	Dinoprostone	DOID:4235	Sarcoma	-0.0111112563339696
DB00996	Gabapentin	DOID:299	Adenocarcinoma	-0.0111159454404567
DB00322	Floxuridine	DOID:299	Adenocarcinoma	-0.0111168131966854
DB09153	Sodium Chloride	DOID:299	Adenocarcinoma	-0.0111316492986483
DB01030	Topotecan	DOID:299	Adenocarcinoma	-0.0111422180427646
DB00530	Erlotinib Hydrochloride	DOID:299	Adenocarcinoma	-0.0111608182534518
DB06769	Bendamustine Hydrochloride	DOID:1037	Leukemia, Lymphoid	-0.0111625959691367
DB11716	Misonidazole	DOID:299	Adenocarcinoma	-0.0111942268919697
DB01248	Docetaxel	DOID:4235	Sarcoma	-0.0111990871147406
DB00650	Leucovorin	DOID:4235	Sarcoma	-0.0112051883119343
DB04827	Urethane	DOID:299	Adenocarcinoma	-0.0112112574500935
DB01151	Desipramine	DOID:299	Adenocarcinoma	-0.0112130556929494
DB00635	Prednisone	DOID:299	Adenocarcinoma	-0.0112175716010342
DB00603	Medroxyprogesterone Acetate	DOID:299	Adenocarcinoma	-0.0112547267660624
DB00441	gemcitabine	DOID:299	Adenocarcinoma	-0.0112565325169108
DB00762	Irinotecan	DOID:299	Adenocarcinoma	-0.0112619038604515
DB01042	Melphalan	DOID:299	Adenocarcinoma	-0.0112727940783416
DB03843	Formaldehyde	DOID:299	Adenocarcinoma	-0.0112733070884453
DB00499	Flutamide	DOID:299	Adenocarcinoma	-0.0112792614067815
DB00951	Isoniazid	DOID:299	Adenocarcinoma	-0.0112854907657835
DB00851	Dacarbazine	DOID:299	Adenocarcinoma	-0.0113019805718658
DB01645	Genistein	DOID:299	Adenocarcinoma	-0.011307174557836
DB00977	Ethinyl Estradiol	DOID:299	Adenocarcinoma	-0.0113094110279456
DB00773	Etoposide	DOID:299	Adenocarcinoma	-0.0113154385620086
DB01094	hesperetin	DOID:299	Adenocarcinoma	-0.0113173306571007
DB01050	Ibuprofen	DOID:299	Adenocarcinoma	-0.011330572475999
DB01065	Melatonin	DOID:299	Adenocarcinoma	-0.0113337257032605
DB00007	Leuprolide	DOID:299	Adenocarcinoma	-0.0113466973713771
DB05076	Fenretinide	DOID:299	Adenocarcinoma	-0.011349242178352
DB01229	Paclitaxel	DOID:299	Adenocarcinoma	-0.0113610172846713
DB02709	Resveratrol	DOID:299	Adenocarcinoma	-0.0113789266639949
DB00104	Octreotide	DOID:299	Adenocarcinoma	-0.0113897081453737
DB00396	Progesterone	DOID:299	Adenocarcinoma	-0.0113933662769491
DB06825	Triptorelin Pamoate	DOID:299	Adenocarcinoma	-0.0113945281128655
DB00482	Celecoxib	DOID:299	Adenocarcinoma	-0.0114101540985566
DB03568	Butyric Acid	DOID:299	Adenocarcinoma	-0.0114213331882177
DB01169	Arsenic Trioxide	DOID:299	Adenocarcinoma	-0.0114413983415752
DB00958	Carboplatin	DOID:299	Adenocarcinoma	-0.0114494947164453
DB01168	Procarbazine	DOID:299	Adenocarcinoma	-0.0114611812158464
DB01380	Cortisone	DOID:299	Adenocarcinoma	-0.0114617751084339
DB00526	Oxaliplatin	DOID:299	Adenocarcinoma	-0.0114753210082136
DB00262	Carmustine	DOID:299	Adenocarcinoma	-0.0114772974384615
DB01188	Ciclopirox	DOID:299	Adenocarcinoma	-0.0114819268287335
DB02546	Vorinostat	DOID:299	Adenocarcinoma	-0.0114883382069459
DB13182	daidzein	DOID:299	Adenocarcinoma	-0.0114887154894213
DB00605	Sulindac	DOID:299	Adenocarcinoma	-0.0114922740219691
DB06724	Calcium Carbonate	DOID:299	Adenocarcinoma	-0.0115072570983522
DB01436	alfacalcidol	DOID:299	Adenocarcinoma	-0.0115092923834376
DB00563	Methotrexate	DOID:299	Adenocarcinoma	-0.0115099275659042
DB08398	2-amino-1-methyl-6-phenylimidazo(4,5-b)pyridine	DOID:299	Adenocarcinoma	-0.011509942212414
DB01101	Capecitabine	DOID:299	Adenocarcinoma	-0.0115186856574859
DB00291	Chlorambucil	DOID:299	Adenocarcinoma	-0.0115361770784625
DB04743	nimesulide	DOID:299	Adenocarcinoma	-0.0115517293114679
DB04066	trans-3-(4'-hydroxyphenyl)-2-propenoic acid	DOID:299	Adenocarcinoma	-0.011559469204358
DB00257	Clotrimazole	DOID:299	Adenocarcinoma	-0.0116114692634647
DB08865	Crizotinib	DOID:299	Adenocarcinoma	-0.0116345625278499
DB13853	Anethole Trithione	DOID:299	Adenocarcinoma	-0.0116393212939244
DB01248	Docetaxel	DOID:299	Adenocarcinoma	-0.0117630223918049
DB00650	Leucovorin	DOID:299	Adenocarcinoma	-0.0117691235890768
DB07232	veliparib	DOID:299	Adenocarcinoma	-0.0118110939000901
DB12418	Saccharin	DOID:299	Adenocarcinoma	-0.0118369599044969
DB00305	Mitomycin	DOID:299	Adenocarcinoma	-0.0118753442039016
DB01005	Hydroxyurea	DOID:299	Adenocarcinoma	-0.0119069154247534
DB00361	Vinorelbine	DOID:299	Adenocarcinoma	-0.0119214849280675
DB00276	Amsacrine	DOID:299	Adenocarcinoma	-0.0119567747164212
DB05294	N-(4-bromo-2-fluorophenyl)-6-methoxy-7-((1-methylpiperidin-4-yl)methoxy)quinazolin-4-amine	DOID:299	Adenocarcinoma	-0.0120357137172257
DB01406	Danazol	DOID:3172	Adenoma	-0.0126901914372838
DB00563	Methotrexate	DOID:3371	Chondrosarcoma	-0.0128371118113478
DB11467	Thiostrepton	DOID:9538	Multiple Myeloma	-0.0130271089339019
DB00661	Verapamil	DOID:687	Hepatoblastoma	-0.0136842584335931
DB00252	Phenytoin	DOID:687	Hepatoblastoma	-0.0136890922672287
DB06641	perifosine	DOID:3068	Glioblastoma	-0.0145847180017008
DB13178	Inositol	DOID:11612	Polycystic Ovary Syndrome	-0.0148389827022876
DB11616	pirarubicin	DOID:2645	Mesothelioma	-0.0152236620793359
DB11529	Melengestrol Acetate	DOID:299	Adenocarcinoma	-0.0200192300999146
DB13178	Inositol	DOID:3172	Adenoma	-0.0228559871068023
DB11616	pirarubicin	DOID:5485	Sarcoma, Synovial	-0.0240877406998558
DB11890	Cilengitide	DOID:3068	Glioblastoma	-0.0265334670336851
DB01179	Podophyllotoxin	DOID:2671	Carcinoma, Transitional Cell	-0.027641896605524
DB01211	Clarithromycin	DOID:9538	Multiple Myeloma	-0.0280511168264618
DB11616	pirarubicin	DOID:9119	Leukemia, Myeloid, Acute	-0.0294515192894761
DB00943	Zalcitabine	DOID:0060058	Lymphoma	-0.0348988654567081
DB04868	4-methyl-N-(3-(4-methylimidazol-1-yl)-5-(trifluoromethyl)phenyl)-3-((4-pyridin-3-ylpyrimidin-2-yl)amino)benzamide	DOID:8552	Leukemia, Myelogenous, Chronic, BCR-ABL Positive	-0.0414224918021703
DB00336	Nitrofurazone	DOID:4440	Seminoma	-0.042535415455167
DB03068	pyrimidin-2-one beta-ribofuranoside	DOID:9538	Multiple Myeloma	-0.0485568846587129
DB04571	Trioxsalen	DOID:8691	Mycosis Fungoides	-0.0494668236153694
DB06448	lonafarnib	DOID:9538	Multiple Myeloma	-0.0497459448164727
DB06728	aniline	DOID:4235	Sarcoma	-0.0514309711251294
DB00909	Zonisamide	DOID:9538	Multiple Myeloma	-0.0575313278034598
DB12948	3,4-dihydroxybenzohydroxamic acid	DOID:3070	Glioma	-0.0597079087852998
DB12802	picropodophyllin	DOID:9538	Multiple Myeloma	-0.0629974290987158
DB12948	3,4-dihydroxybenzohydroxamic acid	DOID:3071	Gliosarcoma	-0.071031915530363
DB00422	Methylphenidate	DOID:687	Hepatoblastoma	-0.0770410350009997
DB12948	3,4-dihydroxybenzohydroxamic acid	DOID:0050902	Medulloblastoma	-0.0772498926836968
DB06543	astaxanthine	DOID:299	Adenocarcinoma	-0.0785732111860867
DB12445	nitroaspirin	DOID:9206	Barrett Esophagus	-0.0797148701728724
DB01017	Minocycline	DOID:3070	Glioma	-0.0823665824566015
DB01017	Minocycline	DOID:139	Papilloma	-0.0824355146260921
DB00884	Risedronic Acid	DOID:2645	Mesothelioma	-0.0824693516058063
DB00630	Alendronate	DOID:4305	Giant Cell Tumor of Bone	-0.0909127331822192
DB01759	kojic acid	DOID:3172	Adenoma	-0.0953178349389611
DB00050	cetrorelix	DOID:9538	Multiple Myeloma	-0.103235004110851
DB09199	netoglitazone	DOID:9538	Multiple Myeloma	-0.106234385773516
DB11752	bryostatin 1	DOID:0060060	Lymphoma, Non-Hodgkin	-0.110631120006066
DB11752	bryostatin 1	DOID:1040	Leukemia, Lymphocytic, Chronic, B-Cell	-0.116974147851434
DB06809	plerixafor octahydrochloride	DOID:3068	Glioblastoma	-0.127304987839252
DB00753	Isoflurane	DOID:3172	Adenoma	-0.151769443318018
DB01095	Fluvastatin	DOID:9538	Multiple Myeloma	-0.155294258042603
DB04348	Taurocholic Acid	DOID:1967	Leiomyosarcoma	-0.155654991251752
DB01420	Testosterone Propionate	DOID:11612	Polycystic Ovary Syndrome	-0.159786382897102
DB01420	Testosterone Propionate	DOID:299	Adenocarcinoma	-0.172075910102031
DB01700	AICA ribonucleotide	DOID:3068	Glioblastoma	-0.174288756116547
DB05109	Trabectedin	DOID:4235	Sarcoma	-0.198182358601147
