# Supplementary material for: DDCM: A Computational Strategy for Drug Repositioning Based on Support-Vector Regression Algorithm
Source: Int J Mol Sci. 2024 May 12;25(10):5267. doi: 10.3390/ijms25105267 (PMC11121335; doi:10.3390/ijms25105267)
Supplement: Supplementary file 1 [file ijms-25-05267-s001.zip › File S4/1_c04.588_CorScore/large intestine cancer_score.csv]

DrugBankID	DrugName	DOID	DiseaseName	score
0.026541140771732	0.0427667605223156
DB00134	Methionine	DOID:3070	Glioma	0.728407807002967
DB01030	Topotecan	DOID:769	Neuroblastoma	0.650991872970184
DB01030	Topotecan	DOID:9538	Multiple Myeloma	0.650601651384398
DB01030	Topotecan	DOID:299	Adenocarcinoma	0.650565589101265
DB01030	Topotecan	DOID:3068	Glioblastoma	0.650007424716401
DB01030	Topotecan	DOID:0060060	Lymphoma, Non-Hodgkin	0.650006925397537
DB00352	Thioguanine	DOID:1037	Leukemia, Lymphoid	0.618320683890622
DB00352	Thioguanine	DOID:9119	Leukemia, Myeloid, Acute	0.618045780430136
DB01254	Dasatinib	DOID:8552	Leukemia, Myelogenous, Chronic, BCR-ABL Positive	0.475151301017925
DB01394	Colchicine	DOID:9538	Multiple Myeloma	0.461895326824576
DB06810	Plicamycin	DOID:3247	Rhabdomyosarcoma	0.443589619412025
DB00712	Flurbiprofen	DOID:3172	Adenoma	0.438445426511313
DB00724	Imiquimod	DOID:8632	Sarcoma, Kaposi	0.4175554595428
DB00724	Imiquimod	DOID:2513	Carcinoma, Basal Cell	0.417259031697756
DB00724	Imiquimod	DOID:255	Hemangioma	0.416992264531443
DB00681	Amphotericin B	DOID:3068	Glioblastoma	0.404624933406737
DB00694	Daunorubicin	DOID:1618	Fibroadenoma	0.397370290037671
DB00694	Daunorubicin	DOID:299	Adenocarcinoma	0.396966321879465
DB00694	Daunorubicin	DOID:8584	Burkitt Lymphoma	0.396912684592281
DB00694	Daunorubicin	DOID:9119	Leukemia, Myeloid, Acute	0.396802753949291
DB00694	Daunorubicin	DOID:0060060	Lymphoma, Non-Hodgkin	0.396407658175357
DB11251	Tocopherols	DOID:2645	Mesothelioma	0.395509343767038
DB01268	Sunitinib	DOID:9253	Gastrointestinal Stromal Tumors	0.377506589394455
DB01268	Sunitinib	DOID:169	Neuroendocrine Tumors	0.377031496398548
DB01033	Mercaptopurine	DOID:1037	Leukemia, Lymphoid	0.370516492277986
DB01033	Mercaptopurine	DOID:9119	Leukemia, Myeloid, Acute	0.370241588817324
DB11919	O(6)-benzylguanine	DOID:3070	Glioma	0.363046536678161
DB01177	Idarubicin	DOID:9538	Multiple Myeloma	0.36055189712163
DB01177	Idarubicin	DOID:9119	Leukemia, Myeloid, Acute	0.360352266909583
DB01177	Idarubicin	DOID:0060058	Lymphoma	0.359962365906156
DB01177	Idarubicin	DOID:0060060	Lymphoma, Non-Hodgkin	0.359957171135201
DB01100	Pimozide	DOID:299	Adenocarcinoma	0.359591184877396
DB01162	Terazosin	DOID:2671	Carcinoma, Transitional Cell	0.35263427522254
DB00853	Temozolomide	DOID:3071	Gliosarcoma	0.341522252335733
DB00853	Temozolomide	DOID:8632	Sarcoma, Kaposi	0.3410767547854
DB00853	Temozolomide	DOID:3070	Glioma	0.340759232525146
DB00853	Temozolomide	DOID:769	Neuroblastoma	0.340699615983859
DB00853	Temozolomide	DOID:3181	Oligodendroglioma	0.34063044225352
DB00853	Temozolomide	DOID:3172	Adenoma	0.340581281160858
DB00853	Temozolomide	DOID:3069	Astrocytoma	0.340489280837069
DB00853	Temozolomide	DOID:0050902	Medulloblastoma	0.339907895860879
DB00853	Temozolomide	DOID:3068	Glioblastoma	0.339715167729671
DB13811	oblimersen	DOID:1040	Leukemia, Lymphocytic, Chronic, B-Cell	0.338903260838934
DB13811	oblimersen	DOID:707	Lymphoma, B-Cell	0.33857208510905
DB13811	oblimersen	DOID:9538	Multiple Myeloma	0.338513771019901
DB04258	seocalcitol	DOID:3070	Glioma	0.332468300364588
DB02424	geldanamycin	DOID:3068	Glioblastoma	0.323352946424369
DB00470	Dronabinol	DOID:3070	Glioma	0.307180951156897
DB07232	veliparib	DOID:299	Adenocarcinoma	0.306021831454877
DB00137	Lutein	DOID:11612	Polycystic Ovary Syndrome	0.266734365821579
DB04944	acadesine	DOID:1040	Leukemia, Lymphocytic, Chronic, B-Cell	0.24796196986008
DB01073	fludarabine	DOID:1040	Leukemia, Lymphocytic, Chronic, B-Cell	0.247488014106585
DB01073	fludarabine	DOID:1037	Leukemia, Lymphoid	0.247173797536109
DB01073	fludarabine	DOID:9119	Leukemia, Myeloid, Acute	0.246898894075972
DB11648	afuresertib	DOID:9538	Multiple Myeloma	0.238624125445968
DB11648	afuresertib	DOID:0060060	Lymphoma, Non-Hodgkin	0.238029399459215
DB11648	afuresertib	DOID:8543	Hodgkin Disease	0.237962581746457
DB15304	Carrageenan	DOID:3355	Fibrosarcoma	0.219108318631795
DB00553	Methoxsalen	DOID:8691	Mycosis Fungoides	0.204189996295676
DB00553	Methoxsalen	DOID:0060061	Lymphoma, T-Cell, Cutaneous	0.2041410051776
DB00863	Ranitidine	DOID:9206	Barrett Esophagus	0.188348590569255
DB04942	tamibarotene	DOID:9538	Multiple Myeloma	0.185352649577774
DB06757	Manganese	DOID:3068	Glioblastoma	0.182669747298812
DB06448	lonafarnib	DOID:9538	Multiple Myeloma	0.179482471409147
DB00254	Doxycycline	DOID:0060058	Lymphoma	0.179246057684938
DB04106	fotemustine	DOID:3070	Glioma	0.179155425327974
DB04106	fotemustine	DOID:3068	Glioblastoma	0.178111360533107
DB01211	Clarithromycin	DOID:9538	Multiple Myeloma	0.175916858866697
DB09350	Piperonyl Butoxide	DOID:3172	Adenoma	0.162653547627804
DB05220	MLN 8237	DOID:769	Neuroblastoma	0.16197712882175
DB11890	Cilengitide	DOID:3068	Glioblastoma	0.156051902012364
DB00594	Amiloride	DOID:2671	Carcinoma, Transitional Cell	0.155508804117919
DB01080	Vigabatrin	DOID:13515	Tuberous Sclerosis	0.151764838625675
DB00422	Methylphenidate	DOID:687	Hepatoblastoma	0.150434128592217
DB08895	tofacitinib	DOID:3172	Adenoma	0.148372427126385
DB01179	Podophyllotoxin	DOID:2671	Carcinoma, Transitional Cell	0.144555914665943
DB04690	Camptothecin	DOID:3071	Gliosarcoma	0.144231624065922
DB04690	Camptothecin	DOID:3070	Glioma	0.143468604253658
DB04690	Camptothecin	DOID:1037	Leukemia, Lymphoid	0.143094039374904
DB00753	Isoflurane	DOID:3172	Adenoma	0.14196946949179
DB01373	Calcium	DOID:0060060	Lymphoma, Non-Hodgkin	0.139703104219261
DB01373	Calcium	DOID:8552	Leukemia, Myelogenous, Chronic, BCR-ABL Positive	0.139409761182865
DB00446	Chloramphenicol	DOID:9119	Leukemia, Myeloid, Acute	0.137017044959978
DB04865	Homoharringtonine	DOID:0060058	Lymphoma	0.136092016697834
DB04815	Clioquinol	DOID:9119	Leukemia, Myeloid, Acute	0.13462401552178
DB00727	Nitroglycerin	DOID:4928	Cholangiocarcinoma	0.129752653121598
DB12429	2-(2-chloro-4-iodophenylamino)-N-cyclopropylmethoxy-3,4-difluorobenzamide	DOID:9119	Leukemia, Myeloid, Acute	0.129140985150121
DB00571	Propranolol	DOID:255	Hemangioma	0.127871040500312
DB02901	Dihydrotestosterone	DOID:11612	Polycystic Ovary Syndrome	0.12533928476159
DB01136	Carvedilol	DOID:3070	Glioma	0.121299009290344
DB01188	Ciclopirox	DOID:3247	Rhabdomyosarcoma	0.120200784225438
DB01188	Ciclopirox	DOID:299	Adenocarcinoma	0.120168302866611
DB01188	Ciclopirox	DOID:9119	Leukemia, Myeloid, Acute	0.120004734937108
DB03068	pyrimidin-2-one beta-ribofuranoside	DOID:9538	Multiple Myeloma	0.119484171921995
DB06176	romidepsin	DOID:2671	Carcinoma, Transitional Cell	0.117750610285098
DB06176	romidepsin	DOID:0060061	Lymphoma, T-Cell, Cutaneous	0.11587815616413
DB14545	hydrocortisone hemisuccinate	DOID:0060058	Lymphoma	0.115579390737931
DB06174	Noscapine	DOID:3070	Glioma	0.113374813170423
DB06174	Noscapine	DOID:715	Leukemia, T-Cell	0.112990587692511
DB15588	ursolic acid	DOID:139	Papilloma	0.111914474982005
DB03057	Malondialdehyde	DOID:11612	Polycystic Ovary Syndrome	0.109374032304679
DB03057	Malondialdehyde	DOID:8552	Leukemia, Myelogenous, Chronic, BCR-ABL Positive	0.108420415229464
DB08901	ponatinib	DOID:9119	Leukemia, Myeloid, Acute	0.107390358015235
DB07706	2-hydroxyestradiol	DOID:299	Adenocarcinoma	0.107304447119868
DB08901	ponatinib	DOID:8552	Leukemia, Myelogenous, Chronic, BCR-ABL Positive	0.106701919205076
DB11152	Trichloroacetic Acid	DOID:3172	Adenoma	0.104388229382347
DB13911	Eosine I Bluish	DOID:715	Leukemia, T-Cell	0.0997437906618029
DB00806	Pentoxifylline	DOID:1037	Leukemia, Lymphoid	0.0953276011226907
DB14066	tetrandrine	DOID:9119	Leukemia, Myeloid, Acute	0.0947838137808255
DB00806	Pentoxifylline	DOID:0060061	Lymphoma, T-Cell, Cutaneous	0.0937606498540576
DB12881	indole-3-carbinol	DOID:5119	Ovarian Cysts	0.0894487103318835
DB09053	PCI 32765	DOID:1040	Leukemia, Lymphocytic, Chronic, B-Cell	0.08901868813757
DB09053	PCI 32765	DOID:1037	Leukemia, Lymphoid	0.0887044715675556
DB12257	Platinum	DOID:769	Neuroblastoma	0.0875785178857484
DB06595	midostaurin	DOID:349	Carcinoma, Signet Ring Cell	0.0822543909718058
DB06595	midostaurin	DOID:9119	Leukemia, Myeloid, Acute	0.0816553805074866
DB01115	Nifedipine	DOID:127	Choroid Neoplasms	0.0795687974276928
DB01115	Nifedipine	DOID:3068	Glioblastoma	0.0791830592844321
DB12948	3,4-dihydroxybenzohydroxamic acid	DOID:3071	Gliosarcoma	0.07405869068341
DB12948	3,4-dihydroxybenzohydroxamic acid	DOID:3070	Glioma	0.0732956708712025
DB12948	3,4-dihydroxybenzohydroxamic acid	DOID:0050902	Medulloblastoma	0.0724443342078808
DB00281	Lidocaine	DOID:0060060	Lymphoma, Non-Hodgkin	0.0612453663276994
DB00338	Omeprazole	DOID:9206	Barrett Esophagus	0.0611192610769855
DB01219	Dantrolene	DOID:1040	Leukemia, Lymphocytic, Chronic, B-Cell	0.0604115337768783
DB01219	Dantrolene	DOID:2671	Carcinoma, Transitional Cell	0.0604028200616113
DB00421	Spironolactone	DOID:11612	Polycystic Ovary Syndrome	0.0588498874248005
DB08804	Nandrolone Decanoate	DOID:255	Hemangioma	0.0586087012361258
DB09054	idelalisib	DOID:1037	Leukemia, Lymphoid	0.0574618097966885
DB00431	Hexachlorocyclohexane	DOID:0060060	Lymphoma, Non-Hodgkin	0.0568642331319231
DB09054	idelalisib	DOID:0060058	Lymphoma	0.0567970053326343
DB01420	Testosterone Propionate	DOID:11612	Polycystic Ovary Syndrome	0.0559112054042943
DB01420	Testosterone Propionate	DOID:299	Adenocarcinoma	0.0558095950696738
DB02375	myricetin	DOID:3068	Glioblastoma	0.0557262216066875
DB00815	Sodium Dodecyl Sulfate	DOID:299	Adenocarcinoma	0.0512735937305775
DB04348	Taurocholic Acid	DOID:1967	Leiomyosarcoma	0.0501257125978558
DB00742	Mannitol	DOID:3070	Glioma	0.049048989491316
DB00443	Betamethasone	DOID:255	Hemangioma	0.0474943217566626
DB12874	quizartinib	DOID:9119	Leukemia, Myeloid, Acute	0.0468482373397343
DB01357	Mestranol	DOID:3172	Adenoma	0.0423866886210936
DB08059	Wortmannin	DOID:299	Adenocarcinoma	0.0392462161552675
DB13424	DDT	DOID:0060060	Lymphoma, Non-Hodgkin	0.0357224271203211
DB01582	Sulfamethazine	DOID:3172	Adenoma	0.0352787642870412
DB11175	picolinic acid	DOID:3172	Adenoma	0.0343114554878812
DB01017	Minocycline	DOID:139	Papilloma	0.0340484778132628
DB01017	Minocycline	DOID:3070	Glioma	0.0338935464335036
DB15334	biochanin A	DOID:3068	Glioblastoma	0.0294768006422051
DB11752	bryostatin 1	DOID:1040	Leukemia, Lymphocytic, Chronic, B-Cell	0.0271311149837543
DB00448	Lansoprazole	DOID:9206	Barrett Esophagus	0.0267563448773029
DB11752	bryostatin 1	DOID:0060060	Lymphoma, Non-Hodgkin	0.0261468991786102
DB00291	Chlorambucil	DOID:1040	Leukemia, Lymphocytic, Chronic, B-Cell	0.0222969694672824
DB00291	Chlorambucil	DOID:2671	Carcinoma, Transitional Cell	0.0222882557513865
DB00291	Chlorambucil	DOID:1037	Leukemia, Lymphoid	0.0219827528973976
DB00291	Chlorambucil	DOID:299	Adenocarcinoma	0.0218714173661294
DB05424	Canertinib	DOID:3068	Glioblastoma	0.0217145953435317
DB06728	aniline	DOID:4235	Sarcoma	0.0217069080561904
DB00291	Chlorambucil	DOID:0060058	Lymphoma	0.021317948433331
DB00291	Chlorambucil	DOID:0060060	Lymphoma, Non-Hodgkin	0.021312753661282
DB00909	Zonisamide	DOID:9538	Multiple Myeloma	0.0210012663876703
DB00627	Niacin	DOID:9119	Leukemia, Myeloid, Acute	0.0208473426734817
DB04066	trans-3-(4'-hydroxyphenyl)-2-propenoic acid	DOID:299	Adenocarcinoma	0.0197577185166261
DB08882	Linagliptin	DOID:5119	Ovarian Cysts	0.011487611980304
DB06732	beta-Naphthoflavone	DOID:3172	Adenoma	0.0111020978418095
DB06444	HU 211	DOID:3070	Glioma	0.0105824171127833
DB00435	Nitric Oxide	DOID:299	Adenocarcinoma	0.00831210566364865
DB00435	Nitric Oxide	DOID:0060058	Lymphoma	0.00775863673103089
DB05088	tetrathiomolybdate	DOID:2645	Mesothelioma	0.00755529553673318
DB00304	Desogestrel	DOID:11612	Polycystic Ovary Syndrome	0.0074659917075684
DB00947	Fulvestrant	DOID:769	Neuroblastoma	0.00638150853440383
DB01138	Sulfinpyrazone	DOID:9538	Multiple Myeloma	0.00267941176218521
DB00213	Pantoprazole	DOID:9206	Barrett Esophagus	0.00213540994836275
DB00959	Methylprednisolone	DOID:1040	Leukemia, Lymphocytic, Chronic, B-Cell	0.00176883883479101
DB01356	Lithium	DOID:255	Hemangioma	0.00148224672835112
DB00688	Mycophenolic Acid	DOID:707	Lymphoma, B-Cell	0.00142404762603837
DB00959	Methylprednisolone	DOID:9538	Multiple Myeloma	0.00137934901564785
DB00531	Cyclophosphamide	DOID:3071	Gliosarcoma	0.00130506063694241
DB04630	Aldosterone	DOID:3172	Adenoma	0.00125107985245992
DB00959	Methylprednisolone	DOID:171	Neuroectodermal Tumors	0.00121345976960352
DB00746	Deferoxamine	DOID:9119	Leukemia, Myeloid, Acute	0.00119997988715281
DB00859	Penicillamine	DOID:2645	Mesothelioma	0.00114423640151934
DB11616	pirarubicin	DOID:5485	Sarcoma, Synovial	0.00111354968232649
DB12662	naveglitazar	DOID:3355	Fibrosarcoma	0.00105665770237924
DB00970	Dactinomycin	DOID:1967	Leiomyosarcoma	0.00101202398195394
DB09073	palbociclib	DOID:2994	Neoplasms, Germ Cell and Embryonal	0.000978184756797951
DB00428	Streptozocin	DOID:5485	Sarcoma, Synovial	0.000969086858807311
DB00531	Cyclophosphamide	DOID:1967	Leiomyosarcoma	0.000944080144399839
DB00635	Prednisone	DOID:1967	Leiomyosarcoma	0.000942606687512282
DB00812	Phenylbutazone	DOID:139	Papilloma	0.000898773830789901
DB00171	Adenosine Triphosphate	DOID:4552	Carcinoma, Large Cell	0.000898750235907408
DB00864	Tacrolimus	DOID:707	Lymphoma, B-Cell	0.000873713083985872
DB01234	Dexamethasone	DOID:3355	Fibrosarcoma	0.000856364137249044
DB01181	Ifosfamide	DOID:5485	Sarcoma, Synovial	0.000853060026393127
DB01181	Ifosfamide	DOID:1967	Leiomyosarcoma	0.000850141227332513
DB01041	Thalidomide	DOID:8632	Sarcoma, Kaposi	0.000833419626692811
DB01248	Docetaxel	DOID:1967	Leiomyosarcoma	0.000813716712880441
DB10345	Dust	DOID:139	Papilloma	0.000813195139562073
DB03843	Formaldehyde	DOID:1967	Leiomyosarcoma	0.000796152009667928
DB01592	Iron	DOID:139	Papilloma	0.00079577246733209
DB00958	Carboplatin	DOID:1967	Leiomyosarcoma	0.000795426516906117
DB00959	Methylprednisolone	DOID:0060058	Lymphoma	0.000789817800406101
DB00959	Methylprednisolone	DOID:0060060	Lymphoma, Non-Hodgkin	0.000784623029561726
DB00795	Sulfasalazine	DOID:139	Papilloma	0.000782831061921008
DB00688	Mycophenolic Acid	DOID:0060058	Lymphoma	0.000776202320732333
DB01327	Cefazolin	DOID:2671	Carcinoma, Transitional Cell	0.000752750747237074
DB02656	2-(4-morpholinyl)-8-phenyl-4H-1-benzopyran-4-one	DOID:3070	Glioma	0.00075064086234583
DB01132	Pioglitazone	DOID:139	Papilloma	0.000733557575837651
DB00252	Phenytoin	DOID:769	Neuroblastoma	0.000728988970466915
DB00252	Phenytoin	DOID:1040	Leukemia, Lymphocytic, Chronic, B-Cell	0.000728257201738136
DB00698	Nitrofurantoin	DOID:2671	Carcinoma, Transitional Cell	0.000726249179327176
DB00959	Methylprednisolone	DOID:8543	Hodgkin Disease	0.000717805315708753
DB09110	Mesna	DOID:1967	Leiomyosarcoma	0.000713346913274258
DB00252	Phenytoin	DOID:687	Hepatoblastoma	0.000700497269187306
DB00531	Cyclophosphamide	DOID:139	Papilloma	0.000696972206167656
DB12298	5-hydroxymethylfurfural	DOID:139	Papilloma	0.00069424230563607
DB00290	Bleomycin	DOID:8632	Sarcoma, Kaposi	0.000686251421266881
DB00531	Cyclophosphamide	DOID:4552	Carcinoma, Large Cell	0.000678176959138743
DB00661	Verapamil	DOID:687	Hepatoblastoma	0.000676691447080935
DB00181	Baclofen	DOID:2671	Carcinoma, Transitional Cell	0.000670457553323844
DB09073	palbociclib	DOID:9119	Leukemia, Myeloid, Acute	0.000669822441456469
DB00586	Diclofenac	DOID:769	Neuroblastoma	0.000649385411842784
DB00242	Cladribine	DOID:1040	Leukemia, Lymphocytic, Chronic, B-Cell	0.00064929419492904
DB00499	Flutamide	DOID:11612	Polycystic Ovary Syndrome	0.000642829845470316
DB00175	Pravastatin	DOID:3172	Adenoma	0.000631214851882056
DB09276	Gold Sodium Thiomalate	DOID:3172	Adenoma	0.000628202057684046
DB00531	Cyclophosphamide	DOID:3308	Carcinoma, Embryonal	0.000611264662589095
DB00313	Valproic Acid	DOID:1618	Fibroadenoma	0.000606712216786431
DB00763	Methimazole	DOID:3172	Adenoma	0.0005972581998126
DB06774	Capsaicin	DOID:139	Papilloma	0.000597225676534696
DB14001	alpha-Tocopherol	DOID:3070	Glioma	0.000595054324402267
DB11091	Hydrogen Peroxide	DOID:139	Papilloma	0.000586700596603484
DB01042	Melphalan	DOID:3070	Glioma	0.000584996330742216
DB01181	Ifosfamide	DOID:4552	Carcinoma, Large Cell	0.000584238042224405
DB04572	Thiotepa	DOID:3070	Glioma	0.00058415410438345
DB00126	Ascorbic Acid	DOID:139	Papilloma	0.000583779097706294
DB02994	Cacodylic Acid	DOID:139	Papilloma	0.000580880100976178
DB01041	Thalidomide	DOID:5151	Neurofibroma, Plexiform	0.000574565591632714
DB01483	Barbital	DOID:139	Papilloma	0.00057036909276445
DB00481	Raloxifene Hydrochloride	DOID:2671	Carcinoma, Transitional Cell	0.000561278868252968
DB00795	Sulfasalazine	DOID:2671	Carcinoma, Transitional Cell	0.000558837657717859
DB04839	Cyproterone Acetate	DOID:11612	Polycystic Ovary Syndrome	0.000549229960196351
DB00197	Troglitazone	DOID:3070	Glioma	0.000548279567569532
DB00531	Cyclophosphamide	DOID:3070	Glioma	0.00054204082612419
DB00499	Flutamide	DOID:299	Adenocarcinoma	0.000541219511256519
DB00970	Dactinomycin	DOID:2671	Carcinoma, Transitional Cell	0.000540922639216623
DB12418	Saccharin	DOID:139	Papilloma	0.000529275275677366
DB08633	O-(Chloroacetylcarbamoyl)fumagillol	DOID:2671	Carcinoma, Transitional Cell	0.000528554700609196
DB01390	Sodium Bicarbonate	DOID:139	Papilloma	0.000527085063296351
DB01042	Melphalan	DOID:769	Neuroblastoma	0.00052537979034728
DB04572	Thiotepa	DOID:769	Neuroblastoma	0.000524537563817984
DB03783	Phenacetin	DOID:2671	Carcinoma, Transitional Cell	0.000522914558822307
DB13178	Inositol	DOID:3172	Adenoma	0.000522457904763685
DB00996	Gabapentin	DOID:3172	Adenoma	0.00052091463699605
DB00184	Nicotine	DOID:2671	Carcinoma, Transitional Cell	0.00051664975853527
DB01041	Thalidomide	DOID:3070	Glioma	0.000515897366267282
DB04572	Thiotepa	DOID:2671	Carcinoma, Transitional Cell	0.000515092079527657
DB00619	Imatinib Mesylate	DOID:3070	Glioma	0.000514197537308303
DB00361	Vinorelbine	DOID:4552	Carcinoma, Large Cell	0.000504251965902675
DB01168	Procarbazine	DOID:3070	Glioma	0.000504155710209009
DB03733	ethylene dichloride	DOID:3172	Adenoma	0.000494359822522827
DB00755	Tretinoin	DOID:3308	Carcinoma, Embryonal	0.000493447578372608
DB00197	Troglitazone	DOID:769	Neuroblastoma	0.000488663025846159
DB00531	Cyclophosphamide	DOID:769	Neuroblastoma	0.00048242428499079
DB00531	Cyclophosphamide	DOID:1040	Leukemia, Lymphocytic, Chronic, B-Cell	0.000481692516400622
DB01234	Dexamethasone	DOID:3070	Glioma	0.000477658879993403
DB00531	Cyclophosphamide	DOID:2671	Carcinoma, Transitional Cell	0.000472978801204282
DB00635	Prednisone	DOID:2671	Carcinoma, Transitional Cell	0.00047150534463658
DB01041	Thalidomide	DOID:1040	Leukemia, Lymphocytic, Chronic, B-Cell	0.000455549056287641
DB04572	Thiotepa	DOID:3181	Oligodendroglioma	0.000455363832013445
DB00987	Cytarabine	DOID:1040	Leukemia, Lymphocytic, Chronic, B-Cell	0.000452047973291625
DB00313	Valproic Acid	DOID:255	Hemangioma	0.000442971717250995
DB00290	Bleomycin	DOID:3308	Carcinoma, Embryonal	0.000437952998862401
DB01168	Procarbazine	DOID:2671	Carcinoma, Transitional Cell	0.000435093685448695
DB00126	Ascorbic Acid	DOID:3070	Glioma	0.00042884771758106
DB00277	Theophylline	DOID:1040	Leukemia, Lymphocytic, Chronic, B-Cell	0.000425570152000565
DB01174	Phenobarbital	DOID:2671	Carcinoma, Transitional Cell	0.000423115244782946
DB00336	Nitrofurazone	DOID:4440	Seminoma	0.000421218362320508
DB00898	Ethanol	DOID:3172	Adenoma	0.000414637650355987
DB01248	Docetaxel	DOID:3070	Glioma	0.000411677396171539
DB00104	Octreotide	DOID:3172	Adenoma	0.000410488066706072
DB00925	Phenoxybenzamine	DOID:1040	Leukemia, Lymphocytic, Chronic, B-Cell	0.000410144194682549
DB00624	Testosterone	DOID:11612	Polycystic Ovary Syndrome	0.00040639078936866
DB00636	Clofibrate	DOID:3507	Dermatofibrosarcoma	0.000405541325961545
DB01174	Phenobarbital	DOID:687	Hepatoblastoma	0.000404069026003262
DB07352	Apigenin	DOID:3070	Glioma	0.000403165225595525
DB00220	Nelfinavir	DOID:3962	Adenocarcinoma, Follicular	0.000401045589212612
DB00842	Oxazepam	DOID:687	Hepatoblastoma	0.000397788722481168
DB00958	Carboplatin	DOID:3070	Glioma	0.000393387197792139
DB01181	Ifosfamide	DOID:769	Neuroblastoma	0.000388485368086333
DB00318	Codeine	DOID:2671	Carcinoma, Transitional Cell	0.00038748749793921
DB00829	Diazepam	DOID:2671	Carcinoma, Transitional Cell	0.000380469190278676
DB01181	Ifosfamide	DOID:2671	Carcinoma, Transitional Cell	0.000379039884126409
DB01168	Procarbazine	DOID:3181	Oligodendroglioma	0.000375365437683781
DB04365	Arecoline	DOID:139	Papilloma	0.000367088985635089
DB00501	Cimetidine	DOID:349	Carcinoma, Signet Ring Cell	0.000365341955399945
DB02994	Cacodylic Acid	DOID:2671	Carcinoma, Transitional Cell	0.000356886694389102
DB00890	Dienestrol	DOID:299	Adenocarcinoma	0.000353263196738729
DB00437	Allopurinol	DOID:2671	Carcinoma, Transitional Cell	0.000352521283060681
DB00898	Ethanol	DOID:255	Hemangioma	0.00034691626218164
DB01483	Barbital	DOID:2671	Carcinoma, Transitional Cell	0.000346375687223122
DB01248	Docetaxel	DOID:2671	Carcinoma, Transitional Cell	0.00034261537248792
DB00252	Phenytoin	DOID:9538	Multiple Myeloma	0.000338767384459926
DB00242	Cladribine	DOID:1037	Leukemia, Lymphoid	0.000335077624864899
DB01181	Ifosfamide	DOID:3192	Neurilemmoma	0.000334607909346252
DB00958	Carboplatin	DOID:769	Neuroblastoma	0.000333770655994381
DB01593	Zinc	DOID:3070	Glioma	0.00032802454234937
DB00958	Carboplatin	DOID:2671	Carcinoma, Transitional Cell	0.000324325173483297
DB03419	Uracil	DOID:139	Papilloma	0.000319251008713994
DB00242	Cladribine	DOID:707	Lymphoma, B-Cell	0.000318118465221007
DB00188	Bortezomib	DOID:3070	Glioma	0.000317984310696129
DB13178	Inositol	DOID:11612	Polycystic Ovary Syndrome	0.000316119193209341
DB01168	Procarbazine	DOID:5241	Hemangioblastoma	0.00031568308014256
DB01174	Phenobarbital	DOID:3172	Adenoma	0.000314225905379162
DB09073	palbociclib	DOID:3382	Liposarcoma	0.00031192341679287
DB06510	muraglitazar	DOID:139	Papilloma	0.000311634539586908
DB00842	Oxazepam	DOID:3172	Adenoma	0.000307945601891832
DB12418	Saccharin	DOID:2671	Carcinoma, Transitional Cell	0.000305281870337737
DB00624	Testosterone	DOID:299	Adenocarcinoma	0.000304780454888409
DB00313	Valproic Acid	DOID:11612	Polycystic Ovary Syndrome	0.000304354392769601
DB01234	Dexamethasone	DOID:3172	Adenoma	0.000299707516831615
DB11716	Misonidazole	DOID:299	Adenocarcinoma	0.000296137118214565
DB00675	Tamoxifen	DOID:3070	Glioma	0.000295101849512425
DB00635	Prednisone	DOID:255	Hemangioma	0.000294894617484831
DB08828	HhAntag691	DOID:2513	Carcinoma, Basal Cell	0.0002923890922365
DB00763	Methimazole	DOID:299	Adenocarcinoma	0.000289309153742756
DB04827	Urethane	DOID:3172	Adenoma	0.000280373695474401
DB00822	Disulfiram	DOID:1040	Leukemia, Lymphocytic, Chronic, B-Cell	0.000277912786927348
DB06755	beta Carotene	DOID:3070	Glioma	0.000271616218678383
DB00995	Auranofin	DOID:3172	Adenoma	0.000269945940133021
DB00188	Bortezomib	DOID:769	Neuroblastoma	0.00025836776962318
DB00603	Medroxyprogesterone Acetate	DOID:1040	Leukemia, Lymphocytic, Chronic, B-Cell	0.00025836361716286
DB11616	pirarubicin	DOID:2645	Mesothelioma	0.000255862592798778
DB09110	Mesna	DOID:769	Neuroblastoma	0.000251691054079288
DB00188	Bortezomib	DOID:2671	Carcinoma, Transitional Cell	0.000248922286195497
DB02994	Cacodylic Acid	DOID:3172	Adenoma	0.000247997355333929
DB03496	alvocidib	DOID:1040	Leukemia, Lymphocytic, Chronic, B-Cell	0.000247806564159014
DB00537	Ciprofloxacin	DOID:2671	Carcinoma, Transitional Cell	0.000242456974473837
DB09110	Mesna	DOID:2671	Carcinoma, Transitional Cell	0.000242245570395219
DB00201	Caffeine	DOID:2671	Carcinoma, Transitional Cell	0.000242092964857887
DB00682	Warfarin	DOID:2671	Carcinoma, Transitional Cell	0.000238211088274931
DB00313	Valproic Acid	DOID:3247	Rhabdomyosarcoma	0.000235225417212492
DB14085	Cadmium	DOID:2671	Carcinoma, Transitional Cell	0.000234762582832393
DB01168	Procarbazine	DOID:3069	Astrocytoma	0.000234204021627965
DB04365	Arecoline	DOID:2513	Carcinoma, Basal Cell	0.000233252020678643
DB08865	Crizotinib	DOID:769	Neuroblastoma	0.000231160191180912
DB00993	Azathioprine	DOID:2513	Carcinoma, Basal Cell	0.000226880089068349
DB00675	Tamoxifen	DOID:2671	Carcinoma, Transitional Cell	0.000226039825399205
DB03843	Formaldehyde	DOID:3172	Adenoma	0.000216161329072428
DB00183	Pentagastrin	DOID:299	Adenocarcinoma	0.000213194773923051
DB00996	Gabapentin	DOID:299	Adenocarcinoma	0.000212965589806838
DB04572	Thiotepa	DOID:1037	Leukemia, Lymphoid	0.000209589224968554
DB11672	Curcumin	DOID:3172	Adenoma	0.000209041525680131
DB00313	Valproic Acid	DOID:299	Adenocarcinoma	0.000202744058225401
DB00007	Leuprolide	DOID:299	Adenocarcinoma	0.000202109697920172
DB01065	Melatonin	DOID:3172	Adenoma	0.000195595402935345
DB06287	temsirolimus	DOID:2645	Mesothelioma	0.000194577566964282
DB01042	Melphalan	DOID:707	Lymphoma, B-Cell	0.000193472291754482
DB13182	daidzein	DOID:299	Adenocarcinoma	0.000186034205950036
DB13323	Trichloroethylene	DOID:3069	Astrocytoma	0.000180757005908805
DB00481	Raloxifene Hydrochloride	DOID:9538	Multiple Myeloma	0.000180502764586588
DB00396	Progesterone	DOID:11612	Polycystic Ovary Syndrome	0.000177298581862551
DB11119	Sodium Iodide	DOID:3070	Glioma	0.000172197629293352
DB00554	Piroxicam	DOID:3172	Adenoma	0.000170032649742413
DB00531	Cyclophosphamide	DOID:1037	Leukemia, Lymphoid	0.000167475947153273
DB01041	Thalidomide	DOID:4844	Ependymoma	0.000166315955027807
DB00635	Prednisone	DOID:1037	Leukemia, Lymphoid	0.000166002489622674
DB00197	Troglitazone	DOID:11612	Polycystic Ovary Syndrome	0.000163989490576277
DB12025	triptolide	DOID:9538	Multiple Myeloma	0.00016150647607438
DB00531	Cyclophosphamide	DOID:715	Leukemia, T-Cell	0.000157815347903267
DB00970	Dactinomycin	DOID:3247	Rhabdomyosarcoma	0.00015656561211902
DB01168	Procarbazine	DOID:4844	Ependymoma	0.000154574299219987
DB00987	Cytarabine	DOID:8864	Leukemia, Monocytic, Acute	0.000152002764366832
DB00531	Cyclophosphamide	DOID:707	Lymphoma, B-Cell	0.000150516787317867
DB00635	Prednisone	DOID:707	Lymphoma, B-Cell	0.000149043330014365
DB00603	Medroxyprogesterone Acetate	DOID:3172	Adenoma	0.00014076056221507
DB00987	Cytarabine	DOID:1037	Leukemia, Lymphoid	0.00013783140330742
DB00982	Isotretinoin	DOID:769	Neuroblastoma	0.000137687730136671
DB00993	Azathioprine	DOID:2671	Carcinoma, Transitional Cell	0.000136723648407833
DB01042	Melphalan	DOID:9538	Multiple Myeloma	0.000135158202823782
DB04572	Thiotepa	DOID:9538	Multiple Myeloma	0.000134315976678179
DB00201	Caffeine	DOID:3172	Adenoma	0.000133203625802492
DB01042	Melphalan	DOID:3247	Rhabdomyosarcoma	0.000131577279065598
DB11135	Selenium	DOID:11612	Polycystic Ovary Syndrome	0.000129962247085058
DB00987	Cytarabine	DOID:715	Leukemia, T-Cell	0.000128170804287897
DB00987	Cytarabine	DOID:707	Lymphoma, B-Cell	0.000120872243739911
DB00531	Cyclophosphamide	DOID:3347	Neoplasms, Bone Tissue	0.000117260571156519
DB01008	Busulfan	DOID:769	Neuroblastoma	0.000112895055835227
DB01168	Procarbazine	DOID:707	Lymphoma, B-Cell	0.00011263167117697
DB00277	Theophylline	DOID:1037	Leukemia, Lymphoid	0.000111353581822737
DB01181	Ifosfamide	DOID:2994	Neoplasms, Germ Cell and Embryonal	0.000106995884104066
DB00227	Lovastatin	DOID:4235	Sarcoma	0.000103651514983261
DB00104	Octreotide	DOID:299	Adenocarcinoma	0.000102539019520398
DB04786	Suramin	DOID:9538	Multiple Myeloma	0.000102013773627729
DB01042	Melphalan	DOID:299	Adenocarcinoma	9.90959201638275e-05
DB00531	Cyclophosphamide	DOID:4236	Carcinosarcoma	9.76919060959314e-05
DB00812	Phenylbutazone	DOID:9119	Leukemia, Myeloid, Acute	9.43741098304862e-05
DB00608	Chloroquine	DOID:9119	Leukemia, Myeloid, Acute	9.39562506266922e-05
DB00531	Cyclophosphamide	DOID:9538	Multiple Myeloma	9.22026983762869e-05
DB00635	Prednisone	DOID:9538	Multiple Myeloma	9.07292414460414e-05
DB00531	Cyclophosphamide	DOID:3247	Rhabdomyosarcoma	8.86217731616012e-05
DB06510	muraglitazar	DOID:2671	Carcinoma, Transitional Cell	8.76411338227023e-05
DB06767	Ammonium Chloride	DOID:139	Papilloma	8.5314169235684e-05
DB06824	Trientine	DOID:2645	Mesothelioma	8.48686335649107e-05
DB00428	Streptozocin	DOID:299	Adenocarcinoma	7.82283317879995e-05
DB00396	Progesterone	DOID:299	Adenocarcinoma	7.56882465051123e-05
DB00428	Streptozocin	DOID:4235	Sarcoma	6.6561271690968e-05
DB01041	Thalidomide	DOID:9538	Multiple Myeloma	6.60592391587e-05
DB01041	Thalidomide	DOID:2645	Mesothelioma	6.31683942778904e-05
DB00987	Cytarabine	DOID:9538	Multiple Myeloma	6.25581546280229e-05
DB11135	Selenium	DOID:2645	Mesothelioma	6.15233502100354e-05
DB00619	Imatinib Mesylate	DOID:2645	Mesothelioma	6.14685644307889e-05
DB01206	Lomustine	DOID:3070	Glioma	6.12678260032279e-05
DB00242	Cladribine	DOID:9119	Leukemia, Myeloid, Acute	6.01741637653586e-05
DB11616	pirarubicin	DOID:9119	Leukemia, Myeloid, Acute	5.9123225162494e-05
DB00987	Cytarabine	DOID:3247	Rhabdomyosarcoma	5.89772313352999e-05
DB01181	Ifosfamide	DOID:707	Lymphoma, B-Cell	5.65778702751318e-05
DB00531	Cyclophosphamide	DOID:299	Adenocarcinoma	5.61404155852707e-05
DB00635	Prednisone	DOID:299	Adenocarcinoma	5.46669585836379e-05
DB01168	Procarbazine	DOID:9538	Multiple Myeloma	5.43175823745912e-05
DB00126	Ascorbic Acid	DOID:1037	Leukemia, Lymphoid	5.42828368302328e-05
DB00958	Carboplatin	DOID:2994	Neoplasms, Germ Cell and Embryonal	5.22811727329264e-05
DB00437	Allopurinol	DOID:1037	Leukemia, Lymphoid	4.70184282673758e-05
DB01042	Melphalan	DOID:8584	Burkitt Lymphoma	4.54586330295159e-05
DB00126	Ascorbic Acid	DOID:11612	Polycystic Ovary Syndrome	4.45576404775605e-05
DB00531	Cyclophosphamide	DOID:4235	Sarcoma	4.44733565681532e-05
DB00996	Gabapentin	DOID:127	Choroid Neoplasms	4.05393486130612e-05
DB00313	Valproic Acid	DOID:9119	Leukemia, Myeloid, Acute	3.91761285877812e-05
DB00007	Leuprolide	DOID:127	Choroid Neoplasms	2.96834566546056e-05
DB01234	Dexamethasone	DOID:9538	Multiple Myeloma	2.78207527322216e-05
DB00290	Bleomycin	DOID:2994	Neoplasms, Germ Cell and Embryonal	2.76231363718904e-05
DB01200	Bromocriptine	DOID:3172	Adenoma	2.13726166043982e-05
DB01168	Procarbazine	DOID:299	Adenocarcinoma	1.8255299462977e-05
DB01005	Hydroxyurea	DOID:1037	Leukemia, Lymphoid	1.1559961755836e-05
DB02546	Vorinostat	DOID:707	Lymphoma, B-Cell	9.42880447135641e-06
DB00396	Progesterone	DOID:5119	Ovarian Cysts	7.70999288052243e-06
DB01174	Phenobarbital	DOID:299	Adenocarcinoma	6.27685827875313e-06
DB00302	Tranexamic Acid	DOID:127	Choroid Neoplasms	5.51600771381278e-06
DB00143	Glutathione	DOID:11612	Polycystic Ovary Syndrome	3.41734018516338e-06
DB00242	Cladribine	DOID:285	Leukemia, Hairy Cell	2.80956533871279e-06
DB00531	Cyclophosphamide	DOID:8584	Burkitt Lymphoma	2.50312842237088e-06
DB00635	Prednisone	DOID:8584	Burkitt Lymphoma	1.02967167669998e-06
DB01181	Ifosfamide	DOID:3247	Rhabdomyosarcoma	-5.31714253804161e-06
DB06774	Capsaicin	DOID:9538	Multiple Myeloma	-7.54383150886051e-06
DB00780	Phenelzine	DOID:3172	Adenoma	-1.16251592107847e-05
DB06510	muraglitazar	DOID:3172	Adenoma	-2.1248205046287e-05
DB00755	Tretinoin	DOID:9538	Multiple Myeloma	-2.56143861811498e-05
DB00877	Sirolimus	DOID:1040	Leukemia, Lymphocytic, Chronic, B-Cell	-2.62582094437414e-05
DB00987	Cytarabine	DOID:8584	Burkitt Lymphoma	-2.71414143490634e-05
DB04827	Urethane	DOID:299	Adenocarcinoma	-2.75753515621147e-05
DB00481	Raloxifene Hydrochloride	DOID:127	Choroid Neoplasms	-2.79857589836618e-05
DB01645	Genistein	DOID:299	Adenocarcinoma	-2.86398916118924e-05
DB00755	Tretinoin	DOID:3247	Rhabdomyosarcoma	-2.91953103265796e-05
DB04572	Thiotepa	DOID:171	Neuroectodermal Tumors	-3.1573269533236e-05
DB05294	N-(4-bromo-2-fluorophenyl)-6-methoxy-7-((1-methylpiperidin-4-yl)methoxy)quinazolin-4-amine	DOID:299	Adenocarcinoma	-3.46571176950417e-05
DB03568	Butyric Acid	DOID:299	Adenocarcinoma	-3.57367769680539e-05
DB01181	Ifosfamide	DOID:299	Adenocarcinoma	-3.77985013580995e-05
DB12025	triptolide	DOID:9119	Leukemia, Myeloid, Acute	-3.81237366494092e-05
DB01248	Docetaxel	DOID:9538	Multiple Myeloma	-3.81607320097954e-05
DB00951	Isoniazid	DOID:299	Adenocarcinoma	-3.86093776538199e-05
DB00993	Azathioprine	DOID:255	Hemangioma	-3.98870788505534e-05
DB04930	Permethrin	DOID:3172	Adenoma	-4.69403220939024e-05
DB00412	Rosiglitazone	DOID:11612	Polycystic Ovary Syndrome	-4.94053366087432e-05
DB01181	Ifosfamide	DOID:4235	Sarcoma	-4.94655609113437e-05
DB00783	Estradiol	DOID:11612	Polycystic Ovary Syndrome	-4.98971938393544e-05
DB01593	Zinc	DOID:11612	Polycystic Ovary Syndrome	-5.62655333151141e-05
DB00958	Carboplatin	DOID:2645	Mesothelioma	-5.93417744352287e-05
DB01234	Dexamethasone	DOID:8584	Burkitt Lymphoma	-6.18788170762552e-05
DB11672	Curcumin	DOID:9538	Multiple Myeloma	-6.28452386149392e-05
DB11672	Curcumin	DOID:2645	Mesothelioma	-6.57360825578879e-05
DB03496	alvocidib	DOID:1037	Leukemia, Lymphoid	-6.64100058980766e-05
DB01206	Lomustine	DOID:3181	Oligodendroglioma	-6.7522446647178e-05
DB00188	Bortezomib	DOID:707	Lymphoma, B-Cell	-7.35397280284822e-05
DB00531	Cyclophosphamide	DOID:171	Neuroectodermal Tumors	-7.36865486308802e-05
DB01248	Docetaxel	DOID:299	Adenocarcinoma	-7.42230150637124e-05
DB01041	Thalidomide	DOID:4928	Cholangiocarcinoma	-7.67116851285721e-05
DB00780	Phenelzine	DOID:255	Hemangioma	-7.93465474207833e-05
DB00938	Salmeterol Xinafoate	DOID:4310	Smooth Muscle Tumor	-8.16460982552836e-05
DB03496	alvocidib	DOID:707	Lymphoma, B-Cell	-8.33691649415047e-05
DB00361	Vinorelbine	DOID:2645	Mesothelioma	-8.46131392095439e-05
DB02546	Vorinostat	DOID:299	Adenocarcinoma	-8.49475657867527e-05
DB01248	Docetaxel	DOID:4235	Sarcoma	-8.58900738391899e-05
DB00642	Pemetrexed	DOID:2645	Mesothelioma	-8.7173473766522e-05
DB00331	Metformin	DOID:11612	Polycystic Ovary Syndrome	-8.95582329965561e-05
DB01181	Ifosfamide	DOID:8584	Burkitt Lymphoma	-9.14357882864092e-05
DB03843	Formaldehyde	DOID:299	Adenocarcinoma	-9.17877181912941e-05
DB00958	Carboplatin	DOID:299	Adenocarcinoma	-9.25132123026362e-05
DB11082	Coal Tar	DOID:3172	Adenoma	-9.56736065058361e-05
DB00396	Progesterone	DOID:127	Choroid Neoplasms	-9.67379952690472e-05
DB00636	Clofibrate	DOID:127	Choroid Neoplasms	-9.85991992250024e-05
DB01005	Hydroxyurea	DOID:299	Adenocarcinoma	-9.9775570018279e-05
DB01174	Phenobarbital	DOID:4928	Cholangiocarcinoma	-0.000100431781565269
DB00197	Troglitazone	DOID:9119	Leukemia, Myeloid, Acute	-0.00010118877336035
DB00958	Carboplatin	DOID:4235	Sarcoma	-0.000104180271664367
DB00554	Piroxicam	DOID:2645	Mesothelioma	-0.0001047449586834
DB08809	Dichloroacetic Acid	DOID:139	Papilloma	-0.000105733501303107
DB00531	Cyclophosphamide	DOID:9119	Leukemia, Myeloid, Acute	-0.000107427514816461
DB00635	Prednisone	DOID:9119	Leukemia, Myeloid, Acute	-0.000108900971402259
DB11672	Curcumin	DOID:4235	Sarcoma	-0.000110574580419465
DB12418	Saccharin	DOID:299	Adenocarcinoma	-0.000111556515624445
DB01065	Melatonin	DOID:299	Adenocarcinoma	-0.000112353643479279
DB13853	Anethole Trithione	DOID:299	Adenocarcinoma	-0.000113630106319207
DB00822	Disulfiram	DOID:2645	Mesothelioma	-0.000114467874734236
DB01006	Letrozole	DOID:11612	Polycystic Ovary Syndrome	-0.000116895309481502
DB00361	Vinorelbine	DOID:299	Adenocarcinoma	-0.000117784577411628
DB00783	Estradiol	DOID:3247	Rhabdomyosarcoma	-0.000119026169499492
DB02546	Vorinostat	DOID:3246	Rhabdomyosarcoma, Embryonal	-0.000119386829529833
DB01593	Zinc	DOID:9538	Multiple Myeloma	-0.000121813585728936
DB04539	glyphosate	DOID:11612	Polycystic Ovary Syndrome	-0.00012314474377173
DB06543	astaxanthine	DOID:299	Adenocarcinoma	-0.000127979610802187
DB00188	Bortezomib	DOID:9538	Multiple Myeloma	-0.000131853817950556
DB00282	Pamidronate	DOID:9538	Multiple Myeloma	-0.000133244805157418
DB01041	Thalidomide	DOID:9119	Leukemia, Myeloid, Acute	-0.000133570973689212
DB01151	Desipramine	DOID:299	Adenocarcinoma	-0.000133703920835782
DB00188	Bortezomib	DOID:3247	Rhabdomyosarcoma	-0.000135434740962559
DB01393	Bezafibrate	DOID:1040	Leukemia, Lymphocytic, Chronic, B-Cell	-0.00013616772600189
DB00987	Cytarabine	DOID:9119	Leukemia, Myeloid, Acute	-0.000137072057236176
DB09110	Mesna	DOID:3247	Rhabdomyosarcoma	-0.000142111456366195
DB00357	Aminoglutethimide	DOID:299	Adenocarcinoma	-0.000142396915639539
DB00682	Warfarin	DOID:9538	Multiple Myeloma	-0.000142565015903262
DB08828	HhAntag691	DOID:2512	Basal Cell Nevus Syndrome	-0.000149195086871057
DB00783	Estradiol	DOID:299	Adenocarcinoma	-0.000151507528191708
DB00564	Carbamazepine	DOID:1040	Leukemia, Lymphocytic, Chronic, B-Cell	-0.000151851865488883
DB00860	Prednisolone	DOID:2671	Carcinoma, Transitional Cell	-0.00015397261690181
DB00675	Tamoxifen	DOID:9538	Multiple Myeloma	-0.000154736277745149
DB00445	Epirubicin	DOID:4235	Sarcoma	-0.000163196997926995
DB00255	Diethylstilbestrol	DOID:299	Adenocarcinoma	-0.000164053038287815
DB06825	Triptorelin Pamoate	DOID:299	Adenocarcinoma	-0.000165839292058031
DB00603	Medroxyprogesterone Acetate	DOID:299	Adenocarcinoma	-0.000167188483293446
DB00603	Medroxyprogesterone Acetate	DOID:3319	Lymphangioleiomyomatosis	-0.000170651314835679
DB01234	Dexamethasone	DOID:9119	Leukemia, Myeloid, Acute	-0.000171809458943684
DB00201	Caffeine	DOID:299	Adenocarcinoma	-0.00017474542110596
DB00603	Medroxyprogesterone Acetate	DOID:4235	Sarcoma	-0.000178855543280454
DB00993	Azathioprine	DOID:707	Lymphoma, B-Cell	-0.000185738366125565
DB09110	Mesna	DOID:4235	Sarcoma	-0.000186259874505608
DB00201	Caffeine	DOID:4235	Sarcoma	-0.000186412480073173
DB00925	Phenoxybenzamine	DOID:127	Choroid Neoplasms	-0.000187834147975005
DB00675	Tamoxifen	DOID:299	Adenocarcinoma	-0.000190798560657179
DB08865	Crizotinib	DOID:299	Adenocarcinoma	-0.000195123679677556
DB01645	Genistein	DOID:127	Choroid Neoplasms	-0.000201066133009298
DB01181	Ifosfamide	DOID:9119	Leukemia, Myeloid, Acute	-0.000201366430807481
DB00188	Bortezomib	DOID:3246	Rhabdomyosarcoma, Embryonal	-0.000202355363052464
DB01206	Lomustine	DOID:3069	Astrocytoma	-0.000208683862716358
DB00399	Zoledronic Acid	DOID:9538	Multiple Myeloma	-0.000211533921045337
DB00399	Zoledronic Acid	DOID:2645	Mesothelioma	-0.000214424764959975
DB01008	Busulfan	DOID:707	Lymphoma, B-Cell	-0.0002190124405691
DB01065	Melatonin	DOID:4928	Cholangiocarcinoma	-0.000219062284673721
DB00783	Estradiol	DOID:5119	Ovarian Cysts	-0.000219485782341711
DB00958	Carboplatin	DOID:171	Neuroectodermal Tumors	-0.000222340175911384
DB00755	Tretinoin	DOID:9119	Leukemia, Myeloid, Acute	-0.000225244598450414
DB00437	Allopurinol	DOID:9119	Leukemia, Myeloid, Acute	-0.000227885032618946
DB09110	Mesna	DOID:8584	Burkitt Lymphoma	-0.000228230102306111
DB01248	Docetaxel	DOID:9119	Leukemia, Myeloid, Acute	-0.000237790944595084
DB00977	Ethinyl Estradiol	DOID:11612	Polycystic Ovary Syndrome	-0.000239225353331318
DB00624	Testosterone	DOID:3068	Glioblastoma	-0.000253383929797957
DB01393	Bezafibrate	DOID:3172	Adenoma	-0.000253770780104245
DB00624	Testosterone	DOID:0060060	Lymphoma, Non-Hodgkin	-0.000253883249372699
DB00252	Phenytoin	DOID:0060060	Lymphoma, Non-Hodgkin	-0.000255958602841111
DB00958	Carboplatin	DOID:9119	Leukemia, Myeloid, Acute	-0.000256081142430864
DB00675	Tamoxifen	DOID:5119	Ovarian Cysts	-0.000258776814338391
DB01005	Hydroxyurea	DOID:9119	Leukemia, Myeloid, Acute	-0.000263343499069923
DB12072	orantinib	DOID:3070	Glioma	-0.000264082217846656
DB03843	Formaldehyde	DOID:127	Choroid Neoplasms	-0.000264213959336179
DB01042	Melphalan	DOID:0050902	Medulloblastoma	-0.000266340333645254
DB04572	Thiotepa	DOID:0050902	Medulloblastoma	-0.00026718255940722
DB11672	Curcumin	DOID:127	Choroid Neoplasms	-0.000271333762369874
DB01008	Busulfan	DOID:9538	Multiple Myeloma	-0.000277326530107314
DB00993	Azathioprine	DOID:299	Adenocarcinoma	-0.000280114737897241
DB11663	2-(1H-indazol-4-yl)-6-(4-methanesulfonylpiperazin-1-ylmethyl)-4-morpholin-4-ylthieno(3,2-d)pyrimidine	DOID:707	Lymphoma, B-Cell	-0.000282975913028449
DB01006	Letrozole	DOID:5119	Ovarian Cysts	-0.000286483896768996
DB00608	Chloroquine	DOID:3068	Glioblastoma	-0.000300640203530156
DB00977	Ethinyl Estradiol	DOID:2645	Mesothelioma	-0.000307664249708961
DB00531	Cyclophosphamide	DOID:0050902	Medulloblastoma	-0.000309295837694401
DB13069	Nimustine	DOID:4359	Melanoma, Amelanotic	-0.000314744932339073
DB04930	Permethrin	DOID:9538	Multiple Myeloma	-0.000318827086374762
DB00252	Phenytoin	DOID:8543	Hodgkin Disease	-0.000322776316420637
DB00783	Estradiol	DOID:127	Choroid Neoplasms	-0.000323933769752149
DB00720	Clodronic Acid	DOID:9538	Multiple Myeloma	-0.000324329595800588
DB12662	naveglitazar	DOID:3382	Liposarcoma	-0.000329414918767743
DB00860	Prednisolone	DOID:255	Hemangioma	-0.000330583343307544
DB00603	Medroxyprogesterone Acetate	DOID:9119	Leukemia, Myeloid, Acute	-0.000330756414043454
DB00188	Bortezomib	DOID:9119	Leukemia, Myeloid, Acute	-0.000331484029246154
DB09153	Sodium Chloride	DOID:899	Cervical Intraepithelial Neoplasia	-0.000334957929906954
DB00255	Diethylstilbestrol	DOID:127	Choroid Neoplasms	-0.00033647927968522
DB06825	Triptorelin Pamoate	DOID:127	Choroid Neoplasms	-0.000338265533469426
DB00987	Cytarabine	DOID:0050902	Medulloblastoma	-0.000338940381308106
DB00977	Ethinyl Estradiol	DOID:299	Adenocarcinoma	-0.000340835687928809
DB11663	2-(1H-indazol-4-yl)-6-(4-methanesulfonylpiperazin-1-ylmethyl)-4-morpholin-4-ylthieno(3,2-d)pyrimidine	DOID:9538	Multiple Myeloma	-0.000341290002669692
DB03496	alvocidib	DOID:9119	Leukemia, Myeloid, Acute	-0.000341313466159066
DB00255	Diethylstilbestrol	DOID:4468	Adenocarcinoma, Clear Cell	-0.000341794709866283
DB00257	Clotrimazole	DOID:299	Adenocarcinoma	-0.000342414954262293
DB11663	2-(1H-indazol-4-yl)-6-(4-methanesulfonylpiperazin-1-ylmethyl)-4-morpholin-4-ylthieno(3,2-d)pyrimidine	DOID:3247	Rhabdomyosarcoma	-0.000344870925440166
DB01168	Procarbazine	DOID:0050902	Medulloblastoma	-0.000347180953792783
DB00313	Valproic Acid	DOID:3068	Glioblastoma	-0.000355420325707789
DB08865	Crizotinib	DOID:9119	Leukemia, Myeloid, Acute	-0.000358691607940276
DB00675	Tamoxifen	DOID:127	Choroid Neoplasms	-0.000363224802125417
DB00162	Vitamin A	DOID:9538	Multiple Myeloma	-0.000379832685261927
DB13069	Nimustine	DOID:3068	Glioblastoma	-0.000389175838244327
DB00619	Imatinib Mesylate	DOID:9253	Gastrointestinal Stromal Tumors	-0.000392374690025399
DB06287	temsirolimus	DOID:3068	Glioblastoma	-0.000396758257035723
DB01701	propylene dichloride	DOID:4928	Cholangiocarcinoma	-0.00039872791481313
DB00877	Sirolimus	DOID:9538	Multiple Myeloma	-0.000415748028743501
DB00795	Sulfasalazine	DOID:3068	Glioblastoma	-0.000416165111980116
DB00877	Sirolimus	DOID:2645	Mesothelioma	-0.000418638871030941
DB00755	Tretinoin	DOID:0050902	Medulloblastoma	-0.000427112922326944
DB09153	Sodium Chloride	DOID:299	Adenocarcinoma	-0.000431714865786692
DB00970	Dactinomycin	DOID:3068	Glioblastoma	-0.000434080131532955
DB02169	Okadaic Acid	DOID:3068	Glioblastoma	-0.000438081606855101
DB00227	Lovastatin	DOID:0060058	Lymphoma	-0.000438150357697287
DB08809	Dichloroacetic Acid	DOID:3172	Adenoma	-0.000438616244900936
DB02546	Vorinostat	DOID:0050902	Medulloblastoma	-0.000450383820015332
DB04572	Thiotepa	DOID:0060058	Lymphoma	-0.000455215238522572
DB00958	Carboplatin	DOID:0050902	Medulloblastoma	-0.000457949465536123
DB01042	Melphalan	DOID:3068	Glioblastoma	-0.000459068464515433
DB00197	Troglitazone	DOID:3382	Liposarcoma	-0.000459087797596125
DB01042	Melphalan	DOID:0060060	Lymphoma, Non-Hodgkin	-0.000459567783937354
DB01393	Bezafibrate	DOID:11612	Polycystic Ovary Syndrome	-0.000460109492695981
DB04572	Thiotepa	DOID:0060060	Lymphoma, Non-Hodgkin	-0.000460410010141549
DB00860	Prednisolone	DOID:707	Lymphoma, B-Cell	-0.000476434630962697
DB01008	Busulfan	DOID:9119	Leukemia, Myeloid, Acute	-0.000476956742738899
DB00282	Pamidronate	DOID:4305	Giant Cell Tumor of Bone	-0.0004775024237752
DB00531	Cyclophosphamide	DOID:0060058	Lymphoma	-0.000497328517863771
DB00531	Cyclophosphamide	DOID:0060060	Lymphoma, Non-Hodgkin	-0.000502523288789691
DB00635	Prednisone	DOID:0060060	Lymphoma, Non-Hodgkin	-0.00050399674524404
DB14574	Cobalt	DOID:3247	Rhabdomyosarcoma	-0.000504660819544978
DB00772	Malathion	DOID:0060060	Lymphoma, Non-Hodgkin	-0.000516443371009978
DB00783	Estradiol	DOID:0050902	Medulloblastoma	-0.000516943781997292
DB01041	Thalidomide	DOID:0060058	Lymphoma	-0.000523471976832501
DB01042	Melphalan	DOID:8543	Hodgkin Disease	-0.000526385496777804
DB00987	Cytarabine	DOID:0060058	Lymphoma	-0.00052697306051408
DB04572	Thiotepa	DOID:8543	Hodgkin Disease	-0.000527227723038787
DB01041	Thalidomide	DOID:3068	Glioblastoma	-0.000528167429825199
DB01041	Thalidomide	DOID:0060060	Lymphoma, Non-Hodgkin	-0.000528666748401463
DB00987	Cytarabine	DOID:0060060	Lymphoma, Non-Hodgkin	-0.000532167831621522
DB00188	Bortezomib	DOID:0050902	Medulloblastoma	-0.000533352353321304
DB00860	Prednisolone	DOID:9538	Multiple Myeloma	-0.000534748720010636
DB01168	Procarbazine	DOID:0060058	Lymphoma	-0.000535213633197376
DB01168	Procarbazine	DOID:0060060	Lymphoma, Non-Hodgkin	-0.000540408404186253
DB00655	Estrone	DOID:299	Adenocarcinoma	-0.000544651303184374
DB00428	Streptozocin	DOID:8543	Hodgkin Disease	-0.000547253085541266
DB00399	Zoledronic Acid	DOID:4305	Giant Cell Tumor of Bone	-0.000555791539900985
DB01234	Dexamethasone	DOID:0060058	Lymphoma	-0.000561710462203879
DB01234	Dexamethasone	DOID:3068	Glioblastoma	-0.000566405914329937
DB00531	Cyclophosphamide	DOID:8543	Hodgkin Disease	-0.000569341002255586
DB04960	tipifarnib	DOID:9538	Multiple Myeloma	-0.000570567339715167
DB00860	Prednisolone	DOID:299	Adenocarcinoma	-0.000570811002563953
DB00635	Prednisone	DOID:8543	Hodgkin Disease	-0.00057081445851076
DB06724	Calcium Carbonate	DOID:299	Adenocarcinoma	-0.000578940870703593
DB01645	Genistein	DOID:3068	Glioblastoma	-0.000586804276458464
DB01181	Ifosfamide	DOID:0060058	Lymphoma	-0.000591267434899012
DB13323	Trichloroethylene	DOID:0060060	Lymphoma, Non-Hodgkin	-0.000593855420733258
DB00829	Diazepam	DOID:3068	Glioblastoma	-0.000594533580251078
DB06287	temsirolimus	DOID:13515	Tuberous Sclerosis	-0.000596446919708615
DB01181	Ifosfamide	DOID:0060060	Lymphoma, Non-Hodgkin	-0.000596462205704473
DB00987	Cytarabine	DOID:8543	Hodgkin Disease	-0.000598985544593367
DB06774	Capsaicin	DOID:3068	Glioblastoma	-0.00060177049871285
DB01168	Procarbazine	DOID:8543	Hodgkin Disease	-0.00060722611754975
DB02994	Cacodylic Acid	DOID:0060058	Lymphoma	-0.000613420623222283
DB01143	Amifostine	DOID:0060060	Lymphoma, Non-Hodgkin	-0.000618998880799804
DB00220	Nelfinavir	DOID:3382	Liposarcoma	-0.000619663432699702
DB00755	Tretinoin	DOID:3068	Glioblastoma	-0.000619841052891534
DB00882	Clomiphene	DOID:11612	Polycystic Ovary Syndrome	-0.00061997686360013
DB00523	Alitretinoin	DOID:9119	Leukemia, Myeloid, Acute	-0.000622777722783852
DB00437	Allopurinol	DOID:0060060	Lymphoma, Non-Hodgkin	-0.000622980806297524
DB00860	Prednisolone	DOID:8584	Burkitt Lymphoma	-0.000624448290018065
DB00958	Carboplatin	DOID:3068	Glioblastoma	-0.000650677597571925
DB13014	hypericin	DOID:3068	Glioblastoma	-0.000651798240847851
DB11672	Curcumin	DOID:0060058	Lymphoma	-0.000652376453401882
DB11672	Curcumin	DOID:3068	Glioblastoma	-0.000657071905616369
DB01181	Ifosfamide	DOID:8543	Hodgkin Disease	-0.000663279918978299
DB12445	nitroaspirin	DOID:9206	Barrett Esophagus	-0.000666385012353443
DB00290	Bleomycin	DOID:0060058	Lymphoma	-0.000670640182166005
DB00276	Amsacrine	DOID:299	Adenocarcinoma	-0.000673499776755071
DB00675	Tamoxifen	DOID:4359	Melanoma, Amelanotic	-0.000674532039630305
DB00290	Bleomycin	DOID:0060060	Lymphoma, Non-Hodgkin	-0.000675834953692389
DB01008	Busulfan	DOID:0050902	Medulloblastoma	-0.000678825066849909
DB00755	Tretinoin	DOID:9206	Barrett Esophagus	-0.000704063407167499
DB00445	Epirubicin	DOID:0060058	Lymphoma	-0.000704998871680185
DB00445	Epirubicin	DOID:0060060	Lymphoma, Non-Hodgkin	-0.000710193643167656
DB00255	Diethylstilbestrol	DOID:0060058	Lymphoma	-0.000717521971093815
DB00603	Medroxyprogesterone Acetate	DOID:3007	Carcinoma, Ductal	-0.000720498943671877
DB00188	Bortezomib	DOID:0060058	Lymphoma	-0.000721385032328992
DB00882	Clomiphene	DOID:299	Adenocarcinoma	-0.000721587198480006
DB01393	Bezafibrate	DOID:9119	Leukemia, Myeloid, Acute	-0.000725287756884907
DB00188	Bortezomib	DOID:3068	Glioblastoma	-0.000726080484984071
DB09110	Mesna	DOID:0060060	Lymphoma, Non-Hodgkin	-0.000733256519254377
DB00860	Prednisolone	DOID:9119	Leukemia, Myeloid, Acute	-0.000734378932265634
DB14085	Cadmium	DOID:0060060	Lymphoma, Non-Hodgkin	-0.000740739508014454
DB00290	Bleomycin	DOID:8543	Hodgkin Disease	-0.000742652666220311
DB08865	Crizotinib	DOID:3068	Glioblastoma	-0.000753288063113366
DB04572	Thiotepa	DOID:8552	Leukemia, Myelogenous, Chronic, BCR-ABL Positive	-0.000753753045888539
DB11529	Melengestrol Acetate	DOID:299	Adenocarcinoma	-0.000756906626148343
DB00445	Epirubicin	DOID:8543	Hodgkin Disease	-0.000777011356921098
DB01406	Danazol	DOID:3172	Adenoma	-0.000787344914301824
DB00104	Octreotide	DOID:169	Neuroendocrine Tumors	-0.000793225792169838
DB00531	Cyclophosphamide	DOID:8552	Leukemia, Myelogenous, Chronic, BCR-ABL Positive	-0.000795866325440986
DB11663	2-(1H-indazol-4-yl)-6-(4-methanesulfonylpiperazin-1-ylmethyl)-4-morpholin-4-ylthieno(3,2-d)pyrimidine	DOID:9253	Gastrointestinal Stromal Tumors	-0.000798024101864525
DB00619	Imatinib Mesylate	DOID:8552	Leukemia, Myelogenous, Chronic, BCR-ABL Positive	-0.000823709614043766
DB00987	Cytarabine	DOID:8552	Leukemia, Myelogenous, Chronic, BCR-ABL Positive	-0.000825510867498214
DB00993	Azathioprine	DOID:0060058	Lymphoma	-0.000833583670418636
DB00276	Amsacrine	DOID:9119	Leukemia, Myeloid, Acute	-0.000837067706424777
DB00993	Azathioprine	DOID:0060060	Lymphoma, Non-Hodgkin	-0.000838778440950538
DB00982	Isotretinoin	DOID:0060058	Lymphoma	-0.000842065071146925
DB06510	muraglitazar	DOID:3382	Liposarcoma	-0.000850664205851392
DB05109	Trabectedin	DOID:4235	Sarcoma	-0.00085194538865499
DB01234	Dexamethasone	DOID:8552	Leukemia, Myelogenous, Chronic, BCR-ABL Positive	-0.000860248268935715
DB01008	Busulfan	DOID:0060060	Lymphoma, Non-Hodgkin	-0.000872052516783184
DB01590	Everolimus	DOID:13515	Tuberous Sclerosis	-0.000878918533631867
DB00755	Tretinoin	DOID:8552	Leukemia, Myelogenous, Chronic, BCR-ABL Positive	-0.000913683408737265
DB00437	Allopurinol	DOID:8552	Leukemia, Myelogenous, Chronic, BCR-ABL Positive	-0.000916323842387268
DB11663	2-(1H-indazol-4-yl)-6-(4-methanesulfonylpiperazin-1-ylmethyl)-4-morpholin-4-ylthieno(3,2-d)pyrimidine	DOID:0060058	Lymphoma	-0.00093082121844773
DB02546	Vorinostat	DOID:8552	Leukemia, Myelogenous, Chronic, BCR-ABL Positive	-0.000936954306539395
DB01008	Busulfan	DOID:8543	Hodgkin Disease	-0.000938870230089039
DB00675	Tamoxifen	DOID:1192	Nerve Sheath Neoplasms	-0.000944811165295656
DB01005	Hydroxyurea	DOID:8552	Leukemia, Myelogenous, Chronic, BCR-ABL Positive	-0.000951782309101257
DB01206	Lomustine	DOID:0060058	Lymphoma	-0.000978101517436505
DB01206	Lomustine	DOID:3068	Glioblastoma	-0.000982796968939728
DB00958	Carboplatin	DOID:169	Neuroendocrine Tumors	-0.000988278025181644
DB01590	Everolimus	DOID:169	Neuroendocrine Tumors	-0.00101683029723293
DB00188	Bortezomib	DOID:8552	Leukemia, Myelogenous, Chronic, BCR-ABL Positive	-0.00101992284141966
DB01206	Lomustine	DOID:8543	Hodgkin Disease	-0.00105011400184525
DB00943	Zalcitabine	DOID:0060058	Lymphoma	-0.00109538389516287
DB04824	Phenolphthalein	DOID:0060058	Lymphoma	-0.0010965124537535
DB00860	Prednisolone	DOID:0060060	Lymphoma, Non-Hodgkin	-0.00112947470682151
DB00564	Carbamazepine	DOID:0060058	Lymphoma	-0.00113087289935504
DB01008	Busulfan	DOID:8552	Leukemia, Myelogenous, Chronic, BCR-ABL Positive	-0.00116539555219447
DB00630	Alendronate	DOID:4305	Giant Cell Tumor of Bone	-0.00116914936794371
DB00860	Prednisolone	DOID:8543	Hodgkin Disease	-0.00119629242033692
DB00877	Sirolimus	DOID:13515	Tuberous Sclerosis	-0.00120966336006273
DB00242	Cladribine	DOID:0060061	Lymphoma, T-Cell, Cutaneous	-0.00123187364253197
DB01406	Danazol	DOID:127	Choroid Neoplasms	-0.00126772020254523
DB00188	Bortezomib	DOID:4051	Rhabdomyosarcoma, Alveolar	-0.00128844690887892
DB00744	zileuton	DOID:8552	Leukemia, Myelogenous, Chronic, BCR-ABL Positive	-0.00131107255899765
DB00444	Teniposide	DOID:3068	Glioblastoma	-0.00139714233092386
DB00444	Teniposide	DOID:0060060	Lymphoma, Non-Hodgkin	-0.00139764165091277
DB00860	Prednisolone	DOID:8552	Leukemia, Myelogenous, Chronic, BCR-ABL Positive	-0.00142281774270175
DB00307	Bexarotene	DOID:0060061	Lymphoma, T-Cell, Cutaneous	-0.00146180999835255
DB00444	Teniposide	DOID:8543	Hodgkin Disease	-0.00146445936356113
DB00855	Aminolevulinic Acid	DOID:8691	Mycosis Fungoides	-0.00149508205111876
DB02546	Vorinostat	DOID:0060061	Lymphoma, T-Cell, Cutaneous	-0.00154056330270969
DB01167	Itraconazole	DOID:9538	Multiple Myeloma	-0.00478297609679729
DB05258	Interferon-alpha	DOID:8552	Leukemia, Myelogenous, Chronic, BCR-ABL Positive	-0.0112306392349782
DB04655	metoprine	DOID:299	Adenocarcinoma	-0.0117321825120413
DB04655	metoprine	DOID:8691	Mycosis Fungoides	-0.0131388071300369
DB00888	Mechlorethamine	DOID:8543	Hodgkin Disease	-0.0183571852975092
DB11617	Aclarubicin	DOID:9119	Leukemia, Myeloid, Acute	-0.02221539203839
DB00050	cetrorelix	DOID:9538	Multiple Myeloma	-0.0230792441003997
DB06412	Oxymetholone	DOID:9538	Multiple Myeloma	-0.0244619248139871
DB06412	Oxymetholone	DOID:9119	Leukemia, Myeloid, Acute	-0.0246615550265619
DB09199	netoglitazone	DOID:9538	Multiple Myeloma	-0.02814687277939
DB00904	Ondansetron	DOID:171	Neuroectodermal Tumors	-0.0289768831644844
DB06179	darinaparsin	DOID:9538	Multiple Myeloma	-0.0330053585030818
DB06179	darinaparsin	DOID:8543	Hodgkin Disease	-0.0336669022041577
DB08868	Fingolimod Hydrochloride	DOID:8552	Leukemia, Myelogenous, Chronic, BCR-ABL Positive	-0.0355196496563772
DB06536	tesaglitazar	DOID:3355	Fibrosarcoma	-0.0365675774615115
DB00583	Carnitine	DOID:0060060	Lymphoma, Non-Hodgkin	-0.0370424506746074
DB06536	tesaglitazar	DOID:255	Hemangioma	-0.0371919554696361
DB05260	gallium nitrate	DOID:0060060	Lymphoma, Non-Hodgkin	-0.0397265985973366
DB00480	Lenalidomide	DOID:707	Lymphoma, B-Cell	-0.0450579908929804
DB00480	Lenalidomide	DOID:9538	Multiple Myeloma	-0.0451163049821669
DB00480	Lenalidomide	DOID:0060060	Lymphoma, Non-Hodgkin	-0.0457110309680754
DB01708	Dehydroepiandrosterone	DOID:11612	Polycystic Ovary Syndrome	-0.0505818531527696
DB01708	Dehydroepiandrosterone	DOID:299	Adenocarcinoma	-0.050683463487374
DB01759	kojic acid	DOID:3172	Adenoma	-0.0591208630285048
DB06809	plerixafor octahydrochloride	DOID:3068	Glioblastoma	-0.0628833440797695
DB01099	Flucytosine	DOID:3068	Glioblastoma	-0.0686044669903511
DB12802	picropodophyllin	DOID:9538	Multiple Myeloma	-0.0745609496643173
DB01094	hesperetin	DOID:299	Adenocarcinoma	-0.0823748191984109
DB01380	Cortisone	DOID:299	Adenocarcinoma	-0.0903908143070438
DB09096	Benzoyl Peroxide	DOID:139	Papilloma	-0.0916187908622249
DB00477	Chlorpromazine	DOID:3070	Glioma	-0.0958776473095092
DB08889	carfilzomib	DOID:9538	Multiple Myeloma	-0.0994690823651998
DB14322	Coconut Oil	DOID:3172	Adenoma	-0.099633124214582
DB00717	Norethindrone	DOID:3172	Adenoma	-0.101308780329729
DB00196	Fluconazole	DOID:3068	Glioblastoma	-0.103040574260673
DB13964	Peanut Oil	DOID:3172	Adenoma	-0.10433256007118
DB06641	perifosine	DOID:3068	Glioblastoma	-0.106556741589679
DB06769	Bendamustine Hydrochloride	DOID:1040	Leukemia, Lymphocytic, Chronic, B-Cell	-0.117881575277728
DB06769	Bendamustine Hydrochloride	DOID:1037	Leukemia, Lymphoid	-0.118195791848119
DB00590	Doxazosin	DOID:127	Choroid Neoplasms	-0.12682485803798
DB01700	AICA ribonucleotide	DOID:3068	Glioblastoma	-0.142784732688795
DB00741	Hydrocortisone	DOID:1040	Leukemia, Lymphocytic, Chronic, B-Cell	-0.14498156136745
DB00741	Hydrocortisone	DOID:3247	Rhabdomyosarcoma	-0.145374632111044
DB00741	Hydrocortisone	DOID:8584	Burkitt Lymphoma	-0.145460750756
DB00014	Goserelin	DOID:127	Choroid Neoplasms	-0.148757422095657
DB00884	Risedronic Acid	DOID:2645	Mesothelioma	-0.168979768197403
DB01698	Rutin	DOID:9538	Multiple Myeloma	-0.177060960715145
DB04868	4-methyl-N-(3-(4-methylimidazol-1-yl)-5-(trifluoromethyl)phenyl)-3-((4-pyridin-3-ylpyrimidin-2-yl)amino)benzamide	DOID:8552	Leukemia, Myelogenous, Chronic, BCR-ABL Positive	-0.178559545787086
DB01095	Fluvastatin	DOID:9538	Multiple Myeloma	-0.211927389395321
DB01217	Anastrozole	DOID:299	Adenocarcinoma	-0.233294975443155
DB04571	Trioxsalen	DOID:8691	Mycosis Fungoides	-0.278753432082681
DB13950	Win 55212-2	DOID:3070	Glioma	-0.314401722933435
DB11467	Thiostrepton	DOID:9538	Multiple Myeloma	-0.321501287922624
