# Supplementary material for: DDCM: A Computational Strategy for Drug Repositioning Based on Support-Vector Regression Algorithm
Source: Int J Mol Sci. 2024 May 12;25(10):5267. doi: 10.3390/ijms25105267 (PMC11121335; doi:10.3390/ijms25105267)
Supplement: Supplementary file 1 [file ijms-25-05267-s001.zip › File S4/1_c04.588_CorScore/larynx cancer_score.csv]

DrugBankID	DrugName	DOID	DiseaseName	score
-0.00296419066940835	-0.00146551266111189
DB01033	Mercaptopurine	DOID:1037	Leukemia, Lymphoid	0.0722562193371829
DB01033	Mercaptopurine	DOID:9119	Leukemia, Myeloid, Acute	0.0713750361835501
DB00947	Fulvestrant	DOID:769	Neuroblastoma	0.0658355104947832
DB00681	Amphotericin B	DOID:3068	Glioblastoma	0.0638915591487947
DB00909	Zonisamide	DOID:9538	Multiple Myeloma	0.0526338836113925
DB03057	Malondialdehyde	DOID:11612	Polycystic Ovary Syndrome	0.0503736706382711
DB03057	Malondialdehyde	DOID:8552	Leukemia, Myelogenous, Chronic, BCR-ABL Positive	0.0468422239490875
DB01136	Carvedilol	DOID:3070	Glioma	0.04677486844826
DB01073	fludarabine	DOID:1040	Leukemia, Lymphocytic, Chronic, B-Cell	0.0422563376370428
DB06728	aniline	DOID:4235	Sarcoma	0.0412391148973383
DB01162	Terazosin	DOID:2671	Carcinoma, Transitional Cell	0.041104493447206
DB02901	Dihydrotestosterone	DOID:11612	Polycystic Ovary Syndrome	0.0405073543730707
DB01073	fludarabine	DOID:1037	Leukemia, Lymphoid	0.0402385767896444
DB01073	fludarabine	DOID:9119	Leukemia, Myeloid, Acute	0.0393573936359872
DB04815	Clioquinol	DOID:9119	Leukemia, Myeloid, Acute	0.0388118048961905
DB00213	Pantoprazole	DOID:9206	Barrett Esophagus	0.037811030095276
DB00884	Risedronic Acid	DOID:2645	Mesothelioma	0.0327903218348586
DB09053	PCI 32765	DOID:1040	Leukemia, Lymphocytic, Chronic, B-Cell	0.029587687868287
DB00446	Chloramphenicol	DOID:9119	Leukemia, Myeloid, Acute	0.0292905997852135
DB00421	Spironolactone	DOID:11612	Polycystic Ovary Syndrome	0.0276065457189025
DB09053	PCI 32765	DOID:1037	Leukemia, Lymphoid	0.0275699270211919
DB06176	romidepsin	DOID:2671	Carcinoma, Transitional Cell	0.026807239451164
DB13911	Eosine I Bluish	DOID:715	Leukemia, T-Cell	0.0261041476639718
DB11890	Cilengitide	DOID:3068	Glioblastoma	0.0248418118969869
DB00717	Norethindrone	DOID:3172	Adenoma	0.0245755818290482
DB00753	Isoflurane	DOID:3172	Adenoma	0.0230792508402113
DB06176	romidepsin	DOID:0060061	Lymphoma, T-Cell, Cutaneous	0.0201245181057268
DB01211	Clarithromycin	DOID:9538	Multiple Myeloma	0.0187818287281276
DB00904	Ondansetron	DOID:171	Neuroectodermal Tumors	0.0178730817272009
DB04348	Taurocholic Acid	DOID:1967	Leiomyosarcoma	0.0175492683475373
DB09350	Piperonyl Butoxide	DOID:3172	Adenoma	0.017100136902306
DB00448	Lansoprazole	DOID:9206	Barrett Esophagus	0.0169594143075846
DB00594	Amiloride	DOID:2671	Carcinoma, Transitional Cell	0.0169033380463887
DB06448	lonafarnib	DOID:9538	Multiple Myeloma	0.016130713530071
DB01017	Minocycline	DOID:139	Papilloma	0.015020050708153
DB01017	Minocycline	DOID:3070	Glioma	0.0143173205405653
DB00724	Imiquimod	DOID:2513	Carcinoma, Basal Cell	0.0112778171414822
DB00724	Imiquimod	DOID:8632	Sarcoma, Kaposi	0.0111379743506789
DB00742	Mannitol	DOID:3070	Glioma	0.0106200071272746
DB00480	Lenalidomide	DOID:9538	Multiple Myeloma	0.00982178788108663
DB00724	Imiquimod	DOID:255	Hemangioma	0.00957013252178736
DB00480	Lenalidomide	DOID:707	Lymphoma, B-Cell	0.00945226715866672
DB14545	hydrocortisone hemisuccinate	DOID:0060058	Lymphoma	0.00784828372813258
DB06732	beta-Naphthoflavone	DOID:3172	Adenoma	0.00778403276687496
DB00480	Lenalidomide	DOID:0060060	Lymphoma, Non-Hodgkin	0.00754160386613152
DB00727	Nitroglycerin	DOID:4928	Cholangiocarcinoma	0.00694163392356191
DB01759	kojic acid	DOID:3172	Adenoma	0.0046201070688205
DB05260	gallium nitrate	DOID:0060060	Lymphoma, Non-Hodgkin	0.00422886449919609
DB00443	Betamethasone	DOID:255	Hemangioma	0.00421413850776094
DB06444	HU 211	DOID:3070	Glioma	0.00353250849851601
DB08868	Fingolimod Hydrochloride	DOID:8552	Leukemia, Myelogenous, Chronic, BCR-ABL Positive	0.0035065745750011
DB01179	Podophyllotoxin	DOID:2671	Carcinoma, Transitional Cell	0.00296516762237471
DB00262	Carmustine	DOID:3071	Gliosarcoma	0.00295953710001436
DB00531	Cyclophosphamide	DOID:3071	Gliosarcoma	0.0029446597863529
DB00851	Dacarbazine	DOID:1967	Leiomyosarcoma	0.00287410801785444
DB04690	Camptothecin	DOID:3071	Gliosarcoma	0.00283605062878318
DB00853	Temozolomide	DOID:3071	Gliosarcoma	0.0026783660992606
DB01248	Docetaxel	DOID:1967	Leiomyosarcoma	0.00265415038591806
DB01181	Ifosfamide	DOID:1967	Leiomyosarcoma	0.00260236656409414
DB00773	Etoposide	DOID:1967	Leiomyosarcoma	0.00259537261278182
DB09110	Mesna	DOID:1967	Leiomyosarcoma	0.0025880939241907
DB00958	Carboplatin	DOID:1967	Leiomyosarcoma	0.0024975156701323
DB00541	Vincristine	DOID:1967	Leiomyosarcoma	0.00248629594560375
DB00997	Doxorubicin	DOID:1967	Leiomyosarcoma	0.00244569483464781
DB03843	Formaldehyde	DOID:1967	Leiomyosarcoma	0.0024356852910858
DB00945	Aspirin	DOID:1967	Leiomyosarcoma	0.00236357867807065
DB00515	Cisplatin	DOID:1967	Leiomyosarcoma	0.002347348918553
DB00531	Cyclophosphamide	DOID:1967	Leiomyosarcoma	0.0023246348587906
DB00428	Streptozocin	DOID:5485	Sarcoma, Synovial	0.00226223535501453
DB00970	Dactinomycin	DOID:1967	Leiomyosarcoma	0.00225550470809562
DB01181	Ifosfamide	DOID:5485	Sarcoma, Synovial	0.00224209123732595
DB00773	Etoposide	DOID:5485	Sarcoma, Synovial	0.0022350972855953
DB00309	Vindesine	DOID:1967	Leiomyosarcoma	0.00214703759026787
DB00541	Vincristine	DOID:5485	Sarcoma, Synovial	0.002126020618558
DB00997	Doxorubicin	DOID:5485	Sarcoma, Synovial	0.00208541950773929
DB00441	gemcitabine	DOID:4552	Carcinoma, Large Cell	0.00202049185244842
DB01698	Rutin	DOID:9538	Multiple Myeloma	0.00200605173277331
DB00515	Cisplatin	DOID:5485	Sarcoma, Synovial	0.00198707359137225
DB00635	Prednisone	DOID:1967	Leiomyosarcoma	0.00194177275815828
DB01181	Ifosfamide	DOID:4552	Carcinoma, Large Cell	0.00189081602249615
DB01168	Procarbazine	DOID:2671	Carcinoma, Transitional Cell	0.00186146441768649
DB11616	pirarubicin	DOID:5485	Sarcoma, Synovial	0.00182459553281918
DB12298	5-hydroxymethylfurfural	DOID:139	Papilloma	0.00174237324718947
DB00171	Adenosine Triphosphate	DOID:4552	Carcinoma, Large Cell	0.00174007774626302
DB10345	Dust	DOID:139	Papilloma	0.00173208742259541
DB00795	Sulfasalazine	DOID:139	Papilloma	0.00172511025653939
DB00495	Zidovudine	DOID:8632	Sarcoma, Kaposi	0.00170939210806816
DB01138	Sulfinpyrazone	DOID:9538	Multiple Myeloma	0.00170055972663859
DB12418	Saccharin	DOID:139	Papilloma	0.001697099181811
DB00997	Doxorubicin	DOID:2513	Carcinoma, Basal Cell	0.00169027059277345
DB00563	Methotrexate	DOID:2513	Carcinoma, Basal Cell	0.00168668337937912
DB03419	Uracil	DOID:139	Papilloma	0.00168284302438378
DB01390	Sodium Bicarbonate	DOID:139	Papilloma	0.00165886524584109
DB00515	Cisplatin	DOID:4552	Carcinoma, Large Cell	0.0016357983769963
DB00925	Phenoxybenzamine	DOID:1040	Leukemia, Lymphocytic, Chronic, B-Cell	0.00163238284007157
DB01483	Barbital	DOID:139	Papilloma	0.00161650522733899
DB00531	Cyclophosphamide	DOID:4552	Carcinoma, Large Cell	0.00161308431743463
DB11091	Hydrogen Peroxide	DOID:139	Papilloma	0.00160446065515436
DB00541	Vincristine	DOID:8632	Sarcoma, Kaposi	0.00159102891303493
DB04365	Arecoline	DOID:2513	Carcinoma, Basal Cell	0.00158543524790029
DB00860	Prednisolone	DOID:2671	Carcinoma, Transitional Cell	0.00158072172077035
DB00993	Azathioprine	DOID:2513	Carcinoma, Basal Cell	0.00155813219713825
DB00997	Doxorubicin	DOID:8632	Sarcoma, Kaposi	0.00155042780184718
DB12662	naveglitazar	DOID:3355	Fibrosarcoma	0.00155013793678478
DB06774	Capsaicin	DOID:139	Papilloma	0.0015455054041373
DB00441	gemcitabine	DOID:2671	Carcinoma, Transitional Cell	0.00153334255041933
DB00126	Ascorbic Acid	DOID:139	Papilloma	0.00150609052721502
DB00317	Gefitinib	DOID:2671	Carcinoma, Transitional Cell	0.00148981410269929
DB04572	Thiotepa	DOID:2671	Carcinoma, Transitional Cell	0.00146805459846351
DB02994	Cacodylic Acid	DOID:139	Papilloma	0.00146458016425428
DB00570	Vinblastine	DOID:8632	Sarcoma, Kaposi	0.00146257998574791
DB01168	Procarbazine	DOID:3070	Glioma	0.0014606598916161
DB01248	Docetaxel	DOID:2671	Carcinoma, Transitional Cell	0.00145545054308278
DB01327	Cefazolin	DOID:2671	Carcinoma, Transitional Cell	0.00144574730341802
DB04365	Arecoline	DOID:139	Papilloma	0.0014440852883046
DB00531	Cyclophosphamide	DOID:139	Papilloma	0.00142786065772423
DB00795	Sulfasalazine	DOID:2671	Carcinoma, Transitional Cell	0.00142318461465858
DB15588	ursolic acid	DOID:139	Papilloma	0.00141588878394745
DB06767	Ammonium Chloride	DOID:139	Papilloma	0.00140750026102628
DB01181	Ifosfamide	DOID:2671	Carcinoma, Transitional Cell	0.00140366672084986
DB12418	Saccharin	DOID:2671	Carcinoma, Transitional Cell	0.00139517353993242
DB09110	Mesna	DOID:2671	Carcinoma, Transitional Cell	0.00138939408111667
DB00812	Phenylbutazone	DOID:139	Papilloma	0.00138857332722338
DB00682	Warfarin	DOID:2671	Carcinoma, Transitional Cell	0.00136744548963193
DB08828	HhAntag691	DOID:2513	Carcinoma, Basal Cell	0.00136135913609277
DB09096	Benzoyl Peroxide	DOID:139	Papilloma	0.00136026849173017
DB08809	Dichloroacetic Acid	DOID:139	Papilloma	0.00135825807529906
DB00361	Vinorelbine	DOID:4552	Carcinoma, Large Cell	0.00134743172882197
DB00537	Ciprofloxacin	DOID:2671	Carcinoma, Transitional Cell	0.00131560922212866
DB01483	Barbital	DOID:2671	Carcinoma, Transitional Cell	0.00131457958551902
DB00481	Raloxifene Hydrochloride	DOID:2671	Carcinoma, Transitional Cell	0.00130837099628063
DB00877	Sirolimus	DOID:1040	Leukemia, Lymphocytic, Chronic, B-Cell	0.00130632316035935
DB00958	Carboplatin	DOID:2671	Carcinoma, Transitional Cell	0.00129881582671217
DB00603	Medroxyprogesterone Acetate	DOID:1040	Leukemia, Lymphocytic, Chronic, B-Cell	0.0012920355418697
DB00541	Vincristine	DOID:2671	Carcinoma, Transitional Cell	0.00128759610259839
DB00437	Allopurinol	DOID:2671	Carcinoma, Transitional Cell	0.00126009722271099
DB00997	Doxorubicin	DOID:2671	Carcinoma, Transitional Cell	0.00124699499147547
DB03496	alvocidib	DOID:1040	Leukemia, Lymphocytic, Chronic, B-Cell	0.00124538033223272
DB00563	Methotrexate	DOID:2671	Carcinoma, Transitional Cell	0.00124340777807848
DB00938	Salmeterol Xinafoate	DOID:4310	Smooth Muscle Tumor	0.00123880405456318
DB01592	Iron	DOID:139	Papilloma	0.00123062879423182
DB01174	Phenobarbital	DOID:2671	Carcinoma, Transitional Cell	0.00121939671094924
DB00987	Cytarabine	DOID:1040	Leukemia, Lymphocytic, Chronic, B-Cell	0.00121139596964644
DB00181	Baclofen	DOID:2671	Carcinoma, Transitional Cell	0.00120830357386699
DB01041	Thalidomide	DOID:8632	Sarcoma, Kaposi	0.00119801442379149
DB00242	Cladribine	DOID:1040	Leukemia, Lymphocytic, Chronic, B-Cell	0.00118665457495211
DB00188	Bortezomib	DOID:2671	Carcinoma, Transitional Cell	0.00117796247977871
DB00252	Phenytoin	DOID:1040	Leukemia, Lymphocytic, Chronic, B-Cell	0.00117573484612073
DB00822	Disulfiram	DOID:1040	Leukemia, Lymphocytic, Chronic, B-Cell	0.00117521213372425
DB00945	Aspirin	DOID:2671	Carcinoma, Transitional Cell	0.00116487883484058
DB00853	Temozolomide	DOID:8632	Sarcoma, Kaposi	0.00116307413921075
DB02994	Cacodylic Acid	DOID:2671	Carcinoma, Transitional Cell	0.00116265452213456
DB00570	Vinblastine	DOID:2671	Carcinoma, Transitional Cell	0.00115914717528694
DB00563	Methotrexate	DOID:1040	Leukemia, Lymphocytic, Chronic, B-Cell	0.00115021819942203
DB00515	Cisplatin	DOID:2671	Carcinoma, Transitional Cell	0.00114864907539043
DB00291	Chlorambucil	DOID:2671	Carcinoma, Transitional Cell	0.00114856681888971
DB01204	Mitoxantrone	DOID:2671	Carcinoma, Transitional Cell	0.00114008133595651
DB00318	Codeine	DOID:2671	Carcinoma, Transitional Cell	0.0011280919659344
DB00305	Mitomycin	DOID:2671	Carcinoma, Transitional Cell	0.00112783983341465
DB00531	Cyclophosphamide	DOID:2671	Carcinoma, Transitional Cell	0.00112593501600773
DB01582	Sulfamethazine	DOID:3172	Adenoma	0.00112141495258818
DB00993	Azathioprine	DOID:2671	Carcinoma, Transitional Cell	0.00111485659605566
DB00675	Tamoxifen	DOID:2671	Carcinoma, Transitional Cell	0.00110680371335854
DB00829	Diazepam	DOID:2671	Carcinoma, Transitional Cell	0.00108136689913337
DB00184	Nicotine	DOID:2671	Carcinoma, Transitional Cell	0.00108132443682858
DB00641	Simvastatin	DOID:3070	Glioma	0.00107128966406829
DB04572	Thiotepa	DOID:3070	Glioma	0.00106725007235249
DB00970	Dactinomycin	DOID:2671	Carcinoma, Transitional Cell	0.00105680486479272
DB00291	Chlorambucil	DOID:1040	Leukemia, Lymphocytic, Chronic, B-Cell	0.00105537724009604
DB01132	Pioglitazone	DOID:139	Papilloma	0.00105487110438003
DB01248	Docetaxel	DOID:3070	Glioma	0.00105464601690737
DB01204	Mitoxantrone	DOID:1040	Leukemia, Lymphocytic, Chronic, B-Cell	0.00104689175726543
DB00698	Nitrofurantoin	DOID:2671	Carcinoma, Transitional Cell	0.00104395578367784
DB00531	Cyclophosphamide	DOID:1040	Leukemia, Lymphocytic, Chronic, B-Cell	0.00103274543693384
DB14085	Cadmium	DOID:2671	Carcinoma, Transitional Cell	0.00103209841463277
DB01169	Arsenic Trioxide	DOID:1040	Leukemia, Lymphocytic, Chronic, B-Cell	0.0010294785127702
DB04258	seocalcitol	DOID:3070	Glioma	0.00102186207712714
DB00650	Leucovorin	DOID:3070	Glioma	0.00101570542160219
DB04743	nimesulide	DOID:139	Papilloma	0.00100844212234504
DB11119	Sodium Iodide	DOID:3070	Glioma	0.000999113238177432
DB01393	Bezafibrate	DOID:1040	Leukemia, Lymphocytic, Chronic, B-Cell	0.000998700797385468
DB00773	Etoposide	DOID:3070	Glioma	0.000995868243609047
DB00328	Indomethacin	DOID:3355	Fibrosarcoma	0.000992203071592937
DB00201	Caffeine	DOID:2671	Carcinoma, Transitional Cell	0.000989636220520354
DB01593	Zinc	DOID:3070	Glioma	0.000974136074356882
DB00762	Irinotecan	DOID:3070	Glioma	0.000966076280569397
DB14001	alpha-Tocopherol	DOID:3070	Glioma	0.000956914204698081
DB00515	Cisplatin	DOID:3355	Fibrosarcoma	0.000956611352153261
DB06510	muraglitazar	DOID:139	Papilloma	0.000954740139223989
DB02656	2-(4-morpholinyl)-8-phenyl-4H-1-benzopyran-4-one	DOID:3070	Glioma	0.000954051924647772
DB00309	Vindesine	DOID:2671	Carcinoma, Transitional Cell	0.000948337747228314
DB03783	Phenacetin	DOID:2671	Carcinoma, Transitional Cell	0.000932975842428088
DB01169	Arsenic Trioxide	DOID:3355	Fibrosarcoma	0.000930630367884391
DB07352	Apigenin	DOID:3070	Glioma	0.000920231352403669
DB04216	Quercetin	DOID:3070	Glioma	0.000914540583944093
DB01219	Dantrolene	DOID:2671	Carcinoma, Transitional Cell	0.000908750258818494
DB00958	Carboplatin	DOID:3070	Glioma	0.000898011300630455
DB00541	Vincristine	DOID:3070	Glioma	0.000886791576689874
DB00619	Imatinib Mesylate	DOID:3070	Glioma	0.00087740116682862
DB00564	Carbamazepine	DOID:1040	Leukemia, Lymphocytic, Chronic, B-Cell	0.000845959541753108
DB00563	Methotrexate	DOID:3070	Glioma	0.000842603251804033
DB01219	Dantrolene	DOID:1040	Leukemia, Lymphocytic, Chronic, B-Cell	0.000815560679964869
DB08633	O-(Chloroacetylcarbamoyl)fumagillol	DOID:2671	Carcinoma, Transitional Cell	0.000812077450219342
DB00197	Troglitazone	DOID:3070	Glioma	0.000808332956267102
DB00126	Ascorbic Acid	DOID:3070	Glioma	0.000803360359359531
DB01041	Thalidomide	DOID:1040	Leukemia, Lymphocytic, Chronic, B-Cell	0.000801392034724693
DB00328	Indomethacin	DOID:3070	Glioma	0.000783436268706209
DB02709	Resveratrol	DOID:3070	Glioma	0.000783328847758072
DB00188	Bortezomib	DOID:3070	Glioma	0.000777157953806243
DB01042	Melphalan	DOID:3070	Glioma	0.000772549635663602
DB12257	Platinum	DOID:769	Neuroblastoma	0.000767417476587665
DB06755	beta Carotene	DOID:3070	Glioma	0.00076620608597229
DB00959	Methylprednisolone	DOID:1040	Leukemia, Lymphocytic, Chronic, B-Cell	0.000765602304217475
DB00515	Cisplatin	DOID:3070	Glioma	0.000747844549364676
DB00635	Prednisone	DOID:2671	Carcinoma, Transitional Cell	0.000743072915001933
DB00262	Carmustine	DOID:3070	Glioma	0.000740007803317913
DB08398	2-amino-1-methyl-6-phenylimidazo(4,5-b)pyridine	DOID:8719	Carcinoma in Situ	0.000728826232347893
DB00531	Cyclophosphamide	DOID:3070	Glioma	0.000725130489735507
DB01169	Arsenic Trioxide	DOID:3070	Glioma	0.000721863565269001
DB00563	Methotrexate	DOID:3371	Chondrosarcoma	0.000721372934027145
DB00741	Hydrocortisone	DOID:1040	Leukemia, Lymphocytic, Chronic, B-Cell	0.000713526037199277
DB00675	Tamoxifen	DOID:3070	Glioma	0.000705999187411391
DB01083	Orlistat	DOID:1040	Leukemia, Lymphocytic, Chronic, B-Cell	0.000681753567206969
DB01206	Lomustine	DOID:3070	Glioma	0.000681576967642553
DB00136	Calcitriol	DOID:3070	Glioma	0.000672803426771965
DB01234	Dexamethasone	DOID:3355	Fibrosarcoma	0.000661262715756686
DB00927	Famotidine	DOID:3172	Adenoma	0.000658141688234928
DB13950	Win 55212-2	DOID:3070	Glioma	0.000657155603407358
DB00780	Phenelzine	DOID:3172	Adenoma	0.000656058674212437
DB00530	Erlotinib Hydrochloride	DOID:3070	Glioma	0.000654480451240461
DB06510	muraglitazar	DOID:2671	Carcinoma, Transitional Cell	0.000652814497356949
DB00277	Theophylline	DOID:1040	Leukemia, Lymphocytic, Chronic, B-Cell	0.000636284966994485
DB04690	Camptothecin	DOID:3070	Glioma	0.00061652133207786
DB00851	Dacarbazine	DOID:769	Neuroblastoma	0.000603372872218746
DB00842	Oxazepam	DOID:687	Hepatoblastoma	0.000555921448436705
DB00220	Nelfinavir	DOID:3962	Adenocarcinoma, Follicular	0.000548188470722313
DB01100	Pimozide	DOID:299	Adenocarcinoma	0.000525018295519722
DB00997	Doxorubicin	DOID:1618	Fibroadenoma	0.000500928423119842
DB01041	Thalidomide	DOID:3070	Glioma	0.000493777087231043
DB13178	Inositol	DOID:3172	Adenoma	0.000488660676654942
DB00842	Oxazepam	DOID:3172	Adenoma	0.000485353086069965
DB00763	Methimazole	DOID:3172	Adenoma	0.000482215916320652
DB00853	Temozolomide	DOID:3070	Glioma	0.000458836802397181
DB01234	Dexamethasone	DOID:3070	Glioma	0.000452495912797571
DB00104	Octreotide	DOID:3172	Adenoma	0.000444666944173958
DB14513	Magnesium	DOID:3172	Adenoma	0.000442162808176286
DB00603	Medroxyprogesterone Acetate	DOID:3172	Adenoma	0.000438339806481516
DB00996	Gabapentin	DOID:3172	Adenoma	0.00042807457012968
DB01168	Procarbazine	DOID:5241	Hemangioblastoma	0.000409455041445198
DB12072	orantinib	DOID:3070	Glioma	0.000406212156004629
DB04572	Thiotepa	DOID:769	Neuroblastoma	0.000396019295491226
DB00252	Phenytoin	DOID:687	Hepatoblastoma	0.000392607472829501
DB00995	Auranofin	DOID:3172	Adenoma	0.000380423827345003
DB01174	Phenobarbital	DOID:687	Hepatoblastoma	0.000343079758974477
DB00780	Phenelzine	DOID:255	Hemangioma	0.000338534969745743
DB00158	Folic Acid	DOID:3172	Adenoma	0.000331841388773804
DB01181	Ifosfamide	DOID:769	Neuroblastoma	0.000331631418045444
DB00773	Etoposide	DOID:769	Neuroblastoma	0.000324637466566594
DB09110	Mesna	DOID:769	Neuroblastoma	0.000317358778170088
DB00860	Prednisolone	DOID:255	Hemangioma	0.000316312702156332
DB00501	Cimetidine	DOID:349	Carcinoma, Signet Ring Cell	0.000310093564534999
DB08895	tofacitinib	DOID:3172	Adenoma	0.000299471386176767
DB00762	Irinotecan	DOID:769	Neuroblastoma	0.000294845503891986
DB03843	Formaldehyde	DOID:3172	Adenoma	0.000290100133963425
DB09276	Gold Sodium Thiomalate	DOID:3172	Adenoma	0.000288283649852297
DB01174	Phenobarbital	DOID:3172	Adenoma	0.000272511396762057
DB00515	Cisplatin	DOID:687	Hepatoblastoma	0.000272332123605293
DB11152	Trichloroacetic Acid	DOID:3172	Adenoma	0.000267873595429749
DB11672	Curcumin	DOID:3172	Adenoma	0.000266870421030199
DB00982	Isotretinoin	DOID:769	Neuroblastoma	0.000259150726180615
DB00328	Indomethacin	DOID:3172	Adenoma	0.000237355480873849
DB02709	Resveratrol	DOID:3172	Adenoma	0.000237248059867981
DB04630	Aldosterone	DOID:3172	Adenoma	0.000236883896044884
DB01030	Topotecan	DOID:769	Neuroblastoma	0.000236456834004042
DB00958	Carboplatin	DOID:769	Neuroblastoma	0.00022678052393528
DB00945	Aspirin	DOID:3172	Adenoma	0.000217993521168539
DB08865	Crizotinib	DOID:769	Neuroblastoma	0.000217793538448821
DB02994	Cacodylic Acid	DOID:3172	Adenoma	0.00021576920808504
DB00541	Vincristine	DOID:769	Neuroblastoma	0.000215560799574147
DB00945	Aspirin	DOID:349	Carcinoma, Signet Ring Cell	0.000215534380994378
DB00482	Celecoxib	DOID:769	Neuroblastoma	0.000215287411909196
DB00252	Phenytoin	DOID:769	Neuroblastoma	0.000196889121922131
DB00898	Ethanol	DOID:3172	Adenoma	0.00018507792988616
DB01262	Decitabine	DOID:769	Neuroblastoma	0.000178070995640003
DB00997	Doxorubicin	DOID:769	Neuroblastoma	0.000174959688635082
DB01200	Bromocriptine	DOID:3172	Adenoma	0.00016523750730886
DB11082	Coal Tar	DOID:3172	Adenoma	0.000154249048934976
DB01393	Bezafibrate	DOID:3172	Adenoma	0.000145005061936002
DB00605	Sulindac	DOID:3172	Adenoma	0.000142063176548704
DB00197	Troglitazone	DOID:769	Neuroblastoma	0.000137102179386298
DB01356	Lithium	DOID:255	Hemangioma	0.000132506828803128
DB08398	2-amino-1-methyl-6-phenylimidazo(4,5-b)pyridine	DOID:3172	Adenoma	0.000121363918370102
DB08809	Dichloroacetic Acid	DOID:3172	Adenoma	0.000109447119164011
DB00313	Valproic Acid	DOID:1618	Fibroadenoma	0.000107361242479745
DB00188	Bortezomib	DOID:769	Neuroblastoma	0.000105927176740253
DB01042	Melphalan	DOID:769	Neuroblastoma	0.00010131885881344
DB01008	Busulfan	DOID:769	Neuroblastoma	8.37699573205813e-05
DB00515	Cisplatin	DOID:769	Neuroblastoma	7.66137725473764e-05
DB00554	Piroxicam	DOID:3172	Adenoma	7.45016439367002e-05
DB00694	Daunorubicin	DOID:1618	Fibroadenoma	5.70650070876449e-05
DB00531	Cyclophosphamide	DOID:769	Neuroblastoma	5.38997129310853e-05
DB01169	Arsenic Trioxide	DOID:769	Neuroblastoma	5.06327885214236e-05
DB00201	Caffeine	DOID:3172	Adenoma	4.27509062363579e-05
DB01065	Melatonin	DOID:3172	Adenoma	3.20674545823546e-05
DB01168	Procarbazine	DOID:9538	Multiple Myeloma	-8.58661692330898e-06
DB01168	Procarbazine	DOID:3181	Oligodendroglioma	-5.07026582797082e-05
DB00853	Temozolomide	DOID:3172	Adenoma	-8.72439854045365e-05
DB04930	Permethrin	DOID:3172	Adenoma	-9.20371982866958e-05
DB01234	Dexamethasone	DOID:3172	Adenoma	-9.35848750663187e-05
DB12116	epigallocatechin gallate	DOID:3172	Adenoma	-9.68860972037494e-05
DB01041	Thalidomide	DOID:5151	Neurofibroma, Plexiform	-0.000100386688213258
DB00712	Flurbiprofen	DOID:3172	Adenoma	-0.000112900096776822
DB00661	Verapamil	DOID:687	Hepatoblastoma	-0.000119815630617068
DB00309	Vindesine	DOID:769	Neuroblastoma	-0.000123697555866761
DB00987	Cytarabine	DOID:715	Leukemia, T-Cell	-0.000125526958632036
DB00898	Ethanol	DOID:255	Hemangioma	-0.000132445774488274
DB00541	Vincristine	DOID:715	Leukemia, T-Cell	-0.000142516404203749
DB00993	Azathioprine	DOID:255	Hemangioma	-0.000149552422629859
DB04827	Urethane	DOID:3172	Adenoma	-0.000151572577221468
DB00541	Vincristine	DOID:5241	Hemangioblastoma	-0.000164413273645844
DB00293	raltitrexed	DOID:2645	Mesothelioma	-0.000173076176084017
DB01168	Procarbazine	DOID:299	Adenocarcinoma	-0.000173785096654264
DB00851	Dacarbazine	DOID:4235	Sarcoma	-0.000192682697554278
DB01099	Flucytosine	DOID:3068	Glioblastoma	-0.000197711921733387
DB01006	Letrozole	DOID:11612	Polycystic Ovary Syndrome	-0.000200804627244408
DB00586	Diclofenac	DOID:769	Neuroblastoma	-0.00020107225118475
DB00563	Methotrexate	DOID:5241	Hemangioblastoma	-0.000208601598135558
DB00853	Temozolomide	DOID:769	Neuroblastoma	-0.000212393974406797
DB00175	Pravastatin	DOID:3172	Adenoma	-0.000219207072321523
DB00255	Diethylstilbestrol	DOID:4468	Adenocarcinoma, Clear Cell	-0.00022791485791944
DB01168	Procarbazine	DOID:4844	Ependymoma	-0.000232357427979099
DB00541	Vincristine	DOID:3308	Carcinoma, Embryonal	-0.000239749059462599
DB01094	hesperetin	DOID:299	Adenocarcinoma	-0.00024287996154819
DB02709	Resveratrol	DOID:715	Leukemia, T-Cell	-0.000245979132872207
DB00331	Metformin	DOID:11612	Polycystic Ovary Syndrome	-0.000246529076226173
DB01406	Danazol	DOID:3172	Adenoma	-0.000268177292778435
DB00987	Cytarabine	DOID:8864	Leukemia, Monocytic, Acute	-0.000280795960050415
DB00641	Simvastatin	DOID:11612	Polycystic Ovary Syndrome	-0.000282101681049737
DB00860	Prednisolone	DOID:9538	Multiple Myeloma	-0.000289329313997874
DB12025	triptolide	DOID:9538	Multiple Myeloma	-0.000291716808919193
DB06510	muraglitazar	DOID:3172	Adenoma	-0.000294070816695233
DB06825	Triptorelin Pamoate	DOID:299	Adenocarcinoma	-0.000299906451918838
DB00293	raltitrexed	DOID:299	Adenocarcinoma	-0.000300331769480786
DB00531	Cyclophosphamide	DOID:715	Leukemia, T-Cell	-0.000304177490861021
DB01169	Arsenic Trioxide	DOID:715	Leukemia, T-Cell	-0.000307444415333744
DB01006	Letrozole	DOID:5119	Ovarian Cysts	-0.000311269464164751
DB06287	temsirolimus	DOID:2645	Mesothelioma	-0.000317691244023297
DB13178	Inositol	DOID:11612	Polycystic Ovary Syndrome	-0.000318649880608077
DB00398	Sorafenib	DOID:2645	Mesothelioma	-0.000322021548210968
DB00755	Tretinoin	DOID:3308	Carcinoma, Embryonal	-0.000322717445617335
DB00917	Dinoprostone	DOID:4235	Sarcoma	-0.0003313951757518
DB00917	Dinoprostone	DOID:9538	Multiple Myeloma	-0.000333355337556226
DB05109	Trabectedin	DOID:4235	Sarcoma	-0.00033389214569661
DB00441	gemcitabine	DOID:9538	Multiple Myeloma	-0.000336708483893708
DB04066	trans-3-(4'-hydroxyphenyl)-2-propenoic acid	DOID:299	Adenocarcinoma	-0.000340113508865467
DB00007	Leuprolide	DOID:299	Adenocarcinoma	-0.000347018827864295
DB00328	Indomethacin	DOID:350	Dermatofibrosarcoma	-0.000349930385563232
DB04539	glyphosate	DOID:11612	Polycystic Ovary Syndrome	-0.000350523452646231
DB00851	Dacarbazine	DOID:299	Adenocarcinoma	-0.000359841339205455
DB00570	Vinblastine	DOID:3308	Carcinoma, Embryonal	-0.000368197986754956
DB00441	gemcitabine	DOID:2645	Mesothelioma	-0.000374651370294507
DB01168	Procarbazine	DOID:707	Lymphoma, B-Cell	-0.000378107339635711
DB01593	Zinc	DOID:11612	Polycystic Ovary Syndrome	-0.000379255271024045
DB01167	Itraconazole	DOID:9538	Multiple Myeloma	-0.000387057320693926
DB00499	Flutamide	DOID:11612	Polycystic Ovary Syndrome	-0.000400685415991517
DB02709	Resveratrol	DOID:8864	Leukemia, Monocytic, Acute	-0.000401248134238627
DB00531	Cyclophosphamide	DOID:3308	Carcinoma, Embryonal	-0.000401410146173162
DB04572	Thiotepa	DOID:9538	Multiple Myeloma	-0.000401996436227445
DB00313	Valproic Acid	DOID:255	Hemangioma	-0.000410981207603231
DB01248	Docetaxel	DOID:4235	Sarcoma	-0.000412640329237532
DB01248	Docetaxel	DOID:9538	Multiple Myeloma	-0.000414600491554437
DB01168	Procarbazine	DOID:3069	Astrocytoma	-0.000416059393857179
DB00317	Gefitinib	DOID:2645	Mesothelioma	-0.000418179817758754
DB01181	Ifosfamide	DOID:3192	Neurilemmoma	-0.000420964878176153
DB00412	Rosiglitazone	DOID:11612	Polycystic Ovary Syndrome	-0.000433901363344577
DB08059	Wortmannin	DOID:299	Adenocarcinoma	-0.000434486842175771
DB04572	Thiotepa	DOID:3181	Oligodendroglioma	-0.000444112477546318
DB00428	Streptozocin	DOID:4235	Sarcoma	-0.000444280033294706
DB00399	Zoledronic Acid	DOID:9538	Multiple Myeloma	-0.000448810276997988
DB00650	Leucovorin	DOID:4235	Sarcoma	-0.000451580924841141
DB00851	Dacarbazine	DOID:3247	Rhabdomyosarcoma	-0.000453958821988773
DB00860	Prednisolone	DOID:299	Adenocarcinoma	-0.000454527793692303
DB12881	indole-3-carbinol	DOID:5119	Ovarian Cysts	-0.000458283403214341
DB01169	Arsenic Trioxide	DOID:8864	Leukemia, Monocytic, Acute	-0.000462713416898672
DB00642	Pemetrexed	DOID:2645	Mesothelioma	-0.000462899390569801
DB01181	Ifosfamide	DOID:4235	Sarcoma	-0.000464424151333673
DB00877	Sirolimus	DOID:9538	Multiple Myeloma	-0.000470538295688924
DB00773	Etoposide	DOID:4235	Sarcoma	-0.000471418102729479
DB00773	Etoposide	DOID:9538	Multiple Myeloma	-0.000473378264932697
DB00158	Folic Acid	DOID:11612	Polycystic Ovary Syndrome	-0.000475469168397732
DB00636	Clofibrate	DOID:3507	Dermatofibrosarcoma	-0.000475537103015219
DB01701	propylene dichloride	DOID:4928	Cholangiocarcinoma	-0.000478463654715863
DB09110	Mesna	DOID:4235	Sarcoma	-0.000478696791215191
DB00603	Medroxyprogesterone Acetate	DOID:4235	Sarcoma	-0.000482865751675152
DB00399	Zoledronic Acid	DOID:2645	Mesothelioma	-0.000486753162880535
DB00445	Epirubicin	DOID:4235	Sarcoma	-0.000487357531613372
DB01593	Zinc	DOID:9538	Multiple Myeloma	-0.000495110434202625
DB00441	gemcitabine	DOID:299	Adenocarcinoma	-0.000501906964002471
DB00682	Warfarin	DOID:9538	Multiple Myeloma	-0.000502605544834764
DB00877	Sirolimus	DOID:2645	Mesothelioma	-0.000508481181938733
DB00773	Etoposide	DOID:2645	Mesothelioma	-0.000511321150813024
DB07232	veliparib	DOID:299	Adenocarcinoma	-0.000517520551372594
DB00635	Prednisone	DOID:255	Hemangioma	-0.000521336103785727
DB00977	Ethinyl Estradiol	DOID:11612	Polycystic Ovary Syndrome	-0.000523938728941561
DB00197	Troglitazone	DOID:11612	Polycystic Ovary Syndrome	-0.000545058388819838
DB00762	Irinotecan	DOID:3181	Oligodendroglioma	-0.00054528626916954
DB00317	Gefitinib	DOID:299	Adenocarcinoma	-0.000545435411240233
DB00126	Ascorbic Acid	DOID:11612	Polycystic Ovary Syndrome	-0.000550030985618163
DB01030	Topotecan	DOID:9538	Multiple Myeloma	-0.000561558897832756
DB00481	Raloxifene Hydrochloride	DOID:9538	Multiple Myeloma	-0.000561680038194942
DB00987	Cytarabine	DOID:9538	Multiple Myeloma	-0.000565465486314795
DB00958	Carboplatin	DOID:4235	Sarcoma	-0.000569275045214243
DB02709	Resveratrol	DOID:11612	Polycystic Ovary Syndrome	-0.000570062497210297
DB01248	Docetaxel	DOID:299	Adenocarcinoma	-0.000579798971156051
DB01050	Ibuprofen	DOID:299	Adenocarcinoma	-0.000582108933772349
DB00541	Vincristine	DOID:9538	Multiple Myeloma	-0.000582454932267537
DB00482	Celecoxib	DOID:9538	Multiple Myeloma	-0.000582728319780165
DB00252	Phenytoin	DOID:9538	Multiple Myeloma	-0.000601126610174904
DB00763	Methimazole	DOID:299	Adenocarcinoma	-0.000606148284310534
DB00958	Carboplatin	DOID:2645	Mesothelioma	-0.000609178094193516
DB00428	Streptozocin	DOID:299	Adenocarcinoma	-0.000611438675227435
DB00650	Leucovorin	DOID:299	Adenocarcinoma	-0.000618739566549162
DB01262	Decitabine	DOID:9538	Multiple Myeloma	-0.000619944736068453
DB00997	Doxorubicin	DOID:4235	Sarcoma	-0.000621095880856834
DB00997	Doxorubicin	DOID:9538	Multiple Myeloma	-0.000623056043145762
DB00541	Vincristine	DOID:3181	Oligodendroglioma	-0.000624570973548219
DB00563	Methotrexate	DOID:4235	Sarcoma	-0.000624683094210307
DB00882	Clomiphene	DOID:11612	Polycystic Ovary Syndrome	-0.000624908192021364
DB06774	Capsaicin	DOID:9538	Multiple Myeloma	-0.000626471272628534
DB00563	Methotrexate	DOID:9538	Multiple Myeloma	-0.000626643256473033
DB00619	Imatinib Mesylate	DOID:2645	Mesothelioma	-0.000629788227899872
DB01181	Ifosfamide	DOID:299	Adenocarcinoma	-0.000631582793686955
DB01005	Hydroxyurea	DOID:299	Adenocarcinoma	-0.00063828439607154
DB00773	Etoposide	DOID:299	Adenocarcinoma	-0.000638576744391314
DB11529	Melengestrol Acetate	DOID:299	Adenocarcinoma	-0.000638781751828563
DB00822	Disulfiram	DOID:2645	Mesothelioma	-0.000639592208382875
DB12418	Saccharin	DOID:299	Adenocarcinoma	-0.000640075974405227
DB04572	Thiotepa	DOID:1037	Leukemia, Lymphoid	-0.000642895827650133
DB00104	Octreotide	DOID:299	Adenocarcinoma	-0.000643697256330664
DB00773	Etoposide	DOID:4440	Seminoma	-0.000643984511588022
DB00603	Medroxyprogesterone Acetate	DOID:299	Adenocarcinoma	-0.00065002439393029
DB11716	Misonidazole	DOID:299	Adenocarcinoma	-0.000653365596045938
DB11672	Curcumin	DOID:4235	Sarcoma	-0.000654335137290338
DB11672	Curcumin	DOID:9538	Multiple Myeloma	-0.000656295299366547
DB00860	Prednisolone	DOID:707	Lymphoma, B-Cell	-0.000658850036798816
DB00655	Estrone	DOID:299	Adenocarcinoma	-0.000658942430081619
DB00183	Pentagastrin	DOID:299	Adenocarcinoma	-0.000659707060295875
DB00996	Gabapentin	DOID:299	Adenocarcinoma	-0.00066028963013702
DB00997	Doxorubicin	DOID:2645	Mesothelioma	-0.000660998929470621
DB01393	Bezafibrate	DOID:11612	Polycystic Ovary Syndrome	-0.000662305495287938
DB00806	Pentoxifylline	DOID:1037	Leukemia, Lymphoid	-0.000665293486453097
DB00755	Tretinoin	DOID:9538	Multiple Myeloma	-0.00066542331828949
DB00762	Irinotecan	DOID:299	Adenocarcinoma	-0.000668368707599717
DB00977	Ethinyl Estradiol	DOID:2645	Mesothelioma	-0.000677736778517832
DB05294	N-(4-bromo-2-fluorophenyl)-6-methoxy-7-((1-methylpiperidin-4-yl)methoxy)quinazolin-4-amine	DOID:299	Adenocarcinoma	-0.000681353718012409
DB00499	Flutamide	DOID:299	Adenocarcinoma	-0.000681739059255324
DB00262	Carmustine	DOID:3192	Neurilemmoma	-0.00068381927010068
DB02709	Resveratrol	DOID:9538	Multiple Myeloma	-0.000685917660503008
DB00188	Bortezomib	DOID:9538	Multiple Myeloma	-0.0006920885550286
DB11094	Vitamin D	DOID:2512	Basal Cell Nevus Syndrome	-0.000692410380106742
DB11672	Curcumin	DOID:2645	Mesothelioma	-0.00069423818543872
DB01042	Melphalan	DOID:9538	Multiple Myeloma	-0.000696696873152144
DB00860	Prednisolone	DOID:8584	Burkitt Lymphoma	-0.000701903983806804
DB00143	Glutathione	DOID:11612	Polycystic Ovary Syndrome	-0.000712496759262257
DB01181	Ifosfamide	DOID:2994	Neoplasms, Germ Cell and Embryonal	-0.000712523737876711
DB01005	Hydroxyurea	DOID:1037	Leukemia, Lymphoid	-0.000713985307504258
DB01008	Busulfan	DOID:9538	Multiple Myeloma	-0.000714245774733821
DB00515	Cisplatin	DOID:4235	Sarcoma	-0.000719441796873485
DB00773	Etoposide	DOID:2994	Neoplasms, Germ Cell and Embryonal	-0.000719517688972757
DB00515	Cisplatin	DOID:9538	Multiple Myeloma	-0.000721401959066045
DB00357	Aminoglutethimide	DOID:299	Adenocarcinoma	-0.00072292394577804
DB09130	Copper	DOID:2645	Mesothelioma	-0.000723986748345992
DB01181	Ifosfamide	DOID:3247	Rhabdomyosarcoma	-0.000725700275847216
DB01030	Topotecan	DOID:299	Adenocarcinoma	-0.000726757377076878
DB05076	Fenretinide	DOID:2645	Mesothelioma	-0.000727377166461138
DB00262	Carmustine	DOID:9538	Multiple Myeloma	-0.000729238704936061
DB00773	Etoposide	DOID:3247	Rhabdomyosarcoma	-0.000732694227459738
DB00958	Carboplatin	DOID:299	Adenocarcinoma	-0.000736433687694091
DB00255	Diethylstilbestrol	DOID:299	Adenocarcinoma	-0.000737172872836964
DB09110	Mesna	DOID:3247	Rhabdomyosarcoma	-0.000739972915890771
DB00531	Cyclophosphamide	DOID:4235	Sarcoma	-0.000742155856411172
DB00945	Aspirin	DOID:2645	Mesothelioma	-0.000743115086053556
DB00531	Cyclophosphamide	DOID:9538	Multiple Myeloma	-0.000744116018816895
DB08865	Crizotinib	DOID:299	Adenocarcinoma	-0.00074542067301224
DB01169	Arsenic Trioxide	DOID:9538	Multiple Myeloma	-0.000747382943090222
DB00541	Vincristine	DOID:299	Adenocarcinoma	-0.000747653411707946
DB00482	Celecoxib	DOID:299	Adenocarcinoma	-0.000747926799686424
DB01645	Genistein	DOID:299	Adenocarcinoma	-0.000753885211678226
DB00720	Clodronic Acid	DOID:9538	Multiple Myeloma	-0.000757533255436857
DB00675	Tamoxifen	DOID:5119	Ovarian Cysts	-0.000757856994534165
DB00515	Cisplatin	DOID:2645	Mesothelioma	-0.000759344845318963
DB11663	2-(1H-indazol-4-yl)-6-(4-methanesulfonylpiperazin-1-ylmethyl)-4-morpholin-4-ylthieno(3,2-d)pyrimidine	DOID:9538	Multiple Myeloma	-0.000760342840607595
DB00762	Irinotecan	DOID:3247	Rhabdomyosarcoma	-0.000762486190094377
DB00675	Tamoxifen	DOID:9538	Multiple Myeloma	-0.000763247321173874
DB00641	Simvastatin	DOID:707	Lymphoma, B-Cell	-0.000767477567030148
DB00859	Penicillamine	DOID:2645	Mesothelioma	-0.000770995814786388
DB00262	Carmustine	DOID:3181	Oligodendroglioma	-0.000771354746494299
DB03496	alvocidib	DOID:1037	Leukemia, Lymphoid	-0.000772380515137214
DB00783	Estradiol	DOID:11612	Polycystic Ovary Syndrome	-0.000774304827655878
DB01380	Cortisone	DOID:299	Adenocarcinoma	-0.000786485193722306
DB00997	Doxorubicin	DOID:299	Adenocarcinoma	-0.000788254522692752
DB00563	Methotrexate	DOID:299	Adenocarcinoma	-0.000791841736234963
DB07706	2-hydroxyestradiol	DOID:299	Adenocarcinoma	-0.000794059923535248
DB00136	Calcitriol	DOID:9538	Multiple Myeloma	-0.000796443081526862
DB03843	Formaldehyde	DOID:299	Adenocarcinoma	-0.000798264066288509
DB02546	Vorinostat	DOID:299	Adenocarcinoma	-0.000804041571931299
DB00977	Ethinyl Estradiol	DOID:299	Adenocarcinoma	-0.000804992372110777
DB00541	Vincristine	DOID:4844	Ependymoma	-0.000806225743222685
DB00987	Cytarabine	DOID:1037	Leukemia, Lymphoid	-0.000806364877489904
DB01174	Phenobarbital	DOID:299	Adenocarcinoma	-0.000815852803818948
DB00958	Carboplatin	DOID:2994	Neoplasms, Germ Cell and Embryonal	-0.000817374632035725
DB00541	Vincristine	DOID:1037	Leukemia, Lymphoid	-0.000823354323497269
DB00987	Cytarabine	DOID:3247	Rhabdomyosarcoma	-0.000824781448584708
DB00162	Vitamin A	DOID:9538	Multiple Myeloma	-0.000827258877552903
DB06724	Calcium Carbonate	DOID:299	Adenocarcinoma	-0.000827745387796106
DB13853	Anethole Trithione	DOID:299	Adenocarcinoma	-0.000829281664301226
DB01206	Lomustine	DOID:3181	Oligodendroglioma	-0.000829785582215511
DB00242	Cladribine	DOID:1037	Leukemia, Lymphoid	-0.00083110627249243
DB01181	Ifosfamide	DOID:707	Lymphoma, B-Cell	-0.000835905036360482
DB00928	Azacitidine	DOID:4235	Sarcoma	-0.000837162449899551
DB00928	Azacitidine	DOID:9538	Multiple Myeloma	-0.000839122611927798
DB00541	Vincristine	DOID:3247	Rhabdomyosarcoma	-0.000841770894712421
DB00773	Etoposide	DOID:707	Lymphoma, B-Cell	-0.000842898987612847
DB00282	Pamidronate	DOID:9538	Multiple Myeloma	-0.000848033676704982
DB00563	Methotrexate	DOID:4844	Ependymoma	-0.000850414067529878
DB00437	Allopurinol	DOID:1037	Leukemia, Lymphoid	-0.00085085320295035
DB00328	Indomethacin	DOID:299	Adenocarcinoma	-0.000851008719548615
DB02709	Resveratrol	DOID:299	Adenocarcinoma	-0.000851116140469219
DB00530	Erlotinib Hydrochloride	DOID:2645	Mesothelioma	-0.000852708943211808
DB05076	Fenretinide	DOID:299	Adenocarcinoma	-0.000854632760306326
DB03568	Butyric Acid	DOID:299	Adenocarcinoma	-0.000858803285534157
DB01042	Melphalan	DOID:299	Adenocarcinoma	-0.000861895352767969
DB00997	Doxorubicin	DOID:1037	Leukemia, Lymphoid	-0.000863955434480743
DB00650	Leucovorin	DOID:8584	Burkitt Lymphoma	-0.000866115756752481
DB00563	Methotrexate	DOID:1037	Leukemia, Lymphoid	-0.000867542647609951
DB00945	Aspirin	DOID:299	Adenocarcinoma	-0.000870370679274798
DB00201	Caffeine	DOID:4235	Sarcoma	-0.000878454651664071
DB01181	Ifosfamide	DOID:8584	Burkitt Lymphoma	-0.000878958983475051
DB01262	Decitabine	DOID:3247	Rhabdomyosarcoma	-0.000879260698853065
DB00773	Etoposide	DOID:3069	Astrocytoma	-0.000880851041663397
DB00997	Doxorubicin	DOID:3247	Rhabdomyosarcoma	-0.000882372005601303
DB00783	Estradiol	DOID:5119	Ovarian Cysts	-0.000884769664346627
DB00227	Lovastatin	DOID:4235	Sarcoma	-0.000884918210969629
DB00773	Etoposide	DOID:8584	Burkitt Lymphoma	-0.000885952934843323
DB00563	Methotrexate	DOID:3247	Rhabdomyosarcoma	-0.000885959219035601
DB00515	Cisplatin	DOID:299	Adenocarcinoma	-0.000886600438951876
DB00554	Piroxicam	DOID:2645	Mesothelioma	-0.000886606962844413
DB00291	Chlorambucil	DOID:299	Adenocarcinoma	-0.00088668269544416
DB04216	Quercetin	DOID:4236	Carcinosarcoma	-0.000886963279987316
DB06543	astaxanthine	DOID:299	Adenocarcinoma	-0.000888925357749801
DB01101	Capecitabine	DOID:299	Adenocarcinoma	-0.000890238382387706
DB00951	Isoniazid	DOID:299	Adenocarcinoma	-0.000892125306609023
DB00624	Testosterone	DOID:11612	Polycystic Ovary Syndrome	-0.000892402934153089
DB09110	Mesna	DOID:8584	Burkitt Lymphoma	-0.000893231623435339
DB00262	Carmustine	DOID:299	Adenocarcinoma	-0.000894437184794358
DB00396	Progesterone	DOID:11612	Polycystic Ovary Syndrome	-0.000898715867704111
DB00313	Valproic Acid	DOID:11612	Polycystic Ovary Syndrome	-0.000900768060261778
DB03496	alvocidib	DOID:707	Lymphoma, B-Cell	-0.00090100184633761
DB00882	Clomiphene	DOID:299	Adenocarcinoma	-0.000905961835149058
DB00126	Ascorbic Acid	DOID:1037	Leukemia, Lymphoid	-0.000906785540741459
DB00305	Mitomycin	DOID:299	Adenocarcinoma	-0.000907409680779334
DB00531	Cyclophosphamide	DOID:299	Adenocarcinoma	-0.000909314498619238
DB01169	Arsenic Trioxide	DOID:299	Adenocarcinoma	-0.000912581423224298
DB04572	Thiotepa	DOID:171	Neuroectodermal Tumors	-0.00091779088418735
DB00309	Vindesine	DOID:4235	Sarcoma	-0.000919753125289177
DB00993	Azathioprine	DOID:299	Adenocarcinoma	-0.000920392918246679
DB01436	alfacalcidol	DOID:299	Adenocarcinoma	-0.000920452202121377
DB00309	Vindesine	DOID:9538	Multiple Myeloma	-0.00092171328746353
DB11616	pirarubicin	DOID:2645	Mesothelioma	-0.000921822904087641
DB00755	Tretinoin	DOID:3247	Rhabdomyosarcoma	-0.000924739280657103
DB02709	Resveratrol	DOID:1037	Leukemia, Lymphoid	-0.00092681705227364
DB03733	ethylene dichloride	DOID:3172	Adenoma	-0.000927395874848844
DB00675	Tamoxifen	DOID:299	Adenocarcinoma	-0.000928445800977548
DB00276	Amsacrine	DOID:299	Adenocarcinoma	-0.000934458652700296
DB00987	Cytarabine	DOID:707	Lymphoma, B-Cell	-0.000934986209043795
DB04839	Cyproterone Acetate	DOID:11612	Polycystic Ovary Syndrome	-0.00093835236139532
DB00605	Sulindac	DOID:299	Adenocarcinoma	-0.000946301023714333
DB00188	Bortezomib	DOID:3247	Rhabdomyosarcoma	-0.000951404517181717
DB00541	Vincristine	DOID:707	Lymphoma, B-Cell	-0.000951975654742518
DB00262	Carmustine	DOID:4844	Ependymoma	-0.000953009516204292
DB01042	Melphalan	DOID:3247	Rhabdomyosarcoma	-0.000956012835475348
DB00570	Vinblastine	DOID:2994	Neoplasms, Germ Cell and Embryonal	-0.000957043283667455
DB00242	Cladribine	DOID:707	Lymphoma, B-Cell	-0.000959727603718583
DB00515	Cisplatin	DOID:1037	Leukemia, Lymphoid	-0.000962301350591097
DB00291	Chlorambucil	DOID:1037	Leukemia, Lymphoid	-0.000962383607075831
DB08398	2-amino-1-methyl-6-phenylimidazo(4,5-b)pyridine	DOID:299	Adenocarcinoma	-0.000967000281805894
DB00515	Cisplatin	DOID:2994	Neoplasms, Germ Cell and Embryonal	-0.000967541383283296
DB00570	Vinblastine	DOID:3247	Rhabdomyosarcoma	-0.000970219821826254
DB01204	Mitoxantrone	DOID:1037	Leukemia, Lymphoid	-0.000970869090197765
DB01188	Ciclopirox	DOID:299	Adenocarcinoma	-0.00097318977447762
DB11135	Selenium	DOID:11612	Polycystic Ovary Syndrome	-0.000975032518671745
DB01041	Thalidomide	DOID:9538	Multiple Myeloma	-0.000975469421276062
DB00987	Cytarabine	DOID:8584	Burkitt Lymphoma	-0.000978040156244073
DB01083	Orlistat	DOID:11612	Polycystic Ovary Syndrome	-0.000979252725264376
DB00530	Erlotinib Hydrochloride	DOID:299	Adenocarcinoma	-0.000979964537089414
DB00515	Cisplatin	DOID:3247	Rhabdomyosarcoma	-0.000980717921456306
DB00864	Tacrolimus	DOID:707	Lymphoma, B-Cell	-0.000982366350672989
DB04786	Suramin	DOID:9538	Multiple Myeloma	-0.000984003083565319
DB00531	Cyclophosphamide	DOID:1037	Leukemia, Lymphoid	-0.000985015410405007
DB01169	Arsenic Trioxide	DOID:1037	Leukemia, Lymphoid	-0.000988282334654797
DB01204	Mitoxantrone	DOID:3247	Rhabdomyosarcoma	-0.000989285660993253
DB00541	Vincristine	DOID:3069	Astrocytoma	-0.000989927708851687
DB00997	Doxorubicin	DOID:707	Lymphoma, B-Cell	-0.000992576765853445
DB00257	Clotrimazole	DOID:299	Adenocarcinoma	-0.000994252640988555
DB00541	Vincristine	DOID:8584	Burkitt Lymphoma	-0.000995029601928141
DB00563	Methotrexate	DOID:707	Lymphoma, B-Cell	-0.000996163979254436
DB08828	HhAntag691	DOID:2512	Basal Cell Nevus Syndrome	-0.00100189095648311
DB00531	Cyclophosphamide	DOID:3247	Rhabdomyosarcoma	-0.00100343198123647
DB02546	Vorinostat	DOID:707	Lymphoma, B-Cell	-0.0010083638149712
DB00396	Progesterone	DOID:5119	Ovarian Cysts	-0.00100918070458182
DB00959	Methylprednisolone	DOID:9538	Multiple Myeloma	-0.00101125915154703
DB09073	palbociclib	DOID:2994	Neoplasms, Germ Cell and Embryonal	-0.00101223837716762
DB04960	tipifarnib	DOID:9538	Multiple Myeloma	-0.00101278329804093
DB01041	Thalidomide	DOID:2645	Mesothelioma	-0.00101341230749834
DB04930	Permethrin	DOID:9538	Multiple Myeloma	-0.00101520291842098
DB01234	Dexamethasone	DOID:9538	Multiple Myeloma	-0.00101675059564647
DB00762	Irinotecan	DOID:171	Neuroectodermal Tumors	-0.00101896467596023
DB11663	2-(1H-indazol-4-yl)-6-(4-methanesulfonylpiperazin-1-ylmethyl)-4-morpholin-4-ylthieno(3,2-d)pyrimidine	DOID:3247	Rhabdomyosarcoma	-0.00101965880284598
DB00997	Doxorubicin	DOID:8584	Burkitt Lymphoma	-0.00103563071296579
DB00136	Calcitriol	DOID:1037	Leukemia, Lymphoid	-0.0010373424728161
DB00563	Methotrexate	DOID:8584	Burkitt Lymphoma	-0.00103921792638366
DB06824	Trientine	DOID:2645	Mesothelioma	-0.00104355893896572
DB00201	Caffeine	DOID:299	Adenocarcinoma	-0.0010456132935404
DB00361	Vinorelbine	DOID:2645	Mesothelioma	-0.00104771149361275
DB00853	Temozolomide	DOID:3181	Oligodendroglioma	-0.00105252574733954
DB00783	Estradiol	DOID:299	Adenocarcinoma	-0.00105535847091968
DB02709	Resveratrol	DOID:707	Lymphoma, B-Cell	-0.00105543838322757
DB01065	Melatonin	DOID:299	Adenocarcinoma	-0.00105629674568779
DB00188	Bortezomib	DOID:707	Lymphoma, B-Cell	-0.00106160927758529
DB01042	Melphalan	DOID:707	Lymphoma, B-Cell	-0.00106621759565866
DB01188	Ciclopirox	DOID:3247	Rhabdomyosarcoma	-0.00106730725706954
DB00970	Dactinomycin	DOID:3247	Rhabdomyosarcoma	-0.00107256213200206
DB00531	Cyclophosphamide	DOID:4236	Carcinosarcoma	-0.00107637337398629
DB01008	Busulfan	DOID:707	Lymphoma, B-Cell	-0.0010837664970285
DB00309	Vindesine	DOID:299	Adenocarcinoma	-0.00108691176722257
DB00958	Carboplatin	DOID:171	Neuroectodermal Tumors	-0.00108702965596401
DB04690	Camptothecin	DOID:1037	Leukemia, Lymphoid	-0.0010936245678486
DB00541	Vincristine	DOID:171	Neuroectodermal Tumors	-0.00109824938003604
DB01042	Melphalan	DOID:8584	Burkitt Lymphoma	-0.00110927154279898
DB00531	Cyclophosphamide	DOID:707	Lymphoma, B-Cell	-0.00111363674167157
DB14574	Cobalt	DOID:3247	Rhabdomyosarcoma	-0.00111840260978328
DB00993	Azathioprine	DOID:707	Lymphoma, B-Cell	-0.00112471516121553
DB00635	Prednisone	DOID:9538	Multiple Myeloma	-0.00112697811976407
DB11135	Selenium	DOID:2645	Mesothelioma	-0.00112883056819428
DB00515	Cisplatin	DOID:3069	Astrocytoma	-0.00112887473619465
DB11663	2-(1H-indazol-4-yl)-6-(4-methanesulfonylpiperazin-1-ylmethyl)-4-morpholin-4-ylthieno(3,2-d)pyrimidine	DOID:707	Lymphoma, B-Cell	-0.00112986356308213
DB13323	Trichloroethylene	DOID:3069	Astrocytoma	-0.00113353683654176
DB08398	2-amino-1-methyl-6-phenylimidazo(4,5-b)pyridine	DOID:4236	Carcinosarcoma	-0.00113405915714986
DB00262	Carmustine	DOID:3069	Astrocytoma	-0.00113671148212328
DB00563	Methotrexate	DOID:171	Neuroectodermal Tumors	-0.00114243770458348
DB00783	Estradiol	DOID:3247	Rhabdomyosarcoma	-0.0011494759534854
DB00531	Cyclophosphamide	DOID:8584	Burkitt Lymphoma	-0.00115669068856365
DB00563	Methotrexate	DOID:4928	Cholangiocarcinoma	-0.00115730126453477
DB01169	Arsenic Trioxide	DOID:8584	Burkitt Lymphoma	-0.00115995761288183
DB09153	Sodium Chloride	DOID:299	Adenocarcinoma	-0.00116249078862123
DB00322	Floxuridine	DOID:299	Adenocarcinoma	-0.00117080355943093
DB00890	Dienestrol	DOID:299	Adenocarcinoma	-0.00117125497454888
DB00624	Testosterone	DOID:299	Adenocarcinoma	-0.00117345657739913
DB00361	Vinorelbine	DOID:299	Adenocarcinoma	-0.00117496708727675
DB00396	Progesterone	DOID:299	Adenocarcinoma	-0.00117976951072145
DB01174	Phenobarbital	DOID:4928	Cholangiocarcinoma	-0.00118131233155343
DB00313	Valproic Acid	DOID:299	Adenocarcinoma	-0.0011818217034603
DB01206	Lomustine	DOID:3069	Astrocytoma	-0.00119514231775002
DB01041	Thalidomide	DOID:4844	Ependymoma	-0.00119924023228184
DB00694	Daunorubicin	DOID:299	Adenocarcinoma	-0.00123211793889726
DB00515	Cisplatin	DOID:171	Neuroectodermal Tumors	-0.00123719640711877
DB04827	Urethane	DOID:299	Adenocarcinoma	-0.00123993677750493
DB01151	Desipramine	DOID:299	Adenocarcinoma	-0.00124839915387258
DB00336	Nitrofurazone	DOID:4440	Seminoma	-0.00125278049815596
DB00262	Carmustine	DOID:4928	Cholangiocarcinoma	-0.0012598967129827
DB00531	Cyclophosphamide	DOID:171	Neuroectodermal Tumors	-0.00125991046691935
DB00313	Valproic Acid	DOID:3247	Rhabdomyosarcoma	-0.00127593918593187
DB00635	Prednisone	DOID:299	Adenocarcinoma	-0.00129217659941498
DB13182	daidzein	DOID:299	Adenocarcinoma	-0.00132231705475631
DB00741	Hydrocortisone	DOID:3247	Rhabdomyosarcoma	-0.0013226513813112
DB04743	nimesulide	DOID:299	Adenocarcinoma	-0.00132873303412011
DB06825	Triptorelin Pamoate	DOID:127	Choroid Neoplasms	-0.00135604210556876
DB00688	Mycophenolic Acid	DOID:707	Lymphoma, B-Cell	-0.00136357078454989
DB00925	Phenoxybenzamine	DOID:127	Choroid Neoplasms	-0.00136581274915575
DB00635	Prednisone	DOID:1037	Leukemia, Lymphoid	-0.00136787751115679
DB00277	Theophylline	DOID:1037	Leukemia, Lymphoid	-0.00138147588025243
DB00526	Oxaliplatin	DOID:299	Adenocarcinoma	-0.00139318594230713
DB00007	Leuprolide	DOID:127	Choroid Neoplasms	-0.00140315448184274
DB00398	Sorafenib	DOID:9119	Leukemia, Myeloid, Acute	-0.00140616120742369
DB00860	Prednisolone	DOID:9119	Leukemia, Myeloid, Acute	-0.0014114118590927
DB12025	triptolide	DOID:9119	Leukemia, Myeloid, Acute	-0.00141379935433066
DB00853	Temozolomide	DOID:3069	Astrocytoma	-0.00141788248265055
DB01065	Melatonin	DOID:4928	Cholangiocarcinoma	-0.00142175627374024
DB01234	Dexamethasone	DOID:8584	Burkitt Lymphoma	-0.00142932526585419
DB00741	Hydrocortisone	DOID:8584	Burkitt Lymphoma	-0.00147591008871255
DB00694	Daunorubicin	DOID:8584	Burkitt Lymphoma	-0.00147949412894204
DB00635	Prednisone	DOID:707	Lymphoma, B-Cell	-0.00149649884248064
DB09153	Sodium Chloride	DOID:899	Cervical Intraepithelial Neoplasia	-0.00149967918841747
DB12429	2-(2-chloro-4-iodophenylamino)-N-cyclopropylmethoxy-3,4-difluorobenzamide	DOID:9119	Leukemia, Myeloid, Acute	-0.00150528294581025
DB01041	Thalidomide	DOID:4928	Cholangiocarcinoma	-0.00150612742899496
DB01115	Nifedipine	DOID:127	Choroid Neoplasms	-0.00151139483631284
DB02546	Vorinostat	DOID:3246	Rhabdomyosarcoma, Embryonal	-0.00152676425643876
DB00959	Methylprednisolone	DOID:171	Neuroectodermal Tumors	-0.00152705359961662
DB01248	Docetaxel	DOID:9119	Leukemia, Myeloid, Acute	-0.00153668303682512
DB00603	Medroxyprogesterone Acetate	DOID:3319	Lymphangioleiomyomatosis	-0.00153873655525243
DB00635	Prednisone	DOID:8584	Burkitt Lymphoma	-0.00153955278963251
DB00188	Bortezomib	DOID:3246	Rhabdomyosarcoma, Embryonal	-0.00158000971882814
DB01181	Ifosfamide	DOID:9119	Leukemia, Myeloid, Acute	-0.00158846685894258
DB01005	Hydroxyurea	DOID:9119	Leukemia, Myeloid, Acute	-0.00159516846144218
DB00773	Etoposide	DOID:9119	Leukemia, Myeloid, Acute	-0.0015954608100142
DB00603	Medroxyprogesterone Acetate	DOID:9119	Leukemia, Myeloid, Acute	-0.00160690845933024
DB00302	Tranexamic Acid	DOID:127	Choroid Neoplasms	-0.00161356666187355
DB00762	Irinotecan	DOID:9119	Leukemia, Myeloid, Acute	-0.00162525277306584
DB03496	alvocidib	DOID:9119	Leukemia, Myeloid, Acute	-0.00165356366880336
DB01168	Procarbazine	DOID:0050902	Medulloblastoma	-0.00168113000905327
DB00987	Cytarabine	DOID:9119	Leukemia, Myeloid, Acute	-0.00168754803145359
DB00958	Carboplatin	DOID:9119	Leukemia, Myeloid, Acute	-0.00169331775277075
DB08865	Crizotinib	DOID:9119	Leukemia, Myeloid, Acute	-0.00170230473838999
DB00541	Vincristine	DOID:9119	Leukemia, Myeloid, Acute	-0.0017045374772247
DB00608	Chloroquine	DOID:9119	Leukemia, Myeloid, Acute	-0.00171228364925917
DB00242	Cladribine	DOID:9119	Leukemia, Myeloid, Acute	-0.0017122894261115
DB00996	Gabapentin	DOID:127	Choroid Neoplasms	-0.0017164252837905
DB01168	Procarbazine	DOID:8543	Hodgkin Disease	-0.00171698486831971
DB00437	Allopurinol	DOID:9119	Leukemia, Myeloid, Acute	-0.00173203635642775
DB01262	Decitabine	DOID:9119	Leukemia, Myeloid, Acute	-0.00174202728111132
DB00997	Doxorubicin	DOID:9119	Leukemia, Myeloid, Acute	-0.00174513858836493
DB00563	Methotrexate	DOID:9119	Leukemia, Myeloid, Acute	-0.00174872580182721
DB11094	Vitamin D	DOID:9119	Leukemia, Myeloid, Acute	-0.00176456946857688
DB02424	geldanamycin	DOID:3068	Glioblastoma	-0.00178099605921349
DB00197	Troglitazone	DOID:9119	Leukemia, Myeloid, Acute	-0.0017829960972771
DB00481	Raloxifene Hydrochloride	DOID:127	Choroid Neoplasms	-0.00178301417156849
DB00755	Tretinoin	DOID:9119	Leukemia, Myeloid, Acute	-0.00178750586348379
DB00255	Diethylstilbestrol	DOID:127	Choroid Neoplasms	-0.00179330852658403
DB00328	Indomethacin	DOID:9119	Leukemia, Myeloid, Acute	-0.0018078927847474
DB02709	Resveratrol	DOID:9119	Leukemia, Myeloid, Acute	-0.00180800020545084
DB01645	Genistein	DOID:127	Choroid Neoplasms	-0.00181002086562602
DB00188	Bortezomib	DOID:9119	Leukemia, Myeloid, Acute	-0.00181417109961095
DB00523	Alitretinoin	DOID:9119	Leukemia, Myeloid, Acute	-0.00182982624256316
DB01008	Busulfan	DOID:9119	Leukemia, Myeloid, Acute	-0.00183632831995477
DB01204	Mitoxantrone	DOID:9119	Leukemia, Myeloid, Acute	-0.00185205224378042
DB03843	Formaldehyde	DOID:127	Choroid Neoplasms	-0.00185439971993477
DB00531	Cyclophosphamide	DOID:9119	Leukemia, Myeloid, Acute	-0.00186619856420127
DB01169	Arsenic Trioxide	DOID:9119	Leukemia, Myeloid, Acute	-0.00186946548831783
DB11672	Curcumin	DOID:127	Choroid Neoplasms	-0.00187762943287777
DB09073	palbociclib	DOID:9119	Leukemia, Myeloid, Acute	-0.00188818149804341
DB00276	Amsacrine	DOID:9119	Leukemia, Myeloid, Acute	-0.00189134271799145
DB01393	Bezafibrate	DOID:9119	Leukemia, Myeloid, Acute	-0.00190024320374164
DB00851	Dacarbazine	DOID:8543	Hodgkin Disease	-0.0019030411112864
DB00812	Phenylbutazone	DOID:9119	Leukemia, Myeloid, Acute	-0.00190548589457377
DB00136	Calcitriol	DOID:9119	Leukemia, Myeloid, Acute	-0.00191852562654353
DB00541	Vincristine	DOID:3347	Neoplasms, Bone Tissue	-0.00192899513746085
DB01188	Ciclopirox	DOID:9119	Leukemia, Myeloid, Acute	-0.00193007383981718
DB00398	Sorafenib	DOID:0050902	Medulloblastoma	-0.00195662205446916
DB00928	Azacitidine	DOID:9119	Leukemia, Myeloid, Acute	-0.00196120515740676
DB00997	Doxorubicin	DOID:3347	Neoplasms, Bone Tissue	-0.00196959624872499
DB00675	Tamoxifen	DOID:127	Choroid Neoplasms	-0.00198458145433737
DB00860	Prednisolone	DOID:8543	Hodgkin Disease	-0.00199772756535048
DB11616	pirarubicin	DOID:9119	Leukemia, Myeloid, Acute	-0.00200596256299616
DB00603	Medroxyprogesterone Acetate	DOID:3007	Carcinoma, Ductal	-0.00200816553491782
DB12445	nitroaspirin	DOID:9206	Barrett Esophagus	-0.00202894386493928
DB00399	Zoledronic Acid	DOID:4305	Giant Cell Tumor of Bone	-0.00203806323015425
DB00746	Deferoxamine	DOID:9119	Leukemia, Myeloid, Acute	-0.00204212507653438
DB00636	Clofibrate	DOID:127	Choroid Neoplasms	-0.00204380219091686
DB00441	gemcitabine	DOID:8543	Hodgkin Disease	-0.00204510673552698
DB00888	Mechlorethamine	DOID:8543	Hodgkin Disease	-0.00205573448357081
DB04572	Thiotepa	DOID:0050902	Medulloblastoma	-0.00207453982824295
DB00531	Cyclophosphamide	DOID:3347	Neoplasms, Bone Tissue	-0.00209065622439479
DB01041	Thalidomide	DOID:9119	Leukemia, Myeloid, Acute	-0.00209755196637666
DB04572	Thiotepa	DOID:8543	Hodgkin Disease	-0.00211039468761313
DB00783	Estradiol	DOID:127	Choroid Neoplasms	-0.00211149412457616
DB00650	Leucovorin	DOID:0050902	Medulloblastoma	-0.0021260844790643
DB00313	Valproic Acid	DOID:9119	Leukemia, Myeloid, Acute	-0.00213870576864665
DB01234	Dexamethasone	DOID:9119	Leukemia, Myeloid, Acute	-0.0021388331408652
DB00773	Etoposide	DOID:0050902	Medulloblastoma	-0.00214592165692733
DB00428	Streptozocin	DOID:8543	Hodgkin Disease	-0.00215463844689405
DB00650	Leucovorin	DOID:8543	Hodgkin Disease	-0.00216193933831481
DB01181	Ifosfamide	DOID:8543	Hodgkin Disease	-0.00217478256487129
DB00773	Etoposide	DOID:8543	Hodgkin Disease	-0.00218177651651623
DB00694	Daunorubicin	DOID:9119	Leukemia, Myeloid, Acute	-0.00218900200400811
DB00445	Epirubicin	DOID:8543	Hodgkin Disease	-0.00219771594526201
DB02709	Resveratrol	DOID:3007	Carcinoma, Ductal	-0.00220925728123293
DB00943	Zalcitabine	DOID:0060058	Lymphoma	-0.00221670632617448
DB00396	Progesterone	DOID:127	Choroid Neoplasms	-0.00223590516457332
DB00987	Cytarabine	DOID:0050902	Medulloblastoma	-0.00223800887840668
DB00958	Carboplatin	DOID:0050902	Medulloblastoma	-0.0022437786000689
DB00444	Teniposide	DOID:8543	Hodgkin Disease	-0.00224501108258295
DB00635	Prednisone	DOID:9119	Leukemia, Myeloid, Acute	-0.00224906066471901
DB00541	Vincristine	DOID:0050902	Medulloblastoma	-0.00225499832415381
DB00987	Cytarabine	DOID:8543	Hodgkin Disease	-0.00227386373780418
DB01168	Procarbazine	DOID:0060060	Lymphoma, Non-Hodgkin	-0.00228877063212717
DB00541	Vincristine	DOID:8543	Hodgkin Disease	-0.00229085318343629
DB00563	Methotrexate	DOID:0050902	Medulloblastoma	-0.00229918664836774
DB00252	Phenytoin	DOID:8543	Hodgkin Disease	-0.00230952486127882
DB02546	Vorinostat	DOID:0050902	Medulloblastoma	-0.00231138648412714
DB00997	Doxorubicin	DOID:8543	Hodgkin Disease	-0.00233145429444463
DB00563	Methotrexate	DOID:8543	Hodgkin Disease	-0.0023350415080317
DB00755	Tretinoin	DOID:0050902	Medulloblastoma	-0.00233796671028723
DB00188	Bortezomib	DOID:0050902	Medulloblastoma	-0.00236463194699614
DB01042	Melphalan	DOID:0050902	Medulloblastoma	-0.0023692402650322
DB01008	Busulfan	DOID:0050902	Medulloblastoma	-0.00238678916678885
DB00630	Alendronate	DOID:4305	Giant Cell Tumor of Bone	-0.00239158920023912
DB00515	Cisplatin	DOID:0050902	Medulloblastoma	-0.00239394535129382
DB00262	Carmustine	DOID:0050902	Medulloblastoma	-0.00240178209718959
DB01042	Melphalan	DOID:8543	Hodgkin Disease	-0.00240509512432534
DB00242	Cladribine	DOID:285	Leukemia, Hairy Cell	-0.00240884971310611
DB00851	Dacarbazine	DOID:3068	Glioblastoma	-0.00240956613242375
DB01406	Danazol	DOID:127	Choroid Neoplasms	-0.00241267714672593
DB00531	Cyclophosphamide	DOID:0050902	Medulloblastoma	-0.00241665941105933
DB00570	Vinblastine	DOID:8543	Hodgkin Disease	-0.00241930211045509
DB01169	Arsenic Trioxide	DOID:0050902	Medulloblastoma	-0.00241992633543391
DB01008	Busulfan	DOID:8543	Hodgkin Disease	-0.00242264402590524
DB00515	Cisplatin	DOID:8543	Hodgkin Disease	-0.0024298002106438
DB00282	Pamidronate	DOID:4305	Giant Cell Tumor of Bone	-0.00243728662978486
DB00262	Carmustine	DOID:8543	Hodgkin Disease	-0.00243763695636105
DB01204	Mitoxantrone	DOID:8543	Hodgkin Disease	-0.00243836795021672
DB00531	Cyclophosphamide	DOID:8543	Hodgkin Disease	-0.00245251427017794
DB06174	Noscapine	DOID:3070	Glioma	-0.00246854721594984
DB00851	Dacarbazine	DOID:0060060	Lymphoma, Non-Hodgkin	-0.00247482687477034
DB06287	temsirolimus	DOID:3068	Glioblastoma	-0.00249467163072574
DB01206	Lomustine	DOID:8543	Hodgkin Disease	-0.00249606779228199
DB01115	Nifedipine	DOID:3068	Glioblastoma	-0.00250498397565306
DB01168	Procarbazine	DOID:0060058	Lymphoma	-0.0025480329672805
DB00755	Tretinoin	DOID:9206	Barrett Esophagus	-0.00255054968692962
DB00783	Estradiol	DOID:0050902	Medulloblastoma	-0.00256270338320434
DB00860	Prednisolone	DOID:0060060	Lymphoma, Non-Hodgkin	-0.0025695133292563
DB00317	Gefitinib	DOID:3068	Glioblastoma	-0.00259516020424226
DB00851	Dacarbazine	DOID:4359	Melanoma, Amelanotic	-0.00261176401226142
DB05424	Canertinib	DOID:3068	Glioblastoma	-0.00261617404961982
DB00441	gemcitabine	DOID:0060060	Lymphoma, Non-Hodgkin	-0.00261689249901491
DB00309	Vindesine	DOID:8543	Hodgkin Disease	-0.00263011153892494
DB00928	Azacitidine	DOID:285	Leukemia, Hairy Cell	-0.00265776544412515
DB00795	Sulfasalazine	DOID:3068	Glioblastoma	-0.00266178969231583
DB04824	Phenolphthalein	DOID:0060058	Lymphoma	-0.00267729536626886
DB12662	naveglitazar	DOID:3382	Liposarcoma	-0.00268208041411715
DB04572	Thiotepa	DOID:0060060	Lymphoma, Non-Hodgkin	-0.00268218045135775
DB00853	Temozolomide	DOID:0050902	Medulloblastoma	-0.00268295309788207
DB00772	Malathion	DOID:0060060	Lymphoma, Non-Hodgkin	-0.00271040759554668
DB00762	Irinotecan	DOID:3068	Glioblastoma	-0.00271809350028511
DB00959	Methylprednisolone	DOID:8543	Hodgkin Disease	-0.00271965740309858
DB00650	Leucovorin	DOID:0060060	Lymphoma, Non-Hodgkin	-0.00273372510235652
DB01181	Ifosfamide	DOID:0060060	Lymphoma, Non-Hodgkin	-0.00274656832879665
DB00444	Teniposide	DOID:3068	Glioblastoma	-0.00275153610388194
DB00773	Etoposide	DOID:0060060	Lymphoma, Non-Hodgkin	-0.00275356228009342
DB09110	Mesna	DOID:0060060	Lymphoma, Non-Hodgkin	-0.00276084096871641
DB00445	Epirubicin	DOID:0060060	Lymphoma, Non-Hodgkin	-0.00276950170916872
DB04216	Quercetin	DOID:3068	Glioblastoma	-0.00276962919717909
DB00431	Hexachlorocyclohexane	DOID:0060060	Lymphoma, Non-Hodgkin	-0.00276994706841775
DB01030	Topotecan	DOID:3068	Glioblastoma	-0.0027764821704324
DB00958	Carboplatin	DOID:3068	Glioblastoma	-0.00278615848048162
DB08865	Crizotinib	DOID:3068	Glioblastoma	-0.00279514546571451
DB00398	Sorafenib	DOID:9253	Gastrointestinal Stromal Tumors	-0.00279741227722945
DB01645	Genistein	DOID:3068	Glioblastoma	-0.00280361000459765
DB00608	Chloroquine	DOID:3068	Glioblastoma	-0.00280512437642515
DB00444	Teniposide	DOID:0060060	Lymphoma, Non-Hodgkin	-0.00281679684648721
DB01143	Amifostine	DOID:0060060	Lymphoma, Non-Hodgkin	-0.00282690915106136
DB00635	Prednisone	DOID:8543	Hodgkin Disease	-0.0028353763709497
DB00997	Doxorubicin	DOID:3068	Glioblastoma	-0.00283797931559397
DB00398	Sorafenib	DOID:3382	Liposarcoma	-0.00283828370166365
DB06774	Capsaicin	DOID:3068	Glioblastoma	-0.00284139454514069
DB01030	Topotecan	DOID:0060060	Lymphoma, Non-Hodgkin	-0.00284174291295618
DB00987	Cytarabine	DOID:0060060	Lymphoma, Non-Hodgkin	-0.00284564950131076
DB00220	Nelfinavir	DOID:3382	Liposarcoma	-0.00284728706267727
DB00541	Vincristine	DOID:0060060	Lymphoma, Non-Hodgkin	-0.00286263894732745
DB11672	Curcumin	DOID:3068	Glioblastoma	-0.00287121857215582
DB00755	Tretinoin	DOID:3068	Glioblastoma	-0.00288034659094509
DB00252	Phenytoin	DOID:0060060	Lymphoma, Non-Hodgkin	-0.00288131062499901
DB00437	Allopurinol	DOID:0060060	Lymphoma, Non-Hodgkin	-0.00289013782687424
DB00328	Indomethacin	DOID:3068	Glioblastoma	-0.00290073351224245
DB02709	Resveratrol	DOID:3068	Glioblastoma	-0.00290084093289171
DB00997	Doxorubicin	DOID:0060060	Lymphoma, Non-Hodgkin	-0.00290324005848012
DB05076	Fenretinide	DOID:3068	Glioblastoma	-0.00290435755306233
DB00563	Methotrexate	DOID:0060060	Lymphoma, Non-Hodgkin	-0.00290682727192863
DB00188	Bortezomib	DOID:3068	Glioblastoma	-0.00290701182764956
DB01042	Melphalan	DOID:3068	Glioblastoma	-0.00291162014543515
DB00945	Aspirin	DOID:3068	Glioblastoma	-0.00292009547214449
DB00515	Cisplatin	DOID:3068	Glioblastoma	-0.00293632523159064
DB04572	Thiotepa	DOID:0060058	Lymphoma	-0.00294144278665258
DB00262	Carmustine	DOID:3068	Glioblastoma	-0.0029441619777502
DB00305	Mitomycin	DOID:3068	Glioblastoma	-0.00295713447396743
DB01169	Arsenic Trioxide	DOID:3068	Glioblastoma	-0.00296230621569342
DB02709	Resveratrol	DOID:0060060	Lymphoma, Non-Hodgkin	-0.00296610167583293
DB01042	Melphalan	DOID:0060060	Lymphoma, Non-Hodgkin	-0.00297688088811392
DB00650	Leucovorin	DOID:0060058	Lymphoma	-0.00299298743707203
DB01008	Busulfan	DOID:0060060	Lymphoma, Non-Hodgkin	-0.00299442978945223
DB00541	Vincristine	DOID:4359	Melanoma, Amelanotic	-0.00299957608444638
DB00291	Chlorambucil	DOID:0060060	Lymphoma, Non-Hodgkin	-0.00300166823100149
DB01206	Lomustine	DOID:3068	Glioblastoma	-0.00300259281332275
DB00829	Diazepam	DOID:3068	Glioblastoma	-0.00300360740807996
DB01181	Ifosfamide	DOID:0060058	Lymphoma	-0.00300583066396869
DB13323	Trichloroethylene	DOID:0060060	Lymphoma, Non-Hodgkin	-0.0030062480747524
DB01204	Mitoxantrone	DOID:0060060	Lymphoma, Non-Hodgkin	-0.00301015371382322
DB00773	Etoposide	DOID:0060058	Lymphoma	-0.00301282461556078
DB00531	Cyclophosphamide	DOID:0060060	Lymphoma, Non-Hodgkin	-0.00302430003414371
DB00970	Dactinomycin	DOID:3068	Glioblastoma	-0.00302816944234245
DB00445	Epirubicin	DOID:0060058	Lymphoma	-0.00302876404452639
DB00993	Azathioprine	DOID:0060060	Lymphoma, Non-Hodgkin	-0.00303537845369432
DB00136	Calcitriol	DOID:0060060	Lymphoma, Non-Hodgkin	-0.00307662709665739
DB00982	Isotretinoin	DOID:0060058	Lymphoma	-0.00307831135563057
DB00987	Cytarabine	DOID:0060058	Lymphoma	-0.00310491183679899
DB00619	Imatinib Mesylate	DOID:9253	Gastrointestinal Stromal Tumors	-0.00310517895693256
DB00255	Diethylstilbestrol	DOID:0060058	Lymphoma	-0.00311142074374042
DB14085	Cadmium	DOID:0060060	Lymphoma, Non-Hodgkin	-0.00311813663496445
DB13069	Nimustine	DOID:3068	Glioblastoma	-0.00311971220215006
DB00541	Vincristine	DOID:0060058	Lymphoma	-0.00312190128261806
DB00309	Vindesine	DOID:3068	Glioblastoma	-0.00313663655988643
DB00515	Cisplatin	DOID:4359	Melanoma, Amelanotic	-0.00313852311156597
DB01262	Decitabine	DOID:0060058	Lymphoma	-0.00315939108653
DB00997	Doxorubicin	DOID:0060058	Lymphoma	-0.00316250239307396
DB00563	Methotrexate	DOID:0060058	Lymphoma	-0.00316608960710689
DB02169	Okadaic Acid	DOID:3068	Glioblastoma	-0.00317901940508052
DB00675	Tamoxifen	DOID:4359	Melanoma, Amelanotic	-0.0031803684733958
DB11094	Vitamin D	DOID:0060058	Lymphoma	-0.00318193327361764
DB01041	Thalidomide	DOID:3068	Glioblastoma	-0.00319039269388859
DB11672	Curcumin	DOID:0060058	Lymphoma	-0.00319574164952834
DB15304	Carrageenan	DOID:3355	Fibrosarcoma	-0.00320114962593059
DB00309	Vindesine	DOID:0060060	Lymphoma, Non-Hodgkin	-0.00320189730268731
DB08804	Nandrolone Decanoate	DOID:255	Hemangioma	-0.00321294666820719
DB00197	Troglitazone	DOID:3382	Liposarcoma	-0.00321511859196381
DB00624	Testosterone	DOID:3068	Glioblastoma	-0.00322318136979453
DB00853	Temozolomide	DOID:3068	Glioblastoma	-0.00322533297866649
DB00188	Bortezomib	DOID:0060058	Lymphoma	-0.00323153490540178
DB00313	Valproic Acid	DOID:3068	Glioblastoma	-0.00323154649613903
DB01234	Dexamethasone	DOID:3068	Glioblastoma	-0.00323167386808314
DB02994	Cacodylic Acid	DOID:0060058	Lymphoma	-0.00324684286271286
DB01041	Thalidomide	DOID:0060060	Lymphoma, Non-Hodgkin	-0.00325565343627159
DB00515	Cisplatin	DOID:0060058	Lymphoma	-0.00326084830972255
DB00291	Chlorambucil	DOID:0060058	Lymphoma	-0.0032609305660634
DB00262	Carmustine	DOID:0060058	Lymphoma	-0.00326868505542914
DB01204	Mitoxantrone	DOID:0060058	Lymphoma	-0.00326941604894819
DB11663	2-(1H-indazol-4-yl)-6-(4-methanesulfonylpiperazin-1-ylmethyl)-4-morpholin-4-ylthieno(3,2-d)pyrimidine	DOID:9253	Gastrointestinal Stromal Tumors	-0.00327367645574754
DB00531	Cyclophosphamide	DOID:0060058	Lymphoma	-0.00328356236930909
DB00624	Testosterone	DOID:0060060	Lymphoma, Non-Hodgkin	-0.00328844211275041
DB00959	Methylprednisolone	DOID:0060060	Lymphoma, Non-Hodgkin	-0.0032914431670084
DB00993	Azathioprine	DOID:0060058	Lymphoma	-0.0032946407887771
DB11663	2-(1H-indazol-4-yl)-6-(4-methanesulfonylpiperazin-1-ylmethyl)-4-morpholin-4-ylthieno(3,2-d)pyrimidine	DOID:0060058	Lymphoma	-0.00329978919096256
DB13424	DDT	DOID:0060060	Lymphoma, Non-Hodgkin	-0.00330935649895152
DB09073	palbociclib	DOID:3382	Liposarcoma	-0.00332030399258225
DB13069	Nimustine	DOID:4359	Melanoma, Amelanotic	-0.0033219100819704
DB01206	Lomustine	DOID:0060058	Lymphoma	-0.00332711589117689
DB00136	Calcitriol	DOID:0060058	Lymphoma	-0.00333588943157319
DB08398	2-amino-1-methyl-6-phenylimidazo(4,5-b)pyridine	DOID:0060058	Lymphoma	-0.00334124815273733
DB00694	Daunorubicin	DOID:0060060	Lymphoma, Non-Hodgkin	-0.00334710347424676
DB06287	temsirolimus	DOID:13515	Tuberous Sclerosis	-0.00340499886958594
DB00635	Prednisone	DOID:0060060	Lymphoma, Non-Hodgkin	-0.00340716213496876
DB00227	Lovastatin	DOID:0060058	Lymphoma	-0.00342632472389419
DB00309	Vindesine	DOID:0060058	Lymphoma	-0.00346115963785269
DB00564	Carbamazepine	DOID:0060058	Lymphoma	-0.00347034826461994
DB06174	Noscapine	DOID:715	Leukemia, T-Cell	-0.00349785519671468
DB01041	Thalidomide	DOID:0060058	Lymphoma	-0.00351491577174871
DB00688	Mycophenolic Acid	DOID:0060058	Lymphoma	-0.00353349641209193
DB00959	Methylprednisolone	DOID:0060058	Lymphoma	-0.00355070550216001
DB01234	Dexamethasone	DOID:0060058	Lymphoma	-0.0035561969459819
DB01268	Sunitinib	DOID:9253	Gastrointestinal Stromal Tumors	-0.00357613589283727
DB00877	Sirolimus	DOID:13515	Tuberous Sclerosis	-0.00359578880710169
DB01590	Everolimus	DOID:13515	Tuberous Sclerosis	-0.00361310217195325
DB00398	Sorafenib	DOID:8552	Leukemia, Myelogenous, Chronic, BCR-ABL Positive	-0.00369967018830501
DB00860	Prednisolone	DOID:8552	Leukemia, Myelogenous, Chronic, BCR-ABL Positive	-0.0037049208402538
DB06510	muraglitazar	DOID:3382	Liposarcoma	-0.00377144157678248
DB04572	Thiotepa	DOID:8552	Leukemia, Myelogenous, Chronic, BCR-ABL Positive	-0.00381758796225289
DB01005	Hydroxyurea	DOID:8552	Leukemia, Myelogenous, Chronic, BCR-ABL Positive	-0.00388867744258863
DB13014	hypericin	DOID:3068	Glioblastoma	-0.00396355052360269
DB00987	Cytarabine	DOID:8552	Leukemia, Myelogenous, Chronic, BCR-ABL Positive	-0.00398105701239486
DB00675	Tamoxifen	DOID:1192	Nerve Sheath Neoplasms	-0.00398278710612891
DB00541	Vincristine	DOID:8552	Leukemia, Myelogenous, Chronic, BCR-ABL Positive	-0.00399804645798078
DB00619	Imatinib Mesylate	DOID:8552	Leukemia, Myelogenous, Chronic, BCR-ABL Positive	-0.00400743686799658
DB00437	Allopurinol	DOID:8552	Leukemia, Myelogenous, Chronic, BCR-ABL Positive	-0.00402554533768744
DB01262	Decitabine	DOID:8552	Leukemia, Myelogenous, Chronic, BCR-ABL Positive	-0.00403553626194957
DB02546	Vorinostat	DOID:8552	Leukemia, Myelogenous, Chronic, BCR-ABL Positive	-0.00405443461819659
DB00755	Tretinoin	DOID:8552	Leukemia, Myelogenous, Chronic, BCR-ABL Positive	-0.00408101484421323
DB00328	Indomethacin	DOID:8552	Leukemia, Myelogenous, Chronic, BCR-ABL Positive	-0.00410140176557365
DB02709	Resveratrol	DOID:8552	Leukemia, Myelogenous, Chronic, BCR-ABL Positive	-0.00410150918679135
DB00188	Bortezomib	DOID:8552	Leukemia, Myelogenous, Chronic, BCR-ABL Positive	-0.00410768008094879
DB01008	Busulfan	DOID:8552	Leukemia, Myelogenous, Chronic, BCR-ABL Positive	-0.00412983730048615
DB00531	Cyclophosphamide	DOID:8552	Leukemia, Myelogenous, Chronic, BCR-ABL Positive	-0.00415970754518562
DB01169	Arsenic Trioxide	DOID:8552	Leukemia, Myelogenous, Chronic, BCR-ABL Positive	-0.00416297446898288
DB01700	AICA ribonucleotide	DOID:3068	Glioblastoma	-0.00421654235400042
DB00104	Octreotide	DOID:169	Neuroendocrine Tumors	-0.00430713838304179
DB01590	Everolimus	DOID:169	Neuroendocrine Tumors	-0.00431649126704019
DB00309	Vindesine	DOID:8552	Leukemia, Myelogenous, Chronic, BCR-ABL Positive	-0.00433730481353715
DB00958	Carboplatin	DOID:169	Neuroendocrine Tumors	-0.00439987481414898
DB00744	zileuton	DOID:8552	Leukemia, Myelogenous, Chronic, BCR-ABL Positive	-0.00442964765731006
DB01234	Dexamethasone	DOID:8552	Leukemia, Myelogenous, Chronic, BCR-ABL Positive	-0.00443234212173009
DB05088	tetrathiomolybdate	DOID:2645	Mesothelioma	-0.00485944980313406
DB01268	Sunitinib	DOID:169	Neuroendocrine Tumors	-0.00489144188437511
DB04571	Trioxsalen	DOID:8691	Mycosis Fungoides	-0.00520044074526065
DB00806	Pentoxifylline	DOID:0060061	Lymphoma, T-Cell, Cutaneous	-0.00523706440630538
DB00188	Bortezomib	DOID:4051	Rhabdomyosarcoma, Alveolar	-0.00537528439717021
DB00242	Cladribine	DOID:0060061	Lymphoma, T-Cell, Cutaneous	-0.00540287719195569
DB04868	4-methyl-N-(3-(4-methylimidazol-1-yl)-5-(trifluoromethyl)phenyl)-3-((4-pyridin-3-ylpyrimidin-2-yl)amino)benzamide	DOID:8552	Leukemia, Myelogenous, Chronic, BCR-ABL Positive	-0.00540381772379521
DB00563	Methotrexate	DOID:0060061	Lymphoma, T-Cell, Cutaneous	-0.00543931356744358
DB02546	Vorinostat	DOID:0060061	Lymphoma, T-Cell, Cutaneous	-0.00545151340303822
DB01169	Arsenic Trioxide	DOID:0060061	Lymphoma, T-Cell, Cutaneous	-0.00556005325433077
DB00307	Bexarotene	DOID:0060061	Lymphoma, T-Cell, Cutaneous	-0.00569418931697734
DB02709	Resveratrol	DOID:8541	Sezary Syndrome	-0.00571069665452444
DB00627	Niacin	DOID:9119	Leukemia, Myeloid, Acute	-0.00571989687287826
DB00553	Methoxsalen	DOID:0060061	Lymphoma, T-Cell, Cutaneous	-0.00586536419611598
DB11175	picolinic acid	DOID:3172	Adenoma	-0.00612974029919804
DB00855	Aminolevulinic Acid	DOID:8691	Mycosis Fungoides	-0.0062121809249898
DB09199	netoglitazone	DOID:9538	Multiple Myeloma	-0.006219132231063
DB00541	Vincristine	DOID:8691	Mycosis Fungoides	-0.0062475041244308
DB12948	3,4-dihydroxybenzohydroxamic acid	DOID:3071	Gliosarcoma	-0.00625695087238358
DB00262	Carmustine	DOID:8691	Mycosis Fungoides	-0.00639428789744971
DB01169	Arsenic Trioxide	DOID:8691	Mycosis Fungoides	-0.00641243213547731
DB04865	Homoharringtonine	DOID:0060058	Lymphoma	-0.00662262188615607
DB00553	Methoxsalen	DOID:8691	Mycosis Fungoides	-0.00671774307765331
DB12948	3,4-dihydroxybenzohydroxamic acid	DOID:3070	Glioma	-0.00847648016919593
DB14322	Coconut Oil	DOID:3172	Adenoma	-0.00852678818940115
DB06536	tesaglitazar	DOID:3355	Fibrosarcoma	-0.0106424803754193
DB06757	Manganese	DOID:3068	Glioblastoma	-0.0115152480911945
DB12948	3,4-dihydroxybenzohydroxamic acid	DOID:0050902	Medulloblastoma	-0.0116182700699295
DB06536	tesaglitazar	DOID:255	Hemangioma	-0.0117148516706252
DB11251	Tocopherols	DOID:2645	Mesothelioma	-0.0123569945588385
DB11617	Aclarubicin	DOID:9119	Leukemia, Myeloid, Acute	-0.01443295904268
DB06641	perifosine	DOID:3068	Glioblastoma	-0.0150864775039797
DB00435	Nitric Oxide	DOID:299	Adenocarcinoma	-0.0156039296775932
DB09054	idelalisib	DOID:1037	Leukemia, Lymphoid	-0.0159596015528858
DB00470	Dronabinol	DOID:3070	Glioma	-0.0161271001913428
DB00590	Doxazosin	DOID:127	Choroid Neoplasms	-0.0165359756527903
DB00422	Methylphenidate	DOID:687	Hepatoblastoma	-0.0172279415055108
DB06769	Bendamustine Hydrochloride	DOID:1040	Leukemia, Lymphocytic, Chronic, B-Cell	-0.0174891514390208
DB00435	Nitric Oxide	DOID:0060058	Lymphoma	-0.0179781775482324
DB09054	idelalisib	DOID:0060058	Lymphoma	-0.0182581485118072
DB06595	midostaurin	DOID:349	Carcinoma, Signet Ring Cell	-0.0182861643773565
DB00583	Carnitine	DOID:0060060	Lymphoma, Non-Hodgkin	-0.0185538155796281
DB01095	Fluvastatin	DOID:9538	Multiple Myeloma	-0.0192983907698943
DB06769	Bendamustine Hydrochloride	DOID:1037	Leukemia, Lymphoid	-0.0195069122862368
DB00863	Ranitidine	DOID:9206	Barrett Esophagus	-0.0196592539688818
DB06179	darinaparsin	DOID:9538	Multiple Myeloma	-0.0202231002039706
DB06595	midostaurin	DOID:9119	Leukemia, Myeloid, Acute	-0.0203289535028426
DB13964	Peanut Oil	DOID:3172	Adenoma	-0.0210248729719434
DB00050	cetrorelix	DOID:9538	Multiple Myeloma	-0.0217435676069622
DB06179	darinaparsin	DOID:8543	Hodgkin Disease	-0.0219314984552299
DB08882	Linagliptin	DOID:5119	Ovarian Cysts	-0.0219470880992972
DB11648	afuresertib	DOID:9538	Multiple Myeloma	-0.022026457924397
DB00281	Lidocaine	DOID:0060060	Lymphoma, Non-Hodgkin	-0.0232111340960031
DB12874	quizartinib	DOID:9119	Leukemia, Myeloid, Acute	-0.0233419643091275
DB11648	afuresertib	DOID:8543	Hodgkin Disease	-0.0237348561758997
DB01708	Dehydroepiandrosterone	DOID:11612	Polycystic Ovary Syndrome	-0.0239717975178913
DB01708	Dehydroepiandrosterone	DOID:299	Adenocarcinoma	-0.0242528511611378
DB11648	afuresertib	DOID:0060060	Lymphoma, Non-Hodgkin	-0.0243066419398881
DB00304	Desogestrel	DOID:11612	Polycystic Ovary Syndrome	-0.0248309078202229
DB06809	plerixafor octahydrochloride	DOID:3068	Glioblastoma	-0.0249262449796224
DB01357	Mestranol	DOID:3172	Adenoma	-0.026489076228325
DB01254	Dasatinib	DOID:8552	Leukemia, Myelogenous, Chronic, BCR-ABL Positive	-0.0271893061854205
DB01373	Calcium	DOID:0060060	Lymphoma, Non-Hodgkin	-0.0274751534491036
DB01373	Calcium	DOID:8552	Leukemia, Myelogenous, Chronic, BCR-ABL Positive	-0.0286105609600691
DB08889	carfilzomib	DOID:9538	Multiple Myeloma	-0.0287867029019724
DB00815	Sodium Dodecyl Sulfate	DOID:299	Adenocarcinoma	-0.0288126918471932
DB00137	Lutein	DOID:11612	Polycystic Ovary Syndrome	-0.0289071174368503
DB13811	oblimersen	DOID:1040	Leukemia, Lymphocytic, Chronic, B-Cell	-0.0296764606904636
DB00254	Doxycycline	DOID:0060058	Lymphoma	-0.0298502608297744
DB00196	Fluconazole	DOID:3068	Glioblastoma	-0.0302324295485388
DB06412	Oxymetholone	DOID:9538	Multiple Myeloma	-0.0308484744710942
DB15334	biochanin A	DOID:3068	Glioblastoma	-0.0308880443132989
DB01177	Idarubicin	DOID:9538	Multiple Myeloma	-0.0309388168962382
DB13811	oblimersen	DOID:9538	Multiple Myeloma	-0.0314533221463343
DB13811	oblimersen	DOID:707	Lymphoma, B-Cell	-0.0318228428690098
DB06412	Oxymetholone	DOID:9119	Leukemia, Myeloid, Acute	-0.0319705570161785
DB01177	Idarubicin	DOID:9119	Leukemia, Myeloid, Acute	-0.0320608994412586
DB03068	pyrimidin-2-one beta-ribofuranoside	DOID:9538	Multiple Myeloma	-0.03264668505595
DB00134	Methionine	DOID:3070	Glioma	-0.0331587434913243
DB02375	myricetin	DOID:3068	Glioblastoma	-0.0332010036519828
DB01177	Idarubicin	DOID:0060060	Lymphoma, Non-Hodgkin	-0.0332190009115243
DB08901	ponatinib	DOID:9119	Leukemia, Myeloid, Acute	-0.0332876103340061
DB14066	tetrandrine	DOID:9119	Leukemia, Myeloid, Acute	-0.0333851014197455
DB01177	Idarubicin	DOID:0060058	Lymphoma	-0.0334782632465401
DB00571	Propranolol	DOID:255	Hemangioma	-0.0336845364742051
DB01420	Testosterone Propionate	DOID:11612	Polycystic Ovary Syndrome	-0.0352324020131605
DB01420	Testosterone Propionate	DOID:299	Adenocarcinoma	-0.0355134556562791
DB08901	ponatinib	DOID:8552	Leukemia, Myelogenous, Chronic, BCR-ABL Positive	-0.0355811193148759
DB04942	tamibarotene	DOID:9538	Multiple Myeloma	-0.0379117759302781
DB04106	fotemustine	DOID:3070	Glioma	-0.0407223806063431
DB00477	Chlorpromazine	DOID:3070	Glioma	-0.0426946119013976
DB04106	fotemustine	DOID:3068	Glioblastoma	-0.0444065503874143
DB05220	MLN 8237	DOID:769	Neuroblastoma	-0.0450172844133894
DB06810	Plicamycin	DOID:3247	Rhabdomyosarcoma	-0.0484350249688559
DB00352	Thioguanine	DOID:1037	Leukemia, Lymphoid	-0.048496531328357
DB00352	Thioguanine	DOID:9119	Leukemia, Myeloid, Acute	-0.0493777144820778
DB00014	Goserelin	DOID:127	Choroid Neoplasms	-0.0504365295062302
DB01080	Vigabatrin	DOID:13515	Tuberous Sclerosis	-0.0511280839908706
DB05258	Interferon-alpha	DOID:8552	Leukemia, Myelogenous, Chronic, BCR-ABL Positive	-0.0528716208476621
DB00338	Omeprazole	DOID:9206	Barrett Esophagus	-0.0530394104255083
DB12802	picropodophyllin	DOID:9538	Multiple Myeloma	-0.0536562469027522
DB11919	O(6)-benzylguanine	DOID:3070	Glioma	-0.0538530031861919
DB01394	Colchicine	DOID:9538	Multiple Myeloma	-0.0565931266258013
DB11467	Thiostrepton	DOID:9538	Multiple Myeloma	-0.0608040602096378
DB01217	Anastrozole	DOID:299	Adenocarcinoma	-0.0627498558503789
DB11752	bryostatin 1	DOID:1040	Leukemia, Lymphocytic, Chronic, B-Cell	-0.0638067217789749
DB11752	bryostatin 1	DOID:0060060	Lymphoma, Non-Hodgkin	-0.0678637672500784
DB04944	acadesine	DOID:1040	Leukemia, Lymphocytic, Chronic, B-Cell	-0.0784303808156717
DB04655	metoprine	DOID:299	Adenocarcinoma	-0.102003389744339
DB04655	metoprine	DOID:8691	Mycosis Fungoides	-0.107503240456907
