# Supplementary material for: DDCM: A Computational Strategy for Drug Repositioning Based on Support-Vector Regression Algorithm
Source: Int J Mol Sci. 2024 May 12;25(10):5267. doi: 10.3390/ijms25105267 (PMC11121335; doi:10.3390/ijms25105267)
Supplement: Supplementary file 1 [file ijms-25-05267-s001.zip › File S4/1_c04.588_CorScore/lung benign neoplasm_score.csv]

DrugBankID	DrugName	DOID	DiseaseName	score
0.0626217655865934	0.0852662727618456
DB00470	Dronabinol	DOID:3070	Glioma	0.684305526486861
DB00143	Glutathione	DOID:11612	Polycystic Ovary Syndrome	0.643202870095128
DB00720	Clodronic Acid	DOID:9538	Multiple Myeloma	0.642966088947959
DB12662	naveglitazar	DOID:3382	Liposarcoma	0.620902007997668
DB12662	naveglitazar	DOID:3355	Fibrosarcoma	0.619177368244668
DB00694	Daunorubicin	DOID:299	Adenocarcinoma	0.608675919313721
DB00694	Daunorubicin	DOID:8584	Burkitt Lymphoma	0.591249110482164
DB00694	Daunorubicin	DOID:9119	Leukemia, Myeloid, Acute	0.589995244998936
DB00694	Daunorubicin	DOID:0060060	Lymphoma, Non-Hodgkin	0.586864983132437
DB00694	Daunorubicin	DOID:1618	Fibroadenoma	0.58326098054983
DB04690	Camptothecin	DOID:3070	Glioma	0.55585347567578
DB04690	Camptothecin	DOID:1037	Leukemia, Lymphoid	0.547917946395164
DB04690	Camptothecin	DOID:3071	Gliosarcoma	0.539104855404649
DB00624	Testosterone	DOID:299	Adenocarcinoma	0.530773574550723
DB07232	veliparib	DOID:299	Adenocarcinoma	0.520095972802964
DB15588	ursolic acid	DOID:139	Papilloma	0.519665453645851
DB00624	Testosterone	DOID:11612	Polycystic Ovary Syndrome	0.511722128109011
DB00624	Testosterone	DOID:3068	Glioblastoma	0.510241740006007
DB00624	Testosterone	DOID:0060060	Lymphoma, Non-Hodgkin	0.508962638367646
DB01033	Mercaptopurine	DOID:9119	Leukemia, Myeloid, Acute	0.485243602587048
DB00352	Thioguanine	DOID:9119	Leukemia, Myeloid, Acute	0.484300997244294
DB01033	Mercaptopurine	DOID:1037	Leukemia, Lymphoid	0.484283376964498
DB00352	Thioguanine	DOID:1037	Leukemia, Lymphoid	0.483340771621979
DB00137	Lutein	DOID:11612	Polycystic Ovary Syndrome	0.479106585914798
DB01708	Dehydroepiandrosterone	DOID:299	Adenocarcinoma	0.476394477223011
DB12874	quizartinib	DOID:9119	Leukemia, Myeloid, Acute	0.462299092413336
DB01708	Dehydroepiandrosterone	DOID:11612	Polycystic Ovary Syndrome	0.45734303078362
DB00947	Fulvestrant	DOID:769	Neuroblastoma	0.455242549350577
DB01162	Terazosin	DOID:2671	Carcinoma, Transitional Cell	0.44107953281994
DB01254	Dasatinib	DOID:8552	Leukemia, Myelogenous, Chronic, BCR-ABL Positive	0.43236313125484
DB11648	afuresertib	DOID:8543	Hodgkin Disease	0.427986783325094
DB11648	afuresertib	DOID:0060060	Lymphoma, Non-Hodgkin	0.423554281212678
DB11648	afuresertib	DOID:9538	Multiple Myeloma	0.419111182318509
DB13014	hypericin	DOID:3068	Glioblastoma	0.40941335481381
DB04106	fotemustine	DOID:3070	Glioma	0.396247054690844
DB04106	fotemustine	DOID:3068	Glioblastoma	0.387420590805209
DB13964	Peanut Oil	DOID:3172	Adenoma	0.379030562308183
DB00863	Ranitidine	DOID:9206	Barrett Esophagus	0.37663955701099
DB06757	Manganese	DOID:3068	Glioblastoma	0.376199566975989
DB02656	2-(4-morpholinyl)-8-phenyl-4H-1-benzopyran-4-one	DOID:3070	Glioma	0.364759839234229
DB01327	Cefazolin	DOID:2671	Carcinoma, Transitional Cell	0.358808022315817
DB00717	Norethindrone	DOID:3172	Adenoma	0.35600357466006
DB11094	Vitamin D	DOID:0060058	Lymphoma	0.355704253889223
DB01006	Letrozole	DOID:11612	Polycystic Ovary Syndrome	0.35567949613838
DB11094	Vitamin D	DOID:9119	Leukemia, Myeloid, Acute	0.35489270144926
DB01006	Letrozole	DOID:5119	Ovarian Cysts	0.348865464184585
DB11094	Vitamin D	DOID:2512	Basal Cell Nevus Syndrome	0.348622216696247
DB00564	Carbamazepine	DOID:1040	Leukemia, Lymphocytic, Chronic, B-Cell	0.346265142239134
DB00564	Carbamazepine	DOID:0060058	Lymphoma	0.343035850970684
DB06176	romidepsin	DOID:0060061	Lymphoma, T-Cell, Cutaneous	0.34117269019696
DB00815	Sodium Dodecyl Sulfate	DOID:299	Adenocarcinoma	0.338873796143308
DB06176	romidepsin	DOID:2671	Carcinoma, Transitional Cell	0.333058803626597
DB00904	Ondansetron	DOID:171	Neuroectodermal Tumors	0.330071236811138
DB04815	Clioquinol	DOID:9119	Leukemia, Myeloid, Acute	0.329254485191329
DB03419	Uracil	DOID:139	Papilloma	0.327853896695481
DB09350	Piperonyl Butoxide	DOID:3172	Adenoma	0.320185742927108
DB09199	netoglitazone	DOID:9538	Multiple Myeloma	0.315906856078162
DB02901	Dihydrotestosterone	DOID:11612	Polycystic Ovary Syndrome	0.31387549838917
DB01179	Podophyllotoxin	DOID:2671	Carcinoma, Transitional Cell	0.310601355286445
DB00437	Allopurinol	DOID:9119	Leukemia, Myeloid, Acute	0.310202692260423
DB00437	Allopurinol	DOID:1037	Leukemia, Lymphoid	0.30924246663755
DB00437	Allopurinol	DOID:8552	Leukemia, Myelogenous, Chronic, BCR-ABL Positive	0.309226705424252
DB08901	ponatinib	DOID:9119	Leukemia, Myeloid, Acute	0.307488762030713
DB00437	Allopurinol	DOID:0060060	Lymphoma, Non-Hodgkin	0.307072430392546
DB08901	ponatinib	DOID:8552	Leukemia, Myelogenous, Chronic, BCR-ABL Positive	0.306512775194198
DB12802	picropodophyllin	DOID:9538	Multiple Myeloma	0.304821890110433
DB00437	Allopurinol	DOID:2671	Carcinoma, Transitional Cell	0.30455914420162
DB01073	fludarabine	DOID:1040	Leukemia, Lymphocytic, Chronic, B-Cell	0.303343705664742
DB06641	perifosine	DOID:3068	Glioblastoma	0.300172202196682
DB01073	fludarabine	DOID:9119	Leukemia, Myeloid, Acute	0.299302861958545
DB01073	fludarabine	DOID:1037	Leukemia, Lymphoid	0.298342636334735
DB02169	Okadaic Acid	DOID:3068	Glioblastoma	0.294886747213046
DB00590	Doxazosin	DOID:127	Choroid Neoplasms	0.289566446082032
DB04944	acadesine	DOID:1040	Leukemia, Lymphocytic, Chronic, B-Cell	0.286829202023082
DB01268	Sunitinib	DOID:169	Neuroendocrine Tumors	0.283852290900948
DB00435	Nitric Oxide	DOID:299	Adenocarcinoma	0.283837178974005
DB01268	Sunitinib	DOID:9253	Gastrointestinal Stromal Tumors	0.278590603273703
DB01698	Rutin	DOID:9538	Multiple Myeloma	0.277057533374408
DB00477	Chlorpromazine	DOID:3070	Glioma	0.275367851422137
DB01394	Colchicine	DOID:9538	Multiple Myeloma	0.271783740976511
DB11251	Tocopherols	DOID:2645	Mesothelioma	0.271034877929126
DB01138	Sulfinpyrazone	DOID:9538	Multiple Myeloma	0.26785205055121
DB00435	Nitric Oxide	DOID:0060058	Lymphoma	0.265968057098282
DB02424	geldanamycin	DOID:3068	Glioblastoma	0.262931276216421
DB06444	HU 211	DOID:3070	Glioma	0.253566789931743
DB01177	Idarubicin	DOID:0060058	Lymphoma	0.250822790024381
DB01177	Idarubicin	DOID:9119	Leukemia, Myeloid, Acute	0.250011237586295
DB01177	Idarubicin	DOID:0060060	Lymphoma, Non-Hodgkin	0.24688097571864
DB01177	Idarubicin	DOID:9538	Multiple Myeloma	0.242437876825247
DB12948	3,4-dihydroxybenzohydroxamic acid	DOID:3070	Glioma	0.233312823919715
DB09053	PCI 32765	DOID:1040	Leukemia, Lymphocytic, Chronic, B-Cell	0.232763303705931
DB00627	Niacin	DOID:9119	Leukemia, Myeloid, Acute	0.230627167401552
DB09053	PCI 32765	DOID:1037	Leukemia, Lymphoid	0.227762234377196
DB05088	tetrathiomolybdate	DOID:2645	Mesothelioma	0.227165620428694
DB12948	3,4-dihydroxybenzohydroxamic acid	DOID:0050902	Medulloblastoma	0.221494836967431
DB00642	Pemetrexed	DOID:2645	Mesothelioma	0.218710243449631
DB01217	Anastrozole	DOID:299	Adenocarcinoma	0.217499166823994
DB12948	3,4-dihydroxybenzohydroxamic acid	DOID:3071	Gliosarcoma	0.216564203649385
DB02375	myricetin	DOID:3068	Glioblastoma	0.213538501533148
DB11663	2-(1H-indazol-4-yl)-6-(4-methanesulfonylpiperazin-1-ylmethyl)-4-morpholin-4-ylthieno(3,2-d)pyrimidine	DOID:0060058	Lymphoma	0.209323958282284
DB03068	pyrimidin-2-one beta-ribofuranoside	DOID:9538	Multiple Myeloma	0.207734440496489
DB11135	Selenium	DOID:2645	Mesothelioma	0.207603180844431
DB04942	tamibarotene	DOID:9538	Multiple Myeloma	0.205923945784783
DB11663	2-(1H-indazol-4-yl)-6-(4-methanesulfonylpiperazin-1-ylmethyl)-4-morpholin-4-ylthieno(3,2-d)pyrimidine	DOID:707	Lymphoma, B-Cell	0.205424915921893
DB11135	Selenium	DOID:11612	Polycystic Ovary Syndrome	0.203038080462396
DB11663	2-(1H-indazol-4-yl)-6-(4-methanesulfonylpiperazin-1-ylmethyl)-4-morpholin-4-ylthieno(3,2-d)pyrimidine	DOID:9538	Multiple Myeloma	0.200939045080834
DB11663	2-(1H-indazol-4-yl)-6-(4-methanesulfonylpiperazin-1-ylmethyl)-4-morpholin-4-ylthieno(3,2-d)pyrimidine	DOID:3247	Rhabdomyosarcoma	0.200481073969077
DB11663	2-(1H-indazol-4-yl)-6-(4-methanesulfonylpiperazin-1-ylmethyl)-4-morpholin-4-ylthieno(3,2-d)pyrimidine	DOID:9253	Gastrointestinal Stromal Tumors	0.198739571639579
DB00571	Propranolol	DOID:255	Hemangioma	0.198129406104997
DB08633	O-(Chloroacetylcarbamoyl)fumagillol	DOID:2671	Carcinoma, Transitional Cell	0.198068017717284
DB00724	Imiquimod	DOID:8632	Sarcoma, Kaposi	0.194701875720637
DB01759	kojic acid	DOID:3172	Adenoma	0.190064743934454
DB00196	Fluconazole	DOID:3068	Glioblastoma	0.189037140769543
DB13182	daidzein	DOID:299	Adenocarcinoma	0.188818510680641
DB00480	Lenalidomide	DOID:707	Lymphoma, B-Cell	0.187744105447819
DB00480	Lenalidomide	DOID:0060060	Lymphoma, Non-Hodgkin	0.187701333502747
DB00446	Chloramphenicol	DOID:9119	Leukemia, Myeloid, Acute	0.18684799263563
DB00480	Lenalidomide	DOID:9538	Multiple Myeloma	0.18325823460929
DB06287	temsirolimus	DOID:2645	Mesothelioma	0.180498817824952
DB00724	Imiquimod	DOID:255	Hemangioma	0.178783882650277
DB00724	Imiquimod	DOID:2513	Carcinoma, Basal Cell	0.176347971480085
DB06448	lonafarnib	DOID:9538	Multiple Myeloma	0.175254675922077
DB06287	temsirolimus	DOID:3068	Glioblastoma	0.174453329340524
DB08059	Wortmannin	DOID:299	Adenocarcinoma	0.173733741238178
DB05258	Interferon-alpha	DOID:8552	Leukemia, Myelogenous, Chronic, BCR-ABL Positive	0.169490255756144
DB06287	temsirolimus	DOID:13515	Tuberous Sclerosis	0.169473849757194
DB06174	Noscapine	DOID:3070	Glioma	0.164709070867439
DB00746	Deferoxamine	DOID:9119	Leukemia, Myeloid, Acute	0.162366387297266
DB01136	Carvedilol	DOID:3070	Glioma	0.159946825956738
DB06810	Plicamycin	DOID:3247	Rhabdomyosarcoma	0.155616764412893
DB06174	Noscapine	DOID:715	Leukemia, T-Cell	0.153400341779901
DB05220	MLN 8237	DOID:769	Neuroblastoma	0.15266068106454
DB14066	tetrandrine	DOID:9119	Leukemia, Myeloid, Acute	0.149984954625066
DB01373	Calcium	DOID:8552	Leukemia, Myelogenous, Chronic, BCR-ABL Positive	0.148637069267776
DB11175	picolinic acid	DOID:3172	Adenoma	0.14673181091285
DB01373	Calcium	DOID:0060060	Lymphoma, Non-Hodgkin	0.146482794235095
DB11890	Cilengitide	DOID:3068	Glioblastoma	0.140514206356769
DB00448	Lansoprazole	DOID:9206	Barrett Esophagus	0.133467546394077
DB09054	idelalisib	DOID:0060058	Lymphoma	0.133416841222361
DB09054	idelalisib	DOID:1037	Leukemia, Lymphoid	0.131645063160947
DB01593	Zinc	DOID:3070	Glioma	0.13007481741002
DB00338	Omeprazole	DOID:9206	Barrett Esophagus	0.128881884878196
DB01700	AICA ribonucleotide	DOID:3068	Glioblastoma	0.123814989543711
DB01593	Zinc	DOID:11612	Polycystic Ovary Syndrome	0.122728741627324
DB11919	O(6)-benzylguanine	DOID:3070	Glioma	0.120223569165064
DB01593	Zinc	DOID:9538	Multiple Myeloma	0.115526152992154
DB00583	Carnitine	DOID:0060060	Lymphoma, Non-Hodgkin	0.11379599421969
DB08882	Linagliptin	DOID:5119	Ovarian Cysts	0.113184895587794
DB01094	hesperetin	DOID:299	Adenocarcinoma	0.108834322191528
DB00959	Methylprednisolone	DOID:1040	Leukemia, Lymphocytic, Chronic, B-Cell	0.104581208959041
DB00421	Spironolactone	DOID:11612	Polycystic Ovary Syndrome	0.104286593255755
DB00959	Methylprednisolone	DOID:8543	Hodgkin Disease	0.101842605497343
DB00959	Methylprednisolone	DOID:0060058	Lymphoma	0.101351917689955
DB00681	Amphotericin B	DOID:3068	Glioblastoma	0.100351828404928
DB14545	hydrocortisone hemisuccinate	DOID:0060058	Lymphoma	0.0975552028972447
DB00959	Methylprednisolone	DOID:0060060	Lymphoma, Non-Hodgkin	0.0974101033856459
DB12429	2-(2-chloro-4-iodophenylamino)-N-cyclopropylmethoxy-3,4-difluorobenzamide	DOID:9119	Leukemia, Myeloid, Acute	0.097408158916978
DB13811	oblimersen	DOID:1040	Leukemia, Lymphocytic, Chronic, B-Cell	0.0953589262929021
DB08865	Crizotinib	DOID:299	Adenocarcinoma	0.0941645638912663
DB00594	Amiloride	DOID:2671	Carcinoma, Transitional Cell	0.0935999798579888
DB06732	beta-Naphthoflavone	DOID:3172	Adenoma	0.0935568365874469
DB00959	Methylprednisolone	DOID:9538	Multiple Myeloma	0.0929670044908529
DB04258	seocalcitol	DOID:3070	Glioma	0.092127454435091
DB04348	Taurocholic Acid	DOID:1967	Leiomyosarcoma	0.0906794886609471
DB13811	oblimersen	DOID:707	Lymphoma, B-Cell	0.0882305926629875
DB01100	Pimozide	DOID:299	Adenocarcinoma	0.0859973951597538
DB00959	Methylprednisolone	DOID:171	Neuroectodermal Tumors	0.085679097848698
DB13811	oblimersen	DOID:9538	Multiple Myeloma	0.0837447218254655
DB06412	Oxymetholone	DOID:9119	Leukemia, Myeloid, Acute	0.0812300779782592
DB06728	aniline	DOID:4235	Sarcoma	0.0803243460942521
DB04655	metoprine	DOID:299	Adenocarcinoma	0.0759486899954186
DB08865	Crizotinib	DOID:9119	Leukemia, Myeloid, Acute	0.075483889575712
DB06412	Oxymetholone	DOID:9538	Multiple Myeloma	0.0736567172168866
DB08865	Crizotinib	DOID:3068	Glioblastoma	0.0736327293476694
DB00925	Phenoxybenzamine	DOID:1040	Leukemia, Lymphocytic, Chronic, B-Cell	0.0731454997591997
DB00909	Zonisamide	DOID:9538	Multiple Myeloma	0.0710482220617835
DB00608	Chloroquine	DOID:9119	Leukemia, Myeloid, Acute	0.0706825816685256
DB00608	Chloroquine	DOID:3068	Glioblastoma	0.0688314214389481
DB00763	Methimazole	DOID:299	Adenocarcinoma	0.068655671842568
DB08865	Crizotinib	DOID:769	Neuroblastoma	0.066410880692442
DB04655	metoprine	DOID:8691	Mycosis Fungoides	0.0619078885526632
DB00014	Goserelin	DOID:127	Choroid Neoplasms	0.0607070382931321
DB00925	Phenoxybenzamine	DOID:127	Choroid Neoplasms	0.0589775012044305
DB00763	Methimazole	DOID:3172	Adenoma	0.0563630629821939
DB01436	alfacalcidol	DOID:299	Adenocarcinoma	0.0563116082551477
DB01420	Testosterone Propionate	DOID:299	Adenocarcinoma	0.0551102054591014
DB06809	plerixafor octahydrochloride	DOID:3068	Glioblastoma	0.0509841898957478
DB00252	Phenytoin	DOID:687	Hepatoblastoma	0.0452373422452449
DB00175	Pravastatin	DOID:3172	Adenoma	0.0444654449695615
DB09276	Gold Sodium Thiomalate	DOID:3172	Adenoma	0.0441086272557572
DB00252	Phenytoin	DOID:1040	Leukemia, Lymphocytic, Chronic, B-Cell	0.0421682552700214
DB00661	Verapamil	DOID:687	Hepatoblastoma	0.0405012427618035
DB00443	Betamethasone	DOID:255	Hemangioma	0.0394879942345191
DB00252	Phenytoin	DOID:8543	Hodgkin Disease	0.0394296518100293
DB00860	Prednisolone	DOID:299	Adenocarcinoma	0.0383981613519079
DB00481	Raloxifene Hydrochloride	DOID:2671	Carcinoma, Transitional Cell	0.0379819168453191
DB01356	Lithium	DOID:255	Hemangioma	0.0372165502403386
DB01420	Testosterone Propionate	DOID:11612	Polycystic Ovary Syndrome	0.0360587590191149
DB00481	Raloxifene Hydrochloride	DOID:9538	Multiple Myeloma	0.0360521041414695
DB00864	Tacrolimus	DOID:707	Lymphoma, B-Cell	0.0352049796133801
DB00252	Phenytoin	DOID:0060060	Lymphoma, Non-Hodgkin	0.034997149697305
DB00481	Raloxifene Hydrochloride	DOID:127	Choroid Neoplasms	0.0334983100561362
DB00698	Nitrofurantoin	DOID:2671	Carcinoma, Transitional Cell	0.0322087160729857
DB00526	Oxaliplatin	DOID:299	Adenocarcinoma	0.0311574973841014
DB00396	Progesterone	DOID:299	Adenocarcinoma	0.0309933315277827
DB01050	Ibuprofen	DOID:299	Adenocarcinoma	0.0307236012746311
DB00945	Aspirin	DOID:299	Adenocarcinoma	0.0307020787780853
DB00655	Estrone	DOID:299	Adenocarcinoma	0.0306775345714359
DB05076	Fenretinide	DOID:299	Adenocarcinoma	0.030664099865704
DB00104	Octreotide	DOID:299	Adenocarcinoma	0.030612286654983
DB00255	Diethylstilbestrol	DOID:299	Adenocarcinoma	0.0306107252510702
DB00851	Dacarbazine	DOID:299	Adenocarcinoma	0.0305984339062784
DB00428	Streptozocin	DOID:299	Adenocarcinoma	0.0305827249657088
DB00007	Leuprolide	DOID:299	Adenocarcinoma	0.03057611596486
DB06724	Calcium Carbonate	DOID:299	Adenocarcinoma	0.0305710552602011
DB00252	Phenytoin	DOID:9538	Multiple Myeloma	0.0305540508024623
DB00499	Flutamide	DOID:299	Adenocarcinoma	0.0305370326886357
DB00783	Estradiol	DOID:299	Adenocarcinoma	0.0305348296117539
DB01005	Hydroxyurea	DOID:299	Adenocarcinoma	0.030528048772685
DB00762	Irinotecan	DOID:299	Adenocarcinoma	0.0305167492829038
DB04743	nimesulide	DOID:299	Adenocarcinoma	0.0305057045002367
DB00482	Celecoxib	DOID:299	Adenocarcinoma	0.0305018290457158
DB02709	Resveratrol	DOID:299	Adenocarcinoma	0.0305014572849816
DB00635	Prednisone	DOID:299	Adenocarcinoma	0.0304704472685496
DB01168	Procarbazine	DOID:299	Adenocarcinoma	0.0304698466571024
DB00293	raltitrexed	DOID:299	Adenocarcinoma	0.030457703164137
DB09153	Sodium Chloride	DOID:299	Adenocarcinoma	0.0304233389977969
DB01042	Melphalan	DOID:299	Adenocarcinoma	0.0303992885865202
DB00357	Aminoglutethimide	DOID:299	Adenocarcinoma	0.0303661417293536
DB04066	trans-3-(4'-hydroxyphenyl)-2-propenoic acid	DOID:299	Adenocarcinoma	0.0303599495529748
DB08398	2-amino-1-methyl-6-phenylimidazo(4,5-b)pyridine	DOID:299	Adenocarcinoma	0.0303174943966172
DB01101	Capecitabine	DOID:299	Adenocarcinoma	0.0303045003763521
DB00890	Dienestrol	DOID:299	Adenocarcinoma	0.0302829526587419
DB00603	Medroxyprogesterone Acetate	DOID:299	Adenocarcinoma	0.0302731183358392
DB00977	Ethinyl Estradiol	DOID:299	Adenocarcinoma	0.0302106742839224
DB00183	Pentagastrin	DOID:299	Adenocarcinoma	0.0301654026465173
DB06543	astaxanthine	DOID:299	Adenocarcinoma	0.0300899640094442
DB00322	Floxuridine	DOID:299	Adenocarcinoma	0.0300451856198284
DB01188	Ciclopirox	DOID:299	Adenocarcinoma	0.0299468224285927
DB00812	Phenylbutazone	DOID:9119	Leukemia, Myeloid, Acute	0.0296048782331787
DB00252	Phenytoin	DOID:769	Neuroblastoma	0.0290544026802638
DB00859	Penicillamine	DOID:2645	Mesothelioma	0.0286290555421909
DB00753	Isoflurane	DOID:3172	Adenoma	0.0267529666748213
DB11091	Hydrogen Peroxide	DOID:139	Papilloma	0.0263539646135814
DB01357	Mestranol	DOID:3172	Adenoma	0.0249875121503758
DB00812	Phenylbutazone	DOID:139	Papilloma	0.0243661307062402
DB00943	Zalcitabine	DOID:0060058	Lymphoma	0.0243535106308644
DB01211	Clarithromycin	DOID:9538	Multiple Myeloma	0.0226925362780729
DB06536	tesaglitazar	DOID:3355	Fibrosarcoma	0.0216922094022297
DB06595	midostaurin	DOID:9119	Leukemia, Myeloid, Acute	0.0214507896333319
DB00860	Prednisolone	DOID:8543	Hodgkin Disease	0.0210197272850908
DB00860	Prednisolone	DOID:8584	Burkitt Lymphoma	0.0209713525232199
DB00050	cetrorelix	DOID:9538	Multiple Myeloma	0.0208905245483076
DB06179	darinaparsin	DOID:8543	Hodgkin Disease	0.019882277990992
DB00860	Prednisolone	DOID:9119	Leukemia, Myeloid, Acute	0.0197174870379913
DB00641	Simvastatin	DOID:3070	Glioma	0.0190873011761542
DB00842	Oxazepam	DOID:687	Hepatoblastoma	0.0189678989804945
DB12418	Saccharin	DOID:299	Adenocarcinoma	0.0189260527064149
DB07352	Apigenin	DOID:3070	Glioma	0.0189212674144033
DB00313	Valproic Acid	DOID:299	Adenocarcinoma	0.0188936893777774
DB00853	Temozolomide	DOID:3070	Glioma	0.0188834236687017
DB01380	Cortisone	DOID:299	Adenocarcinoma	0.0188594450770348
DB00762	Irinotecan	DOID:3070	Glioma	0.0188113786255438
DB02709	Resveratrol	DOID:3070	Glioma	0.0187960866282753
DB01168	Procarbazine	DOID:3070	Glioma	0.0187644759994808
DB00860	Prednisolone	DOID:8552	Leukemia, Myelogenous, Chronic, BCR-ABL Positive	0.0187415002012844
DB00188	Bortezomib	DOID:3070	Glioma	0.0186997942714743
DB01042	Melphalan	DOID:3070	Glioma	0.0186939179290642
DB04572	Thiotepa	DOID:3070	Glioma	0.018658475776765
DB03733	ethylene dichloride	DOID:3172	Adenoma	0.0186345679884186
DB00996	Gabapentin	DOID:299	Adenocarcinoma	0.0186073040206623
DB01041	Thalidomide	DOID:3070	Glioma	0.018451305515904
DB00945	Aspirin	DOID:3172	Adenoma	0.0184094699219247
DB00882	Clomiphene	DOID:299	Adenocarcinoma	0.018378879057095
DB11152	Trichloroacetic Acid	DOID:3172	Adenoma	0.0183779473758633
DB06510	muraglitazar	DOID:3172	Adenoma	0.0183417816741836
DB00104	Octreotide	DOID:3172	Adenoma	0.0183196777950672
DB06825	Triptorelin Pamoate	DOID:299	Adenocarcinoma	0.0183189557514388
DB00853	Temozolomide	DOID:3172	Adenoma	0.0182961854670377
DB14513	Magnesium	DOID:3172	Adenoma	0.0182863800573446
DB08809	Dichloroacetic Acid	DOID:3172	Adenoma	0.0182669504826914
DB00842	Oxazepam	DOID:3172	Adenoma	0.0182460337556344
DB02709	Resveratrol	DOID:3172	Adenoma	0.0182088484240142
DB01030	Topotecan	DOID:299	Adenocarcinoma	0.0182072502606775
DB00158	Folic Acid	DOID:3172	Adenoma	0.0181999248671555
DB01151	Desipramine	DOID:299	Adenocarcinoma	0.0181672825790332
DB11529	Melengestrol Acetate	DOID:299	Adenocarcinoma	0.0180673346302723
DB08398	2-amino-1-methyl-6-phenylimidazo(4,5-b)pyridine	DOID:3172	Adenoma	0.0180248855379555
DB00254	Doxycycline	DOID:0060058	Lymphoma	0.0179910556925949
DB00603	Medroxyprogesterone Acetate	DOID:3172	Adenoma	0.0179805094776394
DB01393	Bezafibrate	DOID:3172	Adenoma	0.0179664725276406
DB01200	Bromocriptine	DOID:3172	Adenoma	0.0179513224018343
DB00276	Amsacrine	DOID:299	Adenocarcinoma	0.0178976158079332
DB00712	Flurbiprofen	DOID:3172	Adenoma	0.0177814139680673
DB00860	Prednisolone	DOID:707	Lymphoma, B-Cell	0.0166299971123439
DB00860	Prednisolone	DOID:0060060	Lymphoma, Non-Hodgkin	0.01658722516832
DB13323	Trichloroethylene	DOID:3069	Astrocytoma	0.016575288127819
DB06536	tesaglitazar	DOID:255	Hemangioma	0.0164045282040091
DB00853	Temozolomide	DOID:3069	Astrocytoma	0.0163509160329457
DB11616	pirarubicin	DOID:2645	Mesothelioma	0.0162841304821875
DB00398	Sorafenib	DOID:2645	Mesothelioma	0.0162621395921373
DB01168	Procarbazine	DOID:3069	Astrocytoma	0.0162319683640116
DB00945	Aspirin	DOID:2645	Mesothelioma	0.0162157327209985
DB05076	Fenretinide	DOID:2645	Mesothelioma	0.01617775380661
DB00188	Bortezomib	DOID:4051	Rhabdomyosarcoma, Alveolar	0.016111275595379
DB00399	Zoledronic Acid	DOID:2645	Mesothelioma	0.0160738087554267
DB09130	Copper	DOID:2645	Mesothelioma	0.0160194180373675
DB00877	Sirolimus	DOID:2645	Mesothelioma	0.0159756260692002
DB00293	raltitrexed	DOID:2645	Mesothelioma	0.0159713571051175
DB01204	Mitoxantrone	DOID:1040	Leukemia, Lymphocytic, Chronic, B-Cell	0.0159426482257326
DB06824	Trientine	DOID:2645	Mesothelioma	0.0158358974214475
DB00877	Sirolimus	DOID:1040	Leukemia, Lymphocytic, Chronic, B-Cell	0.0158221415185809
DB00987	Cytarabine	DOID:1040	Leukemia, Lymphocytic, Chronic, B-Cell	0.0158092291375889
DB01083	Orlistat	DOID:1040	Leukemia, Lymphocytic, Chronic, B-Cell	0.0157999395540847
DB00977	Ethinyl Estradiol	DOID:2645	Mesothelioma	0.0157243282258658
DB01041	Thalidomide	DOID:2645	Mesothelioma	0.0156703301142836
DB00603	Medroxyprogesterone Acetate	DOID:1040	Leukemia, Lymphocytic, Chronic, B-Cell	0.0156332877282788
DB01393	Bezafibrate	DOID:1040	Leukemia, Lymphocytic, Chronic, B-Cell	0.015619250777296
DB01041	Thalidomide	DOID:1040	Leukemia, Lymphocytic, Chronic, B-Cell	0.015516845564787
DB00938	Salmeterol Xinafoate	DOID:4310	Smooth Muscle Tumor	0.015431000871332
DB00603	Medroxyprogesterone Acetate	DOID:3319	Lymphangioleiomyomatosis	0.015417143198012
DB00853	Temozolomide	DOID:8632	Sarcoma, Kaposi	0.0149466462888671
DB00570	Vinblastine	DOID:8632	Sarcoma, Kaposi	0.0148936498427662
DB01041	Thalidomide	DOID:8632	Sarcoma, Kaposi	0.0145145281329536
DB02709	Resveratrol	DOID:8864	Leukemia, Monocytic, Acute	0.0142081127795147
DB00987	Cytarabine	DOID:8864	Leukemia, Monocytic, Acute	0.0141557152431054
DB00860	Prednisolone	DOID:2671	Carcinoma, Transitional Cell	0.0140739389796574
DB09153	Sodium Chloride	DOID:899	Cervical Intraepithelial Neoplasia	0.0134476356537415
DB00851	Dacarbazine	DOID:8543	Hodgkin Disease	0.0132199998362391
DB00428	Streptozocin	DOID:8543	Hodgkin Disease	0.0132042908976447
DB01204	Mitoxantrone	DOID:8543	Hodgkin Disease	0.0132040447662734
DB00570	Vinblastine	DOID:8543	Hodgkin Disease	0.0131573638125043
DB00635	Prednisone	DOID:8543	Hodgkin Disease	0.0130920132009403
DB01168	Procarbazine	DOID:8543	Hodgkin Disease	0.0130914125883762
DB00987	Cytarabine	DOID:8543	Hodgkin Disease	0.0130706256799239
DB01008	Busulfan	DOID:8543	Hodgkin Disease	0.0130521780746814
DB00635	Prednisone	DOID:8584	Burkitt Lymphoma	0.0130436384384015
DB00987	Cytarabine	DOID:8584	Burkitt Lymphoma	0.0130222509159924
DB01042	Melphalan	DOID:8543	Hodgkin Disease	0.013020854517234
DB04572	Thiotepa	DOID:8543	Hodgkin Disease	0.012985412365219
DB01042	Melphalan	DOID:8584	Burkitt Lymphoma	0.0129724797584042
DB00688	Mycophenolic Acid	DOID:0060058	Lymphoma	0.0129582651595622
DB01041	Thalidomide	DOID:5151	Neurofibroma, Plexiform	0.0129189573012783
DB00255	Diethylstilbestrol	DOID:0060058	Lymphoma	0.0127416033713753
DB01204	Mitoxantrone	DOID:0060058	Lymphoma	0.0127133569576428
DB00227	Lovastatin	DOID:0060058	Lymphoma	0.0126582607330344
DB04824	Phenolphthalein	DOID:0060058	Lymphoma	0.0126110026199547
DB01168	Procarbazine	DOID:0060058	Lymphoma	0.0126007247801044
DB00987	Cytarabine	DOID:0060058	Lymphoma	0.0125799378708154
DB00188	Bortezomib	DOID:0060058	Lymphoma	0.0125360430538111
DB04572	Thiotepa	DOID:0060058	Lymphoma	0.0124947245578993
DB08398	2-amino-1-methyl-6-phenylimidazo(4,5-b)pyridine	DOID:0060058	Lymphoma	0.0124483725209404
DB02709	Resveratrol	DOID:8541	Sezary Syndrome	0.0123190274057317
DB01041	Thalidomide	DOID:0060058	Lymphoma	0.0122875542965747
DB00860	Prednisolone	DOID:9538	Multiple Myeloma	0.012144126276323
DB11616	pirarubicin	DOID:9119	Leukemia, Myeloid, Acute	0.0120898022270347
DB00398	Sorafenib	DOID:9119	Leukemia, Myeloid, Acute	0.0120678113363769
DB00755	Tretinoin	DOID:9119	Leukemia, Myeloid, Acute	0.0120045366757227
DB00396	Progesterone	DOID:11612	Polycystic Ovary Syndrome	0.0119418850861105
DB01204	Mitoxantrone	DOID:9119	Leukemia, Myeloid, Acute	0.0119018045183817
DB01005	Hydroxyurea	DOID:9119	Leukemia, Myeloid, Acute	0.0118473744566084
DB00762	Irinotecan	DOID:9119	Leukemia, Myeloid, Acute	0.0118360749706713
DB02709	Resveratrol	DOID:9119	Leukemia, Myeloid, Acute	0.0118207829691786
DB00635	Prednisone	DOID:9119	Leukemia, Myeloid, Acute	0.0117897729531037
DB00987	Cytarabine	DOID:9119	Leukemia, Myeloid, Acute	0.011768385433606
DB01008	Busulfan	DOID:9119	Leukemia, Myeloid, Acute	0.0117499378291167
DB00641	Simvastatin	DOID:11612	Polycystic Ovary Syndrome	0.0117412253923002
DB00188	Bortezomib	DOID:9119	Leukemia, Myeloid, Acute	0.0117244906161328
DB09073	palbociclib	DOID:9119	Leukemia, Myeloid, Acute	0.011655674039143
DB00603	Medroxyprogesterone Acetate	DOID:9119	Leukemia, Myeloid, Acute	0.0115924440213756
DB01393	Bezafibrate	DOID:9119	Leukemia, Myeloid, Acute	0.0115784070707764
DB00755	Tretinoin	DOID:3308	Carcinoma, Embryonal	0.011496909093018
DB00499	Flutamide	DOID:11612	Polycystic Ovary Syndrome	0.0114855862479671
DB00783	Estradiol	DOID:11612	Polycystic Ovary Syndrome	0.0114833831695328
DB01041	Thalidomide	DOID:9119	Leukemia, Myeloid, Acute	0.0114760018596175
DB08398	2-amino-1-methyl-6-phenylimidazo(4,5-b)pyridine	DOID:4236	Carcinosarcoma	0.011459806631323
DB00188	Bortezomib	DOID:3246	Rhabdomyosarcoma, Embryonal	0.0114578755844593
DB02709	Resveratrol	DOID:11612	Polycystic Ovary Syndrome	0.0114500108454623
DB00158	Folic Acid	DOID:11612	Polycystic Ovary Syndrome	0.0114410872846601
DB01083	Orlistat	DOID:11612	Polycystic Ovary Syndrome	0.0113883237218203
DB00570	Vinblastine	DOID:3308	Carcinoma, Embryonal	0.0113474959823057
DB01188	Ciclopirox	DOID:9119	Leukemia, Myeloid, Acute	0.0112661481143617
DB01393	Bezafibrate	DOID:11612	Polycystic Ovary Syndrome	0.0112076349449569
DB00977	Ethinyl Estradiol	DOID:11612	Polycystic Ovary Syndrome	0.0111592278436499
DB00398	Sorafenib	DOID:8552	Leukemia, Myelogenous, Chronic, BCR-ABL Positive	0.0110918244998014
DB00755	Tretinoin	DOID:8552	Leukemia, Myelogenous, Chronic, BCR-ABL Positive	0.0110285498415133
DB06179	darinaparsin	DOID:9538	Multiple Myeloma	0.0110066769857343
DB01204	Mitoxantrone	DOID:1037	Leukemia, Lymphoid	0.0109415788970653
DB01005	Hydroxyurea	DOID:1037	Leukemia, Lymphoid	0.0108871488347947
DB01005	Hydroxyurea	DOID:8552	Leukemia, Myelogenous, Chronic, BCR-ABL Positive	0.0108713876195426
DB02709	Resveratrol	DOID:1037	Leukemia, Lymphoid	0.010860557347777
DB02709	Resveratrol	DOID:8552	Leukemia, Myelogenous, Chronic, BCR-ABL Positive	0.0108447961341237
DB00635	Prednisone	DOID:1037	Leukemia, Lymphoid	0.0108295473313894
DB00987	Cytarabine	DOID:1037	Leukemia, Lymphoid	0.010808159809705
DB00987	Cytarabine	DOID:8552	Leukemia, Myelogenous, Chronic, BCR-ABL Positive	0.0107923985957853
DB01008	Busulfan	DOID:8552	Leukemia, Myelogenous, Chronic, BCR-ABL Positive	0.0107739509922783
DB04839	Cyproterone Acetate	DOID:11612	Polycystic Ovary Syndrome	0.0107669811583745
DB00188	Bortezomib	DOID:8552	Leukemia, Myelogenous, Chronic, BCR-ABL Positive	0.0107485037793903
DB04572	Thiotepa	DOID:1037	Leukemia, Lymphoid	0.0107229464969843
DB04572	Thiotepa	DOID:8552	Leukemia, Myelogenous, Chronic, BCR-ABL Positive	0.0107071852831676
DB06595	midostaurin	DOID:349	Carcinoma, Signet Ring Cell	0.0102815772861283
DB00970	Dactinomycin	DOID:3068	Glioblastoma	0.0102187773211365
DB00945	Aspirin	DOID:3068	Glioblastoma	0.0101702442355967
DB00755	Tretinoin	DOID:3068	Glioblastoma	0.0101533764493534
DB00829	Diazepam	DOID:3068	Glioblastoma	0.0101532240261878
DB01115	Nifedipine	DOID:3068	Glioblastoma	0.0101428900990977
DB05076	Fenretinide	DOID:3068	Glioblastoma	0.0101322653238443
DB00851	Dacarbazine	DOID:3068	Glioblastoma	0.0100665993608554
DB00853	Temozolomide	DOID:3068	Glioblastoma	0.0100569597832677
DB00795	Sulfasalazine	DOID:3068	Glioblastoma	0.00998585594273135
DB00762	Irinotecan	DOID:3068	Glioblastoma	0.00998491474050409
DB02709	Resveratrol	DOID:3068	Glioblastoma	0.00996962274160493
DB00853	Temozolomide	DOID:3181	Oligodendroglioma	0.00991043188757698
DB00188	Bortezomib	DOID:3068	Glioblastoma	0.00987333038536517
DB01042	Melphalan	DOID:3068	Glioblastoma	0.00986745404173303
DB00762	Irinotecan	DOID:3181	Oligodendroglioma	0.00983838684488444
DB01168	Procarbazine	DOID:3181	Oligodendroglioma	0.00979148421876727
DB04572	Thiotepa	DOID:3181	Oligodendroglioma	0.00968548399595823
DB01041	Thalidomide	DOID:3068	Glioblastoma	0.00962484163044861
DB00688	Mycophenolic Acid	DOID:707	Lymphoma, B-Cell	0.0090592227973306
DB00641	Simvastatin	DOID:707	Lymphoma, B-Cell	0.00902450759322901
DB13323	Trichloroethylene	DOID:0060060	Lymphoma, Non-Hodgkin	0.00900223023754973
DB00772	Malathion	DOID:0060060	Lymphoma, Non-Hodgkin	0.00888543578756282
DB00851	Dacarbazine	DOID:0060060	Lymphoma, Non-Hodgkin	0.00878749772212215
DB01204	Mitoxantrone	DOID:0060060	Lymphoma, Non-Hodgkin	0.00877154265156319
DB02709	Resveratrol	DOID:707	Lymphoma, B-Cell	0.00873329304602163
DB01143	Amifostine	DOID:0060060	Lymphoma, Non-Hodgkin	0.00871913788550768
DB00635	Prednisone	DOID:707	Lymphoma, B-Cell	0.00870228303118656
DB01168	Procarbazine	DOID:707	Lymphoma, B-Cell	0.00870168241860245
DB02709	Resveratrol	DOID:0060060	Lymphoma, Non-Hodgkin	0.00869052110093191
DB00987	Cytarabine	DOID:707	Lymphoma, B-Cell	0.008680895509218
DB01008	Busulfan	DOID:707	Lymphoma, B-Cell	0.00866244790426149
DB00635	Prednisone	DOID:0060060	Lymphoma, Non-Hodgkin	0.00865951108557636
DB01168	Procarbazine	DOID:0060060	Lymphoma, Non-Hodgkin	0.00865891047455855
DB00987	Cytarabine	DOID:0060060	Lymphoma, Non-Hodgkin	0.00863812356404833
DB00188	Bortezomib	DOID:707	Lymphoma, B-Cell	0.00863700069296156
DB01042	Melphalan	DOID:707	Lymphoma, B-Cell	0.0086311243487148
DB01008	Busulfan	DOID:0060060	Lymphoma, Non-Hodgkin	0.00861967595964427
DB01042	Melphalan	DOID:0060060	Lymphoma, Non-Hodgkin	0.00858835240441377
DB04572	Thiotepa	DOID:0060060	Lymphoma, Non-Hodgkin	0.00855291025152835
DB13424	DDT	DOID:0060060	Lymphoma, Non-Hodgkin	0.00847923396974889
DB01041	Thalidomide	DOID:0060060	Lymphoma, Non-Hodgkin	0.00834573999212393
DB00422	Methylphenidate	DOID:687	Hepatoblastoma	0.00784313404875112
DB02709	Resveratrol	DOID:715	Leukemia, T-Cell	0.00748735753966753
DB00987	Cytarabine	DOID:715	Leukemia, T-Cell	0.00743496000279106
DB00104	Octreotide	DOID:169	Neuroendocrine Tumors	0.00742046576458674
DB00398	Sorafenib	DOID:0050902	Medulloblastoma	0.00722512804138117
DB00755	Tretinoin	DOID:0050902	Medulloblastoma	0.00716185338215522
DB11119	Sodium Iodide	DOID:3070	Glioma	0.00709513552829674
DB00853	Temozolomide	DOID:0050902	Medulloblastoma	0.00706543671611923
DB00783	Estradiol	DOID:0050902	Medulloblastoma	0.00701147200070115
DB01590	Everolimus	DOID:169	Neuroendocrine Tumors	0.00701062556203622
DB12072	orantinib	DOID:3070	Glioma	0.00698580068175322
DB01168	Procarbazine	DOID:0050902	Medulloblastoma	0.00694648904565573
DB00987	Cytarabine	DOID:0050902	Medulloblastoma	0.00692570213720342
DB01008	Busulfan	DOID:0050902	Medulloblastoma	0.00690725453026272
DB00188	Bortezomib	DOID:0050902	Medulloblastoma	0.00688180731926832
DB01042	Melphalan	DOID:0050902	Medulloblastoma	0.00687593097719227
DB04572	Thiotepa	DOID:0050902	Medulloblastoma	0.00684048882327834
DB00860	Prednisolone	DOID:255	Hemangioma	0.00683802024294619
DB06767	Ammonium Chloride	DOID:139	Papilloma	0.00680628315240658
DB04365	Arecoline	DOID:139	Papilloma	0.00676266075503049
DB11616	pirarubicin	DOID:5485	Sarcoma, Synovial	0.00671544451400238
DB06510	muraglitazar	DOID:139	Papilloma	0.00671496869319296
DB12298	5-hydroxymethylfurfural	DOID:139	Papilloma	0.0066845291295313
DB08809	Dichloroacetic Acid	DOID:139	Papilloma	0.00664013750126732
DB00795	Sulfasalazine	DOID:139	Papilloma	0.00659826864445376
DB04743	nimesulide	DOID:139	Papilloma	0.00658628266082414
DB00428	Streptozocin	DOID:5485	Sarcoma, Synovial	0.0065276929383816
DB01132	Pioglitazone	DOID:139	Papilloma	0.00650103424529389
DB01582	Sulfamethazine	DOID:3172	Adenoma	0.00649783103631671
DB10345	Dust	DOID:139	Papilloma	0.00646626614627008
DB00970	Dactinomycin	DOID:2671	Carcinoma, Transitional Cell	0.00642638949380822
DB00945	Aspirin	DOID:2671	Carcinoma, Transitional Cell	0.00637785640865926
DB00829	Diazepam	DOID:2671	Carcinoma, Transitional Cell	0.00636083619871738
DB00570	Vinblastine	DOID:2994	Neoplasms, Germ Cell and Embryonal	0.00634042965172296
DB00181	Baclofen	DOID:2671	Carcinoma, Transitional Cell	0.00633232096504263
DB00996	Gabapentin	DOID:3172	Adenoma	0.00631469516130254
DB06510	muraglitazar	DOID:2671	Carcinoma, Transitional Cell	0.00631016816151683
DB01204	Mitoxantrone	DOID:2671	Carcinoma, Transitional Cell	0.0062582564614245
DB01041	Thalidomide	DOID:4928	Cholangiocarcinoma	0.00621700053047033
DB00570	Vinblastine	DOID:2671	Carcinoma, Transitional Cell	0.0062115755076074
DB00682	Warfarin	DOID:2671	Carcinoma, Transitional Cell	0.00620484299354115
DB00398	Sorafenib	DOID:3382	Liposarcoma	0.00620066549326478
DB00795	Sulfasalazine	DOID:2671	Carcinoma, Transitional Cell	0.00619346811372265
DB00635	Prednisone	DOID:2671	Carcinoma, Transitional Cell	0.00614622489657277
DB01168	Procarbazine	DOID:2671	Carcinoma, Transitional Cell	0.00614562428432483
DB09073	palbociclib	DOID:2994	Neoplasms, Germ Cell and Embryonal	0.00614098012366346
DB06510	muraglitazar	DOID:3382	Liposarcoma	0.00608657037548452
DB00188	Bortezomib	DOID:2671	Carcinoma, Transitional Cell	0.00608094255779887
DB08895	tofacitinib	DOID:3172	Adenoma	0.00604207988220748
DB04572	Thiotepa	DOID:2671	Carcinoma, Transitional Cell	0.00603962406159572
DB00917	Dinoprostone	DOID:4235	Sarcoma	0.00586839677261705
DB00755	Tretinoin	DOID:9206	Barrett Esophagus	0.00586831344312441
DB09073	palbociclib	DOID:3382	Liposarcoma	0.00578852819489581
DB00851	Dacarbazine	DOID:4235	Sarcoma	0.00573171786250368
DB00428	Streptozocin	DOID:4235	Sarcoma	0.00571600892362509
DB00227	Lovastatin	DOID:4235	Sarcoma	0.00566066656571804
DB03783	Phenacetin	DOID:2671	Carcinoma, Transitional Cell	0.00562097847252482
DB05109	Trabectedin	DOID:4235	Sarcoma	0.00560477953831659
DB12445	nitroaspirin	DOID:9206	Barrett Esophagus	0.00547838601512493
DB00603	Medroxyprogesterone Acetate	DOID:4235	Sarcoma	0.00540640229385855
DB08398	2-amino-1-methyl-6-phenylimidazo(4,5-b)pyridine	DOID:8719	Carcinoma in Situ	0.00521342320344428
DB00396	Progesterone	DOID:5119	Ovarian Cysts	0.00512785313424499
DB08828	HhAntag691	DOID:2512	Basal Cell Nevus Syndrome	0.00501235828314436
DB00877	Sirolimus	DOID:13515	Tuberous Sclerosis	0.00495065800258584
DB12881	indole-3-carbinol	DOID:5119	Ovarian Cysts	0.00492551643691383
DB00851	Dacarbazine	DOID:4359	Melanoma, Amelanotic	0.00490772812561344
DB01590	Everolimus	DOID:13515	Tuberous Sclerosis	0.00469113232550908
DB00783	Estradiol	DOID:5119	Ovarian Cysts	0.00466935121567066
DB00970	Dactinomycin	DOID:1967	Leiomyosarcoma	0.0046296593000302
DB00945	Aspirin	DOID:1967	Leiomyosarcoma	0.00458112621446202
DB00917	Dinoprostone	DOID:9538	Multiple Myeloma	0.00448107773742476
DB04786	Suramin	DOID:9538	Multiple Myeloma	0.00447880909067519
DB00851	Dacarbazine	DOID:1967	Leiomyosarcoma	0.00447748133938317
DB00755	Tretinoin	DOID:9538	Multiple Myeloma	0.00443117591627126
DB00635	Prednisone	DOID:1967	Leiomyosarcoma	0.00434949470196341
DB00399	Zoledronic Acid	DOID:9538	Multiple Myeloma	0.00430611973881154
DB00741	Hydrocortisone	DOID:1040	Leukemia, Lymphocytic, Chronic, B-Cell	0.00428975250790228
DB00682	Warfarin	DOID:9538	Multiple Myeloma	0.00427503028848006
DB00482	Celecoxib	DOID:9538	Multiple Myeloma	0.00424779396995331
DB02709	Resveratrol	DOID:9538	Multiple Myeloma	0.00424742220817817
DB00635	Prednisone	DOID:9538	Multiple Myeloma	0.00421641219179766
DB01168	Procarbazine	DOID:9538	Multiple Myeloma	0.00421581158089399
DB00877	Sirolimus	DOID:9538	Multiple Myeloma	0.00420793705152631
DB00987	Cytarabine	DOID:9538	Multiple Myeloma	0.0041950246720602
DB01219	Dantrolene	DOID:1040	Leukemia, Lymphocytic, Chronic, B-Cell	0.00419401985177278
DB03496	alvocidib	DOID:1040	Leukemia, Lymphocytic, Chronic, B-Cell	0.00418187252166743
DB01008	Busulfan	DOID:9538	Multiple Myeloma	0.00417657706770055
DB00188	Bortezomib	DOID:9538	Multiple Myeloma	0.00415112985398122
DB01042	Melphalan	DOID:9538	Multiple Myeloma	0.00414525351076475
DB04572	Thiotepa	DOID:9538	Multiple Myeloma	0.00410981135842112
DB00970	Dactinomycin	DOID:3247	Rhabdomyosarcoma	0.00403860567508926
DB00755	Tretinoin	DOID:3247	Rhabdomyosarcoma	0.00397320480230076
DB02709	Resveratrol	DOID:3007	Carcinoma, Ductal	0.00391632968994057
DB01041	Thalidomide	DOID:9538	Multiple Myeloma	0.00390264109755831
DB00851	Dacarbazine	DOID:3247	Rhabdomyosarcoma	0.00388642771504619
DB01204	Mitoxantrone	DOID:3247	Rhabdomyosarcoma	0.0038704726433397
DB00570	Vinblastine	DOID:3247	Rhabdomyosarcoma	0.00382379169170929
DB00783	Estradiol	DOID:3247	Rhabdomyosarcoma	0.00382282341967252
DB00822	Disulfiram	DOID:2645	Mesothelioma	0.00381169512478249
DB00762	Irinotecan	DOID:3247	Rhabdomyosarcoma	0.00380474309380316
DB00987	Cytarabine	DOID:3247	Rhabdomyosarcoma	0.00373705355687112
DB00188	Bortezomib	DOID:3247	Rhabdomyosarcoma	0.00369315874304474
DB00603	Medroxyprogesterone Acetate	DOID:3007	Carcinoma, Ductal	0.00368799074195633
DB01042	Melphalan	DOID:3247	Rhabdomyosarcoma	0.00368728239786717
DB00822	Disulfiram	DOID:1040	Leukemia, Lymphocytic, Chronic, B-Cell	0.00365821057496615
DB01168	Procarbazine	DOID:4844	Ependymoma	0.00333739714728218
DB01188	Ciclopirox	DOID:3247	Rhabdomyosarcoma	0.00323481623931973
DB00636	Clofibrate	DOID:3507	Dermatofibrosarcoma	0.00306752462031409
DB01041	Thalidomide	DOID:4844	Ependymoma	0.00302422666304122
DB12257	Platinum	DOID:769	Neuroblastoma	0.0029290251264423
DB00851	Dacarbazine	DOID:769	Neuroblastoma	0.00284475070645582
DB00853	Temozolomide	DOID:769	Neuroblastoma	0.00283511112671161
DB00762	Irinotecan	DOID:769	Neuroblastoma	0.00276306608456975
DB00482	Celecoxib	DOID:769	Neuroblastoma	0.00274814584626268
DB00586	Diclofenac	DOID:769	Neuroblastoma	0.00271906154390419
DB01008	Busulfan	DOID:769	Neuroblastoma	0.00267692894315372
DB00188	Bortezomib	DOID:769	Neuroblastoma	0.00265148173143812
DB01042	Melphalan	DOID:769	Neuroblastoma	0.00264560538814704
DB04572	Thiotepa	DOID:769	Neuroblastoma	0.00261016323380145
DB00806	Pentoxifylline	DOID:0060061	Lymphoma, T-Cell, Cutaneous	0.00245397944500877
DB01168	Procarbazine	DOID:5241	Hemangioblastoma	0.00238441027894618
DB00398	Sorafenib	DOID:9253	Gastrointestinal Stromal Tumors	0.0022949771331123
DB00396	Progesterone	DOID:127	Choroid Neoplasms	0.00218550236522672
DB00853	Temozolomide	DOID:3071	Gliosarcoma	0.0021348033979339
DB00399	Zoledronic Acid	DOID:4305	Giant Cell Tumor of Bone	0.0021048198446901
DB01115	Nifedipine	DOID:127	Choroid Neoplasms	0.00186689547964133
DB00636	Clofibrate	DOID:127	Choroid Neoplasms	0.0018555492518689
DB00255	Diethylstilbestrol	DOID:127	Choroid Neoplasms	0.00180289608707893
DB00007	Leuprolide	DOID:127	Choroid Neoplasms	0.00176828680196292
DB00783	Estradiol	DOID:127	Choroid Neoplasms	0.00172700044878046
DB00741	Hydrocortisone	DOID:8584	Burkitt Lymphoma	0.00150277428783338
DB00444	Teniposide	DOID:8543	Hodgkin Disease	0.00150026198326189
DB00888	Mechlorethamine	DOID:8543	Hodgkin Disease	0.00142856172944858
DB00742	Mannitol	DOID:3070	Glioma	0.000937484281757411
DB00945	Aspirin	DOID:349	Carcinoma, Signet Ring Cell	0.000852192117411027
DB00501	Cimetidine	DOID:349	Carcinoma, Signet Ring Cell	0.000834731758751678
DB00313	Valproic Acid	DOID:9119	Leukemia, Myeloid, Acute	0.000213015063756122
DB03496	alvocidib	DOID:9119	Leukemia, Myeloid, Acute	0.000141028817489092
DB00313	Valproic Acid	DOID:11612	Polycystic Ovary Syndrome	-0.000157757063072334
DB12025	triptolide	DOID:9119	Leukemia, Myeloid, Acute	-0.000181321950168206
DB00255	Diethylstilbestrol	DOID:4468	Adenocarcinoma, Clear Cell	-0.000216905128591544
DB00882	Clomiphene	DOID:11612	Polycystic Ovary Syndrome	-0.000672567384041672
DB00276	Amsacrine	DOID:9119	Leukemia, Myeloid, Acute	-0.000783058505857165
DB04539	glyphosate	DOID:11612	Polycystic Ovary Syndrome	-0.000787488710876
DB03496	alvocidib	DOID:1037	Leukemia, Lymphoid	-0.000819196806719186
DB00806	Pentoxifylline	DOID:1037	Leukemia, Lymphoid	-0.000976584691008947
DB00635	Prednisone	DOID:255	Hemangioma	-0.00108969384035876
DB00313	Valproic Acid	DOID:3068	Glioblastoma	-0.00163814516410712
DB00444	Teniposide	DOID:3068	Glioblastoma	-0.00165313849121143
DB01030	Topotecan	DOID:3068	Glioblastoma	-0.00232458428291596
DB00444	Teniposide	DOID:0060060	Lymphoma, Non-Hodgkin	-0.00293224013155138
DB03496	alvocidib	DOID:707	Lymphoma, B-Cell	-0.00294646110857757
DB00762	Irinotecan	DOID:171	Neuroectodermal Tumors	-0.00302519243343627
DB04572	Thiotepa	DOID:171	Neuroectodermal Tumors	-0.00317809528409799
DB04365	Arecoline	DOID:2513	Carcinoma, Basal Cell	-0.00331396968446188
DB01030	Topotecan	DOID:0060060	Lymphoma, Non-Hodgkin	-0.00360368592151419
DB15304	Carrageenan	DOID:3355	Fibrosarcoma	-0.00391673553572761
DB03057	Malondialdehyde	DOID:11612	Polycystic Ovary Syndrome	-0.00393768537347841
DB08828	HhAntag691	DOID:2513	Carcinoma, Basal Cell	-0.00403253492610292
DB03057	Malondialdehyde	DOID:8552	Leukemia, Myelogenous, Chronic, BCR-ABL Positive	-0.00454290008387206
DB01390	Sodium Bicarbonate	DOID:139	Papilloma	-0.00495700202300134
DB12418	Saccharin	DOID:139	Papilloma	-0.00499336913523055
DB08868	Fingolimod Hydrochloride	DOID:8552	Leukemia, Myelogenous, Chronic, BCR-ABL Positive	-0.00500977824242357
DB01483	Barbital	DOID:139	Papilloma	-0.00506421714649222
DB12418	Saccharin	DOID:2671	Carcinoma, Transitional Cell	-0.00539816966645193
DB01483	Barbital	DOID:2671	Carcinoma, Transitional Cell	-0.005469017678469
DB01219	Dantrolene	DOID:2671	Carcinoma, Transitional Cell	-0.00549037191291016
DB09096	Benzoyl Peroxide	DOID:139	Papilloma	-0.00559839396652864
DB04630	Aldosterone	DOID:3172	Adenoma	-0.00578824725649954
DB00220	Nelfinavir	DOID:3962	Adenocarcinoma, Follicular	-0.00604791591957624
DB00220	Nelfinavir	DOID:3382	Liposarcoma	-0.00605813173047212
DB00313	Valproic Acid	DOID:1618	Fibroadenoma	-0.00652124938571932
DB12025	triptolide	DOID:9538	Multiple Myeloma	-0.00775468271177973
DB00741	Hydrocortisone	DOID:3247	Rhabdomyosarcoma	-0.00778242307198243
DB00313	Valproic Acid	DOID:3247	Rhabdomyosarcoma	-0.00781831681184367
DB00282	Pamidronate	DOID:9538	Multiple Myeloma	-0.00785662187053307
DB01030	Topotecan	DOID:9538	Multiple Myeloma	-0.00804678481482926
DB00134	Methionine	DOID:3070	Glioma	-0.00937806028802415
DB01030	Topotecan	DOID:769	Neuroblastoma	-0.00954643293847726
DB00282	Pamidronate	DOID:4305	Giant Cell Tumor of Bone	-0.0100579217635869
DB00996	Gabapentin	DOID:127	Choroid Neoplasms	-0.010200525142796
DB06825	Triptorelin Pamoate	DOID:127	Choroid Neoplasms	-0.0104888734116896
DB00302	Tranexamic Acid	DOID:127	Choroid Neoplasms	-0.0107692254716224
DB14322	Coconut Oil	DOID:3172	Adenoma	-0.0122144128894267
DB00313	Valproic Acid	DOID:255	Hemangioma	-0.0126664517315022
DB11617	Aclarubicin	DOID:9119	Leukemia, Myeloid, Acute	-0.0127001393186878
DB01099	Flucytosine	DOID:3068	Glioblastoma	-0.0131719920477264
DB00304	Desogestrel	DOID:11612	Polycystic Ovary Syndrome	-0.0142252546058907
DB01167	Itraconazole	DOID:9538	Multiple Myeloma	-0.0185628431709572
DB00855	Aminolevulinic Acid	DOID:8691	Mycosis Fungoides	-0.0216970903048662
DB05260	gallium nitrate	DOID:0060060	Lymphoma, Non-Hodgkin	-0.0300470846955435
DB00884	Risedronic Acid	DOID:2645	Mesothelioma	-0.0477515923230979
DB00318	Codeine	DOID:2671	Carcinoma, Transitional Cell	-0.0566772170023161
DB11467	Thiostrepton	DOID:9538	Multiple Myeloma	-0.0695193541545248
DB00281	Lidocaine	DOID:0060060	Lymphoma, Non-Hodgkin	-0.0818290552856515
DB01406	Danazol	DOID:3172	Adenoma	-0.0839543084935234
DB15334	biochanin A	DOID:3068	Glioblastoma	-0.0947858459648313
DB01406	Danazol	DOID:127	Choroid Neoplasms	-0.100469528796995
DB00744	zileuton	DOID:8552	Leukemia, Myelogenous, Chronic, BCR-ABL Positive	-0.111596146655388
DB13911	Eosine I Bluish	DOID:715	Leukemia, T-Cell	-0.116304616738152
DB04865	Homoharringtonine	DOID:0060058	Lymphoma	-0.126099389142923
DB01080	Vigabatrin	DOID:13515	Tuberous Sclerosis	-0.137582034098097
DB08804	Nandrolone Decanoate	DOID:255	Hemangioma	-0.141637130793552
DB01017	Minocycline	DOID:3070	Glioma	-0.154605173715732
DB00213	Pantoprazole	DOID:9206	Barrett Esophagus	-0.155024697073408
DB01017	Minocycline	DOID:139	Papilloma	-0.166819224899711
DB04571	Trioxsalen	DOID:8691	Mycosis Fungoides	-0.167146742415583
DB04868	4-methyl-N-(3-(4-methylimidazol-1-yl)-5-(trifluoromethyl)phenyl)-3-((4-pyridin-3-ylpyrimidin-2-yl)amino)benzamide	DOID:8552	Leukemia, Myelogenous, Chronic, BCR-ABL Positive	-0.174456517377913
DB08889	carfilzomib	DOID:9538	Multiple Myeloma	-0.192253376330764
DB01095	Fluvastatin	DOID:9538	Multiple Myeloma	-0.192792461589458
DB00336	Nitrofurazone	DOID:4440	Seminoma	-0.194650331422941
DB00630	Alendronate	DOID:4305	Giant Cell Tumor of Bone	-0.206624021016762
DB11752	bryostatin 1	DOID:1040	Leukemia, Lymphocytic, Chronic, B-Cell	-0.210128273799918
DB11752	bryostatin 1	DOID:0060060	Lymphoma, Non-Hodgkin	-0.217299379373689
DB00727	Nitroglycerin	DOID:4928	Cholangiocarcinoma	-0.233568873854858
DB06769	Bendamustine Hydrochloride	DOID:1040	Leukemia, Lymphocytic, Chronic, B-Cell	-0.244776068276182
DB06769	Bendamustine Hydrochloride	DOID:1037	Leukemia, Lymphoid	-0.249777137603957
DB13950	Win 55212-2	DOID:3070	Glioma	-0.25688045488232
DB07706	2-hydroxyestradiol	DOID:299	Adenocarcinoma	-0.411878520124422
