# Supplementary material for: DDCM: A Computational Strategy for Drug Repositioning Based on Support-Vector Regression Algorithm
Source: Int J Mol Sci. 2024 May 12;25(10):5267. doi: 10.3390/ijms25105267 (PMC11121335; doi:10.3390/ijms25105267)
Supplement: Supplementary file 1 [file ijms-25-05267-s001.zip › File S4/1_c04.588_CorScore/lung small cell carcinoma_score.csv]

DrugBankID	DrugName	DOID	DiseaseName	score
0.0127372377170822	0.0236953998537248
DB11616	pirarubicin	DOID:2645	Mesothelioma	0.67846015893994
DB11616	pirarubicin	DOID:9119	Leukemia, Myeloid, Acute	0.678238024239493
DB11616	pirarubicin	DOID:5485	Sarcoma, Synovial	0.657169669809452
DB00694	Daunorubicin	DOID:0060060	Lymphoma, Non-Hodgkin	0.643105633805972
DB00694	Daunorubicin	DOID:9119	Leukemia, Myeloid, Acute	0.631371760060045
DB00694	Daunorubicin	DOID:8584	Burkitt Lymphoma	0.62950153768678
DB00694	Daunorubicin	DOID:299	Adenocarcinoma	0.62875604171538
DB00694	Daunorubicin	DOID:1618	Fibroadenoma	0.618643369801875
DB00720	Clodronic Acid	DOID:9538	Multiple Myeloma	0.527097988465298
DB01394	Colchicine	DOID:9538	Multiple Myeloma	0.349754065451252
DB05220	MLN 8237	DOID:769	Neuroblastoma	0.341302021905679
DB00302	Tranexamic Acid	DOID:127	Choroid Neoplasms	0.315067618691125
DB13014	hypericin	DOID:3068	Glioblastoma	0.312413414239763
DB01179	Podophyllotoxin	DOID:2671	Carcinoma, Transitional Cell	0.310480834811349
DB13811	oblimersen	DOID:707	Lymphoma, B-Cell	0.286456583603732
DB13811	oblimersen	DOID:9538	Multiple Myeloma	0.284798713613379
DB13811	oblimersen	DOID:1040	Leukemia, Lymphocytic, Chronic, B-Cell	0.274660085583759
DB06810	Plicamycin	DOID:3247	Rhabdomyosarcoma	0.272233744999951
DB01162	Terazosin	DOID:2671	Carcinoma, Transitional Cell	0.244506743300204
DB09054	idelalisib	DOID:0060058	Lymphoma	0.208379528469638
DB00448	Lansoprazole	DOID:9206	Barrett Esophagus	0.206687961086295
DB11919	O(6)-benzylguanine	DOID:3070	Glioma	0.20385969205364
DB04865	Homoharringtonine	DOID:0060058	Lymphoma	0.199800678536007
DB00352	Thioguanine	DOID:9119	Leukemia, Myeloid, Acute	0.197023348903079
DB00553	Methoxsalen	DOID:8691	Mycosis Fungoides	0.194447323839285
DB00352	Thioguanine	DOID:1037	Leukemia, Lymphoid	0.190672043940256
DB09054	idelalisib	DOID:1037	Leukemia, Lymphoid	0.190035732572401
DB00553	Methoxsalen	DOID:0060061	Lymphoma, T-Cell, Cutaneous	0.18820030761547
DB00137	Lutein	DOID:11612	Polycystic Ovary Syndrome	0.187852844266394
DB12257	Platinum	DOID:769	Neuroblastoma	0.180452419534219
DB01138	Sulfinpyrazone	DOID:9538	Multiple Myeloma	0.17503925354682
DB00806	Pentoxifylline	DOID:0060061	Lymphoma, T-Cell, Cutaneous	0.170623978502336
DB00526	Oxaliplatin	DOID:299	Adenocarcinoma	0.160447912780052
DB04571	Trioxsalen	DOID:8691	Mycosis Fungoides	0.159398693288433
DB01373	Calcium	DOID:8552	Leukemia, Myelogenous, Chronic, BCR-ABL Positive	0.15552692068716
DB01373	Calcium	DOID:0060060	Lymphoma, Non-Hodgkin	0.148888519967873
DB00806	Pentoxifylline	DOID:1037	Leukemia, Lymphoid	0.137010368713017
DB00470	Dronabinol	DOID:3070	Glioma	0.134593785970978
DB02424	geldanamycin	DOID:3068	Glioblastoma	0.120672456973276
DB00571	Propranolol	DOID:255	Hemangioma	0.120332384289758
DB00863	Ranitidine	DOID:9206	Barrett Esophagus	0.114914410544694
DB06412	Oxymetholone	DOID:9119	Leukemia, Myeloid, Acute	0.107995224230056
DB09053	PCI 32765	DOID:1037	Leukemia, Lymphoid	0.106612022439357
DB04106	fotemustine	DOID:3068	Glioblastoma	0.106034293160821
DB06412	Oxymetholone	DOID:9538	Multiple Myeloma	0.10503905551657
DB01254	Dasatinib	DOID:8552	Leukemia, Myelogenous, Chronic, BCR-ABL Positive	0.102318035107197
DB00213	Pantoprazole	DOID:9206	Barrett Esophagus	0.101772856518021
DB09053	PCI 32765	DOID:1040	Leukemia, Lymphocytic, Chronic, B-Cell	0.0998685306594095
DB00014	Goserelin	DOID:127	Choroid Neoplasms	0.0964746753820832
DB13911	Eosine I Bluish	DOID:715	Leukemia, T-Cell	0.0925737350654438
DB08901	ponatinib	DOID:8552	Leukemia, Myelogenous, Chronic, BCR-ABL Positive	0.0874744619844837
DB01167	Itraconazole	DOID:9538	Multiple Myeloma	0.0844350057011195
DB04690	Camptothecin	DOID:1037	Leukemia, Lymphoid	0.0843793316923697
DB00947	Fulvestrant	DOID:769	Neuroblastoma	0.0839608883666133
DB04106	fotemustine	DOID:3070	Glioma	0.0808391894585253
DB11890	Cilengitide	DOID:3068	Glioblastoma	0.0806143452714613
DB04690	Camptothecin	DOID:3070	Glioma	0.0777460743953692
DB01017	Minocycline	DOID:3070	Glioma	0.0775418278773045
DB05260	gallium nitrate	DOID:0060060	Lymphoma, Non-Hodgkin	0.0761360729330222
DB09350	Piperonyl Butoxide	DOID:3172	Adenoma	0.0752633354965874
DB01017	Minocycline	DOID:139	Papilloma	0.0742366145605454
DB14545	hydrocortisone hemisuccinate	DOID:0060058	Lymphoma	0.0729004004708144
DB01177	Idarubicin	DOID:0060058	Lymphoma	0.070915868943512
DB01177	Idarubicin	DOID:0060060	Lymphoma, Non-Hodgkin	0.0706572517560757
DB01420	Testosterone Propionate	DOID:299	Adenocarcinoma	0.0705169107317513
DB08901	ponatinib	DOID:9119	Leukemia, Myeloid, Acute	0.0691021875179078
DB12948	3,4-dihydroxybenzohydroxamic acid	DOID:0050902	Medulloblastoma	0.0683640309152728
DB01420	Testosterone Propionate	DOID:11612	Polycystic Ovary Syndrome	0.0680576875495364
DB15588	ursolic acid	DOID:139	Papilloma	0.0674515750360526
DB00443	Betamethasone	DOID:255	Hemangioma	0.0667049296264616
DB04690	Camptothecin	DOID:3071	Gliosarcoma	0.0647261034224033
DB00338	Omeprazole	DOID:9206	Barrett Esophagus	0.0595190979936201
DB01177	Idarubicin	DOID:9119	Leukemia, Myeloid, Acute	0.0589233780099415
DB01136	Carvedilol	DOID:3070	Glioma	0.0576880282953435
DB04348	Taurocholic Acid	DOID:1967	Leiomyosarcoma	0.0562151784036668
DB00421	Spironolactone	DOID:11612	Polycystic Ovary Syndrome	0.056045278455528
DB01177	Idarubicin	DOID:9538	Multiple Myeloma	0.0559672092963769
DB04942	tamibarotene	DOID:9538	Multiple Myeloma	0.0550849725884105
DB05088	tetrathiomolybdate	DOID:2645	Mesothelioma	0.0548147955716835
DB00724	Imiquimod	DOID:255	Hemangioma	0.0537775855892332
DB01100	Pimozide	DOID:299	Adenocarcinoma	0.0537121630661085
DB04944	acadesine	DOID:1040	Leukemia, Lymphocytic, Chronic, B-Cell	0.052127897659786
DB00435	Nitric Oxide	DOID:0060058	Lymphoma	0.0518845278915875
DB12948	3,4-dihydroxybenzohydroxamic acid	DOID:3070	Glioma	0.0491542209963515
DB00242	Cladribine	DOID:0060061	Lymphoma, T-Cell, Cutaneous	0.0490098449751154
DB00276	Amsacrine	DOID:9119	Leukemia, Myeloid, Acute	0.0471600367262307
DB00276	Amsacrine	DOID:299	Adenocarcinoma	0.0445443183818596
DB06174	Noscapine	DOID:715	Leukemia, T-Cell	0.0445146551496104
DB06448	lonafarnib	DOID:9538	Multiple Myeloma	0.0425946363274096
DB01169	Arsenic Trioxide	DOID:8691	Mycosis Fungoides	0.0415442852201656
DB00262	Carmustine	DOID:8691	Mycosis Fungoides	0.0415244651847288
DB00855	Aminolevulinic Acid	DOID:8691	Mycosis Fungoides	0.0413492840313311
DB00724	Imiquimod	DOID:2513	Carcinoma, Basal Cell	0.0412682373810326
DB11752	bryostatin 1	DOID:0060060	Lymphoma, Non-Hodgkin	0.0388238277341174
DB00724	Imiquimod	DOID:8632	Sarcoma, Kaposi	0.0387092380527728
DB06176	romidepsin	DOID:0060061	Lymphoma, T-Cell, Cutaneous	0.0386913529907228
DB06174	Noscapine	DOID:3070	Glioma	0.0384421031152086
DB00435	Nitric Oxide	DOID:299	Adenocarcinoma	0.0372763186142428
DB12948	3,4-dihydroxybenzohydroxamic acid	DOID:3071	Gliosarcoma	0.0361342500239975
DB02709	Resveratrol	DOID:8541	Sezary Syndrome	0.0354410083279396
DB01169	Arsenic Trioxide	DOID:0060061	Lymphoma, T-Cell, Cutaneous	0.0352972689965635
DB02546	Vorinostat	DOID:0060061	Lymphoma, T-Cell, Cutaneous	0.0352634270068445
DB00307	Bexarotene	DOID:0060061	Lymphoma, T-Cell, Cutaneous	0.0352166461946632
DB00590	Doxazosin	DOID:127	Choroid Neoplasms	0.0335703836911633
DB00188	Bortezomib	DOID:4051	Rhabdomyosarcoma, Alveolar	0.0323183035235192
DB00681	Amphotericin B	DOID:3068	Glioblastoma	0.0317860712990389
DB00242	Cladribine	DOID:285	Leukemia, Hairy Cell	0.0303759481853198
DB04655	metoprine	DOID:8691	Mycosis Fungoides	0.0300698397190794
DB01268	Sunitinib	DOID:169	Neuroendocrine Tumors	0.0294256726024499
DB01590	Everolimus	DOID:169	Neuroendocrine Tumors	0.0290973096187511
DB00104	Octreotide	DOID:169	Neuroendocrine Tumors	0.0289493017227026
DB00480	Lenalidomide	DOID:0060060	Lymphoma, Non-Hodgkin	0.0281706331139348
DB00675	Tamoxifen	DOID:1192	Nerve Sheath Neoplasms	0.0276035201479771
DB15304	Carrageenan	DOID:3355	Fibrosarcoma	0.0267884676854954
DB00860	Prednisolone	DOID:8552	Leukemia, Myelogenous, Chronic, BCR-ABL Positive	0.0266621639044117
DB00987	Cytarabine	DOID:8552	Leukemia, Myelogenous, Chronic, BCR-ABL Positive	0.0266615318542049
DB00398	Sorafenib	DOID:8552	Leukemia, Myelogenous, Chronic, BCR-ABL Positive	0.0266053953909004
DB01262	Decitabine	DOID:8552	Leukemia, Myelogenous, Chronic, BCR-ABL Positive	0.0266007678710024
DB01234	Dexamethasone	DOID:8552	Leukemia, Myelogenous, Chronic, BCR-ABL Positive	0.0265775785710226
DB02709	Resveratrol	DOID:8552	Leukemia, Myelogenous, Chronic, BCR-ABL Positive	0.0265511511354254
DB00755	Tretinoin	DOID:8552	Leukemia, Myelogenous, Chronic, BCR-ABL Positive	0.0264802548174731
DB01169	Arsenic Trioxide	DOID:8552	Leukemia, Myelogenous, Chronic, BCR-ABL Positive	0.0264072386377733
DB00437	Allopurinol	DOID:8552	Leukemia, Myelogenous, Chronic, BCR-ABL Positive	0.0263903000268967
DB02546	Vorinostat	DOID:8552	Leukemia, Myelogenous, Chronic, BCR-ABL Positive	0.0263733966474343
DB04572	Thiotepa	DOID:8552	Leukemia, Myelogenous, Chronic, BCR-ABL Positive	0.0263713874114736
DB00188	Bortezomib	DOID:8552	Leukemia, Myelogenous, Chronic, BCR-ABL Positive	0.0263419605374028
DB01005	Hydroxyurea	DOID:8552	Leukemia, Myelogenous, Chronic, BCR-ABL Positive	0.0262365983571921
DB01008	Busulfan	DOID:8552	Leukemia, Myelogenous, Chronic, BCR-ABL Positive	0.0262041423007648
DB00328	Indomethacin	DOID:8552	Leukemia, Myelogenous, Chronic, BCR-ABL Positive	0.0260156333918785
DB06287	temsirolimus	DOID:13515	Tuberous Sclerosis	0.024295959894605
DB00877	Sirolimus	DOID:13515	Tuberous Sclerosis	0.0241542327614858
DB01590	Everolimus	DOID:13515	Tuberous Sclerosis	0.0238335980824792
DB00143	Glutathione	DOID:11612	Polycystic Ovary Syndrome	0.0235431079057306
DB00398	Sorafenib	DOID:9253	Gastrointestinal Stromal Tumors	0.0234539980285095
DB01268	Sunitinib	DOID:9253	Gastrointestinal Stromal Tumors	0.0234131729531172
DB06641	perifosine	DOID:3068	Glioblastoma	0.0231302797795666
DB11663	2-(1H-indazol-4-yl)-6-(4-methanesulfonylpiperazin-1-ylmethyl)-4-morpholin-4-ylthieno(3,2-d)pyrimidine	DOID:9253	Gastrointestinal Stromal Tumors	0.0230969467782297
DB11251	Tocopherols	DOID:2645	Mesothelioma	0.0229056706274767
DB00594	Amiloride	DOID:2671	Carcinoma, Transitional Cell	0.0222887649141618
DB12662	naveglitazar	DOID:3382	Liposarcoma	0.0217479823076333
DB00242	Cladribine	DOID:9119	Leukemia, Myeloid, Acute	0.0217475401497928
DB06510	muraglitazar	DOID:3382	Liposarcoma	0.0214384080256921
DB00398	Sorafenib	DOID:3382	Liposarcoma	0.0214257937704224
DB00220	Nelfinavir	DOID:3382	Liposarcoma	0.021362446505261
DB00608	Chloroquine	DOID:3068	Glioblastoma	0.0213623982437205
DB00197	Troglitazone	DOID:3382	Liposarcoma	0.0213039705673007
DB00959	Methylprednisolone	DOID:0060058	Lymphoma	0.0211470392095449
DB00959	Methylprednisolone	DOID:0060060	Lymphoma, Non-Hodgkin	0.0208884220236313
DB01115	Nifedipine	DOID:3068	Glioblastoma	0.0206268356372376
DB12874	quizartinib	DOID:9119	Leukemia, Myeloid, Acute	0.0206199437297271
DB09073	palbociclib	DOID:3382	Liposarcoma	0.0206022812063579
DB06287	temsirolimus	DOID:3068	Glioblastoma	0.0205368361202022
DB01168	Procarbazine	DOID:0060058	Lymphoma	0.0205102298627763
DB00196	Fluconazole	DOID:3068	Glioblastoma	0.0204951716679171
DB02169	Okadaic Acid	DOID:3068	Glioblastoma	0.0204784444974563
DB00925	Phenoxybenzamine	DOID:127	Choroid Neoplasms	0.020466636920112
DB00795	Sulfasalazine	DOID:3068	Glioblastoma	0.0204547076804643
DB00242	Cladribine	DOID:707	Lymphoma, B-Cell	0.0204492414267738
DB01645	Genistein	DOID:3068	Glioblastoma	0.0204440111762184
DB00970	Dactinomycin	DOID:3068	Glioblastoma	0.0204306534532125
DB01115	Nifedipine	DOID:127	Choroid Neoplasms	0.0204164673872603
DB01234	Dexamethasone	DOID:3068	Glioblastoma	0.0204158455480171
DB02709	Resveratrol	DOID:3068	Glioblastoma	0.0203894181122449
DB01042	Melphalan	DOID:3068	Glioblastoma	0.0203737175479474
DB00688	Mycophenolic Acid	DOID:0060058	Lymphoma	0.0203590820042744
DB13069	Nimustine	DOID:3068	Glioblastoma	0.0203557544844183
DB00444	Teniposide	DOID:3068	Glioblastoma	0.020347540055046
DB05076	Fenretinide	DOID:3068	Glioblastoma	0.0203422539350625
DB11672	Curcumin	DOID:3068	Glioblastoma	0.0203422507364016
DB00755	Tretinoin	DOID:3068	Glioblastoma	0.020318521793813
DB00481	Raloxifene Hydrochloride	DOID:127	Choroid Neoplasms	0.0203057866869986
DB00305	Mitomycin	DOID:3068	Glioblastoma	0.0203048808472505
DB00829	Diazepam	DOID:3068	Glioblastoma	0.0202886607376075
DB00987	Cytarabine	DOID:0060058	Lymphoma	0.0202817483216932
DB06774	Capsaicin	DOID:3068	Glioblastoma	0.0202697485026881
DB01168	Procarbazine	DOID:0060060	Lymphoma, Non-Hodgkin	0.0202516126753406
DB01169	Arsenic Trioxide	DOID:3068	Glioblastoma	0.0202455056144632
DB00313	Valproic Acid	DOID:3068	Glioblastoma	0.0202434476139367
DB00227	Lovastatin	DOID:0060058	Lymphoma	0.0202428807747132
DB00291	Chlorambucil	DOID:0060058	Lymphoma	0.0202378634335449
DB01645	Genistein	DOID:127	Choroid Neoplasms	0.0202336429263354
DB00007	Leuprolide	DOID:127	Choroid Neoplasms	0.0202284311495368
DB00262	Carmustine	DOID:3068	Glioblastoma	0.0202256855777757
DB01262	Decitabine	DOID:0060058	Lymphoma	0.0202209843384401
DB00317	Gefitinib	DOID:3068	Glioblastoma	0.0202181972808989
DB01234	Dexamethasone	DOID:0060058	Lymphoma	0.0201977950378173
DB00945	Aspirin	DOID:3068	Glioblastoma	0.0201969877130423
DB01204	Mitoxantrone	DOID:0060058	Lymphoma	0.0201889726160908
DB00188	Bortezomib	DOID:3068	Glioblastoma	0.0201802275140856
DB11672	Curcumin	DOID:127	Choroid Neoplasms	0.0201318824863267
DB03843	Formaldehyde	DOID:127	Choroid Neoplasms	0.0201291522356629
DB11672	Curcumin	DOID:0060058	Lymphoma	0.0201242002268741
DB00624	Testosterone	DOID:3068	Glioblastoma	0.0200903750664131
DB00252	Phenytoin	DOID:0060060	Lymphoma, Non-Hodgkin	0.0200854386723498
DB00783	Estradiol	DOID:127	Choroid Neoplasms	0.0200758078639129
DB00564	Carbamazepine	DOID:0060058	Lymphoma	0.0200496185456664
DB04216	Quercetin	DOID:3068	Glioblastoma	0.0200490589099775
DB00396	Progesterone	DOID:127	Choroid Neoplasms	0.0200405816664232
DB11094	Vitamin D	DOID:0060058	Lymphoma	0.020024714904613
DB00860	Prednisolone	DOID:0060060	Lymphoma, Non-Hodgkin	0.0200237631845414
DB00987	Cytarabine	DOID:0060060	Lymphoma, Non-Hodgkin	0.0200231311343798
DB00136	Calcitriol	DOID:0060058	Lymphoma	0.0200125191251582
DB00262	Carmustine	DOID:0060058	Lymphoma	0.020007635068719
DB04572	Thiotepa	DOID:0060058	Lymphoma	0.0199916038788971
DB00772	Malathion	DOID:0060060	Lymphoma, Non-Hodgkin	0.019982050962584
DB00291	Chlorambucil	DOID:0060060	Lymphoma, Non-Hodgkin	0.0199792462459153
DB08865	Crizotinib	DOID:3068	Glioblastoma	0.0199780386630461
DB00290	Bleomycin	DOID:0060058	Lymphoma	0.019972755187048
DB00255	Diethylstilbestrol	DOID:127	Choroid Neoplasms	0.019966846845456
DB00675	Tamoxifen	DOID:127	Choroid Neoplasms	0.0199665720111869
DB00188	Bortezomib	DOID:0060058	Lymphoma	0.0199621770050128
DB00255	Diethylstilbestrol	DOID:0060058	Lymphoma	0.0199591645862593
DB05424	Canertinib	DOID:3068	Glioblastoma	0.0199550819297975
DB00635	Prednisone	DOID:0060060	Lymphoma, Non-Hodgkin	0.0199469456274039
DB00636	Clofibrate	DOID:127	Choroid Neoplasms	0.0199445480656068
DB00431	Hexachlorocyclohexane	DOID:0060060	Lymphoma, Non-Hodgkin	0.0199363006956172
DB01204	Mitoxantrone	DOID:0060060	Lymphoma, Non-Hodgkin	0.0199303554285172
DB08398	2-amino-1-methyl-6-phenylimidazo(4,5-b)pyridine	DOID:0060058	Lymphoma	0.0199240375045821
DB02709	Resveratrol	DOID:0060060	Lymphoma, Non-Hodgkin	0.0199127504157221
DB00993	Azathioprine	DOID:0060058	Lymphoma	0.019908955946203
DB02994	Cacodylic Acid	DOID:0060058	Lymphoma	0.0199069195868872
DB01042	Melphalan	DOID:0060060	Lymphoma, Non-Hodgkin	0.0198970498513108
DB00444	Teniposide	DOID:0060060	Lymphoma, Non-Hodgkin	0.0198708723582412
DB11663	2-(1H-indazol-4-yl)-6-(4-methanesulfonylpiperazin-1-ylmethyl)-4-morpholin-4-ylthieno(3,2-d)pyrimidine	DOID:0060058	Lymphoma	0.0198685606076959
DB13323	Trichloroethylene	DOID:0060060	Lymphoma, Non-Hodgkin	0.0198561097074083
DB00328	Indomethacin	DOID:3068	Glioblastoma	0.019853900368476
DB00851	Dacarbazine	DOID:3068	Glioblastoma	0.0198063006249213
DB00996	Gabapentin	DOID:127	Choroid Neoplasms	0.0197993289928563
DB00853	Temozolomide	DOID:3068	Glioblastoma	0.0197834733908965
DB00136	Calcitriol	DOID:0060060	Lymphoma, Non-Hodgkin	0.0197539019371272
DB00437	Allopurinol	DOID:0060060	Lymphoma, Non-Hodgkin	0.019751899307371
DB14085	Cadmium	DOID:0060060	Lymphoma, Non-Hodgkin	0.019747528556115
DB14513	Magnesium	DOID:3172	Adenoma	0.0197342877296264
DB04572	Thiotepa	DOID:0060060	Lymphoma, Non-Hodgkin	0.0197329866915056
DB00650	Leucovorin	DOID:0060058	Lymphoma	0.0197208942012218
DB00290	Bleomycin	DOID:0060060	Lymphoma, Non-Hodgkin	0.0197141380006459
DB13424	DDT	DOID:0060060	Lymphoma, Non-Hodgkin	0.0197009759622783
DB01143	Amifostine	DOID:0060060	Lymphoma, Non-Hodgkin	0.0196620052746129
DB00993	Azathioprine	DOID:0060060	Lymphoma, Non-Hodgkin	0.0196503387588968
DB00624	Testosterone	DOID:0060060	Lymphoma, Non-Hodgkin	0.0196137073699187
DB06825	Triptorelin Pamoate	DOID:127	Choroid Neoplasms	0.0196084601089602
DB01008	Busulfan	DOID:0060060	Lymphoma, Non-Hodgkin	0.0195657415801342
DB00982	Isotretinoin	DOID:0060058	Lymphoma	0.0194995482565642
DB00650	Leucovorin	DOID:0060060	Lymphoma, Non-Hodgkin	0.0194622770138445
DB00851	Dacarbazine	DOID:0060060	Lymphoma, Non-Hodgkin	0.0193296329285334
DB00943	Zalcitabine	DOID:0060058	Lymphoma	0.0193006859555646
DB04824	Phenolphthalein	DOID:0060058	Lymphoma	0.0187917612737753
DB00755	Tretinoin	DOID:9206	Barrett Esophagus	0.0180890099150623
DB13069	Nimustine	DOID:4359	Melanoma, Amelanotic	0.0180703753824457
DB00675	Tamoxifen	DOID:4359	Melanoma, Amelanotic	0.0178915611590415
DB00815	Sodium Dodecyl Sulfate	DOID:299	Adenocarcinoma	0.0178875999875795
DB12445	nitroaspirin	DOID:9206	Barrett Esophagus	0.0175769160734233
DB00851	Dacarbazine	DOID:4359	Melanoma, Amelanotic	0.0175209215233777
DB00928	Azacitidine	DOID:285	Leukemia, Hairy Cell	0.016558214792532
DB00959	Methylprednisolone	DOID:8543	Hodgkin Disease	0.0157234402663472
DB01701	propylene dichloride	DOID:4928	Cholangiocarcinoma	0.0157182820161454
DB00242	Cladribine	DOID:1037	Leukemia, Lymphoid	0.0153962351869862
DB00262	Carmustine	DOID:4928	Cholangiocarcinoma	0.0153427817194877
DB01065	Melatonin	DOID:4928	Cholangiocarcinoma	0.0152674673901013
DB01174	Phenobarbital	DOID:4928	Cholangiocarcinoma	0.0151984758142411
DB00480	Lenalidomide	DOID:707	Lymphoma, B-Cell	0.0151384606445867
DB01168	Procarbazine	DOID:8543	Hodgkin Disease	0.0150866309185155
DB00252	Phenytoin	DOID:8543	Hodgkin Disease	0.0149204569154175
DB00860	Prednisolone	DOID:8543	Hodgkin Disease	0.0148587814280584
DB00987	Cytarabine	DOID:8543	Hodgkin Disease	0.0148581493775647
DB00635	Prednisone	DOID:8543	Hodgkin Disease	0.0147819638705958
DB01204	Mitoxantrone	DOID:8543	Hodgkin Disease	0.0147653736716266
DB01168	Procarbazine	DOID:0050902	Medulloblastoma	0.0147429865881529
DB01042	Melphalan	DOID:8543	Hodgkin Disease	0.0147320680937638
DB00444	Teniposide	DOID:8543	Hodgkin Disease	0.0147058906015406
DB00262	Carmustine	DOID:8543	Hodgkin Disease	0.0145840361249848
DB04572	Thiotepa	DOID:8543	Hodgkin Disease	0.014568004934456
DB00290	Bleomycin	DOID:8543	Hodgkin Disease	0.0145491562439427
DB00428	Streptozocin	DOID:8543	Hodgkin Disease	0.0145404008283502
DB00987	Cytarabine	DOID:0050902	Medulloblastoma	0.0145145050473729
DB00398	Sorafenib	DOID:0050902	Medulloblastoma	0.014458368582904
DB00570	Vinblastine	DOID:8543	Hodgkin Disease	0.0144048007609196
DB01008	Busulfan	DOID:8543	Hodgkin Disease	0.0144007598231503
DB01042	Melphalan	DOID:0050902	Medulloblastoma	0.014388423764128
DB00755	Tretinoin	DOID:0050902	Medulloblastoma	0.0143332280101766
DB00783	Estradiol	DOID:0050902	Medulloblastoma	0.0143008823301861
DB00650	Leucovorin	DOID:8543	Hodgkin Disease	0.0142972952567807
DB01169	Arsenic Trioxide	DOID:0050902	Medulloblastoma	0.014260211829919
DB00262	Carmustine	DOID:0050902	Medulloblastoma	0.0142403917941393
DB02546	Vorinostat	DOID:0050902	Medulloblastoma	0.0142263698403865
DB04572	Thiotepa	DOID:0050902	Medulloblastoma	0.0142243606041247
DB00188	Bortezomib	DOID:0050902	Medulloblastoma	0.0141949337307351
DB00851	Dacarbazine	DOID:8543	Hodgkin Disease	0.0141646511720078
DB00603	Medroxyprogesterone Acetate	DOID:3007	Carcinoma, Ductal	0.0141266368047716
DB02709	Resveratrol	DOID:3007	Carcinoma, Ductal	0.0141099148822387
DB00888	Mechlorethamine	DOID:8543	Hodgkin Disease	0.0140854418917708
DB01008	Busulfan	DOID:0050902	Medulloblastoma	0.0140571154934149
DB11752	bryostatin 1	DOID:1040	Leukemia, Lymphocytic, Chronic, B-Cell	0.01399515724533
DB00650	Leucovorin	DOID:0050902	Medulloblastoma	0.0139536509263118
DB00853	Temozolomide	DOID:0050902	Medulloblastoma	0.0137981796074697
DB00480	Lenalidomide	DOID:9538	Multiple Myeloma	0.013480590654514
DB00282	Pamidronate	DOID:4305	Giant Cell Tumor of Bone	0.0127598580844194
DB00399	Zoledronic Acid	DOID:4305	Giant Cell Tumor of Bone	0.0124508801091742
DB06444	HU 211	DOID:3070	Glioma	0.0123679206941317
DB00630	Alendronate	DOID:4305	Giant Cell Tumor of Bone	0.0123627695055645
DB00603	Medroxyprogesterone Acetate	DOID:3319	Lymphangioleiomyomatosis	0.0110899101211252
DB04868	4-methyl-N-(3-(4-methylimidazol-1-yl)-5-(trifluoromethyl)phenyl)-3-((4-pyridin-3-ylpyrimidin-2-yl)amino)benzamide	DOID:8552	Leukemia, Myelogenous, Chronic, BCR-ABL Positive	0.0101970486373703
DB00727	Nitroglycerin	DOID:4928	Cholangiocarcinoma	0.00946528209648703
DB00608	Chloroquine	DOID:9119	Leukemia, Myeloid, Acute	0.00915185680075217
DB13964	Peanut Oil	DOID:3172	Adenoma	0.0089513514135592
DB00859	Penicillamine	DOID:2645	Mesothelioma	0.00865745082633209
DB00242	Cladribine	DOID:1040	Leukemia, Lymphocytic, Chronic, B-Cell	0.00865274340698265
DB00293	raltitrexed	DOID:2645	Mesothelioma	0.00863957791778782
DB00746	Deferoxamine	DOID:9119	Leukemia, Myeloid, Acute	0.00859668218121348
DB06287	temsirolimus	DOID:2645	Mesothelioma	0.00854842937782143
DB00959	Methylprednisolone	DOID:171	Neuroectodermal Tumors	0.00847415735288583
DB01168	Procarbazine	DOID:4844	Ependymoma	0.00846512528590817
DB00398	Sorafenib	DOID:2645	Mesothelioma	0.00845525562604612
DB00530	Erlotinib Hydrochloride	DOID:2645	Mesothelioma	0.00843884173831624
DB00361	Vinorelbine	DOID:2645	Mesothelioma	0.008417011633873
DB00399	Zoledronic Acid	DOID:2645	Mesothelioma	0.00841123594018525
DB00877	Sirolimus	DOID:2645	Mesothelioma	0.0084067022451836
DB11135	Selenium	DOID:2645	Mesothelioma	0.00840187726439714
DB05076	Fenretinide	DOID:2645	Mesothelioma	0.00835384719298373
DB11672	Curcumin	DOID:2645	Mesothelioma	0.00835384399423757
DB00860	Prednisolone	DOID:9119	Leukemia, Myeloid, Acute	0.0082898894380409
DB00822	Disulfiram	DOID:2645	Mesothelioma	0.00828954679498386
DB00987	Cytarabine	DOID:9119	Leukemia, Myeloid, Acute	0.00828925738825417
DB00398	Sorafenib	DOID:9119	Leukemia, Myeloid, Acute	0.0082331209239558
DB00317	Gefitinib	DOID:2645	Mesothelioma	0.0082297905386425
DB01262	Decitabine	DOID:9119	Leukemia, Myeloid, Acute	0.00822849340528711
DB01248	Docetaxel	DOID:9119	Leukemia, Myeloid, Acute	0.00821881717165587
DB00635	Prednisone	DOID:9119	Leukemia, Myeloid, Acute	0.00821307188148248
DB12025	triptolide	DOID:9119	Leukemia, Myeloid, Acute	0.00821197471396919
DB00945	Aspirin	DOID:2645	Mesothelioma	0.00820858096961698
DB09130	Copper	DOID:2645	Mesothelioma	0.00820721912256586
DB01234	Dexamethasone	DOID:9119	Leukemia, Myeloid, Acute	0.00820530410478151
DB01204	Mitoxantrone	DOID:9119	Leukemia, Myeloid, Acute	0.00819648168242439
DB00603	Medroxyprogesterone Acetate	DOID:9119	Leukemia, Myeloid, Acute	0.0081955985916923
DB02709	Resveratrol	DOID:9119	Leukemia, Myeloid, Acute	0.00817887666940278
DB00197	Troglitazone	DOID:9119	Leukemia, Myeloid, Acute	0.00811129772223742
DB00755	Tretinoin	DOID:9119	Leukemia, Myeloid, Acute	0.00810798035142914
DB00642	Pemetrexed	DOID:2645	Mesothelioma	0.0080801554335145
DB00554	Piroxicam	DOID:2645	Mesothelioma	0.00806244870133712
DB01169	Arsenic Trioxide	DOID:9119	Leukemia, Myeloid, Acute	0.00803496417065821
DB00313	Valproic Acid	DOID:9119	Leukemia, Myeloid, Acute	0.00803290617072951
DB11094	Vitamin D	DOID:9119	Leukemia, Myeloid, Acute	0.00803222397110828
DB00136	Calcitriol	DOID:9119	Leukemia, Myeloid, Acute	0.00802002819133909
DB00437	Allopurinol	DOID:9119	Leukemia, Myeloid, Acute	0.00801802556106237
DB00523	Alitretinoin	DOID:9119	Leukemia, Myeloid, Acute	0.00798395499398188
DB00977	Ethinyl Estradiol	DOID:2645	Mesothelioma	0.00797592605244803
DB00188	Bortezomib	DOID:9119	Leukemia, Myeloid, Acute	0.00796968607158268
DB00262	Carmustine	DOID:4844	Ependymoma	0.00796253049277764
DB00928	Azacitidine	DOID:9119	Leukemia, Myeloid, Acute	0.00792980675741885
DB03496	alvocidib	DOID:9119	Leukemia, Myeloid, Acute	0.00786991227922931
DB01005	Hydroxyurea	DOID:9119	Leukemia, Myeloid, Acute	0.00786432389152294
DB00987	Cytarabine	DOID:3247	Rhabdomyosarcoma	0.00783187766370465
DB01008	Busulfan	DOID:9119	Leukemia, Myeloid, Acute	0.00783186783490555
DB01393	Bezafibrate	DOID:9119	Leukemia, Myeloid, Acute	0.00780629764035892
DB01262	Decitabine	DOID:3247	Rhabdomyosarcoma	0.0077711136806772
DB08865	Crizotinib	DOID:9119	Leukemia, Myeloid, Acute	0.00776749722010885
DB00970	Dactinomycin	DOID:3247	Rhabdomyosarcoma	0.00776273228602866
DB01204	Mitoxantrone	DOID:3247	Rhabdomyosarcoma	0.00773910195799212
DB06824	Trientine	DOID:2645	Mesothelioma	0.00773371782282242
DB01042	Melphalan	DOID:3247	Rhabdomyosarcoma	0.00770579638067472
DB00812	Phenylbutazone	DOID:9119	Leukemia, Myeloid, Acute	0.00766231994110624
DB00755	Tretinoin	DOID:3247	Rhabdomyosarcoma	0.00765060062649505
DB00328	Indomethacin	DOID:9119	Leukemia, Myeloid, Acute	0.00764335892552372
DB02901	Dihydrotestosterone	DOID:11612	Polycystic Ovary Syndrome	0.00761981769238487
DB00783	Estradiol	DOID:3247	Rhabdomyosarcoma	0.0076182549464975
DB00313	Valproic Acid	DOID:3247	Rhabdomyosarcoma	0.00757552644647132
DB00188	Bortezomib	DOID:3247	Rhabdomyosarcoma	0.00751230634653046
DB11663	2-(1H-indazol-4-yl)-6-(4-methanesulfonylpiperazin-1-ylmethyl)-4-morpholin-4-ylthieno(3,2-d)pyrimidine	DOID:3247	Rhabdomyosarcoma	0.00741868994979269
DB01168	Procarbazine	DOID:3069	Astrocytoma	0.00741668801626862
DB09073	palbociclib	DOID:9119	Leukemia, Myeloid, Acute	0.00740960835998185
DB14574	Cobalt	DOID:3247	Rhabdomyosarcoma	0.00740542203925267
DB00570	Vinblastine	DOID:3247	Rhabdomyosarcoma	0.00737852904734817
DB02546	Vorinostat	DOID:3246	Rhabdomyosarcoma, Embryonal	0.00734910370709221
DB00336	Nitrofurazone	DOID:4440	Seminoma	0.00732568035447114
DB04572	Thiotepa	DOID:171	Neuroectodermal Tumors	0.00731872202070507
DB00188	Bortezomib	DOID:3246	Rhabdomyosarcoma, Embryonal	0.00731766759737686
DB01168	Procarbazine	DOID:707	Lymphoma, B-Cell	0.00721944020632605
DB00290	Bleomycin	DOID:2994	Neoplasms, Germ Cell and Embryonal	0.00717723977045628
DB00851	Dacarbazine	DOID:3247	Rhabdomyosarcoma	0.00713837945747988
DB00864	Tacrolimus	DOID:707	Lymphoma, B-Cell	0.0070787608453581
DB00688	Mycophenolic Acid	DOID:707	Lymphoma, B-Cell	0.00706829234860065
DB00636	Clofibrate	DOID:3507	Dermatofibrosarcoma	0.00705485406118091
DB00570	Vinblastine	DOID:2994	Neoplasms, Germ Cell and Embryonal	0.00703288428786655
DB13323	Trichloroethylene	DOID:3069	Astrocytoma	0.00702118504815088
DB00860	Prednisolone	DOID:707	Lymphoma, B-Cell	0.00699159071503699
DB00987	Cytarabine	DOID:707	Lymphoma, B-Cell	0.00699095866530888
DB00635	Prednisone	DOID:707	Lymphoma, B-Cell	0.00691477315823343
DB00262	Carmustine	DOID:3069	Astrocytoma	0.00691409322187644
DB02709	Resveratrol	DOID:707	Lymphoma, B-Cell	0.00688057794648769
DB01042	Melphalan	DOID:707	Lymphoma, B-Cell	0.00686487738275856
DB03057	Malondialdehyde	DOID:8552	Leukemia, Myelogenous, Chronic, BCR-ABL Positive	0.00679795649461203
DB02546	Vorinostat	DOID:707	Lymphoma, B-Cell	0.00670282345813069
DB00188	Bortezomib	DOID:707	Lymphoma, B-Cell	0.00667138734891095
DB00328	Indomethacin	DOID:350	Dermatofibrosarcoma	0.00662384294331
DB00993	Azathioprine	DOID:707	Lymphoma, B-Cell	0.00661816629006386
DB09073	palbociclib	DOID:2994	Neoplasms, Germ Cell and Embryonal	0.00660658387649251
DB11663	2-(1H-indazol-4-yl)-6-(4-methanesulfonylpiperazin-1-ylmethyl)-4-morpholin-4-ylthieno(3,2-d)pyrimidine	DOID:707	Lymphoma, B-Cell	0.00657777095181258
DB03496	alvocidib	DOID:707	Lymphoma, B-Cell	0.00657161355705673
DB00641	Simvastatin	DOID:707	Lymphoma, B-Cell	0.0065512215370588
DB01008	Busulfan	DOID:707	Lymphoma, B-Cell	0.00653356911169913
DB00853	Temozolomide	DOID:3069	Astrocytoma	0.00647188103531517
DB00860	Prednisolone	DOID:8584	Burkitt Lymphoma	0.00641966706539234
DB00987	Cytarabine	DOID:8584	Burkitt Lymphoma	0.00641903501546705
DB00635	Prednisone	DOID:8584	Burkitt Lymphoma	0.00634284950834898
DB01234	Dexamethasone	DOID:8584	Burkitt Lymphoma	0.00633508173198463
DB01042	Melphalan	DOID:8584	Burkitt Lymphoma	0.00629295373243179
DB00959	Methylprednisolone	DOID:9538	Multiple Myeloma	0.00619837956310567
DB01169	Arsenic Trioxide	DOID:8584	Burkitt Lymphoma	0.00616474179867756
DB00890	Dienestrol	DOID:299	Adenocarcinoma	0.00594888898303605
DB01168	Procarbazine	DOID:299	Adenocarcinoma	0.00590202058511915
DB00650	Leucovorin	DOID:8584	Burkitt Lymphoma	0.00585818089473369
DB00293	raltitrexed	DOID:299	Adenocarcinoma	0.00580172487326527
DB11716	Misonidazole	DOID:299	Adenocarcinoma	0.00575430845148452
DB08059	Wortmannin	DOID:299	Adenocarcinoma	0.00575059291770676
DB00860	Prednisolone	DOID:299	Adenocarcinoma	0.00567417109432169
DB00291	Chlorambucil	DOID:299	Adenocarcinoma	0.00562965415565832
DB01645	Genistein	DOID:299	Adenocarcinoma	0.00561775138960909
DB00007	Leuprolide	DOID:299	Adenocarcinoma	0.00561253961164967
DB01248	Docetaxel	DOID:299	Adenocarcinoma	0.00560309882739309
DB00530	Erlotinib Hydrochloride	DOID:299	Adenocarcinoma	0.00560098869372707
DB00544	Fluorouracil	DOID:299	Adenocarcinoma	0.0056001729605625
DB00635	Prednisone	DOID:299	Adenocarcinoma	0.00559735353709625
DB11529	Melengestrol Acetate	DOID:299	Adenocarcinoma	0.00559448080178706
DB04827	Urethane	DOID:299	Adenocarcinoma	0.00558807244443029
DB00603	Medroxyprogesterone Acetate	DOID:299	Adenocarcinoma	0.00557988024807079
DB00361	Vinorelbine	DOID:299	Adenocarcinoma	0.00557915858929627
DB02709	Resveratrol	DOID:299	Adenocarcinoma	0.0055631583258168
DB01168	Procarbazine	DOID:9538	Multiple Myeloma	0.00556157021568628
DB01042	Melphalan	DOID:299	Adenocarcinoma	0.00554745776210721
DB00499	Flutamide	DOID:299	Adenocarcinoma	0.00554278694222701
DB01151	Desipramine	DOID:299	Adenocarcinoma	0.00554266709866082
DB00282	Pamidronate	DOID:9538	Multiple Myeloma	0.00554191050085508
DB00763	Methimazole	DOID:299	Adenocarcinoma	0.0055337645178585
DB05076	Fenretinide	DOID:299	Adenocarcinoma	0.0055159941477231
DB03843	Formaldehyde	DOID:299	Adenocarcinoma	0.00551326069833449
DB00357	Aminoglutethimide	DOID:299	Adenocarcinoma	0.0054793910657839
DB00305	Mitomycin	DOID:299	Adenocarcinoma	0.00547862106015442
DB00783	Estradiol	DOID:299	Adenocarcinoma	0.00545991632658707
DB01436	alfacalcidol	DOID:299	Adenocarcinoma	0.00544975183574916
DB03568	Butyric Acid	DOID:299	Adenocarcinoma	0.00544472770505235
DB00396	Progesterone	DOID:299	Adenocarcinoma	0.00542469012961524
DB01169	Arsenic Trioxide	DOID:299	Adenocarcinoma	0.00541924582705269
DB00313	Valproic Acid	DOID:299	Adenocarcinoma	0.00541718782679092
DB01593	Zinc	DOID:9538	Multiple Myeloma	0.00540452432838547
DB00262	Carmustine	DOID:299	Adenocarcinoma	0.0053994257912108
DB00252	Phenytoin	DOID:9538	Multiple Myeloma	0.00539539621207643
DB00317	Gefitinib	DOID:299	Adenocarcinoma	0.00539193749438196
DB02546	Vorinostat	DOID:299	Adenocarcinoma	0.00538540383728216
DB00945	Aspirin	DOID:299	Adenocarcinoma	0.00537072792547191
DB00882	Clomiphene	DOID:299	Adenocarcinoma	0.00537014901437684
DB09153	Sodium Chloride	DOID:299	Adenocarcinoma	0.00536783932454545
DB00428	Streptozocin	DOID:299	Adenocarcinoma	0.00535579049499004
DB00255	Diethylstilbestrol	DOID:299	Adenocarcinoma	0.00535095530923426
DB00675	Tamoxifen	DOID:299	Adenocarcinoma	0.00535068047423328
DB00481	Raloxifene Hydrochloride	DOID:9538	Multiple Myeloma	0.00534944478058099
DB00183	Pentagastrin	DOID:299	Adenocarcinoma	0.00534679396166129
DB00860	Prednisolone	DOID:9538	Multiple Myeloma	0.00533372072452378
DB00987	Cytarabine	DOID:9538	Multiple Myeloma	0.00533308867461803
DB12418	Saccharin	DOID:299	Adenocarcinoma	0.00533109152693436
DB01065	Melatonin	DOID:299	Adenocarcinoma	0.00532411146233427
DB08398	2-amino-1-methyl-6-phenylimidazo(4,5-b)pyridine	DOID:299	Adenocarcinoma	0.00531582822780043
DB00993	Azathioprine	DOID:299	Adenocarcinoma	0.00530074666831117
DB00482	Celecoxib	DOID:299	Adenocarcinoma	0.00529675975568891
DB00201	Caffeine	DOID:299	Adenocarcinoma	0.00528303263975784
DB01262	Decitabine	DOID:9538	Multiple Myeloma	0.00527232469224428
DB00257	Clotrimazole	DOID:299	Adenocarcinoma	0.00527098285816487
DB01380	Cortisone	DOID:299	Adenocarcinoma	0.0052706449084229
DB00624	Testosterone	DOID:299	Adenocarcinoma	0.00526411527925132
DB01248	Docetaxel	DOID:9538	Multiple Myeloma	0.00526264845825244
DB06543	astaxanthine	DOID:299	Adenocarcinoma	0.00526236270255778
DB00635	Prednisone	DOID:9538	Multiple Myeloma	0.00525690316744312
DB12025	triptolide	DOID:9538	Multiple Myeloma	0.00525580600109867
DB01174	Phenobarbital	DOID:299	Adenocarcinoma	0.00525511988646157
DB01234	Dexamethasone	DOID:9538	Multiple Myeloma	0.0052491353916996
DB01005	Hydroxyurea	DOID:299	Adenocarcinoma	0.00524860554806308
DB04066	trans-3-(4'-hydroxyphenyl)-2-propenoic acid	DOID:299	Adenocarcinoma	0.00524008007889334
DB00399	Zoledronic Acid	DOID:9538	Multiple Myeloma	0.00523293252568093
DB00877	Sirolimus	DOID:9538	Multiple Myeloma	0.00522839883143069
DB02709	Resveratrol	DOID:9538	Multiple Myeloma	0.00522270795579329
DB05294	N-(4-bromo-2-fluorophenyl)-6-methoxy-7-((1-methylpiperidin-4-yl)methoxy)quinazolin-4-amine	DOID:299	Adenocarcinoma	0.00521932586202292
DB13853	Anethole Trithione	DOID:299	Adenocarcinoma	0.00520968002046897
DB01101	Capecitabine	DOID:299	Adenocarcinoma	0.00520959009977231
DB01042	Melphalan	DOID:9538	Multiple Myeloma	0.00520700739161652
DB00996	Gabapentin	DOID:299	Adenocarcinoma	0.00518343745592622
DB11672	Curcumin	DOID:9538	Multiple Myeloma	0.00517554057969596
DB00755	Tretinoin	DOID:9538	Multiple Myeloma	0.0051518116374111
DB08865	Crizotinib	DOID:299	Adenocarcinoma	0.00515177887563647
DB00605	Sulindac	DOID:299	Adenocarcinoma	0.00514018245227445
DB00977	Ethinyl Estradiol	DOID:299	Adenocarcinoma	0.0051380730081946
DB00262	Carmustine	DOID:3192	Neurilemmoma	0.00513105662786719
DB00917	Dinoprostone	DOID:9538	Multiple Myeloma	0.00512597456515165
DB00650	Leucovorin	DOID:299	Adenocarcinoma	0.00511268492333174
DB06774	Capsaicin	DOID:9538	Multiple Myeloma	0.0051030383467622
DB00104	Octreotide	DOID:299	Adenocarcinoma	0.00510020662527646
DB01169	Arsenic Trioxide	DOID:9538	Multiple Myeloma	0.00507879545766157
DB04743	nimesulide	DOID:299	Adenocarcinoma	0.00507648247026173
DB00136	Calcitriol	DOID:9538	Multiple Myeloma	0.00506385947774026
DB00262	Carmustine	DOID:9538	Multiple Myeloma	0.00505897542198488
DB04572	Thiotepa	DOID:9538	Multiple Myeloma	0.0050429442314285
DB00328	Indomethacin	DOID:299	Adenocarcinoma	0.00502764058182583
DB00682	Warfarin	DOID:9538	Multiple Myeloma	0.00502418436760967
DB01050	Ibuprofen	DOID:299	Adenocarcinoma	0.00502299731443569
DB06724	Calcium Carbonate	DOID:299	Adenocarcinoma	0.00502235031759826
DB13182	daidzein	DOID:299	Adenocarcinoma	0.00501518265708425
DB00188	Bortezomib	DOID:9538	Multiple Myeloma	0.00501351735829827
DB00675	Tamoxifen	DOID:9538	Multiple Myeloma	0.00501023010437853
DB06825	Triptorelin Pamoate	DOID:299	Adenocarcinoma	0.00499256857185051
DB00655	Estrone	DOID:299	Adenocarcinoma	0.00499201010977748
DB00851	Dacarbazine	DOID:299	Adenocarcinoma	0.00498004083832084
DB00928	Azacitidine	DOID:9538	Multiple Myeloma	0.00497363804399411
DB00162	Vitamin A	DOID:9538	Multiple Myeloma	0.00496267449903689
DB00482	Celecoxib	DOID:9538	Multiple Myeloma	0.00495630938664773
DB11663	2-(1H-indazol-4-yl)-6-(4-methanesulfonylpiperazin-1-ylmethyl)-4-morpholin-4-ylthieno(3,2-d)pyrimidine	DOID:9538	Multiple Myeloma	0.00491990096063324
DB00322	Floxuridine	DOID:299	Adenocarcinoma	0.00490319449479672
DB07232	veliparib	DOID:299	Adenocarcinoma	0.0049018444429131
DB00951	Isoniazid	DOID:299	Adenocarcinoma	0.00489653510797074
DB01008	Busulfan	DOID:9538	Multiple Myeloma	0.00487569912029064
DB04786	Suramin	DOID:9538	Multiple Myeloma	0.00462608507079123
DB04930	Permethrin	DOID:9538	Multiple Myeloma	0.00461933266746319
DB04960	tipifarnib	DOID:9538	Multiple Myeloma	0.00460669671444327
DB01168	Procarbazine	DOID:3181	Oligodendroglioma	0.00453866495120483
DB09153	Sodium Chloride	DOID:899	Cervical Intraepithelial Neoplasia	0.00441566666817641
DB01356	Lithium	DOID:255	Hemangioma	0.00406718975626488
DB00262	Carmustine	DOID:3181	Oligodendroglioma	0.00403607015680576
DB04572	Thiotepa	DOID:3181	Oligodendroglioma	0.00402003896710736
DB15334	biochanin A	DOID:3068	Glioblastoma	0.00399568573456301
DB00860	Prednisolone	DOID:255	Hemangioma	0.00393222860728306
DB00780	Phenelzine	DOID:255	Hemangioma	0.00387325541186825
DB00898	Ethanol	DOID:255	Hemangioma	0.00387141360532341
DB00635	Prednisone	DOID:255	Hemangioma	0.00385541105027522
DB08398	2-amino-1-methyl-6-phenylimidazo(4,5-b)pyridine	DOID:4236	Carcinosarcoma	0.00383934781289765
DB04216	Quercetin	DOID:4236	Carcinosarcoma	0.00374631870838362
DB00313	Valproic Acid	DOID:255	Hemangioma	0.00367524534047705
DB00853	Temozolomide	DOID:3181	Oligodendroglioma	0.00359385797040526
DB00993	Azathioprine	DOID:255	Hemangioma	0.00355880418143064
DB01593	Zinc	DOID:11612	Polycystic Ovary Syndrome	0.00328575151577928
DB00331	Metformin	DOID:11612	Polycystic Ovary Syndrome	0.00323716995538516
DB11135	Selenium	DOID:11612	Polycystic Ovary Syndrome	0.00310480103794211
DB02709	Resveratrol	DOID:11612	Polycystic Ovary Syndrome	0.00310393514305565
DB00499	Flutamide	DOID:11612	Polycystic Ovary Syndrome	0.00308356376007248
DB00197	Troglitazone	DOID:11612	Polycystic Ovary Syndrome	0.00303635619507139
DB00126	Ascorbic Acid	DOID:11612	Polycystic Ovary Syndrome	0.00303118620494294
DB01083	Orlistat	DOID:11612	Polycystic Ovary Syndrome	0.00303015958144472
DB00783	Estradiol	DOID:11612	Polycystic Ovary Syndrome	0.00300069314427267
DB04839	Cyproterone Acetate	DOID:11612	Polycystic Ovary Syndrome	0.0029884187174857
DB00396	Progesterone	DOID:11612	Polycystic Ovary Syndrome	0.00296546694633539
DB00313	Valproic Acid	DOID:11612	Polycystic Ovary Syndrome	0.00295796464441524
DB00158	Folic Acid	DOID:11612	Polycystic Ovary Syndrome	0.00292852724158434
DB00882	Clomiphene	DOID:11612	Polycystic Ovary Syndrome	0.00291092583226318
DB05109	Trabectedin	DOID:4235	Sarcoma	0.00290565823132551
DB01006	Letrozole	DOID:11612	Polycystic Ovary Syndrome	0.00289569128893055
DB00624	Testosterone	DOID:11612	Polycystic Ovary Syndrome	0.00280489209735171
DB00641	Simvastatin	DOID:11612	Polycystic Ovary Syndrome	0.0027745787335788
DB00227	Lovastatin	DOID:4235	Sarcoma	0.00275462928579264
DB04539	glyphosate	DOID:11612	Polycystic Ovary Syndrome	0.00273457194666173
DB01393	Bezafibrate	DOID:11612	Polycystic Ovary Syndrome	0.00273135611412369
DB01248	Docetaxel	DOID:4235	Sarcoma	0.00272305661726326
DB00544	Fluorouracil	DOID:4235	Sarcoma	0.00272013074892809
DB00603	Medroxyprogesterone Acetate	DOID:4235	Sarcoma	0.00269983803631026
DB00977	Ethinyl Estradiol	DOID:11612	Polycystic Ovary Syndrome	0.00267884982566349
DB11672	Curcumin	DOID:4235	Sarcoma	0.00263594873774222
DB00917	Dinoprostone	DOID:4235	Sarcoma	0.00258638272294389
DB00412	Rosiglitazone	DOID:11612	Polycystic Ovary Syndrome	0.00254927246231054
DB13178	Inositol	DOID:11612	Polycystic Ovary Syndrome	0.00251044065275421
DB00945	Aspirin	DOID:349	Carcinoma, Signet Ring Cell	0.00250889795096922
DB00428	Streptozocin	DOID:4235	Sarcoma	0.00247574828410704
DB00928	Azacitidine	DOID:4235	Sarcoma	0.0024340462017455
DB00201	Caffeine	DOID:4235	Sarcoma	0.00240299042844496
DB01033	Mercaptopurine	DOID:9119	Leukemia, Myeloid, Acute	0.00236042240702785
DB00501	Cimetidine	DOID:349	Carcinoma, Signet Ring Cell	0.00235778765638441
DB00650	Leucovorin	DOID:4235	Sarcoma	0.00223264271246117
DB00851	Dacarbazine	DOID:4235	Sarcoma	0.00209999862703638
DB00255	Diethylstilbestrol	DOID:4468	Adenocarcinoma, Clear Cell	0.00194016461512971
DB00987	Cytarabine	DOID:1037	Leukemia, Lymphoid	0.00193795242518293
DB00291	Chlorambucil	DOID:1037	Leukemia, Lymphoid	0.00189406753659851
DB00635	Prednisone	DOID:1037	Leukemia, Lymphoid	0.00186176691775222
DB01204	Mitoxantrone	DOID:1037	Leukemia, Lymphoid	0.00184517671939845
DB02709	Resveratrol	DOID:1037	Leukemia, Lymphoid	0.00182757170639371
DB01168	Procarbazine	DOID:5241	Hemangioblastoma	0.00180150628369326
DB00126	Ascorbic Acid	DOID:1037	Leukemia, Lymphoid	0.00175482276900842
DB01169	Arsenic Trioxide	DOID:1037	Leukemia, Lymphoid	0.00168365920823978
DB00136	Calcitriol	DOID:1037	Leukemia, Lymphoid	0.00166872322828473
DB00437	Allopurinol	DOID:1037	Leukemia, Lymphoid	0.00166672059820874
DB04572	Thiotepa	DOID:1037	Leukemia, Lymphoid	0.00164780798198896
DB00755	Tretinoin	DOID:3308	Carcinoma, Embryonal	0.00160970082276526
DB03496	alvocidib	DOID:1037	Leukemia, Lymphoid	0.0015186073163508
DB01005	Hydroxyurea	DOID:1037	Leukemia, Lymphoid	0.00151301892790192
DB00277	Theophylline	DOID:1037	Leukemia, Lymphoid	0.00149248756070088
DB00290	Bleomycin	DOID:3308	Carcinoma, Embryonal	0.00148198472575691
DB00987	Cytarabine	DOID:715	Leukemia, T-Cell	0.00137724716251055
DB00570	Vinblastine	DOID:3308	Carcinoma, Embryonal	0.00133762924330396
DB02709	Resveratrol	DOID:715	Leukemia, T-Cell	0.00126686644445497
DB12881	indole-3-carbinol	DOID:5119	Ovarian Cysts	0.00116053062743395
DB01169	Arsenic Trioxide	DOID:715	Leukemia, T-Cell	0.00112295394592179
DB01094	hesperetin	DOID:299	Adenocarcinoma	0.00106138226091437
DB00783	Estradiol	DOID:5119	Ovarian Cysts	0.00095685159204164
DB00396	Progesterone	DOID:5119	Ovarian Cysts	0.000921625394269564
DB01006	Letrozole	DOID:5119	Ovarian Cysts	0.000851849737410058
DB00675	Tamoxifen	DOID:5119	Ovarian Cysts	0.000847615739701178
DB11094	Vitamin D	DOID:2512	Basal Cell Nevus Syndrome	0.000493554216817758
DB00987	Cytarabine	DOID:8864	Leukemia, Monocytic, Acute	-0.000600262871997527
DB02709	Resveratrol	DOID:8864	Leukemia, Monocytic, Acute	-0.000710643590571804
DB01169	Arsenic Trioxide	DOID:8864	Leukemia, Monocytic, Acute	-0.000854556089076565
DB00220	Nelfinavir	DOID:3962	Adenocarcinoma, Follicular	-0.00105702658157112
DB00252	Phenytoin	DOID:687	Hepatoblastoma	-0.00203623177709931
DB00544	Fluorouracil	DOID:687	Hepatoblastoma	-0.00217190539875576
DB00661	Verapamil	DOID:687	Hepatoblastoma	-0.00219344907810646
DB01174	Phenobarbital	DOID:687	Hepatoblastoma	-0.00251695847231313
DB00842	Oxazepam	DOID:687	Hepatoblastoma	-0.00264436474160199
DB00742	Mannitol	DOID:3070	Glioma	-0.0026850037760565
DB00252	Phenytoin	DOID:769	Neuroblastoma	-0.00283308532132241
DB00586	Diclofenac	DOID:769	Neuroblastoma	-0.00290087446892971
DB01262	Decitabine	DOID:769	Neuroblastoma	-0.00295615684246018
DB01042	Melphalan	DOID:769	Neuroblastoma	-0.00302147414248752
DB00197	Troglitazone	DOID:769	Neuroblastoma	-0.00307335252549388
DB01169	Arsenic Trioxide	DOID:769	Neuroblastoma	-0.00314968607620267
DB04572	Thiotepa	DOID:769	Neuroblastoma	-0.0031855373024011
DB00188	Bortezomib	DOID:769	Neuroblastoma	-0.00321496417639731
DB00482	Celecoxib	DOID:769	Neuroblastoma	-0.00327217214789686
DB01008	Busulfan	DOID:769	Neuroblastoma	-0.00335278241337287
DB08865	Crizotinib	DOID:769	Neuroblastoma	-0.00341715302734889
DB03733	ethylene dichloride	DOID:3172	Adenoma	-0.00343309448392057
DB00851	Dacarbazine	DOID:769	Neuroblastoma	-0.00358889106519032
DB00853	Temozolomide	DOID:769	Neuroblastoma	-0.0036117182988332
DB00982	Isotretinoin	DOID:769	Neuroblastoma	-0.00367759292442314
DB00753	Isoflurane	DOID:3172	Adenoma	-0.00393415717994481
DB00959	Methylprednisolone	DOID:1040	Leukemia, Lymphocytic, Chronic, B-Cell	-0.00394024846639249
DB00175	Pravastatin	DOID:3172	Adenoma	-0.00395730609627263
DB01033	Mercaptopurine	DOID:1037	Leukemia, Lymphoid	-0.00399088255619526
DB09276	Gold Sodium Thiomalate	DOID:3172	Adenoma	-0.00408727511830529
DB00712	Flurbiprofen	DOID:3172	Adenoma	-0.00415845398423551
DB06510	muraglitazar	DOID:3172	Adenoma	-0.00417722217798842
DB00780	Phenelzine	DOID:3172	Adenoma	-0.00419204111436442
DB00898	Ethanol	DOID:3172	Adenoma	-0.00419388292078713
DB01234	Dexamethasone	DOID:3172	Adenoma	-0.00421765325231869
DB04827	Urethane	DOID:3172	Adenoma	-0.00421916656805097
DB12116	epigallocatechin gallate	DOID:3172	Adenoma	-0.00421934997978477
DB00603	Medroxyprogesterone Acetate	DOID:3172	Adenoma	-0.00422735876540168
DB12662	naveglitazar	DOID:3355	Fibrosarcoma	-0.00423676023425332
DB02709	Resveratrol	DOID:3172	Adenoma	-0.004244080687947
DB00763	Methimazole	DOID:3172	Adenoma	-0.00427347449553048
DB11672	Curcumin	DOID:3172	Adenoma	-0.00429124806360202
DB03843	Formaldehyde	DOID:3172	Adenoma	-0.0042939783141752
DB00158	Folic Acid	DOID:3172	Adenoma	-0.0044194885889671
DB08809	Dichloroacetic Acid	DOID:3172	Adenoma	-0.00442610375163719
DB00945	Aspirin	DOID:3172	Adenoma	-0.0044365110873895
DB01168	Procarbazine	DOID:3070	Glioma	-0.00446682333033763
DB01065	Melatonin	DOID:3172	Adenoma	-0.00448312755141176
DB08398	2-amino-1-methyl-6-phenylimidazo(4,5-b)pyridine	DOID:3172	Adenoma	-0.0044914107854571
DB11082	Coal Tar	DOID:3172	Adenoma	-0.0044974361831108
DB00927	Famotidine	DOID:3172	Adenoma	-0.00450532856714334
DB02994	Cacodylic Acid	DOID:3172	Adenoma	-0.00450852870395133
DB00995	Auranofin	DOID:3172	Adenoma	-0.00451352238080292
DB00201	Caffeine	DOID:3172	Adenoma	-0.00452420637343218
DB01200	Bromocriptine	DOID:3172	Adenoma	-0.00452925719850681
DB11119	Sodium Iodide	DOID:3070	Glioma	-0.00453856342057355
DB01174	Phenobarbital	DOID:3172	Adenoma	-0.0045521191261245
DB00554	Piroxicam	DOID:3172	Adenoma	-0.00458264335698564
DB01234	Dexamethasone	DOID:3355	Fibrosarcoma	-0.00458676559064317
DB01393	Bezafibrate	DOID:3172	Adenoma	-0.0046166597165521
DB00996	Gabapentin	DOID:3172	Adenoma	-0.00462380155731266
DB01593	Zinc	DOID:3070	Glioma	-0.00462386921724098
DB00925	Phenoxybenzamine	DOID:1040	Leukemia, Lymphocytic, Chronic, B-Cell	-0.00462833301580243
DB00605	Sulindac	DOID:3172	Adenoma	-0.00466705656018549
DB00842	Oxazepam	DOID:3172	Adenoma	-0.00467952539589343
DB00313	Valproic Acid	DOID:1618	Fibroadenoma	-0.00469548408613383
DB00104	Octreotide	DOID:3172	Adenoma	-0.00470703238772972
DB01582	Sulfamethazine	DOID:3172	Adenoma	-0.00472925372865905
DB00252	Phenytoin	DOID:1040	Leukemia, Lymphocytic, Chronic, B-Cell	-0.00474323181789425
DB01169	Arsenic Trioxide	DOID:3355	Fibrosarcoma	-0.00475710552436946
DB01248	Docetaxel	DOID:3070	Glioma	-0.00476574508713243
DB02656	2-(4-morpholinyl)-8-phenyl-4H-1-benzopyran-4-one	DOID:3070	Glioma	-0.00476697788310085
DB00530	Erlotinib Hydrochloride	DOID:3070	Glioma	-0.00476785522119636
DB00544	Fluorouracil	DOID:3070	Glioma	-0.00476867095548892
DB01234	Dexamethasone	DOID:3070	Glioma	-0.00477925815477951
DB00328	Indomethacin	DOID:3172	Adenoma	-0.00477959843171858
DB11152	Trichloroacetic Acid	DOID:3172	Adenoma	-0.00479142183546175
DB00987	Cytarabine	DOID:1040	Leukemia, Lymphocytic, Chronic, B-Cell	-0.00480553935454262
DB02709	Resveratrol	DOID:3070	Glioma	-0.00480568559025594
DB01042	Melphalan	DOID:3070	Glioma	-0.00482138615415915
DB13178	Inositol	DOID:3172	Adenoma	-0.00483757517734604
DB08895	tofacitinib	DOID:3172	Adenoma	-0.00484485560031098
DB04930	Permethrin	DOID:3172	Adenoma	-0.00484745597611545
DB00291	Chlorambucil	DOID:1040	Leukemia, Lymphocytic, Chronic, B-Cell	-0.00484942424322474
DB00853	Temozolomide	DOID:3172	Adenoma	-0.00485002540913913
DB14001	alpha-Tocopherol	DOID:3070	Glioma	-0.00485788391891982
DB00197	Troglitazone	DOID:3070	Glioma	-0.00487326453781032
DB00126	Ascorbic Acid	DOID:3070	Glioma	-0.00487843452728507
DB07352	Apigenin	DOID:3070	Glioma	-0.00489662996070992
DB01204	Mitoxantrone	DOID:1040	Leukemia, Lymphocytic, Chronic, B-Cell	-0.00489831506025071
DB00603	Medroxyprogesterone Acetate	DOID:1040	Leukemia, Lymphocytic, Chronic, B-Cell	-0.00489919815097837
DB00877	Sirolimus	DOID:1040	Leukemia, Lymphocytic, Chronic, B-Cell	-0.00491022919801418
DB01169	Arsenic Trioxide	DOID:3070	Glioma	-0.00494959808827043
DB00136	Calcitriol	DOID:3070	Glioma	-0.0049645340681189
DB00262	Carmustine	DOID:3070	Glioma	-0.00496941812427041
DB04572	Thiotepa	DOID:3070	Glioma	-0.00498544931437204
DB01083	Orlistat	DOID:1040	Leukemia, Lymphocytic, Chronic, B-Cell	-0.00498969563501559
DB06755	beta Carotene	DOID:3070	Glioma	-0.00499793017133863
DB00188	Bortezomib	DOID:3070	Glioma	-0.00501487618827143
DB00675	Tamoxifen	DOID:3070	Glioma	-0.00501816344079673
DB00822	Disulfiram	DOID:1040	Leukemia, Lymphocytic, Chronic, B-Cell	-0.00502738464759398
DB00564	Carbamazepine	DOID:1040	Leukemia, Lymphocytic, Chronic, B-Cell	-0.00503766913125334
DB01169	Arsenic Trioxide	DOID:1040	Leukemia, Lymphocytic, Chronic, B-Cell	-0.0050598325714458
DB00641	Simvastatin	DOID:3070	Glioma	-0.00513504199982871
DB04216	Quercetin	DOID:3070	Glioma	-0.00514604479377754
DB00328	Indomethacin	DOID:3355	Fibrosarcoma	-0.005148710769845
DB03496	alvocidib	DOID:1040	Leukemia, Lymphocytic, Chronic, B-Cell	-0.00522488446359768
DB00277	Theophylline	DOID:1040	Leukemia, Lymphocytic, Chronic, B-Cell	-0.00525100421926359
DB00650	Leucovorin	DOID:3070	Glioma	-0.00525615899184393
DB01393	Bezafibrate	DOID:1040	Leukemia, Lymphocytic, Chronic, B-Cell	-0.00528849910259774
DB00328	Indomethacin	DOID:3070	Glioma	-0.00534120333357544
DB00853	Temozolomide	DOID:3070	Glioma	-0.00541163031169321
DB13950	Win 55212-2	DOID:3070	Glioma	-0.00542506988756495
DB01219	Dantrolene	DOID:1040	Leukemia, Lymphocytic, Chronic, B-Cell	-0.00544008966883789
DB12072	orantinib	DOID:3070	Glioma	-0.00546002252322362
DB06176	romidepsin	DOID:2671	Carcinoma, Transitional Cell	-0.00581539500471715
DB04655	metoprine	DOID:299	Adenocarcinoma	-0.00605519967404131
DB08398	2-amino-1-methyl-6-phenylimidazo(4,5-b)pyridine	DOID:8719	Carcinoma in Situ	-0.00647803651909671
DB00938	Salmeterol Xinafoate	DOID:4310	Smooth Muscle Tumor	-0.00799187803571675
DB12298	5-hydroxymethylfurfural	DOID:139	Papilloma	-0.00801104735035372
DB06510	muraglitazar	DOID:139	Papilloma	-0.00804404039646576
DB00795	Sulfasalazine	DOID:139	Papilloma	-0.00804560933889329
DB04365	Arecoline	DOID:139	Papilloma	-0.00806304276267698
DB01483	Barbital	DOID:139	Papilloma	-0.00813072546351887
DB00126	Ascorbic Acid	DOID:139	Papilloma	-0.00818364784431411
DB06774	Capsaicin	DOID:139	Papilloma	-0.00823056851672108
DB08809	Dichloroacetic Acid	DOID:139	Papilloma	-0.00829292197026019
DB06767	Ammonium Chloride	DOID:139	Papilloma	-0.00829751256118181
DB10345	Dust	DOID:139	Papilloma	-0.00832820474839844
DB12418	Saccharin	DOID:139	Papilloma	-0.00834296570518509
DB11091	Hydrogen Peroxide	DOID:139	Papilloma	-0.00837388789586422
DB02994	Cacodylic Acid	DOID:139	Papilloma	-0.00837534692291806
DB01390	Sodium Bicarbonate	DOID:139	Papilloma	-0.00841119744529793
DB01592	Iron	DOID:139	Papilloma	-0.00846735763527038
DB09096	Benzoyl Peroxide	DOID:139	Papilloma	-0.00849869659800016
DB03419	Uracil	DOID:139	Papilloma	-0.00850872869238204
DB04743	nimesulide	DOID:139	Papilloma	-0.00859757476171828
DB00812	Phenylbutazone	DOID:139	Papilloma	-0.00862745563468712
DB04365	Arecoline	DOID:2513	Carcinoma, Basal Cell	-0.0086402762264922
DB08804	Nandrolone Decanoate	DOID:255	Hemangioma	-0.00869191501104858
DB01168	Procarbazine	DOID:2671	Carcinoma, Transitional Cell	-0.00872670424149678
DB01132	Pioglitazone	DOID:139	Papilloma	-0.00874525072475061
DB00254	Doxycycline	DOID:0060058	Lymphoma	-0.00876041843240225
DB01327	Cefazolin	DOID:2671	Carcinoma, Transitional Cell	-0.00889087762368632
DB00698	Nitrofurantoin	DOID:2671	Carcinoma, Transitional Cell	-0.00892379309440736
DB00481	Raloxifene Hydrochloride	DOID:2671	Carcinoma, Transitional Cell	-0.00893882967726443
DB00993	Azathioprine	DOID:2513	Carcinoma, Basal Cell	-0.00895054402689342
DB00860	Prednisolone	DOID:2671	Carcinoma, Transitional Cell	-0.00895455373275498
DB06510	muraglitazar	DOID:2671	Carcinoma, Transitional Cell	-0.00899870799112277
DB00291	Chlorambucil	DOID:2671	Carcinoma, Transitional Cell	-0.00899907067101955
DB00795	Sulfasalazine	DOID:2671	Carcinoma, Transitional Cell	-0.00900027693313819
DB00970	Dactinomycin	DOID:2671	Carcinoma, Transitional Cell	-0.00902433116098864
DB01248	Docetaxel	DOID:2671	Carcinoma, Transitional Cell	-0.00902562599869059
DB00635	Prednisone	DOID:2671	Carcinoma, Transitional Cell	-0.00903137128985518
DB01204	Mitoxantrone	DOID:2671	Carcinoma, Transitional Cell	-0.00904796148846208
DB03068	pyrimidin-2-one beta-ribofuranoside	DOID:9538	Multiple Myeloma	-0.00905823278496607
DB01483	Barbital	DOID:2671	Carcinoma, Transitional Cell	-0.00908539305817899
DB00305	Mitomycin	DOID:2671	Carcinoma, Transitional Cell	-0.00915010376678192
DB00829	Diazepam	DOID:2671	Carcinoma, Transitional Cell	-0.0091663238766265
DB00437	Allopurinol	DOID:2671	Carcinoma, Transitional Cell	-0.00922641760977792
DB14085	Cadmium	DOID:2671	Carcinoma, Transitional Cell	-0.00923078836130928
DB00317	Gefitinib	DOID:2671	Carcinoma, Transitional Cell	-0.00923678733159514
DB04572	Thiotepa	DOID:2671	Carcinoma, Transitional Cell	-0.00924533022522587
DB00741	Hydrocortisone	DOID:3247	Rhabdomyosarcoma	-0.00924899810242694
DB00945	Aspirin	DOID:2671	Carcinoma, Transitional Cell	-0.00925799690071125
DB00682	Warfarin	DOID:2671	Carcinoma, Transitional Cell	-0.00926409008959803
DB00188	Bortezomib	DOID:2671	Carcinoma, Transitional Cell	-0.00927475709901957
DB00675	Tamoxifen	DOID:2671	Carcinoma, Transitional Cell	-0.00927804435279542
DB12418	Saccharin	DOID:2671	Carcinoma, Transitional Cell	-0.00929763329986431
DB00537	Ciprofloxacin	DOID:2671	Carcinoma, Transitional Cell	-0.0093212096646643
DB00993	Azathioprine	DOID:2671	Carcinoma, Transitional Cell	-0.00932797815798567
DB02994	Cacodylic Acid	DOID:2671	Carcinoma, Transitional Cell	-0.00933001451744184
DB00201	Caffeine	DOID:2671	Carcinoma, Transitional Cell	-0.00934569218721757
DB03783	Phenacetin	DOID:2671	Carcinoma, Transitional Cell	-0.00936588650661117
DB01174	Phenobarbital	DOID:2671	Carcinoma, Transitional Cell	-0.00937360494001824
DB00318	Codeine	DOID:2671	Carcinoma, Transitional Cell	-0.00937422310039091
DB00570	Vinblastine	DOID:2671	Carcinoma, Transitional Cell	-0.00940853439864506
DB01219	Dantrolene	DOID:2671	Carcinoma, Transitional Cell	-0.00958973609631029
DB04258	seocalcitol	DOID:3070	Glioma	-0.0102488008295484
DB00741	Hydrocortisone	DOID:8584	Burkitt Lymphoma	-0.0106618407505349
DB00290	Bleomycin	DOID:8632	Sarcoma, Kaposi	-0.0114457441136545
DB00495	Zidovudine	DOID:8632	Sarcoma, Kaposi	-0.0115814243195437
DB00570	Vinblastine	DOID:8632	Sarcoma, Kaposi	-0.0115900995960737
DB00853	Temozolomide	DOID:8632	Sarcoma, Kaposi	-0.0118530764200458
DB04630	Aldosterone	DOID:3172	Adenoma	-0.0121345758553445
DB11648	afuresertib	DOID:0060060	Lymphoma, Non-Hodgkin	-0.0125054827040715
DB01708	Dehydroepiandrosterone	DOID:299	Adenocarcinoma	-0.0125143546341048
DB00361	Vinorelbine	DOID:4552	Carcinoma, Large Cell	-0.0126960178027896
DB00171	Adenosine Triphosphate	DOID:4552	Carcinoma, Large Cell	-0.012913559441298
DB00428	Streptozocin	DOID:5485	Sarcoma, Synovial	-0.0130968455909973
DB00446	Chloramphenicol	DOID:9119	Leukemia, Myeloid, Acute	-0.0139982555946735
DB01708	Dehydroepiandrosterone	DOID:11612	Polycystic Ovary Syndrome	-0.0149735778159813
DB03057	Malondialdehyde	DOID:11612	Polycystic Ovary Syndrome	-0.0166492594979869
DB00970	Dactinomycin	DOID:1967	Leiomyosarcoma	-0.0170514557344338
DB01248	Docetaxel	DOID:1967	Leiomyosarcoma	-0.0170527505724128
DB00635	Prednisone	DOID:1967	Leiomyosarcoma	-0.0170584958633127
DB03843	Formaldehyde	DOID:1967	Leiomyosarcoma	-0.0171425887018818
DB00945	Aspirin	DOID:1967	Leiomyosarcoma	-0.0172851214755206
DB11648	afuresertib	DOID:8543	Hodgkin Disease	-0.0176704644604931
DB00851	Dacarbazine	DOID:1967	Leiomyosarcoma	-0.0176758085623111
DB00262	Carmustine	DOID:3071	Gliosarcoma	-0.017989389097318
DB00853	Temozolomide	DOID:3071	Gliosarcoma	-0.0184316012834921
DB01099	Flucytosine	DOID:3068	Glioblastoma	-0.0189499862077734
DB11617	Aclarubicin	DOID:9119	Leukemia, Myeloid, Acute	-0.0196638797859309
DB06757	Manganese	DOID:3068	Glioblastoma	-0.0197359368970781
DB00717	Norethindrone	DOID:3172	Adenoma	-0.0209656991072205
DB00741	Hydrocortisone	DOID:1040	Leukemia, Lymphocytic, Chronic, B-Cell	-0.0218864151207737
DB14066	tetrandrine	DOID:9119	Leukemia, Myeloid, Acute	-0.0231596867580724
DB01700	AICA ribonucleotide	DOID:3068	Glioblastoma	-0.0244458014167251
DB06728	aniline	DOID:4235	Sarcoma	-0.0254549699595047
DB00281	Lidocaine	DOID:0060060	Lymphoma, Non-Hodgkin	-0.0256794029055377
DB05258	Interferon-alpha	DOID:8552	Leukemia, Myelogenous, Chronic, BCR-ABL Positive	-0.0262175173991635
DB11648	afuresertib	DOID:9538	Multiple Myeloma	-0.0271955251640651
DB00477	Chlorpromazine	DOID:3070	Glioma	-0.0331193885879789
DB11175	picolinic acid	DOID:3172	Adenoma	-0.0347424240565922
DB14322	Coconut Oil	DOID:3172	Adenoma	-0.0368915090837137
DB01217	Anastrozole	DOID:299	Adenocarcinoma	-0.0386583173646958
DB01357	Mestranol	DOID:3172	Adenoma	-0.0409067726571043
DB06769	Bendamustine Hydrochloride	DOID:1037	Leukemia, Lymphoid	-0.0423221288005734
DB06769	Bendamustine Hydrochloride	DOID:1040	Leukemia, Lymphocytic, Chronic, B-Cell	-0.0490656205804473
DB00884	Risedronic Acid	DOID:2645	Mesothelioma	-0.0492627639014903
DB00181	Baclofen	DOID:2671	Carcinoma, Transitional Cell	-0.0516745408163946
DB00627	Niacin	DOID:9119	Leukemia, Myeloid, Acute	-0.0533021056752841
DB00304	Desogestrel	DOID:11612	Polycystic Ovary Syndrome	-0.0569341984998394
DB06595	midostaurin	DOID:9119	Leukemia, Myeloid, Acute	-0.0601997333906398
DB02375	myricetin	DOID:3068	Glioblastoma	-0.0623275369228083
DB06536	tesaglitazar	DOID:255	Hemangioma	-0.0637270378166229
DB06595	midostaurin	DOID:349	Carcinoma, Signet Ring Cell	-0.0656772817082222
DB01211	Clarithromycin	DOID:9538	Multiple Myeloma	-0.0674332741783195
DB01698	Rutin	DOID:9538	Multiple Myeloma	-0.0688523186282453
DB01080	Vigabatrin	DOID:13515	Tuberous Sclerosis	-0.0688977970453241
DB06179	darinaparsin	DOID:8543	Hodgkin Disease	-0.0692263117981505
DB06536	tesaglitazar	DOID:3355	Fibrosarcoma	-0.0721614466812116
DB01095	Fluvastatin	DOID:9538	Multiple Myeloma	-0.0723610068924803
DB06179	darinaparsin	DOID:9538	Multiple Myeloma	-0.0787513725012855
DB00583	Carnitine	DOID:0060060	Lymphoma, Non-Hodgkin	-0.0821194094843332
DB00909	Zonisamide	DOID:9538	Multiple Myeloma	-0.0830150162331212
DB00904	Ondansetron	DOID:171	Neuroectodermal Tumors	-0.0831052309060517
DB00134	Methionine	DOID:3070	Glioma	-0.0873621302378798
DB12802	picropodophyllin	DOID:9538	Multiple Myeloma	-0.089071117065327
DB12429	2-(2-chloro-4-iodophenylamino)-N-cyclopropylmethoxy-3,4-difluorobenzamide	DOID:9119	Leukemia, Myeloid, Acute	-0.0892092605771691
DB08868	Fingolimod Hydrochloride	DOID:8552	Leukemia, Myelogenous, Chronic, BCR-ABL Positive	-0.0911818120975455
DB04815	Clioquinol	DOID:9119	Leukemia, Myeloid, Acute	-0.0980240991563513
DB00744	zileuton	DOID:8552	Leukemia, Myelogenous, Chronic, BCR-ABL Positive	-0.10252062612324
DB01759	kojic acid	DOID:3172	Adenoma	-0.103889083724047
DB01188	Ciclopirox	DOID:9119	Leukemia, Myeloid, Acute	-0.105069229488627
DB01188	Ciclopirox	DOID:3247	Rhabdomyosarcoma	-0.105526609212843
DB01188	Ciclopirox	DOID:299	Adenocarcinoma	-0.107684947832848
DB06809	plerixafor octahydrochloride	DOID:3068	Glioblastoma	-0.107694850745208
DB01406	Danazol	DOID:127	Choroid Neoplasms	-0.108615256349236
DB01073	fludarabine	DOID:9119	Leukemia, Myeloid, Acute	-0.116717496831534
DB11467	Thiostrepton	DOID:9538	Multiple Myeloma	-0.117912439778764
DB08889	carfilzomib	DOID:9538	Multiple Myeloma	-0.118553600689665
DB01073	fludarabine	DOID:1037	Leukemia, Lymphoid	-0.123068801794553
DB01073	fludarabine	DOID:1040	Leukemia, Lymphocytic, Chronic, B-Cell	-0.129812293574394
DB01406	Danazol	DOID:3172	Adenoma	-0.133038386898709
DB06732	beta-Naphthoflavone	DOID:3172	Adenoma	-0.135324175931391
DB00050	cetrorelix	DOID:9538	Multiple Myeloma	-0.136255724821
DB00422	Methylphenidate	DOID:687	Hepatoblastoma	-0.145052096274156
DB09199	netoglitazone	DOID:9538	Multiple Myeloma	-0.146323757816664
DB08882	Linagliptin	DOID:5119	Ovarian Cysts	-0.149048983218001
DB07706	2-hydroxyestradiol	DOID:299	Adenocarcinoma	-0.191566253747964
DB08633	O-(Chloroacetylcarbamoyl)fumagillol	DOID:2671	Carcinoma, Transitional Cell	-0.264151714604634
