# Supplementary material for: DDCM: A Computational Strategy for Drug Repositioning Based on Support-Vector Regression Algorithm
Source: Int J Mol Sci. 2024 May 12;25(10):5267. doi: 10.3390/ijms25105267 (PMC11121335; doi:10.3390/ijms25105267)
Supplement: Supplementary file 1 [file ijms-25-05267-s001.zip › File S4/1_c04.588_CorScore/male breast cancer_score.csv]

DrugBankID	DrugName	DOID	DiseaseName	score
-0.000547372251431134	2.17642499605947e-05
DB00947	Fulvestrant	DOID:769	Neuroblastoma	0.0442939958008552
DB00254	Doxycycline	DOID:0060058	Lymphoma	0.0392712548981579
DB00443	Betamethasone	DOID:255	Hemangioma	0.0297046403109389
DB00717	Norethindrone	DOID:3172	Adenoma	0.0274734747743836
DB05258	Interferon-alpha	DOID:8552	Leukemia, Myelogenous, Chronic, BCR-ABL Positive	0.0267301475575857
DB06732	beta-Naphthoflavone	DOID:3172	Adenoma	0.0254113910828549
DB01217	Anastrozole	DOID:299	Adenocarcinoma	0.0228490087249876
DB00134	Methionine	DOID:3070	Glioma	0.0227985138523105
DB01138	Sulfinpyrazone	DOID:9538	Multiple Myeloma	0.0210643789196317
DB00470	Dronabinol	DOID:3070	Glioma	0.0205144136485982
DB02901	Dihydrotestosterone	DOID:11612	Polycystic Ovary Syndrome	0.0198162955147553
DB00014	Goserelin	DOID:127	Choroid Neoplasms	0.0185045611871518
DB08804	Nandrolone Decanoate	DOID:255	Hemangioma	0.0179860586673272
DB11890	Cilengitide	DOID:3068	Glioblastoma	0.0171058189673609
DB09350	Piperonyl Butoxide	DOID:3172	Adenoma	0.0165857351906928
DB08868	Fingolimod Hydrochloride	DOID:8552	Leukemia, Myelogenous, Chronic, BCR-ABL Positive	0.0151416423973325
DB05220	MLN 8237	DOID:769	Neuroblastoma	0.015118493665782
DB01698	Rutin	DOID:9538	Multiple Myeloma	0.0139932364859086
DB01373	Calcium	DOID:0060060	Lymphoma, Non-Hodgkin	0.0129523584571757
DB01373	Calcium	DOID:8552	Leukemia, Myelogenous, Chronic, BCR-ABL Positive	0.0125749245954999
DB04942	tamibarotene	DOID:9538	Multiple Myeloma	0.0120508256701926
DB09054	idelalisib	DOID:1037	Leukemia, Lymphoid	0.0114033569819155
DB05088	tetrathiomolybdate	DOID:2645	Mesothelioma	0.0111533199861072
DB09054	idelalisib	DOID:0060058	Lymphoma	0.0111102260051197
DB00304	Desogestrel	DOID:11612	Polycystic Ovary Syndrome	0.0108651434727663
DB08901	ponatinib	DOID:9119	Leukemia, Myeloid, Acute	0.0106703229481716
DB00571	Propranolol	DOID:255	Hemangioma	0.0106025502155034
DB14066	tetrandrine	DOID:9119	Leukemia, Myeloid, Acute	0.0101950469504558
DB08901	ponatinib	DOID:8552	Leukemia, Myelogenous, Chronic, BCR-ABL Positive	0.0101334347154209
DB13964	Peanut Oil	DOID:3172	Adenoma	0.00986685871034162
DB04655	metoprine	DOID:299	Adenocarcinoma	0.00983941843898853
DB01700	AICA ribonucleotide	DOID:3068	Glioblastoma	0.00891442977960158
DB04655	metoprine	DOID:8691	Mycosis Fungoides	0.00858053163360196
DB00196	Fluconazole	DOID:3068	Glioblastoma	0.00854624521783402
DB03068	pyrimidin-2-one beta-ribofuranoside	DOID:9538	Multiple Myeloma	0.00847172905712331
DB02424	geldanamycin	DOID:3068	Glioblastoma	0.0083575966998429
DB06809	plerixafor octahydrochloride	DOID:3068	Glioblastoma	0.00814072691309869
DB12802	picropodophyllin	DOID:9538	Multiple Myeloma	0.0080130799853336
DB04106	fotemustine	DOID:3070	Glioma	0.00764228081141491
DB08889	carfilzomib	DOID:9538	Multiple Myeloma	0.00751055807115455
DB00742	Mannitol	DOID:3070	Glioma	0.00684121650612787
DB04106	fotemustine	DOID:3068	Glioblastoma	0.00673990330145843
DB00352	Thioguanine	DOID:1037	Leukemia, Lymphoid	0.00654044381288669
DB00352	Thioguanine	DOID:9119	Leukemia, Myeloid, Acute	0.00647256597145082
DB01420	Testosterone Propionate	DOID:299	Adenocarcinoma	0.0060468515986302
DB01420	Testosterone Propionate	DOID:11612	Polycystic Ovary Syndrome	0.00603382126243468
DB06757	Manganese	DOID:3068	Glioblastoma	0.00579866893770705
DB11467	Thiostrepton	DOID:9538	Multiple Myeloma	0.00567864730277331
DB06728	aniline	DOID:4235	Sarcoma	0.00439941922733391
DB04571	Trioxsalen	DOID:8691	Mycosis Fungoides	0.00376613277636081
DB04815	Clioquinol	DOID:9119	Leukemia, Myeloid, Acute	0.00365099477426247
DB12948	3,4-dihydroxybenzohydroxamic acid	DOID:3071	Gliosarcoma	0.00354063702369253
DB09199	netoglitazone	DOID:9538	Multiple Myeloma	0.00317761354861159
DB12948	3,4-dihydroxybenzohydroxamic acid	DOID:3070	Glioma	0.00310730293775343
DB04944	acadesine	DOID:1040	Leukemia, Lymphocytic, Chronic, B-Cell	0.00303361757781017
DB01095	Fluvastatin	DOID:9538	Multiple Myeloma	0.00280961827758255
DB11617	Aclarubicin	DOID:9119	Leukemia, Myeloid, Acute	0.00270575210030858
DB12948	3,4-dihydroxybenzohydroxamic acid	DOID:0050902	Medulloblastoma	0.00234553957004157
DB12874	quizartinib	DOID:9119	Leukemia, Myeloid, Acute	0.00198683793362186
DB11648	afuresertib	DOID:9538	Multiple Myeloma	0.00191781863630327
DB11752	bryostatin 1	DOID:1040	Leukemia, Lymphocytic, Chronic, B-Cell	0.00179095562791095
DB15334	biochanin A	DOID:3068	Glioblastoma	0.00163154289639383
DB00884	Risedronic Acid	DOID:2645	Mesothelioma	0.00160989946623735
DB11648	afuresertib	DOID:0060060	Lymphoma, Non-Hodgkin	0.00145994256730042
DB11648	afuresertib	DOID:8543	Hodgkin Disease	0.00142229384724554
DB00213	Pantoprazole	DOID:9206	Barrett Esophagus	0.00126842679743455
DB00583	Carnitine	DOID:0060060	Lymphoma, Non-Hodgkin	0.00121359782870087
DB15588	ursolic acid	DOID:139	Papilloma	0.00102613954693345
DB09110	Mesna	DOID:1967	Leiomyosarcoma	0.000993049526070065
DB03733	ethylene dichloride	DOID:3172	Adenoma	0.000949415676752659
DB03843	Formaldehyde	DOID:1967	Leiomyosarcoma	0.000941062045425208
DB01248	Docetaxel	DOID:1967	Leiomyosarcoma	0.000897475033957287
DB00959	Methylprednisolone	DOID:1040	Leukemia, Lymphocytic, Chronic, B-Cell	0.000891785984155843
DB00925	Phenoxybenzamine	DOID:1040	Leukemia, Lymphocytic, Chronic, B-Cell	0.000853799800625565
DB11616	pirarubicin	DOID:5485	Sarcoma, Synovial	0.000818111997656749
DB00851	Dacarbazine	DOID:1967	Leiomyosarcoma	0.000810066162669067
DB01181	Ifosfamide	DOID:1967	Leiomyosarcoma	0.000808353691710669
DB11752	bryostatin 1	DOID:0060060	Lymphoma, Non-Hodgkin	0.000784363264344636
DB03783	Phenacetin	DOID:2671	Carcinoma, Transitional Cell	0.000780474302518454
DB00997	Doxorubicin	DOID:1967	Leiomyosarcoma	0.000744242399550451
DB06510	muraglitazar	DOID:139	Papilloma	0.00074336341929351
DB00252	Phenytoin	DOID:1040	Leukemia, Lymphocytic, Chronic, B-Cell	0.000703223778735686
DB09110	Mesna	DOID:2671	Carcinoma, Transitional Cell	0.000702761068130473
DB00515	Cisplatin	DOID:1967	Leiomyosarcoma	0.000699249833422007
DB00481	Raloxifene Hydrochloride	DOID:2671	Carcinoma, Transitional Cell	0.000689210967095923
DB08828	HhAntag691	DOID:2513	Carcinoma, Basal Cell	0.000688451996657218
DB00603	Medroxyprogesterone Acetate	DOID:1040	Leukemia, Lymphocytic, Chronic, B-Cell	0.000681402351177831
DB00262	Carmustine	DOID:3071	Gliosarcoma	0.000673670152856989
DB06510	muraglitazar	DOID:2671	Carcinoma, Transitional Cell	0.00067055762305401
DB01206	Lomustine	DOID:3070	Glioma	0.000667872855977487
DB01592	Iron	DOID:139	Papilloma	0.000666886497400068
DB00829	Diazepam	DOID:2671	Carcinoma, Transitional Cell	0.000665024844375469
DB00698	Nitrofurantoin	DOID:2671	Carcinoma, Transitional Cell	0.000657494853724138
DB01229	Paclitaxel	DOID:1967	Leiomyosarcoma	0.000656367810560301
DB11091	Hydrogen Peroxide	DOID:139	Papilloma	0.000645589476802374
DB00945	Aspirin	DOID:1967	Leiomyosarcoma	0.000631913497192629
DB00317	Gefitinib	DOID:2671	Carcinoma, Transitional Cell	0.000625768270738149
DB00987	Cytarabine	DOID:1040	Leukemia, Lymphocytic, Chronic, B-Cell	0.000625170820910206
DB12257	Platinum	DOID:769	Neuroblastoma	0.000624486176809571
DB01248	Docetaxel	DOID:2671	Carcinoma, Transitional Cell	0.000607186575979104
DB00958	Carboplatin	DOID:1967	Leiomyosarcoma	0.000589592762678528
DB11119	Sodium Iodide	DOID:3070	Glioma	0.000585306823276132
DB01390	Sodium Bicarbonate	DOID:139	Papilloma	0.000582584387920321
DB00184	Nicotine	DOID:2671	Carcinoma, Transitional Cell	0.000578629913879494
DB00822	Disulfiram	DOID:1040	Leukemia, Lymphocytic, Chronic, B-Cell	0.000572823212960618
DB00277	Theophylline	DOID:1040	Leukemia, Lymphocytic, Chronic, B-Cell	0.00055925130091591
DB04690	Camptothecin	DOID:3071	Gliosarcoma	0.000558568092350966
DB01181	Ifosfamide	DOID:5485	Sarcoma, Synovial	0.000558076014461142
DB00682	Warfarin	DOID:2671	Carcinoma, Transitional Cell	0.000558036771652472
DB00970	Dactinomycin	DOID:1967	Leiomyosarcoma	0.000550513184308012
DB06774	Capsaicin	DOID:139	Papilloma	0.000543758789683515
DB01174	Phenobarbital	DOID:2671	Carcinoma, Transitional Cell	0.00052600370537392
DB01042	Melphalan	DOID:3070	Glioma	0.000525068509851925
DB00305	Mitomycin	DOID:2671	Carcinoma, Transitional Cell	0.00052078387381407
DB01181	Ifosfamide	DOID:2671	Carcinoma, Transitional Cell	0.000518065233867462
DB01030	Topotecan	DOID:769	Neuroblastoma	0.000504374698880147
DB01248	Docetaxel	DOID:3070	Glioma	0.000500670615681788
DB00997	Doxorubicin	DOID:5485	Sarcoma, Synovial	0.000493964722423492
DB00635	Prednisone	DOID:1967	Leiomyosarcoma	0.000488820097816391
DB00997	Doxorubicin	DOID:2513	Carcinoma, Basal Cell	0.000487755916326407
DB00126	Ascorbic Acid	DOID:139	Papilloma	0.000487348239779663
DB00437	Allopurinol	DOID:2671	Carcinoma, Transitional Cell	0.00048220596811235
DB12298	5-hydroxymethylfurfural	DOID:139	Papilloma	0.000477792325907351
DB01483	Barbital	DOID:139	Papilloma	0.000476741163335782
DB02709	Resveratrol	DOID:3070	Glioma	0.000463925406852968
DB00762	Irinotecan	DOID:3070	Glioma	0.000456043194096669
DB00997	Doxorubicin	DOID:2671	Carcinoma, Transitional Cell	0.00045395394168465
DB09110	Mesna	DOID:769	Neuroblastoma	0.000453460260481046
DB00515	Cisplatin	DOID:5485	Sarcoma, Synovial	0.000448972156187551
DB00564	Carbamazepine	DOID:1040	Leukemia, Lymphocytic, Chronic, B-Cell	0.000445478027566972
DB00328	Indomethacin	DOID:3070	Glioma	0.000443345536289216
DB00531	Cyclophosphamide	DOID:3071	Gliosarcoma	0.000428647743918677
DB00563	Methotrexate	DOID:1040	Leukemia, Lymphocytic, Chronic, B-Cell	0.000425855282447065
DB00495	Zidovudine	DOID:8632	Sarcoma, Kaposi	0.000414820554059305
DB00309	Vindesine	DOID:1967	Leiomyosarcoma	0.00041368138908358
DB00515	Cisplatin	DOID:2671	Carcinoma, Transitional Cell	0.000408961375470359
DB00997	Doxorubicin	DOID:8632	Sarcoma, Kaposi	0.000408521160770694
DB00544	Fluorouracil	DOID:3070	Glioma	0.000404292433990008
DB01483	Barbital	DOID:2671	Carcinoma, Transitional Cell	0.00040393536701647
DB00773	Etoposide	DOID:1967	Leiomyosarcoma	0.000403464231754882
DB00563	Methotrexate	DOID:2513	Carcinoma, Basal Cell	0.000402267566273453
DB04216	Quercetin	DOID:3070	Glioma	0.000401140035687527
DB01406	Danazol	DOID:3172	Adenoma	0.000400185134058147
DB00252	Phenytoin	DOID:769	Neuroblastoma	0.000396533280291791
DB00993	Azathioprine	DOID:2513	Carcinoma, Basal Cell	0.000394699705906689
DB00531	Cyclophosphamide	DOID:1967	Leiomyosarcoma	0.000392118076481342
DB04258	seocalcitol	DOID:3070	Glioma	0.000387066211333966
DB01327	Cefazolin	DOID:2671	Carcinoma, Transitional Cell	0.000383681131501366
DB01042	Melphalan	DOID:769	Neuroblastoma	0.000382283662528345
DB02994	Cacodylic Acid	DOID:139	Papilloma	0.000379333839650189
DB00563	Methotrexate	DOID:2671	Carcinoma, Transitional Cell	0.000368465591704805
DB14001	alpha-Tocopherol	DOID:3070	Glioma	0.000366278454196258
DB01229	Paclitaxel	DOID:2671	Carcinoma, Transitional Cell	0.000366079352543149
DB00993	Azathioprine	DOID:2671	Carcinoma, Transitional Cell	0.00036089773119732
DB00422	Methylphenidate	DOID:687	Hepatoblastoma	0.000359026183361252
DB06767	Ammonium Chloride	DOID:139	Papilloma	0.000354976275190624
DB06510	muraglitazar	DOID:3172	Adenoma	0.000348546792774681
DB01041	Thalidomide	DOID:1040	Leukemia, Lymphocytic, Chronic, B-Cell	0.000346936962899082
DB00361	Vinorelbine	DOID:4552	Carcinoma, Large Cell	0.000346501258894041
DB01169	Arsenic Trioxide	DOID:1040	Leukemia, Lymphocytic, Chronic, B-Cell	0.000345084092195493
DB00959	Methylprednisolone	DOID:9538	Multiple Myeloma	0.000343069689667155
DB00945	Aspirin	DOID:2671	Carcinoma, Transitional Cell	0.000341625039234874
DB00252	Phenytoin	DOID:687	Hepatoblastoma	0.000336968985919863
DB00619	Imatinib Mesylate	DOID:3070	Glioma	0.000334492046418024
DB03843	Formaldehyde	DOID:3172	Adenoma	0.000328762757322989
DB04827	Urethane	DOID:3172	Adenoma	0.00032811813727451
DB00318	Codeine	DOID:2671	Carcinoma, Transitional Cell	0.000328066827928433
DB01181	Ifosfamide	DOID:4552	Carcinoma, Large Cell	0.000326706584742289
DB00290	Bleomycin	DOID:8632	Sarcoma, Kaposi	0.0003248022575876
DB02656	2-(4-morpholinyl)-8-phenyl-4H-1-benzopyran-4-one	DOID:3070	Glioma	0.000323781520604107
DB01593	Zinc	DOID:3070	Glioma	0.000323730295891247
DB04743	nimesulide	DOID:139	Papilloma	0.000319894970712078
DB03496	alvocidib	DOID:1040	Leukemia, Lymphocytic, Chronic, B-Cell	0.000317501540082612
DB00328	Indomethacin	DOID:3355	Fibrosarcoma	0.000314778327630657
DB00762	Irinotecan	DOID:769	Neuroblastoma	0.000313258346874314
DB00917	Dinoprostone	DOID:9538	Multiple Myeloma	0.000309332979049528
DB00126	Ascorbic Acid	DOID:3070	Glioma	0.000308026483248926
DB00537	Ciprofloxacin	DOID:2671	Carcinoma, Transitional Cell	0.000307619190065857
DB02994	Cacodylic Acid	DOID:2671	Carcinoma, Transitional Cell	0.000306528043505529
DB00158	Folic Acid	DOID:3172	Adenoma	0.000304898392603
DB00586	Diclofenac	DOID:769	Neuroblastoma	0.000304179628903525
DB01219	Dantrolene	DOID:1040	Leukemia, Lymphocytic, Chronic, B-Cell	0.000303466704745566
DB00515	Cisplatin	DOID:3070	Glioma	0.000302445415127802
DB00603	Medroxyprogesterone Acetate	DOID:3172	Adenoma	0.000302001830070477
DB00958	Carboplatin	DOID:2671	Carcinoma, Transitional Cell	0.000299304304749195
DB00242	Cladribine	DOID:1040	Leukemia, Lymphocytic, Chronic, B-Cell	0.000298195233898926
DB07352	Apigenin	DOID:3070	Glioma	0.000298036679173577
DB00136	Calcitriol	DOID:3070	Glioma	0.000294762877503876
DB00917	Dinoprostone	DOID:4235	Sarcoma	0.000292067382668206
DB00181	Baclofen	DOID:2671	Carcinoma, Transitional Cell	0.000289488050916522
DB01393	Bezafibrate	DOID:1040	Leukemia, Lymphocytic, Chronic, B-Cell	0.000285159282932542
DB04365	Arecoline	DOID:139	Papilloma	0.000282085963141717
DB00201	Caffeine	DOID:2671	Carcinoma, Transitional Cell	0.0002812757379296
DB14085	Cadmium	DOID:2671	Carcinoma, Transitional Cell	0.000277700626667678
DB00851	Dacarbazine	DOID:769	Neuroblastoma	0.000270476897078011
DB09096	Benzoyl Peroxide	DOID:139	Papilloma	0.000268993316852175
DB01181	Ifosfamide	DOID:769	Neuroblastoma	0.000268764426277737
DB00541	Vincristine	DOID:1967	Leiomyosarcoma	0.000268035121447349
DB00554	Piroxicam	DOID:3172	Adenoma	0.000267086818277442
DB08895	tofacitinib	DOID:3172	Adenoma	0.000262711917050764
DB01030	Topotecan	DOID:9538	Multiple Myeloma	0.000262348902765577
DB00563	Methotrexate	DOID:3070	Glioma	0.000261949631298244
DB00188	Bortezomib	DOID:2671	Carcinoma, Transitional Cell	0.000261547243856543
DB00970	Dactinomycin	DOID:2671	Carcinoma, Transitional Cell	0.000260224726415095
DB01229	Paclitaxel	DOID:3070	Glioma	0.000259563392043329
DB01094	hesperetin	DOID:299	Adenocarcinoma	0.000253036513370355
DB00842	Oxazepam	DOID:687	Hepatoblastoma	0.000248833404147063
DB02709	Resveratrol	DOID:3172	Adenoma	0.000248430537060997
DB01219	Dantrolene	DOID:2671	Carcinoma, Transitional Cell	0.000246077013865333
DB00853	Temozolomide	DOID:3071	Gliosarcoma	0.000244587587905711
DB01041	Thalidomide	DOID:8632	Sarcoma, Kaposi	0.000244114490994148
DB11616	pirarubicin	DOID:2645	Mesothelioma	0.000243732870233552
DB04365	Arecoline	DOID:2513	Carcinoma, Basal Cell	0.000243082141516273
DB00262	Carmustine	DOID:3070	Glioma	0.000240336066937432
DB00842	Oxazepam	DOID:3172	Adenoma	0.000235687675828902
DB08059	Wortmannin	DOID:299	Adenocarcinoma	0.000232755709294954
DB00890	Dienestrol	DOID:299	Adenocarcinoma	0.000230758041047715
DB00328	Indomethacin	DOID:3172	Adenoma	0.000227850666394937
DB01030	Topotecan	DOID:299	Adenocarcinoma	0.000227170045077826
DB04066	trans-3-(4'-hydroxyphenyl)-2-propenoic acid	DOID:299	Adenocarcinoma	0.000219543911354005
DB00515	Cisplatin	DOID:4552	Carcinoma, Large Cell	0.000217602726522933
DB01174	Phenobarbital	DOID:687	Hepatoblastoma	0.000217138603497643
DB00997	Doxorubicin	DOID:769	Neuroblastoma	0.000204653133971913
DB01174	Phenobarbital	DOID:3172	Adenoma	0.000203992875062949
DB00544	Fluorouracil	DOID:687	Hepatoblastoma	0.000201943292444575
DB00171	Adenosine Triphosphate	DOID:4552	Carcinoma, Large Cell	0.000198907862416411
DB00635	Prednisone	DOID:2671	Carcinoma, Transitional Cell	0.000198531639951312
DB00481	Raloxifene Hydrochloride	DOID:9538	Multiple Myeloma	0.000197884363485858
DB06755	beta Carotene	DOID:3070	Glioma	0.000195086915
DB09110	Mesna	DOID:4235	Sarcoma	0.000194168868029039
DB00958	Carboplatin	DOID:3070	Glioma	0.000192788344350849
DB01168	Procarbazine	DOID:2671	Carcinoma, Transitional Cell	0.000191064016196538
DB00398	Sorafenib	DOID:2645	Mesothelioma	0.000189086242911442
DB01041	Thalidomide	DOID:3070	Glioma	0.000183031311521
DB00959	Methylprednisolone	DOID:171	Neuroectodermal Tumors	0.000182537086409803
DB08398	2-amino-1-methyl-6-phenylimidazo(4,5-b)pyridine	DOID:8719	Carcinoma in Situ	0.000181404615015004
DB01169	Arsenic Trioxide	DOID:3070	Glioma	0.000181178440828347
DB01229	Paclitaxel	DOID:4552	Carcinoma, Large Cell	0.000174720703408317
DB00531	Cyclophosphamide	DOID:139	Papilloma	0.000174635414796034
DB00515	Cisplatin	DOID:3355	Fibrosarcoma	0.000173878206441849
DB00282	Pamidronate	DOID:9538	Multiple Myeloma	0.000172073690454768
DB06825	Triptorelin Pamoate	DOID:299	Adenocarcinoma	0.000171279237063764
DB00428	Streptozocin	DOID:5485	Sarcoma, Synovial	0.000169444230390472
DB05109	Trabectedin	DOID:4235	Sarcoma	0.000167136382214186
DB00795	Sulfasalazine	DOID:139	Papilloma	0.000161457919653909
DB00482	Celecoxib	DOID:769	Neuroblastoma	0.000160111456091874
DB00515	Cisplatin	DOID:769	Neuroblastoma	0.000159660567884298
DB00531	Cyclophosphamide	DOID:1040	Leukemia, Lymphocytic, Chronic, B-Cell	0.00015921930960602
DB00188	Bortezomib	DOID:3070	Glioma	0.000155031283390419
DB00252	Phenytoin	DOID:9538	Multiple Myeloma	0.000154507484035251
DB00780	Phenelzine	DOID:3172	Adenoma	0.000153743546363955
DB00773	Etoposide	DOID:5485	Sarcoma, Synovial	0.000153186554344899
DB00641	Simvastatin	DOID:3070	Glioma	0.000152668412396164
DB01356	Lithium	DOID:255	Hemangioma	0.000148609550414926
DB01083	Orlistat	DOID:1040	Leukemia, Lymphocytic, Chronic, B-Cell	0.000145897974633238
DB11152	Trichloroacetic Acid	DOID:3172	Adenoma	0.000145012246086092
DB00624	Testosterone	DOID:299	Adenocarcinoma	0.000142561516405456
DB01206	Lomustine	DOID:3181	Oligodendroglioma	0.000141515365683558
DB01042	Melphalan	DOID:9538	Multiple Myeloma	0.000140257866431983
DB00396	Progesterone	DOID:299	Adenocarcinoma	0.000138434431266512
DB00007	Leuprolide	DOID:299	Adenocarcinoma	0.000133067614192985
DB00441	gemcitabine	DOID:2671	Carcinoma, Transitional Cell	0.000131080582374956
DB00624	Testosterone	DOID:11612	Polycystic Ovary Syndrome	0.000129531180147243
DB00396	Progesterone	DOID:11612	Polycystic Ovary Syndrome	0.0001254040951531
DB04690	Camptothecin	DOID:3070	Glioma	0.000125234006428773
DB00860	Prednisolone	DOID:2671	Carcinoma, Transitional Cell	0.000124430139821882
DB03843	Formaldehyde	DOID:299	Adenocarcinoma	0.000124268126200585
DB01206	Lomustine	DOID:3069	Astrocytoma	0.000123912603547164
DB04827	Urethane	DOID:299	Adenocarcinoma	0.000123623505927425
DB00309	Vindesine	DOID:2671	Carcinoma, Transitional Cell	0.000123392931166085
DB00399	Zoledronic Acid	DOID:9538	Multiple Myeloma	0.00012180249753593
DB01115	Nifedipine	DOID:127	Choroid Neoplasms	0.000119562742120185
DB06824	Trientine	DOID:2645	Mesothelioma	0.000119198514684973
DB00877	Sirolimus	DOID:1040	Leukemia, Lymphocytic, Chronic, B-Cell	0.000118810732039312
DB01248	Docetaxel	DOID:9538	Multiple Myeloma	0.000115859972238588
DB00603	Medroxyprogesterone Acetate	DOID:4235	Sarcoma	0.000115420460232243
DB04839	Cyproterone Acetate	DOID:11612	Polycystic Ovary Syndrome	0.000114388753369995
DB00741	Hydrocortisone	DOID:1040	Leukemia, Lymphocytic, Chronic, B-Cell	0.000109943848266039
DB01033	Mercaptopurine	DOID:1037	Leukemia, Lymphoid	0.000109683987062983
DB00291	Chlorambucil	DOID:1040	Leukemia, Lymphocytic, Chronic, B-Cell	0.000107468004294672
DB00898	Ethanol	DOID:3172	Adenoma	0.000105438377272029
DB01042	Melphalan	DOID:299	Adenocarcinoma	0.000105079008782785
DB00864	Tacrolimus	DOID:707	Lymphoma, B-Cell	0.000104015574009433
DB00531	Cyclophosphamide	DOID:2671	Carcinoma, Transitional Cell	0.000101829618489837
DB00515	Cisplatin	DOID:687	Hepatoblastoma	0.000100096273597191
DB00317	Gefitinib	DOID:299	Adenocarcinoma	9.92628095039215e-05
DB01248	Docetaxel	DOID:4235	Sarcoma	9.85943758342288e-05
DB00603	Medroxyprogesterone Acetate	DOID:299	Adenocarcinoma	9.75071988883712e-05
DB00317	Gefitinib	DOID:2645	Mesothelioma	9.13999241730322e-05
DB00795	Sulfasalazine	DOID:2671	Carcinoma, Transitional Cell	8.86521234390834e-05
DB00143	Glutathione	DOID:11612	Polycystic Ovary Syndrome	8.8481565676226e-05
DB00158	Folic Acid	DOID:11612	Polycystic Ovary Syndrome	8.73734252751467e-05
DB01168	Procarbazine	DOID:3070	Glioma	8.45480558513446e-05
DB01248	Docetaxel	DOID:299	Adenocarcinoma	8.06811144028717e-05
DB00396	Progesterone	DOID:5119	Ovarian Cysts	7.94727328787513e-05
DB02709	Resveratrol	DOID:9538	Multiple Myeloma	7.91147633945298e-05
DB00399	Zoledronic Acid	DOID:2645	Mesothelioma	7.87607543993006e-05
DB01132	Pioglitazone	DOID:139	Papilloma	7.68192284399082e-05
DB00987	Cytarabine	DOID:9538	Multiple Myeloma	7.64545262565107e-05
DB02709	Resveratrol	DOID:715	Leukemia, T-Cell	7.57807501125772e-05
DB00987	Cytarabine	DOID:715	Leukemia, T-Cell	7.31205128902367e-05
DB00655	Estrone	DOID:299	Adenocarcinoma	7.20898697074111e-05
DB00563	Methotrexate	DOID:3371	Chondrosarcoma	7.15330141565738e-05
DB04572	Thiotepa	DOID:2671	Carcinoma, Transitional Cell	6.78789208831375e-05
DB11672	Curcumin	DOID:3172	Adenoma	6.78399359293168e-05
DB00682	Warfarin	DOID:9538	Multiple Myeloma	6.67101679095415e-05
DB00650	Leucovorin	DOID:3070	Glioma	6.60669165942727e-05
DB01645	Genistein	DOID:299	Adenocarcinoma	6.0023579612236e-05
DB09110	Mesna	DOID:3247	Rhabdomyosarcoma	5.89307281566448e-05
DB00328	Indomethacin	DOID:350	Dermatofibrosarcoma	5.84618231715371e-05
DB00554	Piroxicam	DOID:2645	Mesothelioma	5.47293017742444e-05
DB01169	Arsenic Trioxide	DOID:3355	Fibrosarcoma	5.2611232148194e-05
DB00291	Chlorambucil	DOID:2671	Carcinoma, Transitional Cell	5.00783132644476e-05
DB00958	Carboplatin	DOID:769	Neuroblastoma	5.00034971586925e-05
DB02709	Resveratrol	DOID:299	Adenocarcinoma	4.39359057901843e-05
DB00530	Erlotinib Hydrochloride	DOID:3070	Glioma	4.31635687125585e-05
DB01033	Mercaptopurine	DOID:9119	Leukemia, Myeloid, Acute	4.18061456945139e-05
DB01169	Arsenic Trioxide	DOID:769	Neuroblastoma	3.83935936194811e-05
DB13950	Win 55212-2	DOID:3070	Glioma	3.63556712366341e-05
DB01234	Dexamethasone	DOID:3070	Glioma	3.62803561253754e-05
DB00762	Irinotecan	DOID:299	Adenocarcinoma	3.60536930388532e-05
DB00197	Troglitazone	DOID:3070	Glioma	3.59854798754576e-05
DB00501	Cimetidine	DOID:349	Carcinoma, Signet Ring Cell	3.40311494248756e-05
DB02709	Resveratrol	DOID:11612	Polycystic Ovary Syndrome	3.09055694604453e-05
DB00328	Indomethacin	DOID:299	Adenocarcinoma	2.33560351953176e-05
DB00977	Ethinyl Estradiol	DOID:299	Adenocarcinoma	2.12978314474109e-05
DB09110	Mesna	DOID:8584	Burkitt Lymphoma	2.09717586269788e-05
DB00945	Aspirin	DOID:3172	Adenoma	1.96142090287087e-05
DB00541	Vincristine	DOID:5485	Sarcoma, Synovial	1.77574440778892e-05
DB01042	Melphalan	DOID:707	Lymphoma, B-Cell	1.71861861633614e-05
DB00661	Verapamil	DOID:687	Hepatoblastoma	1.65327695917615e-05
DB01008	Busulfan	DOID:769	Neuroblastoma	1.50919994602837e-05
DB00977	Ethinyl Estradiol	DOID:2645	Mesothelioma	1.34349462949067e-05
DB08828	HhAntag691	DOID:2512	Basal Cell Nevus Syndrome	1.27660198989236e-05
DB00188	Bortezomib	DOID:769	Neuroblastoma	1.22464360066375e-05
DB00361	Vinorelbine	DOID:299	Adenocarcinoma	1.13544464388458e-05
DB00851	Dacarbazine	DOID:4235	Sarcoma	1.11855044481989e-05
DB01181	Ifosfamide	DOID:4235	Sarcoma	9.47303381109918e-06
DB00977	Ethinyl Estradiol	DOID:11612	Polycystic Ovary Syndrome	8.2674953668059e-06
DB00773	Etoposide	DOID:3070	Glioma	6.65981311523053e-06
DB00361	Vinorelbine	DOID:2645	Mesothelioma	3.49156124459724e-06
DB00544	Fluorouracil	DOID:4235	Sarcoma	2.21619437587237e-06
DB01200	Bromocriptine	DOID:3172	Adenoma	1.70570159646263e-06
DB01174	Phenobarbital	DOID:299	Adenocarcinoma	-5.0175589697346e-07
DB11135	Selenium	DOID:2645	Mesothelioma	-2.80730123625519e-06
DB00746	Deferoxamine	DOID:9119	Leukemia, Myeloid, Acute	-3.90761841198919e-06
DB12418	Saccharin	DOID:139	Papilloma	-4.23128931508268e-06
DB00531	Cyclophosphamide	DOID:3070	Glioma	-4.68634188286257e-06
DB00305	Mitomycin	DOID:299	Adenocarcinoma	-5.72158762521605e-06
DB00851	Dacarbazine	DOID:299	Adenocarcinoma	-6.72775667385009e-06
DB08809	Dichloroacetic Acid	DOID:139	Papilloma	-7.43558149432846e-06
DB11135	Selenium	DOID:11612	Polycystic Ovary Syndrome	-7.97475219008539e-06
DB01181	Ifosfamide	DOID:299	Adenocarcinoma	-8.44022757840249e-06
DB11616	pirarubicin	DOID:9119	Leukemia, Myeloid, Acute	-1.16470846463108e-05
DB08865	Crizotinib	DOID:769	Neuroblastoma	-1.17527731427793e-05
DB01042	Melphalan	DOID:3247	Rhabdomyosarcoma	-1.22458697706419e-05
DB00780	Phenelzine	DOID:255	Hemangioma	-1.49112115143436e-05
DB02994	Cacodylic Acid	DOID:3172	Adenoma	-1.54827869288422e-05
DB00544	Fluorouracil	DOID:299	Adenocarcinoma	-1.56970670321145e-05
DB00997	Doxorubicin	DOID:1618	Fibroadenoma	-1.60705196616574e-05
DB00822	Disulfiram	DOID:2645	Mesothelioma	-1.89348246452149e-05
DB09276	Gold Sodium Thiomalate	DOID:3172	Adenoma	-1.9227129526931e-05
DB01174	Phenobarbital	DOID:4928	Cholangiocarcinoma	-1.98568515323051e-05
DB01204	Mitoxantrone	DOID:1040	Leukemia, Lymphocytic, Chronic, B-Cell	-2.01710534815693e-05
DB01181	Ifosfamide	DOID:3192	Neurilemmoma	-2.02618057618988e-05
DB06774	Capsaicin	DOID:9538	Multiple Myeloma	-2.03736103411602e-05
DB01582	Sulfamethazine	DOID:3172	Adenoma	-2.10045335743599e-05
DB00541	Vincristine	DOID:2671	Carcinoma, Transitional Cell	-2.22533365300849e-05
DB01065	Melatonin	DOID:3172	Adenoma	-2.83824126542688e-05
DB00605	Sulindac	DOID:3172	Adenoma	-3.3961432872074e-05
DB00945	Aspirin	DOID:349	Carcinoma, Signet Ring Cell	-3.65849777699025e-05
DB01115	Nifedipine	DOID:3068	Glioblastoma	-3.72954438553653e-05
DB00997	Doxorubicin	DOID:9538	Multiple Myeloma	-3.73726621137917e-05
DB04572	Thiotepa	DOID:3070	Glioma	-3.86370394710213e-05
DB02546	Vorinostat	DOID:299	Adenocarcinoma	-4.05426426382006e-05
DB00201	Caffeine	DOID:3172	Adenoma	-4.07350924502038e-05
DB01181	Ifosfamide	DOID:2994	Neoplasms, Germ Cell and Embryonal	-4.14001367944929e-05
DB02709	Resveratrol	DOID:707	Lymphoma, B-Cell	-4.39569169171684e-05
DB00927	Famotidine	DOID:3172	Adenoma	-4.54450743663827e-05
DB00987	Cytarabine	DOID:707	Lymphoma, B-Cell	-4.66171540121386e-05
DB01042	Melphalan	DOID:8584	Burkitt Lymphoma	-5.02048392228317e-05
DB13323	Trichloroethylene	DOID:3069	Astrocytoma	-5.14309006522974e-05
DB02375	myricetin	DOID:3068	Glioblastoma	-5.413623459136e-05
DB00997	Doxorubicin	DOID:4235	Sarcoma	-5.46382584312201e-05
DB10345	Dust	DOID:139	Papilloma	-5.4878348978691e-05
DB00925	Phenoxybenzamine	DOID:127	Choroid Neoplasms	-5.56251744582466e-05
DB00995	Auranofin	DOID:3172	Adenoma	-5.83595085398327e-05
DB00441	gemcitabine	DOID:4552	Carcinoma, Large Cell	-6.02780666371407e-05
DB01593	Zinc	DOID:9538	Multiple Myeloma	-6.10803474187273e-05
DB00898	Ethanol	DOID:255	Hemangioma	-6.3216380627399e-05
DB00398	Sorafenib	DOID:9119	Leukemia, Myeloid, Acute	-6.6293711839114e-05
DB00541	Vincristine	DOID:8632	Sarcoma, Kaposi	-6.76861174649136e-05
DB00762	Irinotecan	DOID:3181	Oligodendroglioma	-7.03142961137916e-05
DB08398	2-amino-1-methyl-6-phenylimidazo(4,5-b)pyridine	DOID:3172	Adenoma	-7.0356613235182e-05
DB00997	Doxorubicin	DOID:299	Adenocarcinoma	-7.25515199046546e-05
DB00712	Flurbiprofen	DOID:3172	Adenoma	-7.59965006061937e-05
DB00987	Cytarabine	DOID:3247	Rhabdomyosarcoma	-7.60492098524392e-05
DB12418	Saccharin	DOID:2671	Carcinoma, Transitional Cell	-7.70370855918585e-05
DB01204	Mitoxantrone	DOID:2671	Carcinoma, Transitional Cell	-7.75607444398509e-05
DB02709	Resveratrol	DOID:8864	Leukemia, Monocytic, Acute	-7.77481201564324e-05
DB00987	Cytarabine	DOID:8864	Leukemia, Monocytic, Acute	-8.04083572100468e-05
DB00997	Doxorubicin	DOID:2645	Mesothelioma	-8.04144050589352e-05
DB00762	Irinotecan	DOID:3247	Rhabdomyosarcoma	-8.12711854192051e-05
DB00482	Celecoxib	DOID:9538	Multiple Myeloma	-8.19143401301382e-05
DB00515	Cisplatin	DOID:9538	Multiple Myeloma	-8.23652282636901e-05
DB03419	Uracil	DOID:139	Papilloma	-8.29650616896195e-05
DB00445	Epirubicin	DOID:4235	Sarcoma	-8.42022871715177e-05
DB00812	Phenylbutazone	DOID:139	Papilloma	-8.53868666554104e-05
DB00563	Methotrexate	DOID:5241	Hemangioblastoma	-8.62728703365546e-05
DB00570	Vinblastine	DOID:2671	Carcinoma, Transitional Cell	-8.76817105237328e-05
DB00762	Irinotecan	DOID:171	Neuroectodermal Tumors	-8.93000524017952e-05
DB00531	Cyclophosphamide	DOID:4552	Carcinoma, Large Cell	-8.95290306644238e-05
DB00136	Calcitriol	DOID:9538	Multiple Myeloma	-9.00477658716571e-05
DB01234	Dexamethasone	DOID:3355	Fibrosarcoma	-9.228685258467e-05
DB00619	Imatinib Mesylate	DOID:2645	Mesothelioma	-9.33603400729878e-05
DB01393	Bezafibrate	DOID:3172	Adenoma	-9.42412382270476e-05
DB01181	Ifosfamide	DOID:707	Lymphoma, B-Cell	-9.63330502213623e-05
DB06287	temsirolimus	DOID:2645	Mesothelioma	-9.85559123630499e-05
DB00515	Cisplatin	DOID:4235	Sarcoma	-9.9630824460354e-05
DB11672	Curcumin	DOID:9538	Multiple Myeloma	-0.000101475837617691
DB00197	Troglitazone	DOID:769	Neuroblastoma	-0.000106799367260633
DB01593	Zinc	DOID:11612	Polycystic Ovary Syndrome	-0.000109289541393307
DB00357	Aminoglutethimide	DOID:299	Adenocarcinoma	-0.000113239006972844
DB00987	Cytarabine	DOID:8584	Burkitt Lymphoma	-0.000114008179393835
DB00959	Methylprednisolone	DOID:0060060	Lymphoma, Non-Hodgkin	-0.00011480637945924
DB00482	Celecoxib	DOID:299	Adenocarcinoma	-0.00011709319762113
DB00515	Cisplatin	DOID:299	Adenocarcinoma	-0.000117544085830649
DB11672	Curcumin	DOID:4235	Sarcoma	-0.0001187414337919
DB00563	Methotrexate	DOID:9538	Multiple Myeloma	-0.000122861012177653
DB00851	Dacarbazine	DOID:3247	Rhabdomyosarcoma	-0.000124052635317538
DB00755	Tretinoin	DOID:9538	Multiple Myeloma	-0.00012435126472202
DB00126	Ascorbic Acid	DOID:11612	Polycystic Ovary Syndrome	-0.000124993354016143
DB01229	Paclitaxel	DOID:9538	Multiple Myeloma	-0.000125247251264868
DB00515	Cisplatin	DOID:2645	Mesothelioma	-0.000125406971158207
DB01181	Ifosfamide	DOID:3247	Rhabdomyosarcoma	-0.000125765106042123
DB03568	Butyric Acid	DOID:299	Adenocarcinoma	-0.000125890275433724
DB00309	Vindesine	DOID:769	Neuroblastoma	-0.000125907876462428
DB00853	Temozolomide	DOID:8632	Sarcoma, Kaposi	-0.000127663318378882
DB02546	Vorinostat	DOID:707	Lymphoma, B-Cell	-0.000128435465199948
DB00541	Vincristine	DOID:3070	Glioma	-0.000128769296851215
DB00993	Azathioprine	DOID:255	Hemangioma	-0.000129767856843353
DB01406	Danazol	DOID:127	Choroid Neoplasms	-0.000129839319871986
DB00570	Vinblastine	DOID:8632	Sarcoma, Kaposi	-0.000133114491463335
DB00773	Etoposide	DOID:769	Neuroblastoma	-0.000136125033924826
DB00563	Methotrexate	DOID:4235	Sarcoma	-0.000140126608389277
DB01229	Paclitaxel	DOID:4235	Sarcoma	-0.000142512847424978
DB00262	Carmustine	DOID:9538	Multiple Myeloma	-0.00014447457646136
DB11672	Curcumin	DOID:2645	Mesothelioma	-0.000144517580389834
DB00398	Sorafenib	DOID:0050902	Medulloblastoma	-0.000144824738585157
DB00531	Cyclophosphamide	DOID:769	Neuroblastoma	-0.000147471189032442
DB04216	Quercetin	DOID:4236	Carcinosarcoma	-0.000148196865947751
DB00515	Cisplatin	DOID:2994	Neoplasms, Germ Cell and Embryonal	-0.00015050399508135
DB00763	Methimazole	DOID:3172	Adenoma	-0.000150874702550072
DB02709	Resveratrol	DOID:1037	Leukemia, Lymphoid	-0.000151429093032149
DB00959	Methylprednisolone	DOID:8543	Hodgkin Disease	-0.000152455099337926
DB00987	Cytarabine	DOID:1037	Leukemia, Lymphoid	-0.000154089330070665
DB06825	Triptorelin Pamoate	DOID:127	Choroid Neoplasms	-0.000154250585703449
DB00255	Diethylstilbestrol	DOID:4468	Adenocarcinoma, Clear Cell	-0.000155116340285175
DB00563	Methotrexate	DOID:299	Adenocarcinoma	-0.000158039869737978
DB11663	2-(1H-indazol-4-yl)-6-(4-methanesulfonylpiperazin-1-ylmethyl)-4-morpholin-4-ylthieno(3,2-d)pyrimidine	DOID:9538	Multiple Myeloma	-0.000159828535857057
DB01229	Paclitaxel	DOID:299	Adenocarcinoma	-0.000160426108911458
DB00997	Doxorubicin	DOID:707	Lymphoma, B-Cell	-0.000160444342413055
DB00481	Raloxifene Hydrochloride	DOID:127	Choroid Neoplasms	-0.000162824317154673
DB01041	Thalidomide	DOID:5151	Neurofibroma, Plexiform	-0.000163178736674988
DB01181	Ifosfamide	DOID:8584	Burkitt Lymphoma	-0.000163724075630204
DB00993	Azathioprine	DOID:299	Adenocarcinoma	-0.000165607730228921
DB00603	Medroxyprogesterone Acetate	DOID:9119	Leukemia, Myeloid, Acute	-0.000165735641420337
DB00290	Bleomycin	DOID:3308	Carcinoma, Embryonal	-0.000168081240011584
DB01229	Paclitaxel	DOID:2645	Mesothelioma	-0.000168288994292141
DB00996	Gabapentin	DOID:3172	Adenoma	-0.000170651671297092
DB00755	Tretinoin	DOID:3308	Carcinoma, Embryonal	-0.000171340939374657
DB00563	Methotrexate	DOID:4928	Cholangiocarcinoma	-0.000177394965281106
DB01234	Dexamethasone	DOID:3172	Adenoma	-0.000179214513737373
DB00262	Carmustine	DOID:299	Adenocarcinoma	-0.00017965343410967
DB00959	Methylprednisolone	DOID:0060058	Lymphoma	-0.000180605143784072
DB04572	Thiotepa	DOID:769	Neuroblastoma	-0.000181421886674586
DB01262	Decitabine	DOID:769	Neuroblastoma	-0.000181817333080845
DB01248	Docetaxel	DOID:9119	Leukemia, Myeloid, Acute	-0.000182561725694561
DB00945	Aspirin	DOID:299	Adenocarcinoma	-0.000184880422193921
DB00396	Progesterone	DOID:127	Choroid Neoplasms	-0.000187095391527368
DB00853	Temozolomide	DOID:3070	Glioma	-0.00018874649787096
DB12072	orantinib	DOID:3070	Glioma	-0.000189030634473872
DB00290	Bleomycin	DOID:2994	Neoplasms, Germ Cell and Embryonal	-0.000189230332047628
DB00997	Doxorubicin	DOID:3247	Rhabdomyosarcoma	-0.000189876398279113
DB00262	Carmustine	DOID:3192	Neurilemmoma	-0.000191475012151863
DB00007	Leuprolide	DOID:127	Choroid Neoplasms	-0.000192462208580022
DB00945	Aspirin	DOID:2645	Mesothelioma	-0.00019274330740857
DB01229	Paclitaxel	DOID:2994	Neoplasms, Germ Cell and Embryonal	-0.000193386018229578
DB11082	Coal Tar	DOID:3172	Adenoma	-0.000194850514609993
DB01030	Topotecan	DOID:0060060	Lymphoma, Non-Hodgkin	-0.000195527166247437
DB05076	Fenretinide	DOID:299	Adenocarcinoma	-0.000196190699736452
DB00262	Carmustine	DOID:4928	Cholangiocarcinoma	-0.00019900852951352
DB03843	Formaldehyde	DOID:127	Choroid Neoplasms	-0.000201261696724273
DB01041	Thalidomide	DOID:9538	Multiple Myeloma	-0.000201779331928473
DB12662	naveglitazar	DOID:3355	Fibrosarcoma	-0.00020340283946178
DB01169	Arsenic Trioxide	DOID:9538	Multiple Myeloma	-0.000203632202561258
DB05076	Fenretinide	DOID:2645	Mesothelioma	-0.000204053584991985
DB00104	Octreotide	DOID:3172	Adenoma	-0.000205301850392029
DB01169	Arsenic Trioxide	DOID:715	Leukemia, T-Cell	-0.000206966215802355
DB00958	Carboplatin	DOID:4235	Sarcoma	-0.000209287895385855
DB00982	Isotretinoin	DOID:769	Neuroblastoma	-0.000211159275913312
DB01206	Lomustine	DOID:8543	Hodgkin Disease	-0.000212462576408837
DB02709	Resveratrol	DOID:9119	Leukemia, Myeloid, Acute	-0.00021930693437933
DB00282	Pamidronate	DOID:4305	Giant Cell Tumor of Bone	-0.000219382724030385
DB00277	Theophylline	DOID:1037	Leukemia, Lymphoid	-0.00022000885001525
DB00603	Medroxyprogesterone Acetate	DOID:3319	Lymphangioleiomyomatosis	-0.000220106768655446
DB00987	Cytarabine	DOID:9119	Leukemia, Myeloid, Acute	-0.000221967171555485
DB08633	O-(Chloroacetylcarbamoyl)fumagillol	DOID:2671	Carcinoma, Transitional Cell	-0.000224680636197825
DB01008	Busulfan	DOID:9538	Multiple Myeloma	-0.000226933796729337
DB00762	Irinotecan	DOID:9119	Leukemia, Myeloid, Acute	-0.000227189147087945
DB00958	Carboplatin	DOID:299	Adenocarcinoma	-0.000227201156734611
DB00201	Caffeine	DOID:4235	Sarcoma	-0.000227316462042635
DB00997	Doxorubicin	DOID:8584	Burkitt Lymphoma	-0.00022783536796445
DB00636	Clofibrate	DOID:3507	Dermatofibrosarcoma	-0.000229002467278142
DB00188	Bortezomib	DOID:9538	Multiple Myeloma	-0.000229779360042957
DB00563	Methotrexate	DOID:4844	Ependymoma	-0.000231407665137438
DB01065	Melatonin	DOID:299	Adenocarcinoma	-0.000232877043909761
DB01206	Lomustine	DOID:3068	Glioblastoma	-0.000234504653944204
DB00515	Cisplatin	DOID:3247	Rhabdomyosarcoma	-0.000234868964451244
DB00958	Carboplatin	DOID:2645	Mesothelioma	-0.000235064042101194
DB01042	Melphalan	DOID:0050902	Medulloblastoma	-0.000236694857920414
DB00605	Sulindac	DOID:299	Adenocarcinoma	-0.000238456063793555
DB01169	Arsenic Trioxide	DOID:299	Adenocarcinoma	-0.000238811060103487
DB00255	Diethylstilbestrol	DOID:299	Adenocarcinoma	-0.000239111519192901
DB00437	Allopurinol	DOID:1037	Leukemia, Lymphoid	-0.000239664491901413
DB00328	Indomethacin	DOID:9119	Leukemia, Myeloid, Acute	-0.000239886805024795
DB01206	Lomustine	DOID:0060058	Lymphoma	-0.000240612620667404
DB00515	Cisplatin	DOID:3069	Astrocytoma	-0.00024151483729876
DB13182	daidzein	DOID:299	Adenocarcinoma	-0.000242715410808423
DB00515	Cisplatin	DOID:171	Neuroectodermal Tumors	-0.000242897831480075
DB09130	Copper	DOID:2645	Mesothelioma	-0.000243504268890058
DB01041	Thalidomide	DOID:2645	Mesothelioma	-0.00024482107476562
DB00201	Caffeine	DOID:299	Adenocarcinoma	-0.000245229723543714
DB00563	Methotrexate	DOID:707	Lymphoma, B-Cell	-0.000245932692382964
DB09110	Mesna	DOID:0060060	Lymphoma, Non-Hodgkin	-0.000246441604629385
DB07232	veliparib	DOID:299	Adenocarcinoma	-0.000250933542578605
DB01065	Melatonin	DOID:4928	Cholangiocarcinoma	-0.000252232139284301
DB00262	Carmustine	DOID:4844	Ependymoma	-0.000253021229410708
DB00993	Azathioprine	DOID:707	Lymphoma, B-Cell	-0.00025350055292692
DB01030	Topotecan	DOID:3068	Glioblastoma	-0.000255217963681224
DB01041	Thalidomide	DOID:4928	Cholangiocarcinoma	-0.000256313285033481
DB01188	Ciclopirox	DOID:299	Adenocarcinoma	-0.000258457541078758
DB00958	Carboplatin	DOID:2994	Neoplasms, Germ Cell and Embryonal	-0.000260161065714224
DB00928	Azacitidine	DOID:9538	Multiple Myeloma	-0.00026111090057521
DB01101	Capecitabine	DOID:299	Adenocarcinoma	-0.000261399041937286
DB01380	Cortisone	DOID:299	Adenocarcinoma	-0.000262784134849873
DB01168	Procarbazine	DOID:5241	Hemangioblastoma	-0.000263674445807122
DB04930	Permethrin	DOID:3172	Adenoma	-0.000265072123523422
DB01645	Genistein	DOID:127	Choroid Neoplasms	-0.000265506243103151
DB06810	Plicamycin	DOID:3247	Rhabdomyosarcoma	-0.000267422194259324
DB00997	Doxorubicin	DOID:1037	Leukemia, Lymphoid	-0.000267916518484904
DB00399	Zoledronic Acid	DOID:4305	Giant Cell Tumor of Bone	-0.000269653917090527
DB00541	Vincristine	DOID:769	Neuroblastoma	-0.00027155414424582
DB01181	Ifosfamide	DOID:9119	Leukemia, Myeloid, Acute	-0.000271683067806398
DB14513	Magnesium	DOID:3172	Adenoma	-0.000272042637651324
DB08398	2-amino-1-methyl-6-phenylimidazo(4,5-b)pyridine	DOID:299	Adenocarcinoma	-0.000274851244396721
DB00563	Methotrexate	DOID:3247	Rhabdomyosarcoma	-0.000275364748178828
DB00755	Tretinoin	DOID:3247	Rhabdomyosarcoma	-0.000276855001053903
DB01436	alfacalcidol	DOID:299	Adenocarcinoma	-0.00027801223213245
DB00928	Azacitidine	DOID:4235	Sarcoma	-0.000278376496829078
DB04743	nimesulide	DOID:299	Adenocarcinoma	-0.000279416286961907
DB00624	Testosterone	DOID:0060060	Lymphoma, Non-Hodgkin	-0.000280135694981119
DB00641	Simvastatin	DOID:11612	Polycystic Ovary Syndrome	-0.000280351424917866
DB00175	Pravastatin	DOID:3172	Adenoma	-0.000280594476753219
DB11663	2-(1H-indazol-4-yl)-6-(4-methanesulfonylpiperazin-1-ylmethyl)-4-morpholin-4-ylthieno(3,2-d)pyrimidine	DOID:707	Lymphoma, B-Cell	-0.000282900216235369
DB00563	Methotrexate	DOID:171	Neuroectodermal Tumors	-0.000283393615315684
DB00293	raltitrexed	DOID:299	Adenocarcinoma	-0.000284371617215218
DB00888	Mechlorethamine	DOID:8543	Hodgkin Disease	-0.000285718651001552
DB00262	Carmustine	DOID:3181	Oligodendroglioma	-0.000286021423238279
DB06724	Calcium Carbonate	DOID:299	Adenocarcinoma	-0.000288571945637171
DB08865	Crizotinib	DOID:299	Adenocarcinoma	-0.000288957427061091
DB00635	Prednisone	DOID:255	Hemangioma	-0.000292133948209265
DB00293	raltitrexed	DOID:2645	Mesothelioma	-0.00029223450244362
DB00635	Prednisone	DOID:9538	Multiple Myeloma	-0.000292794963907415
DB00882	Clomiphene	DOID:299	Adenocarcinoma	-0.000293128289645204
DB12116	epigallocatechin gallate	DOID:3172	Adenoma	-0.000298919772196652
DB00720	Clodronic Acid	DOID:9538	Multiple Myeloma	-0.000299241522965569
DB01168	Procarbazine	DOID:9538	Multiple Myeloma	-0.000300262587550944
DB00987	Cytarabine	DOID:0050902	Medulloblastoma	-0.000300498198147817
DB00252	Phenytoin	DOID:0060060	Lymphoma, Non-Hodgkin	-0.000303368584959361
DB00262	Carmustine	DOID:3069	Astrocytoma	-0.000303624185370031
DB04824	Phenolphthalein	DOID:0060058	Lymphoma	-0.000304520441098705
DB00882	Clomiphene	DOID:11612	Polycystic Ovary Syndrome	-0.00030615862581897
DB00126	Ascorbic Acid	DOID:1037	Leukemia, Lymphoid	-0.000307328016472905
DB00437	Allopurinol	DOID:9119	Leukemia, Myeloid, Acute	-0.000307542333395226
DB01041	Thalidomide	DOID:4844	Ependymoma	-0.000310325984770324
DB01393	Bezafibrate	DOID:11612	Polycystic Ovary Syndrome	-0.000311766205577078
DB11663	2-(1H-indazol-4-yl)-6-(4-methanesulfonylpiperazin-1-ylmethyl)-4-morpholin-4-ylthieno(3,2-d)pyrimidine	DOID:3247	Rhabdomyosarcoma	-0.000312332272055686
DB00515	Cisplatin	DOID:1037	Leukemia, Lymphoid	-0.000312909084621452
DB00563	Methotrexate	DOID:8584	Burkitt Lymphoma	-0.000313323717874434
DB00688	Mycophenolic Acid	DOID:707	Lymphoma, B-Cell	-0.000313829758628235
DB00608	Chloroquine	DOID:9119	Leukemia, Myeloid, Acute	-0.000315816131054501
DB01042	Melphalan	DOID:0060060	Lymphoma, Non-Hodgkin	-0.000317618202632212
DB00859	Penicillamine	DOID:2645	Mesothelioma	-0.000318671572968585
DB00136	Calcitriol	DOID:1037	Leukemia, Lymphoid	-0.000320591622248321
DB09153	Sodium Chloride	DOID:299	Adenocarcinoma	-0.000324648132018077
DB00635	Prednisone	DOID:299	Adenocarcinoma	-0.000327973821660086
DB00257	Clotrimazole	DOID:299	Adenocarcinoma	-0.000328073716735964
DB00444	Teniposide	DOID:0060060	Lymphoma, Non-Hodgkin	-0.000331452902580343
DB00853	Temozolomide	DOID:769	Neuroblastoma	-0.000331531345055539
DB01168	Procarbazine	DOID:299	Adenocarcinoma	-0.000335441445266069
DB00997	Doxorubicin	DOID:9119	Leukemia, Myeloid, Acute	-0.000335794359938694
DB00650	Leucovorin	DOID:4235	Sarcoma	-0.000336009323063605
DB00227	Lovastatin	DOID:4235	Sarcoma	-0.000339104007512168
DB00624	Testosterone	DOID:3068	Glioblastoma	-0.000339826492457427
DB00252	Phenytoin	DOID:8543	Hodgkin Disease	-0.000341017304868494
DB11716	Misonidazole	DOID:299	Adenocarcinoma	-0.000341799560306204
DB00331	Metformin	DOID:11612	Polycystic Ovary Syndrome	-0.00034198729217436
DB00829	Diazepam	DOID:3068	Glioblastoma	-0.000343868625792502
DB01234	Dexamethasone	DOID:9538	Multiple Myeloma	-0.000348530287298091
DB01008	Busulfan	DOID:707	Lymphoma, B-Cell	-0.000350005476998847
DB13323	Trichloroethylene	DOID:0060060	Lymphoma, Non-Hodgkin	-0.000350157360486162
DB00958	Carboplatin	DOID:171	Neuroectodermal Tumors	-0.000352554902138012
DB00188	Bortezomib	DOID:707	Lymphoma, B-Cell	-0.00035285104024466
DB00783	Estradiol	DOID:299	Adenocarcinoma	-0.000353192092208385
DB00563	Methotrexate	DOID:1037	Leukemia, Lymphoid	-0.000353404868500998
DB00650	Leucovorin	DOID:299	Adenocarcinoma	-0.000353922584348635
DB03496	alvocidib	DOID:707	Lymphoma, B-Cell	-0.000354286434874649
DB00276	Amsacrine	DOID:299	Adenocarcinoma	-0.000354477483836855
DB00641	Simvastatin	DOID:707	Lymphoma, B-Cell	-0.000355213911391736
DB01042	Melphalan	DOID:8543	Hodgkin Disease	-0.000355266922452167
DB00763	Methimazole	DOID:299	Adenocarcinoma	-0.000355369333721631
DB01229	Paclitaxel	DOID:1037	Leukemia, Lymphoid	-0.000355791107735291
DB00441	gemcitabine	DOID:9538	Multiple Myeloma	-0.000360246021473973
DB01169	Arsenic Trioxide	DOID:8864	Leukemia, Monocytic, Acute	-0.00036049508611222
DB13178	Inositol	DOID:3172	Adenoma	-0.000362006401039231
DB00783	Estradiol	DOID:11612	Polycystic Ovary Syndrome	-0.000366222428471927
DB00860	Prednisolone	DOID:255	Hemangioma	-0.000366235448280964
DB00860	Prednisolone	DOID:9538	Multiple Myeloma	-0.00036689646394714
DB00309	Vindesine	DOID:9538	Multiple Myeloma	-0.000367933672578747
DB00444	Teniposide	DOID:8543	Hodgkin Disease	-0.000369101622609076
DB00242	Cladribine	DOID:707	Lymphoma, B-Cell	-0.000373592741145626
DB00996	Gabapentin	DOID:299	Adenocarcinoma	-0.000375146302529755
DB01188	Ciclopirox	DOID:3247	Rhabdomyosarcoma	-0.000375782419425322
DB00530	Erlotinib Hydrochloride	DOID:299	Adenocarcinoma	-0.000376825932417089
DB01042	Melphalan	DOID:3068	Glioblastoma	-0.000377308999969603
DB00773	Etoposide	DOID:9538	Multiple Myeloma	-0.000378150830017108
DB02709	Resveratrol	DOID:0060060	Lymphoma, Non-Hodgkin	-0.000378761305657675
DB00428	Streptozocin	DOID:4235	Sarcoma	-0.000379158750277362
DB00523	Alitretinoin	DOID:9119	Leukemia, Myeloid, Acute	-0.000380558144348595
DB00987	Cytarabine	DOID:0060060	Lymphoma, Non-Hodgkin	-0.000381421542712149
DB00188	Bortezomib	DOID:3247	Rhabdomyosarcoma	-0.000382283096337508
DB02546	Vorinostat	DOID:0050902	Medulloblastoma	-0.000382316509281614
DB00317	Gefitinib	DOID:3068	Glioblastoma	-0.000383125199314081
DB00970	Dactinomycin	DOID:3247	Rhabdomyosarcoma	-0.000383605613705349
DB00530	Erlotinib Hydrochloride	DOID:2645	Mesothelioma	-0.00038468881763357
DB00309	Vindesine	DOID:4235	Sarcoma	-0.000385199268838499
DB00603	Medroxyprogesterone Acetate	DOID:3007	Carcinoma, Ductal	-0.000386338997510925
DB00136	Calcitriol	DOID:9119	Leukemia, Myeloid, Acute	-0.000388469463648709
DB00531	Cyclophosphamide	DOID:9538	Multiple Myeloma	-0.000389496985390234
DB00997	Doxorubicin	DOID:3347	Neoplasms, Bone Tissue	-0.000389539595798797
DB00444	Teniposide	DOID:3068	Glioblastoma	-0.00039114370017829
DB00531	Cyclophosphamide	DOID:715	Leukemia, T-Cell	-0.000392830998604352
DB01169	Arsenic Trioxide	DOID:8584	Burkitt Lymphoma	-0.000394094908314217
DB00398	Sorafenib	DOID:9253	Gastrointestinal Stromal Tumors	-0.000394569080646476
DB00773	Etoposide	DOID:4235	Sarcoma	-0.000395416426227733
DB00441	gemcitabine	DOID:299	Adenocarcinoma	-0.000395424879008486
DB00197	Troglitazone	DOID:11612	Polycystic Ovary Syndrome	-0.000397034357344759
DB00428	Streptozocin	DOID:299	Adenocarcinoma	-0.000397072011703335
DB00313	Valproic Acid	DOID:1618	Fibroadenoma	-0.000401362402633446
DB00860	Prednisolone	DOID:299	Adenocarcinoma	-0.000402075321522286
DB08809	Dichloroacetic Acid	DOID:3172	Adenoma	-0.000402252208032087
DB02546	Vorinostat	DOID:3246	Rhabdomyosarcoma, Embryonal	-0.00040228284761679
DB00309	Vindesine	DOID:299	Adenocarcinoma	-0.000403112530292741
DB00441	gemcitabine	DOID:2645	Mesothelioma	-0.000403287764283531
DB08398	2-amino-1-methyl-6-phenylimidazo(4,5-b)pyridine	DOID:4236	Carcinosarcoma	-0.000404198644974377
DB00853	Temozolomide	DOID:3172	Adenoma	-0.00040424136775322
DB00531	Cyclophosphamide	DOID:4235	Sarcoma	-0.000406762581444651
DB01168	Procarbazine	DOID:4844	Ependymoma	-0.000408809240579372
DB14574	Cobalt	DOID:3247	Rhabdomyosarcoma	-0.000408917442281751
DB00104	Octreotide	DOID:299	Adenocarcinoma	-0.000409796481585487
DB00938	Salmeterol Xinafoate	DOID:4310	Smooth Muscle Tumor	-0.000411550086199728
DB00783	Estradiol	DOID:5119	Ovarian Cysts	-0.000412153790497586
DB00773	Etoposide	DOID:299	Adenocarcinoma	-0.000413329687740858
DB00635	Prednisone	DOID:707	Lymphoma, B-Cell	-0.000415866644117972
DB00943	Zalcitabine	DOID:0060058	Lymphoma	-0.000417722948991704
DB00987	Cytarabine	DOID:8543	Hodgkin Disease	-0.000419070262698277
DB00183	Pentagastrin	DOID:299	Adenocarcinoma	-0.000420977797524053
DB00773	Etoposide	DOID:2645	Mesothelioma	-0.000421192572890614
DB00563	Methotrexate	DOID:9119	Leukemia, Myeloid, Acute	-0.000421282710007052
DB00313	Valproic Acid	DOID:255	Hemangioma	-0.000422003529329949
DB01645	Genistein	DOID:3068	Glioblastoma	-0.000422364428991771
DB00755	Tretinoin	DOID:9119	Leukemia, Myeloid, Acute	-0.000422772962686727
DB01168	Procarbazine	DOID:707	Lymphoma, B-Cell	-0.000423334267855492
DB04572	Thiotepa	DOID:9538	Multiple Myeloma	-0.000423447682832399
DB01229	Paclitaxel	DOID:9119	Leukemia, Myeloid, Acute	-0.000423668949127074
DB01262	Decitabine	DOID:9538	Multiple Myeloma	-0.000423843129109622
DB00531	Cyclophosphamide	DOID:299	Adenocarcinoma	-0.000424675843032216
DB12429	2-(2-chloro-4-iodophenylamino)-N-cyclopropylmethoxy-3,4-difluorobenzamide	DOID:9119	Leukemia, Myeloid, Acute	-0.000428450632532471
DB00851	Dacarbazine	DOID:0060060	Lymphoma, Non-Hodgkin	-0.000429424968021373
DB00877	Sirolimus	DOID:9538	Multiple Myeloma	-0.000429905562792519
DB01181	Ifosfamide	DOID:0060060	Lymphoma, Non-Hodgkin	-0.000431137438813987
DB06769	Bendamustine Hydrochloride	DOID:1040	Leukemia, Lymphocytic, Chronic, B-Cell	-0.000432147106464862
DB02169	Okadaic Acid	DOID:3068	Glioblastoma	-0.000432742743778556
DB06543	astaxanthine	DOID:299	Adenocarcinoma	-0.000433854965732314
DB01169	Arsenic Trioxide	DOID:1037	Leukemia, Lymphoid	-0.000434176058905337
DB04930	Permethrin	DOID:9538	Multiple Myeloma	-0.000434387896941533
DB00531	Cyclophosphamide	DOID:3308	Carcinoma, Embryonal	-0.000436486659857824
DB13069	Nimustine	DOID:3068	Glioblastoma	-0.00043746973429196
DB02709	Resveratrol	DOID:3068	Glioblastoma	-0.00043845210309235
DB00398	Sorafenib	DOID:3382	Liposarcoma	-0.000439035790071183
DB02709	Resveratrol	DOID:3007	Carcinoma, Ductal	-0.000439910290602145
DB01168	Procarbazine	DOID:3181	Oligodendroglioma	-0.000441809434451195
DB00773	Etoposide	DOID:2994	Neoplasms, Germ Cell and Embryonal	-0.00044628959687246
DB00762	Irinotecan	DOID:3068	Glioblastoma	-0.00044633431583788
DB00987	Cytarabine	DOID:0060058	Lymphoma	-0.000447220307025323
DB07706	2-hydroxyestradiol	DOID:299	Adenocarcinoma	-0.000448998308790836
DB01083	Orlistat	DOID:11612	Polycystic Ovary Syndrome	-0.000451027513832417
DB00313	Valproic Acid	DOID:299	Adenocarcinoma	-0.000457843402788458
DB00328	Indomethacin	DOID:3068	Glioblastoma	-0.000459031973740951
DB00515	Cisplatin	DOID:0050902	Medulloblastoma	-0.000459317952601793
DB01168	Procarbazine	DOID:3069	Astrocytoma	-0.000459412196592766
DB03496	alvocidib	DOID:1037	Leukemia, Lymphoid	-0.000461758610948135
DB11672	Curcumin	DOID:127	Choroid Neoplasms	-0.000462184518063766
DB13853	Anethole Trithione	DOID:299	Adenocarcinoma	-0.000464674868964846
DB00437	Allopurinol	DOID:0060060	Lymphoma, Non-Hodgkin	-0.000466996704619724
DB00851	Dacarbazine	DOID:8543	Hodgkin Disease	-0.000467073688097373
DB01151	Desipramine	DOID:299	Adenocarcinoma	-0.000467328569790874
DB01181	Ifosfamide	DOID:8543	Hodgkin Disease	-0.000468786158894206
DB00783	Estradiol	DOID:3247	Rhabdomyosarcoma	-0.000470516970845301
DB00313	Valproic Acid	DOID:11612	Polycystic Ovary Syndrome	-0.000470873738954356
DB00877	Sirolimus	DOID:2645	Mesothelioma	-0.000472947305713043
DB00431	Hexachlorocyclohexane	DOID:0060060	Lymphoma, Non-Hodgkin	-0.000474311353108412
DB00773	Etoposide	DOID:4440	Seminoma	-0.000474431308081589
DB00291	Chlorambucil	DOID:299	Adenocarcinoma	-0.000476427148140505
DB04960	tipifarnib	DOID:9538	Multiple Myeloma	-0.000476938106484585
DB00541	Vincristine	DOID:5241	Hemangioblastoma	-0.000476991798508356
DB00242	Cladribine	DOID:1037	Leukemia, Lymphoid	-0.000481064917180116
DB00694	Daunorubicin	DOID:1618	Fibroadenoma	-0.000482728098859467
DB00635	Prednisone	DOID:8584	Burkitt Lymphoma	-0.000483257669665258
DB00305	Mitomycin	DOID:3068	Glioblastoma	-0.000488109596368556
DB00851	Dacarbazine	DOID:3068	Glioblastoma	-0.000489115765566515
DB00860	Prednisolone	DOID:707	Lymphoma, B-Cell	-0.00048996814406788
DB04690	Camptothecin	DOID:1037	Leukemia, Lymphoid	-0.000490120493428867
DB00958	Carboplatin	DOID:9119	Leukemia, Myeloid, Acute	-0.00049044399696355
DB06510	muraglitazar	DOID:3382	Liposarcoma	-0.000491932756747474
DB00997	Doxorubicin	DOID:0060060	Lymphoma, Non-Hodgkin	-0.000495248731195306
DB01181	Ifosfamide	DOID:0060058	Lymphoma	-0.000496936203250118
DB00563	Methotrexate	DOID:0050902	Medulloblastoma	-0.000499813736517061
DB01041	Thalidomide	DOID:9119	Leukemia, Myeloid, Acute	-0.000500201029721401
DB00773	Etoposide	DOID:707	Lymphoma, B-Cell	-0.000501222510408825
DB04216	Quercetin	DOID:3068	Glioblastoma	-0.000501237474166586
DB00755	Tretinoin	DOID:0050902	Medulloblastoma	-0.000501303989234762
DB01169	Arsenic Trioxide	DOID:9119	Leukemia, Myeloid, Acute	-0.000502053900434538
DB01050	Ibuprofen	DOID:299	Adenocarcinoma	-0.000503714517695406
DB00220	Nelfinavir	DOID:3962	Adenocarcinoma, Follicular	-0.000505467694354309
DB00650	Leucovorin	DOID:8584	Burkitt Lymphoma	-0.000509206432460888
DB00531	Cyclophosphamide	DOID:707	Lymphoma, B-Cell	-0.000512568665566013
DB00541	Vincristine	DOID:9538	Multiple Myeloma	-0.000513579940317425
DB00412	Rosiglitazone	DOID:11612	Polycystic Ovary Syndrome	-0.000514361462768873
DB00526	Oxaliplatin	DOID:299	Adenocarcinoma	-0.000515219192069736
DB00541	Vincristine	DOID:715	Leukemia, T-Cell	-0.000516913953650337
DB09153	Sodium Chloride	DOID:899	Cervical Intraepithelial Neoplasia	-0.000517796318280393
DB00262	Carmustine	DOID:0050902	Medulloblastoma	-0.000521427300757969
DB01188	Ciclopirox	DOID:9119	Leukemia, Myeloid, Acute	-0.000521700381212745
DB04786	Suramin	DOID:9538	Multiple Myeloma	-0.000523143334091151
DB00635	Prednisone	DOID:1037	Leukemia, Lymphoid	-0.000523338820301231
DB00445	Epirubicin	DOID:0060060	Lymphoma, Non-Hodgkin	-0.000524812759854696
DB01008	Busulfan	DOID:9119	Leukemia, Myeloid, Acute	-0.000525355494588795
DB00188	Bortezomib	DOID:9119	Leukemia, Myeloid, Acute	-0.000528201057897058
DB03496	alvocidib	DOID:9119	Leukemia, Myeloid, Acute	-0.000529636452323765
DB00773	Etoposide	DOID:3247	Rhabdomyosarcoma	-0.000530654566273412
DB01701	propylene dichloride	DOID:4928	Cholangiocarcinoma	-0.000532038834303566
DB00997	Doxorubicin	DOID:8543	Hodgkin Disease	-0.000532897451109408
DB00608	Chloroquine	DOID:3068	Glioblastoma	-0.000534961299810541
DB00773	Etoposide	DOID:3069	Astrocytoma	-0.0005373004391209
DB06774	Capsaicin	DOID:3068	Glioblastoma	-0.000537940476860597
DB01234	Dexamethasone	DOID:8584	Burkitt Lymphoma	-0.000538992993040392
DB00694	Daunorubicin	DOID:299	Adenocarcinoma	-0.000539209098922553
DB12881	indole-3-carbinol	DOID:5119	Ovarian Cysts	-0.000541441653360068
DB00531	Cyclophosphamide	DOID:3247	Rhabdomyosarcoma	-0.000542000721592304
DB00136	Calcitriol	DOID:0060060	Lymphoma, Non-Hodgkin	-0.000547923834843898
DB00541	Vincristine	DOID:299	Adenocarcinoma	-0.000548758798069652
DB00242	Cladribine	DOID:9119	Leukemia, Myeloid, Acute	-0.000548942758639624
DB00162	Vitamin A	DOID:9538	Multiple Myeloma	-0.000549828146019896
DB00531	Cyclophosphamide	DOID:171	Neuroectodermal Tumors	-0.000550029588289844
DB08865	Crizotinib	DOID:9119	Leukemia, Myeloid, Acute	-0.000552200267170181
DB00531	Cyclophosphamide	DOID:4236	Carcinosarcoma	-0.000554023243382915
DB00997	Doxorubicin	DOID:3068	Glioblastoma	-0.000554939528588125
DB00860	Prednisolone	DOID:8584	Burkitt Lymphoma	-0.00055735916962105
DB00928	Azacitidine	DOID:9119	Leukemia, Myeloid, Acute	-0.000559532598376076
DB00541	Vincristine	DOID:3308	Carcinoma, Embryonal	-0.000560569614971283
DB00997	Doxorubicin	DOID:0060058	Lymphoma	-0.000561047495421383
DB01393	Bezafibrate	DOID:9119	Leukemia, Myeloid, Acute	-0.000561978709583803
DB00445	Epirubicin	DOID:8543	Hodgkin Disease	-0.000562461479810237
DB00255	Diethylstilbestrol	DOID:127	Choroid Neoplasms	-0.000564641342132109
DB04572	Thiotepa	DOID:3181	Oligodendroglioma	-0.000564994529797084
DB00773	Etoposide	DOID:8584	Burkitt Lymphoma	-0.000568613535833682
DB00958	Carboplatin	DOID:0050902	Medulloblastoma	-0.000568975023350769
DB00636	Clofibrate	DOID:127	Choroid Neoplasms	-0.000571188132584114
DB06287	temsirolimus	DOID:3068	Glioblastoma	-0.000573081035993548
DB00313	Valproic Acid	DOID:3247	Rhabdomyosarcoma	-0.000575168281259784
DB01262	Decitabine	DOID:3247	Rhabdomyosarcoma	-0.00057634686556227
DB00515	Cisplatin	DOID:8543	Hodgkin Disease	-0.000577890017306296
DB00290	Bleomycin	DOID:0060060	Lymphoma, Non-Hodgkin	-0.000578967634399106
DB13178	Inositol	DOID:11612	Polycystic Ovary Syndrome	-0.000579531368310352
DB00531	Cyclophosphamide	DOID:8584	Burkitt Lymphoma	-0.000579959691044272
DB01169	Arsenic Trioxide	DOID:0050902	Medulloblastoma	-0.0005805849269141
DB00563	Methotrexate	DOID:0060060	Lymphoma, Non-Hodgkin	-0.000580737081125857
DB01229	Paclitaxel	DOID:0060060	Lymphoma, Non-Hodgkin	-0.000583123320268417
DB04572	Thiotepa	DOID:171	Neuroectodermal Tumors	-0.000583980286031825
DB00993	Azathioprine	DOID:0060060	Lymphoma, Non-Hodgkin	-0.000588304941521765
DB00445	Epirubicin	DOID:0060058	Lymphoma	-0.000590611524124571
DB00635	Prednisone	DOID:9119	Leukemia, Myeloid, Acute	-0.000591216661759878
DB00741	Hydrocortisone	DOID:3247	Rhabdomyosarcoma	-0.000591276182645459
DB00322	Floxuridine	DOID:299	Adenocarcinoma	-0.000599398573958621
DB00515	Cisplatin	DOID:3068	Glioblastoma	-0.000599932094807302
DB00398	Sorafenib	DOID:8552	Leukemia, Myelogenous, Chronic, BCR-ABL Positive	-0.00060318194490153
DB12418	Saccharin	DOID:299	Adenocarcinoma	-0.000603542547118214
DB01008	Busulfan	DOID:0050902	Medulloblastoma	-0.000603886521021255
DB00515	Cisplatin	DOID:0060058	Lymphoma	-0.000606040061612471
DB00188	Bortezomib	DOID:0050902	Medulloblastoma	-0.000606732084391746
DB00136	Calcitriol	DOID:0060058	Lymphoma	-0.000613722599113051
DB00290	Bleomycin	DOID:8543	Hodgkin Disease	-0.000616616354214092
DB00276	Amsacrine	DOID:9119	Leukemia, Myeloid, Acute	-0.000617720323950386
DB00563	Methotrexate	DOID:8543	Hodgkin Disease	-0.000618385801184427
DB11672	Curcumin	DOID:3068	Glioblastoma	-0.000619042704158499
DB00531	Cyclophosphamide	DOID:1037	Leukemia, Lymphoid	-0.000620040841715828
DB01005	Hydroxyurea	DOID:299	Adenocarcinoma	-0.000621545223532836
DB00541	Vincristine	DOID:4844	Ependymoma	-0.000622126593295472
DB12025	triptolide	DOID:9538	Multiple Myeloma	-0.000622410228737689
DB05424	Canertinib	DOID:3068	Glioblastoma	-0.000622507545849586
DB11672	Curcumin	DOID:0060058	Lymphoma	-0.000625150670762496
DB00570	Vinblastine	DOID:3308	Carcinoma, Embryonal	-0.000625997988985359
DB04539	glyphosate	DOID:11612	Polycystic Ovary Syndrome	-0.000626362387656374
DB00188	Bortezomib	DOID:3246	Rhabdomyosarcoma, Embryonal	-0.000626698422855346
DB00564	Carbamazepine	DOID:0060058	Lymphoma	-0.000626913100298613
DB00741	Hydrocortisone	DOID:8584	Burkitt Lymphoma	-0.000629235152003169
DB00541	Vincristine	DOID:707	Lymphoma, B-Cell	-0.000636651620546078
DB00262	Carmustine	DOID:8543	Hodgkin Disease	-0.000639999365296882
DB13069	Nimustine	DOID:4359	Melanoma, Amelanotic	-0.000641404717758368
DB00755	Tretinoin	DOID:3068	Glioblastoma	-0.000641918131373213
DB01229	Paclitaxel	DOID:3068	Glioblastoma	-0.000642814117745447
DB00290	Bleomycin	DOID:0060058	Lymphoma	-0.00064476639854669
DB00563	Methotrexate	DOID:0060058	Lymphoma	-0.00064653584559474
DB01234	Dexamethasone	DOID:9119	Leukemia, Myeloid, Acute	-0.000646951985064707
DB00570	Vinblastine	DOID:2994	Neoplasms, Germ Cell and Embryonal	-0.000647147081070529
DB00197	Troglitazone	DOID:9119	Leukemia, Myeloid, Acute	-0.000647246861291282
DB00755	Tretinoin	DOID:9206	Barrett Esophagus	-0.000647440717636064
DB04572	Thiotepa	DOID:1037	Leukemia, Lymphoid	-0.00065399153923679
DB00993	Azathioprine	DOID:0060058	Lymphoma	-0.000654103705885482
DB00541	Vincristine	DOID:3181	Oligodendroglioma	-0.00065512678726393
DB01006	Letrozole	DOID:11612	Polycystic Ovary Syndrome	-0.000658102481319121
DB01041	Thalidomide	DOID:0060060	Lymphoma, Non-Hodgkin	-0.000659655400821805
DB00262	Carmustine	DOID:3068	Glioblastoma	-0.000662041442870773
DB00860	Prednisolone	DOID:9119	Leukemia, Myeloid, Acute	-0.000665318161738735
DB00541	Vincristine	DOID:3247	Rhabdomyosarcoma	-0.000666083676385074
DB00945	Aspirin	DOID:3068	Glioblastoma	-0.00066726843098883
DB00262	Carmustine	DOID:0060058	Lymphoma	-0.000668149409603944
DB00642	Pemetrexed	DOID:2645	Mesothelioma	-0.00067021393916614
DB14085	Cadmium	DOID:0060060	Lymphoma, Non-Hodgkin	-0.00067150204611963
DB00291	Chlorambucil	DOID:1037	Leukemia, Lymphoid	-0.000671792146777598
DB00541	Vincristine	DOID:3069	Astrocytoma	-0.00067272954935169
DB00541	Vincristine	DOID:171	Neuroectodermal Tumors	-0.000674112543415682
DB00773	Etoposide	DOID:9119	Leukemia, Myeloid, Acute	-0.000676572527952033
DB00619	Imatinib Mesylate	DOID:9253	Gastrointestinal Stromal Tumors	-0.000677015663670819
DB01168	Procarbazine	DOID:0050902	Medulloblastoma	-0.000677215311944059
DB05076	Fenretinide	DOID:3068	Glioblastoma	-0.000678578708542463
DB00783	Estradiol	DOID:127	Choroid Neoplasms	-0.000678721915125306
DB11094	Vitamin D	DOID:2512	Basal Cell Nevus Syndrome	-0.000680797354078642
DB11663	2-(1H-indazol-4-yl)-6-(4-methanesulfonylpiperazin-1-ylmethyl)-4-morpholin-4-ylthieno(3,2-d)pyrimidine	DOID:0060058	Lymphoma	-0.000683503369126457
DB09073	palbociclib	DOID:2994	Neoplasms, Germ Cell and Embryonal	-0.000684672511573035
DB01008	Busulfan	DOID:0060060	Lymphoma, Non-Hodgkin	-0.000684809865752121
DB00531	Cyclophosphamide	DOID:9119	Leukemia, Myeloid, Acute	-0.000687918683077247
DB00851	Dacarbazine	DOID:4359	Melanoma, Amelanotic	-0.000693050748916544
DB00694	Daunorubicin	DOID:8584	Burkitt Lymphoma	-0.000694492947009549
DB00783	Estradiol	DOID:0050902	Medulloblastoma	-0.000694965958960434
DB00650	Leucovorin	DOID:0050902	Medulloblastoma	-0.000695696451059883
DB00630	Alendronate	DOID:4305	Giant Cell Tumor of Bone	-0.000697106231596637
DB00996	Gabapentin	DOID:127	Choroid Neoplasms	-0.000700676125324453
DB05294	N-(4-bromo-2-fluorophenyl)-6-methoxy-7-((1-methylpiperidin-4-yl)methoxy)quinazolin-4-amine	DOID:299	Adenocarcinoma	-0.000702561503156399
DB01006	Letrozole	DOID:5119	Ovarian Cysts	-0.000704033843389382
DB00541	Vincristine	DOID:8584	Burkitt Lymphoma	-0.000704042645944595
DB11529	Melengestrol Acetate	DOID:299	Adenocarcinoma	-0.000708066472736749
DB02994	Cacodylic Acid	DOID:0060058	Lymphoma	-0.000708473393635643
DB00958	Carboplatin	DOID:3068	Glioblastoma	-0.000709589165544564
DB00688	Mycophenolic Acid	DOID:0060058	Lymphoma	-0.000714432911559957
DB00853	Temozolomide	DOID:3181	Oligodendroglioma	-0.000715103988087305
DB01268	Sunitinib	DOID:9253	Gastrointestinal Stromal Tumors	-0.000716028290531859
DB01041	Thalidomide	DOID:3068	Glioblastoma	-0.0007193461983768
DB00313	Valproic Acid	DOID:9119	Leukemia, Myeloid, Acute	-0.000721086242831823
DB01169	Arsenic Trioxide	DOID:3068	Glioblastoma	-0.000721199069018578
DB01204	Mitoxantrone	DOID:3247	Rhabdomyosarcoma	-0.000721391084319709
DB01262	Decitabine	DOID:9119	Leukemia, Myeloid, Acute	-0.000722264827047323
DB01008	Busulfan	DOID:8543	Hodgkin Disease	-0.000722458585668138
DB01041	Thalidomide	DOID:0060058	Lymphoma	-0.000725454165340953
DB00255	Diethylstilbestrol	DOID:0060058	Lymphoma	-0.000727607494968727
DB00951	Isoniazid	DOID:299	Adenocarcinoma	-0.000730150012136725
DB00570	Vinblastine	DOID:3247	Rhabdomyosarcoma	-0.000731512050534459
DB00853	Temozolomide	DOID:3069	Astrocytoma	-0.000732706750321614
DB01167	Itraconazole	DOID:9538	Multiple Myeloma	-0.00074105731192001
DB00531	Cyclophosphamide	DOID:3347	Neoplasms, Bone Tissue	-0.000741663918772648
DB00541	Vincristine	DOID:1037	Leukemia, Lymphoid	-0.00074412379664052
DB00188	Bortezomib	DOID:3068	Glioblastoma	-0.000747346226607746
DB00970	Dactinomycin	DOID:3068	Glioblastoma	-0.00074866874397914
DB01143	Amifostine	DOID:0060060	Lymphoma, Non-Hodgkin	-0.000749419965441315
DB00635	Prednisone	DOID:0060060	Lymphoma, Non-Hodgkin	-0.000750671032837939
DB00188	Bortezomib	DOID:0060058	Lymphoma	-0.000753454193376388
DB00773	Etoposide	DOID:0050902	Medulloblastoma	-0.000755103554599488
DB02709	Resveratrol	DOID:8552	Leukemia, Myelogenous, Chronic, BCR-ABL Positive	-0.000756195167156696
DB01168	Procarbazine	DOID:0060060	Lymphoma, Non-Hodgkin	-0.000758138656579043
DB00987	Cytarabine	DOID:8552	Leukemia, Myelogenous, Chronic, BCR-ABL Positive	-0.000758855404280449
DB08398	2-amino-1-methyl-6-phenylimidazo(4,5-b)pyridine	DOID:0060058	Lymphoma	-0.000763347219985919
DB00531	Cyclophosphamide	DOID:0050902	Medulloblastoma	-0.000766449709665194
DB08865	Crizotinib	DOID:3068	Glioblastoma	-0.000771345435856472
DB00242	Cladribine	DOID:285	Leukemia, Hairy Cell	-0.000775911268040889
DB00650	Leucovorin	DOID:0060060	Lymphoma, Non-Hodgkin	-0.000776619795728104
DB00328	Indomethacin	DOID:8552	Leukemia, Myelogenous, Chronic, BCR-ABL Positive	-0.000776775037712455
DB00806	Pentoxifylline	DOID:1037	Leukemia, Lymphoid	-0.000782029779328539
DB00928	Azacitidine	DOID:285	Leukemia, Hairy Cell	-0.000786501107875513
DB11663	2-(1H-indazol-4-yl)-6-(4-methanesulfonylpiperazin-1-ylmethyl)-4-morpholin-4-ylthieno(3,2-d)pyrimidine	DOID:9253	Gastrointestinal Stromal Tumors	-0.000786525602506392
DB00635	Prednisone	DOID:8543	Hodgkin Disease	-0.00078831975286581
DB01168	Procarbazine	DOID:8543	Hodgkin Disease	-0.000795787376552178
DB01229	Paclitaxel	DOID:3382	Liposarcoma	-0.000796411027241848
DB04630	Aldosterone	DOID:3172	Adenoma	-0.00079757161171257
DB01204	Mitoxantrone	DOID:1037	Leukemia, Lymphoid	-0.000799431204541404
DB00336	Nitrofurazone	DOID:4440	Seminoma	-0.000799589226936296
DB04572	Thiotepa	DOID:0050902	Medulloblastoma	-0.000800400407252159
DB00694	Daunorubicin	DOID:9119	Leukemia, Myeloid, Acute	-0.000802451939107555
DB00515	Cisplatin	DOID:4359	Melanoma, Amelanotic	-0.000803867078161356
DB00541	Vincristine	DOID:9119	Leukemia, Myeloid, Acute	-0.000812001638068525
DB00650	Leucovorin	DOID:8543	Hodgkin Disease	-0.000814268515748399
DB01005	Hydroxyurea	DOID:1037	Leukemia, Lymphoid	-0.000816910222306098
DB00441	gemcitabine	DOID:0060060	Lymphoma, Non-Hodgkin	-0.000818122090368221
DB01168	Procarbazine	DOID:0060058	Lymphoma	-0.000823937420840217
DB00860	Prednisolone	DOID:0060060	Lymphoma, Non-Hodgkin	-0.000824772532903421
DB00309	Vindesine	DOID:0060060	Lymphoma, Non-Hodgkin	-0.000825809741648007
DB11094	Vitamin D	DOID:9119	Leukemia, Myeloid, Acute	-0.000828661653521193
DB00773	Etoposide	DOID:0060060	Lymphoma, Non-Hodgkin	-0.000836026899088158
DB02546	Vorinostat	DOID:8552	Leukemia, Myelogenous, Chronic, BCR-ABL Positive	-0.000840673715590993
DB06444	HU 211	DOID:3070	Glioma	-0.000840719184135839
DB00650	Leucovorin	DOID:0060058	Lymphoma	-0.000842418560095429
DB00437	Allopurinol	DOID:8552	Leukemia, Myelogenous, Chronic, BCR-ABL Positive	-0.000844430566120023
DB00227	Lovastatin	DOID:0060058	Lymphoma	-0.000845513244631144
DB00531	Cyclophosphamide	DOID:0060060	Lymphoma, Non-Hodgkin	-0.000847373054272047
DB00441	gemcitabine	DOID:8543	Hodgkin Disease	-0.000855770810346632
DB00428	Streptozocin	DOID:8543	Hodgkin Disease	-0.000857417942881498
DB00860	Prednisolone	DOID:8543	Hodgkin Disease	-0.000862421253020027
DB00309	Vindesine	DOID:8543	Hodgkin Disease	-0.000863458461606351
DB00541	Vincristine	DOID:3347	Neoplasms, Bone Tissue	-0.000865746873823795
DB01234	Dexamethasone	DOID:3068	Glioblastoma	-0.000866097153831933
DB01204	Mitoxantrone	DOID:9119	Leukemia, Myeloid, Acute	-0.000867309045885032
DB01234	Dexamethasone	DOID:0060058	Lymphoma	-0.000872205120421386
DB00773	Etoposide	DOID:8543	Hodgkin Disease	-0.00087367561910898
DB06287	temsirolimus	DOID:13515	Tuberous Sclerosis	-0.000878331225407678
DB04572	Thiotepa	DOID:0060060	Lymphoma, Non-Hodgkin	-0.000881323751872807
DB01005	Hydroxyurea	DOID:9119	Leukemia, Myeloid, Acute	-0.000884788063840656
DB00531	Cyclophosphamide	DOID:8543	Hodgkin Disease	-0.000885021774291259
DB00309	Vindesine	DOID:3068	Glioblastoma	-0.000885500539056203
DB00619	Imatinib Mesylate	DOID:8552	Leukemia, Myelogenous, Chronic, BCR-ABL Positive	-0.000885628527870806
DB00541	Vincristine	DOID:0050902	Medulloblastoma	-0.000890532664651975
DB00309	Vindesine	DOID:0060058	Lymphoma	-0.0008916085059236
DB00291	Chlorambucil	DOID:0060060	Lymphoma, Non-Hodgkin	-0.000899124359454249
DB00590	Doxazosin	DOID:127	Choroid Neoplasms	-0.000900822951609263
DB00773	Etoposide	DOID:0060058	Lymphoma	-0.000901825663275711
DB00531	Cyclophosphamide	DOID:0060058	Lymphoma	-0.000913171818433898
DB09073	palbociclib	DOID:9119	Leukemia, Myeloid, Acute	-0.000914955442573921
DB01590	Everolimus	DOID:13515	Tuberous Sclerosis	-0.000916075705534151
DB04572	Thiotepa	DOID:8543	Hodgkin Disease	-0.000918972471909144
DB00795	Sulfasalazine	DOID:3068	Glioblastoma	-0.000920241346961313
DB12025	triptolide	DOID:9119	Leukemia, Myeloid, Acute	-0.000920831926558927
DB12445	nitroaspirin	DOID:9206	Barrett Esophagus	-0.000923922964669453
DB00313	Valproic Acid	DOID:3068	Glioblastoma	-0.000940231411616314
DB04572	Thiotepa	DOID:0060058	Lymphoma	-0.00094712251613047
DB01262	Decitabine	DOID:0060058	Lymphoma	-0.000947517962423625
DB00812	Phenylbutazone	DOID:9119	Leukemia, Myeloid, Acute	-0.000947940964504988
DB00853	Temozolomide	DOID:0050902	Medulloblastoma	-0.000950509865688485
DB01099	Flucytosine	DOID:3068	Glioblastoma	-0.000951818880116143
DB00755	Tretinoin	DOID:8552	Leukemia, Myelogenous, Chronic, BCR-ABL Positive	-0.000959661195387793
DB00694	Daunorubicin	DOID:0060060	Lymphoma, Non-Hodgkin	-0.000961906310280262
DB00291	Chlorambucil	DOID:0060058	Lymphoma	-0.000964923123800674
DB00541	Vincristine	DOID:0060060	Lymphoma, Non-Hodgkin	-0.000971456009207426
DB00982	Isotretinoin	DOID:0060058	Lymphoma	-0.000976859905364755
DB00772	Malathion	DOID:0060060	Lymphoma, Non-Hodgkin	-0.000990008486929015
DB01268	Sunitinib	DOID:169	Neuroendocrine Tumors	-0.000999276338206737
DB01590	Everolimus	DOID:169	Neuroendocrine Tumors	-0.00100320376363683
DB00541	Vincristine	DOID:8543	Hodgkin Disease	-0.00100910472917274
DB00197	Troglitazone	DOID:3382	Liposarcoma	-0.00101998893937516
DB01204	Mitoxantrone	DOID:0060060	Lymphoma, Non-Hodgkin	-0.00102676341711059
DB00302	Tranexamic Acid	DOID:127	Choroid Neoplasms	-0.00103428493876626
DB01229	Paclitaxel	DOID:169	Neuroendocrine Tumors	-0.00103519236557801
DB00541	Vincristine	DOID:0060058	Lymphoma	-0.00103725477349212
DB01169	Arsenic Trioxide	DOID:8552	Leukemia, Myelogenous, Chronic, BCR-ABL Positive	-0.00103894213317463
DB13424	DDT	DOID:0060060	Lymphoma, Non-Hodgkin	-0.00105144678187744
DB11094	Vitamin D	DOID:0060058	Lymphoma	-0.00105391478895822
DB01008	Busulfan	DOID:8552	Leukemia, Myelogenous, Chronic, BCR-ABL Positive	-0.00106224372735195
DB01204	Mitoxantrone	DOID:8543	Hodgkin Disease	-0.00106441213706912
DB00188	Bortezomib	DOID:8552	Leukemia, Myelogenous, Chronic, BCR-ABL Positive	-0.00106508929077645
DB00570	Vinblastine	DOID:8543	Hodgkin Disease	-0.00107453310323952
DB00853	Temozolomide	DOID:3068	Glioblastoma	-0.00109112400785225
DB01204	Mitoxantrone	DOID:0060058	Lymphoma	-0.00109256218140289
DB00958	Carboplatin	DOID:169	Neuroendocrine Tumors	-0.00110196741325261
DB02546	Vorinostat	DOID:0060061	Lymphoma, T-Cell, Cutaneous	-0.00112307626706357
DB12662	naveglitazar	DOID:3382	Liposarcoma	-0.00113081005015796
DB00744	zileuton	DOID:8552	Leukemia, Myelogenous, Chronic, BCR-ABL Positive	-0.00114585013593119
DB02709	Resveratrol	DOID:8541	Sezary Syndrome	-0.00114899644341185
DB00480	Lenalidomide	DOID:9538	Multiple Myeloma	-0.00116157273682608
DB01234	Dexamethasone	DOID:8552	Leukemia, Myelogenous, Chronic, BCR-ABL Positive	-0.0011838402179287
DB00860	Prednisolone	DOID:8552	Leukemia, Myelogenous, Chronic, BCR-ABL Positive	-0.00120220639462712
DB00309	Vindesine	DOID:8552	Leukemia, Myelogenous, Chronic, BCR-ABL Positive	-0.00120324360328329
DB06769	Bendamustine Hydrochloride	DOID:1037	Leukemia, Lymphoid	-0.00121140725742181
DB00531	Cyclophosphamide	DOID:8552	Leukemia, Myelogenous, Chronic, BCR-ABL Positive	-0.00122480691615393
DB00307	Bexarotene	DOID:0060061	Lymphoma, T-Cell, Cutaneous	-0.00122917460117428
DB00541	Vincristine	DOID:4359	Melanoma, Amelanotic	-0.00123508179022397
DB00563	Methotrexate	DOID:0060061	Lymphoma, T-Cell, Cutaneous	-0.00124057349426296
DB00877	Sirolimus	DOID:13515	Tuberous Sclerosis	-0.00125272261878465
DB04572	Thiotepa	DOID:8552	Leukemia, Myelogenous, Chronic, BCR-ABL Positive	-0.00125875761353478
DB01262	Decitabine	DOID:8552	Leukemia, Myelogenous, Chronic, BCR-ABL Positive	-0.00125915305979088
DB00104	Octreotide	DOID:169	Neuroendocrine Tumors	-0.00128456273808475
DB00480	Lenalidomide	DOID:707	Lymphoma, B-Cell	-0.00128464441702808
DB09073	palbociclib	DOID:3382	Liposarcoma	-0.00128769752079236
DB13911	Eosine I Bluish	DOID:715	Leukemia, T-Cell	-0.00131718678470092
DB01169	Arsenic Trioxide	DOID:0060061	Lymphoma, T-Cell, Cutaneous	-0.00132134468468151
DB00220	Nelfinavir	DOID:3382	Liposarcoma	-0.00134437642234353
DB00541	Vincristine	DOID:8552	Leukemia, Myelogenous, Chronic, BCR-ABL Positive	-0.00134888987094093
DB00242	Cladribine	DOID:0060061	Lymphoma, T-Cell, Cutaneous	-0.00136823354293153
DB01005	Hydroxyurea	DOID:8552	Leukemia, Myelogenous, Chronic, BCR-ABL Positive	-0.00142167629669799
DB00855	Aminolevulinic Acid	DOID:8691	Mycosis Fungoides	-0.0014326089849385
DB00262	Carmustine	DOID:8691	Mycosis Fungoides	-0.00143854023955406
DB00188	Bortezomib	DOID:4051	Rhabdomyosarcoma, Alveolar	-0.00147902470954328
DB01169	Arsenic Trioxide	DOID:8691	Mycosis Fungoides	-0.00149769786563042
DB00909	Zonisamide	DOID:9538	Multiple Myeloma	-0.0015240647083987
DB00480	Lenalidomide	DOID:0060060	Lymphoma, Non-Hodgkin	-0.00161944880581428
DB00806	Pentoxifylline	DOID:0060061	Lymphoma, T-Cell, Cutaneous	-0.0016691984051401
DB11919	O(6)-benzylguanine	DOID:3070	Glioma	-0.00180131566567096
DB00541	Vincristine	DOID:8691	Mycosis Fungoides	-0.00180764560334965
DB00553	Methoxsalen	DOID:0060061	Lymphoma, T-Cell, Cutaneous	-0.00182154095692453
DB00421	Spironolactone	DOID:11612	Polycystic Ovary Syndrome	-0.00197635282068304
DB00553	Methoxsalen	DOID:8691	Mycosis Fungoides	-0.00199789413782986
DB01179	Podophyllotoxin	DOID:2671	Carcinoma, Transitional Cell	-0.00212998692291103
DB06448	lonafarnib	DOID:9538	Multiple Myeloma	-0.00217432316485847
DB00050	cetrorelix	DOID:9538	Multiple Myeloma	-0.0027277640134836
DB06412	Oxymetholone	DOID:9538	Multiple Myeloma	-0.00296187598739231
DB01708	Dehydroepiandrosterone	DOID:299	Adenocarcinoma	-0.00324090107109218
DB01708	Dehydroepiandrosterone	DOID:11612	Polycystic Ovary Syndrome	-0.00325393140726668
DB06412	Oxymetholone	DOID:9119	Leukemia, Myeloid, Acute	-0.00326029768526507
DB00137	Lutein	DOID:11612	Polycystic Ovary Syndrome	-0.00326625901751465
DB00448	Lansoprazole	DOID:9206	Barrett Esophagus	-0.0038786676319493
DB01017	Minocycline	DOID:139	Papilloma	-0.00399734983909667
DB01017	Minocycline	DOID:3070	Glioma	-0.00417667159594276
DB01357	Mestranol	DOID:3172	Adenoma	-0.00447954677623405
DB06641	perifosine	DOID:3068	Glioblastoma	-0.00475254285073865
DB13811	oblimersen	DOID:1040	Leukemia, Lymphocytic, Chronic, B-Cell	-0.00476385110000769
DB00724	Imiquimod	DOID:2513	Carcinoma, Basal Cell	-0.00500844218711805
DB00724	Imiquimod	DOID:8632	Sarcoma, Kaposi	-0.00508767694261653
DB13811	oblimersen	DOID:9538	Multiple Myeloma	-0.00531256739463178
DB01211	Clarithromycin	DOID:9538	Multiple Myeloma	-0.00537276423025332
DB13811	oblimersen	DOID:707	Lymphoma, B-Cell	-0.00543563907496725
DB00724	Imiquimod	DOID:255	Hemangioma	-0.00553290974979695
DB14322	Coconut Oil	DOID:3172	Adenoma	-0.00565117322173478
DB01177	Idarubicin	DOID:9538	Multiple Myeloma	-0.00620306612477122
DB06176	romidepsin	DOID:2671	Carcinoma, Transitional Cell	-0.00635477727658704
DB01177	Idarubicin	DOID:9119	Leukemia, Myeloid, Acute	-0.00650148782265162
DB11175	picolinic acid	DOID:3172	Adenoma	-0.00664881944660898
DB01177	Idarubicin	DOID:0060060	Lymphoma, Non-Hodgkin	-0.00666094219380388
DB06174	Noscapine	DOID:3070	Glioma	-0.00672409154885645
DB01177	Idarubicin	DOID:0060058	Lymphoma	-0.00672674095805329
DB06174	Noscapine	DOID:715	Leukemia, T-Cell	-0.00711223620551161
DB04865	Homoharringtonine	DOID:0060058	Lymphoma	-0.0072331670634955
DB04348	Taurocholic Acid	DOID:1967	Leiomyosarcoma	-0.00729944334225416
DB04868	4-methyl-N-(3-(4-methylimidazol-1-yl)-5-(trifluoromethyl)phenyl)-3-((4-pyridin-3-ylpyrimidin-2-yl)amino)benzamide	DOID:8552	Leukemia, Myelogenous, Chronic, BCR-ABL Positive	-0.00795946362647218
DB06176	romidepsin	DOID:0060061	Lymphoma, T-Cell, Cutaneous	-0.00796381636260704
DB01162	Terazosin	DOID:2671	Carcinoma, Transitional Cell	-0.00835202762086191
DB06536	tesaglitazar	DOID:3355	Fibrosarcoma	-0.00847985545831644
DB06536	tesaglitazar	DOID:255	Hemangioma	-0.00873543787733843
DB00281	Lidocaine	DOID:0060060	Lymphoma, Non-Hodgkin	-0.00893654754861401
DB00727	Nitroglycerin	DOID:4928	Cholangiocarcinoma	-0.00903900289268287
DB14545	hydrocortisone hemisuccinate	DOID:0060058	Lymphoma	-0.00936436494275295
DB09053	PCI 32765	DOID:1040	Leukemia, Lymphocytic, Chronic, B-Cell	-0.00964065419690466
DB11251	Tocopherols	DOID:2645	Mesothelioma	-0.00981756256164138
DB06179	darinaparsin	DOID:9538	Multiple Myeloma	-0.00994593997130303
DB00753	Isoflurane	DOID:3172	Adenoma	-0.00995663500935032
DB01759	kojic acid	DOID:3172	Adenoma	-0.010240220695739
DB09053	PCI 32765	DOID:1037	Leukemia, Lymphoid	-0.0104199143478126
DB06179	darinaparsin	DOID:8543	Hodgkin Disease	-0.0104414647603374
DB01073	fludarabine	DOID:1040	Leukemia, Lymphocytic, Chronic, B-Cell	-0.01049850235874
DB03057	Malondialdehyde	DOID:11612	Polycystic Ovary Syndrome	-0.0106161493243595
DB01073	fludarabine	DOID:1037	Leukemia, Lymphoid	-0.0112777625098436
DB01073	fludarabine	DOID:9119	Leukemia, Myeloid, Acute	-0.0113456403513153
DB03057	Malondialdehyde	DOID:8552	Leukemia, Myelogenous, Chronic, BCR-ABL Positive	-0.0114032500611578
DB01136	Carvedilol	DOID:3070	Glioma	-0.0114410176094342
DB08882	Linagliptin	DOID:5119	Ovarian Cysts	-0.012016970024801
DB00435	Nitric Oxide	DOID:299	Adenocarcinoma	-0.0124834108473247
DB00594	Amiloride	DOID:2671	Carcinoma, Transitional Cell	-0.0127547969543132
DB00435	Nitric Oxide	DOID:0060058	Lymphoma	-0.0129719068227893
DB13014	hypericin	DOID:3068	Glioblastoma	-0.013063971582848
DB00863	Ranitidine	DOID:9206	Barrett Esophagus	-0.0134081432045975
DB15304	Carrageenan	DOID:3355	Fibrosarcoma	-0.0135047502486896
DB01254	Dasatinib	DOID:8552	Leukemia, Myelogenous, Chronic, BCR-ABL Positive	-0.0158322544443631
DB06595	midostaurin	DOID:349	Carcinoma, Signet Ring Cell	-0.0159233827674501
DB01100	Pimozide	DOID:299	Adenocarcinoma	-0.015962591347628
DB06595	midostaurin	DOID:9119	Leukemia, Myeloid, Acute	-0.0163349210519769
DB00446	Chloramphenicol	DOID:9119	Leukemia, Myeloid, Acute	-0.0174095279330622
DB00627	Niacin	DOID:9119	Leukemia, Myeloid, Acute	-0.0186043996679785
DB00904	Ondansetron	DOID:171	Neuroectodermal Tumors	-0.0187651874294911
DB00815	Sodium Dodecyl Sulfate	DOID:299	Adenocarcinoma	-0.0194020788470419
DB00477	Chlorpromazine	DOID:3070	Glioma	-0.0213461109165761
DB05260	gallium nitrate	DOID:0060060	Lymphoma, Non-Hodgkin	-0.0250945362975005
DB00338	Omeprazole	DOID:9206	Barrett Esophagus	-0.0262329828458616
DB00681	Amphotericin B	DOID:3068	Glioblastoma	-0.0293739369167121
DB01394	Colchicine	DOID:9538	Multiple Myeloma	-0.0319052007170221
DB01080	Vigabatrin	DOID:13515	Tuberous Sclerosis	-0.0432098027159426
