# Supplementary material for: DDCM: A Computational Strategy for Drug Repositioning Based on Support-Vector Regression Algorithm
Source: Int J Mol Sci. 2024 May 12;25(10):5267. doi: 10.3390/ijms25105267 (PMC11121335; doi:10.3390/ijms25105267)
Supplement: Supplementary file 1 [file ijms-25-05267-s001.zip › File S4/1_c04.588_CorScore/malignant mesothelioma_score.csv]

DrugBankID	DrugName	DOID	DiseaseName	score
0.0113462960525666	0.0136414628658504
DB00884	Risedronic Acid	DOID:2645	Mesothelioma	0.094339814918904
DB01073	fludarabine	DOID:9119	Leukemia, Myeloid, Acute	0.0676680249800422
DB08901	ponatinib	DOID:9119	Leukemia, Myeloid, Acute	0.0643774952817303
DB04942	tamibarotene	DOID:9538	Multiple Myeloma	0.0622052664476301
DB00909	Zonisamide	DOID:9538	Multiple Myeloma	0.0609135198589733
DB01420	Testosterone Propionate	DOID:299	Adenocarcinoma	0.0601799905377342
DB01254	Dasatinib	DOID:8552	Leukemia, Myelogenous, Chronic, BCR-ABL Positive	0.0591794787898957
DB14322	Coconut Oil	DOID:3172	Adenoma	0.0585167825366181
DB04258	seocalcitol	DOID:3070	Glioma	0.0583358304937923
DB00352	Thioguanine	DOID:9119	Leukemia, Myeloid, Acute	0.0576408249440061
DB01100	Pimozide	DOID:299	Adenocarcinoma	0.0558023103253277
DB00619	Imatinib Mesylate	DOID:2645	Mesothelioma	0.0538401424857621
DB00859	Penicillamine	DOID:2645	Mesothelioma	0.0537955762085055
DB06287	temsirolimus	DOID:2645	Mesothelioma	0.0537547987240187
DB00773	Etoposide	DOID:2645	Mesothelioma	0.0537318634410778
DB00361	Vinorelbine	DOID:2645	Mesothelioma	0.0536960930638056
DB00530	Erlotinib Hydrochloride	DOID:2645	Mesothelioma	0.0536914595235382
DB11135	Selenium	DOID:2645	Mesothelioma	0.0536341093376059
DB00441	gemcitabine	DOID:2645	Mesothelioma	0.0536252081630951
DB00293	raltitrexed	DOID:2645	Mesothelioma	0.0536028505911571
DB11616	pirarubicin	DOID:2645	Mesothelioma	0.0535897035770476
DB00945	Aspirin	DOID:2645	Mesothelioma	0.0535757978889185
DB00997	Doxorubicin	DOID:2645	Mesothelioma	0.0535451376623745
DB11672	Curcumin	DOID:2645	Mesothelioma	0.0535432465079425
DB00877	Sirolimus	DOID:2645	Mesothelioma	0.0535288524088419
DB00554	Piroxicam	DOID:2645	Mesothelioma	0.0535206448909126
DB00958	Carboplatin	DOID:2645	Mesothelioma	0.0534954605244945
DB01229	Paclitaxel	DOID:2645	Mesothelioma	0.0534201112850746
DB09130	Copper	DOID:2645	Mesothelioma	0.0534190268961486
DB00515	Cisplatin	DOID:2645	Mesothelioma	0.0533898025521399
DB00399	Zoledronic Acid	DOID:2645	Mesothelioma	0.0533892607422893
DB01041	Thalidomide	DOID:2645	Mesothelioma	0.0533251745577202
DB00317	Gefitinib	DOID:2645	Mesothelioma	0.0532996245150687
DB00398	Sorafenib	DOID:2645	Mesothelioma	0.0532954796319697
DB05076	Fenretinide	DOID:2645	Mesothelioma	0.0531758794889806
DB00822	Disulfiram	DOID:2645	Mesothelioma	0.0530890247178831
DB00977	Ethinyl Estradiol	DOID:2645	Mesothelioma	0.0530829770699167
DB06824	Trientine	DOID:2645	Mesothelioma	0.0530070803977621
DB00642	Pemetrexed	DOID:2645	Mesothelioma	0.0528990089576763
DB00724	Imiquimod	DOID:2513	Carcinoma, Basal Cell	0.0522979705322578
DB00724	Imiquimod	DOID:8632	Sarcoma, Kaposi	0.0500096325301401
DB00627	Niacin	DOID:9119	Leukemia, Myeloid, Acute	0.0455711416590706
DB00435	Nitric Oxide	DOID:299	Adenocarcinoma	0.0450968900495489
DB00134	Methionine	DOID:3070	Glioma	0.0433569096645604
DB11648	afuresertib	DOID:9538	Multiple Myeloma	0.0430608427296105
DB01168	Procarbazine	DOID:299	Adenocarcinoma	0.0421344881901981
DB00183	Pentagastrin	DOID:299	Adenocarcinoma	0.0421089149092645
DB01094	hesperetin	DOID:299	Adenocarcinoma	0.0420774376050465
DB08059	Wortmannin	DOID:299	Adenocarcinoma	0.041962465004863
DB00860	Prednisolone	DOID:299	Adenocarcinoma	0.0419107868302947
DB00526	Oxaliplatin	DOID:299	Adenocarcinoma	0.0418970061202618
DB01151	Desipramine	DOID:299	Adenocarcinoma	0.0418834325188681
DB00428	Streptozocin	DOID:299	Adenocarcinoma	0.0418754626740855
DB00773	Etoposide	DOID:299	Adenocarcinoma	0.0418548954187982
DB00851	Dacarbazine	DOID:299	Adenocarcinoma	0.0418517580417671
DB12418	Saccharin	DOID:299	Adenocarcinoma	0.0418347773036871
DB00763	Methimazole	DOID:299	Adenocarcinoma	0.0418277472541403
DB00361	Vinorelbine	DOID:299	Adenocarcinoma	0.0418191250415502
DB00530	Erlotinib Hydrochloride	DOID:299	Adenocarcinoma	0.0418144915009654
DB00951	Isoniazid	DOID:299	Adenocarcinoma	0.0417921596891705
DB01181	Ifosfamide	DOID:299	Adenocarcinoma	0.0417825787490292
DB00313	Valproic Acid	DOID:299	Adenocarcinoma	0.0417819864720669
DB00624	Testosterone	DOID:299	Adenocarcinoma	0.0417744707324684
DB00544	Fluorouracil	DOID:299	Adenocarcinoma	0.0417657197748308
DB00104	Octreotide	DOID:299	Adenocarcinoma	0.0417584948898039
DB00441	gemcitabine	DOID:299	Adenocarcinoma	0.0417482401401813
DB01005	Hydroxyurea	DOID:299	Adenocarcinoma	0.0417457983706423
DB04743	nimesulide	DOID:299	Adenocarcinoma	0.0417438225246928
DB00541	Vincristine	DOID:299	Adenocarcinoma	0.0417279519709889
DB00996	Gabapentin	DOID:299	Adenocarcinoma	0.0417267468082374
DB00293	raltitrexed	DOID:299	Adenocarcinoma	0.0417258825686623
DB00945	Aspirin	DOID:299	Adenocarcinoma	0.0416988298665163
DB00783	Estradiol	DOID:299	Adenocarcinoma	0.0416914627768591
DB00563	Methotrexate	DOID:299	Adenocarcinoma	0.0416886747716004
DB07232	veliparib	DOID:299	Adenocarcinoma	0.0416737959649634
DB00997	Doxorubicin	DOID:299	Adenocarcinoma	0.0416681696397018
DB00675	Tamoxifen	DOID:299	Adenocarcinoma	0.0416662876592545
DB02546	Vorinostat	DOID:299	Adenocarcinoma	0.0416434612352118
DB00357	Aminoglutethimide	DOID:299	Adenocarcinoma	0.0416425748217807
DB00499	Flutamide	DOID:299	Adenocarcinoma	0.0416316485002181
DB01174	Phenobarbital	DOID:299	Adenocarcinoma	0.0416265246723623
DB03568	Butyric Acid	DOID:299	Adenocarcinoma	0.0416192209750107
DB00958	Carboplatin	DOID:299	Adenocarcinoma	0.0416184925016167
DB01645	Genistein	DOID:299	Adenocarcinoma	0.041615161148136
DB00482	Celecoxib	DOID:299	Adenocarcinoma	0.0415878583412052
DB00262	Carmustine	DOID:299	Adenocarcinoma	0.0415542220207185
DB00201	Caffeine	DOID:299	Adenocarcinoma	0.0415438153854743
DB01229	Paclitaxel	DOID:299	Adenocarcinoma	0.04154314326231
DB01065	Melatonin	DOID:299	Adenocarcinoma	0.0415291642759784
DB03843	Formaldehyde	DOID:299	Adenocarcinoma	0.0415239993516697
DB00993	Azathioprine	DOID:299	Adenocarcinoma	0.0415182352956333
DB00515	Cisplatin	DOID:299	Adenocarcinoma	0.0415128345299248
DB01073	fludarabine	DOID:1040	Leukemia, Lymphocytic, Chronic, B-Cell	0.041504065525401
DB13182	daidzein	DOID:299	Adenocarcinoma	0.0415028856879635
DB00603	Medroxyprogesterone Acetate	DOID:299	Adenocarcinoma	0.0414984711933205
DB01436	alfacalcidol	DOID:299	Adenocarcinoma	0.0414961789633535
DB08398	2-amino-1-methyl-6-phenylimidazo(4,5-b)pyridine	DOID:299	Adenocarcinoma	0.041487180744468
DB00257	Clotrimazole	DOID:299	Adenocarcinoma	0.0414761650502572
DB01380	Cortisone	DOID:299	Adenocarcinoma	0.0414726847075585
DB13853	Anethole Trithione	DOID:299	Adenocarcinoma	0.0414644841496775
DB00882	Clomiphene	DOID:299	Adenocarcinoma	0.0414625067443224
DB07706	2-hydroxyestradiol	DOID:299	Adenocarcinoma	0.04146209882334
DB00255	Diethylstilbestrol	DOID:299	Adenocarcinoma	0.0414570293698541
DB00291	Chlorambucil	DOID:299	Adenocarcinoma	0.041435177964953
DB00317	Gefitinib	DOID:299	Adenocarcinoma	0.0414226564923849
DB01101	Capecitabine	DOID:299	Adenocarcinoma	0.0414218336199778
DB06724	Calcium Carbonate	DOID:299	Adenocarcinoma	0.0414202278429204
DB06825	Triptorelin Pamoate	DOID:299	Adenocarcinoma	0.0414130621368002
DB09153	Sodium Chloride	DOID:299	Adenocarcinoma	0.0414016906890488
DB08865	Crizotinib	DOID:299	Adenocarcinoma	0.0413962460980358
DB01188	Ciclopirox	DOID:299	Adenocarcinoma	0.0413854334483098
DB00531	Cyclophosphamide	DOID:299	Adenocarcinoma	0.0413795999271832
DB00276	Amsacrine	DOID:299	Adenocarcinoma	0.0413716729672439
DB00650	Leucovorin	DOID:299	Adenocarcinoma	0.0413667862609085
DB11529	Melengestrol Acetate	DOID:299	Adenocarcinoma	0.041363689063225
DB11716	Misonidazole	DOID:299	Adenocarcinoma	0.0413608286509389
DB06543	astaxanthine	DOID:299	Adenocarcinoma	0.0413541776545147
DB01042	Melphalan	DOID:299	Adenocarcinoma	0.041346387906375
DB06728	aniline	DOID:4235	Sarcoma	0.0413079212037543
DB01248	Docetaxel	DOID:299	Adenocarcinoma	0.0413054660496314
DB00396	Progesterone	DOID:299	Adenocarcinoma	0.0412990203069988
DB05076	Fenretinide	DOID:299	Adenocarcinoma	0.0412989114663934
DB04066	trans-3-(4'-hydroxyphenyl)-2-propenoic acid	DOID:299	Adenocarcinoma	0.041290472085716
DB00635	Prednisone	DOID:299	Adenocarcinoma	0.0412649446489734
DB00605	Sulindac	DOID:299	Adenocarcinoma	0.04125560906019
DB00007	Leuprolide	DOID:299	Adenocarcinoma	0.0412434550424127
DB00762	Irinotecan	DOID:299	Adenocarcinoma	0.0412350388822987
DB00305	Mitomycin	DOID:299	Adenocarcinoma	0.0412295790076144
DB00328	Indomethacin	DOID:299	Adenocarcinoma	0.0412252559451182
DB00977	Ethinyl Estradiol	DOID:299	Adenocarcinoma	0.0412060090475069
DB00322	Floxuridine	DOID:299	Adenocarcinoma	0.0411905390187135
DB01050	Ibuprofen	DOID:299	Adenocarcinoma	0.0411762740565812
DB00890	Dienestrol	DOID:299	Adenocarcinoma	0.0411500509341165
DB01030	Topotecan	DOID:299	Adenocarcinoma	0.0411457920793444
DB00309	Vindesine	DOID:299	Adenocarcinoma	0.0411314383963152
DB00694	Daunorubicin	DOID:299	Adenocarcinoma	0.0411170719076216
DB04827	Urethane	DOID:299	Adenocarcinoma	0.0410983209295101
DB00655	Estrone	DOID:299	Adenocarcinoma	0.0410786688678756
DB05294	N-(4-bromo-2-fluorophenyl)-6-methoxy-7-((1-methylpiperidin-4-yl)methoxy)quinazolin-4-amine	DOID:299	Adenocarcinoma	0.0410467047592841
DB01033	Mercaptopurine	DOID:9119	Leukemia, Myeloid, Acute	0.0407776414603281
DB11648	afuresertib	DOID:0060060	Lymphoma, Non-Hodgkin	0.0406545069981069
DB00255	Diethylstilbestrol	DOID:4468	Adenocarcinoma, Clear Cell	0.0398661342098484
DB13964	Peanut Oil	DOID:3172	Adenoma	0.0398582415515955
DB12874	quizartinib	DOID:9119	Leukemia, Myeloid, Acute	0.0396432167956785
DB01701	propylene dichloride	DOID:4928	Cholangiocarcinoma	0.0393735157347122
DB00563	Methotrexate	DOID:4928	Cholangiocarcinoma	0.0391522914968509
DB01174	Phenobarbital	DOID:4928	Cholangiocarcinoma	0.0390901413976995
DB00262	Carmustine	DOID:4928	Cholangiocarcinoma	0.0390178387460291
DB01065	Melatonin	DOID:4928	Cholangiocarcinoma	0.0389927810009479
DB01041	Thalidomide	DOID:4928	Cholangiocarcinoma	0.0389118232606308
DB06448	lonafarnib	DOID:9538	Multiple Myeloma	0.0384322763397297
DB04815	Clioquinol	DOID:9119	Leukemia, Myeloid, Acute	0.0369577774827431
DB12948	3,4-dihydroxybenzohydroxamic acid	DOID:3070	Glioma	0.0369222839030644
DB00724	Imiquimod	DOID:255	Hemangioma	0.0367489051089921
DB05088	tetrathiomolybdate	DOID:2645	Mesothelioma	0.0364876291688751
DB00727	Nitroglycerin	DOID:4928	Cholangiocarcinoma	0.0355026371504462
DB00860	Prednisolone	DOID:9119	Leukemia, Myeloid, Acute	0.0353792103115892
DB00746	Deferoxamine	DOID:9119	Leukemia, Myeloid, Acute	0.0353748636258252
DB12025	triptolide	DOID:9119	Leukemia, Myeloid, Acute	0.0353700625612646
DB00773	Etoposide	DOID:9119	Leukemia, Myeloid, Acute	0.0353233188999497
DB00197	Troglitazone	DOID:9119	Leukemia, Myeloid, Acute	0.0352826378550887
DB01204	Mitoxantrone	DOID:9119	Leukemia, Myeloid, Acute	0.0352792874005962
DB01181	Ifosfamide	DOID:9119	Leukemia, Myeloid, Acute	0.0352510022300384
DB01234	Dexamethasone	DOID:9119	Leukemia, Myeloid, Acute	0.0352507070689107
DB00313	Valproic Acid	DOID:9119	Leukemia, Myeloid, Acute	0.0352504099531245
DB01005	Hydroxyurea	DOID:9119	Leukemia, Myeloid, Acute	0.0352142218515518
DB11094	Vitamin D	DOID:9119	Leukemia, Myeloid, Acute	0.0352059820122691
DB00541	Vincristine	DOID:9119	Leukemia, Myeloid, Acute	0.035196375451762
DB11616	pirarubicin	DOID:9119	Leukemia, Myeloid, Acute	0.0351811590357137
DB00563	Methotrexate	DOID:9119	Leukemia, Myeloid, Acute	0.0351570982527633
DB00755	Tretinoin	DOID:9119	Leukemia, Myeloid, Acute	0.0351467873496579
DB00997	Doxorubicin	DOID:9119	Leukemia, Myeloid, Acute	0.0351365931210289
DB00958	Carboplatin	DOID:9119	Leukemia, Myeloid, Acute	0.0350869159829107
DB00608	Chloroquine	DOID:9119	Leukemia, Myeloid, Acute	0.0350838116162634
DB00437	Allopurinol	DOID:9119	Leukemia, Myeloid, Acute	0.0350706588491671
DB12429	2-(2-chloro-4-iodophenylamino)-N-cyclopropylmethoxy-3,4-difluorobenzamide	DOID:9119	Leukemia, Myeloid, Acute	0.0350686017658543
DB03496	alvocidib	DOID:9119	Leukemia, Myeloid, Acute	0.0350374216330803
DB00523	Alitretinoin	DOID:9119	Leukemia, Myeloid, Acute	0.035031782047161
DB01229	Paclitaxel	DOID:9119	Leukemia, Myeloid, Acute	0.0350115667436125
DB00188	Bortezomib	DOID:9119	Leukemia, Myeloid, Acute	0.0350030289970232
DB00136	Calcitriol	DOID:9119	Leukemia, Myeloid, Acute	0.0349868673106578
DB00928	Azacitidine	DOID:9119	Leukemia, Myeloid, Acute	0.0349762796339758
DB01008	Busulfan	DOID:9119	Leukemia, Myeloid, Acute	0.0349674824258085
DB00603	Medroxyprogesterone Acetate	DOID:9119	Leukemia, Myeloid, Acute	0.034966894674746
DB01393	Bezafibrate	DOID:9119	Leukemia, Myeloid, Acute	0.0349608298062459
DB00242	Cladribine	DOID:9119	Leukemia, Myeloid, Acute	0.0349451196789487
DB09073	palbociclib	DOID:9119	Leukemia, Myeloid, Acute	0.0349266169014523
DB01041	Thalidomide	DOID:9119	Leukemia, Myeloid, Acute	0.0349166300166907
DB00398	Sorafenib	DOID:9119	Leukemia, Myeloid, Acute	0.0348869350909432
DB01420	Testosterone Propionate	DOID:11612	Polycystic Ovary Syndrome	0.0348813491701799
DB08865	Crizotinib	DOID:9119	Leukemia, Myeloid, Acute	0.034864669579363
DB01188	Ciclopirox	DOID:9119	Leukemia, Myeloid, Acute	0.0348538569292763
DB00531	Cyclophosphamide	DOID:9119	Leukemia, Myeloid, Acute	0.0348480234083169
DB00276	Amsacrine	DOID:9119	Leukemia, Myeloid, Acute	0.034840096448565
DB01262	Decitabine	DOID:9119	Leukemia, Myeloid, Acute	0.0347963659333498
DB01248	Docetaxel	DOID:9119	Leukemia, Myeloid, Acute	0.034773889530957
DB00635	Prednisone	DOID:9119	Leukemia, Myeloid, Acute	0.0347333681303824
DB00762	Irinotecan	DOID:9119	Leukemia, Myeloid, Acute	0.0347034623638908
DB00328	Indomethacin	DOID:9119	Leukemia, Myeloid, Acute	0.034693679426225
DB00812	Phenylbutazone	DOID:9119	Leukemia, Myeloid, Acute	0.0345921392210119
DB00694	Daunorubicin	DOID:9119	Leukemia, Myeloid, Acute	0.0345854953889621
DB00987	Cytarabine	DOID:9119	Leukemia, Myeloid, Acute	0.0345581406874583
DB04868	4-methyl-N-(3-(4-methylimidazol-1-yl)-5-(trifluoromethyl)phenyl)-3-((4-pyridin-3-ylpyrimidin-2-yl)amino)benzamide	DOID:8552	Leukemia, Myelogenous, Chronic, BCR-ABL Positive	0.0337734516203999
DB01080	Vigabatrin	DOID:13515	Tuberous Sclerosis	0.0335632561376292
DB06176	romidepsin	DOID:0060061	Lymphoma, T-Cell, Cutaneous	0.0334513803248976
DB11648	afuresertib	DOID:8543	Hodgkin Disease	0.033377281057091
DB01211	Clarithromycin	DOID:9538	Multiple Myeloma	0.0327371326793039
DB06595	midostaurin	DOID:9119	Leukemia, Myeloid, Acute	0.0320129009034315
DB00753	Isoflurane	DOID:3172	Adenoma	0.0316388292596904
DB01017	Minocycline	DOID:3070	Glioma	0.0314590448610966
DB01698	Rutin	DOID:9538	Multiple Myeloma	0.0314563673245033
DB11752	bryostatin 1	DOID:0060060	Lymphoma, Non-Hodgkin	0.0302286550895042
DB11467	Thiostrepton	DOID:9538	Multiple Myeloma	0.0300852947091365
DB13811	oblimersen	DOID:9538	Multiple Myeloma	0.0297605338263609
DB03068	pyrimidin-2-one beta-ribofuranoside	DOID:9538	Multiple Myeloma	0.0293025519661522
DB04571	Trioxsalen	DOID:8691	Mycosis Fungoides	0.0292962385226348
DB01373	Calcium	DOID:0060060	Lymphoma, Non-Hodgkin	0.0291861398805412
DB00938	Salmeterol Xinafoate	DOID:4310	Smooth Muscle Tumor	0.0291000372652953
DB08882	Linagliptin	DOID:5119	Ovarian Cysts	0.0288400519090654
DB00947	Fulvestrant	DOID:769	Neuroblastoma	0.0285734617329655
DB08889	carfilzomib	DOID:9538	Multiple Myeloma	0.0284085431375395
DB01177	Idarubicin	DOID:9119	Leukemia, Myeloid, Acute	0.0278594794973603
DB00815	Sodium Dodecyl Sulfate	DOID:299	Adenocarcinoma	0.0277207926120567
DB11251	Tocopherols	DOID:2645	Mesothelioma	0.0274193777263317
DB00553	Methoxsalen	DOID:8691	Mycosis Fungoides	0.0274115820168212
DB00541	Vincristine	DOID:8691	Mycosis Fungoides	0.0273240643607792
DB00855	Aminolevulinic Acid	DOID:8691	Mycosis Fungoides	0.0271744232740862
DB00262	Carmustine	DOID:8691	Mycosis Fungoides	0.0271503344111089
DB01095	Fluvastatin	DOID:9538	Multiple Myeloma	0.0271121372514042
DB12802	picropodophyllin	DOID:9538	Multiple Myeloma	0.0270088545071469
DB09350	Piperonyl Butoxide	DOID:3172	Adenoma	0.0268569509871884
DB06176	romidepsin	DOID:2671	Carcinoma, Transitional Cell	0.0267695044508675
DB12948	3,4-dihydroxybenzohydroxamic acid	DOID:3071	Gliosarcoma	0.0264525719297836
DB01217	Anastrozole	DOID:299	Adenocarcinoma	0.0264266687707584
DB06179	darinaparsin	DOID:9538	Multiple Myeloma	0.0261684915631298
DB00196	Fluconazole	DOID:3068	Glioblastoma	0.0261280653251442
DB00227	Lovastatin	DOID:4235	Sarcoma	0.0259402392521074
DB00428	Streptozocin	DOID:4235	Sarcoma	0.0259150289651854
DB01708	Dehydroepiandrosterone	DOID:299	Adenocarcinoma	0.0259040867389985
DB00773	Etoposide	DOID:4235	Sarcoma	0.0258944617099785
DB00851	Dacarbazine	DOID:4235	Sarcoma	0.0258913243330526
DB01181	Ifosfamide	DOID:4235	Sarcoma	0.0258221450401895
DB00544	Fluorouracil	DOID:4235	Sarcoma	0.0258052860662762
DB00563	Methotrexate	DOID:4235	Sarcoma	0.0257282410626792
DB00997	Doxorubicin	DOID:4235	Sarcoma	0.025707735930847
DB11672	Curcumin	DOID:4235	Sarcoma	0.025705844776578
DB00445	Epirubicin	DOID:4235	Sarcoma	0.0256598838215015
DB05109	Trabectedin	DOID:4235	Sarcoma	0.0256585321126802
DB00958	Carboplatin	DOID:4235	Sarcoma	0.0256580587928409
DB00201	Caffeine	DOID:4235	Sarcoma	0.0255833816764551
DB01229	Paclitaxel	DOID:4235	Sarcoma	0.0255827095536719
DB00515	Cisplatin	DOID:4235	Sarcoma	0.0255524008206808
DB00928	Azacitidine	DOID:4235	Sarcoma	0.0255474224438833
DB00603	Medroxyprogesterone Acetate	DOID:4235	Sarcoma	0.0255380374842283
DB01700	AICA ribonucleotide	DOID:3068	Glioblastoma	0.0255283930461624
DB00917	Dinoprostone	DOID:4235	Sarcoma	0.025469784021314
DB09110	Mesna	DOID:4235	Sarcoma	0.0254273291255374
DB00531	Cyclophosphamide	DOID:4235	Sarcoma	0.0254191662185749
DB00650	Leucovorin	DOID:4235	Sarcoma	0.025406352552018
DB09053	PCI 32765	DOID:1040	Leukemia, Lymphocytic, Chronic, B-Cell	0.0253457462066084
DB01248	Docetaxel	DOID:4235	Sarcoma	0.0253450323405337
DB00309	Vindesine	DOID:4235	Sarcoma	0.0251710046873011
DB11617	Aclarubicin	DOID:9119	Leukemia, Myeloid, Acute	0.0251110021097171
DB08901	ponatinib	DOID:8552	Leukemia, Myelogenous, Chronic, BCR-ABL Positive	0.0250138862280464
DB04655	metoprine	DOID:299	Adenocarcinoma	0.0243724935484144
DB11919	O(6)-benzylguanine	DOID:3070	Glioma	0.0237049931671215
DB00619	Imatinib Mesylate	DOID:9253	Gastrointestinal Stromal Tumors	0.0232247741981945
DB01138	Sulfinpyrazone	DOID:9538	Multiple Myeloma	0.0231276745157383
DB00050	cetrorelix	DOID:9538	Multiple Myeloma	0.0230707806755631
DB01268	Sunitinib	DOID:9253	Gastrointestinal Stromal Tumors	0.0227432031390594
DB00398	Sorafenib	DOID:9253	Gastrointestinal Stromal Tumors	0.0226801113447098
DB11663	2-(1H-indazol-4-yl)-6-(4-methanesulfonylpiperazin-1-ylmethyl)-4-morpholin-4-ylthieno(3,2-d)pyrimidine	DOID:9253	Gastrointestinal Stromal Tumors	0.0226651234237915
DB01759	kojic acid	DOID:3172	Adenoma	0.0226146122921939
DB01073	fludarabine	DOID:1037	Leukemia, Lymphoid	0.0224915844916042
DB06174	Noscapine	DOID:3070	Glioma	0.0224460208861083
DB05260	gallium nitrate	DOID:0060060	Lymphoma, Non-Hodgkin	0.0223822540664934
DB11752	bryostatin 1	DOID:1040	Leukemia, Lymphocytic, Chronic, B-Cell	0.0215346811639879
DB12948	3,4-dihydroxybenzohydroxamic acid	DOID:0050902	Medulloblastoma	0.0213555439853471
DB11175	picolinic acid	DOID:3172	Adenoma	0.0207334541855787
DB00282	Pamidronate	DOID:9538	Multiple Myeloma	0.0206183383562751
DB01168	Procarbazine	DOID:9538	Multiple Myeloma	0.0205392618739276
DB01168	Procarbazine	DOID:4844	Ependymoma	0.0204018318680058
DB00860	Prednisolone	DOID:9538	Multiple Myeloma	0.0203155605141735
DB12025	triptolide	DOID:9538	Multiple Myeloma	0.0203064127635516
DB04572	Thiotepa	DOID:9538	Multiple Myeloma	0.020301120613145
DB00773	Etoposide	DOID:9538	Multiple Myeloma	0.0202596691025067
DB00252	Phenytoin	DOID:9538	Multiple Myeloma	0.0202191776925088
DB01234	Dexamethasone	DOID:9538	Multiple Myeloma	0.0201870572715787
DB00441	gemcitabine	DOID:9538	Multiple Myeloma	0.0201530138240772
DB00541	Vincristine	DOID:9538	Multiple Myeloma	0.0201327256544611
DB06774	Capsaicin	DOID:9538	Multiple Myeloma	0.0201068574732909
DB04786	Suramin	DOID:9538	Multiple Myeloma	0.0201024988211672
DB00481	Raloxifene Hydrochloride	DOID:9538	Multiple Myeloma	0.0201015776593644
DB00720	Clodronic Acid	DOID:9538	Multiple Myeloma	0.0200952280091743
DB00563	Methotrexate	DOID:9538	Multiple Myeloma	0.0200934484552805
DB00755	Tretinoin	DOID:9538	Multiple Myeloma	0.020083137552157
DB00997	Doxorubicin	DOID:9538	Multiple Myeloma	0.0200729433234236
DB00675	Tamoxifen	DOID:9538	Multiple Myeloma	0.0200710613427532
DB11672	Curcumin	DOID:9538	Multiple Myeloma	0.0200710521689761
DB00877	Sirolimus	DOID:9538	Multiple Myeloma	0.0200566580700273
DB00541	Vincristine	DOID:4844	Ependymoma	0.0199952956484056
DB00482	Celecoxib	DOID:9538	Multiple Myeloma	0.0199926320250549
DB00262	Carmustine	DOID:9538	Multiple Myeloma	0.0199589957043648
DB00563	Methotrexate	DOID:4844	Ependymoma	0.0199560184494559
DB01229	Paclitaxel	DOID:9538	Multiple Myeloma	0.0199479169462565
DB00188	Bortezomib	DOID:9538	Multiple Myeloma	0.0199393791994377
DB00136	Calcitriol	DOID:9538	Multiple Myeloma	0.0199232175133332
DB00515	Cisplatin	DOID:9538	Multiple Myeloma	0.0199176082133435
DB00399	Zoledronic Acid	DOID:9538	Multiple Myeloma	0.0199170664036413
DB00928	Azacitidine	DOID:9538	Multiple Myeloma	0.0199126298363629
DB01008	Busulfan	DOID:9538	Multiple Myeloma	0.0199038326283984
DB01593	Zinc	DOID:9538	Multiple Myeloma	0.0198840637260803
DB01041	Thalidomide	DOID:9538	Multiple Myeloma	0.0198529802191253
DB04960	tipifarnib	DOID:9538	Multiple Myeloma	0.0198526598852608
DB00917	Dinoprostone	DOID:9538	Multiple Myeloma	0.0198349914146171
DB00262	Carmustine	DOID:4844	Ependymoma	0.0198215656985789
DB11663	2-(1H-indazol-4-yl)-6-(4-methanesulfonylpiperazin-1-ylmethyl)-4-morpholin-4-ylthieno(3,2-d)pyrimidine	DOID:9538	Multiple Myeloma	0.0198082973725314
DB00531	Cyclophosphamide	DOID:9538	Multiple Myeloma	0.0197843736110969
DB01042	Melphalan	DOID:9538	Multiple Myeloma	0.0197511615897511
DB01262	Decitabine	DOID:9538	Multiple Myeloma	0.0197327161357016
DB01041	Thalidomide	DOID:4844	Ependymoma	0.0197155502131529
DB01248	Docetaxel	DOID:9538	Multiple Myeloma	0.0197102397330921
DB00635	Prednisone	DOID:9538	Multiple Myeloma	0.0196697183329758
DB00959	Methylprednisolone	DOID:9538	Multiple Myeloma	0.0196398894428777
DB00904	Ondansetron	DOID:171	Neuroectodermal Tumors	0.019639867010624
DB04930	Permethrin	DOID:9538	Multiple Myeloma	0.0196063985745149
DB00162	Vitamin A	DOID:9538	Multiple Myeloma	0.0195506100751844
DB01030	Topotecan	DOID:9538	Multiple Myeloma	0.0195505657627489
DB00309	Vindesine	DOID:9538	Multiple Myeloma	0.0195362120800249
DB00987	Cytarabine	DOID:9538	Multiple Myeloma	0.0194944908899105
DB00682	Warfarin	DOID:9538	Multiple Myeloma	0.0194439492625521
DB00338	Omeprazole	DOID:9206	Barrett Esophagus	0.0189997373188103
DB13811	oblimersen	DOID:1040	Leukemia, Lymphocytic, Chronic, B-Cell	0.0186602241690629
DB01168	Procarbazine	DOID:3070	Glioma	0.0186032164971745
DB00594	Amiloride	DOID:2671	Carcinoma, Transitional Cell	0.0184842722429995
DB00619	Imatinib Mesylate	DOID:3070	Glioma	0.0184319027699057
DB01206	Lomustine	DOID:3070	Glioma	0.018427662565737
DB04572	Thiotepa	DOID:3070	Glioma	0.0183650752364469
DB11119	Sodium Iodide	DOID:3070	Glioma	0.0183288908560914
DB00446	Chloramphenicol	DOID:9119	Leukemia, Myeloid, Acute	0.0183273314993936
DB00773	Etoposide	DOID:3070	Glioma	0.018323623725694
DB00530	Erlotinib Hydrochloride	DOID:3070	Glioma	0.01828321980772
DB00197	Troglitazone	DOID:3070	Glioma	0.0182829426805674
DB01234	Dexamethasone	DOID:3070	Glioma	0.0182510118947229
DB14001	alpha-Tocopherol	DOID:3070	Glioma	0.018236275045641
DB00544	Fluorouracil	DOID:3070	Glioma	0.0182344480819735
DB00641	Simvastatin	DOID:3070	Glioma	0.0182268175783095
DB02656	2-(4-morpholinyl)-8-phenyl-4H-1-benzopyran-4-one	DOID:3070	Glioma	0.0182149590276334
DB12072	orantinib	DOID:3070	Glioma	0.0182050794879815
DB00541	Vincristine	DOID:3070	Glioma	0.0181966802775343
DB00126	Ascorbic Acid	DOID:3070	Glioma	0.018183905777467
DB00563	Methotrexate	DOID:3070	Glioma	0.0181574030785775
DB00675	Tamoxifen	DOID:3070	Glioma	0.0181350159661898
DB01168	Procarbazine	DOID:0060060	Lymphoma, Non-Hodgkin	0.0181329261423721
DB00958	Carboplatin	DOID:3070	Glioma	0.0180872208087221
DB04216	Quercetin	DOID:3070	Glioma	0.0180643939503907
DB09199	netoglitazone	DOID:9538	Multiple Myeloma	0.0180486981581058
DB07352	Apigenin	DOID:3070	Glioma	0.0180384544636644
DB00262	Carmustine	DOID:3070	Glioma	0.0180229503276347
DB06755	beta Carotene	DOID:3070	Glioma	0.0180148343485757
DB01229	Paclitaxel	DOID:3070	Glioma	0.0180118715692849
DB00188	Bortezomib	DOID:3070	Glioma	0.0180033338229048
DB00136	Calcitriol	DOID:3070	Glioma	0.0179871721364592
DB00515	Cisplatin	DOID:3070	Glioma	0.0179815628368031
DB01593	Zinc	DOID:3070	Glioma	0.0179480183493866
DB04690	Camptothecin	DOID:3070	Glioma	0.0179232123246346
DB01041	Thalidomide	DOID:3070	Glioma	0.0179169348424181
DB00860	Prednisolone	DOID:0060060	Lymphoma, Non-Hodgkin	0.0179092247827878
DB04572	Thiotepa	DOID:0060060	Lymphoma, Non-Hodgkin	0.0178947848816912
DB00773	Etoposide	DOID:0060060	Lymphoma, Non-Hodgkin	0.0178533333709573
DB00851	Dacarbazine	DOID:0060060	Lymphoma, Non-Hodgkin	0.0178501959941094
DB00531	Cyclophosphamide	DOID:3070	Glioma	0.0178483282344396
DB00650	Leucovorin	DOID:3070	Glioma	0.0178355145675745
DB01042	Melphalan	DOID:3070	Glioma	0.0178151162133119
DB00252	Phenytoin	DOID:0060060	Lymphoma, Non-Hodgkin	0.017812841960997
DB01204	Mitoxantrone	DOID:0060060	Lymphoma, Non-Hodgkin	0.0178093018715576
DB00853	Temozolomide	DOID:3070	Glioma	0.0178061485175692
DB00431	Hexachlorocyclohexane	DOID:0060060	Lymphoma, Non-Hodgkin	0.0177965199758933
DB13424	DDT	DOID:0060060	Lymphoma, Non-Hodgkin	0.0177929527274704
DB01181	Ifosfamide	DOID:0060060	Lymphoma, Non-Hodgkin	0.0177810167014211
DB01248	Docetaxel	DOID:3070	Glioma	0.0177741943568407
DB00624	Testosterone	DOID:0060060	Lymphoma, Non-Hodgkin	0.0177729086845405
DB00441	gemcitabine	DOID:0060060	Lymphoma, Non-Hodgkin	0.0177466780923844
DB00541	Vincristine	DOID:0060060	Lymphoma, Non-Hodgkin	0.0177263899226968
DB00851	Dacarbazine	DOID:4359	Melanoma, Amelanotic	0.0177082032858186
DB00762	Irinotecan	DOID:3070	Glioma	0.0177037671894716
DB00328	Indomethacin	DOID:3070	Glioma	0.0176939842519922
DB00563	Methotrexate	DOID:0060060	Lymphoma, Non-Hodgkin	0.0176871127239476
DB13950	Win 55212-2	DOID:3070	Glioma	0.0176748494609075
DB00997	Doxorubicin	DOID:0060060	Lymphoma, Non-Hodgkin	0.0176666075919977
DB00290	Bleomycin	DOID:0060060	Lymphoma, Non-Hodgkin	0.0176222593378214
DB00445	Epirubicin	DOID:0060060	Lymphoma, Non-Hodgkin	0.0176187554824704
DB00437	Allopurinol	DOID:0060060	Lymphoma, Non-Hodgkin	0.0176006733204029
DB00541	Vincristine	DOID:4359	Melanoma, Amelanotic	0.0175843972146753
DB00772	Malathion	DOID:0060060	Lymphoma, Non-Hodgkin	0.0175678729374987
DB01143	Amifostine	DOID:0060060	Lymphoma, Non-Hodgkin	0.0175625975872177
DB14085	Cadmium	DOID:0060060	Lymphoma, Non-Hodgkin	0.0175582725576476
DB01229	Paclitaxel	DOID:0060060	Lymphoma, Non-Hodgkin	0.0175415812145962
DB00563	Methotrexate	DOID:2513	Carcinoma, Basal Cell	0.0175238103443903
DB00675	Tamoxifen	DOID:4359	Melanoma, Amelanotic	0.0175227329029141
DB00136	Calcitriol	DOID:0060060	Lymphoma, Non-Hodgkin	0.0175168817818848
DB00993	Azathioprine	DOID:0060060	Lymphoma, Non-Hodgkin	0.0175166732475408
DB00997	Doxorubicin	DOID:2513	Carcinoma, Basal Cell	0.017503305212586
DB01008	Busulfan	DOID:0060060	Lymphoma, Non-Hodgkin	0.0174974968966751
DB13323	Trichloroethylene	DOID:0060060	Lymphoma, Non-Hodgkin	0.0174820919042206
DB00444	Teniposide	DOID:0060060	Lymphoma, Non-Hodgkin	0.0174786216084926
DB01041	Thalidomide	DOID:0060060	Lymphoma, Non-Hodgkin	0.0174466444874616
DB00291	Chlorambucil	DOID:0060060	Lymphoma, Non-Hodgkin	0.0174336159171397
DB09110	Mesna	DOID:0060060	Lymphoma, Non-Hodgkin	0.0173862007866121
DB00531	Cyclophosphamide	DOID:0060060	Lymphoma, Non-Hodgkin	0.0173780378791683
DB00515	Cisplatin	DOID:4359	Melanoma, Amelanotic	0.0173692797735418
DB04365	Arecoline	DOID:2513	Carcinoma, Basal Cell	0.0173680253217595
DB00650	Leucovorin	DOID:0060060	Lymphoma, Non-Hodgkin	0.0173652242129095
DB00993	Azathioprine	DOID:2513	Carcinoma, Basal Cell	0.0173533708680659
DB01006	Letrozole	DOID:5119	Ovarian Cysts	0.0173471230729193
DB01042	Melphalan	DOID:0060060	Lymphoma, Non-Hodgkin	0.0173448258584187
DB08828	HhAntag691	DOID:2513	Carcinoma, Basal Cell	0.0173274669076529
DB00635	Prednisone	DOID:0060060	Lymphoma, Non-Hodgkin	0.0172633826014007
DB00959	Methylprednisolone	DOID:0060060	Lymphoma, Non-Hodgkin	0.0172335537114633
DB00783	Estradiol	DOID:5119	Ovarian Cysts	0.0171504146529443
DB01030	Topotecan	DOID:0060060	Lymphoma, Non-Hodgkin	0.0171442300314219
DB00309	Vindesine	DOID:0060060	Lymphoma, Non-Hodgkin	0.0171298763484744
DB00675	Tamoxifen	DOID:5119	Ovarian Cysts	0.0171252395353104
DB00694	Daunorubicin	DOID:0060060	Lymphoma, Non-Hodgkin	0.017115509859993
DB00987	Cytarabine	DOID:0060060	Lymphoma, Non-Hodgkin	0.0170881551584031
DB12881	indole-3-carbinol	DOID:5119	Ovarian Cysts	0.0170298716610676
DB13069	Nimustine	DOID:4359	Melanoma, Amelanotic	0.0170290747251353
DB00396	Progesterone	DOID:5119	Ovarian Cysts	0.0167579721835048
DB00331	Metformin	DOID:11612	Polycystic Ovary Syndrome	0.0166059510711439
DB01006	Letrozole	DOID:11612	Polycystic Ovary Syndrome	0.0165895298293058
DB00197	Troglitazone	DOID:11612	Polycystic Ovary Syndrome	0.0165155730058987
DB06179	darinaparsin	DOID:8543	Hodgkin Disease	0.016484929890784
DB00313	Valproic Acid	DOID:11612	Polycystic Ovary Syndrome	0.0164833451044496
DB00624	Testosterone	DOID:11612	Polycystic Ovary Syndrome	0.0164758293649215
DB00641	Simvastatin	DOID:11612	Polycystic Ovary Syndrome	0.0164594479037491
DB11135	Selenium	DOID:11612	Polycystic Ovary Syndrome	0.0164584999472958
DB04539	glyphosate	DOID:11612	Polycystic Ovary Syndrome	0.0164571281889682
DB00126	Ascorbic Acid	DOID:11612	Polycystic Ovary Syndrome	0.0164165361030407
DB00783	Estradiol	DOID:11612	Polycystic Ovary Syndrome	0.0163928214093297
DB00143	Glutathione	DOID:11612	Polycystic Ovary Syndrome	0.0163786564162815
DB00158	Folic Acid	DOID:11612	Polycystic Ovary Syndrome	0.0163528185406313
DB00499	Flutamide	DOID:11612	Polycystic Ovary Syndrome	0.0163330071325202
DB01393	Bezafibrate	DOID:11612	Polycystic Ovary Syndrome	0.0161937649573337
DB01593	Zinc	DOID:11612	Polycystic Ovary Syndrome	0.0161806486746831
DB00882	Clomiphene	DOID:11612	Polycystic Ovary Syndrome	0.0161638653767393
DB04839	Cyproterone Acetate	DOID:11612	Polycystic Ovary Syndrome	0.0161261813590129
DB00396	Progesterone	DOID:11612	Polycystic Ovary Syndrome	0.0160003789396807
DB00412	Rosiglitazone	DOID:11612	Polycystic Ovary Syndrome	0.0159949951924069
DB00977	Ethinyl Estradiol	DOID:11612	Polycystic Ovary Syndrome	0.0159073676798925
DB13178	Inositol	DOID:11612	Polycystic Ovary Syndrome	0.0158928108791782
DB01083	Orlistat	DOID:11612	Polycystic Ovary Syndrome	0.0158391961539967
DB00541	Vincristine	DOID:8632	Sarcoma, Kaposi	0.0152747495412892
DB00997	Doxorubicin	DOID:8632	Sarcoma, Kaposi	0.0152149672104834
DB00290	Bleomycin	DOID:8632	Sarcoma, Kaposi	0.0151706189562265
DB00570	Vinblastine	DOID:8632	Sarcoma, Kaposi	0.0150532437234393
DB01041	Thalidomide	DOID:8632	Sarcoma, Kaposi	0.0149950041061652
DB00853	Temozolomide	DOID:8632	Sarcoma, Kaposi	0.0148842177811003
DB00742	Mannitol	DOID:3070	Glioma	0.0147195043337015
DB00495	Zidovudine	DOID:8632	Sarcoma, Kaposi	0.0147088989641543
DB00361	Vinorelbine	DOID:4552	Carcinoma, Large Cell	0.0144563838071111
DB01181	Ifosfamide	DOID:4552	Carcinoma, Large Cell	0.0144198375149242
DB00441	gemcitabine	DOID:4552	Carcinoma, Large Cell	0.014385498905846
DB01229	Paclitaxel	DOID:4552	Carcinoma, Large Cell	0.0141804020284632
DB00171	Adenosine Triphosphate	DOID:4552	Carcinoma, Large Cell	0.0141753254438358
DB00515	Cisplatin	DOID:4552	Carcinoma, Large Cell	0.0141500932954651
DB00531	Cyclophosphamide	DOID:4552	Carcinoma, Large Cell	0.0140168586929516
DB04630	Aldosterone	DOID:3172	Adenoma	0.0129157075819068
DB01177	Idarubicin	DOID:9538	Multiple Myeloma	0.0127958296998474
DB04865	Homoharringtonine	DOID:0060058	Lymphoma	0.0127775625087491
DB00780	Phenelzine	DOID:3172	Adenoma	0.0126990782239025
DB00945	Aspirin	DOID:349	Carcinoma, Signet Ring Cell	0.0126722532565219
DB00328	Indomethacin	DOID:350	Dermatofibrosarcoma	0.0126678069197744
DB00501	Cimetidine	DOID:349	Carcinoma, Signet Ring Cell	0.0125286625517479
DB04572	Thiotepa	DOID:171	Neuroectodermal Tumors	0.0125120083226837
DB09276	Gold Sodium Thiomalate	DOID:3172	Adenoma	0.0124936301551925
DB00352	Thioguanine	DOID:1037	Leukemia, Lymphoid	0.0124643844555019
DB00763	Methimazole	DOID:3172	Adenoma	0.0124446503951746
DB06510	muraglitazar	DOID:3172	Adenoma	0.0124261309310272
DB00842	Oxazepam	DOID:3172	Adenoma	0.012420288153706
DB00712	Flurbiprofen	DOID:3172	Adenoma	0.0124198154060143
DB01582	Sulfamethazine	DOID:3172	Adenoma	0.0124033063557171
DB01234	Dexamethasone	DOID:3172	Adenoma	0.0123991867286563
DB08809	Dichloroacetic Acid	DOID:3172	Adenoma	0.0123959521604103
DB00104	Octreotide	DOID:3172	Adenoma	0.0123753980307207
DB00996	Gabapentin	DOID:3172	Adenoma	0.0123436499491773
DB00541	Vincristine	DOID:171	Neuroectodermal Tumors	0.012343613363821
DB00898	Ethanol	DOID:3172	Adenoma	0.012340393869492
DB00945	Aspirin	DOID:3172	Adenoma	0.0123157330073528
DB00563	Methotrexate	DOID:171	Neuroectodermal Tumors	0.0123043361647491
DB11672	Curcumin	DOID:3172	Adenoma	0.0122831816264114
DB00158	Folic Acid	DOID:3172	Adenoma	0.0122683630492847
DB14513	Magnesium	DOID:3172	Adenoma	0.0122661407492538
DB00554	Piroxicam	DOID:3172	Adenoma	0.0122605800093271
DB01174	Phenobarbital	DOID:3172	Adenoma	0.0122434278133675
DB11152	Trichloroacetic Acid	DOID:3172	Adenoma	0.0122367787126788
DB00958	Carboplatin	DOID:171	Neuroectodermal Tumors	0.0122341538945913
DB02994	Cacodylic Acid	DOID:3172	Adenoma	0.0122245664134001
DB00470	Dronabinol	DOID:3070	Glioma	0.0122099704524169
DB00995	Auranofin	DOID:3172	Adenoma	0.0121924169395497
DB00201	Caffeine	DOID:3172	Adenoma	0.0121607185266942
DB01065	Melatonin	DOID:3172	Adenoma	0.0121460674167105
DB03843	Formaldehyde	DOID:3172	Adenoma	0.0121409024924871
DB00515	Cisplatin	DOID:171	Neuroectodermal Tumors	0.0121284959227664
DB00603	Medroxyprogesterone Acetate	DOID:3172	Adenoma	0.0121153743341921
DB01393	Bezafibrate	DOID:3172	Adenoma	0.0121093094659873
DB08398	2-amino-1-methyl-6-phenylimidazo(4,5-b)pyridine	DOID:3172	Adenoma	0.0121040838854708
DB08895	tofacitinib	DOID:3172	Adenoma	0.0120851762158288
DB01200	Bromocriptine	DOID:3172	Adenoma	0.0120555688580585
DB11082	Coal Tar	DOID:3172	Adenoma	0.0120180997301646
DB00531	Cyclophosphamide	DOID:171	Neuroectodermal Tumors	0.011995261320125
DB00553	Methoxsalen	DOID:0060061	Lymphoma, T-Cell, Cutaneous	0.0119676572040889
DB00853	Temozolomide	DOID:3172	Adenoma	0.0119543233515255
DB01406	Danazol	DOID:3172	Adenoma	0.0119111770305186
DB14066	tetrandrine	DOID:9119	Leukemia, Myeloid, Acute	0.0118787125713832
DB00605	Sulindac	DOID:3172	Adenoma	0.0118725122014006
DB00959	Methylprednisolone	DOID:171	Neuroectodermal Tumors	0.0118507771523643
DB00762	Irinotecan	DOID:171	Neuroectodermal Tumors	0.0118507002755551
DB12116	epigallocatechin gallate	DOID:3172	Adenoma	0.0118484532629836
DB00328	Indomethacin	DOID:3172	Adenoma	0.0118421590860621
DB00563	Methotrexate	DOID:0060061	Lymphoma, T-Cell, Cutaneous	0.0118408623493947
DB00806	Pentoxifylline	DOID:0060061	Lymphoma, T-Cell, Cutaneous	0.0118361260293832
DB04930	Permethrin	DOID:3172	Adenoma	0.0118185280317295
DB13178	Inositol	DOID:3172	Adenoma	0.0118083553875733
DB00175	Pravastatin	DOID:3172	Adenoma	0.0118043605819646
DB02546	Vorinostat	DOID:0060061	Lymphoma, T-Cell, Cutaneous	0.0117956488129641
DB00927	Famotidine	DOID:3172	Adenoma	0.0117871861896107
DB04827	Urethane	DOID:3172	Adenoma	0.0117152240706538
DB00307	Bexarotene	DOID:0060061	Lymphoma, T-Cell, Cutaneous	0.011672249335367
DB00242	Cladribine	DOID:0060061	Lymphoma, T-Cell, Cutaneous	0.011628883775655
DB00137	Lutein	DOID:11612	Polycystic Ovary Syndrome	0.0109938438402167
DB03733	ethylene dichloride	DOID:3172	Adenoma	0.0109915022001544
DB01168	Procarbazine	DOID:8543	Hodgkin Disease	0.0108557002013428
DB06287	temsirolimus	DOID:13515	Tuberous Sclerosis	0.010780081102351
DB01206	Lomustine	DOID:8543	Hodgkin Disease	0.0106801462698462
DB00860	Prednisolone	DOID:8543	Hodgkin Disease	0.0106319988415135
DB04572	Thiotepa	DOID:8543	Hodgkin Disease	0.0106175589405199
DB00428	Streptozocin	DOID:8543	Hodgkin Disease	0.0105966746852456
DB00773	Etoposide	DOID:8543	Hodgkin Disease	0.0105761074299032
DB00851	Dacarbazine	DOID:8543	Hodgkin Disease	0.010572970052961
DB00877	Sirolimus	DOID:13515	Tuberous Sclerosis	0.0105541347868795
DB00252	Phenytoin	DOID:8543	Hodgkin Disease	0.0105356160198841
DB01204	Mitoxantrone	DOID:8543	Hodgkin Disease	0.0105320759304201
DB01181	Ifosfamide	DOID:8543	Hodgkin Disease	0.0105037907602409
DB00441	gemcitabine	DOID:8543	Hodgkin Disease	0.0104694521515577
DB00541	Vincristine	DOID:8543	Hodgkin Disease	0.0104491639816747
DB00563	Methotrexate	DOID:8543	Hodgkin Disease	0.0104098867826831
DB01177	Idarubicin	DOID:0060060	Lymphoma, Non-Hodgkin	0.010389493968319
DB00997	Doxorubicin	DOID:8543	Hodgkin Disease	0.0103893816507651
DB00290	Bleomycin	DOID:8543	Hodgkin Disease	0.0103450333963472
DB00445	Epirubicin	DOID:8543	Hodgkin Disease	0.0103415295413879
DB00888	Mechlorethamine	DOID:8543	Hodgkin Disease	0.0103353406615706
DB00262	Carmustine	DOID:8543	Hodgkin Disease	0.0102754340319743
DB00515	Cisplatin	DOID:8543	Hodgkin Disease	0.0102340465406193
DB00570	Vinblastine	DOID:8543	Hodgkin Disease	0.0102276581640372
DB01008	Busulfan	DOID:8543	Hodgkin Disease	0.0102202709557037
DB00444	Teniposide	DOID:8543	Hodgkin Disease	0.0102013956673857
DB01590	Everolimus	DOID:13515	Tuberous Sclerosis	0.0101619335639035
DB00531	Cyclophosphamide	DOID:8543	Hodgkin Disease	0.0101008119382625
DB00650	Leucovorin	DOID:8543	Hodgkin Disease	0.0100879982721299
DB01042	Melphalan	DOID:8543	Hodgkin Disease	0.0100675999172463
DB00313	Valproic Acid	DOID:1618	Fibroadenoma	0.0100479321358803
DB00635	Prednisone	DOID:8543	Hodgkin Disease	0.00998615666011572
DB04655	metoprine	DOID:8691	Mycosis Fungoides	0.00996860593868915
DB00959	Methylprednisolone	DOID:8543	Hodgkin Disease	0.00995632777018274
DB00997	Doxorubicin	DOID:1618	Fibroadenoma	0.00993411530369882
DB00309	Vindesine	DOID:8543	Hodgkin Disease	0.00985265040731454
DB00987	Cytarabine	DOID:8543	Hodgkin Disease	0.0098109292173988
DB01357	Mestranol	DOID:3172	Adenoma	0.00956506353143972
DB06595	midostaurin	DOID:349	Carcinoma, Signet Ring Cell	0.00951790081236571
DB04572	Thiotepa	DOID:769	Neuroblastoma	0.00947998288965424
DB00773	Etoposide	DOID:769	Neuroblastoma	0.00943853137866147
DB00851	Dacarbazine	DOID:769	Neuroblastoma	0.00943539400204874
DB00252	Phenytoin	DOID:769	Neuroblastoma	0.00939803996904998
DB00197	Troglitazone	DOID:769	Neuroblastoma	0.00939785033389818
DB00694	Daunorubicin	DOID:1618	Fibroadenoma	0.00938301757163196
DB01181	Ifosfamide	DOID:769	Neuroblastoma	0.00936621470919186
DB00586	Diclofenac	DOID:769	Neuroblastoma	0.00936524424921992
DB00541	Vincristine	DOID:769	Neuroblastoma	0.0093115879307385
DB00997	Doxorubicin	DOID:769	Neuroblastoma	0.00925180559975337
DB00958	Carboplatin	DOID:769	Neuroblastoma	0.00920212846161362
DB01219	Dantrolene	DOID:1040	Leukemia, Lymphocytic, Chronic, B-Cell	0.00917682596008119
DB00482	Celecoxib	DOID:769	Neuroblastoma	0.00917149430103648
DB00982	Isotretinoin	DOID:769	Neuroblastoma	0.00915457060051395
DB00925	Phenoxybenzamine	DOID:1040	Leukemia, Lymphocytic, Chronic, B-Cell	0.00912092205559262
DB00252	Phenytoin	DOID:1040	Leukemia, Lymphocytic, Chronic, B-Cell	0.00911886803537832
DB00188	Bortezomib	DOID:769	Neuroblastoma	0.00911824147586471
DB01204	Mitoxantrone	DOID:1040	Leukemia, Lymphocytic, Chronic, B-Cell	0.00911532794583614
DB00515	Cisplatin	DOID:769	Neuroblastoma	0.00909647048977192
DB01008	Busulfan	DOID:769	Neuroblastoma	0.00908269490462422
DB12257	Platinum	DOID:769	Neuroblastoma	0.00902603951449289
DB00563	Methotrexate	DOID:1040	Leukemia, Lymphocytic, Chronic, B-Cell	0.00899313879828368
DB08865	Crizotinib	DOID:769	Neuroblastoma	0.00897988205796752
DB09110	Mesna	DOID:769	Neuroblastoma	0.00897139879443627
DB00531	Cyclophosphamide	DOID:769	Neuroblastoma	0.00896323588714599
DB00877	Sirolimus	DOID:1040	Leukemia, Lymphocytic, Chronic, B-Cell	0.00895634841273608
DB01042	Melphalan	DOID:769	Neuroblastoma	0.00893002386643616
DB00853	Temozolomide	DOID:769	Neuroblastoma	0.00892105617077966
DB01262	Decitabine	DOID:769	Neuroblastoma	0.00891157841237556
DB03496	alvocidib	DOID:1040	Leukemia, Lymphocytic, Chronic, B-Cell	0.00887346217860985
DB00564	Carbamazepine	DOID:1040	Leukemia, Lymphocytic, Chronic, B-Cell	0.0088483084949157
DB00762	Irinotecan	DOID:769	Neuroblastoma	0.00881867484224731
DB00603	Medroxyprogesterone Acetate	DOID:1040	Leukemia, Lymphocytic, Chronic, B-Cell	0.00880293522009213
DB01393	Bezafibrate	DOID:1040	Leukemia, Lymphocytic, Chronic, B-Cell	0.00879687035160871
DB00242	Cladribine	DOID:1040	Leukemia, Lymphocytic, Chronic, B-Cell	0.00878116022468623
DB01041	Thalidomide	DOID:1040	Leukemia, Lymphocytic, Chronic, B-Cell	0.008752670561894
DB00291	Chlorambucil	DOID:1040	Leukemia, Lymphocytic, Chronic, B-Cell	0.00873964199166444
DB01030	Topotecan	DOID:769	Neuroblastoma	0.00872942803925548
DB00309	Vindesine	DOID:769	Neuroblastoma	0.00871507435614172
DB00531	Cyclophosphamide	DOID:1040	Leukemia, Lymphocytic, Chronic, B-Cell	0.00868406395369459
DB00741	Hydrocortisone	DOID:1040	Leukemia, Lymphocytic, Chronic, B-Cell	0.00862051140667675
DB00277	Theophylline	DOID:1040	Leukemia, Lymphocytic, Chronic, B-Cell	0.00855755172240403
DB00959	Methylprednisolone	DOID:1040	Leukemia, Lymphocytic, Chronic, B-Cell	0.00853957978596499
DB00822	Disulfiram	DOID:1040	Leukemia, Lymphocytic, Chronic, B-Cell	0.00851652072235976
DB01083	Orlistat	DOID:1040	Leukemia, Lymphocytic, Chronic, B-Cell	0.00844230154816706
DB00987	Cytarabine	DOID:1040	Leukemia, Lymphocytic, Chronic, B-Cell	0.00839418123289571
DB01181	Ifosfamide	DOID:3192	Neurilemmoma	0.0078966904214547
DB00262	Carmustine	DOID:3192	Neurilemmoma	0.00766833369315923
DB00262	Carmustine	DOID:3071	Gliosarcoma	0.007553238354162
DB04690	Camptothecin	DOID:3071	Gliosarcoma	0.00745350035127335
DB00531	Cyclophosphamide	DOID:3071	Gliosarcoma	0.00737861626074133
DB00853	Temozolomide	DOID:3071	Gliosarcoma	0.00733643654414918
DB13811	oblimersen	DOID:707	Lymphoma, B-Cell	0.00732336665888923
DB01373	Calcium	DOID:8552	Leukemia, Myelogenous, Chronic, BCR-ABL Positive	0.00729251635582007
DB02375	myricetin	DOID:3068	Glioblastoma	0.00722736091348309
DB00443	Betamethasone	DOID:255	Hemangioma	0.00718012099897337
DB00541	Vincristine	DOID:3308	Carcinoma, Embryonal	0.00706344599728149
DB00755	Tretinoin	DOID:3308	Carcinoma, Embryonal	0.00701385789499354
DB12445	nitroaspirin	DOID:9206	Barrett Esophagus	0.00697600682785494
DB00290	Bleomycin	DOID:3308	Carcinoma, Embryonal	0.00695931541201545
DB00570	Vinblastine	DOID:3308	Carcinoma, Embryonal	0.00684194017942186
DB00531	Cyclophosphamide	DOID:3308	Carcinoma, Embryonal	0.0067150939541093
DB00755	Tretinoin	DOID:9206	Barrett Esophagus	0.00664559320960579
DB00563	Methotrexate	DOID:3371	Chondrosarcoma	0.00663260762587482
DB02424	geldanamycin	DOID:3068	Glioblastoma	0.00651094370749606
DB09053	PCI 32765	DOID:1037	Leukemia, Lymphoid	0.00633326517294564
DB01394	Colchicine	DOID:9538	Multiple Myeloma	0.00625947129353144
DB04944	acadesine	DOID:1040	Leukemia, Lymphocytic, Chronic, B-Cell	0.00570686460974269
DB00541	Vincristine	DOID:3347	Neoplasms, Bone Tissue	0.00570234557270711
DB00480	Lenalidomide	DOID:9538	Multiple Myeloma	0.00568734558157103
DB00997	Doxorubicin	DOID:3347	Neoplasms, Bone Tissue	0.00564256324144841
DB01168	Procarbazine	DOID:2671	Carcinoma, Transitional Cell	0.0056047998938541
DB00428	Streptozocin	DOID:5485	Sarcoma, Synovial	0.00554663527479849
DB00773	Etoposide	DOID:5485	Sarcoma, Synovial	0.00552606801953959
DB01181	Ifosfamide	DOID:5485	Sarcoma, Synovial	0.00545375134990523
DB08633	O-(Chloroacetylcarbamoyl)fumagillol	DOID:2671	Carcinoma, Transitional Cell	0.00545273907573341
DB00541	Vincristine	DOID:5485	Sarcoma, Synovial	0.00539912457156733
DB11616	pirarubicin	DOID:5485	Sarcoma, Synovial	0.00538390815542562
DB00860	Prednisolone	DOID:2671	Carcinoma, Transitional Cell	0.00538109853395386
DB00698	Nitrofurantoin	DOID:2671	Carcinoma, Transitional Cell	0.00537422627919427
DB04572	Thiotepa	DOID:2671	Carcinoma, Transitional Cell	0.00536665863312081
DB00531	Cyclophosphamide	DOID:3347	Neoplasms, Bone Tissue	0.00535399352892719
DB01219	Dantrolene	DOID:2671	Carcinoma, Transitional Cell	0.00534267363713393
DB00997	Doxorubicin	DOID:5485	Sarcoma, Synovial	0.005339342240695
DB12418	Saccharin	DOID:2671	Carcinoma, Transitional Cell	0.00530508900736771
DB00184	Nicotine	DOID:2671	Carcinoma, Transitional Cell	0.00530298684442666
DB01204	Mitoxantrone	DOID:2671	Carcinoma, Transitional Cell	0.00528117562291464
DB06510	muraglitazar	DOID:2671	Carcinoma, Transitional Cell	0.00527953949362681
DB01327	Cefazolin	DOID:2671	Carcinoma, Transitional Cell	0.00527064745514139
DB01181	Ifosfamide	DOID:2671	Carcinoma, Transitional Cell	0.0052528904527941
DB01483	Barbital	DOID:2671	Carcinoma, Transitional Cell	0.00523264522511353
DB00441	gemcitabine	DOID:2671	Carcinoma, Transitional Cell	0.00521855184403697
DB00541	Vincristine	DOID:2671	Carcinoma, Transitional Cell	0.00519826367442445
DB00515	Cisplatin	DOID:5485	Sarcoma, Synovial	0.00518400713056878
DB00945	Aspirin	DOID:2671	Carcinoma, Transitional Cell	0.00516914157014459
DB00481	Raloxifene Hydrochloride	DOID:2671	Carcinoma, Transitional Cell	0.00516711567921403
DB00563	Methotrexate	DOID:2671	Carcinoma, Transitional Cell	0.0051589864752274
DB00997	Doxorubicin	DOID:2671	Carcinoma, Transitional Cell	0.0051384813433878
DB00675	Tamoxifen	DOID:2671	Carcinoma, Transitional Cell	0.00513659936279998
DB00795	Sulfasalazine	DOID:2671	Carcinoma, Transitional Cell	0.00512814465313183
DB01174	Phenobarbital	DOID:2671	Carcinoma, Transitional Cell	0.00509683637598147
DB00958	Carboplatin	DOID:2671	Carcinoma, Transitional Cell	0.00508880420528047
DB02994	Cacodylic Acid	DOID:2671	Carcinoma, Transitional Cell	0.00507797497596719
DB00437	Allopurinol	DOID:2671	Carcinoma, Transitional Cell	0.00507254707172001
DB14085	Cadmium	DOID:2671	Carcinoma, Transitional Cell	0.00503014630920252
DB00201	Caffeine	DOID:2671	Carcinoma, Transitional Cell	0.0050141270893126
DB01229	Paclitaxel	DOID:2671	Carcinoma, Transitional Cell	0.00501345496641215
DB00188	Bortezomib	DOID:2671	Carcinoma, Transitional Cell	0.00500491721957953
DB00537	Ciprofloxacin	DOID:2671	Carcinoma, Transitional Cell	0.00500235447956088
DB00993	Azathioprine	DOID:2671	Carcinoma, Transitional Cell	0.00498854699933483
DB00515	Cisplatin	DOID:2671	Carcinoma, Transitional Cell	0.00498314623334329
DB00570	Vinblastine	DOID:2671	Carcinoma, Transitional Cell	0.00497675785635166
DB03783	Phenacetin	DOID:2671	Carcinoma, Transitional Cell	0.00497028115875165
DB00181	Baclofen	DOID:2671	Carcinoma, Transitional Cell	0.00493580110741888
DB00318	Codeine	DOID:2671	Carcinoma, Transitional Cell	0.00493500636409417
DB00291	Chlorambucil	DOID:2671	Carcinoma, Transitional Cell	0.00490548966882887
DB00317	Gefitinib	DOID:2671	Carcinoma, Transitional Cell	0.00489296819618857
DB00970	Dactinomycin	DOID:2671	Carcinoma, Transitional Cell	0.00487072807490575
DB09110	Mesna	DOID:2671	Carcinoma, Transitional Cell	0.00485807453804411
DB00531	Cyclophosphamide	DOID:2671	Carcinoma, Transitional Cell	0.00484991163077731
DB00603	Medroxyprogesterone Acetate	DOID:3319	Lymphangioleiomyomatosis	0.0048271997769146
DB01248	Docetaxel	DOID:2671	Carcinoma, Transitional Cell	0.00477577775294259
DB00635	Prednisone	DOID:2671	Carcinoma, Transitional Cell	0.00473525635288053
DB00305	Mitomycin	DOID:2671	Carcinoma, Transitional Cell	0.00469989071099487
DB01234	Dexamethasone	DOID:3355	Fibrosarcoma	0.00468493569353801
DB00829	Diazepam	DOID:2671	Carcinoma, Transitional Cell	0.00463838820838015
DB00309	Vindesine	DOID:2671	Carcinoma, Transitional Cell	0.00460175009981357
DB03057	Malondialdehyde	DOID:11612	Polycystic Ovary Syndrome	0.00457004689898389
DB00682	Warfarin	DOID:2671	Carcinoma, Transitional Cell	0.00450948728255719
DB00515	Cisplatin	DOID:3355	Fibrosarcoma	0.00441548663529224
DB12662	naveglitazar	DOID:3355	Fibrosarcoma	0.00426633032403651
DB00328	Indomethacin	DOID:3355	Fibrosarcoma	0.00412790805084973
DB00603	Medroxyprogesterone Acetate	DOID:3007	Carcinoma, Ductal	0.00412755475843486
DB01168	Procarbazine	DOID:3181	Oligodendroglioma	0.003991628004479
DB01017	Minocycline	DOID:139	Papilloma	0.00389260152307836
DB01206	Lomustine	DOID:3181	Oligodendroglioma	0.00381607407296997
DB04572	Thiotepa	DOID:3181	Oligodendroglioma	0.00375348674368182
DB00987	Cytarabine	DOID:8864	Leukemia, Monocytic, Acute	0.00365932495599586
DB00541	Vincristine	DOID:3181	Oligodendroglioma	0.00358509178479072
DB00262	Carmustine	DOID:3181	Oligodendroglioma	0.00341136183496039
DB00480	Lenalidomide	DOID:0060060	Lymphoma, Non-Hodgkin	0.00328100984990266
DB00853	Temozolomide	DOID:3181	Oligodendroglioma	0.00319456002464181
DB04216	Quercetin	DOID:4236	Carcinosarcoma	0.00312788219623451
DB00762	Irinotecan	DOID:3181	Oligodendroglioma	0.00309217869657264
DB00583	Carnitine	DOID:0060060	Lymphoma, Non-Hodgkin	0.00305481053838842
DB01168	Procarbazine	DOID:0050902	Medulloblastoma	0.00303647657924431
DB08398	2-amino-1-methyl-6-phenylimidazo(4,5-b)pyridine	DOID:4236	Carcinosarcoma	0.00301939729697621
DB09153	Sodium Chloride	DOID:899	Cervical Intraepithelial Neoplasia	0.00293932562089661
DB00531	Cyclophosphamide	DOID:4236	Carcinosarcoma	0.00291181647975914
DB04572	Thiotepa	DOID:0050902	Medulloblastoma	0.00279833531855467
DB11094	Vitamin D	DOID:2512	Basal Cell Nevus Syndrome	0.00278914307975165
DB00773	Etoposide	DOID:0050902	Medulloblastoma	0.00275688380788009
DB00675	Tamoxifen	DOID:1192	Nerve Sheath Neoplasms	0.00272530085940471
DB00541	Vincristine	DOID:0050902	Medulloblastoma	0.00262994035995757
DB00783	Estradiol	DOID:0050902	Medulloblastoma	0.00259345116599808
DB00563	Methotrexate	DOID:0050902	Medulloblastoma	0.0025906631605478
DB00755	Tretinoin	DOID:0050902	Medulloblastoma	0.00258035225752196
DB00220	Nelfinavir	DOID:3382	Liposarcoma	0.00257767860367409
DB02546	Vorinostat	DOID:0050902	Medulloblastoma	0.00254544962422244
DB08828	HhAntag691	DOID:2512	Basal Cell Nevus Syndrome	0.00254391588337356
DB00958	Carboplatin	DOID:0050902	Medulloblastoma	0.00252048089079272
DB01168	Procarbazine	DOID:5241	Hemangioblastoma	0.00251702460511669
DB00197	Troglitazone	DOID:3382	Liposarcoma	0.00250364991761266
DB06510	muraglitazar	DOID:3382	Liposarcoma	0.00249866333384764
DB00262	Carmustine	DOID:0050902	Medulloblastoma	0.0024562104098932
DB00188	Bortezomib	DOID:0050902	Medulloblastoma	0.00243659390509732
DB00515	Cisplatin	DOID:0050902	Medulloblastoma	0.00241482291870677
DB01008	Busulfan	DOID:0050902	Medulloblastoma	0.00240104733339564
DB00780	Phenelzine	DOID:255	Hemangioma	0.00236824523241103
DB00398	Sorafenib	DOID:0050902	Medulloblastoma	0.00232049999883677
DB00531	Cyclophosphamide	DOID:0050902	Medulloblastoma	0.00228158831629
DB00650	Leucovorin	DOID:0050902	Medulloblastoma	0.00226877464977038
DB01042	Melphalan	DOID:0050902	Medulloblastoma	0.00224837629527775
DB00853	Temozolomide	DOID:0050902	Medulloblastoma	0.0022394085997225
DB01229	Paclitaxel	DOID:3382	Liposarcoma	0.00223257880643025
DB00860	Prednisolone	DOID:255	Hemangioma	0.00219685698019301
DB01356	Lithium	DOID:255	Hemangioma	0.00215991349986678
DB09073	palbociclib	DOID:3382	Liposarcoma	0.00214762896408061
DB00541	Vincristine	DOID:5241	Hemangioblastoma	0.00211048838572692
DB00398	Sorafenib	DOID:3382	Liposarcoma	0.00210794715333907
DB00563	Methotrexate	DOID:5241	Hemangioblastoma	0.0020712111865372
DB00313	Valproic Acid	DOID:255	Hemangioma	0.00206805662133992
DB12662	naveglitazar	DOID:3382	Liposarcoma	0.00205311376216017
DB00898	Ethanol	DOID:255	Hemangioma	0.00200956087795457
DB00987	Cytarabine	DOID:0050902	Medulloblastoma	0.00199170559534746
DB01136	Carvedilol	DOID:3070	Glioma	0.00193188377672294
DB04348	Taurocholic Acid	DOID:1967	Leiomyosarcoma	0.00182003320590208
DB00993	Azathioprine	DOID:255	Hemangioma	0.00180430544530131
DB00635	Prednisone	DOID:255	Hemangioma	0.0015510147986978
DB00435	Nitric Oxide	DOID:0060058	Lymphoma	0.00129099796590516
DB05220	MLN 8237	DOID:769	Neuroblastoma	0.000891548647765535
DB00860	Prednisolone	DOID:8584	Burkitt Lymphoma	0.000866960308254401
DB00773	Etoposide	DOID:8584	Burkitt Lymphoma	0.000811068896582896
DB06174	Noscapine	DOID:715	Leukemia, T-Cell	0.000792488563057143
DB00336	Nitrofurazone	DOID:4440	Seminoma	0.000749680709568497
DB01181	Ifosfamide	DOID:8584	Burkitt Lymphoma	0.000738752226751134
DB01234	Dexamethasone	DOID:8584	Burkitt Lymphoma	0.000738457065616045
DB00773	Etoposide	DOID:4440	Seminoma	0.00073217446566843
DB00541	Vincristine	DOID:8584	Burkitt Lymphoma	0.000684125448533142
DB00563	Methotrexate	DOID:8584	Burkitt Lymphoma	0.000644848249424908
DB00997	Doxorubicin	DOID:8584	Burkitt Lymphoma	0.000624343117444977
DB01708	Dehydroepiandrosterone	DOID:11612	Polycystic Ovary Syndrome	0.000605445371627884
DB06412	Oxymetholone	DOID:9119	Leukemia, Myeloid, Acute	0.000501377286773859
DB01099	Flucytosine	DOID:3068	Glioblastoma	0.000371787122527174
DB02546	Vorinostat	DOID:3246	Rhabdomyosarcoma, Embryonal	0.000344410623089549
DB09110	Mesna	DOID:8584	Burkitt Lymphoma	0.000343936312193739
DB00531	Cyclophosphamide	DOID:8584	Burkitt Lymphoma	0.000335773404861357
DB00650	Leucovorin	DOID:8584	Burkitt Lymphoma	0.000322959738727875
DB01042	Melphalan	DOID:8584	Burkitt Lymphoma	0.000302561384165075
DB00741	Hydrocortisone	DOID:8584	Burkitt Lymphoma	0.000272220858298707
DB00188	Bortezomib	DOID:3246	Rhabdomyosarcoma, Embryonal	0.000235554903794351
DB00635	Prednisone	DOID:8584	Burkitt Lymphoma	0.000221118126836457
DB00694	Daunorubicin	DOID:8584	Burkitt Lymphoma	7.32453857387252e-05
DB00987	Cytarabine	DOID:8584	Burkitt Lymphoma	4.58906840660259e-05
DB08804	Nandrolone Decanoate	DOID:255	Hemangioma	-1.91124933206221e-07
DB01168	Procarbazine	DOID:3069	Astrocytoma	-0.000509922129306499
DB01206	Lomustine	DOID:3069	Astrocytoma	-0.000685476060798489
DB00773	Etoposide	DOID:3069	Astrocytoma	-0.000789514900948578
DB00421	Spironolactone	DOID:11612	Polycystic Ovary Syndrome	-0.000806829554380044
DB00541	Vincristine	DOID:3069	Astrocytoma	-0.000916458348961029
DB00262	Carmustine	DOID:3069	Astrocytoma	-0.00109018829885642
DB00515	Cisplatin	DOID:3069	Astrocytoma	-0.00113157578984412
DB13323	Trichloroethylene	DOID:3069	Astrocytoma	-0.00116075636763845
DB00943	Zalcitabine	DOID:0060058	Lymphoma	-0.00123908859350896
DB15304	Carrageenan	DOID:3355	Fibrosarcoma	-0.0012408994832681
DB00188	Bortezomib	DOID:4051	Rhabdomyosarcoma, Alveolar	-0.00129899233185326
DB00853	Temozolomide	DOID:3069	Astrocytoma	-0.00130699010908419
DB01168	Procarbazine	DOID:0060058	Lymphoma	-0.00167140389378161
DB04824	Phenolphthalein	DOID:0060058	Lymphoma	-0.00173126269275419
DB01206	Lomustine	DOID:0060058	Lymphoma	-0.00184695782526789
DB00213	Pantoprazole	DOID:9206	Barrett Esophagus	-0.00186408341352728
DB00688	Mycophenolic Acid	DOID:0060058	Lymphoma	-0.00189392119276943
DB01168	Procarbazine	DOID:707	Lymphoma, B-Cell	-0.00189790529339553
DB00227	Lovastatin	DOID:0060058	Lymphoma	-0.00190521912306873
DB04572	Thiotepa	DOID:0060058	Lymphoma	-0.00190954515448138
DB00773	Etoposide	DOID:0060058	Lymphoma	-0.00195099666502185
DB01204	Mitoxantrone	DOID:0060058	Lymphoma	-0.00199502816472884
DB01181	Ifosfamide	DOID:0060058	Lymphoma	-0.00202331333505256
DB01234	Dexamethasone	DOID:0060058	Lymphoma	-0.00202360849616278
DB11094	Vitamin D	DOID:0060058	Lymphoma	-0.00206833355291535
DB00541	Vincristine	DOID:0060058	Lymphoma	-0.00207794011315687
DB00563	Methotrexate	DOID:0060058	Lymphoma	-0.00211721731258063
DB00688	Mycophenolic Acid	DOID:707	Lymphoma, B-Cell	-0.00212042259245792
DB00860	Prednisolone	DOID:707	Lymphoma, B-Cell	-0.00212160665311522
DB00997	Doxorubicin	DOID:0060058	Lymphoma	-0.00213772244429122
DB11672	Curcumin	DOID:0060058	Lymphoma	-0.00213961359849734
DB00773	Etoposide	DOID:707	Lymphoma, B-Cell	-0.0021774980646837
DB00290	Bleomycin	DOID:0060058	Lymphoma	-0.00218207069856857
DB00445	Epirubicin	DOID:0060058	Lymphoma	-0.00218557455359513
DB02994	Cacodylic Acid	DOID:0060058	Lymphoma	-0.00219822881137232
DB00982	Isotretinoin	DOID:0060058	Lymphoma	-0.00223495744367008
DB01181	Ifosfamide	DOID:707	Lymphoma, B-Cell	-0.00224981473428542
DB00262	Carmustine	DOID:0060058	Lymphoma	-0.00225167006314108
DB00564	Carbamazepine	DOID:0060058	Lymphoma	-0.00226204761566528
DB00188	Bortezomib	DOID:0060058	Lymphoma	-0.00227128656804553
DB00641	Simvastatin	DOID:707	Lymphoma, B-Cell	-0.00227430421216589
DB00136	Calcitriol	DOID:0060058	Lymphoma	-0.00228744825412252
DB00993	Azathioprine	DOID:0060058	Lymphoma	-0.00228765678846232
DB00515	Cisplatin	DOID:0060058	Lymphoma	-0.00229305755431441
DB00541	Vincristine	DOID:707	Lymphoma, B-Cell	-0.00230444151277964
DB08398	2-amino-1-methyl-6-phenylimidazo(4,5-b)pyridine	DOID:0060058	Lymphoma	-0.00231871133952077
DB00563	Methotrexate	DOID:707	Lymphoma, B-Cell	-0.0023437187118872
DB00255	Diethylstilbestrol	DOID:0060058	Lymphoma	-0.00234886271431255
DB01041	Thalidomide	DOID:0060058	Lymphoma	-0.00235768554869008
DB00997	Doxorubicin	DOID:707	Lymphoma, B-Cell	-0.00236422384382694
DB00291	Chlorambucil	DOID:0060058	Lymphoma	-0.00237071411886768
DB02546	Vorinostat	DOID:707	Lymphoma, B-Cell	-0.0023889322484144
DB11663	2-(1H-indazol-4-yl)-6-(4-methanesulfonylpiperazin-1-ylmethyl)-4-morpholin-4-ylthieno(3,2-d)pyrimidine	DOID:0060058	Lymphoma	-0.00240236839523488
DB00531	Cyclophosphamide	DOID:0060058	Lymphoma	-0.00242629215669542
DB00650	Leucovorin	DOID:0060058	Lymphoma	-0.00243910582313
DB03496	alvocidib	DOID:707	Lymphoma, B-Cell	-0.00246339533143691
DB01262	Decitabine	DOID:0060058	Lymphoma	-0.00247794963164393
DB00188	Bortezomib	DOID:707	Lymphoma, B-Cell	-0.00249778796751775
DB00993	Azathioprine	DOID:707	Lymphoma, B-Cell	-0.00251415818786304
DB01008	Busulfan	DOID:707	Lymphoma, B-Cell	-0.00253333453928561
DB00242	Cladribine	DOID:707	Lymphoma, B-Cell	-0.00255569728533455
DB00959	Methylprednisolone	DOID:0060058	Lymphoma	-0.00257077632492996
DB00864	Tacrolimus	DOID:707	Lymphoma, B-Cell	-0.0025851071080275
DB11663	2-(1H-indazol-4-yl)-6-(4-methanesulfonylpiperazin-1-ylmethyl)-4-morpholin-4-ylthieno(3,2-d)pyrimidine	DOID:707	Lymphoma, B-Cell	-0.00262886979482124
DB00531	Cyclophosphamide	DOID:707	Lymphoma, B-Cell	-0.00265279355625824
DB05258	Interferon-alpha	DOID:8552	Leukemia, Myelogenous, Chronic, BCR-ABL Positive	-0.00266066193797775
DB00309	Vindesine	DOID:0060058	Lymphoma	-0.00267445368778096
DB01042	Melphalan	DOID:707	Lymphoma, B-Cell	-0.00268600557723741
DB00987	Cytarabine	DOID:0060058	Lymphoma	-0.00271617487764263
DB00635	Prednisone	DOID:707	Lymphoma, B-Cell	-0.00276744883438484
DB00220	Nelfinavir	DOID:3962	Adenocarcinoma, Follicular	-0.0029280420360952
DB00987	Cytarabine	DOID:707	Lymphoma, B-Cell	-0.0029426762773933
DB00681	Amphotericin B	DOID:3068	Glioblastoma	-0.00325707148180487
DB13911	Eosine I Bluish	DOID:715	Leukemia, T-Cell	-0.00343863341525396
DB00541	Vincristine	DOID:715	Leukemia, T-Cell	-0.0034568520455257
DB00104	Octreotide	DOID:169	Neuroendocrine Tumors	-0.00350849863758273
DB00958	Carboplatin	DOID:169	Neuroendocrine Tumors	-0.00364850102573332
DB01041	Thalidomide	DOID:5151	Neurofibroma, Plexiform	-0.0037086631453701
DB01229	Paclitaxel	DOID:169	Neuroendocrine Tumors	-0.00372385026464694
DB01162	Terazosin	DOID:2671	Carcinoma, Transitional Cell	-0.00374063390426115
DB01268	Sunitinib	DOID:169	Neuroendocrine Tumors	-0.00378539012348
DB00531	Cyclophosphamide	DOID:715	Leukemia, T-Cell	-0.00380520408891926
DB00619	Imatinib Mesylate	DOID:8552	Leukemia, Myelogenous, Chronic, BCR-ABL Positive	-0.00393201110948859
DB00860	Prednisolone	DOID:8552	Leukemia, Myelogenous, Chronic, BCR-ABL Positive	-0.00398439874213673
DB04572	Thiotepa	DOID:8552	Leukemia, Myelogenous, Chronic, BCR-ABL Positive	-0.00399883864309924
DB01590	Everolimus	DOID:169	Neuroendocrine Tumors	-0.00400731036391921
DB00987	Cytarabine	DOID:715	Leukemia, T-Cell	-0.00409508680981673
DB01234	Dexamethasone	DOID:8552	Leukemia, Myelogenous, Chronic, BCR-ABL Positive	-0.00411290198478664
DB01005	Hydroxyurea	DOID:8552	Leukemia, Myelogenous, Chronic, BCR-ABL Positive	-0.00414938720222634
DB00541	Vincristine	DOID:8552	Leukemia, Myelogenous, Chronic, BCR-ABL Positive	-0.00416723360185822
DB00755	Tretinoin	DOID:8552	Leukemia, Myelogenous, Chronic, BCR-ABL Positive	-0.00421682170413994
DB02546	Vorinostat	DOID:8552	Leukemia, Myelogenous, Chronic, BCR-ABL Positive	-0.0042517243372645
DB00773	Etoposide	DOID:1967	Leiomyosarcoma	-0.00428512944491143
DB00851	Dacarbazine	DOID:1967	Leiomyosarcoma	-0.00428826682221427
DB00437	Allopurinol	DOID:8552	Leukemia, Myelogenous, Chronic, BCR-ABL Positive	-0.00429295020441788
DB01181	Ifosfamide	DOID:1967	Leiomyosarcoma	-0.00435744611491817
DB00188	Bortezomib	DOID:8552	Leukemia, Myelogenous, Chronic, BCR-ABL Positive	-0.00436058005665606
DB01008	Busulfan	DOID:8552	Leukemia, Myelogenous, Chronic, BCR-ABL Positive	-0.0043961266280229
DB01033	Mercaptopurine	DOID:1037	Leukemia, Lymphoid	-0.00439879902797446
DB00541	Vincristine	DOID:1967	Leiomyosarcoma	-0.00441207289328804
DB00945	Aspirin	DOID:1967	Leiomyosarcoma	-0.00444119499769246
DB00744	zileuton	DOID:8552	Leukemia, Myelogenous, Chronic, BCR-ABL Positive	-0.00445893744943892
DB00997	Doxorubicin	DOID:1967	Leiomyosarcoma	-0.0044718552241284
DB00398	Sorafenib	DOID:8552	Leukemia, Myelogenous, Chronic, BCR-ABL Positive	-0.00447667396267126
DB00773	Etoposide	DOID:2994	Neoplasms, Germ Cell and Embryonal	-0.00450199822260255
DB00531	Cyclophosphamide	DOID:8552	Leukemia, Myelogenous, Chronic, BCR-ABL Positive	-0.0045155856454716
DB00958	Carboplatin	DOID:1967	Leiomyosarcoma	-0.0045215323621629
DB01262	Decitabine	DOID:8552	Leukemia, Myelogenous, Chronic, BCR-ABL Positive	-0.00456724312025313
DB01181	Ifosfamide	DOID:2994	Neoplasms, Germ Cell and Embryonal	-0.00457431489182413
DB01229	Paclitaxel	DOID:1967	Leiomyosarcoma	-0.00459688160152748
DB03843	Formaldehyde	DOID:1967	Leiomyosarcoma	-0.00461602551229167
DB00515	Cisplatin	DOID:1967	Leiomyosarcoma	-0.00462719033408498
DB00328	Indomethacin	DOID:8552	Leukemia, Myelogenous, Chronic, BCR-ABL Positive	-0.00466992962744561
DB00290	Bleomycin	DOID:2994	Neoplasms, Germ Cell and Embryonal	-0.00473307225543117
DB00958	Carboplatin	DOID:2994	Neoplasms, Germ Cell and Embryonal	-0.0047384011395316
DB00970	Dactinomycin	DOID:1967	Leiomyosarcoma	-0.00473960849255117
DB09110	Mesna	DOID:1967	Leiomyosarcoma	-0.00475226202944342
DB00531	Cyclophosphamide	DOID:1967	Leiomyosarcoma	-0.00476042493658679
DB00309	Vindesine	DOID:8552	Leukemia, Myelogenous, Chronic, BCR-ABL Positive	-0.00476374717628724
DB00987	Cytarabine	DOID:8552	Leukemia, Myelogenous, Chronic, BCR-ABL Positive	-0.00480546836619099
DB01229	Paclitaxel	DOID:2994	Neoplasms, Germ Cell and Embryonal	-0.00481375037852493
DB01248	Docetaxel	DOID:1967	Leiomyosarcoma	-0.00483455881429406
DB00515	Cisplatin	DOID:2994	Neoplasms, Germ Cell and Embryonal	-0.00484405911137175
DB00570	Vinblastine	DOID:2994	Neoplasms, Germ Cell and Embryonal	-0.00485044748850371
DB00635	Prednisone	DOID:1967	Leiomyosarcoma	-0.00487508021473337
DB09073	palbociclib	DOID:2994	Neoplasms, Germ Cell and Embryonal	-0.00489870022087057
DB00309	Vindesine	DOID:1967	Leiomyosarcoma	-0.00500858646759982
DB00928	Azacitidine	DOID:285	Leukemia, Hairy Cell	-0.00519219911137824
DB00242	Cladribine	DOID:285	Leukemia, Hairy Cell	-0.00522335906621928
DB11890	Cilengitide	DOID:3068	Glioblastoma	-0.00656972262610511
DB08868	Fingolimod Hydrochloride	DOID:8552	Leukemia, Myelogenous, Chronic, BCR-ABL Positive	-0.0067213817499202
DB00304	Desogestrel	DOID:11612	Polycystic Ovary Syndrome	-0.00730629008720639
DB01115	Nifedipine	DOID:3068	Glioblastoma	-0.00740549777018217
DB06769	Bendamustine Hydrochloride	DOID:1040	Leukemia, Lymphocytic, Chronic, B-Cell	-0.00743062218407686
DB01206	Lomustine	DOID:3068	Glioblastoma	-0.00752943217399182
DB06287	temsirolimus	DOID:3068	Glioblastoma	-0.00761053573103553
DB00851	Dacarbazine	DOID:3068	Glioblastoma	-0.00763660839076052
DB01234	Dexamethasone	DOID:3068	Glioblastoma	-0.00770608284510687
DB00313	Valproic Acid	DOID:3068	Glioblastoma	-0.00770637996090328
DB00624	Testosterone	DOID:3068	Glioblastoma	-0.00771389570029634
DB00281	Lidocaine	DOID:0060060	Lymphoma, Non-Hodgkin	-0.00774306954462044
DB06774	Capsaicin	DOID:3068	Glioblastoma	-0.00778628264326008
DB00945	Aspirin	DOID:3068	Glioblastoma	-0.00778953656647451
DB00755	Tretinoin	DOID:3068	Glioblastoma	-0.00781000256442198
DB00997	Doxorubicin	DOID:3068	Glioblastoma	-0.00782019679261802
DB11672	Curcumin	DOID:3068	Glioblastoma	-0.00782208794701444
DB00795	Sulfasalazine	DOID:3068	Glioblastoma	-0.00783053348336604
DB00958	Carboplatin	DOID:3068	Glioblastoma	-0.00786987393090832
DB00608	Chloroquine	DOID:3068	Glioblastoma	-0.00787297829769284
DB01645	Genistein	DOID:3068	Glioblastoma	-0.00787320528430235
DB04216	Quercetin	DOID:3068	Glioblastoma	-0.00789270078925918
DB00262	Carmustine	DOID:3068	Glioblastoma	-0.00793414441199968
DB01229	Paclitaxel	DOID:3068	Glioblastoma	-0.00794522317029888
DB00188	Bortezomib	DOID:3068	Glioblastoma	-0.00795376091702626
DB00515	Cisplatin	DOID:3068	Glioblastoma	-0.00797553190293698
DB00444	Teniposide	DOID:3068	Glioblastoma	-0.00800818277650705
DB05424	Canertinib	DOID:3068	Glioblastoma	-0.00802968678705162
DB01041	Thalidomide	DOID:3068	Glioblastoma	-0.00804015989741657
DB00317	Gefitinib	DOID:3068	Glioblastoma	-0.00806570994037503
DB00970	Dactinomycin	DOID:3068	Glioblastoma	-0.00808795006167073
DB08865	Crizotinib	DOID:3068	Glioblastoma	-0.00809212033456374
DB02169	Okadaic Acid	DOID:3068	Glioblastoma	-0.00813111701396784
DB01042	Melphalan	DOID:3068	Glioblastoma	-0.00814197852680031
DB00853	Temozolomide	DOID:3068	Glioblastoma	-0.00815094622219836
DB05076	Fenretinide	DOID:3068	Glioblastoma	-0.00818945496619394
DB00762	Irinotecan	DOID:3068	Glioblastoma	-0.00825332755033147
DB00305	Mitomycin	DOID:3068	Glioblastoma	-0.00825878742499408
DB00328	Indomethacin	DOID:3068	Glioblastoma	-0.00826311048766192
DB13069	Nimustine	DOID:3068	Glioblastoma	-0.00831573695154885
DB00829	Diazepam	DOID:3068	Glioblastoma	-0.00832028992802424
DB01030	Topotecan	DOID:3068	Glioblastoma	-0.00834257435359819
DB00309	Vindesine	DOID:3068	Glioblastoma	-0.00835692803645926
DB00422	Methylphenidate	DOID:687	Hepatoblastoma	-0.00867041003356694
DB06732	beta-Naphthoflavone	DOID:3172	Adenoma	-0.00901952692732266
DB01390	Sodium Bicarbonate	DOID:139	Papilloma	-0.00903574347054974
DB10345	Dust	DOID:139	Papilloma	-0.00923852907638777
DB12418	Saccharin	DOID:139	Papilloma	-0.00926293772710095
DB06510	muraglitazar	DOID:139	Papilloma	-0.00928848724083197
DB11091	Hydrogen Peroxide	DOID:139	Papilloma	-0.00930749532093988
DB08809	Dichloroacetic Acid	DOID:139	Papilloma	-0.00931866601136232
DB01483	Barbital	DOID:139	Papilloma	-0.00933538150944101
DB04743	nimesulide	DOID:139	Papilloma	-0.00935389250647944
DB00126	Ascorbic Acid	DOID:139	Papilloma	-0.00938253756051954
DB12298	5-hydroxymethylfurfural	DOID:139	Papilloma	-0.00939110951311816
DB06774	Capsaicin	DOID:139	Papilloma	-0.00939563124160647
DB01177	Idarubicin	DOID:0060058	Lymphoma	-0.00941483606776793
DB00795	Sulfasalazine	DOID:139	Papilloma	-0.00943988208139667
DB02994	Cacodylic Acid	DOID:139	Papilloma	-0.00949005175819716
DB04365	Arecoline	DOID:139	Papilloma	-0.00956482528177182
DB09096	Benzoyl Peroxide	DOID:139	Papilloma	-0.0096543784844526
DB06767	Ammonium Chloride	DOID:139	Papilloma	-0.00965904713702714
DB15588	ursolic acid	DOID:139	Papilloma	-0.00966342912621953
DB00531	Cyclophosphamide	DOID:139	Papilloma	-0.00971811510361575
DB01592	Iron	DOID:139	Papilloma	-0.00980130424806302
DB04572	Thiotepa	DOID:1037	Leukemia, Lymphoid	-0.009811670077705
DB03419	Uracil	DOID:139	Papilloma	-0.00981554399420281
DB01132	Pioglitazone	DOID:139	Papilloma	-0.00985329617985819
DB01204	Mitoxantrone	DOID:1037	Leukemia, Lymphoid	-0.00989715308790828
DB01005	Hydroxyurea	DOID:1037	Leukemia, Lymphoid	-0.00996221863670731
DB00812	Phenylbutazone	DOID:139	Papilloma	-0.00997399929110997
DB00541	Vincristine	DOID:1037	Leukemia, Lymphoid	-0.00998006503669601
DB00126	Ascorbic Acid	DOID:1037	Leukemia, Lymphoid	-0.00999283953679597
DB00563	Methotrexate	DOID:1037	Leukemia, Lymphoid	-0.0100193422355096
DB00806	Pentoxifylline	DOID:1037	Leukemia, Lymphoid	-0.0100240785554425
DB00997	Doxorubicin	DOID:1037	Leukemia, Lymphoid	-0.0100398473674058
DB00437	Allopurinol	DOID:1037	Leukemia, Lymphoid	-0.0101057816392517
DB01115	Nifedipine	DOID:127	Choroid Neoplasms	-0.0101162283967987
DB03496	alvocidib	DOID:1037	Leukemia, Lymphoid	-0.0101390188553104
DB01229	Paclitaxel	DOID:1037	Leukemia, Lymphoid	-0.0101648737446641
DB00136	Calcitriol	DOID:1037	Leukemia, Lymphoid	-0.0101895731775919
DB00515	Cisplatin	DOID:1037	Leukemia, Lymphoid	-0.0101951824775738
DB00242	Cladribine	DOID:1037	Leukemia, Lymphoid	-0.010231320809163
DB04690	Camptothecin	DOID:1037	Leukemia, Lymphoid	-0.0102535329898353
DB00302	Tranexamic Acid	DOID:127	Choroid Neoplasms	-0.0102659217783086
DB00291	Chlorambucil	DOID:1037	Leukemia, Lymphoid	-0.0102728390420786
DB00531	Cyclophosphamide	DOID:1037	Leukemia, Lymphoid	-0.0103284170801835
DB00925	Phenoxybenzamine	DOID:127	Choroid Neoplasms	-0.0103826390304918
DB00635	Prednisone	DOID:1037	Leukemia, Lymphoid	-0.0104430723580179
DB00277	Theophylline	DOID:1037	Leukemia, Lymphoid	-0.0104549293112907
DB06536	tesaglitazar	DOID:3355	Fibrosarcoma	-0.0104693593735851
DB00996	Gabapentin	DOID:127	Choroid Neoplasms	-0.0104723502512177
DB00481	Raloxifene Hydrochloride	DOID:127	Choroid Neoplasms	-0.0105022930839763
DB00783	Estradiol	DOID:127	Choroid Neoplasms	-0.0105076342826859
DB00675	Tamoxifen	DOID:127	Choroid Neoplasms	-0.0105328094001723
DB11672	Curcumin	DOID:127	Choroid Neoplasms	-0.0105328185738472
DB01645	Genistein	DOID:127	Choroid Neoplasms	-0.0105839359113301
DB00987	Cytarabine	DOID:1037	Leukemia, Lymphoid	-0.0106182998007395
DB03843	Formaldehyde	DOID:127	Choroid Neoplasms	-0.0106750977078421
DB00636	Clofibrate	DOID:127	Choroid Neoplasms	-0.0107280347808275
DB00255	Diethylstilbestrol	DOID:127	Choroid Neoplasms	-0.0107420676898332
DB06825	Triptorelin Pamoate	DOID:127	Choroid Neoplasms	-0.0107860349227185
DB00396	Progesterone	DOID:127	Choroid Neoplasms	-0.0109000767522941
DB01406	Danazol	DOID:127	Choroid Neoplasms	-0.0109048231695264
DB00007	Leuprolide	DOID:127	Choroid Neoplasms	-0.0109556420170535
DB00571	Propranolol	DOID:255	Hemangioma	-0.0111937223969182
DB06641	perifosine	DOID:3068	Glioblastoma	-0.0117486710740623
DB00282	Pamidronate	DOID:4305	Giant Cell Tumor of Bone	-0.0126733607810886
DB08398	2-amino-1-methyl-6-phenylimidazo(4,5-b)pyridine	DOID:8719	Carcinoma in Situ	-0.0128724780239832
DB00636	Clofibrate	DOID:3507	Dermatofibrosarcoma	-0.0130632669999394
DB06536	tesaglitazar	DOID:255	Hemangioma	-0.0130859413298621
DB02901	Dihydrotestosterone	DOID:11612	Polycystic Ovary Syndrome	-0.0131015670863167
DB00630	Alendronate	DOID:4305	Giant Cell Tumor of Bone	-0.0131558676595155
DB06444	HU 211	DOID:3070	Glioma	-0.0132868034898906
DB00399	Zoledronic Acid	DOID:4305	Giant Cell Tumor of Bone	-0.0133746327335004
DB06412	Oxymetholone	DOID:9538	Multiple Myeloma	-0.0145622725107194
DB00590	Doxazosin	DOID:127	Choroid Neoplasms	-0.0156136259537068
DB00252	Phenytoin	DOID:687	Hepatoblastoma	-0.0157870191600603
DB00842	Oxazepam	DOID:687	Hepatoblastoma	-0.015798038156027
DB00544	Fluorouracil	DOID:687	Hepatoblastoma	-0.0158357033937054
DB00448	Lansoprazole	DOID:9206	Barrett Esophagus	-0.0158708279189404
DB00254	Doxycycline	DOID:0060058	Lymphoma	-0.0159020918645408
DB01174	Phenobarbital	DOID:687	Hepatoblastoma	-0.015974898496575
DB03057	Malondialdehyde	DOID:8552	Leukemia, Myelogenous, Chronic, BCR-ABL Positive	-0.0160264973060676
DB00515	Cisplatin	DOID:687	Hepatoblastoma	-0.0160885886392851
DB00661	Verapamil	DOID:687	Hepatoblastoma	-0.0162726599043402
DB00480	Lenalidomide	DOID:707	Lymphoma, B-Cell	-0.0167498215858385
DB15334	biochanin A	DOID:3068	Glioblastoma	-0.0197675650382888
DB00477	Chlorpromazine	DOID:3070	Glioma	-0.0202753244441588
DB00773	Etoposide	DOID:3247	Rhabdomyosarcoma	-0.0245232246066481
DB00851	Dacarbazine	DOID:3247	Rhabdomyosarcoma	-0.024526361983337
DB01204	Mitoxantrone	DOID:3247	Rhabdomyosarcoma	-0.0245672561060509
DB01181	Ifosfamide	DOID:3247	Rhabdomyosarcoma	-0.0245955412764006
DB00313	Valproic Acid	DOID:3247	Rhabdomyosarcoma	-0.0245961335534729
DB00541	Vincristine	DOID:3247	Rhabdomyosarcoma	-0.0246501680548111
DB00783	Estradiol	DOID:3247	Rhabdomyosarcoma	-0.0246866572485888
DB00563	Methotrexate	DOID:3247	Rhabdomyosarcoma	-0.0246894452537657
DB00755	Tretinoin	DOID:3247	Rhabdomyosarcoma	-0.024699756157173
DB00997	Doxorubicin	DOID:3247	Rhabdomyosarcoma	-0.024709950385618
DB00188	Bortezomib	DOID:3247	Rhabdomyosarcoma	-0.0248435145098437
DB00515	Cisplatin	DOID:3247	Rhabdomyosarcoma	-0.0248652854959651
DB00570	Vinblastine	DOID:3247	Rhabdomyosarcoma	-0.0248716738728983
DB14574	Cobalt	DOID:3247	Rhabdomyosarcoma	-0.0248833235299773
DB11663	2-(1H-indazol-4-yl)-6-(4-methanesulfonylpiperazin-1-ylmethyl)-4-morpholin-4-ylthieno(3,2-d)pyrimidine	DOID:3247	Rhabdomyosarcoma	-0.024974596336765
DB00970	Dactinomycin	DOID:3247	Rhabdomyosarcoma	-0.0249777036542816
DB09110	Mesna	DOID:3247	Rhabdomyosarcoma	-0.0249903571911046
DB01188	Ciclopirox	DOID:3247	Rhabdomyosarcoma	-0.0249926865773314
DB00531	Cyclophosphamide	DOID:3247	Rhabdomyosarcoma	-0.0249985200982871
DB01042	Melphalan	DOID:3247	Rhabdomyosarcoma	-0.0250317321193089
DB01262	Decitabine	DOID:3247	Rhabdomyosarcoma	-0.0250501775732793
DB00741	Hydrocortisone	DOID:3247	Rhabdomyosarcoma	-0.0250620726449865
DB00762	Irinotecan	DOID:3247	Rhabdomyosarcoma	-0.0251430811429102
DB00987	Cytarabine	DOID:3247	Rhabdomyosarcoma	-0.0252884028192143
DB06769	Bendamustine Hydrochloride	DOID:1037	Leukemia, Lymphoid	-0.0264431032179159
DB00717	Norethindrone	DOID:3172	Adenoma	-0.02651646138843
DB01179	Podophyllotoxin	DOID:2671	Carcinoma, Transitional Cell	-0.0268075438673886
DB06810	Plicamycin	DOID:3247	Rhabdomyosarcoma	-0.0273589884943653
DB09054	idelalisib	DOID:0060058	Lymphoma	-0.0282058669863828
DB04106	fotemustine	DOID:3070	Glioma	-0.0292572939155032
DB13014	hypericin	DOID:3068	Glioblastoma	-0.0301371174116947
DB09054	idelalisib	DOID:1037	Leukemia, Lymphoid	-0.0361079919095347
DB06757	Manganese	DOID:3068	Glioblastoma	-0.0375205613190807
DB06809	plerixafor octahydrochloride	DOID:3068	Glioblastoma	-0.0376083313680261
DB14545	hydrocortisone hemisuccinate	DOID:0060058	Lymphoma	-0.0383571146223099
DB00863	Ranitidine	DOID:9206	Barrett Esophagus	-0.0397527631266613
DB00014	Goserelin	DOID:127	Choroid Neoplasms	-0.0446419578389814
DB04106	fotemustine	DOID:3068	Glioblastoma	-0.0552143886552373
