# Supplementary material for: DDCM: A Computational Strategy for Drug Repositioning Based on Support-Vector Regression Algorithm
Source: Int J Mol Sci. 2024 May 12;25(10):5267. doi: 10.3390/ijms25105267 (PMC11121335; doi:10.3390/ijms25105267)
Supplement: Supplementary file 1 [file ijms-25-05267-s001.zip › File S4/1_c04.588_CorScore/myasthenia gravis_score.csv]

DrugBankID	DrugName	DOID	DiseaseName	score
0.026305442113169	0.0324650771612004
DB01033	Mercaptopurine	DOID:1037	Leukemia, Lymphoid	0.310022782206664
DB06412	Oxymetholone	DOID:9538	Multiple Myeloma	0.244045296776071
DB11648	afuresertib	DOID:0060060	Lymphoma, Non-Hodgkin	0.239525831016524
DB11648	afuresertib	DOID:8543	Hodgkin Disease	0.236859619332111
DB11752	bryostatin 1	DOID:0060060	Lymphoma, Non-Hodgkin	0.235940426977357
DB04571	Trioxsalen	DOID:8691	Mycosis Fungoides	0.224474468817464
DB01033	Mercaptopurine	DOID:9119	Leukemia, Myeloid, Acute	0.215828839630726
DB06412	Oxymetholone	DOID:9119	Leukemia, Myeloid, Acute	0.206684666541563
DB00281	Lidocaine	DOID:0060060	Lymphoma, Non-Hodgkin	0.202351842211185
DB00681	Amphotericin B	DOID:3068	Glioblastoma	0.194799715728645
DB05260	gallium nitrate	DOID:0060060	Lymphoma, Non-Hodgkin	0.193147403857633
DB00480	Lenalidomide	DOID:0060060	Lymphoma, Non-Hodgkin	0.192745512251562
DB00352	Thioguanine	DOID:1037	Leukemia, Lymphoid	0.175477763360741
DB05258	Interferon-alpha	DOID:8552	Leukemia, Myelogenous, Chronic, BCR-ABL Positive	0.175322169230779
DB00421	Spironolactone	DOID:11612	Polycystic Ovary Syndrome	0.174111447879466
DB01211	Clarithromycin	DOID:9538	Multiple Myeloma	0.165391961911405
DB01254	Dasatinib	DOID:8552	Leukemia, Myelogenous, Chronic, BCR-ABL Positive	0.165134711468276
DB00590	Doxazosin	DOID:127	Choroid Neoplasms	0.158355675646419
DB11648	afuresertib	DOID:9538	Multiple Myeloma	0.156986133487504
DB01080	Vigabatrin	DOID:13515	Tuberous Sclerosis	0.156812152095792
DB01177	Idarubicin	DOID:0060060	Lymphoma, Non-Hodgkin	0.14336638028653
DB01373	Calcium	DOID:0060060	Lymphoma, Non-Hodgkin	0.139064588426348
DB06179	darinaparsin	DOID:8543	Hodgkin Disease	0.138713847306443
DB06595	midostaurin	DOID:349	Carcinoma, Signet Ring Cell	0.138488264911856
DB00480	Lenalidomide	DOID:707	Lymphoma, B-Cell	0.137373958284231
DB00904	Ondansetron	DOID:171	Neuroectodermal Tumors	0.130824136018
DB09110	Mesna	DOID:0060060	Lymphoma, Non-Hodgkin	0.12731482533888
DB00309	Vindesine	DOID:0060060	Lymphoma, Non-Hodgkin	0.127253486870224
DB00772	Malathion	DOID:0060060	Lymphoma, Non-Hodgkin	0.127201312005326
DB00851	Dacarbazine	DOID:0060060	Lymphoma, Non-Hodgkin	0.127197268373738
DB13323	Trichloroethylene	DOID:0060060	Lymphoma, Non-Hodgkin	0.127192726631685
DB01030	Topotecan	DOID:0060060	Lymphoma, Non-Hodgkin	0.127187255862699
DB00624	Testosterone	DOID:0060060	Lymphoma, Non-Hodgkin	0.127149575806313
DB00694	Daunorubicin	DOID:0060060	Lymphoma, Non-Hodgkin	0.127131419807213
DB00431	Hexachlorocyclohexane	DOID:0060060	Lymphoma, Non-Hodgkin	0.127130603781604
DB04572	Thiotepa	DOID:0060060	Lymphoma, Non-Hodgkin	0.127048419522172
DB00583	Carnitine	DOID:0060060	Lymphoma, Non-Hodgkin	0.12704045100463
DB00997	Doxorubicin	DOID:0060060	Lymphoma, Non-Hodgkin	0.127028645886159
DB00541	Vincristine	DOID:0060060	Lymphoma, Non-Hodgkin	0.127026801356512
DB00563	Methotrexate	DOID:0060060	Lymphoma, Non-Hodgkin	0.126999094018751
DB01229	Paclitaxel	DOID:0060060	Lymphoma, Non-Hodgkin	0.126984095227939
DB02709	Resveratrol	DOID:0060060	Lymphoma, Non-Hodgkin	0.126966549480946
DB00437	Allopurinol	DOID:0060060	Lymphoma, Non-Hodgkin	0.126937198115267
DB00445	Epirubicin	DOID:0060060	Lymphoma, Non-Hodgkin	0.126890505715179
DB00290	Bleomycin	DOID:0060060	Lymphoma, Non-Hodgkin	0.126842473351235
DB00531	Cyclophosphamide	DOID:0060060	Lymphoma, Non-Hodgkin	0.126828776917597
DB00136	Calcitriol	DOID:0060060	Lymphoma, Non-Hodgkin	0.126816620584286
DB01143	Amifostine	DOID:0060060	Lymphoma, Non-Hodgkin	0.126816048148491
DB14085	Cadmium	DOID:0060060	Lymphoma, Non-Hodgkin	0.12681032299382
DB01041	Thalidomide	DOID:0060060	Lymphoma, Non-Hodgkin	0.126792572109449
DB01042	Melphalan	DOID:0060060	Lymphoma, Non-Hodgkin	0.126766499918522
DB00650	Leucovorin	DOID:0060060	Lymphoma, Non-Hodgkin	0.126742877474812
DB13424	DDT	DOID:0060060	Lymphoma, Non-Hodgkin	0.126726088689047
DB00441	gemcitabine	DOID:0060060	Lymphoma, Non-Hodgkin	0.126692243109295
DB01204	Mitoxantrone	DOID:0060060	Lymphoma, Non-Hodgkin	0.126676229037542
DB00773	Etoposide	DOID:0060060	Lymphoma, Non-Hodgkin	0.12667042986325
DB01181	Ifosfamide	DOID:0060060	Lymphoma, Non-Hodgkin	0.1266201755732
DB00987	Cytarabine	DOID:0060060	Lymphoma, Non-Hodgkin	0.126611846807421
DB00291	Chlorambucil	DOID:0060060	Lymphoma, Non-Hodgkin	0.126589170713835
DB01168	Procarbazine	DOID:0060060	Lymphoma, Non-Hodgkin	0.126547869904762
DB00444	Teniposide	DOID:0060060	Lymphoma, Non-Hodgkin	0.126394570408687
DB01590	Everolimus	DOID:13515	Tuberous Sclerosis	0.125315565775769
DB00877	Sirolimus	DOID:13515	Tuberous Sclerosis	0.125190896047629
DB01138	Sulfinpyrazone	DOID:9538	Multiple Myeloma	0.125095261877271
DB06287	temsirolimus	DOID:13515	Tuberous Sclerosis	0.124924577651188
DB00309	Vindesine	DOID:8543	Hodgkin Disease	0.124587275185714
DB00851	Dacarbazine	DOID:8543	Hodgkin Disease	0.124531056689019
DB00888	Mechlorethamine	DOID:8543	Hodgkin Disease	0.124508335686868
DB01206	Lomustine	DOID:8543	Hodgkin Disease	0.124466300293364
DB04572	Thiotepa	DOID:8543	Hodgkin Disease	0.124382207837747
DB00997	Doxorubicin	DOID:8543	Hodgkin Disease	0.124362434201621
DB00541	Vincristine	DOID:8543	Hodgkin Disease	0.124360589671886
DB00563	Methotrexate	DOID:8543	Hodgkin Disease	0.12433288233422
DB00445	Epirubicin	DOID:8543	Hodgkin Disease	0.124224294030343
DB00515	Cisplatin	DOID:8543	Hodgkin Disease	0.124208421558417
DB00262	Carmustine	DOID:8543	Hodgkin Disease	0.124188714462208
DB00428	Streptozocin	DOID:8543	Hodgkin Disease	0.124186364989729
DB00290	Bleomycin	DOID:8543	Hodgkin Disease	0.12417626166649
DB00531	Cyclophosphamide	DOID:8543	Hodgkin Disease	0.124162565232948
DB00570	Vinblastine	DOID:8543	Hodgkin Disease	0.124114320749094
DB01042	Melphalan	DOID:8543	Hodgkin Disease	0.124100288233914
DB00650	Leucovorin	DOID:8543	Hodgkin Disease	0.124076665790639
DB00441	gemcitabine	DOID:8543	Hodgkin Disease	0.124026031425047
DB01204	Mitoxantrone	DOID:8543	Hodgkin Disease	0.124010017353257
DB00773	Etoposide	DOID:8543	Hodgkin Disease	0.124004218178978
DB01181	Ifosfamide	DOID:8543	Hodgkin Disease	0.123953963888683
DB00987	Cytarabine	DOID:8543	Hodgkin Disease	0.123945635122978
DB01168	Procarbazine	DOID:8543	Hodgkin Disease	0.123881658220292
DB00444	Teniposide	DOID:8543	Hodgkin Disease	0.12372835872407
DB06769	Bendamustine Hydrochloride	DOID:1037	Leukemia, Lymphoid	0.122665078711043
DB03057	Malondialdehyde	DOID:8552	Leukemia, Myelogenous, Chronic, BCR-ABL Positive	0.121139428336824
DB11752	bryostatin 1	DOID:1040	Leukemia, Lymphocytic, Chronic, B-Cell	0.119381701331231
DB01073	fludarabine	DOID:1037	Leukemia, Lymphoid	0.114974212239745
DB12802	picropodophyllin	DOID:9538	Multiple Myeloma	0.113957830139142
DB03057	Malondialdehyde	DOID:11612	Polycystic Ovary Syndrome	0.113052043489399
DB09053	PCI 32765	DOID:1037	Leukemia, Lymphoid	0.112648489711221
DB00480	Lenalidomide	DOID:9538	Multiple Myeloma	0.110205814722446
DB08828	HhAntag691	DOID:2512	Basal Cell Nevus Syndrome	0.108367039040411
DB11094	Vitamin D	DOID:2512	Basal Cell Nevus Syndrome	0.108143286554271
DB08882	Linagliptin	DOID:5119	Ovarian Cysts	0.104607023692922
DB11617	Aclarubicin	DOID:9119	Leukemia, Myeloid, Acute	0.101664627167294
DB04572	Thiotepa	DOID:1037	Leukemia, Lymphoid	0.101342034334289
DB01005	Hydroxyurea	DOID:1037	Leukemia, Lymphoid	0.101327136318766
DB00997	Doxorubicin	DOID:1037	Leukemia, Lymphoid	0.101322260698081
DB00541	Vincristine	DOID:1037	Leukemia, Lymphoid	0.101320416168429
DB00277	Theophylline	DOID:1037	Leukemia, Lymphoid	0.101308656325871
DB00563	Methotrexate	DOID:1037	Leukemia, Lymphoid	0.101292708831077
DB01229	Paclitaxel	DOID:1037	Leukemia, Lymphoid	0.101277710039711
DB02709	Resveratrol	DOID:1037	Leukemia, Lymphoid	0.101260164293368
DB00437	Allopurinol	DOID:1037	Leukemia, Lymphoid	0.101230812927004
DB00126	Ascorbic Acid	DOID:1037	Leukemia, Lymphoid	0.101202034284167
DB01169	Arsenic Trioxide	DOID:1037	Leukemia, Lymphoid	0.101196538354669
DB00515	Cisplatin	DOID:1037	Leukemia, Lymphoid	0.101168248054974
DB03496	alvocidib	DOID:1037	Leukemia, Lymphoid	0.101165940745141
DB00531	Cyclophosphamide	DOID:1037	Leukemia, Lymphoid	0.101122391729917
DB00136	Calcitriol	DOID:1037	Leukemia, Lymphoid	0.101110235396568
DB04690	Camptothecin	DOID:1037	Leukemia, Lymphoid	0.101032114389347
DB01204	Mitoxantrone	DOID:1037	Leukemia, Lymphoid	0.100969843850012
DB00242	Cladribine	DOID:1037	Leukemia, Lymphoid	0.100917530786853
DB00987	Cytarabine	DOID:1037	Leukemia, Lymphoid	0.100905461619475
DB00291	Chlorambucil	DOID:1037	Leukemia, Lymphoid	0.100882785526215
DB00806	Pentoxifylline	DOID:1037	Leukemia, Lymphoid	0.100871504109243
DB13911	Eosine I Bluish	DOID:715	Leukemia, T-Cell	0.0972114734623027
DB00724	Imiquimod	DOID:8632	Sarcoma, Kaposi	0.0963860078917351
DB01095	Fluvastatin	DOID:9538	Multiple Myeloma	0.0962097962015362
DB00443	Betamethasone	DOID:255	Hemangioma	0.0953356441498481
DB06595	midostaurin	DOID:9119	Leukemia, Myeloid, Acute	0.0940347874991506
DB01420	Testosterone Propionate	DOID:11612	Polycystic Ovary Syndrome	0.0935734413194382
DB04815	Clioquinol	DOID:9119	Leukemia, Myeloid, Acute	0.092981291843004
DB00254	Doxycycline	DOID:0060058	Lymphoma	0.0887083358770089
DB01394	Colchicine	DOID:9538	Multiple Myeloma	0.0879188074948154
DB00938	Salmeterol Xinafoate	DOID:4310	Smooth Muscle Tumor	0.0877730840345566
DB00541	Vincristine	DOID:5241	Hemangioblastoma	0.0841265012885493
DB00563	Methotrexate	DOID:5241	Hemangioblastoma	0.0840987939508307
DB04216	Quercetin	DOID:4236	Carcinosarcoma	0.0838604024364605
DB01168	Procarbazine	DOID:5241	Hemangioblastoma	0.0836475698369808
DB00531	Cyclophosphamide	DOID:4236	Carcinosarcoma	0.0836147909297655
DB08398	2-amino-1-methyl-6-phenylimidazo(4,5-b)pyridine	DOID:4236	Carcinosarcoma	0.0836117756616311
DB06732	beta-Naphthoflavone	DOID:3172	Adenoma	0.0834082550461205
DB13811	oblimersen	DOID:707	Lymphoma, B-Cell	0.0825023744901929
DB00352	Thioguanine	DOID:9119	Leukemia, Myeloid, Acute	0.0812838207848254
DB04868	4-methyl-N-(3-(4-methylimidazol-1-yl)-5-(trifluoromethyl)phenyl)-3-((4-pyridin-3-ylpyrimidin-2-yl)amino)benzamide	DOID:8552	Leukemia, Myelogenous, Chronic, BCR-ABL Positive	0.0809173721742262
DB00477	Chlorpromazine	DOID:3070	Glioma	0.0797827452399001
DB00694	Daunorubicin	DOID:1618	Fibroadenoma	0.0795533824557542
DB00997	Doxorubicin	DOID:1618	Fibroadenoma	0.0794506085344342
DB00313	Valproic Acid	DOID:1618	Fibroadenoma	0.0791815399491055
DB00435	Nitric Oxide	DOID:0060058	Lymphoma	0.076977260785141
DB00909	Zonisamide	DOID:9538	Multiple Myeloma	0.0720078348035566
DB08868	Fingolimod Hydrochloride	DOID:8552	Leukemia, Myelogenous, Chronic, BCR-ABL Positive	0.0719914547304191
DB00997	Doxorubicin	DOID:707	Lymphoma, B-Cell	0.0716570919186651
DB00541	Vincristine	DOID:707	Lymphoma, B-Cell	0.0716552473889282
DB00563	Methotrexate	DOID:707	Lymphoma, B-Cell	0.0716275400518953
DB02709	Resveratrol	DOID:707	Lymphoma, B-Cell	0.071594995513853
DB00188	Bortezomib	DOID:707	Lymphoma, B-Cell	0.0715014849236621
DB03496	alvocidib	DOID:707	Lymphoma, B-Cell	0.0715007719656863
DB00531	Cyclophosphamide	DOID:707	Lymphoma, B-Cell	0.0714572229504969
DB11663	2-(1H-indazol-4-yl)-6-(4-methanesulfonylpiperazin-1-ylmethyl)-4-morpholin-4-ylthieno(3,2-d)pyrimidine	DOID:707	Lymphoma, B-Cell	0.0714346614253744
DB01042	Melphalan	DOID:707	Lymphoma, B-Cell	0.0713949459512704
DB00773	Etoposide	DOID:707	Lymphoma, B-Cell	0.071298875895749
DB00242	Cladribine	DOID:707	Lymphoma, B-Cell	0.0712523620072357
DB01181	Ifosfamide	DOID:707	Lymphoma, B-Cell	0.0712486216057938
DB00987	Cytarabine	DOID:707	Lymphoma, B-Cell	0.0712402928402376
DB00762	Irinotecan	DOID:171	Neuroectodermal Tumors	0.0712350726184119
DB04572	Thiotepa	DOID:171	Neuroectodermal Tumors	0.0712289560642197
DB02546	Vorinostat	DOID:707	Lymphoma, B-Cell	0.0712139229968121
DB00541	Vincristine	DOID:171	Neuroectodermal Tumors	0.0712073378983479
DB00563	Methotrexate	DOID:171	Neuroectodermal Tumors	0.0711796305610774
DB01168	Procarbazine	DOID:707	Lymphoma, B-Cell	0.0711763159373876
DB00515	Cisplatin	DOID:171	Neuroectodermal Tumors	0.0710551697850802
DB00531	Cyclophosphamide	DOID:171	Neuroectodermal Tumors	0.0710093134595061
DB00958	Carboplatin	DOID:171	Neuroectodermal Tumors	0.0709945031238231
DB11890	Cilengitide	DOID:3068	Glioblastoma	0.0694458960145758
DB01041	Thalidomide	DOID:5151	Neurofibroma, Plexiform	0.0680842155139701
DB00997	Doxorubicin	DOID:8632	Sarcoma, Kaposi	0.0677714772635801
DB00541	Vincristine	DOID:8632	Sarcoma, Kaposi	0.067769632733734
DB00290	Bleomycin	DOID:8632	Sarcoma, Kaposi	0.0675853047288519
DB01041	Thalidomide	DOID:8632	Sarcoma, Kaposi	0.0675354034868619
DB00495	Zidovudine	DOID:8632	Sarcoma, Kaposi	0.0675305554562044
DB00570	Vinblastine	DOID:8632	Sarcoma, Kaposi	0.0675233638110028
DB00853	Temozolomide	DOID:8632	Sarcoma, Kaposi	0.0672075818950314
DB08889	carfilzomib	DOID:9538	Multiple Myeloma	0.066697890827428
DB00399	Zoledronic Acid	DOID:4305	Giant Cell Tumor of Bone	0.0658535241648289
DB00630	Alendronate	DOID:4305	Giant Cell Tumor of Bone	0.0655027707639247
DB00282	Pamidronate	DOID:4305	Giant Cell Tumor of Bone	0.0652269332980081
DB06757	Manganese	DOID:3068	Glioblastoma	0.0627501200887919
DB01177	Idarubicin	DOID:9538	Multiple Myeloma	0.0608266827573443
DB02709	Resveratrol	DOID:8541	Sezary Syndrome	0.0599160293324812
DB00563	Methotrexate	DOID:0060061	Lymphoma, T-Cell, Cutaneous	0.0594923252486249
DB01169	Arsenic Trioxide	DOID:0060061	Lymphoma, T-Cell, Cutaneous	0.0593961547722232
DB00307	Bexarotene	DOID:0060061	Lymphoma, T-Cell, Cutaneous	0.0592668517265333
DB00242	Cladribine	DOID:0060061	Lymphoma, T-Cell, Cutaneous	0.0591171472041487
DB02546	Vorinostat	DOID:0060061	Lymphoma, T-Cell, Cutaneous	0.0590787081940888
DB00806	Pentoxifylline	DOID:0060061	Lymphoma, T-Cell, Cutaneous	0.0590711205269178
DB06179	darinaparsin	DOID:9538	Multiple Myeloma	0.0588403614616371
DB00553	Methoxsalen	DOID:0060061	Lymphoma, T-Cell, Cutaneous	0.0587456303685038
DB06825	Triptorelin Pamoate	DOID:127	Choroid Neoplasms	0.0579848869786343
DB00302	Tranexamic Acid	DOID:127	Choroid Neoplasms	0.0577922463367735
DB01406	Danazol	DOID:127	Choroid Neoplasms	0.0574569995355686
DB00007	Leuprolide	DOID:127	Choroid Neoplasms	0.0573749660959486
DB00255	Diethylstilbestrol	DOID:127	Choroid Neoplasms	0.0573497718853574
DB00925	Phenoxybenzamine	DOID:127	Choroid Neoplasms	0.0573428597777978
DB00396	Progesterone	DOID:127	Choroid Neoplasms	0.057314979853955
DB01645	Genistein	DOID:127	Choroid Neoplasms	0.0572784082658884
DB00396	Progesterone	DOID:5119	Ovarian Cysts	0.0572187448318262
DB00783	Estradiol	DOID:127	Choroid Neoplasms	0.0572124867531793
DB00675	Tamoxifen	DOID:127	Choroid Neoplasms	0.0571669538921976
DB12881	indole-3-carbinol	DOID:5119	Ovarian Cysts	0.0571284721367818
DB00783	Estradiol	DOID:5119	Ovarian Cysts	0.0571162517311996
DB11672	Curcumin	DOID:127	Choroid Neoplasms	0.0570847533708324
DB00996	Gabapentin	DOID:127	Choroid Neoplasms	0.0570791875034963
DB00675	Tamoxifen	DOID:5119	Ovarian Cysts	0.057070718870133
DB00636	Clofibrate	DOID:127	Choroid Neoplasms	0.0570509204111677
DB01115	Nifedipine	DOID:127	Choroid Neoplasms	0.0568312343066918
DB03843	Formaldehyde	DOID:127	Choroid Neoplasms	0.0567834306184734
DB00481	Raloxifene Hydrochloride	DOID:127	Choroid Neoplasms	0.0567795370516553
DB01006	Letrozole	DOID:5119	Ovarian Cysts	0.0567757922949726
DB06641	perifosine	DOID:3068	Glioblastoma	0.0562765677212543
DB13811	oblimersen	DOID:9538	Multiple Myeloma	0.0553342309282434
DB00724	Imiquimod	DOID:255	Hemangioma	0.0546396112243256
DB09110	Mesna	DOID:3247	Rhabdomyosarcoma	0.0546082590763503
DB00851	Dacarbazine	DOID:3247	Rhabdomyosarcoma	0.0544907021111333
DB00762	Irinotecan	DOID:3247	Rhabdomyosarcoma	0.0543479698138536
DB00755	Tretinoin	DOID:3247	Rhabdomyosarcoma	0.0543342197020905
DB00997	Doxorubicin	DOID:3247	Rhabdomyosarcoma	0.0543220796234938
DB00541	Vincristine	DOID:3247	Rhabdomyosarcoma	0.054320235093782
DB00783	Estradiol	DOID:3247	Rhabdomyosarcoma	0.054299102064864
DB11919	O(6)-benzylguanine	DOID:3070	Glioma	0.0542971293619094
DB00563	Methotrexate	DOID:3247	Rhabdomyosarcoma	0.0542925277563475
DB00970	Dactinomycin	DOID:3247	Rhabdomyosarcoma	0.0542860759338754
DB00515	Cisplatin	DOID:3247	Rhabdomyosarcoma	0.0541680669803997
DB00188	Bortezomib	DOID:3247	Rhabdomyosarcoma	0.0541664726281154
DB00531	Cyclophosphamide	DOID:3247	Rhabdomyosarcoma	0.0541222106549501
DB11663	2-(1H-indazol-4-yl)-6-(4-methanesulfonylpiperazin-1-ylmethyl)-4-morpholin-4-ylthieno(3,2-d)pyrimidine	DOID:3247	Rhabdomyosarcoma	0.0540996491300673
DB01188	Ciclopirox	DOID:3247	Rhabdomyosarcoma	0.0540758391900016
DB00570	Vinblastine	DOID:3247	Rhabdomyosarcoma	0.054073966171012
DB00741	Hydrocortisone	DOID:3247	Rhabdomyosarcoma	0.0540731037154159
DB01262	Decitabine	DOID:3247	Rhabdomyosarcoma	0.0540691762465969
DB01042	Melphalan	DOID:3247	Rhabdomyosarcoma	0.0540599336557645
DB00313	Valproic Acid	DOID:3247	Rhabdomyosarcoma	0.0540530110381991
DB04942	tamibarotene	DOID:9538	Multiple Myeloma	0.05400847028609
DB14574	Cobalt	DOID:3247	Rhabdomyosarcoma	0.0539782485785264
DB01204	Mitoxantrone	DOID:3247	Rhabdomyosarcoma	0.0539696627752034
DB00773	Etoposide	DOID:3247	Rhabdomyosarcoma	0.0539638636010061
DB01181	Ifosfamide	DOID:3247	Rhabdomyosarcoma	0.0539136093108832
DB00987	Cytarabine	DOID:3247	Rhabdomyosarcoma	0.0539052805448415
DB00541	Vincristine	DOID:8691	Mycosis Fungoides	0.053243513994552
DB01169	Arsenic Trioxide	DOID:8691	Mycosis Fungoides	0.0531196361812031
DB00262	Carmustine	DOID:8691	Mycosis Fungoides	0.0530716387852072
DB00855	Aminolevulinic Acid	DOID:8691	Mycosis Fungoides	0.052968769149699
DB13014	hypericin	DOID:3068	Glioblastoma	0.0528528794488867
DB00553	Methoxsalen	DOID:8691	Mycosis Fungoides	0.0524691117774855
DB09153	Sodium Chloride	DOID:899	Cervical Intraepithelial Neoplasia	0.052467233247971
DB09110	Mesna	DOID:1967	Leiomyosarcoma	0.0519665151415158
DB00309	Vindesine	DOID:1967	Leiomyosarcoma	0.0519051766730346
DB00851	Dacarbazine	DOID:1967	Leiomyosarcoma	0.0518489581760488
DB01248	Docetaxel	DOID:1967	Leiomyosarcoma	0.0517823340494641
DB00328	Indomethacin	DOID:350	Dermatofibrosarcoma	0.0517782194478866
DB00997	Doxorubicin	DOID:1967	Leiomyosarcoma	0.0516803356888097
DB00541	Vincristine	DOID:1967	Leiomyosarcoma	0.0516784911587373
DB00970	Dactinomycin	DOID:1967	Leiomyosarcoma	0.051644331998873
DB01229	Paclitaxel	DOID:1967	Leiomyosarcoma	0.0516357850300852
DB00945	Aspirin	DOID:1967	Leiomyosarcoma	0.0516035381733856
DB00515	Cisplatin	DOID:1967	Leiomyosarcoma	0.0515263230455566
DB00945	Aspirin	DOID:349	Carcinoma, Signet Ring Cell	0.0515049980204016
DB00531	Cyclophosphamide	DOID:1967	Leiomyosarcoma	0.0514804667199225
DB00958	Carboplatin	DOID:1967	Leiomyosarcoma	0.0514656563843604
DB00501	Cimetidine	DOID:349	Carcinoma, Signet Ring Cell	0.0513721117471712
DB00773	Etoposide	DOID:1967	Leiomyosarcoma	0.0513221196659704
DB01181	Ifosfamide	DOID:1967	Leiomyosarcoma	0.051271865376015
DB03843	Formaldehyde	DOID:1967	Leiomyosarcoma	0.0512283019946368
DB06176	romidepsin	DOID:0060061	Lymphoma, T-Cell, Cutaneous	0.0505871768490069
DB00188	Bortezomib	DOID:4051	Rhabdomyosarcoma, Alveolar	0.049495706511592
DB09054	idelalisib	DOID:1037	Leukemia, Lymphoid	0.0490613518004114
DB02901	Dihydrotestosterone	DOID:11612	Polycystic Ovary Syndrome	0.0485738340707103
DB12948	3,4-dihydroxybenzohydroxamic acid	DOID:3070	Glioma	0.0484835958295984
DB09110	Mesna	DOID:8584	Burkitt Lymphoma	0.0482879292586811
DB12948	3,4-dihydroxybenzohydroxamic acid	DOID:3071	Gliosarcoma	0.0482651182197383
DB00694	Daunorubicin	DOID:8584	Burkitt Lymphoma	0.0481045237272167
DB00997	Doxorubicin	DOID:8584	Burkitt Lymphoma	0.0480017498057635
DB00541	Vincristine	DOID:8584	Burkitt Lymphoma	0.0479999052759661
DB00563	Methotrexate	DOID:8584	Burkitt Lymphoma	0.0479721979387016
DB00338	Omeprazole	DOID:9206	Barrett Esophagus	0.0479331779083977
DB01169	Arsenic Trioxide	DOID:8584	Burkitt Lymphoma	0.047876027462307
DB00531	Cyclophosphamide	DOID:8584	Burkitt Lymphoma	0.0478018808372339
DB00741	Hydrocortisone	DOID:8584	Burkitt Lymphoma	0.0477527738980165
DB01042	Melphalan	DOID:8584	Burkitt Lymphoma	0.0477396038381686
DB00650	Leucovorin	DOID:8584	Burkitt Lymphoma	0.0477159813948846
DB00773	Etoposide	DOID:8584	Burkitt Lymphoma	0.0476435337829212
DB01181	Ifosfamide	DOID:8584	Burkitt Lymphoma	0.0475932794930559
DB00987	Cytarabine	DOID:8584	Burkitt Lymphoma	0.0475849507273286
DB01698	Rutin	DOID:9538	Multiple Myeloma	0.0472245096091244
DB01373	Calcium	DOID:8552	Leukemia, Myelogenous, Chronic, BCR-ABL Positive	0.046862643938237
DB00917	Dinoprostone	DOID:9538	Multiple Myeloma	0.0447534965568993
DB00309	Vindesine	DOID:9538	Multiple Myeloma	0.0447137893408645
DB01030	Topotecan	DOID:9538	Multiple Myeloma	0.0446475583335466
DB01248	Docetaxel	DOID:9538	Multiple Myeloma	0.0445909467175159
DB04960	tipifarnib	DOID:9538	Multiple Myeloma	0.0445740163707593
DB00399	Zoledronic Acid	DOID:9538	Multiple Myeloma	0.0445372710383595
DB04572	Thiotepa	DOID:9538	Multiple Myeloma	0.0445087219928604
DB00755	Tretinoin	DOID:9538	Multiple Myeloma	0.0445010884358156
DB06774	Capsaicin	DOID:9538	Multiple Myeloma	0.0444994809175372
DB00997	Doxorubicin	DOID:9538	Multiple Myeloma	0.0444889483570671
DB00541	Vincristine	DOID:9538	Multiple Myeloma	0.0444871038273979
DB00563	Methotrexate	DOID:9538	Multiple Myeloma	0.0444593964898478
DB01229	Paclitaxel	DOID:9538	Multiple Myeloma	0.0444443976986365
DB02709	Resveratrol	DOID:9538	Multiple Myeloma	0.0444268519520963
DB00675	Tamoxifen	DOID:9538	Multiple Myeloma	0.0444204379373926
DB00877	Sirolimus	DOID:9538	Multiple Myeloma	0.0443632298075759
DB01169	Arsenic Trioxide	DOID:9538	Multiple Myeloma	0.0443632260133822
DB00482	Celecoxib	DOID:9538	Multiple Myeloma	0.0443430350164909
DB11672	Curcumin	DOID:9538	Multiple Myeloma	0.0443382374156555
DB00515	Cisplatin	DOID:9538	Multiple Myeloma	0.0443349357136594
DB00188	Bortezomib	DOID:9538	Multiple Myeloma	0.0443333413616715
DB00262	Carmustine	DOID:9538	Multiple Myeloma	0.0443152286175409
DB00531	Cyclophosphamide	DOID:9538	Multiple Myeloma	0.0442890793886059
DB00136	Calcitriol	DOID:9538	Multiple Myeloma	0.0442769230551402
DB04930	Permethrin	DOID:9538	Multiple Myeloma	0.0442755197709912
DB11663	2-(1H-indazol-4-yl)-6-(4-methanesulfonylpiperazin-1-ylmethyl)-4-morpholin-4-ylthieno(3,2-d)pyrimidine	DOID:9538	Multiple Myeloma	0.0442665178636814
DB00928	Azacitidine	DOID:9538	Multiple Myeloma	0.0442602471369269
DB01041	Thalidomide	DOID:9538	Multiple Myeloma	0.0442528745800297
DB00682	Warfarin	DOID:9538	Multiple Myeloma	0.0442457394509285
DB01262	Decitabine	DOID:9538	Multiple Myeloma	0.0442360449801961
DB01042	Melphalan	DOID:9538	Multiple Myeloma	0.0442268023895238
DB01593	Zinc	DOID:9538	Multiple Myeloma	0.0442185238172944
DB00720	Clodronic Acid	DOID:9538	Multiple Myeloma	0.0441588750862447
DB00441	gemcitabine	DOID:9538	Multiple Myeloma	0.0441525455799037
DB01167	Itraconazole	DOID:9538	Multiple Myeloma	0.0441464367577225
DB00773	Etoposide	DOID:9538	Multiple Myeloma	0.0441307323342269
DB00987	Cytarabine	DOID:9538	Multiple Myeloma	0.0440721492783878
DB00481	Raloxifene Hydrochloride	DOID:9538	Multiple Myeloma	0.0440330210962407
DB01168	Procarbazine	DOID:9538	Multiple Myeloma	0.0440081723755081
DB04786	Suramin	DOID:9538	Multiple Myeloma	0.0439198509972599
DB00282	Pamidronate	DOID:9538	Multiple Myeloma	0.0439106801709945
DB12025	triptolide	DOID:9538	Multiple Myeloma	0.0438995812799065
DB00162	Vitamin A	DOID:9538	Multiple Myeloma	0.0438267741988209
DB09199	netoglitazone	DOID:9538	Multiple Myeloma	0.0436360539764931
DB00851	Dacarbazine	DOID:4359	Melanoma, Amelanotic	0.0433665572049781
DB00541	Vincristine	DOID:4359	Melanoma, Amelanotic	0.0431960901871636
DB00675	Tamoxifen	DOID:4359	Melanoma, Amelanotic	0.0431294242975433
DB00515	Cisplatin	DOID:4359	Melanoma, Amelanotic	0.0430439220739824
DB13069	Nimustine	DOID:4359	Melanoma, Amelanotic	0.0426699338925635
DB06536	tesaglitazar	DOID:255	Hemangioma	0.0417873123257133
DB00541	Vincristine	DOID:715	Leukemia, T-Cell	0.041346178700041
DB02709	Resveratrol	DOID:715	Leukemia, T-Cell	0.0412859268246361
DB01169	Arsenic Trioxide	DOID:715	Leukemia, T-Cell	0.0412223008859572
DB00531	Cyclophosphamide	DOID:715	Leukemia, T-Cell	0.0411481542611841
DB00987	Cytarabine	DOID:715	Leukemia, T-Cell	0.0409312241510833
DB00717	Norethindrone	DOID:3172	Adenoma	0.0408320335077112
DB06810	Plicamycin	DOID:3247	Rhabdomyosarcoma	0.0400546108137362
DB01136	Carvedilol	DOID:3070	Glioma	0.0389932405367248
DB01708	Dehydroepiandrosterone	DOID:11612	Polycystic Ovary Syndrome	0.0383750388727507
DB02709	Resveratrol	DOID:8864	Leukemia, Monocytic, Acute	0.037564418178672
DB01169	Arsenic Trioxide	DOID:8864	Leukemia, Monocytic, Acute	0.0375007922400815
DB00987	Cytarabine	DOID:8864	Leukemia, Monocytic, Acute	0.0372097155049612
DB12948	3,4-dihydroxybenzohydroxamic acid	DOID:0050902	Medulloblastoma	0.0369804763117957
DB01017	Minocycline	DOID:3070	Glioma	0.0360944825769931
DB01177	Idarubicin	DOID:0060058	Lymphoma	0.0357956474592492
DB00309	Vindesine	DOID:8552	Leukemia, Myelogenous, Chronic, BCR-ABL Positive	0.0350515423822978
DB04572	Thiotepa	DOID:8552	Leukemia, Myelogenous, Chronic, BCR-ABL Positive	0.0348464750341733
DB00755	Tretinoin	DOID:8552	Leukemia, Myelogenous, Chronic, BCR-ABL Positive	0.0348388414766805
DB00328	Indomethacin	DOID:8552	Leukemia, Myelogenous, Chronic, BCR-ABL Positive	0.0348372212171938
DB01005	Hydroxyurea	DOID:8552	Leukemia, Myelogenous, Chronic, BCR-ABL Positive	0.0348315770183056
DB00541	Vincristine	DOID:8552	Leukemia, Myelogenous, Chronic, BCR-ABL Positive	0.0348248568681407
DB00050	cetrorelix	DOID:9538	Multiple Myeloma	0.0348168139868619
DB02709	Resveratrol	DOID:8552	Leukemia, Myelogenous, Chronic, BCR-ABL Positive	0.0347646049929254
DB00437	Allopurinol	DOID:8552	Leukemia, Myelogenous, Chronic, BCR-ABL Positive	0.0347352536271036
DB01169	Arsenic Trioxide	DOID:8552	Leukemia, Myelogenous, Chronic, BCR-ABL Positive	0.0347009790544492
DB00188	Bortezomib	DOID:8552	Leukemia, Myelogenous, Chronic, BCR-ABL Positive	0.0346710944025506
DB00531	Cyclophosphamide	DOID:8552	Leukemia, Myelogenous, Chronic, BCR-ABL Positive	0.0346268324294105
DB01262	Decitabine	DOID:8552	Leukemia, Myelogenous, Chronic, BCR-ABL Positive	0.0345737980209378
DB00398	Sorafenib	DOID:8552	Leukemia, Myelogenous, Chronic, BCR-ABL Positive	0.0344221855771492
DB00619	Imatinib Mesylate	DOID:8552	Leukemia, Myelogenous, Chronic, BCR-ABL Positive	0.0344207294150139
DB00987	Cytarabine	DOID:8552	Leukemia, Myelogenous, Chronic, BCR-ABL Positive	0.034409902319287
DB02546	Vorinostat	DOID:8552	Leukemia, Myelogenous, Chronic, BCR-ABL Positive	0.0343835324760984
DB00744	zileuton	DOID:8552	Leukemia, Myelogenous, Chronic, BCR-ABL Positive	0.0341672705657235
DB11663	2-(1H-indazol-4-yl)-6-(4-methanesulfonylpiperazin-1-ylmethyl)-4-morpholin-4-ylthieno(3,2-d)pyrimidine	DOID:9253	Gastrointestinal Stromal Tumors	0.0340904256506937
DB00398	Sorafenib	DOID:9253	Gastrointestinal Stromal Tumors	0.0339083403231241
DB00619	Imatinib Mesylate	DOID:9253	Gastrointestinal Stromal Tumors	0.033906884160527
DB01268	Sunitinib	DOID:9253	Gastrointestinal Stromal Tumors	0.0338519520061905
DB14545	hydrocortisone hemisuccinate	DOID:0060058	Lymphoma	0.0336121479752025
DB04348	Taurocholic Acid	DOID:1967	Leiomyosarcoma	0.0330939780375414
DB00571	Propranolol	DOID:255	Hemangioma	0.0326983989348727
DB06769	Bendamustine Hydrochloride	DOID:1040	Leukemia, Lymphocytic, Chronic, B-Cell	0.031812738252948
DB00724	Imiquimod	DOID:2513	Carcinoma, Basal Cell	0.0316915847991184
DB00863	Ranitidine	DOID:9206	Barrett Esophagus	0.0315822985526085
DB04106	fotemustine	DOID:3068	Glioblastoma	0.0307535301923809
DB00188	Bortezomib	DOID:3246	Rhabdomyosarcoma, Embryonal	0.030561821315321
DB00262	Carmustine	DOID:3192	Neurilemmoma	0.030441308275823
DB02546	Vorinostat	DOID:3246	Rhabdomyosarcoma, Embryonal	0.030274259388559
DB01590	Everolimus	DOID:169	Neuroendocrine Tumors	0.0302532867067515
DB01229	Paclitaxel	DOID:169	Neuroendocrine Tumors	0.0302097848690847
DB01181	Ifosfamide	DOID:3192	Neurilemmoma	0.0302065577022971
DB05088	tetrathiomolybdate	DOID:2645	Mesothelioma	0.0301660148806734
DB00958	Carboplatin	DOID:169	Neuroendocrine Tumors	0.0300396562236904
DB02424	geldanamycin	DOID:3068	Glioblastoma	0.029848583006883
DB01268	Sunitinib	DOID:169	Neuroendocrine Tumors	0.0297934313899468
DB00104	Octreotide	DOID:169	Neuroendocrine Tumors	0.0297741240641126
DB01700	AICA ribonucleotide	DOID:3068	Glioblastoma	0.0292841532112583
DB04106	fotemustine	DOID:3070	Glioma	0.0275306222031615
DB00331	Metformin	DOID:11612	Polycystic Ovary Syndrome	0.0268714679932603
DB00624	Testosterone	DOID:11612	Polycystic Ovary Syndrome	0.0268602464711521
DB13178	Inositol	DOID:11612	Polycystic Ovary Syndrome	0.0268600214301002
DB00412	Rosiglitazone	DOID:11612	Polycystic Ovary Syndrome	0.0268342492270363
DB00396	Progesterone	DOID:11612	Polycystic Ovary Syndrome	0.0268188320926045
DB00977	Ethinyl Estradiol	DOID:11612	Polycystic Ovary Syndrome	0.0268091987182918
DB00815	Sodium Dodecyl Sulfate	DOID:299	Adenocarcinoma	0.0267921892024772
DB00158	Folic Acid	DOID:11612	Polycystic Ovary Syndrome	0.0267693338846318
DB00783	Estradiol	DOID:11612	Polycystic Ovary Syndrome	0.0267163389920022
DB00143	Glutathione	DOID:11612	Polycystic Ovary Syndrome	0.0266875242919405
DB02709	Resveratrol	DOID:11612	Polycystic Ovary Syndrome	0.0266772201456174
DB01083	Orlistat	DOID:11612	Polycystic Ovary Syndrome	0.0266443645495456
DB00126	Ascorbic Acid	DOID:11612	Polycystic Ovary Syndrome	0.0266190901362804
DB00882	Clomiphene	DOID:11612	Polycystic Ovary Syndrome	0.0265977692304822
DB04539	glyphosate	DOID:11612	Polycystic Ovary Syndrome	0.0264778194932758
DB00313	Valproic Acid	DOID:11612	Polycystic Ovary Syndrome	0.0264702479651661
DB01593	Zinc	DOID:11612	Polycystic Ovary Syndrome	0.0264688920114011
DB01393	Bezafibrate	DOID:11612	Polycystic Ovary Syndrome	0.0264476184830258
DB01006	Letrozole	DOID:11612	Polycystic Ovary Syndrome	0.0263758795554979
DB00197	Troglitazone	DOID:11612	Polycystic Ovary Syndrome	0.0262145330378261
DB00499	Flutamide	DOID:11612	Polycystic Ovary Syndrome	0.026200264599091
DB11135	Selenium	DOID:11612	Polycystic Ovary Syndrome	0.0261346191774919
DB04839	Cyproterone Acetate	DOID:11612	Polycystic Ovary Syndrome	0.0261052068257171
DB01017	Minocycline	DOID:139	Papilloma	0.0259251995376469
DB00898	Ethanol	DOID:255	Hemangioma	0.0257879854106955
DB00780	Phenelzine	DOID:255	Hemangioma	0.0257797134120167
DB00313	Valproic Acid	DOID:255	Hemangioma	0.0257560120111531
DB06448	lonafarnib	DOID:9538	Multiple Myeloma	0.0253211057006348
DB04655	metoprine	DOID:8691	Mycosis Fungoides	0.0251900373098458
DB00541	Vincristine	DOID:4844	Ependymoma	0.0249457944357332
DB00563	Methotrexate	DOID:4844	Ependymoma	0.024918087098642
DB00262	Carmustine	DOID:4844	Ependymoma	0.0247739192265275
DB01041	Thalidomide	DOID:4844	Ependymoma	0.0247115651892532
DB13964	Peanut Oil	DOID:3172	Adenoma	0.0246288080068844
DB00361	Vinorelbine	DOID:4552	Carcinoma, Large Cell	0.0245421098122535
DB01229	Paclitaxel	DOID:4552	Carcinoma, Large Cell	0.0245195690997543
DB00171	Adenosine Triphosphate	DOID:4552	Carcinoma, Large Cell	0.0245028749909886
DB01168	Procarbazine	DOID:4844	Ependymoma	0.0244668629845704
DB00515	Cisplatin	DOID:4552	Carcinoma, Large Cell	0.0244101071149787
DB06536	tesaglitazar	DOID:3355	Fibrosarcoma	0.024376746577668
DB00531	Cyclophosphamide	DOID:4552	Carcinoma, Large Cell	0.0243642507898649
DB00441	gemcitabine	DOID:4552	Carcinoma, Large Cell	0.024227716981688
DB01181	Ifosfamide	DOID:4552	Carcinoma, Large Cell	0.0241556494451979
DB01073	fludarabine	DOID:1040	Leukemia, Lymphocytic, Chronic, B-Cell	0.0241218717817219
DB01177	Idarubicin	DOID:9119	Leukemia, Myeloid, Acute	0.0234660525228653
DB09110	Mesna	DOID:4235	Sarcoma	0.0234522613707441
DB00917	Dinoprostone	DOID:4235	Sarcoma	0.023430630118121
DB00309	Vindesine	DOID:4235	Sarcoma	0.0233909229020984
DB00851	Dacarbazine	DOID:4235	Sarcoma	0.0233347044058454
DB01248	Docetaxel	DOID:4235	Sarcoma	0.0232680802787438
DB00997	Doxorubicin	DOID:4235	Sarcoma	0.023166081917792
DB00563	Methotrexate	DOID:4235	Sarcoma	0.023136530051013
DB01229	Paclitaxel	DOID:4235	Sarcoma	0.0231215312596322
DB00603	Medroxyprogesterone Acetate	DOID:4235	Sarcoma	0.0231029639123279
DB00544	Fluorouracil	DOID:4235	Sarcoma	0.0230450979932542
DB00445	Epirubicin	DOID:4235	Sarcoma	0.023027941747087
DB11672	Curcumin	DOID:4235	Sarcoma	0.0230153709769516
DB00515	Cisplatin	DOID:4235	Sarcoma	0.023012069274672
DB00201	Caffeine	DOID:4235	Sarcoma	0.0229988578456422
DB00428	Streptozocin	DOID:4235	Sarcoma	0.0229900127062342
DB00531	Cyclophosphamide	DOID:4235	Sarcoma	0.0229662129498096
DB00958	Carboplatin	DOID:4235	Sarcoma	0.0229514026138098
DB00928	Azacitidine	DOID:4235	Sarcoma	0.0229373806980689
DB00650	Leucovorin	DOID:4235	Sarcoma	0.0228803135071161
DB01162	Terazosin	DOID:2671	Carcinoma, Transitional Cell	0.0228258215164098
DB00773	Etoposide	DOID:4235	Sarcoma	0.0228078658950991
DB00227	Lovastatin	DOID:4235	Sarcoma	0.0227762785399791
DB01181	Ifosfamide	DOID:4235	Sarcoma	0.0227576116051115
DB05109	Trabectedin	DOID:4235	Sarcoma	0.0224880471630288
DB00627	Niacin	DOID:9119	Leukemia, Myeloid, Acute	0.0218629474369643
DB09053	PCI 32765	DOID:1040	Leukemia, Lymphocytic, Chronic, B-Cell	0.0217961492532304
DB00422	Methylphenidate	DOID:687	Hepatoblastoma	0.0216484920131202
DB13811	oblimersen	DOID:1040	Leukemia, Lymphocytic, Chronic, B-Cell	0.0213152028114884
DB01073	fludarabine	DOID:9119	Leukemia, Myeloid, Acute	0.0207802696640798
DB11467	Thiostrepton	DOID:9538	Multiple Myeloma	0.0203351458228239
DB00309	Vindesine	DOID:3068	Glioblastoma	0.0199673292687605
DB03068	pyrimidin-2-one beta-ribofuranoside	DOID:9538	Multiple Myeloma	0.0199452085238555
DB00317	Gefitinib	DOID:3068	Glioblastoma	0.0199195099092444
DB00851	Dacarbazine	DOID:3068	Glioblastoma	0.0199111107720524
DB01030	Topotecan	DOID:3068	Glioblastoma	0.0199010982612168
DB01420	Testosterone Propionate	DOID:299	Adenocarcinoma	0.0198859812047674
DB00624	Testosterone	DOID:3068	Glioblastoma	0.0198634182049849
DB01206	Lomustine	DOID:3068	Glioblastoma	0.0198463543761191
DB00829	Diazepam	DOID:3068	Glioblastoma	0.0198117841354809
DB04216	Quercetin	DOID:3068	Glioblastoma	0.0197882308223152
DB01645	Genistein	DOID:3068	Glioblastoma	0.0197854322385669
DB00762	Irinotecan	DOID:3068	Glioblastoma	0.019768378474536
DB00755	Tretinoin	DOID:3068	Glioblastoma	0.0197546283630459
DB06774	Capsaicin	DOID:3068	Glioblastoma	0.0197530208456487
DB00328	Indomethacin	DOID:3068	Glioblastoma	0.0197530081038784
DB00997	Doxorubicin	DOID:3068	Glioblastoma	0.0197424882844246
DB00970	Dactinomycin	DOID:3068	Glioblastoma	0.0197064845943579
DB01229	Paclitaxel	DOID:3068	Glioblastoma	0.0196979376262721
DB00309	Vindesine	DOID:0060058	Lymphoma	0.0196827540429103
DB02169	Okadaic Acid	DOID:3068	Glioblastoma	0.019680766676744
DB02709	Resveratrol	DOID:3068	Glioblastoma	0.0196803918798572
DB00945	Aspirin	DOID:3068	Glioblastoma	0.0196656907695717
DB06174	Noscapine	DOID:715	Leukemia, T-Cell	0.019657434548252
DB01169	Arsenic Trioxide	DOID:3068	Glioblastoma	0.0196167659408617
DB04824	Phenolphthalein	DOID:0060058	Lymphoma	0.0196038748671697
DB05424	Canertinib	DOID:3068	Glioblastoma	0.0195982607850065
DB00755	Tretinoin	DOID:3308	Carcinoma, Embryonal	0.019597634221954
DB11672	Curcumin	DOID:3068	Glioblastoma	0.0195917773433082
DB00305	Mitomycin	DOID:3068	Glioblastoma	0.0195892748005235
DB00515	Cisplatin	DOID:3068	Glioblastoma	0.019588475641261
DB00188	Bortezomib	DOID:3068	Glioblastoma	0.0195868812892225
DB00541	Vincristine	DOID:3308	Carcinoma, Embryonal	0.0195836496135506
DB00255	Diethylstilbestrol	DOID:0060058	Lymphoma	0.0195722206322327
DB00795	Sulfasalazine	DOID:3068	Glioblastoma	0.0195697169994547
DB00262	Carmustine	DOID:3068	Glioblastoma	0.019568768545033
DB01099	Flucytosine	DOID:3068	Glioblastoma	0.0195641502547615
DB01206	Lomustine	DOID:0060058	Lymphoma	0.019561779150338
DB00958	Carboplatin	DOID:3068	Glioblastoma	0.0195278089803405
DB01041	Thalidomide	DOID:3068	Glioblastoma	0.019506414507634
DB05076	Fenretinide	DOID:3068	Glioblastoma	0.0195005716814504
DB01042	Melphalan	DOID:3068	Glioblastoma	0.019480342317015
DB04572	Thiotepa	DOID:0060058	Lymphoma	0.0194776866946663
DB00313	Valproic Acid	DOID:3068	Glioblastoma	0.0194734196990666
DB00997	Doxorubicin	DOID:0060058	Lymphoma	0.0194579130586746
DB00541	Vincristine	DOID:0060058	Lymphoma	0.0194560685289988
DB08865	Crizotinib	DOID:3068	Glioblastoma	0.0194459337330041
DB00563	Methotrexate	DOID:0060058	Lymphoma	0.0194283611917966
DB00290	Bleomycin	DOID:3308	Carcinoma, Embryonal	0.0193993216083387
DB00531	Cyclophosphamide	DOID:3308	Carcinoma, Embryonal	0.0193856251746678
DB06287	temsirolimus	DOID:3068	Glioblastoma	0.0193504513387077
DB01115	Nifedipine	DOID:3068	Glioblastoma	0.0193382582789199
DB00570	Vinblastine	DOID:3308	Carcinoma, Embryonal	0.0193373806908549
DB00445	Epirubicin	DOID:0060058	Lymphoma	0.0193197728878164
DB11672	Curcumin	DOID:0060058	Lymphoma	0.0193072021178405
DB00515	Cisplatin	DOID:0060058	Lymphoma	0.0193039004156636
DB00188	Bortezomib	DOID:0060058	Lymphoma	0.0193023060632173
DB00262	Carmustine	DOID:0060058	Lymphoma	0.0192841933194221
DB00290	Bleomycin	DOID:0060058	Lymphoma	0.0192717405235883
DB00531	Cyclophosphamide	DOID:0060058	Lymphoma	0.0192580440898983
DB08398	2-amino-1-methyl-6-phenylimidazo(4,5-b)pyridine	DOID:0060058	Lymphoma	0.0192550288216
DB00136	Calcitriol	DOID:0060058	Lymphoma	0.0192458877568192
DB11663	2-(1H-indazol-4-yl)-6-(4-methanesulfonylpiperazin-1-ylmethyl)-4-morpholin-4-ylthieno(3,2-d)pyrimidine	DOID:0060058	Lymphoma	0.0192354825653067
DB00564	Carbamazepine	DOID:0060058	Lymphoma	0.0192319881804649
DB01041	Thalidomide	DOID:0060058	Lymphoma	0.0192218392818699
DB13069	Nimustine	DOID:3068	Glioblastoma	0.0192144874600268
DB01262	Decitabine	DOID:0060058	Lymphoma	0.0192050096816615
DB02994	Cacodylic Acid	DOID:0060058	Lymphoma	0.0191945866821078
DB00853	Temozolomide	DOID:3068	Glioblastoma	0.0191785929160446
DB00943	Zalcitabine	DOID:0060058	Lymphoma	0.0191769284308434
DB00650	Leucovorin	DOID:0060058	Lymphoma	0.0191721446475614
DB00444	Teniposide	DOID:3068	Glioblastoma	0.0191084128070655
DB01204	Mitoxantrone	DOID:0060058	Lymphoma	0.0191054962103768
DB00773	Etoposide	DOID:0060058	Lymphoma	0.0190996970360307
DB00227	Lovastatin	DOID:0060058	Lymphoma	0.0190681096804923
DB01181	Ifosfamide	DOID:0060058	Lymphoma	0.0190494427459237
DB00987	Cytarabine	DOID:0060058	Lymphoma	0.0190411139800984
DB00291	Chlorambucil	DOID:0060058	Lymphoma	0.0190184378865742
DB01168	Procarbazine	DOID:0060058	Lymphoma	0.0189771370774362
DB11094	Vitamin D	DOID:0060058	Lymphoma	0.0188916452875268
DB00982	Isotretinoin	DOID:0060058	Lymphoma	0.0187556105852351
DB09110	Mesna	DOID:769	Neuroblastoma	0.0171857766719992
DB12257	Platinum	DOID:769	Neuroblastoma	0.0171311471908084
DB00309	Vindesine	DOID:769	Neuroblastoma	0.0171244382034521
DB00851	Dacarbazine	DOID:769	Neuroblastoma	0.0170682197065708
DB01030	Topotecan	DOID:769	Neuroblastoma	0.0170582071955113
DB00762	Irinotecan	DOID:769	Neuroblastoma	0.0169254874093867
DB04572	Thiotepa	DOID:769	Neuroblastoma	0.0169193708553159
DB00997	Doxorubicin	DOID:769	Neuroblastoma	0.0168995972192171
DB00541	Vincristine	DOID:769	Neuroblastoma	0.0168977526891096
DB01169	Arsenic Trioxide	DOID:769	Neuroblastoma	0.0167738748754297
DB00482	Celecoxib	DOID:769	Neuroblastoma	0.0167536838790958
DB00515	Cisplatin	DOID:769	Neuroblastoma	0.0167455845760924
DB00188	Bortezomib	DOID:769	Neuroblastoma	0.0167439902239691
DB00531	Cyclophosphamide	DOID:769	Neuroblastoma	0.016699728250761
DB13950	Win 55212-2	DOID:3070	Glioma	0.0166975350836854
DB00958	Carboplatin	DOID:769	Neuroblastoma	0.0166849179149361
DB01262	Decitabine	DOID:769	Neuroblastoma	0.0166466938423314
DB01042	Melphalan	DOID:769	Neuroblastoma	0.0166374512513343
DB01206	Lomustine	DOID:3070	Glioma	0.0166234463872667
DB01248	Docetaxel	DOID:3070	Glioma	0.0166215786562643
DB08865	Crizotinib	DOID:769	Neuroblastoma	0.0166030426682154
DB12072	orantinib	DOID:3070	Glioma	0.0165802793313266
DB04216	Quercetin	DOID:3070	Glioma	0.0165653228332531
DB00762	Irinotecan	DOID:3070	Glioma	0.016545470485975
DB00773	Etoposide	DOID:769	Neuroblastoma	0.0165413811964946
DB04572	Thiotepa	DOID:3070	Glioma	0.016539353931625
DB00328	Indomethacin	DOID:3070	Glioma	0.0165301001149347
DB07352	Apigenin	DOID:3070	Glioma	0.0165230835253748
DB00541	Vincristine	DOID:3070	Glioma	0.0165177357658144
DB02656	2-(4-morpholinyl)-8-phenyl-4H-1-benzopyran-4-one	DOID:3070	Glioma	0.0165124481236217
DB01181	Ifosfamide	DOID:769	Neuroblastoma	0.0164911269062714
DB00563	Methotrexate	DOID:3070	Glioma	0.016490028428387
DB14001	alpha-Tocopherol	DOID:3070	Glioma	0.0164860343987262
DB00586	Diclofenac	DOID:769	Neuroblastoma	0.0164815133789901
DB01229	Paclitaxel	DOID:3070	Glioma	0.0164750296370914
DB02709	Resveratrol	DOID:3070	Glioma	0.0164574838906386
DB00675	Tamoxifen	DOID:3070	Glioma	0.0164510698758331
DB00126	Ascorbic Acid	DOID:3070	Glioma	0.016399353881644
DB00544	Fluorouracil	DOID:3070	Glioma	0.016398596371035
DB01169	Arsenic Trioxide	DOID:3070	Glioma	0.0163938579522213
DB00197	Troglitazone	DOID:769	Neuroblastoma	0.0163748137063768
DB00515	Cisplatin	DOID:3070	Glioma	0.0163655676524805
DB00188	Bortezomib	DOID:3070	Glioma	0.016363973300189
DB00470	Dronabinol	DOID:3070	Glioma	0.0163559493310707
DB00262	Carmustine	DOID:3070	Glioma	0.0163458605564123
DB00853	Temozolomide	DOID:769	Neuroblastoma	0.0163357018507551
DB00531	Cyclophosphamide	DOID:3070	Glioma	0.0163197113269332
DB00136	Calcitriol	DOID:3070	Glioma	0.0163075549936202
DB00958	Carboplatin	DOID:3070	Glioma	0.0163049009913326
DB01041	Thalidomide	DOID:3070	Glioma	0.0162835065187262
DB01042	Melphalan	DOID:3070	Glioma	0.0162574343278619
DB01593	Zinc	DOID:3070	Glioma	0.0162491557558654
DB00650	Leucovorin	DOID:3070	Glioma	0.0162338118849424
DB04690	Camptothecin	DOID:3070	Glioma	0.0162294339865074
DB06755	beta Carotene	DOID:3070	Glioma	0.0161995715543497
DB00982	Isotretinoin	DOID:769	Neuroblastoma	0.0161972947454852
DB00773	Etoposide	DOID:3070	Glioma	0.0161613642730242
DB00530	Erlotinib Hydrochloride	DOID:3070	Glioma	0.0161447128921297
DB00262	Carmustine	DOID:3071	Gliosarcoma	0.0161273829461286
DB00619	Imatinib Mesylate	DOID:3070	Glioma	0.0161136083124025
DB00531	Cyclophosphamide	DOID:3071	Gliosarcoma	0.0161012337168231
DB00137	Lutein	DOID:11612	Polycystic Ovary Syndrome	0.0160972501217819
DB01168	Procarbazine	DOID:3070	Glioma	0.0160388043142024
DB11119	Sodium Iodide	DOID:3070	Glioma	0.0160346034119322
DB04690	Camptothecin	DOID:3071	Gliosarcoma	0.0160109563768964
DB00197	Troglitazone	DOID:3070	Glioma	0.0159947967828395
DB00853	Temozolomide	DOID:3070	Glioma	0.0159556849271364
DB09350	Piperonyl Butoxide	DOID:3172	Adenoma	0.0157838711876717
DB00853	Temozolomide	DOID:3071	Gliosarcoma	0.015737207317161
DB14066	tetrandrine	DOID:9119	Leukemia, Myeloid, Acute	0.0152580804919752
DB06444	HU 211	DOID:3070	Glioma	0.0150306257868376
DB06728	aniline	DOID:4235	Sarcoma	0.0148346745159797
DB00675	Tamoxifen	DOID:1192	Nerve Sheath Neoplasms	0.014775379334297
DB02709	Resveratrol	DOID:3007	Carcinoma, Ductal	0.0146873458761665
DB00603	Medroxyprogesterone Acetate	DOID:3007	Carcinoma, Ductal	0.0146863242754397
DB08901	ponatinib	DOID:8552	Leukemia, Myelogenous, Chronic, BCR-ABL Positive	0.0144159241550003
DB08804	Nandrolone Decanoate	DOID:255	Hemangioma	0.012394954647308
DB00213	Pantoprazole	DOID:9206	Barrett Esophagus	0.0119708416967115
DB09073	palbociclib	DOID:3382	Liposarcoma	0.0118286119242951
DB01229	Paclitaxel	DOID:3382	Liposarcoma	0.0116295388729362
DB06510	muraglitazar	DOID:3382	Liposarcoma	0.0114147402743548
DB00398	Sorafenib	DOID:3382	Liposarcoma	0.0112695737105944
DB09110	Mesna	DOID:2671	Carcinoma, Transitional Cell	0.0111495764760861
DB00197	Troglitazone	DOID:3382	Liposarcoma	0.0111493060183306
DB01206	Lomustine	DOID:3181	Oligodendroglioma	0.0111218374322255
DB00309	Vindesine	DOID:2671	Carcinoma, Transitional Cell	0.0110882380073385
DB00762	Irinotecan	DOID:3181	Oligodendroglioma	0.0110438615307989
DB00317	Gefitinib	DOID:2671	Carcinoma, Transitional Cell	0.0110404186482582
DB04572	Thiotepa	DOID:3181	Oligodendroglioma	0.0110377449766238
DB12662	naveglitazar	DOID:3382	Liposarcoma	0.0110250479056122
DB00541	Vincristine	DOID:3181	Oligodendroglioma	0.0110161268107443
DB01174	Phenobarbital	DOID:2671	Carcinoma, Transitional Cell	0.0109913108156441
DB01248	Docetaxel	DOID:2671	Carcinoma, Transitional Cell	0.0109653953842488
DB00829	Diazepam	DOID:2671	Carcinoma, Transitional Cell	0.0109326928744547
DB00220	Nelfinavir	DOID:3382	Liposarcoma	0.0109103298873781
DB00603	Medroxyprogesterone Acetate	DOID:3319	Lymphangioleiomyomatosis	0.01089502012235
DB04572	Thiotepa	DOID:2671	Carcinoma, Transitional Cell	0.0108831706594341
DB01219	Dantrolene	DOID:2671	Carcinoma, Transitional Cell	0.0108757606287795
DB00997	Doxorubicin	DOID:2671	Carcinoma, Transitional Cell	0.010863397023471
DB00541	Vincristine	DOID:2671	Carcinoma, Transitional Cell	0.010861552493461
DB00262	Carmustine	DOID:3181	Oligodendroglioma	0.0108442516012385
DB01327	Cefazolin	DOID:2671	Carcinoma, Transitional Cell	0.0108359851075118
DB00563	Methotrexate	DOID:2671	Carcinoma, Transitional Cell	0.0108338451560525
DB00970	Dactinomycin	DOID:2671	Carcinoma, Transitional Cell	0.0108273933336017
DB01229	Paclitaxel	DOID:2671	Carcinoma, Transitional Cell	0.0108188463648725
DB00675	Tamoxifen	DOID:2671	Carcinoma, Transitional Cell	0.0107948866039775
DB00945	Aspirin	DOID:2671	Carcinoma, Transitional Cell	0.0107865995086632
DB00437	Allopurinol	DOID:2671	Carcinoma, Transitional Cell	0.0107719492524434
DB00537	Ciprofloxacin	DOID:2671	Carcinoma, Transitional Cell	0.0107635193406872
DB00181	Baclofen	DOID:2671	Carcinoma, Transitional Cell	0.0107331036831856
DB00305	Mitomycin	DOID:2671	Carcinoma, Transitional Cell	0.0107101835398956
DB00515	Cisplatin	DOID:2671	Carcinoma, Transitional Cell	0.0107093843802359
DB00188	Bortezomib	DOID:2671	Carcinoma, Transitional Cell	0.0107077900284386
DB00184	Nicotine	DOID:2671	Carcinoma, Transitional Cell	0.0106987532790658
DB00201	Caffeine	DOID:2671	Carcinoma, Transitional Cell	0.0106961729509727
DB01483	Barbital	DOID:2671	Carcinoma, Transitional Cell	0.0106932727497762
DB00795	Sulfasalazine	DOID:2671	Carcinoma, Transitional Cell	0.0106906257380024
DB00531	Cyclophosphamide	DOID:2671	Carcinoma, Transitional Cell	0.0106635280548128
DB00958	Carboplatin	DOID:2671	Carcinoma, Transitional Cell	0.0106487177188616
DB14085	Cadmium	DOID:2671	Carcinoma, Transitional Cell	0.0106450741312873
DB00318	Codeine	DOID:2671	Carcinoma, Transitional Cell	0.0106220429978463
DB00682	Warfarin	DOID:2671	Carcinoma, Transitional Cell	0.0106201881173699
DB00570	Vinblastine	DOID:2671	Carcinoma, Transitional Cell	0.0106152835708793
DB06510	muraglitazar	DOID:2671	Carcinoma, Transitional Cell	0.0106040477663459
DB02994	Cacodylic Acid	DOID:2671	Carcinoma, Transitional Cell	0.0106000706464035
DB03783	Phenacetin	DOID:2671	Carcinoma, Transitional Cell	0.0105956869196344
DB00925	Phenoxybenzamine	DOID:1040	Leukemia, Lymphocytic, Chronic, B-Cell	0.010577315705912
DB00435	Nitric Oxide	DOID:299	Adenocarcinoma	0.0105712041619486
DB01168	Procarbazine	DOID:3181	Oligodendroglioma	0.0105371953593031
DB00441	gemcitabine	DOID:2671	Carcinoma, Transitional Cell	0.0105269942466228
DB01204	Mitoxantrone	DOID:2671	Carcinoma, Transitional Cell	0.010510980175036
DB12418	Saccharin	DOID:2671	Carcinoma, Transitional Cell	0.0105094819500902
DB01219	Dantrolene	DOID:1040	Leukemia, Lymphocytic, Chronic, B-Cell	0.0104822838454247
DB00277	Theophylline	DOID:1040	Leukemia, Lymphocytic, Chronic, B-Cell	0.0104563158680908
DB01181	Ifosfamide	DOID:2671	Carcinoma, Transitional Cell	0.0104549267102818
DB00853	Temozolomide	DOID:3181	Oligodendroglioma	0.0104540759720595
DB00563	Methotrexate	DOID:1040	Leukemia, Lymphocytic, Chronic, B-Cell	0.0104403683729889
DB00291	Chlorambucil	DOID:2671	Carcinoma, Transitional Cell	0.0104239218509693
DB00481	Raloxifene Hydrochloride	DOID:2671	Carcinoma, Transitional Cell	0.0104074697630344
DB00603	Medroxyprogesterone Acetate	DOID:1040	Leukemia, Lymphocytic, Chronic, B-Cell	0.0104068022344794
DB01168	Procarbazine	DOID:2671	Carcinoma, Transitional Cell	0.0103826210419364
DB01083	Orlistat	DOID:1040	Leukemia, Lymphocytic, Chronic, B-Cell	0.0103749682390827
DB00877	Sirolimus	DOID:1040	Leukemia, Lymphocytic, Chronic, B-Cell	0.0103442016909804
DB01169	Arsenic Trioxide	DOID:1040	Leukemia, Lymphocytic, Chronic, B-Cell	0.0103441978965076
DB03496	alvocidib	DOID:1040	Leukemia, Lymphocytic, Chronic, B-Cell	0.0103136002871605
DB00531	Cyclophosphamide	DOID:1040	Leukemia, Lymphocytic, Chronic, B-Cell	0.0102700512715213
DB00564	Carbamazepine	DOID:1040	Leukemia, Lymphocytic, Chronic, B-Cell	0.0102439953619772
DB01041	Thalidomide	DOID:1040	Leukemia, Lymphocytic, Chronic, B-Cell	0.0102338464632423
DB00741	Hydrocortisone	DOID:1040	Leukemia, Lymphocytic, Chronic, B-Cell	0.0102209443321105
DB00822	Disulfiram	DOID:1040	Leukemia, Lymphocytic, Chronic, B-Cell	0.0102150484051381
DB01393	Bezafibrate	DOID:1040	Leukemia, Lymphocytic, Chronic, B-Cell	0.0101782221723175
DB01204	Mitoxantrone	DOID:1040	Leukemia, Lymphocytic, Chronic, B-Cell	0.0101175033916752
DB08633	O-(Chloroacetylcarbamoyl)fumagillol	DOID:2671	Carcinoma, Transitional Cell	0.0100656862007441
DB00242	Cladribine	DOID:1040	Leukemia, Lymphocytic, Chronic, B-Cell	0.0100651903286365
DB00987	Cytarabine	DOID:1040	Leukemia, Lymphocytic, Chronic, B-Cell	0.0100531211615452
DB00291	Chlorambucil	DOID:1040	Leukemia, Lymphocytic, Chronic, B-Cell	0.010030445068161
DB00014	Goserelin	DOID:127	Choroid Neoplasms	0.00997047260096019
DB00594	Amiloride	DOID:2671	Carcinoma, Transitional Cell	0.00996822723967197
DB00727	Nitroglycerin	DOID:4928	Cholangiocarcinoma	0.00914862302750032
DB00328	Indomethacin	DOID:3355	Fibrosarcoma	0.00862503466785741
DB01169	Arsenic Trioxide	DOID:3355	Fibrosarcoma	0.00848879250483575
DB00515	Cisplatin	DOID:3355	Fibrosarcoma	0.0084605022053048
DB00884	Risedronic Acid	DOID:2645	Mesothelioma	0.00836396761050021
DB12662	naveglitazar	DOID:3355	Fibrosarcoma	0.00796547322278719
DB09073	palbociclib	DOID:9119	Leukemia, Myeloid, Acute	0.00728284051526271
DB00694	Daunorubicin	DOID:9119	Leukemia, Myeloid, Acute	0.00723109204364258
DB01248	Docetaxel	DOID:9119	Leukemia, Myeloid, Acute	0.00723031648309772
DB00762	Irinotecan	DOID:9119	Leukemia, Myeloid, Acute	0.00715420831249197
DB00755	Tretinoin	DOID:9119	Leukemia, Myeloid, Acute	0.00714045820080583
DB00328	Indomethacin	DOID:9119	Leukemia, Myeloid, Acute	0.00713883794172523
DB01005	Hydroxyurea	DOID:9119	Leukemia, Myeloid, Acute	0.00713319374280449
DB00997	Doxorubicin	DOID:9119	Leukemia, Myeloid, Acute	0.0071283181224006
DB00541	Vincristine	DOID:9119	Leukemia, Myeloid, Acute	0.00712647359230911
DB00563	Methotrexate	DOID:9119	Leukemia, Myeloid, Acute	0.00709876625525621
DB01229	Paclitaxel	DOID:9119	Leukemia, Myeloid, Acute	0.00708376746380801
DB02709	Resveratrol	DOID:9119	Leukemia, Myeloid, Acute	0.00706622171733939
DB00603	Medroxyprogesterone Acetate	DOID:9119	Leukemia, Myeloid, Acute	0.00706520011655723
DB00437	Allopurinol	DOID:9119	Leukemia, Myeloid, Acute	0.00703687035139153
DB12429	2-(2-chloro-4-iodophenylamino)-N-cyclopropylmethoxy-3,4-difluorobenzamide	DOID:9119	Leukemia, Myeloid, Acute	0.00701180788461328
DB01169	Arsenic Trioxide	DOID:9119	Leukemia, Myeloid, Acute	0.0070025957788126
DB00188	Bortezomib	DOID:9119	Leukemia, Myeloid, Acute	0.00697271112700507
DB03496	alvocidib	DOID:9119	Leukemia, Myeloid, Acute	0.00697199816938918
DB00531	Cyclophosphamide	DOID:9119	Leukemia, Myeloid, Acute	0.006928449153872
DB00136	Calcitriol	DOID:9119	Leukemia, Myeloid, Acute	0.00691629282039902
DB00958	Carboplatin	DOID:9119	Leukemia, Myeloid, Acute	0.00691363881811818
DB00928	Azacitidine	DOID:9119	Leukemia, Myeloid, Acute	0.00689961690220706
DB00523	Alitretinoin	DOID:9119	Leukemia, Myeloid, Acute	0.00689661256481272
DB01041	Thalidomide	DOID:9119	Leukemia, Myeloid, Acute	0.00689224434576013
DB01188	Ciclopirox	DOID:9119	Leukemia, Myeloid, Acute	0.00688207768877311
DB01262	Decitabine	DOID:9119	Leukemia, Myeloid, Acute	0.00687541474530121
DB00313	Valproic Acid	DOID:9119	Leukemia, Myeloid, Acute	0.00685924953688674
DB00448	Lansoprazole	DOID:9206	Barrett Esophagus	0.00684227294047693
DB00276	Amsacrine	DOID:9119	Leukemia, Myeloid, Acute	0.00684017276999645
DB01393	Bezafibrate	DOID:9119	Leukemia, Myeloid, Acute	0.00683662005420485
DB08865	Crizotinib	DOID:9119	Leukemia, Myeloid, Acute	0.00683176357089574
DB01204	Mitoxantrone	DOID:9119	Leukemia, Myeloid, Acute	0.0067759012739749
DB00773	Etoposide	DOID:9119	Leukemia, Myeloid, Acute	0.00677010209961601
DB00398	Sorafenib	DOID:9119	Leukemia, Myeloid, Acute	0.00672380230151434
DB00242	Cladribine	DOID:9119	Leukemia, Myeloid, Acute	0.00672358821079207
DB01181	Ifosfamide	DOID:9119	Leukemia, Myeloid, Acute	0.00671984780941429
DB00987	Cytarabine	DOID:9119	Leukemia, Myeloid, Acute	0.00671151904374047
DB00812	Phenylbutazone	DOID:9119	Leukemia, Myeloid, Acute	0.00670637669399916
DB11616	pirarubicin	DOID:9119	Leukemia, Myeloid, Acute	0.00664593887158391
DB00197	Troglitazone	DOID:9119	Leukemia, Myeloid, Acute	0.00660353460946575
DB11094	Vitamin D	DOID:9119	Leukemia, Myeloid, Acute	0.00656205035083005
DB12025	triptolide	DOID:9119	Leukemia, Myeloid, Acute	0.0065389510454901
DB01592	Iron	DOID:139	Papilloma	0.00640722018178699
DB03419	Uracil	DOID:139	Papilloma	0.00639060042925577
DB06774	Capsaicin	DOID:139	Papilloma	0.0063608298169959
DB00126	Ascorbic Acid	DOID:139	Papilloma	0.00623007084244886
DB01390	Sodium Bicarbonate	DOID:139	Papilloma	0.00622762814473751
DB01132	Pioglitazone	DOID:139	Papilloma	0.00622078523968336
DB06767	Ammonium Chloride	DOID:139	Papilloma	0.00619525263795505
DB01483	Barbital	DOID:139	Papilloma	0.0061801729828268
DB00795	Sulfasalazine	DOID:139	Papilloma	0.00617752597130158
DB00531	Cyclophosphamide	DOID:139	Papilloma	0.00615042828774576
DB06510	muraglitazar	DOID:139	Papilloma	0.00609094799931648
DB12298	5-hydroxymethylfurfural	DOID:139	Papilloma	0.00608792348270436
DB02994	Cacodylic Acid	DOID:139	Papilloma	0.00608697087964641
DB04743	nimesulide	DOID:139	Papilloma	0.00608543775461504
DB10345	Dust	DOID:139	Papilloma	0.00607574039506836
DB08809	Dichloroacetic Acid	DOID:139	Papilloma	0.00606174615013071
DB09096	Benzoyl Peroxide	DOID:139	Papilloma	0.00605912462138818
DB04365	Arecoline	DOID:139	Papilloma	0.00601796565963966
DB15588	ursolic acid	DOID:139	Papilloma	0.00601669760309986
DB12418	Saccharin	DOID:139	Papilloma	0.00599638218301866
DB00812	Phenylbutazone	DOID:139	Papilloma	0.00592835582811391
DB11091	Hydrogen Peroxide	DOID:139	Papilloma	0.00590533933289425
DB04258	seocalcitol	DOID:3070	Glioma	0.00580198014449877
DB00755	Tretinoin	DOID:9206	Barrett Esophagus	0.005467339253171
DB12445	nitroaspirin	DOID:9206	Barrett Esophagus	0.00542943084699171
DB00947	Fulvestrant	DOID:769	Neuroblastoma	0.00539113504422062
DB00997	Doxorubicin	DOID:3347	Neoplasms, Bone Tissue	0.00532372616184967
DB00541	Vincristine	DOID:3347	Neoplasms, Bone Tissue	0.00532188163197647
DB01065	Melatonin	DOID:4928	Cholangiocarcinoma	0.00515642573941755
DB01701	propylene dichloride	DOID:4928	Cholangiocarcinoma	0.0051302827403541
DB00531	Cyclophosphamide	DOID:3347	Neoplasms, Bone Tissue	0.00512385719343283
DB01174	Phenobarbital	DOID:4928	Cholangiocarcinoma	0.00503861138629622
DB04572	Thiotepa	DOID:0050902	Medulloblastoma	0.00503623441387903
DB00755	Tretinoin	DOID:0050902	Medulloblastoma	0.00502860085622284
DB00541	Vincristine	DOID:0050902	Medulloblastoma	0.00501461624803209
DB00783	Estradiol	DOID:0050902	Medulloblastoma	0.0049934832190781
DB00563	Methotrexate	DOID:0050902	Medulloblastoma	0.00498690891053161
DB01169	Arsenic Trioxide	DOID:0050902	Medulloblastoma	0.00489073843431531
DB00563	Methotrexate	DOID:4928	Cholangiocarcinoma	0.00488114572695883
DB00515	Cisplatin	DOID:0050902	Medulloblastoma	0.00486244813442599
DB00188	Bortezomib	DOID:0050902	Medulloblastoma	0.00486085378284942
DB00262	Carmustine	DOID:0050902	Medulloblastoma	0.00484274103846985
DB00531	Cyclophosphamide	DOID:0050902	Medulloblastoma	0.00481659180916566
DB00958	Carboplatin	DOID:0050902	Medulloblastoma	0.00480178147368321
DB01042	Melphalan	DOID:0050902	Medulloblastoma	0.00475431481049063
DB00262	Carmustine	DOID:4928	Cholangiocarcinoma	0.00473697785496396
DB00650	Leucovorin	DOID:0050902	Medulloblastoma	0.00473069236695091
DB01041	Thalidomide	DOID:4928	Cholangiocarcinoma	0.00467462381751277
DB00773	Etoposide	DOID:0050902	Medulloblastoma	0.00465824475523829
DB00398	Sorafenib	DOID:0050902	Medulloblastoma	0.00461194495710465
DB00987	Cytarabine	DOID:0050902	Medulloblastoma	0.00459966169928827
DB02546	Vorinostat	DOID:0050902	Medulloblastoma	0.00457329185595026
DB01168	Procarbazine	DOID:0050902	Medulloblastoma	0.0045356847964626
DB00853	Temozolomide	DOID:0050902	Medulloblastoma	0.00445256540936367
DB01759	kojic acid	DOID:3172	Adenoma	0.00366721526077568
DB00742	Mannitol	DOID:3070	Glioma	0.00328044394283858
DB00196	Fluconazole	DOID:3068	Glioblastoma	0.00309491680611518
DB00997	Doxorubicin	DOID:2513	Carcinoma, Basal Cell	0.00307705417100761
DB00563	Methotrexate	DOID:2513	Carcinoma, Basal Cell	0.00304750230400852
DB04365	Arecoline	DOID:2513	Carcinoma, Basal Cell	0.00274472257431954
DB08828	HhAntag691	DOID:2513	Carcinoma, Basal Cell	0.00273453888558405
DB00304	Desogestrel	DOID:11612	Polycystic Ovary Syndrome	0.00267567578614397
DB06176	romidepsin	DOID:2671	Carcinoma, Transitional Cell	0.0019286967565213
DB01174	Phenobarbital	DOID:687	Hepatoblastoma	0.00153936764596918
DB00842	Oxazepam	DOID:687	Hepatoblastoma	0.00135831372421458
DB00544	Fluorouracil	DOID:687	Hepatoblastoma	0.00129046992899209
DB00515	Cisplatin	DOID:687	Hepatoblastoma	0.00125744121056057
DB00446	Chloramphenicol	DOID:9119	Leukemia, Myeloid, Acute	0.000827351270818108
DB00753	Isoflurane	DOID:3172	Adenoma	-0.00025022351159032
DB00563	Methotrexate	DOID:3371	Chondrosarcoma	-0.00328242144001931
DB06809	plerixafor octahydrochloride	DOID:3068	Glioblastoma	-0.00410645946177879
DB09073	palbociclib	DOID:2994	Neoplasms, Germ Cell and Embryonal	-0.00477153806815375
DB01229	Paclitaxel	DOID:2994	Neoplasms, Germ Cell and Embryonal	-0.0049706111197857
DB00515	Cisplatin	DOID:2994	Neoplasms, Germ Cell and Embryonal	-0.00508007310438596
DB00290	Bleomycin	DOID:2994	Neoplasms, Germ Cell and Embryonal	-0.00511223299649533
DB00958	Carboplatin	DOID:2994	Neoplasms, Germ Cell and Embryonal	-0.00514073976557031
DB06174	Noscapine	DOID:3070	Glioma	-0.00517100838578589
DB00570	Vinblastine	DOID:2994	Neoplasms, Germ Cell and Embryonal	-0.00517417391360583
DB00773	Etoposide	DOID:2994	Neoplasms, Germ Cell and Embryonal	-0.0052842764841198
DB01181	Ifosfamide	DOID:2994	Neoplasms, Germ Cell and Embryonal	-0.00533453077401484
DB00220	Nelfinavir	DOID:3962	Adenocarcinoma, Follicular	-0.00548541220083879
DB11251	Tocopherols	DOID:2645	Mesothelioma	-0.00564231293772779
DB00928	Azacitidine	DOID:285	Leukemia, Hairy Cell	-0.00599321177432025
DB00242	Cladribine	DOID:285	Leukemia, Hairy Cell	-0.00616924046595192
DB00255	Diethylstilbestrol	DOID:4468	Adenocarcinoma, Clear Cell	-0.00846555693249887
DB11175	picolinic acid	DOID:3172	Adenoma	-0.0086889229711728
DB00636	Clofibrate	DOID:3507	Dermatofibrosarcoma	-0.00906826484820258
DB00134	Methionine	DOID:3070	Glioma	-0.00989843735061671
DB01357	Mestranol	DOID:3172	Adenoma	-0.0109358581900266
DB01065	Melatonin	DOID:3172	Adenoma	-0.0118650085518086
DB01406	Danazol	DOID:3172	Adenoma	-0.0118892014721852
DB00927	Famotidine	DOID:3172	Adenoma	-0.0119382297228267
DB01582	Sulfamethazine	DOID:3172	Adenoma	-0.011978417519435
DB01174	Phenobarbital	DOID:3172	Adenoma	-0.0119828229039572
DB11152	Trichloroacetic Acid	DOID:3172	Adenoma	-0.0119833043749886
DB13178	Inositol	DOID:3172	Adenoma	-0.0119900318168195
DB00554	Piroxicam	DOID:3172	Adenoma	-0.0120564453697746
DB04630	Aldosterone	DOID:3172	Adenoma	-0.0120745171474087
DB00158	Folic Acid	DOID:3172	Adenoma	-0.0120807193620638
DB00328	Indomethacin	DOID:3172	Adenoma	-0.0121002168768663
DB00842	Oxazepam	DOID:3172	Adenoma	-0.0121638768257797
DB02709	Resveratrol	DOID:3172	Adenoma	-0.0121728331007569
DB00603	Medroxyprogesterone Acetate	DOID:3172	Adenoma	-0.0121738547021895
DB00945	Aspirin	DOID:3172	Adenoma	-0.0121875342112712
DB00605	Sulindac	DOID:3172	Adenoma	-0.0122216071934259
DB11672	Curcumin	DOID:3172	Adenoma	-0.0122614476375043
DB00996	Gabapentin	DOID:3172	Adenoma	-0.0122670135046139
DB00712	Flurbiprofen	DOID:3172	Adenoma	-0.0122777407395422
DB00201	Caffeine	DOID:3172	Adenoma	-0.0122779607687526
DB08895	tofacitinib	DOID:3172	Adenoma	-0.0122843004096317
DB01200	Bromocriptine	DOID:3172	Adenoma	-0.0122883149749984
DB08398	2-amino-1-methyl-6-phenylimidazo(4,5-b)pyridine	DOID:3172	Adenoma	-0.0123136209334029
DB00995	Auranofin	DOID:3172	Adenoma	-0.0123189926724853
DB04930	Permethrin	DOID:3172	Adenoma	-0.0123241652824492
DB00898	Ethanol	DOID:3172	Adenoma	-0.0123478318819902
DB00780	Phenelzine	DOID:3172	Adenoma	-0.0123561038806538
DB06510	muraglitazar	DOID:3172	Adenoma	-0.0123700859531491
DB02994	Cacodylic Acid	DOID:3172	Adenoma	-0.0123740630729385
DB08809	Dichloroacetic Acid	DOID:3172	Adenoma	-0.0123992878025766
DB01393	Bezafibrate	DOID:3172	Adenoma	-0.0124024347639046
DB11082	Coal Tar	DOID:3172	Adenoma	-0.0124044910564148
DB03843	Formaldehyde	DOID:3172	Adenoma	-0.0125627703899019
DB00104	Octreotide	DOID:3172	Adenoma	-0.0125909481597265
DB04827	Urethane	DOID:3172	Adenoma	-0.0126100957553574
DB00853	Temozolomide	DOID:3172	Adenoma	-0.0126746320648738
DB12116	epigallocatechin gallate	DOID:3172	Adenoma	-0.0126806686600011
DB14513	Magnesium	DOID:3172	Adenoma	-0.0126956084324162
DB08901	ponatinib	DOID:9119	Leukemia, Myeloid, Acute	-0.0132824591206142
DB03733	ethylene dichloride	DOID:3172	Adenoma	-0.0133396987022264
DB04865	Homoharringtonine	DOID:0060058	Lymphoma	-0.0139802187556954
DB02375	myricetin	DOID:3068	Glioblastoma	-0.0162346173109433
DB13323	Trichloroethylene	DOID:3069	Astrocytoma	-0.0170794726100985
DB01206	Lomustine	DOID:3069	Astrocytoma	-0.0171396872638611
DB00541	Vincristine	DOID:3069	Astrocytoma	-0.0172453978854363
DB00515	Cisplatin	DOID:3069	Astrocytoma	-0.0173975659989581
DB00262	Carmustine	DOID:3069	Astrocytoma	-0.0174172730950728
DB00773	Etoposide	DOID:3069	Astrocytoma	-0.0176017693783241
DB01168	Procarbazine	DOID:3069	Astrocytoma	-0.0177243293368615
DB00853	Temozolomide	DOID:3069	Astrocytoma	-0.0178074487238649
DB00773	Etoposide	DOID:4440	Seminoma	-0.0187410326027196
DB00336	Nitrofurazone	DOID:4440	Seminoma	-0.0190832657650132
DB08398	2-amino-1-methyl-6-phenylimidazo(4,5-b)pyridine	DOID:8719	Carcinoma in Situ	-0.0200731787316789
DB15304	Carrageenan	DOID:3355	Fibrosarcoma	-0.0205213053906394
DB01217	Anastrozole	DOID:299	Adenocarcinoma	-0.0248370955842454
DB00317	Gefitinib	DOID:2645	Mesothelioma	-0.0263053671086744
DB00977	Ethinyl Estradiol	DOID:2645	Mesothelioma	-0.0264125065657456
DB00554	Piroxicam	DOID:2645	Mesothelioma	-0.0264280974072144
DB00399	Zoledronic Acid	DOID:2645	Mesothelioma	-0.0264340660525397
DB00997	Doxorubicin	DOID:2645	Mesothelioma	-0.0264823887339159
DB00361	Vinorelbine	DOID:2645	Mesothelioma	-0.0265043986793929
DB01229	Paclitaxel	DOID:2645	Mesothelioma	-0.0265269393919922
DB06824	Trientine	DOID:2645	Mesothelioma	-0.0265503947126388
DB00945	Aspirin	DOID:2645	Mesothelioma	-0.0265591862486846
DB00877	Sirolimus	DOID:2645	Mesothelioma	-0.0266081072827331
DB11672	Curcumin	DOID:2645	Mesothelioma	-0.0266330996746319
DB00515	Cisplatin	DOID:2645	Mesothelioma	-0.0266364013768716
DB09130	Copper	DOID:2645	Mesothelioma	-0.0266374431015117
DB00958	Carboplatin	DOID:2645	Mesothelioma	-0.0266970680378862
DB01041	Thalidomide	DOID:2645	Mesothelioma	-0.0267184625102455
DB05076	Fenretinide	DOID:2645	Mesothelioma	-0.0267243053367049
DB00822	Disulfiram	DOID:2645	Mesothelioma	-0.0267372605686462
DB00441	gemcitabine	DOID:2645	Mesothelioma	-0.02681879151038
DB00773	Etoposide	DOID:2645	Mesothelioma	-0.0268406047563183
DB00530	Erlotinib Hydrochloride	DOID:2645	Mesothelioma	-0.0268572561372154
DB06287	temsirolimus	DOID:2645	Mesothelioma	-0.0268744256793789
DB00398	Sorafenib	DOID:2645	Mesothelioma	-0.0268869045543957
DB00619	Imatinib Mesylate	DOID:2645	Mesothelioma	-0.0268883607169813
DB11616	pirarubicin	DOID:2645	Mesothelioma	-0.0269647679844026
DB00293	raltitrexed	DOID:2645	Mesothelioma	-0.027044503575549
DB11135	Selenium	DOID:2645	Mesothelioma	-0.0270870861068755
DB00642	Pemetrexed	DOID:2645	Mesothelioma	-0.0271628605420041
DB14322	Coconut Oil	DOID:3172	Adenoma	-0.0275316966755712
DB12874	quizartinib	DOID:9119	Leukemia, Myeloid, Acute	-0.0284572537422489
DB00997	Doxorubicin	DOID:5485	Sarcoma, Synovial	-0.0323819508401243
DB00541	Vincristine	DOID:5485	Sarcoma, Synovial	-0.0323837953698058
DB00515	Cisplatin	DOID:5485	Sarcoma, Synovial	-0.0325359634834027
DB00428	Streptozocin	DOID:5485	Sarcoma, Synovial	-0.0325580200519121
DB00773	Etoposide	DOID:5485	Sarcoma, Synovial	-0.032740166862804
DB01181	Ifosfamide	DOID:5485	Sarcoma, Synovial	-0.032790421152881
DB09054	idelalisib	DOID:0060058	Lymphoma	-0.0328029958392018
DB11616	pirarubicin	DOID:5485	Sarcoma, Synovial	-0.0328643300908463
DB01708	Dehydroepiandrosterone	DOID:299	Adenocarcinoma	-0.0353124212419679
DB05220	MLN 8237	DOID:769	Neuroblastoma	-0.0354601958695993
DB01179	Podophyllotoxin	DOID:2671	Carcinoma, Transitional Cell	-0.046041806263352
DB11529	Melengestrol Acetate	DOID:299	Adenocarcinoma	-0.0461775429098297
DB06825	Triptorelin Pamoate	DOID:299	Adenocarcinoma	-0.0461987208976333
DB01065	Melatonin	DOID:299	Adenocarcinoma	-0.0467024154196842
DB00309	Vindesine	DOID:299	Adenocarcinoma	-0.0467233025800581
DB07232	veliparib	DOID:299	Adenocarcinoma	-0.0467269491041268
DB00322	Floxuridine	DOID:299	Adenocarcinoma	-0.0467424964482305
DB00317	Gefitinib	DOID:299	Adenocarcinoma	-0.046771121939663
DB00851	Dacarbazine	DOID:299	Adenocarcinoma	-0.0467795210768226
DB04066	trans-3-(4'-hydroxyphenyl)-2-propenoic acid	DOID:299	Adenocarcinoma	-0.0467872134604223
DB01030	Topotecan	DOID:299	Adenocarcinoma	-0.0467895335874726
DB00007	Leuprolide	DOID:299	Adenocarcinoma	-0.0468086417804565
DB01174	Phenobarbital	DOID:299	Adenocarcinoma	-0.0468202297720993
DB01094	hesperetin	DOID:299	Adenocarcinoma	-0.0468267759858366
DB00624	Testosterone	DOID:299	Adenocarcinoma	-0.0468272136437165
DB00255	Diethylstilbestrol	DOID:299	Adenocarcinoma	-0.0468338359909721
DB07706	2-hydroxyestradiol	DOID:299	Adenocarcinoma	-0.046834823166499
DB00694	Daunorubicin	DOID:299	Adenocarcinoma	-0.0468453696427891
DB01248	Docetaxel	DOID:299	Adenocarcinoma	-0.0468461452039736
DB00396	Progesterone	DOID:299	Adenocarcinoma	-0.0468686280222703
DB00977	Ethinyl Estradiol	DOID:299	Adenocarcinoma	-0.0468782613965525
DB01645	Genistein	DOID:299	Adenocarcinoma	-0.0469051996103347
DB00762	Irinotecan	DOID:299	Adenocarcinoma	-0.0469222533742853
DB00328	Indomethacin	DOID:299	Adenocarcinoma	-0.0469376237449367
DB01005	Hydroxyurea	DOID:299	Adenocarcinoma	-0.0469432679437479
DB00997	Doxorubicin	DOID:299	Adenocarcinoma	-0.0469481435641872
DB00541	Vincristine	DOID:299	Adenocarcinoma	-0.0469499880941712
DB00361	Vinorelbine	DOID:299	Adenocarcinoma	-0.0469701535100759
DB00783	Estradiol	DOID:299	Adenocarcinoma	-0.0469711211229826
DB00563	Methotrexate	DOID:299	Adenocarcinoma	-0.0469776954316888
DB09153	Sodium Chloride	DOID:299	Adenocarcinoma	-0.04698223265582
DB01229	Paclitaxel	DOID:299	Adenocarcinoma	-0.0469926942227224
DB01050	Ibuprofen	DOID:299	Adenocarcinoma	-0.0470025510928122
DB02709	Resveratrol	DOID:299	Adenocarcinoma	-0.0470102399692725
DB00603	Medroxyprogesterone Acetate	DOID:299	Adenocarcinoma	-0.0470112615702003
DB00675	Tamoxifen	DOID:299	Adenocarcinoma	-0.047016653984086
DB00945	Aspirin	DOID:299	Adenocarcinoma	-0.0470249410794521
DB00605	Sulindac	DOID:299	Adenocarcinoma	-0.0470590140617749
DB00544	Fluorouracil	DOID:299	Adenocarcinoma	-0.0470691274889316
DB00951	Isoniazid	DOID:299	Adenocarcinoma	-0.0470713010322738
DB01169	Arsenic Trioxide	DOID:299	Adenocarcinoma	-0.047073865907939
DB00882	Clomiphene	DOID:299	Adenocarcinoma	-0.0470896908842662
DB00482	Celecoxib	DOID:299	Adenocarcinoma	-0.0470940569047364
DB00305	Mitomycin	DOID:299	Adenocarcinoma	-0.0471013570481463
DB00515	Cisplatin	DOID:299	Adenocarcinoma	-0.0471021562073891
DB00996	Gabapentin	DOID:299	Adenocarcinoma	-0.0471044203727769
DB00357	Aminoglutethimide	DOID:299	Adenocarcinoma	-0.0471100672174114
DB00201	Caffeine	DOID:299	Adenocarcinoma	-0.0471153676370888
DB00262	Carmustine	DOID:299	Adenocarcinoma	-0.0471218633039537
DB00428	Streptozocin	DOID:299	Adenocarcinoma	-0.0471242127761956
DB03568	Butyric Acid	DOID:299	Adenocarcinoma	-0.0471252855377987
DB00531	Cyclophosphamide	DOID:299	Adenocarcinoma	-0.0471480125331824
DB08398	2-amino-1-methyl-6-phenylimidazo(4,5-b)pyridine	DOID:299	Adenocarcinoma	-0.0471510278014797
DB00958	Carboplatin	DOID:299	Adenocarcinoma	-0.0471628228687284
DB05076	Fenretinide	DOID:299	Adenocarcinoma	-0.0471900601670726
DB01188	Ciclopirox	DOID:299	Adenocarcinoma	-0.0471943839977116
DB01042	Melphalan	DOID:299	Adenocarcinoma	-0.0472102895321314
DB04743	nimesulide	DOID:299	Adenocarcinoma	-0.047213003065829
DB00313	Valproic Acid	DOID:299	Adenocarcinoma	-0.0472172121496548
DB00650	Leucovorin	DOID:299	Adenocarcinoma	-0.0472339119751615
DB00276	Amsacrine	DOID:299	Adenocarcinoma	-0.0472362889165058
DB08059	Wortmannin	DOID:299	Adenocarcinoma	-0.0472398111661147
DB08865	Crizotinib	DOID:299	Adenocarcinoma	-0.0472446981157009
DB01101	Capecitabine	DOID:299	Adenocarcinoma	-0.0472462436046659
DB01380	Cortisone	DOID:299	Adenocarcinoma	-0.0472673277565993
DB06543	astaxanthine	DOID:299	Adenocarcinoma	-0.0472703519427351
DB01436	alfacalcidol	DOID:299	Adenocarcinoma	-0.0472705575631354
DB06724	Calcium Carbonate	DOID:299	Adenocarcinoma	-0.0472787457043605
DB00441	gemcitabine	DOID:299	Adenocarcinoma	-0.0472845463409921
DB12418	Saccharin	DOID:299	Adenocarcinoma	-0.0473020586374868
DB00773	Etoposide	DOID:299	Adenocarcinoma	-0.0473063595874801
DB00655	Estrone	DOID:299	Adenocarcinoma	-0.047306970114796
DB00530	Erlotinib Hydrochloride	DOID:299	Adenocarcinoma	-0.0473230109679996
DB13853	Anethole Trithione	DOID:299	Adenocarcinoma	-0.0473326238781812
DB01181	Ifosfamide	DOID:299	Adenocarcinoma	-0.047356613876957
DB00257	Clotrimazole	DOID:299	Adenocarcinoma	-0.0473825596937813
DB00291	Chlorambucil	DOID:299	Adenocarcinoma	-0.0473876187362996
DB02546	Vorinostat	DOID:299	Adenocarcinoma	-0.0473913124859647
DB03843	Formaldehyde	DOID:299	Adenocarcinoma	-0.047400177257851
DB00183	Pentagastrin	DOID:299	Adenocarcinoma	-0.0474189299756778
DB00104	Octreotide	DOID:299	Adenocarcinoma	-0.0474283550279071
DB01168	Procarbazine	DOID:299	Adenocarcinoma	-0.047428919545687
DB13182	daidzein	DOID:299	Adenocarcinoma	-0.0474401887270682
DB04827	Urethane	DOID:299	Adenocarcinoma	-0.0474475026233883
DB11716	Misonidazole	DOID:299	Adenocarcinoma	-0.0474648505307108
DB00499	Flutamide	DOID:299	Adenocarcinoma	-0.0474871955157651
DB00293	raltitrexed	DOID:299	Adenocarcinoma	-0.0475102584062953
DB00890	Dienestrol	DOID:299	Adenocarcinoma	-0.0475446432796414
DB01151	Desipramine	DOID:299	Adenocarcinoma	-0.0475504143341326
DB00526	Oxaliplatin	DOID:299	Adenocarcinoma	-0.04755288368167
DB05294	N-(4-bromo-2-fluorophenyl)-6-methoxy-7-((1-methylpiperidin-4-yl)methoxy)quinazolin-4-amine	DOID:299	Adenocarcinoma	-0.0476319404551619
DB04944	acadesine	DOID:1040	Leukemia, Lymphocytic, Chronic, B-Cell	-0.0535798719470212
DB04655	metoprine	DOID:299	Adenocarcinoma	-0.0750034647790186
DB15334	biochanin A	DOID:3068	Glioblastoma	-0.0962443176926435
DB01100	Pimozide	DOID:299	Adenocarcinoma	-0.11556171506988
