# Supplementary material for: DDCM: A Computational Strategy for Drug Repositioning Based on Support-Vector Regression Algorithm
Source: Int J Mol Sci. 2024 May 12;25(10):5267. doi: 10.3390/ijms25105267 (PMC11121335; doi:10.3390/ijms25105267)
Supplement: Supplementary file 1 [file ijms-25-05267-s001.zip › File S4/1_c04.588_CorScore/nasopharynx carcinoma_score.csv]

DrugBankID	DrugName	DOID	DiseaseName	score
0.0016373074884608	0.00536876885955742
DB00134	Methionine	DOID:3070	Glioma	0.793140672074036
DB01073	fludarabine	DOID:9119	Leukemia, Myeloid, Acute	0.132284393732861
DB01073	fludarabine	DOID:1037	Leukemia, Lymphoid	0.130458074147167
DB01073	fludarabine	DOID:1040	Leukemia, Lymphocytic, Chronic, B-Cell	0.125190850725619
DB06179	darinaparsin	DOID:8543	Hodgkin Disease	0.11187547161558
DB06179	darinaparsin	DOID:9538	Multiple Myeloma	0.107441612993397
DB04571	Trioxsalen	DOID:8691	Mycosis Fungoides	0.10549643174689
DB06176	romidepsin	DOID:0060061	Lymphoma, T-Cell, Cutaneous	0.102523352352771
DB00815	Sodium Dodecyl Sulfate	DOID:299	Adenocarcinoma	0.101402480276232
DB13014	hypericin	DOID:3068	Glioblastoma	0.0979198423766687
DB11467	Thiostrepton	DOID:9538	Multiple Myeloma	0.091971233901623
DB04106	fotemustine	DOID:3068	Glioblastoma	0.0875149938686345
DB06176	romidepsin	DOID:2671	Carcinoma, Transitional Cell	0.0862366198009057
DB01708	Dehydroepiandrosterone	DOID:299	Adenocarcinoma	0.0808094477891364
DB01708	Dehydroepiandrosterone	DOID:11612	Polycystic Ovary Syndrome	0.0801871202144694
DB05088	tetrathiomolybdate	DOID:2645	Mesothelioma	0.0788712650427043
DB04106	fotemustine	DOID:3070	Glioma	0.0783987034436572
DB02901	Dihydrotestosterone	DOID:11612	Polycystic Ovary Syndrome	0.0683152773511406
DB00884	Risedronic Acid	DOID:2645	Mesothelioma	0.0635976299852575
DB01177	Idarubicin	DOID:0060058	Lymphoma	0.0615903721220007
DB01177	Idarubicin	DOID:0060060	Lymphoma, Non-Hodgkin	0.0609101897841212
DB06732	beta-Naphthoflavone	DOID:3172	Adenoma	0.0596730832925076
DB01177	Idarubicin	DOID:9119	Leukemia, Myeloid, Acute	0.0582598611070796
DB01177	Idarubicin	DOID:9538	Multiple Myeloma	0.0556354203128408
DB12257	Platinum	DOID:769	Neuroblastoma	0.0527499139600061
DB05260	gallium nitrate	DOID:0060060	Lymphoma, Non-Hodgkin	0.0521180276421028
DB01582	Sulfamethazine	DOID:3172	Adenoma	0.0495193244627669
DB04868	4-methyl-N-(3-(4-methylimidazol-1-yl)-5-(trifluoromethyl)phenyl)-3-((4-pyridin-3-ylpyrimidin-2-yl)amino)benzamide	DOID:8552	Leukemia, Myelogenous, Chronic, BCR-ABL Positive	0.0473262186673987
DB00727	Nitroglycerin	DOID:4928	Cholangiocarcinoma	0.0427255192602789
DB12874	quizartinib	DOID:9119	Leukemia, Myeloid, Acute	0.0405540047349986
DB00014	Goserelin	DOID:127	Choroid Neoplasms	0.0385438166948947
DB06444	HU 211	DOID:3070	Glioma	0.038092850419119
DB00742	Mannitol	DOID:3070	Glioma	0.0378658522056331
DB00947	Fulvestrant	DOID:769	Neuroblastoma	0.0371101892829953
DB01254	Dasatinib	DOID:8552	Leukemia, Myelogenous, Chronic, BCR-ABL Positive	0.036562784458985
DB12948	3,4-dihydroxybenzohydroxamic acid	DOID:0050902	Medulloblastoma	0.0356843617891311
DB06641	perifosine	DOID:3068	Glioblastoma	0.0355189227118327
DB01759	kojic acid	DOID:3172	Adenoma	0.0319651598878056
DB04066	trans-3-(4'-hydroxyphenyl)-2-propenoic acid	DOID:299	Adenocarcinoma	0.0315905584066851
DB00753	Isoflurane	DOID:3172	Adenoma	0.0290834675989217
DB01179	Podophyllotoxin	DOID:2671	Carcinoma, Transitional Cell	0.0288963419829069
DB00137	Lutein	DOID:11612	Polycystic Ovary Syndrome	0.028706144090509
DB11617	Aclarubicin	DOID:9119	Leukemia, Myeloid, Acute	0.0284275608188524
DB12948	3,4-dihydroxybenzohydroxamic acid	DOID:3070	Glioma	0.0278573202219418
DB04815	Clioquinol	DOID:9119	Leukemia, Myeloid, Acute	0.0265895489095909
DB00590	Doxazosin	DOID:127	Choroid Neoplasms	0.0263166382445377
DB00421	Spironolactone	DOID:11612	Polycystic Ovary Syndrome	0.0261912847384586
DB06809	plerixafor octahydrochloride	DOID:3068	Glioblastoma	0.0255904515026636
DB01217	Anastrozole	DOID:299	Adenocarcinoma	0.0255079888548124
DB09199	netoglitazone	DOID:9538	Multiple Myeloma	0.0251911707171938
DB02424	geldanamycin	DOID:3068	Glioblastoma	0.0248812669964286
DB12802	picropodophyllin	DOID:9538	Multiple Myeloma	0.0244442373527486
DB00904	Ondansetron	DOID:171	Neuroectodermal Tumors	0.0243931076222992
DB00352	Thioguanine	DOID:9119	Leukemia, Myeloid, Acute	0.0229376511045037
DB12948	3,4-dihydroxybenzohydroxamic acid	DOID:3071	Gliosarcoma	0.0224501489712081
DB00480	Lenalidomide	DOID:0060060	Lymphoma, Non-Hodgkin	0.0220036177403761
DB00448	Lansoprazole	DOID:9206	Barrett Esophagus	0.0214969958325077
DB00863	Ranitidine	DOID:9206	Barrett Esophagus	0.0214754958644405
DB05258	Interferon-alpha	DOID:8552	Leukemia, Myelogenous, Chronic, BCR-ABL Positive	0.0211692278790889
DB00352	Thioguanine	DOID:1037	Leukemia, Lymphoid	0.0211113315185534
DB01420	Testosterone Propionate	DOID:299	Adenocarcinoma	0.0209637893823448
DB00213	Pantoprazole	DOID:9206	Barrett Esophagus	0.0208896137780563
DB00717	Norethindrone	DOID:3172	Adenoma	0.0207737843243656
DB01420	Testosterone Propionate	DOID:11612	Polycystic Ovary Syndrome	0.0203414618075264
DB00571	Propranolol	DOID:255	Hemangioma	0.0196802735612982
DB01394	Colchicine	DOID:9538	Multiple Myeloma	0.0196789052324264
DB00480	Lenalidomide	DOID:707	Lymphoma, B-Cell	0.0175209521257884
DB00480	Lenalidomide	DOID:9538	Multiple Myeloma	0.01672884826871
DB00541	Vincristine	DOID:8691	Mycosis Fungoides	0.0155765355837269
DB00262	Carmustine	DOID:8691	Mycosis Fungoides	0.015538421680023
DB00855	Aminolevulinic Acid	DOID:8691	Mycosis Fungoides	0.015460804207102
DB01169	Arsenic Trioxide	DOID:8691	Mycosis Fungoides	0.0154506256202275
DB00553	Methoxsalen	DOID:8691	Mycosis Fungoides	0.0149568164296575
DB03068	pyrimidin-2-one beta-ribofuranoside	DOID:9538	Multiple Myeloma	0.0147754486278176
DB00806	Pentoxifylline	DOID:0060061	Lymphoma, T-Cell, Cutaneous	0.0139193304213256
DB00526	Oxaliplatin	DOID:299	Adenocarcinoma	0.013909622368577
DB08868	Fingolimod Hydrochloride	DOID:8552	Leukemia, Myelogenous, Chronic, BCR-ABL Positive	0.0138590018778084
DB02709	Resveratrol	DOID:8541	Sezary Syndrome	0.0137291424644351
DB00563	Methotrexate	DOID:0060061	Lymphoma, T-Cell, Cutaneous	0.0135873119842988
DB00307	Bexarotene	DOID:0060061	Lymphoma, T-Cell, Cutaneous	0.0134256764652275
DB02546	Vorinostat	DOID:0060061	Lymphoma, T-Cell, Cutaneous	0.0134032698381802
DB01169	Arsenic Trioxide	DOID:0060061	Lymphoma, T-Cell, Cutaneous	0.0133773440581834
DB00188	Bortezomib	DOID:4051	Rhabdomyosarcoma, Alveolar	0.013355861419337
DB00242	Cladribine	DOID:0060061	Lymphoma, T-Cell, Cutaneous	0.0133437025576756
DB01136	Carvedilol	DOID:3070	Glioma	0.0130890916524888
DB00553	Methoxsalen	DOID:0060061	Lymphoma, T-Cell, Cutaneous	0.0128835348682139
DB01211	Clarithromycin	DOID:9538	Multiple Myeloma	0.0125366517435381
DB01229	Paclitaxel	DOID:169	Neuroendocrine Tumors	0.0113575797496097
DB01268	Sunitinib	DOID:169	Neuroendocrine Tumors	0.0112469087320561
DB01590	Everolimus	DOID:169	Neuroendocrine Tumors	0.0107930371389093
DB00104	Octreotide	DOID:169	Neuroendocrine Tumors	0.0107050232072546
DB08901	ponatinib	DOID:8552	Leukemia, Myelogenous, Chronic, BCR-ABL Positive	0.0105443810416111
DB14545	hydrocortisone hemisuccinate	DOID:0060058	Lymphoma	0.0104507619346391
DB00398	Sorafenib	DOID:8552	Leukemia, Myelogenous, Chronic, BCR-ABL Positive	0.0103111403597233
DB04572	Thiotepa	DOID:8552	Leukemia, Myelogenous, Chronic, BCR-ABL Positive	0.0102921870580338
DB00531	Cyclophosphamide	DOID:8552	Leukemia, Myelogenous, Chronic, BCR-ABL Positive	0.0102796463287403
DB01005	Hydroxyurea	DOID:8552	Leukemia, Myelogenous, Chronic, BCR-ABL Positive	0.0102649912064104
DB00619	Imatinib Mesylate	DOID:8552	Leukemia, Myelogenous, Chronic, BCR-ABL Positive	0.0102572610842999
DB00755	Tretinoin	DOID:8552	Leukemia, Myelogenous, Chronic, BCR-ABL Positive	0.0102482945171262
DB00328	Indomethacin	DOID:8552	Leukemia, Myelogenous, Chronic, BCR-ABL Positive	0.0101856278663049
DB01262	Decitabine	DOID:8552	Leukemia, Myelogenous, Chronic, BCR-ABL Positive	0.0101451048784453
DB00541	Vincristine	DOID:8552	Leukemia, Myelogenous, Chronic, BCR-ABL Positive	0.010138443886139
DB00437	Allopurinol	DOID:8552	Leukemia, Myelogenous, Chronic, BCR-ABL Positive	0.010134685384708
DB01234	Dexamethasone	DOID:8552	Leukemia, Myelogenous, Chronic, BCR-ABL Positive	0.0100697270194011
DB01008	Busulfan	DOID:8552	Leukemia, Myelogenous, Chronic, BCR-ABL Positive	0.0100675621035943
DB02546	Vorinostat	DOID:8552	Leukemia, Myelogenous, Chronic, BCR-ABL Positive	0.0100384597028283
DB00188	Bortezomib	DOID:8552	Leukemia, Myelogenous, Chronic, BCR-ABL Positive	0.0100282739712904
DB01169	Arsenic Trioxide	DOID:8552	Leukemia, Myelogenous, Chronic, BCR-ABL Positive	0.0100125339209485
DB00627	Niacin	DOID:9119	Leukemia, Myeloid, Acute	0.00999136761710578
DB06287	temsirolimus	DOID:13515	Tuberous Sclerosis	0.00991570149829207
DB00675	Tamoxifen	DOID:1192	Nerve Sheath Neoplasms	0.0098892368930053
DB02709	Resveratrol	DOID:8552	Leukemia, Myelogenous, Chronic, BCR-ABL Positive	0.00981061040084002
DB00860	Prednisolone	DOID:8552	Leukemia, Myelogenous, Chronic, BCR-ABL Positive	0.00961686123190069
DB00744	zileuton	DOID:8552	Leukemia, Myelogenous, Chronic, BCR-ABL Positive	0.00958535558171008
DB00987	Cytarabine	DOID:8552	Leukemia, Myelogenous, Chronic, BCR-ABL Positive	0.00954867901362155
DB00309	Vindesine	DOID:8552	Leukemia, Myelogenous, Chronic, BCR-ABL Positive	0.00953444533529501
DB00877	Sirolimus	DOID:13515	Tuberous Sclerosis	0.00951717669007429
DB11251	Tocopherols	DOID:2645	Mesothelioma	0.00948259927676603
DB01590	Everolimus	DOID:13515	Tuberous Sclerosis	0.00905384622813371
DB00943	Zalcitabine	DOID:0060058	Lymphoma	0.00854164834188952
DB00254	Doxycycline	DOID:0060058	Lymphoma	0.0084760779395942
DB06510	muraglitazar	DOID:3382	Liposarcoma	0.00846029346923982
DB00398	Sorafenib	DOID:3382	Liposarcoma	0.00837417897065667
DB01229	Paclitaxel	DOID:3382	Liposarcoma	0.00830276393119927
DB00197	Troglitazone	DOID:3382	Liposarcoma	0.008119418953826
DB00959	Methylprednisolone	DOID:0060058	Lymphoma	0.00811034872544352
DB00220	Nelfinavir	DOID:3382	Liposarcoma	0.00805802135627248
DB00227	Lovastatin	DOID:0060058	Lymphoma	0.00803953544501928
DB04824	Phenolphthalein	DOID:0060058	Lymphoma	0.00802472794648942
DB00398	Sorafenib	DOID:9253	Gastrointestinal Stromal Tumors	0.0079922044351886
DB01168	Procarbazine	DOID:0060058	Lymphoma	0.00798270351052945
DB00851	Dacarbazine	DOID:4359	Melanoma, Amelanotic	0.00797170127163721
DB00619	Imatinib Mesylate	DOID:9253	Gastrointestinal Stromal Tumors	0.00793832515928366
DB01206	Lomustine	DOID:0060058	Lymphoma	0.0079038286185433
DB01041	Thalidomide	DOID:0060058	Lymphoma	0.00785191420100678
DB04572	Thiotepa	DOID:0060058	Lymphoma	0.00785084413040698
DB12662	naveglitazar	DOID:3382	Liposarcoma	0.00784794401361921
DB00531	Cyclophosphamide	DOID:0060058	Lymphoma	0.00783830340233709
DB00675	Tamoxifen	DOID:4359	Melanoma, Amelanotic	0.00783125875510276
DB01268	Sunitinib	DOID:9253	Gastrointestinal Stromal Tumors	0.00781011837860606
DB00563	Methotrexate	DOID:0060058	Lymphoma	0.00778115892154745
DB00541	Vincristine	DOID:4359	Melanoma, Amelanotic	0.0077334439453201
DB00290	Bleomycin	DOID:0060058	Lymphoma	0.00772879327912961
DB00997	Doxorubicin	DOID:0060058	Lymphoma	0.00771992003671534
DB01262	Decitabine	DOID:0060058	Lymphoma	0.00770376195231908
DB11672	Curcumin	DOID:0060058	Lymphoma	0.00770011985008095
DB00541	Vincristine	DOID:0060058	Lymphoma	0.00769710095967218
DB00136	Calcitriol	DOID:0060058	Lymphoma	0.00768794523729071
DB02994	Cacodylic Acid	DOID:0060058	Lymphoma	0.00767877780053188
DB00262	Carmustine	DOID:0060058	Lymphoma	0.00765898705371564
DB11663	2-(1H-indazol-4-yl)-6-(4-methanesulfonylpiperazin-1-ylmethyl)-4-morpholin-4-ylthieno(3,2-d)pyrimidine	DOID:9253	Gastrointestinal Stromal Tumors	0.0076578160204555
DB00650	Leucovorin	DOID:0060058	Lymphoma	0.007656912416031
DB01234	Dexamethasone	DOID:0060058	Lymphoma	0.00762838409196081
DB09073	palbociclib	DOID:3382	Liposarcoma	0.00760824988667857
DB00564	Carbamazepine	DOID:0060058	Lymphoma	0.0076019154383578
DB00445	Epirubicin	DOID:0060058	Lymphoma	0.00760093324033911
DB00188	Bortezomib	DOID:0060058	Lymphoma	0.00758693104454793
DB01181	Ifosfamide	DOID:0060058	Lymphoma	0.0075860154464768
DB08398	2-amino-1-methyl-6-phenylimidazo(4,5-b)pyridine	DOID:0060058	Lymphoma	0.00757875451806294
DB00993	Azathioprine	DOID:0060058	Lymphoma	0.00755909895930079
DB01115	Nifedipine	DOID:3068	Glioblastoma	0.00755875669621136
DB11663	2-(1H-indazol-4-yl)-6-(4-methanesulfonylpiperazin-1-ylmethyl)-4-morpholin-4-ylthieno(3,2-d)pyrimidine	DOID:0060058	Lymphoma	0.00753540901853916
DB06287	temsirolimus	DOID:3068	Glioblastoma	0.00753269480406576
DB00773	Etoposide	DOID:0060058	Lymphoma	0.00748697492490674
DB00959	Methylprednisolone	DOID:0060060	Lymphoma, Non-Hodgkin	0.00743016638760157
DB00255	Diethylstilbestrol	DOID:0060058	Lymphoma	0.00740933609654742
DB00688	Mycophenolic Acid	DOID:0060058	Lymphoma	0.00738609921570304
DB00313	Valproic Acid	DOID:3068	Glioblastoma	0.00737845646575568
DB00851	Dacarbazine	DOID:3068	Glioblastoma	0.00737235803545838
DB00291	Chlorambucil	DOID:0060058	Lymphoma	0.00737155572788045
DB01206	Lomustine	DOID:3068	Glioblastoma	0.0073408283690336
DB00252	Phenytoin	DOID:0060060	Lymphoma, Non-Hodgkin	0.00733728863155608
DB00305	Mitomycin	DOID:3068	Glioblastoma	0.00733066018477673
DB01168	Procarbazine	DOID:0060060	Lymphoma, Non-Hodgkin	0.00730252117269554
DB11094	Vitamin D	DOID:0060058	Lymphoma	0.00730124991148667
DB01041	Thalidomide	DOID:3068	Glioblastoma	0.00728891394961633
DB00762	Irinotecan	DOID:3068	Glioblastoma	0.00727094999810623
DB00444	Teniposide	DOID:3068	Glioblastoma	0.00726639677272872
DB00982	Isotretinoin	DOID:0060058	Lymphoma	0.0072642525458853
DB00970	Dactinomycin	DOID:3068	Glioblastoma	0.00726322073147495
DB13069	Nimustine	DOID:4359	Melanoma, Amelanotic	0.00725575304425624
DB00851	Dacarbazine	DOID:0060060	Lymphoma, Non-Hodgkin	0.00725517594646324
DB00608	Chloroquine	DOID:3068	Glioblastoma	0.00725325186887532
DB13323	Trichloroethylene	DOID:0060060	Lymphoma, Non-Hodgkin	0.0072505993375001
DB00755	Tretinoin	DOID:3068	Glioblastoma	0.00724395134108596
DB00635	Prednisone	DOID:0060060	Lymphoma, Non-Hodgkin	0.00723898546946294
DB01229	Paclitaxel	DOID:3068	Glioblastoma	0.00723538214303937
DB00431	Hexachlorocyclohexane	DOID:0060060	Lymphoma, Non-Hodgkin	0.00723500438670771
DB00441	gemcitabine	DOID:0060060	Lymphoma, Non-Hodgkin	0.00723347812050084
DB00829	Diazepam	DOID:3068	Glioblastoma	0.00723255086898727
DB00945	Aspirin	DOID:3068	Glioblastoma	0.00722868778957358
DB04216	Quercetin	DOID:3068	Glioblastoma	0.0072136161376391
DB06774	Capsaicin	DOID:3068	Glioblastoma	0.00720104300547225
DB00853	Temozolomide	DOID:3068	Glioblastoma	0.00719024566475651
DB00328	Indomethacin	DOID:3068	Glioblastoma	0.0071812846904467
DB00772	Malathion	DOID:0060060	Lymphoma, Non-Hodgkin	0.00718003274840456
DB01041	Thalidomide	DOID:0060060	Lymphoma, Non-Hodgkin	0.00717173186254166
DB04572	Thiotepa	DOID:0060060	Lymphoma, Non-Hodgkin	0.00717066179345315
DB00531	Cyclophosphamide	DOID:0060060	Lymphoma, Non-Hodgkin	0.00715812106508167
DB00997	Doxorubicin	DOID:3068	Glioblastoma	0.00715691978756111
DB01204	Mitoxantrone	DOID:0060058	Lymphoma	0.00715063495015993
DB00444	Teniposide	DOID:0060060	Lymphoma, Non-Hodgkin	0.00714921468413504
DB05076	Fenretinide	DOID:3068	Glioblastoma	0.00714012579640405
DB11672	Curcumin	DOID:3068	Glioblastoma	0.00713711960009238
DB01229	Paclitaxel	DOID:0060060	Lymphoma, Non-Hodgkin	0.00711820005504598
DB00987	Cytarabine	DOID:0060058	Lymphoma	0.00710733608701624
DB00563	Methotrexate	DOID:0060060	Lymphoma, Non-Hodgkin	0.00710097658351022
DB08865	Crizotinib	DOID:3068	Glioblastoma	0.0070970601629538
DB00262	Carmustine	DOID:3068	Glioblastoma	0.00709598680565443
DB00309	Vindesine	DOID:0060058	Lymphoma	0.00709310240768257
DB01234	Dexamethasone	DOID:3068	Glioblastoma	0.00706538384226479
DB09053	PCI 32765	DOID:1037	Leukemia, Lymphoid	0.00706221693330882
DB05424	Canertinib	DOID:3068	Glioblastoma	0.0070609258042375
DB00290	Bleomycin	DOID:0060060	Lymphoma, Non-Hodgkin	0.00704861093983138
DB00997	Doxorubicin	DOID:0060060	Lymphoma, Non-Hodgkin	0.00703973769879157
DB00188	Bortezomib	DOID:3068	Glioblastoma	0.0070239307956908
DB00541	Vincristine	DOID:0060060	Lymphoma, Non-Hodgkin	0.00701691862148373
DB00437	Allopurinol	DOID:0060060	Lymphoma, Non-Hodgkin	0.00701316012152525
DB01169	Arsenic Trioxide	DOID:3068	Glioblastoma	0.00700819074463293
DB00136	Calcitriol	DOID:0060060	Lymphoma, Non-Hodgkin	0.00700776289899424
DB00317	Gefitinib	DOID:3068	Glioblastoma	0.00699301077163311
DB00650	Leucovorin	DOID:0060060	Lymphoma, Non-Hodgkin	0.00697673007879645
DB01008	Busulfan	DOID:0060060	Lymphoma, Non-Hodgkin	0.00694603683923561
DB14085	Cadmium	DOID:0060060	Lymphoma, Non-Hodgkin	0.00693694850220555
DB00795	Sulfasalazine	DOID:3068	Glioblastoma	0.00692316599471681
DB00445	Epirubicin	DOID:0060060	Lymphoma, Non-Hodgkin	0.00692075090299099
DB01143	Amifostine	DOID:0060060	Lymphoma, Non-Hodgkin	0.00691628427016727
DB01181	Ifosfamide	DOID:0060060	Lymphoma, Non-Hodgkin	0.00690583311076015
DB00993	Azathioprine	DOID:0060060	Lymphoma, Non-Hodgkin	0.00687891662082268
DB01645	Genistein	DOID:3068	Glioblastoma	0.00686092453985126
DB09110	Mesna	DOID:0060060	Lymphoma, Non-Hodgkin	0.00682789624482216
DB00773	Etoposide	DOID:0060060	Lymphoma, Non-Hodgkin	0.00680679258969057
DB00624	Testosterone	DOID:3068	Glioblastoma	0.00680672570102586
DB02709	Resveratrol	DOID:3068	Glioblastoma	0.00680626722507854
DB02169	Okadaic Acid	DOID:3068	Glioblastoma	0.00671689565746419
DB01042	Melphalan	DOID:3068	Glioblastoma	0.00669647558872138
DB00755	Tretinoin	DOID:9206	Barrett Esophagus	0.00669613431747123
DB00291	Chlorambucil	DOID:0060060	Lymphoma, Non-Hodgkin	0.00669137339010056
DB00624	Testosterone	DOID:0060060	Lymphoma, Non-Hodgkin	0.00668954361132906
DB02709	Resveratrol	DOID:0060060	Lymphoma, Non-Hodgkin	0.00668908513682237
DB01030	Topotecan	DOID:3068	Glioblastoma	0.00665901138853192
DB13069	Nimustine	DOID:3068	Glioblastoma	0.00665640980898601
DB13424	DDT	DOID:0060060	Lymphoma, Non-Hodgkin	0.00662729471396711
DB00959	Methylprednisolone	DOID:8543	Hodgkin Disease	0.00658925553663153
DB12445	nitroaspirin	DOID:9206	Barrett Esophagus	0.00658265469450586
DB01042	Melphalan	DOID:0060060	Lymphoma, Non-Hodgkin	0.00657929350104785
DB01030	Topotecan	DOID:0060060	Lymphoma, Non-Hodgkin	0.0065418292983555
DB00309	Vindesine	DOID:3068	Glioblastoma	0.00653010215857552
DB00888	Mechlorethamine	DOID:8543	Hodgkin Disease	0.00652464456981022
DB00428	Streptozocin	DOID:8543	Hodgkin Disease	0.00651667744804856
DB00252	Phenytoin	DOID:8543	Hodgkin Disease	0.00649637778083439
DB00860	Prednisolone	DOID:0060060	Lymphoma, Non-Hodgkin	0.00649533596625234
DB01204	Mitoxantrone	DOID:0060060	Lymphoma, Non-Hodgkin	0.00647045261177342
DB00694	Daunorubicin	DOID:0060060	Lymphoma, Non-Hodgkin	0.006463250819495
DB01168	Procarbazine	DOID:8543	Hodgkin Disease	0.00646161032149529
DB00987	Cytarabine	DOID:0060060	Lymphoma, Non-Hodgkin	0.00642715374923091
DB00851	Dacarbazine	DOID:8543	Hodgkin Disease	0.00641426509643788
DB00309	Vindesine	DOID:0060060	Lymphoma, Non-Hodgkin	0.0064129200702862
DB00635	Prednisone	DOID:8543	Hodgkin Disease	0.00639807461764113
DB00441	gemcitabine	DOID:8543	Hodgkin Disease	0.00639256727095865
DB01206	Lomustine	DOID:8543	Hodgkin Disease	0.00638273542977119
DB04572	Thiotepa	DOID:8543	Hodgkin Disease	0.00632975094246263
DB00531	Cyclophosphamide	DOID:8543	Hodgkin Disease	0.00631721021324443
DB00444	Teniposide	DOID:8543	Hodgkin Disease	0.0063083038332084
DB00928	Azacitidine	DOID:285	Leukemia, Hairy Cell	0.00629728349592878
DB00242	Cladribine	DOID:285	Leukemia, Hairy Cell	0.00627489042320245
DB00563	Methotrexate	DOID:8543	Hodgkin Disease	0.00626006573235543
DB00290	Bleomycin	DOID:8543	Hodgkin Disease	0.00620770008852172
DB00997	Doxorubicin	DOID:8543	Hodgkin Disease	0.00619882684909328
DB00541	Vincristine	DOID:8543	Hodgkin Disease	0.00617600776989729
DB00262	Carmustine	DOID:8543	Hodgkin Disease	0.00613789386532109
DB00650	Leucovorin	DOID:8543	Hodgkin Disease	0.00613581922682976
DB01168	Procarbazine	DOID:0050902	Medulloblastoma	0.00613045440406741
DB01008	Busulfan	DOID:8543	Hodgkin Disease	0.00610512598689955
DB00603	Medroxyprogesterone Acetate	DOID:3007	Carcinoma, Ductal	0.00608768009102195
DB00445	Epirubicin	DOID:8543	Hodgkin Disease	0.00607984005194456
DB01181	Ifosfamide	DOID:8543	Hodgkin Disease	0.00606492225831473
DB00398	Sorafenib	DOID:0050902	Medulloblastoma	0.0060175483270311
DB04572	Thiotepa	DOID:0050902	Medulloblastoma	0.00599859502464344
DB00531	Cyclophosphamide	DOID:0050902	Medulloblastoma	0.00598605429614568
DB00773	Etoposide	DOID:8543	Hodgkin Disease	0.00596588173844486
DB00783	Estradiol	DOID:0050902	Medulloblastoma	0.00595888631791791
DB00755	Tretinoin	DOID:0050902	Medulloblastoma	0.00595470248527524
DB00563	Methotrexate	DOID:0050902	Medulloblastoma	0.00592890981501298
DB00853	Temozolomide	DOID:0050902	Medulloblastoma	0.00590099680790306
DB00541	Vincristine	DOID:0050902	Medulloblastoma	0.00584485185237132
DB00262	Carmustine	DOID:0050902	Medulloblastoma	0.00580673794893643
DB00650	Leucovorin	DOID:0050902	Medulloblastoma	0.00580466331048873
DB01008	Busulfan	DOID:0050902	Medulloblastoma	0.0057739700707024
DB02546	Vorinostat	DOID:0050902	Medulloblastoma	0.00574486766868226
DB01042	Melphalan	DOID:8543	Hodgkin Disease	0.00573838264905818
DB00188	Bortezomib	DOID:0050902	Medulloblastoma	0.00573468194002274
DB01169	Arsenic Trioxide	DOID:0050902	Medulloblastoma	0.0057189418888382
DB00570	Vinblastine	DOID:8543	Hodgkin Disease	0.00568337141135949
DB00860	Prednisolone	DOID:8543	Hodgkin Disease	0.00565442511505848
DB00399	Zoledronic Acid	DOID:4305	Giant Cell Tumor of Bone	0.00565422885225502
DB00773	Etoposide	DOID:0050902	Medulloblastoma	0.00563472582121821
DB01204	Mitoxantrone	DOID:8543	Hodgkin Disease	0.0056295417612226
DB00987	Cytarabine	DOID:8543	Hodgkin Disease	0.00558624289669945
DB00309	Vindesine	DOID:8543	Hodgkin Disease	0.00557200921875605
DB02709	Resveratrol	DOID:3007	Carcinoma, Ductal	0.00556706228133058
DB01042	Melphalan	DOID:0050902	Medulloblastoma	0.00540722673205801
DB01115	Nifedipine	DOID:127	Choroid Neoplasms	0.00537748759844885
DB00987	Cytarabine	DOID:0050902	Medulloblastoma	0.00525508698116833
DB00630	Alendronate	DOID:4305	Giant Cell Tumor of Bone	0.00520568039828722
DB00996	Gabapentin	DOID:127	Choroid Neoplasms	0.00520046367820647
DB00007	Leuprolide	DOID:127	Choroid Neoplasms	0.00517117242475834
DB00783	Estradiol	DOID:127	Choroid Neoplasms	0.00506686607769751
DB00675	Tamoxifen	DOID:127	Choroid Neoplasms	0.00505064642300395
DB00396	Progesterone	DOID:127	Choroid Neoplasms	0.00499094270011796
DB00531	Cyclophosphamide	DOID:3347	Neoplasms, Bone Tissue	0.00495992052585575
DB11672	Curcumin	DOID:127	Choroid Neoplasms	0.00495585050609931
DB00925	Phenoxybenzamine	DOID:127	Choroid Neoplasms	0.00495362877155977
DB00282	Pamidronate	DOID:4305	Giant Cell Tumor of Bone	0.00493351175438611
DB00636	Clofibrate	DOID:127	Choroid Neoplasms	0.00492478978488525
DB15304	Carrageenan	DOID:3355	Fibrosarcoma	0.00490231052309425
DB00997	Doxorubicin	DOID:3347	Neoplasms, Bone Tissue	0.00484153715969687
DB00541	Vincristine	DOID:3347	Neoplasms, Bone Tissue	0.00481871808296724
DB00481	Raloxifene Hydrochloride	DOID:127	Choroid Neoplasms	0.00478438679200127
DB08901	ponatinib	DOID:9119	Leukemia, Myeloid, Acute	0.00477252709912573
DB01645	Genistein	DOID:127	Choroid Neoplasms	0.00467965544338216
DB00255	Diethylstilbestrol	DOID:127	Choroid Neoplasms	0.00466506675029737
DB00313	Valproic Acid	DOID:9119	Leukemia, Myeloid, Acute	0.00461094570006281
DB00603	Medroxyprogesterone Acetate	DOID:3319	Lymphangioleiomyomatosis	0.00460553566434002
DB00635	Prednisone	DOID:9119	Leukemia, Myeloid, Acute	0.00458865679220027
DB00603	Medroxyprogesterone Acetate	DOID:9119	Leukemia, Myeloid, Acute	0.00455937427074298
DB12429	2-(2-chloro-4-iodophenylamino)-N-cyclopropylmethoxy-3,4-difluorobenzamide	DOID:9119	Leukemia, Myeloid, Acute	0.00454826170167937
DB00398	Sorafenib	DOID:9119	Leukemia, Myeloid, Acute	0.00453928641891759
DB01041	Thalidomide	DOID:9119	Leukemia, Myeloid, Acute	0.0045214031862561
DB00531	Cyclophosphamide	DOID:9119	Leukemia, Myeloid, Acute	0.00450779238838033
DB00762	Irinotecan	DOID:9119	Leukemia, Myeloid, Acute	0.00450343923293911
DB01005	Hydroxyurea	DOID:9119	Leukemia, Myeloid, Acute	0.00449313726608441
DB00608	Chloroquine	DOID:9119	Leukemia, Myeloid, Acute	0.0044857411025429
DB00755	Tretinoin	DOID:9119	Leukemia, Myeloid, Acute	0.00447644057604673
DB01229	Paclitaxel	DOID:9119	Leukemia, Myeloid, Acute	0.00446787137805509
DB00563	Methotrexate	DOID:9119	Leukemia, Myeloid, Acute	0.00445064790693888
DB00812	Phenylbutazone	DOID:9119	Leukemia, Myeloid, Acute	0.00443749380450625
DB00328	Indomethacin	DOID:9119	Leukemia, Myeloid, Acute	0.00441377392508607
DB00997	Doxorubicin	DOID:9119	Leukemia, Myeloid, Acute	0.00438940902186196
DB00523	Alitretinoin	DOID:9119	Leukemia, Myeloid, Acute	0.00438204636432765
DB01262	Decitabine	DOID:9119	Leukemia, Myeloid, Acute	0.00437325093734269
DB00541	Vincristine	DOID:9119	Leukemia, Myeloid, Acute	0.00436658994496358
DB00437	Allopurinol	DOID:9119	Leukemia, Myeloid, Acute	0.0043628314433392
DB00136	Calcitriol	DOID:9119	Leukemia, Myeloid, Acute	0.00435743422180828
DB06825	Triptorelin Pamoate	DOID:127	Choroid Neoplasms	0.00434407558674515
DB08865	Crizotinib	DOID:9119	Leukemia, Myeloid, Acute	0.00432954939750779
DB01234	Dexamethasone	DOID:9119	Leukemia, Myeloid, Acute	0.00429787307596257
DB01008	Busulfan	DOID:9119	Leukemia, Myeloid, Acute	0.00429570816215413
DB03496	alvocidib	DOID:9119	Leukemia, Myeloid, Acute	0.00429557664592034
DB00197	Troglitazone	DOID:9119	Leukemia, Myeloid, Acute	0.00428452640080639
DB00188	Bortezomib	DOID:9119	Leukemia, Myeloid, Acute	0.00425642003020926
DB01181	Ifosfamide	DOID:9119	Leukemia, Myeloid, Acute	0.00425550443233396
DB00302	Tranexamic Acid	DOID:127	Choroid Neoplasms	0.0042549517003444
DB01169	Arsenic Trioxide	DOID:9119	Leukemia, Myeloid, Acute	0.00424067997950677
DB00928	Azacitidine	DOID:9119	Leukemia, Myeloid, Acute	0.00422943155371419
DB00242	Cladribine	DOID:9119	Leukemia, Myeloid, Acute	0.00420703848095033
DB00773	Etoposide	DOID:9119	Leukemia, Myeloid, Acute	0.00415646391237994
DB01393	Bezafibrate	DOID:9119	Leukemia, Myeloid, Acute	0.00414084940336884
DB00746	Deferoxamine	DOID:9119	Leukemia, Myeloid, Acute	0.00409961800252506
DB01188	Ciclopirox	DOID:9119	Leukemia, Myeloid, Acute	0.00408075437647009
DB00276	Amsacrine	DOID:9119	Leukemia, Myeloid, Acute	0.0040794784540945
DB01406	Danazol	DOID:127	Choroid Neoplasms	0.00407158370038673
DB02709	Resveratrol	DOID:9119	Leukemia, Myeloid, Acute	0.00403875645935008
DB11094	Vitamin D	DOID:9119	Leukemia, Myeloid, Acute	0.0039707388966555
DB02546	Vorinostat	DOID:3246	Rhabdomyosarcoma, Embryonal	0.0039603262090509
DB00188	Bortezomib	DOID:3246	Rhabdomyosarcoma, Embryonal	0.00395014047735758
DB12025	triptolide	DOID:9119	Leukemia, Myeloid, Acute	0.00392881905714464
DB11616	pirarubicin	DOID:9119	Leukemia, Myeloid, Acute	0.00390350888559995
DB00860	Prednisolone	DOID:9119	Leukemia, Myeloid, Acute	0.0038450072903628
DB01204	Mitoxantrone	DOID:9119	Leukemia, Myeloid, Acute	0.00382012393464486
DB00694	Daunorubicin	DOID:9119	Leukemia, Myeloid, Acute	0.00381292214156087
DB00987	Cytarabine	DOID:9119	Leukemia, Myeloid, Acute	0.00377682507156856
DB09073	palbociclib	DOID:9119	Leukemia, Myeloid, Acute	0.00377335733382999
DB00959	Methylprednisolone	DOID:171	Neuroectodermal Tumors	0.0035309840026893
DB01701	propylene dichloride	DOID:4928	Cholangiocarcinoma	0.00344444848313588
DB09153	Sodium Chloride	DOID:899	Cervical Intraepithelial Neoplasia	0.00342235830941078
DB01174	Phenobarbital	DOID:4928	Cholangiocarcinoma	0.00335118957397567
DB01041	Thalidomide	DOID:4928	Cholangiocarcinoma	0.00330744107390318
DB04572	Thiotepa	DOID:171	Neuroectodermal Tumors	0.00327147940727051
DB00531	Cyclophosphamide	DOID:171	Neuroectodermal Tumors	0.00325893867916543
DB01065	Melatonin	DOID:4928	Cholangiocarcinoma	0.00325650716827169
DB00762	Irinotecan	DOID:171	Neuroectodermal Tumors	0.00325458552465668
DB00563	Methotrexate	DOID:4928	Cholangiocarcinoma	0.00323668579361385
DB00563	Methotrexate	DOID:171	Neuroectodermal Tumors	0.00320179419735117
DB00541	Vincristine	DOID:171	Neuroectodermal Tumors	0.00311773623559791
DB00262	Carmustine	DOID:4928	Cholangiocarcinoma	0.00311451392755884
DB00635	Prednisone	DOID:8584	Burkitt Lymphoma	0.00308104804219738
DB00531	Cyclophosphamide	DOID:8584	Burkitt Lymphoma	0.00300018363872572
DB00806	Pentoxifylline	DOID:1037	Leukemia, Lymphoid	0.00295634675712247
DB00563	Methotrexate	DOID:8584	Burkitt Lymphoma	0.00294303915811905
DB00997	Doxorubicin	DOID:8584	Burkitt Lymphoma	0.00288180027301715
DB00541	Vincristine	DOID:8584	Burkitt Lymphoma	0.0028589811943141
DB01168	Procarbazine	DOID:3069	Astrocytoma	0.00282575736543357
DB00864	Tacrolimus	DOID:707	Lymphoma, B-Cell	0.0028239202277262
DB01168	Procarbazine	DOID:707	Lymphoma, B-Cell	0.00281985555870958
DB00650	Leucovorin	DOID:8584	Burkitt Lymphoma	0.0028187926531295
DB01234	Dexamethasone	DOID:8584	Burkitt Lymphoma	0.00279026432800416
DB13323	Trichloroethylene	DOID:3069	Astrocytoma	0.00277383553137183
DB00635	Prednisone	DOID:1037	Leukemia, Lymphoid	0.00276233720688451
DB00635	Prednisone	DOID:707	Lymphoma, B-Cell	0.00275631985483798
DB00531	Cyclophosphamide	DOID:4236	Carcinosarcoma	0.00275492175473807
DB01181	Ifosfamide	DOID:8584	Burkitt Lymphoma	0.00274789568446082
DB01206	Lomustine	DOID:3069	Astrocytoma	0.00274688247368864
DB00313	Valproic Acid	DOID:3247	Rhabdomyosarcoma	0.00274444214311336
DB00851	Dacarbazine	DOID:3247	Rhabdomyosarcoma	0.00273834371343589
DB01169	Arsenic Trioxide	DOID:8584	Burkitt Lymphoma	0.0027330712305465
DB01168	Procarbazine	DOID:4844	Ependymoma	0.00269648915817834
DB04572	Thiotepa	DOID:1037	Leukemia, Lymphoid	0.00269401353083653
DB04216	Quercetin	DOID:4236	Carcinosarcoma	0.00269323473927635
DB04690	Camptothecin	DOID:1037	Leukemia, Lymphoid	0.00268798015999399
DB00531	Cyclophosphamide	DOID:1037	Leukemia, Lymphoid	0.0026814728023084
DB00531	Cyclophosphamide	DOID:707	Lymphoma, B-Cell	0.00267545545002173
DB09110	Mesna	DOID:8584	Burkitt Lymphoma	0.0026699588188086
DB01005	Hydroxyurea	DOID:1037	Leukemia, Lymphoid	0.00266681767936588
DB00773	Etoposide	DOID:8584	Burkitt Lymphoma	0.00264885516407892
DB01229	Paclitaxel	DOID:1037	Leukemia, Lymphoid	0.00264155179220509
DB00531	Cyclophosphamide	DOID:3247	Rhabdomyosarcoma	0.00264128883051423
DB00762	Irinotecan	DOID:3247	Rhabdomyosarcoma	0.00263693567691852
DB00970	Dactinomycin	DOID:3247	Rhabdomyosarcoma	0.00262920640924452
DB00563	Methotrexate	DOID:1037	Leukemia, Lymphoid	0.00262432832135733
DB00563	Methotrexate	DOID:707	Lymphoma, B-Cell	0.00261831096989967
DB00783	Estradiol	DOID:3247	Rhabdomyosarcoma	0.00261412085226136
DB00755	Tretinoin	DOID:3247	Rhabdomyosarcoma	0.0026099370188975
DB00277	Theophylline	DOID:1037	Leukemia, Lymphoid	0.00260821041804687
DB00853	Temozolomide	DOID:3069	Astrocytoma	0.00259629976881398
DB00563	Methotrexate	DOID:3247	Rhabdomyosarcoma	0.00258414434999948
DB00126	Ascorbic Acid	DOID:1037	Leukemia, Lymphoid	0.00258386236737956
DB01041	Thalidomide	DOID:4844	Ependymoma	0.00256569984862714
DB00997	Doxorubicin	DOID:1037	Leukemia, Lymphoid	0.00256308943668032
DB00997	Doxorubicin	DOID:707	Lymphoma, B-Cell	0.00255707208384675
DB00541	Vincristine	DOID:1037	Leukemia, Lymphoid	0.00254027035884935
DB00541	Vincristine	DOID:3069	Astrocytoma	0.0025401548141492
DB00437	Allopurinol	DOID:1037	Leukemia, Lymphoid	0.00253651185926234
DB08059	Wortmannin	DOID:299	Adenocarcinoma	0.00253431662110298
DB00541	Vincristine	DOID:707	Lymphoma, B-Cell	0.00253425300596882
DB00136	Calcitriol	DOID:1037	Leukemia, Lymphoid	0.00253111463725524
DB00997	Doxorubicin	DOID:3247	Rhabdomyosarcoma	0.00252290546528827
DB09153	Sodium Chloride	DOID:299	Adenocarcinoma	0.00252214235120168
DB01262	Decitabine	DOID:3247	Rhabdomyosarcoma	0.00250674737985118
DB00428	Streptozocin	DOID:299	Adenocarcinoma	0.00250519663131026
DB00262	Carmustine	DOID:3069	Astrocytoma	0.00250204090943489
DB00541	Vincristine	DOID:3247	Rhabdomyosarcoma	0.00250008638718285
DB08398	2-amino-1-methyl-6-phenylimidazo(4,5-b)pyridine	DOID:4236	Carcinosarcoma	0.00249537287025342
DB00563	Methotrexate	DOID:4844	Ependymoma	0.00249494456914628
DB03496	alvocidib	DOID:1037	Leukemia, Lymphoid	0.00246925705949324
DB01008	Busulfan	DOID:707	Lymphoma, B-Cell	0.00246337122571554
DB03496	alvocidib	DOID:707	Lymphoma, B-Cell	0.00246323970884926
DB00890	Dienestrol	DOID:299	Adenocarcinoma	0.00245278627773456
DB01168	Procarbazine	DOID:299	Adenocarcinoma	0.00245012950546205
DB13182	daidzein	DOID:299	Adenocarcinoma	0.00244622030520352
DB02546	Vorinostat	DOID:707	Lymphoma, B-Cell	0.00243426882245373
DB00188	Bortezomib	DOID:707	Lymphoma, B-Cell	0.0024240830940389
DB01181	Ifosfamide	DOID:707	Lymphoma, B-Cell	0.00242316749547605
DB01042	Melphalan	DOID:8584	Burkitt Lymphoma	0.00242135607536503
DB01169	Arsenic Trioxide	DOID:1037	Leukemia, Lymphoid	0.00241436039489523
DB00996	Gabapentin	DOID:299	Adenocarcinoma	0.00241215901862254
DB00541	Vincristine	DOID:4844	Ependymoma	0.00241088660582705
DB00313	Valproic Acid	DOID:299	Adenocarcinoma	0.002408882709444
DB00851	Dacarbazine	DOID:299	Adenocarcinoma	0.00240278428167489
DB00741	Hydrocortisone	DOID:8584	Burkitt Lymphoma	0.00239836487735051
DB00993	Azathioprine	DOID:707	Lymphoma, B-Cell	0.00239625100710366
DB11716	Misonidazole	DOID:299	Adenocarcinoma	0.00239185381951464
DB01229	Paclitaxel	DOID:2994	Neoplasms, Germ Cell and Embryonal	0.00239156418078018
DB00188	Bortezomib	DOID:3247	Rhabdomyosarcoma	0.00238991647257763
DB01181	Ifosfamide	DOID:3247	Rhabdomyosarcoma	0.00238900087562349
DB00635	Prednisone	DOID:299	Adenocarcinoma	0.0023865938022673
DB00007	Leuprolide	DOID:299	Adenocarcinoma	0.00238286776523272
DB00441	gemcitabine	DOID:299	Adenocarcinoma	0.00238108645299822
DB00242	Cladribine	DOID:1037	Leukemia, Lymphoid	0.00238071889577745
DB00242	Cladribine	DOID:707	Lymphoma, B-Cell	0.00237470154344227
DB00262	Carmustine	DOID:4844	Ependymoma	0.0023727727032487
DB11663	2-(1H-indazol-4-yl)-6-(4-methanesulfonylpiperazin-1-ylmethyl)-4-morpholin-4-ylthieno(3,2-d)pyrimidine	DOID:707	Lymphoma, B-Cell	0.00237256106631183
DB01174	Phenobarbital	DOID:299	Adenocarcinoma	0.00236308869644846
DB00305	Mitomycin	DOID:299	Adenocarcinoma	0.00236108642916538
DB00603	Medroxyprogesterone Acetate	DOID:299	Adenocarcinoma	0.00235731128010346
DB00641	Simvastatin	DOID:707	Lymphoma, B-Cell	0.00234830136920099
DB11663	2-(1H-indazol-4-yl)-6-(4-methanesulfonylpiperazin-1-ylmethyl)-4-morpholin-4-ylthieno(3,2-d)pyrimidine	DOID:3247	Rhabdomyosarcoma	0.00233839444600175
DB00860	Prednisolone	DOID:8584	Burkitt Lymphoma	0.00233739853991404
DB00361	Vinorelbine	DOID:299	Adenocarcinoma	0.00233092115356703
DB00773	Etoposide	DOID:3069	Astrocytoma	0.00233002878216986
DB06287	temsirolimus	DOID:2645	Mesothelioma	0.00232771459346375
DB00773	Etoposide	DOID:707	Lymphoma, B-Cell	0.00232412697498401
DB00290	Bleomycin	DOID:2994	Neoplasms, Germ Cell and Embryonal	0.00232197506625125
DB09110	Mesna	DOID:3247	Rhabdomyosarcoma	0.00231106401055662
DB00531	Cyclophosphamide	DOID:299	Adenocarcinoma	0.00230572939706924
DB00694	Daunorubicin	DOID:8584	Burkitt Lymphoma	0.00230531339300915
DB00762	Irinotecan	DOID:299	Adenocarcinoma	0.0023013762430934
DB00293	raltitrexed	DOID:299	Adenocarcinoma	0.00229518651477034
DB00763	Methimazole	DOID:299	Adenocarcinoma	0.00229272629275784
DB01005	Hydroxyurea	DOID:299	Adenocarcinoma	0.00229107427513025
DB00773	Etoposide	DOID:3247	Rhabdomyosarcoma	0.00228996035392042
DB14574	Cobalt	DOID:3247	Rhabdomyosarcoma	0.00228927542315765
DB07232	veliparib	DOID:299	Adenocarcinoma	0.00228419832201426
DB00783	Estradiol	DOID:299	Adenocarcinoma	0.00227856141789301
DB00987	Cytarabine	DOID:8584	Burkitt Lymphoma	0.00226921632381987
DB01065	Melatonin	DOID:299	Adenocarcinoma	0.00226840629181807
DB01229	Paclitaxel	DOID:299	Adenocarcinoma	0.00226580838804074
DB00675	Tamoxifen	DOID:299	Adenocarcinoma	0.00226234176424872
DB04827	Urethane	DOID:299	Adenocarcinoma	0.00226105519632385
DB00945	Aspirin	DOID:299	Adenocarcinoma	0.00225911403468154
DB00050	cetrorelix	DOID:9538	Multiple Myeloma	0.00225244249782569
DB00563	Methotrexate	DOID:299	Adenocarcinoma	0.00224858491710194
DB04743	nimesulide	DOID:299	Adenocarcinoma	0.0022385127991969
DB01168	Procarbazine	DOID:3181	Oligodendroglioma	0.00223019302866844
DB00688	Mycophenolic Acid	DOID:707	Lymphoma, B-Cell	0.00222325126466832
DB00291	Chlorambucil	DOID:1037	Leukemia, Lymphoid	0.00221472512761805
DB01188	Ciclopirox	DOID:3247	Rhabdomyosarcoma	0.00221425082107423
DB02709	Resveratrol	DOID:1037	Leukemia, Lymphoid	0.00221243687488253
DB00328	Indomethacin	DOID:299	Adenocarcinoma	0.00221171093559341
DB02709	Resveratrol	DOID:707	Lymphoma, B-Cell	0.00220641952272498
DB00396	Progesterone	DOID:299	Adenocarcinoma	0.00220263804024073
DB03568	Butyric Acid	DOID:299	Adenocarcinoma	0.00219721939518974
DB00997	Doxorubicin	DOID:299	Adenocarcinoma	0.00218734603230547
DB01181	Ifosfamide	DOID:2994	Neoplasms, Germ Cell and Embryonal	0.00217919723526266
DB05076	Fenretinide	DOID:299	Adenocarcinoma	0.0021705520403677
DB00482	Celecoxib	DOID:299	Adenocarcinoma	0.00216467353139609
DB00541	Vincristine	DOID:299	Adenocarcinoma	0.00216452695540886
DB00959	Methylprednisolone	DOID:9538	Multiple Myeloma	0.00215539691591953
DB01206	Lomustine	DOID:3181	Oligodendroglioma	0.00215131813700941
DB00441	gemcitabine	DOID:2645	Mesothelioma	0.00214567999979092
DB00554	Piroxicam	DOID:2645	Mesothelioma	0.00213089962758522
DB08865	Crizotinib	DOID:299	Adenocarcinoma	0.00212748640861032
DB00262	Carmustine	DOID:299	Adenocarcinoma	0.00212641305039112
DB00650	Leucovorin	DOID:299	Adenocarcinoma	0.00212433841086795
DB00227	Lovastatin	DOID:4235	Sarcoma	0.00211087471099707
DB12881	indole-3-carbinol	DOID:5119	Ovarian Cysts	0.002110069657763
DB00428	Streptozocin	DOID:4235	Sarcoma	0.00210910990393425
DB01380	Cortisone	DOID:299	Adenocarcinoma	0.00210513822673102
DB00398	Sorafenib	DOID:2645	Mesothelioma	0.00210181697355721
DB04572	Thiotepa	DOID:3181	Oligodendroglioma	0.00209833364916189
DB00183	Pentagastrin	DOID:299	Adenocarcinoma	0.00209736523918233
DB01042	Melphalan	DOID:707	Lymphoma, B-Cell	0.00209662788644421
DB00361	Vinorelbine	DOID:2645	Mesothelioma	0.00209551469901542
DB00201	Caffeine	DOID:299	Adenocarcinoma	0.00208467148937369
DB01041	Thalidomide	DOID:2645	Mesothelioma	0.00208393374234677
DB00762	Irinotecan	DOID:3181	Oligodendroglioma	0.00208143976585056
DB00773	Etoposide	DOID:2994	Neoplasms, Germ Cell and Embryonal	0.00208015671474265
DB04930	Permethrin	DOID:9538	Multiple Myeloma	0.00207381149484669
DB02546	Vorinostat	DOID:299	Adenocarcinoma	0.00206454277135964
DB00252	Phenytoin	DOID:9538	Multiple Myeloma	0.00206251915930005
DB01042	Melphalan	DOID:3247	Rhabdomyosarcoma	0.00206246126657644
DB00293	raltitrexed	DOID:2645	Mesothelioma	0.00205978006186663
DB01181	Ifosfamide	DOID:299	Adenocarcinoma	0.00205344144127289
DB00619	Imatinib Mesylate	DOID:2645	Mesothelioma	0.00204793769728467
DB08398	2-amino-1-methyl-6-phenylimidazo(4,5-b)pyridine	DOID:299	Adenocarcinoma	0.00204618051269173
DB08828	HhAntag691	DOID:2512	Basal Cell Nevus Syndrome	0.00204531100440613
DB00741	Hydrocortisone	DOID:3247	Rhabdomyosarcoma	0.00203947006831467
DB01169	Arsenic Trioxide	DOID:299	Adenocarcinoma	0.00203861698921853
DB01229	Paclitaxel	DOID:2645	Mesothelioma	0.00203040193430942
DB01168	Procarbazine	DOID:9538	Multiple Myeloma	0.00202775170107406
DB00993	Azathioprine	DOID:299	Adenocarcinoma	0.00202652495362548
DB00945	Aspirin	DOID:2645	Mesothelioma	0.00202370758108177
DB00317	Gefitinib	DOID:299	Adenocarcinoma	0.00202343701569657
DB00860	Prednisolone	DOID:707	Lymphoma, B-Cell	0.00201267035182456
DB00570	Vinblastine	DOID:3247	Rhabdomyosarcoma	0.00200745002817531
DB00851	Dacarbazine	DOID:4235	Sarcoma	0.00200669755085086
DB00853	Temozolomide	DOID:3181	Oligodendroglioma	0.00200073543157314
DB01204	Mitoxantrone	DOID:1037	Leukemia, Lymphoid	0.0019938043492465
DB04960	tipifarnib	DOID:9538	Multiple Myeloma	0.00198488104236876
DB00399	Zoledronic Acid	DOID:2645	Mesothelioma	0.0019786033784333
DB01436	alfacalcidol	DOID:299	Adenocarcinoma	0.00197748480464571
DB00635	Prednisone	DOID:9538	Multiple Myeloma	0.00196421599677015
DB00783	Estradiol	DOID:5119	Ovarian Cysts	0.00196289497005613
DB00603	Medroxyprogesterone Acetate	DOID:4235	Sarcoma	0.00196122455204877
DB00441	gemcitabine	DOID:9538	Multiple Myeloma	0.00195870864870301
DB00773	Etoposide	DOID:299	Adenocarcinoma	0.00195440092245796
DB01204	Mitoxantrone	DOID:3247	Rhabdomyosarcoma	0.00195362037762797
DB00997	Doxorubicin	DOID:2645	Mesothelioma	0.00195193957894229
DB00987	Cytarabine	DOID:1037	Leukemia, Lymphoid	0.0019505054868763
DB00675	Tamoxifen	DOID:5119	Ovarian Cysts	0.00194667531601361
DB00530	Erlotinib Hydrochloride	DOID:299	Adenocarcinoma	0.00194466461960512
DB00541	Vincristine	DOID:3181	Oligodendroglioma	0.00194459047657963
DB00987	Cytarabine	DOID:707	Lymphoma, B-Cell	0.00194448813531117
DB00357	Aminoglutethimide	DOID:299	Adenocarcinoma	0.001937560274713
DB05076	Fenretinide	DOID:2645	Mesothelioma	0.00193514558806412
DB06543	astaxanthine	DOID:299	Adenocarcinoma	0.00193376131755507
DB11672	Curcumin	DOID:2645	Mesothelioma	0.00193213939158093
DB00877	Sirolimus	DOID:2645	Mesothelioma	0.00192918978604333
DB00859	Penicillamine	DOID:2645	Mesothelioma	0.00192390246273249
DB00987	Cytarabine	DOID:3247	Rhabdomyosarcoma	0.00191032151563619
DB00531	Cyclophosphamide	DOID:4235	Sarcoma	0.00190964266782439
DB00882	Clomiphene	DOID:299	Adenocarcinoma	0.00190787908703859
DB00262	Carmustine	DOID:3181	Oligodendroglioma	0.00190647657367576
DB01041	Thalidomide	DOID:9538	Multiple Myeloma	0.00189696239085729
DB04572	Thiotepa	DOID:9538	Multiple Myeloma	0.00189589232148146
DB01645	Genistein	DOID:299	Adenocarcinoma	0.00189135078367336
DB00396	Progesterone	DOID:5119	Ovarian Cysts	0.00188697159212264
DB00531	Cyclophosphamide	DOID:9538	Multiple Myeloma	0.00188335159300861
DB00331	Metformin	DOID:11612	Polycystic Ovary Syndrome	0.00188294209025235
DB01188	Ciclopirox	DOID:299	Adenocarcinoma	0.00187869138774238
DB00276	Amsacrine	DOID:299	Adenocarcinoma	0.00187741546371206
DB00255	Diethylstilbestrol	DOID:299	Adenocarcinoma	0.00187676209191384
DB13853	Anethole Trithione	DOID:299	Adenocarcinoma	0.0018727422168106
DB01229	Paclitaxel	DOID:4235	Sarcoma	0.00186972165876225
DB00257	Clotrimazole	DOID:299	Adenocarcinoma	0.00186678739203743
DB09130	Copper	DOID:2645	Mesothelioma	0.00185529314946292
DB00563	Methotrexate	DOID:4235	Sarcoma	0.00185249818753546
DB00755	Tretinoin	DOID:9538	Multiple Myeloma	0.00185199978201461
DB01229	Paclitaxel	DOID:9538	Multiple Myeloma	0.00184343058254471
DB00773	Etoposide	DOID:4440	Seminoma	0.00184150349032147
DB00655	Estrone	DOID:299	Adenocarcinoma	0.00184076195766863
DB00336	Nitrofurazone	DOID:4440	Seminoma	0.00184045379436498
DB00675	Tamoxifen	DOID:9538	Multiple Myeloma	0.00183996395907642
DB00291	Chlorambucil	DOID:299	Adenocarcinoma	0.00183898172306923
DB00624	Testosterone	DOID:299	Adenocarcinoma	0.00183715194510497
DB02709	Resveratrol	DOID:299	Adenocarcinoma	0.00183669346879183
DB01101	Capecitabine	DOID:299	Adenocarcinoma	0.00182856687341897
DB00563	Methotrexate	DOID:9538	Multiple Myeloma	0.00182620711323672
DB00143	Glutathione	DOID:11612	Polycystic Ovary Syndrome	0.00182211046275543
DB06774	Capsaicin	DOID:9538	Multiple Myeloma	0.00180909144619972
DB00977	Ethinyl Estradiol	DOID:299	Adenocarcinoma	0.00180696776815542
DB00605	Sulindac	DOID:299	Adenocarcinoma	0.00180519624329872
DB00570	Vinblastine	DOID:2994	Neoplasms, Germ Cell and Embryonal	0.00179764638730556
DB01094	hesperetin	DOID:299	Adenocarcinoma	0.00179536747041048
DB09053	PCI 32765	DOID:1040	Leukemia, Lymphocytic, Chronic, B-Cell	0.00179499351262318
DB00399	Zoledronic Acid	DOID:9538	Multiple Myeloma	0.00179163202710214
DB00997	Doxorubicin	DOID:4235	Sarcoma	0.00179125930282503
DB00317	Gefitinib	DOID:2645	Mesothelioma	0.00178803056235082
DB00313	Valproic Acid	DOID:11612	Polycystic Ovary Syndrome	0.00178655513531494
DB11672	Curcumin	DOID:4235	Sarcoma	0.00177145911621129
DB00499	Flutamide	DOID:299	Adenocarcinoma	0.00177089158845983
DB00997	Doxorubicin	DOID:9538	Multiple Myeloma	0.0017649682275847
DB01262	Decitabine	DOID:9538	Multiple Myeloma	0.00174881014284838
DB11672	Curcumin	DOID:9538	Multiple Myeloma	0.00174516804052143
DB00482	Celecoxib	DOID:9538	Multiple Myeloma	0.00174229572738154
DB00877	Sirolimus	DOID:9538	Multiple Myeloma	0.0017422184350993
DB00541	Vincristine	DOID:9538	Multiple Myeloma	0.00174214914916398
DB00136	Calcitriol	DOID:9538	Multiple Myeloma	0.00173299342808658
DB07706	2-hydroxyestradiol	DOID:299	Adenocarcinoma	0.00172928902260149
DB00650	Leucovorin	DOID:4235	Sarcoma	0.00172825168196394
DB01042	Melphalan	DOID:299	Adenocarcinoma	0.00172690183369222
DB00773	Etoposide	DOID:2645	Mesothelioma	0.00171899446770357
DB05294	N-(4-bromo-2-fluorophenyl)-6-methoxy-7-((1-methylpiperidin-4-yl)methoxy)quinazolin-4-amine	DOID:299	Adenocarcinoma	0.00170990640579093
DB00530	Erlotinib Hydrochloride	DOID:2645	Mesothelioma	0.00170925816437633
DB00262	Carmustine	DOID:9538	Multiple Myeloma	0.00170403524451673
DB01151	Desipramine	DOID:299	Adenocarcinoma	0.00170372522668854
DB09073	palbociclib	DOID:2994	Neoplasms, Germ Cell and Embryonal	0.00169705013706866
DB01030	Topotecan	DOID:299	Adenocarcinoma	0.00168943763269807
DB00201	Caffeine	DOID:4235	Sarcoma	0.00168858476078631
DB01050	Ibuprofen	DOID:299	Adenocarcinoma	0.00168756582533219
DB13178	Inositol	DOID:11612	Polycystic Ovary Syndrome	0.00168744324094743
DB01234	Dexamethasone	DOID:9538	Multiple Myeloma	0.00167343228330624
DB00445	Epirubicin	DOID:4235	Sarcoma	0.00167227250671425
DB01008	Busulfan	DOID:9538	Multiple Myeloma	0.00167126736813977
DB01181	Ifosfamide	DOID:4235	Sarcoma	0.00165735471352262
DB00783	Estradiol	DOID:11612	Polycystic Ovary Syndrome	0.00165623384322216
DB00860	Prednisolone	DOID:299	Adenocarcinoma	0.00164294429931249
DB12418	Saccharin	DOID:299	Adenocarcinoma	0.0016359422589468
DB00188	Bortezomib	DOID:9538	Multiple Myeloma	0.0016319792347807
DB00928	Azacitidine	DOID:4235	Sarcoma	0.00163128183463062
DB01169	Arsenic Trioxide	DOID:9538	Multiple Myeloma	0.00161623918656345
DB00642	Pemetrexed	DOID:2645	Mesothelioma	0.00161422053836451
DB00104	Octreotide	DOID:299	Adenocarcinoma	0.00161325184593635
DB00694	Daunorubicin	DOID:299	Adenocarcinoma	0.00161085915259678
DB00928	Azacitidine	DOID:9538	Multiple Myeloma	0.00160499075889092
DB00951	Isoniazid	DOID:299	Adenocarcinoma	0.00159861729344151
DB11135	Selenium	DOID:2645	Mesothelioma	0.00159746089993667
DB11094	Vitamin D	DOID:2512	Basal Cell Nevus Syndrome	0.0015963542322312
DB06724	Calcium Carbonate	DOID:299	Adenocarcinoma	0.00158977732898402
DB00126	Ascorbic Acid	DOID:11612	Polycystic Ovary Syndrome	0.00158579138643782
DB11663	2-(1H-indazol-4-yl)-6-(4-methanesulfonylpiperazin-1-ylmethyl)-4-morpholin-4-ylthieno(3,2-d)pyrimidine	DOID:9538	Multiple Myeloma	0.00158045720969529
DB00396	Progesterone	DOID:11612	Polycystic Ovary Syndrome	0.00158031046517231
DB09110	Mesna	DOID:4235	Sarcoma	0.00157941784846901
DB00481	Raloxifene Hydrochloride	DOID:9538	Multiple Myeloma	0.0015737043276402
DB00977	Ethinyl Estradiol	DOID:2645	Mesothelioma	0.00157156131429475
DB11529	Melengestrol Acetate	DOID:299	Adenocarcinoma	0.00156730868688448
DB00262	Carmustine	DOID:3192	Neurilemmoma	0.00156353646806733
DB00322	Floxuridine	DOID:299	Adenocarcinoma	0.00156250611351793
DB00309	Vindesine	DOID:299	Adenocarcinoma	0.00156052840288106
DB00773	Etoposide	DOID:4235	Sarcoma	0.00155831419257551
DB06825	Triptorelin Pamoate	DOID:299	Adenocarcinoma	0.00155577092710038
DB00917	Dinoprostone	DOID:4235	Sarcoma	0.00155057751843806
DB01167	Itraconazole	DOID:9538	Multiple Myeloma	0.00154973636861382
DB00773	Etoposide	DOID:9538	Multiple Myeloma	0.00153202311823202
DB00917	Dinoprostone	DOID:9538	Multiple Myeloma	0.00152428644192564
DB00594	Amiloride	DOID:2671	Carcinoma, Transitional Cell	0.00152120042618092
DB01181	Ifosfamide	DOID:3192	Neurilemmoma	0.00149056486194626
DB00822	Disulfiram	DOID:2645	Mesothelioma	0.00148245793080076
DB11616	pirarubicin	DOID:2645	Mesothelioma	0.00146603944192108
DB00197	Troglitazone	DOID:11612	Polycystic Ovary Syndrome	0.00146013583642007
DB01593	Zinc	DOID:9538	Multiple Myeloma	0.00142525101646345
DB02709	Resveratrol	DOID:9538	Multiple Myeloma	0.00141431566480637
DB04348	Taurocholic Acid	DOID:1967	Leiomyosarcoma	0.00140217037752393
DB01006	Letrozole	DOID:5119	Ovarian Cysts	0.00138808380790339
DB04539	glyphosate	DOID:11612	Polycystic Ovary Syndrome	0.00136234469358803
DB00641	Simvastatin	DOID:11612	Polycystic Ovary Syndrome	0.00135624774172909
DB00412	Rosiglitazone	DOID:11612	Polycystic Ovary Syndrome	0.00132644215834737
DB06824	Trientine	DOID:2645	Mesothelioma	0.00132280479610996
DB04786	Suramin	DOID:9538	Multiple Myeloma	0.00131708024936399
DB01393	Bezafibrate	DOID:11612	Polycystic Ovary Syndrome	0.00131645883878178
DB01042	Melphalan	DOID:9538	Multiple Myeloma	0.00130452402820407
DB12025	triptolide	DOID:9538	Multiple Myeloma	0.00130437826330936
DB01169	Arsenic Trioxide	DOID:8864	Leukemia, Monocytic, Acute	0.00130189123233798
DB00882	Clomiphene	DOID:11612	Polycystic Ovary Syndrome	0.0012855515123526
DB00720	Clodronic Acid	DOID:9538	Multiple Myeloma	0.00126709003661556
DB01030	Topotecan	DOID:9538	Multiple Myeloma	0.00126705982928293
DB00162	Vitamin A	DOID:9538	Multiple Myeloma	0.00125396498457336
DB00682	Warfarin	DOID:9538	Multiple Myeloma	0.00123733908403861
DB01593	Zinc	DOID:11612	Polycystic Ovary Syndrome	0.001225301246012
DB00860	Prednisolone	DOID:9538	Multiple Myeloma	0.00122056649526308
DB00624	Testosterone	DOID:11612	Polycystic Ovary Syndrome	0.00121482437108871
DB02709	Resveratrol	DOID:11612	Polycystic Ovary Syndrome	0.0012143658951273
DB11135	Selenium	DOID:11612	Polycystic Ovary Syndrome	0.00121053977738377
DB00977	Ethinyl Estradiol	DOID:11612	Polycystic Ovary Syndrome	0.00118464019277036
DB00531	Cyclophosphamide	DOID:715	Leukemia, T-Cell	0.00116688249184343
DB00309	Vindesine	DOID:4235	Sarcoma	0.00116444167390933
DB00987	Cytarabine	DOID:9538	Multiple Myeloma	0.00115238427821856
DB00499	Flutamide	DOID:11612	Polycystic Ovary Syndrome	0.00114856401336621
DB00309	Vindesine	DOID:9538	Multiple Myeloma	0.00113815059895605
DB02709	Resveratrol	DOID:8864	Leukemia, Monocytic, Acute	0.00109996771248516
DB01006	Letrozole	DOID:11612	Polycystic Ovary Syndrome	0.00108142268094618
DB01168	Procarbazine	DOID:5241	Hemangioblastoma	0.00107714408085351
DB00282	Pamidronate	DOID:9538	Multiple Myeloma	0.00107091493030547
DB05109	Trabectedin	DOID:4235	Sarcoma	0.00106636633162976
DB00541	Vincristine	DOID:715	Leukemia, T-Cell	0.00102568004919539
DB00255	Diethylstilbestrol	DOID:4468	Adenocarcinoma, Clear Cell	0.00101546066839547
DB00328	Indomethacin	DOID:350	Dermatofibrosarcoma	0.000999746884209391
DB01083	Orlistat	DOID:11612	Polycystic Ovary Syndrome	0.000956842641516903
DB00636	Clofibrate	DOID:3507	Dermatofibrosarcoma	0.000950137656721523
DB01169	Arsenic Trioxide	DOID:715	Leukemia, T-Cell	0.000899770085626856
DB00531	Cyclophosphamide	DOID:3308	Carcinoma, Embryonal	0.000882160545061456
DB00563	Methotrexate	DOID:5241	Hemangioblastoma	0.000875599491908458
DB00755	Tretinoin	DOID:3308	Carcinoma, Embryonal	0.000850808734606351
DB00987	Cytarabine	DOID:8864	Leukemia, Monocytic, Acute	0.000838036324474429
DB00541	Vincristine	DOID:5241	Hemangioblastoma	0.000791541528924517
DB00290	Bleomycin	DOID:3308	Carcinoma, Embryonal	0.000772650422239446
DB04839	Cyproterone Acetate	DOID:11612	Polycystic Ovary Syndrome	0.000761560386543009
DB00541	Vincristine	DOID:3308	Carcinoma, Embryonal	0.000740958101928918
DB02709	Resveratrol	DOID:715	Leukemia, T-Cell	0.000697846565072375
DB00313	Valproic Acid	DOID:255	Hemangioma	0.00068960055358191
DB00635	Prednisone	DOID:255	Hemangioma	0.000667311645004493
DB00898	Ethanol	DOID:255	Hemangioma	0.000510335281745872
DB03733	ethylene dichloride	DOID:3172	Adenoma	0.000464275109963658
DB01356	Lithium	DOID:255	Hemangioma	0.000459188584797482
DB00987	Cytarabine	DOID:715	Leukemia, T-Cell	0.000435915178334407
DB00780	Phenelzine	DOID:255	Hemangioma	0.00034412197297084
DB00993	Azathioprine	DOID:255	Hemangioma	0.000307242798432689
DB00570	Vinblastine	DOID:3308	Carcinoma, Embryonal	0.00024832174264427
DB04630	Aldosterone	DOID:3172	Adenoma	0.000242301273653706
DB00304	Desogestrel	DOID:11612	Polycystic Ovary Syndrome	0.000174311514972542
DB00860	Prednisolone	DOID:255	Hemangioma	-7.63378578873593e-05
DB14513	Magnesium	DOID:3172	Adenoma	-8.17619302938052e-05
DB04930	Permethrin	DOID:3172	Adenoma	-8.36353309894896e-05
DB00712	Flurbiprofen	DOID:3172	Adenoma	-0.000123919045569692
DB06510	muraglitazar	DOID:3172	Adenoma	-0.000156486704199215
DB00996	Gabapentin	DOID:3172	Adenoma	-0.00016766561089821
DB01041	Thalidomide	DOID:5151	Neurofibroma, Plexiform	-0.000171484725306653
DB00252	Phenytoin	DOID:769	Neuroblastoma	-0.000208459440977976
DB00554	Piroxicam	DOID:3172	Adenoma	-0.000213518549534391
DB01174	Phenobarbital	DOID:3172	Adenoma	-0.000216735932480122
DB00252	Phenytoin	DOID:687	Hepatoblastoma	-0.000219408790668568
DB00603	Medroxyprogesterone Acetate	DOID:3172	Adenoma	-0.000222513349440184
DB00945	Aspirin	DOID:349	Carcinoma, Signet Ring Cell	-0.00023174927641873
DB13178	Inositol	DOID:3172	Adenoma	-0.000270053814366239
DB00763	Methimazole	DOID:3172	Adenoma	-0.000287098335091279
DB00851	Dacarbazine	DOID:769	Neuroblastoma	-0.000290572125447313
DB01065	Melatonin	DOID:3172	Adenoma	-0.000311418337632879
DB04827	Urethane	DOID:3172	Adenoma	-0.000318769432522908
DB00945	Aspirin	DOID:3172	Adenoma	-0.000320710594936385
DB01174	Phenobarbital	DOID:687	Hepatoblastoma	-0.000341217058524029
DB00501	Cimetidine	DOID:349	Carcinoma, Signet Ring Cell	-0.000342608335432487
DB00898	Ethanol	DOID:3172	Adenoma	-0.000350207191100188
DB00313	Valproic Acid	DOID:1618	Fibroadenoma	-0.000350843564673247
DB00853	Temozolomide	DOID:3172	Adenoma	-0.000359152719776662
DB12116	epigallocatechin gallate	DOID:3172	Adenoma	-0.000364310288189234
DB00328	Indomethacin	DOID:3172	Adenoma	-0.000368113693377697
DB04572	Thiotepa	DOID:769	Neuroblastoma	-0.000375086278642861
DB00531	Cyclophosphamide	DOID:769	Neuroblastoma	-0.000387627008754448
DB00762	Irinotecan	DOID:769	Neuroblastoma	-0.000391980163096222
DB11672	Curcumin	DOID:3172	Adenoma	-0.000412278784934611
DB00927	Famotidine	DOID:3172	Adenoma	-0.00042712937148876
DB02994	Cacodylic Acid	DOID:3172	Adenoma	-0.000433620832847542
DB00853	Temozolomide	DOID:769	Neuroblastoma	-0.000472684496068137
DB01234	Dexamethasone	DOID:3172	Adenoma	-0.000484014542098737
DB00201	Caffeine	DOID:3172	Adenoma	-0.000495153138732668
DB00997	Doxorubicin	DOID:769	Neuroblastoma	-0.000506010373751148
DB00780	Phenelzine	DOID:3172	Adenoma	-0.000516420500512265
DB01262	Decitabine	DOID:769	Neuroblastoma	-0.000522168456884414
DB00482	Celecoxib	DOID:769	Neuroblastoma	-0.00052868287357139
DB00541	Vincristine	DOID:769	Neuroblastoma	-0.000528829450818285
DB08398	2-amino-1-methyl-6-phenylimidazo(4,5-b)pyridine	DOID:3172	Adenoma	-0.000533644116366866
DB00661	Verapamil	DOID:687	Hepatoblastoma	-0.00055858394336456
DB08865	Crizotinib	DOID:769	Neuroblastoma	-0.000565869998019169
DB00997	Doxorubicin	DOID:1618	Fibroadenoma	-0.000572380242186593
DB11152	Trichloroacetic Acid	DOID:3172	Adenoma	-0.000599277819536398
DB01008	Busulfan	DOID:769	Neuroblastoma	-0.000599711233188865
DB00197	Troglitazone	DOID:769	Neuroblastoma	-0.000610892993167028
DB00995	Auranofin	DOID:3172	Adenoma	-0.000611345570173566
DB00188	Bortezomib	DOID:769	Neuroblastoma	-0.000638999364525666
DB01181	Ifosfamide	DOID:769	Neuroblastoma	-0.000639914962338567
DB01393	Bezafibrate	DOID:3172	Adenoma	-0.00064103821583556
DB08809	Dichloroacetic Acid	DOID:3172	Adenoma	-0.00065031735081828
DB01169	Arsenic Trioxide	DOID:769	Neuroblastoma	-0.000654739414738653
DB00220	Nelfinavir	DOID:3962	Adenocarcinoma, Follicular	-0.000690349357334757
DB11082	Coal Tar	DOID:3172	Adenoma	-0.000710310441370049
DB09110	Mesna	DOID:769	Neuroblastoma	-0.00071785182764624
DB00773	Etoposide	DOID:769	Neuroblastoma	-0.000738955483344411
DB02709	Resveratrol	DOID:3172	Adenoma	-0.000743131159893278
DB01200	Bromocriptine	DOID:3172	Adenoma	-0.000760246591676677
DB00605	Sulindac	DOID:3172	Adenoma	-0.000774628386365611
DB00842	Oxazepam	DOID:3172	Adenoma	-0.000848455269657744
DB08895	tofacitinib	DOID:3172	Adenoma	-0.000875492282345685
DB00586	Diclofenac	DOID:769	Neuroblastoma	-0.000875896326421438
DB00175	Pravastatin	DOID:3172	Adenoma	-0.00089674316343486
DB00982	Isotretinoin	DOID:769	Neuroblastoma	-0.000961677863404347
DB01042	Melphalan	DOID:769	Neuroblastoma	-0.000966454572337743
DB00104	Octreotide	DOID:3172	Adenoma	-0.000966572783497549
DB00842	Oxazepam	DOID:687	Hepatoblastoma	-0.00097293639451399
DB01030	Topotecan	DOID:769	Neuroblastoma	-0.00100391877289491
DB09276	Gold Sodium Thiomalate	DOID:3172	Adenoma	-0.00102052139657777
DB00309	Vindesine	DOID:769	Neuroblastoma	-0.00113282800231008
DB00694	Daunorubicin	DOID:1618	Fibroadenoma	-0.0011488671224948
DB01406	Danazol	DOID:3172	Adenoma	-0.00129654558884357
DB00563	Methotrexate	DOID:3371	Chondrosarcoma	-0.00135734684416883
DB01700	AICA ribonucleotide	DOID:3068	Glioblastoma	-0.00160553068828257
DB01168	Procarbazine	DOID:3070	Glioma	-0.00169658716307516
DB02656	2-(4-morpholinyl)-8-phenyl-4H-1-benzopyran-4-one	DOID:3070	Glioma	-0.00174349239233624
DB01206	Lomustine	DOID:3070	Glioma	-0.00177546205489002
DB00938	Salmeterol Xinafoate	DOID:4310	Smooth Muscle Tumor	-0.00179477972920645
DB14001	alpha-Tocopherol	DOID:3070	Glioma	-0.00180911496601783
DB01041	Thalidomide	DOID:3070	Glioma	-0.0018273764731705
DB04572	Thiotepa	DOID:3070	Glioma	-0.00182844654176146
DB04690	Camptothecin	DOID:3070	Glioma	-0.00183447991337288
DB00531	Cyclophosphamide	DOID:3070	Glioma	-0.00184098727080079
DB00762	Irinotecan	DOID:3070	Glioma	-0.00184534042558666
DB00619	Imatinib Mesylate	DOID:3070	Glioma	-0.00186337251619867
DB01229	Paclitaxel	DOID:3070	Glioma	-0.00188090828080817
DB00675	Tamoxifen	DOID:3070	Glioma	-0.00188437490358213
DB00563	Methotrexate	DOID:3070	Glioma	-0.00189813175162629
DB04216	Quercetin	DOID:3070	Glioma	-0.00190267428589947
DB07352	Apigenin	DOID:3070	Glioma	-0.001906446745716
DB00853	Temozolomide	DOID:3070	Glioma	-0.0019260447591441
DB00328	Indomethacin	DOID:3070	Glioma	-0.00193500573283029
DB00126	Ascorbic Acid	DOID:3070	Glioma	-0.00193859770467636
DB00541	Vincristine	DOID:3070	Glioma	-0.00198218971489789
DB00136	Calcitriol	DOID:3070	Glioma	-0.00199134543679042
DB00262	Carmustine	DOID:3070	Glioma	-0.0020203036185626
DB00650	Leucovorin	DOID:3070	Glioma	-0.00202237825690394
DB01234	Dexamethasone	DOID:3070	Glioma	-0.00205090658237922
DB00197	Troglitazone	DOID:3070	Glioma	-0.00206425325741761
DB12072	orantinib	DOID:3070	Glioma	-0.00207918114211181
DB00188	Bortezomib	DOID:3070	Glioma	-0.00209235962851024
DB01169	Arsenic Trioxide	DOID:3070	Glioma	-0.00210809967827292
DB06755	beta Carotene	DOID:3070	Glioma	-0.00211154088696603
DB00641	Simvastatin	DOID:3070	Glioma	-0.00216814135222016
DB00773	Etoposide	DOID:3070	Glioma	-0.00219231574520435
DB00530	Erlotinib Hydrochloride	DOID:3070	Glioma	-0.00220205205021368
DB08398	2-amino-1-methyl-6-phenylimidazo(4,5-b)pyridine	DOID:8719	Carcinoma in Situ	-0.00222246082294126
DB01593	Zinc	DOID:3070	Glioma	-0.00229908784741878
DB02709	Resveratrol	DOID:3070	Glioma	-0.00231002319865853
DB00959	Methylprednisolone	DOID:1040	Leukemia, Lymphocytic, Chronic, B-Cell	-0.00231370529411352
DB13950	Win 55212-2	DOID:3070	Glioma	-0.00231554480396063
DB11119	Sodium Iodide	DOID:3070	Glioma	-0.0023164080921643
DB00328	Indomethacin	DOID:3355	Fibrosarcoma	-0.0023278255976223
DB00252	Phenytoin	DOID:1040	Leukemia, Lymphocytic, Chronic, B-Cell	-0.00240658305230818
DB01042	Melphalan	DOID:3070	Glioma	-0.00241981483447402
DB01234	Dexamethasone	DOID:3355	Fibrosarcoma	-0.00244372644635755
DB01168	Procarbazine	DOID:2671	Carcinoma, Transitional Cell	-0.00249787597690556
DB01357	Mestranol	DOID:3172	Adenoma	-0.00249971994303411
DB01169	Arsenic Trioxide	DOID:3355	Fibrosarcoma	-0.00250091954285787
DB06510	muraglitazar	DOID:2671	Carcinoma, Transitional Cell	-0.00252466755684339
DB00603	Medroxyprogesterone Acetate	DOID:1040	Leukemia, Lymphocytic, Chronic, B-Cell	-0.00253416873600993
DB00635	Prednisone	DOID:2671	Carcinoma, Transitional Cell	-0.00256141168033292
DB00441	gemcitabine	DOID:2671	Carcinoma, Transitional Cell	-0.00256691902904344
DB01041	Thalidomide	DOID:1040	Leukemia, Lymphocytic, Chronic, B-Cell	-0.00257213981933541
DB00698	Nitrofurantoin	DOID:2671	Carcinoma, Transitional Cell	-0.00257257366041297
DB01174	Phenobarbital	DOID:2671	Carcinoma, Transitional Cell	-0.00258491678645906
DB00531	Cyclophosphamide	DOID:1040	Leukemia, Lymphocytic, Chronic, B-Cell	-0.00258575061935457
DB00305	Mitomycin	DOID:2671	Carcinoma, Transitional Cell	-0.00258691905440917
DB08633	O-(Chloroacetylcarbamoyl)fumagillol	DOID:2671	Carcinoma, Transitional Cell	-0.00259883186402782
DB04572	Thiotepa	DOID:2671	Carcinoma, Transitional Cell	-0.00262973535658795
DB03783	Phenacetin	DOID:2671	Carcinoma, Transitional Cell	-0.00262993218429209
DB00531	Cyclophosphamide	DOID:2671	Carcinoma, Transitional Cell	-0.00264227608473606
DB00563	Methotrexate	DOID:1040	Leukemia, Lymphocytic, Chronic, B-Cell	-0.00264289509941657
DB00970	Dactinomycin	DOID:2671	Carcinoma, Transitional Cell	-0.00265435850550839
DB00277	Theophylline	DOID:1040	Leukemia, Lymphocytic, Chronic, B-Cell	-0.00265901300215116
DB01229	Paclitaxel	DOID:2671	Carcinoma, Transitional Cell	-0.00268219709480206
DB00829	Diazepam	DOID:2671	Carcinoma, Transitional Cell	-0.00268502836840762
DB00675	Tamoxifen	DOID:2671	Carcinoma, Transitional Cell	-0.0026856637193376
DB00945	Aspirin	DOID:2671	Carcinoma, Transitional Cell	-0.0026888914482926
DB00563	Methotrexate	DOID:2671	Carcinoma, Transitional Cell	-0.00269942056591116
DB00925	Phenoxybenzamine	DOID:1040	Leukemia, Lymphocytic, Chronic, B-Cell	-0.0027261559036228
DB00877	Sirolimus	DOID:1040	Leukemia, Lymphocytic, Chronic, B-Cell	-0.00272688377474679
DB12662	naveglitazar	DOID:3355	Fibrosarcoma	-0.00272854806349402
DB00997	Doxorubicin	DOID:2671	Carcinoma, Transitional Cell	-0.00276065944951215
DB00541	Vincristine	DOID:2671	Carcinoma, Transitional Cell	-0.00278347852724276
DB00437	Allopurinol	DOID:2671	Carcinoma, Transitional Cell	-0.00278723702793877
DB03496	alvocidib	DOID:1040	Leukemia, Lymphocytic, Chronic, B-Cell	-0.00279796636010072
DB01327	Cefazolin	DOID:2671	Carcinoma, Transitional Cell	-0.00279812888617278
DB02994	Cacodylic Acid	DOID:2671	Carcinoma, Transitional Cell	-0.00280180168482353
DB00564	Carbamazepine	DOID:1040	Leukemia, Lymphocytic, Chronic, B-Cell	-0.00282213858182462
DB01169	Arsenic Trioxide	DOID:1040	Leukemia, Lymphocytic, Chronic, B-Cell	-0.00285286302568994
DB00201	Caffeine	DOID:2671	Carcinoma, Transitional Cell	-0.00286333399240996
DB14085	Cadmium	DOID:2671	Carcinoma, Transitional Cell	-0.00286344864715544
DB00537	Ciprofloxacin	DOID:2671	Carcinoma, Transitional Cell	-0.00287182391227975
DB00242	Cladribine	DOID:1040	Leukemia, Lymphocytic, Chronic, B-Cell	-0.00288650452469225
DB01483	Barbital	DOID:2671	Carcinoma, Transitional Cell	-0.00288812956586717
DB00188	Bortezomib	DOID:2671	Carcinoma, Transitional Cell	-0.00289364844279344
DB01181	Ifosfamide	DOID:2671	Carcinoma, Transitional Cell	-0.00289456403888561
DB00993	Azathioprine	DOID:2671	Carcinoma, Transitional Cell	-0.002921480528085
DB00317	Gefitinib	DOID:2671	Carcinoma, Transitional Cell	-0.00292456846707163
DB00481	Raloxifene Hydrochloride	DOID:2671	Carcinoma, Transitional Cell	-0.00295192335168188
DB01393	Bezafibrate	DOID:1040	Leukemia, Lymphocytic, Chronic, B-Cell	-0.00295269360216183
DB00181	Baclofen	DOID:2671	Carcinoma, Transitional Cell	-0.00296270302520852
DB09110	Mesna	DOID:2671	Carcinoma, Transitional Cell	-0.00297250090490338
DB00795	Sulfasalazine	DOID:2671	Carcinoma, Transitional Cell	-0.00299441324242828
DB00318	Codeine	DOID:2671	Carcinoma, Transitional Cell	-0.00299462206256635
DB00291	Chlorambucil	DOID:1040	Leukemia, Lymphocytic, Chronic, B-Cell	-0.00305249829276195
DB00184	Nicotine	DOID:2671	Carcinoma, Transitional Cell	-0.00305941990538112
DB00291	Chlorambucil	DOID:2671	Carcinoma, Transitional Cell	-0.00310902375940043
DB00822	Disulfiram	DOID:1040	Leukemia, Lymphocytic, Chronic, B-Cell	-0.00317361563099156
DB00741	Hydrocortisone	DOID:1040	Leukemia, Lymphocytic, Chronic, B-Cell	-0.00318756938002468
DB01204	Mitoxantrone	DOID:1040	Leukemia, Lymphocytic, Chronic, B-Cell	-0.00327341907104023
DB00570	Vinblastine	DOID:2671	Carcinoma, Transitional Cell	-0.00327611488774877
DB00682	Warfarin	DOID:2671	Carcinoma, Transitional Cell	-0.00328828859498826
DB00860	Prednisolone	DOID:2671	Carcinoma, Transitional Cell	-0.0033050611835524
DB12418	Saccharin	DOID:2671	Carcinoma, Transitional Cell	-0.00331206322310663
DB01083	Orlistat	DOID:1040	Leukemia, Lymphocytic, Chronic, B-Cell	-0.00331230979993297
DB00987	Cytarabine	DOID:1040	Leukemia, Lymphocytic, Chronic, B-Cell	-0.00331671793285888
DB01219	Dantrolene	DOID:1040	Leukemia, Lymphocytic, Chronic, B-Cell	-0.00331989441829589
DB01204	Mitoxantrone	DOID:2671	Carcinoma, Transitional Cell	-0.00332994453593167
DB01219	Dantrolene	DOID:2671	Carcinoma, Transitional Cell	-0.00337641988551169
DB00309	Vindesine	DOID:2671	Carcinoma, Transitional Cell	-0.00338747707948567
DB01041	Thalidomide	DOID:8632	Sarcoma, Kaposi	-0.00342409192702348
DB00853	Temozolomide	DOID:8632	Sarcoma, Kaposi	-0.00352276021282844
DB00441	gemcitabine	DOID:4552	Carcinoma, Large Cell	-0.00354585055716434
DB00495	Zidovudine	DOID:8632	Sarcoma, Kaposi	-0.00354660331538909
DB00290	Bleomycin	DOID:8632	Sarcoma, Kaposi	-0.00354721284759324
DB01390	Sodium Bicarbonate	DOID:139	Papilloma	-0.00354979982008636
DB00997	Doxorubicin	DOID:8632	Sarcoma, Kaposi	-0.00355608608977071
DB06510	muraglitazar	DOID:139	Papilloma	-0.00356418950793225
DB00541	Vincristine	DOID:8632	Sarcoma, Kaposi	-0.00357890516826415
DB01592	Iron	DOID:139	Papilloma	-0.00358763344568864
DB00361	Vinorelbine	DOID:4552	Carcinoma, Large Cell	-0.00359601585781206
DB00531	Cyclophosphamide	DOID:4552	Carcinoma, Large Cell	-0.00362120761429236
DB01229	Paclitaxel	DOID:4552	Carcinoma, Large Cell	-0.00366112862482021
DB00171	Adenosine Triphosphate	DOID:4552	Carcinoma, Large Cell	-0.00366480242943707
DB00531	Cyclophosphamide	DOID:139	Papilloma	-0.003681798037178
DB04743	nimesulide	DOID:139	Papilloma	-0.00374901463441197
DB00812	Phenylbutazone	DOID:139	Papilloma	-0.00375209661853565
DB06774	Capsaicin	DOID:139	Papilloma	-0.00375605818285713
DB00126	Ascorbic Acid	DOID:139	Papilloma	-0.00377940847166087
DB12298	5-hydroxymethylfurfural	DOID:139	Papilloma	-0.00380841596422848
DB00563	Methotrexate	DOID:2513	Carcinoma, Basal Cell	-0.00382394105715639
DB02994	Cacodylic Acid	DOID:139	Papilloma	-0.00384132363722806
DB08828	HhAntag691	DOID:2513	Carcinoma, Basal Cell	-0.00385489329484729
DB04365	Arecoline	DOID:139	Papilloma	-0.00386959956851313
DB01181	Ifosfamide	DOID:4552	Carcinoma, Large Cell	-0.0038734955683813
DB06767	Ammonium Chloride	DOID:139	Papilloma	-0.00388360238693492
DB00997	Doxorubicin	DOID:2513	Carcinoma, Basal Cell	-0.0038851799424165
DB01483	Barbital	DOID:139	Papilloma	-0.00392765151733546
DB00196	Fluconazole	DOID:3068	Glioblastoma	-0.00394116364409417
DB04365	Arecoline	DOID:2513	Carcinoma, Basal Cell	-0.00395459810792193
DB11091	Hydrogen Peroxide	DOID:139	Papilloma	-0.00396726167051215
DB15588	ursolic acid	DOID:139	Papilloma	-0.00400385503204843
DB00795	Sulfasalazine	DOID:139	Papilloma	-0.00403393519513468
DB09096	Benzoyl Peroxide	DOID:139	Papilloma	-0.00404245427369183
DB00993	Azathioprine	DOID:2513	Carcinoma, Basal Cell	-0.00404600101912051
DB08809	Dichloroacetic Acid	DOID:139	Papilloma	-0.00405802015447815
DB00570	Vinblastine	DOID:8632	Sarcoma, Kaposi	-0.00407154152728157
DB03419	Uracil	DOID:139	Papilloma	-0.00407634663587181
DB02375	myricetin	DOID:3068	Glioblastoma	-0.00411919486849083
DB01132	Pioglitazone	DOID:139	Papilloma	-0.00426593082423571
DB00428	Streptozocin	DOID:5485	Sarcoma, Synovial	-0.00427412297410596
DB12418	Saccharin	DOID:139	Papilloma	-0.00435158517496737
DB00997	Doxorubicin	DOID:5485	Sarcoma, Synovial	-0.00459197357479363
DB00541	Vincristine	DOID:5485	Sarcoma, Synovial	-0.00461479265152049
DB00281	Lidocaine	DOID:0060060	Lymphoma, Non-Hodgkin	-0.00472587746063153
DB01181	Ifosfamide	DOID:5485	Sarcoma, Synovial	-0.00472587816390419
DB00773	Etoposide	DOID:5485	Sarcoma, Synovial	-0.00482491868525687
DB11616	pirarubicin	DOID:5485	Sarcoma, Synovial	-0.00507787371077132
DB06728	aniline	DOID:4235	Sarcoma	-0.00529978630138811
DB00435	Nitric Oxide	DOID:0060058	Lymphoma	-0.00546832319647634
DB00851	Dacarbazine	DOID:1967	Leiomyosarcoma	-0.00560050517874883
DB00635	Prednisone	DOID:1967	Leiomyosarcoma	-0.00561669565710471
DB00531	Cyclophosphamide	DOID:1967	Leiomyosarcoma	-0.00569756006333106
DB00970	Dactinomycin	DOID:1967	Leiomyosarcoma	-0.00570964248209078
DB01229	Paclitaxel	DOID:1967	Leiomyosarcoma	-0.00573748107094391
DB00945	Aspirin	DOID:1967	Leiomyosarcoma	-0.00574417542369727
DB00997	Doxorubicin	DOID:1967	Leiomyosarcoma	-0.00581594342633113
DB00541	Vincristine	DOID:1967	Leiomyosarcoma	-0.00583876250455379
DB01181	Ifosfamide	DOID:1967	Leiomyosarcoma	-0.00594984801699511
DB09110	Mesna	DOID:1967	Leiomyosarcoma	-0.006027784881824
DB00773	Etoposide	DOID:1967	Leiomyosarcoma	-0.00604888853696001
DB00309	Vindesine	DOID:1967	Leiomyosarcoma	-0.00644276105630021
DB04690	Camptothecin	DOID:3071	Gliosarcoma	-0.00724165116374804
DB00531	Cyclophosphamide	DOID:3071	Gliosarcoma	-0.00724815852209477
DB00853	Temozolomide	DOID:3071	Gliosarcoma	-0.00733321601141618
DB00262	Carmustine	DOID:3071	Gliosarcoma	-0.00742747487031654
DB06174	Noscapine	DOID:715	Leukemia, T-Cell	-0.00762898850774735
DB09054	idelalisib	DOID:0060058	Lymphoma	-0.00767909276340501
DB06769	Bendamustine Hydrochloride	DOID:1037	Leukemia, Lymphoid	-0.0086947839575125
DB06757	Manganese	DOID:3068	Glioblastoma	-0.00942121956291859
DB06595	midostaurin	DOID:9119	Leukemia, Myeloid, Acute	-0.00960090248291152
DB01138	Sulfinpyrazone	DOID:9538	Multiple Myeloma	-0.0103866924059697
DB06174	Noscapine	DOID:3070	Glioma	-0.0106368582712429
DB00435	Nitric Oxide	DOID:299	Adenocarcinoma	-0.0110008972001187
DB13964	Peanut Oil	DOID:3172	Adenoma	-0.0126245940218142
DB09054	idelalisib	DOID:1037	Leukemia, Lymphoid	-0.0128359233623903
DB06769	Bendamustine Hydrochloride	DOID:1040	Leukemia, Lymphocytic, Chronic, B-Cell	-0.0139620073785027
DB06595	midostaurin	DOID:349	Carcinoma, Signet Ring Cell	-0.0142938287840363
DB00681	Amphotericin B	DOID:3068	Glioblastoma	-0.014574725758423
DB00470	Dronabinol	DOID:3070	Glioma	-0.0153656053187718
DB05220	MLN 8237	DOID:769	Neuroblastoma	-0.0180183269117773
DB01373	Calcium	DOID:8552	Leukemia, Myelogenous, Chronic, BCR-ABL Positive	-0.0184246866105352
DB01100	Pimozide	DOID:299	Adenocarcinoma	-0.0201228799622948
DB06536	tesaglitazar	DOID:255	Hemangioma	-0.0206546543830106
DB01373	Calcium	DOID:0060060	Lymphoma, Non-Hodgkin	-0.021546211875265
DB06536	tesaglitazar	DOID:3355	Fibrosarcoma	-0.0234749087603907
DB00477	Chlorpromazine	DOID:3070	Glioma	-0.0238833961782486
DB01033	Mercaptopurine	DOID:9119	Leukemia, Myeloid, Acute	-0.0239649020535355
DB06448	lonafarnib	DOID:9538	Multiple Myeloma	-0.0249488326283136
DB00583	Carnitine	DOID:0060060	Lymphoma, Non-Hodgkin	-0.0251952182624254
DB01033	Mercaptopurine	DOID:1037	Leukemia, Lymphoid	-0.0257912216394792
DB00422	Methylphenidate	DOID:687	Hepatoblastoma	-0.0261521860882663
DB04944	acadesine	DOID:1040	Leukemia, Lymphocytic, Chronic, B-Cell	-0.0267735649932323
DB08804	Nandrolone Decanoate	DOID:255	Hemangioma	-0.0272178407968878
DB15334	biochanin A	DOID:3068	Glioblastoma	-0.0277550828163206
DB09350	Piperonyl Butoxide	DOID:3172	Adenoma	-0.0297164198071258
DB14322	Coconut Oil	DOID:3172	Adenoma	-0.0317991448040663
DB01162	Terazosin	DOID:2671	Carcinoma, Transitional Cell	-0.0323457082742989
DB00338	Omeprazole	DOID:9206	Barrett Esophagus	-0.0324234145045084
DB11752	bryostatin 1	DOID:0060060	Lymphoma, Non-Hodgkin	-0.0328921026433107
DB01095	Fluvastatin	DOID:9538	Multiple Myeloma	-0.0343396022065333
DB04865	Homoharringtonine	DOID:0060058	Lymphoma	-0.0351753840069841
DB01017	Minocycline	DOID:3070	Glioma	-0.0383147084274151
DB08882	Linagliptin	DOID:5119	Ovarian Cysts	-0.0389986771235975
DB04258	seocalcitol	DOID:3070	Glioma	-0.039724371251915
DB01017	Minocycline	DOID:139	Papilloma	-0.0401555191915308
DB00724	Imiquimod	DOID:255	Hemangioma	-0.0410477311328748
DB04942	tamibarotene	DOID:9538	Multiple Myeloma	-0.042018974000751
DB01080	Vigabatrin	DOID:13515	Tuberous Sclerosis	-0.0421022001775336
DB06412	Oxymetholone	DOID:9119	Leukemia, Myeloid, Acute	-0.0425828855569053
DB11752	bryostatin 1	DOID:1040	Leukemia, Lymphocytic, Chronic, B-Cell	-0.0426359743272478
DB11919	O(6)-benzylguanine	DOID:3070	Glioma	-0.0449970242378897
DB00724	Imiquimod	DOID:8632	Sarcoma, Kaposi	-0.0450718810976926
DB06412	Oxymetholone	DOID:9538	Multiple Myeloma	-0.0452073263518482
DB00724	Imiquimod	DOID:2513	Carcinoma, Basal Cell	-0.0454009749499424
DB11648	afuresertib	DOID:0060060	Lymphoma, Non-Hodgkin	-0.0459705587029887
DB11648	afuresertib	DOID:8543	Hodgkin Disease	-0.0468114695537855
DB08889	carfilzomib	DOID:9538	Multiple Myeloma	-0.0477419709022471
DB01698	Rutin	DOID:9538	Multiple Myeloma	-0.0479243980668465
DB11175	picolinic acid	DOID:3172	Adenoma	-0.0488881560770918
DB11648	afuresertib	DOID:9538	Multiple Myeloma	-0.0512453281744327
DB00443	Betamethasone	DOID:255	Hemangioma	-0.051916456310182
DB01099	Flucytosine	DOID:3068	Glioblastoma	-0.0535239899835385
DB03057	Malondialdehyde	DOID:8552	Leukemia, Myelogenous, Chronic, BCR-ABL Positive	-0.0541101680783477
DB00909	Zonisamide	DOID:9538	Multiple Myeloma	-0.054242387269919
DB04655	metoprine	DOID:8691	Mycosis Fungoides	-0.0578659241002871
DB00446	Chloramphenicol	DOID:9119	Leukemia, Myeloid, Acute	-0.0593025998413991
DB03057	Malondialdehyde	DOID:11612	Polycystic Ovary Syndrome	-0.0627064125847994
DB11890	Cilengitide	DOID:3068	Glioblastoma	-0.0666008647566529
DB04655	metoprine	DOID:299	Adenocarcinoma	-0.0712779327301757
DB13911	Eosine I Bluish	DOID:715	Leukemia, T-Cell	-0.0891469937012083
DB14066	tetrandrine	DOID:9119	Leukemia, Myeloid, Acute	-0.0895081790862252
DB13811	oblimersen	DOID:707	Lymphoma, B-Cell	-0.0923566222455224
DB13811	oblimersen	DOID:9538	Multiple Myeloma	-0.0931487261033714
DB13811	oblimersen	DOID:1040	Leukemia, Lymphocytic, Chronic, B-Cell	-0.0976178283144392
DB06810	Plicamycin	DOID:3247	Rhabdomyosarcoma	-0.117381769316956
