# Supplementary material for: DDCM: A Computational Strategy for Drug Repositioning Based on Support-Vector Regression Algorithm
Source: Int J Mol Sci. 2024 May 12;25(10):5267. doi: 10.3390/ijms25105267 (PMC11121335; doi:10.3390/ijms25105267)
Supplement: Supplementary file 1 [file ijms-25-05267-s001.zip › File S4/1_c04.588_CorScore/nephroblastoma_score.csv]

DrugBankID	DrugName	DOID	DiseaseName	score
0.00503918284368365	0.0121315125294927
DB00720	Clodronic Acid	DOID:9538	Multiple Myeloma	0.603302297322941
DB00694	Daunorubicin	DOID:0060060	Lymphoma, Non-Hodgkin	0.55813721264621
DB00694	Daunorubicin	DOID:8584	Burkitt Lymphoma	0.55524814305758
DB00694	Daunorubicin	DOID:299	Adenocarcinoma	0.555221721633638
DB00694	Daunorubicin	DOID:9119	Leukemia, Myeloid, Acute	0.555087146567511
DB00694	Daunorubicin	DOID:1618	Fibroadenoma	0.553104771334148
DB01394	Colchicine	DOID:9538	Multiple Myeloma	0.328010479319394
DB06810	Plicamycin	DOID:3247	Rhabdomyosarcoma	0.247425882363211
DB01162	Terazosin	DOID:2671	Carcinoma, Transitional Cell	0.22531968239591
DB00137	Lutein	DOID:11612	Polycystic Ovary Syndrome	0.213909927957363
DB04942	tamibarotene	DOID:9538	Multiple Myeloma	0.213547884002579
DB12257	Platinum	DOID:769	Neuroblastoma	0.205007554407991
DB05220	MLN 8237	DOID:769	Neuroblastoma	0.184745209701624
DB01138	Sulfinpyrazone	DOID:9538	Multiple Myeloma	0.181047318879287
DB01179	Podophyllotoxin	DOID:2671	Carcinoma, Transitional Cell	0.162060384686024
DB00863	Ranitidine	DOID:9206	Barrett Esophagus	0.154426121457894
DB11919	O(6)-benzylguanine	DOID:3070	Glioma	0.146939180742598
DB00571	Propranolol	DOID:255	Hemangioma	0.143814940327565
DB00276	Amsacrine	DOID:299	Adenocarcinoma	0.139134175518746
DB00276	Amsacrine	DOID:9119	Leukemia, Myeloid, Acute	0.138999600452679
DB13811	oblimersen	DOID:707	Lymphoma, B-Cell	0.132991658890254
DB13811	oblimersen	DOID:9538	Multiple Myeloma	0.132755716410548
DB13811	oblimersen	DOID:1040	Leukemia, Lymphocytic, Chronic, B-Cell	0.131231248608671
DB01268	Sunitinib	DOID:169	Neuroendocrine Tumors	0.130526573917355
DB01268	Sunitinib	DOID:9253	Gastrointestinal Stromal Tumors	0.130042086549466
DB13014	hypericin	DOID:3068	Glioblastoma	0.118141769395995
DB00014	Goserelin	DOID:127	Choroid Neoplasms	0.102939611810585
DB09350	Piperonyl Butoxide	DOID:3172	Adenoma	0.0987528630439491
DB14545	hydrocortisone hemisuccinate	DOID:0060058	Lymphoma	0.0970666846919232
DB05260	gallium nitrate	DOID:0060060	Lymphoma, Non-Hodgkin	0.0962970665060714
DB09053	PCI 32765	DOID:1040	Leukemia, Lymphocytic, Chronic, B-Cell	0.0943145519808854
DB09053	PCI 32765	DOID:1037	Leukemia, Lymphoid	0.0942791694057516
DB00352	Thioguanine	DOID:9119	Leukemia, Myeloid, Acute	0.0940911117631644
DB00352	Thioguanine	DOID:1037	Leukemia, Lymphoid	0.0928729040664915
DB01073	fludarabine	DOID:9119	Leukemia, Myeloid, Acute	0.0914279747243476
DB01073	fludarabine	DOID:1040	Leukemia, Lymphocytic, Chronic, B-Cell	0.0902451496032792
DB01073	fludarabine	DOID:1037	Leukemia, Lymphoid	0.0902097670278727
DB11251	Tocopherols	DOID:2645	Mesothelioma	0.0850523899719195
DB15304	Carrageenan	DOID:3355	Fibrosarcoma	0.0824127921879458
DB02375	myricetin	DOID:3068	Glioblastoma	0.0809648908704108
DB00724	Imiquimod	DOID:255	Hemangioma	0.0795754419657324
DB01357	Mestranol	DOID:3172	Adenoma	0.0775291427695588
DB00724	Imiquimod	DOID:2513	Carcinoma, Basal Cell	0.0770217640071722
DB06179	darinaparsin	DOID:8543	Hodgkin Disease	0.0766298907292586
DB00724	Imiquimod	DOID:8632	Sarcoma, Kaposi	0.0761510662303484
DB06179	darinaparsin	DOID:9538	Multiple Myeloma	0.075357838435029
DB02424	geldanamycin	DOID:3068	Glioblastoma	0.0687845571106684
DB00815	Sodium Dodecyl Sulfate	DOID:299	Adenocarcinoma	0.0684422820490098
DB00421	Spironolactone	DOID:11612	Polycystic Ovary Syndrome	0.0640574874660078
DB00448	Lansoprazole	DOID:9206	Barrett Esophagus	0.0628400540361446
DB00338	Omeprazole	DOID:9206	Barrett Esophagus	0.0569007240306544
DB05088	tetrathiomolybdate	DOID:2645	Mesothelioma	0.0549732073813948
DB12948	3,4-dihydroxybenzohydroxamic acid	DOID:0050902	Medulloblastoma	0.0548071151613054
DB01759	kojic acid	DOID:3172	Adenoma	0.0539471569214604
DB11467	Thiostrepton	DOID:9538	Multiple Myeloma	0.0521302043074569
DB12948	3,4-dihydroxybenzohydroxamic acid	DOID:3070	Glioma	0.0516298497200977
DB12948	3,4-dihydroxybenzohydroxamic acid	DOID:3071	Gliosarcoma	0.0496860459715893
DB04258	seocalcitol	DOID:3070	Glioma	0.0490887146078449
DB01177	Idarubicin	DOID:0060060	Lymphoma, Non-Hodgkin	0.0478959961306257
DB01177	Idarubicin	DOID:0060058	Lymphoma	0.0476262078066682
DB01136	Carvedilol	DOID:3070	Glioma	0.047134885770929
DB00213	Pantoprazole	DOID:9206	Barrett Esophagus	0.0455426616132668
DB00553	Methoxsalen	DOID:8691	Mycosis Fungoides	0.0453923526903963
DB01177	Idarubicin	DOID:9538	Multiple Myeloma	0.0451875727329735
DB01373	Calcium	DOID:8552	Leukemia, Myelogenous, Chronic, BCR-ABL Positive	0.0449473524933832
DB00196	Fluconazole	DOID:3068	Glioblastoma	0.0448941714923656
DB01177	Idarubicin	DOID:9119	Leukemia, Myeloid, Acute	0.0448459300520867
DB01373	Calcium	DOID:0060060	Lymphoma, Non-Hodgkin	0.0441341591964838
DB00553	Methoxsalen	DOID:0060061	Lymphoma, T-Cell, Cutaneous	0.0440903089665167
DB02901	Dihydrotestosterone	DOID:11612	Polycystic Ovary Syndrome	0.0412669149790747
DB06757	Manganese	DOID:3068	Glioblastoma	0.0397648421160698
DB14066	tetrandrine	DOID:9119	Leukemia, Myeloid, Acute	0.0382138854960831
DB09054	idelalisib	DOID:0060058	Lymphoma	0.0367217832345374
DB00254	Doxycycline	DOID:0060058	Lymphoma	0.035234065253779
DB09054	idelalisib	DOID:1037	Leukemia, Lymphoid	0.0327232977834792
DB15334	biochanin A	DOID:3068	Glioblastoma	0.0303634269031707
DB00753	Isoflurane	DOID:3172	Adenoma	0.0288938372281382
DB06174	Noscapine	DOID:715	Leukemia, T-Cell	0.0281978565363514
DB04865	Homoharringtonine	DOID:0060058	Lymphoma	0.0277863276660308
DB06174	Noscapine	DOID:3070	Glioma	0.0273890735057402
DB14322	Coconut Oil	DOID:3172	Adenoma	0.027107037652599
DB00302	Tranexamic Acid	DOID:127	Choroid Neoplasms	0.0242204901209344
DB01708	Dehydroepiandrosterone	DOID:299	Adenocarcinoma	0.0229416700595759
DB01708	Dehydroepiandrosterone	DOID:11612	Polycystic Ovary Syndrome	0.0224478045166651
DB01100	Pimozide	DOID:299	Adenocarcinoma	0.0222332851608764
DB06732	beta-Naphthoflavone	DOID:3172	Adenoma	0.021669039109377
DB06412	Oxymetholone	DOID:9538	Multiple Myeloma	0.0188438241706048
DB06412	Oxymetholone	DOID:9119	Leukemia, Myeloid, Acute	0.0185021814898187
DB06448	lonafarnib	DOID:9538	Multiple Myeloma	0.0170803103314891
DB00480	Lenalidomide	DOID:0060060	Lymphoma, Non-Hodgkin	0.0168265112597409
DB00480	Lenalidomide	DOID:707	Lymphoma, B-Cell	0.0143540303412554
DB00470	Dronabinol	DOID:3070	Glioma	0.0142558044499672
DB00480	Lenalidomide	DOID:9538	Multiple Myeloma	0.0141180878617424
DB00435	Nitric Oxide	DOID:0060058	Lymphoma	0.0114633244141699
DB04944	acadesine	DOID:1040	Leukemia, Lymphocytic, Chronic, B-Cell	0.0112886345250007
DB04571	Trioxsalen	DOID:8691	Mycosis Fungoides	0.0106596731497898
DB08804	Nandrolone Decanoate	DOID:255	Hemangioma	0.0103017571543511
DB08901	ponatinib	DOID:8552	Leukemia, Myelogenous, Chronic, BCR-ABL Positive	0.00979689721386263
DB05258	Interferon-alpha	DOID:8552	Leukemia, Myelogenous, Chronic, BCR-ABL Positive	0.00907077753816283
DB11175	picolinic acid	DOID:3172	Adenoma	0.00903430039619008
DB00435	Nitric Oxide	DOID:299	Adenocarcinoma	0.0088176217271438
DB00594	Amiloride	DOID:2671	Carcinoma, Transitional Cell	0.00843710682112926
DB01169	Arsenic Trioxide	DOID:8691	Mycosis Fungoides	0.00745380760765597
DB00262	Carmustine	DOID:8691	Mycosis Fungoides	0.00744293988650986
DB00855	Aminolevulinic Acid	DOID:8691	Mycosis Fungoides	0.00739081890759392
DB02546	Vorinostat	DOID:0060061	Lymphoma, T-Cell, Cutaneous	0.00640833349812792
DB00563	Methotrexate	DOID:0060061	Lymphoma, T-Cell, Cutaneous	0.0063968437118997
DB00443	Betamethasone	DOID:255	Hemangioma	0.00638741355135836
DB01169	Arsenic Trioxide	DOID:0060061	Lymphoma, T-Cell, Cutaneous	0.00615176388347356
DB00242	Cladribine	DOID:0060061	Lymphoma, T-Cell, Cutaneous	0.00611406442929025
DB00307	Bexarotene	DOID:0060061	Lymphoma, T-Cell, Cutaneous	0.00602157818950628
DB02709	Resveratrol	DOID:8541	Sezary Syndrome	0.00595697771095933
DB08901	ponatinib	DOID:9119	Leukemia, Myeloid, Acute	0.0059336378383807
DB00806	Pentoxifylline	DOID:0060061	Lymphoma, T-Cell, Cutaneous	0.00577471132512448
DB01590	Everolimus	DOID:169	Neuroendocrine Tumors	0.00557568531329506
DB01115	Nifedipine	DOID:127	Choroid Neoplasms	0.00554063726246729
DB01229	Paclitaxel	DOID:169	Neuroendocrine Tumors	0.0055305302817163
DB00675	Tamoxifen	DOID:1192	Nerve Sheath Neoplasms	0.00539736248809026
DB00188	Bortezomib	DOID:4051	Rhabdomyosarcoma, Alveolar	0.00528877930982991
DB00783	Estradiol	DOID:127	Choroid Neoplasms	0.00523977602730303
DB00619	Imatinib Mesylate	DOID:9253	Gastrointestinal Stromal Tumors	0.00520633678558253
DB11672	Curcumin	DOID:127	Choroid Neoplasms	0.0051675648337361
DB01645	Genistein	DOID:127	Choroid Neoplasms	0.00513644833970756
DB03843	Formaldehyde	DOID:127	Choroid Neoplasms	0.00511761930861949
DB00481	Raloxifene Hydrochloride	DOID:127	Choroid Neoplasms	0.00507412246437395
DB00396	Progesterone	DOID:127	Choroid Neoplasms	0.00506398295808692
DB00619	Imatinib Mesylate	DOID:8552	Leukemia, Myelogenous, Chronic, BCR-ABL Positive	0.0050538151631982
DB06825	Triptorelin Pamoate	DOID:127	Choroid Neoplasms	0.00502069913852416
DB00675	Tamoxifen	DOID:127	Choroid Neoplasms	0.00501189728230207
DB00636	Clofibrate	DOID:127	Choroid Neoplasms	0.00499435161020995
DB01234	Dexamethasone	DOID:8552	Leukemia, Myelogenous, Chronic, BCR-ABL Positive	0.00493217842749756
DB04572	Thiotepa	DOID:8552	Leukemia, Myelogenous, Chronic, BCR-ABL Positive	0.00492197468978768
DB01262	Decitabine	DOID:8552	Leukemia, Myelogenous, Chronic, BCR-ABL Positive	0.00488688582940417
DB02546	Vorinostat	DOID:8552	Leukemia, Myelogenous, Chronic, BCR-ABL Positive	0.00487653114816195
DB01005	Hydroxyurea	DOID:8552	Leukemia, Myelogenous, Chronic, BCR-ABL Positive	0.00485301942596789
DB11663	2-(1H-indazol-4-yl)-6-(4-methanesulfonylpiperazin-1-ylmethyl)-4-morpholin-4-ylthieno(3,2-d)pyrimidine	DOID:9253	Gastrointestinal Stromal Tumors	0.0047967518304552
DB00255	Diethylstilbestrol	DOID:127	Choroid Neoplasms	0.00475756551426505
DB00925	Phenoxybenzamine	DOID:127	Choroid Neoplasms	0.00475144137998313
DB00987	Cytarabine	DOID:8552	Leukemia, Myelogenous, Chronic, BCR-ABL Positive	0.00472448197152859
DB02709	Resveratrol	DOID:8552	Leukemia, Myelogenous, Chronic, BCR-ABL Positive	0.00470661346921437
DB00398	Sorafenib	DOID:9253	Gastrointestinal Stromal Tumors	0.00468883781545299
DB00007	Leuprolide	DOID:127	Choroid Neoplasms	0.00468574257821315
DB00996	Gabapentin	DOID:127	Choroid Neoplasms	0.00468347893414695
DB00104	Octreotide	DOID:169	Neuroendocrine Tumors	0.00467419384913343
DB00188	Bortezomib	DOID:8552	Leukemia, Myelogenous, Chronic, BCR-ABL Positive	0.00462794087522828
DB01169	Arsenic Trioxide	DOID:8552	Leukemia, Myelogenous, Chronic, BCR-ABL Positive	0.00461996153380601
DB06287	temsirolimus	DOID:13515	Tuberous Sclerosis	0.00461799469688335
DB00531	Cyclophosphamide	DOID:8552	Leukemia, Myelogenous, Chronic, BCR-ABL Positive	0.00458711061811874
DB01008	Busulfan	DOID:8552	Leukemia, Myelogenous, Chronic, BCR-ABL Positive	0.00458015794588169
DB00398	Sorafenib	DOID:8552	Leukemia, Myelogenous, Chronic, BCR-ABL Positive	0.0045363161931184
DB01590	Everolimus	DOID:13515	Tuberous Sclerosis	0.00451809396926412
DB01115	Nifedipine	DOID:3068	Glioblastoma	0.00438006560714461
DB00328	Indomethacin	DOID:8552	Leukemia, Myelogenous, Chronic, BCR-ABL Positive	0.00434378950224774
DB01168	Procarbazine	DOID:0060060	Lymphoma, Non-Hodgkin	0.00433682116934415
DB06287	temsirolimus	DOID:3068	Glioblastoma	0.00433605001161714
DB01041	Thalidomide	DOID:4928	Cholangiocarcinoma	0.00432975246842977
DB00563	Methotrexate	DOID:4928	Cholangiocarcinoma	0.0043242566659873
DB00313	Valproic Acid	DOID:3068	Glioblastoma	0.00426629744759283
DB02169	Okadaic Acid	DOID:3068	Glioblastoma	0.0042599383579442
DB01234	Dexamethasone	DOID:3068	Glioblastoma	0.00422965138776261
DB00305	Mitomycin	DOID:3068	Glioblastoma	0.00420594390753654
DB00444	Teniposide	DOID:3068	Glioblastoma	0.00420086694566874
DB01229	Paclitaxel	DOID:3068	Glioblastoma	0.00419099425263587
DB00772	Malathion	DOID:0060060	Lymphoma, Non-Hodgkin	0.00418374033640019
DB01041	Thalidomide	DOID:3068	Glioblastoma	0.00416801012437124
DB01229	Paclitaxel	DOID:3382	Liposarcoma	0.00414340021679988
DB00795	Sulfasalazine	DOID:3068	Glioblastoma	0.00414172267225039
DB09110	Mesna	DOID:0060060	Lymphoma, Non-Hodgkin	0.00413790649476748
DB00445	Epirubicin	DOID:0060060	Lymphoma, Non-Hodgkin	0.0041365720227648
DB00851	Dacarbazine	DOID:3068	Glioblastoma	0.0041339020650077
DB00853	Temozolomide	DOID:3068	Glioblastoma	0.00412186886696437
DB01701	propylene dichloride	DOID:4928	Cholangiocarcinoma	0.00412071606021498
DB04572	Thiotepa	DOID:0060060	Lymphoma, Non-Hodgkin	0.00410878139244781
DB00444	Teniposide	DOID:0060060	Lymphoma, Non-Hodgkin	0.0040902006879226
DB01229	Paclitaxel	DOID:0060060	Lymphoma, Non-Hodgkin	0.00408032799484976
DB00431	Hexachlorocyclohexane	DOID:0060060	Lymphoma, Non-Hodgkin	0.00407833976329526
DB00197	Troglitazone	DOID:3382	Liposarcoma	0.00406884020473681
DB00262	Carmustine	DOID:4928	Cholangiocarcinoma	0.00406830911704743
DB01168	Procarbazine	DOID:0060058	Lymphoma	0.00406703284526117
DB00317	Gefitinib	DOID:3068	Glioblastoma	0.00406044261705203
DB05076	Fenretinide	DOID:3068	Glioblastoma	0.00405823637004827
DB01041	Thalidomide	DOID:0060060	Lymphoma, Non-Hodgkin	0.00405734386681962
DB06774	Capsaicin	DOID:3068	Glioblastoma	0.00405689209360522
DB00860	Prednisolone	DOID:8552	Leukemia, Myelogenous, Chronic, BCR-ABL Positive	0.00405687958516827
DB13424	DDT	DOID:0060060	Lymphoma, Non-Hodgkin	0.00405505942016821
DB00563	Methotrexate	DOID:0060060	Lymphoma, Non-Hodgkin	0.00405184806425813
DB00877	Sirolimus	DOID:13515	Tuberous Sclerosis	0.0040298982937343
DB00945	Aspirin	DOID:3068	Glioblastoma	0.00402495207677118
DB00851	Dacarbazine	DOID:0060060	Lymphoma, Non-Hodgkin	0.00402323580691428
DB00220	Nelfinavir	DOID:3382	Liposarcoma	0.00401789461190356
DB01204	Mitoxantrone	DOID:0060060	Lymphoma, Non-Hodgkin	0.00401461464121562
DB11672	Curcumin	DOID:3068	Glioblastoma	0.00400699317835125
DB02709	Resveratrol	DOID:3068	Glioblastoma	0.00400408642902645
DB01645	Genistein	DOID:3068	Glioblastoma	0.00397587668462824
DB04216	Quercetin	DOID:3068	Glioblastoma	0.00397583686346499
DB01065	Melatonin	DOID:4928	Cholangiocarcinoma	0.00395481579597563
DB00762	Irinotecan	DOID:3068	Glioblastoma	0.00394505139165053
DB05424	Canertinib	DOID:3068	Glioblastoma	0.00394353717067437
DB00188	Bortezomib	DOID:3068	Glioblastoma	0.00392541383559281
DB00688	Mycophenolic Acid	DOID:0060058	Lymphoma	0.0039228093356118
DB01169	Arsenic Trioxide	DOID:3068	Glioblastoma	0.00391743449428956
DB08865	Crizotinib	DOID:3068	Glioblastoma	0.00391543713180438
DB00987	Cytarabine	DOID:0060060	Lymphoma, Non-Hodgkin	0.00391128867415764
DB00262	Carmustine	DOID:3068	Glioblastoma	0.00390656677313989
DB00608	Chloroquine	DOID:3068	Glioblastoma	0.00389345862132613
DB02709	Resveratrol	DOID:0060060	Lymphoma, Non-Hodgkin	0.00389342017136824
DB01174	Phenobarbital	DOID:4928	Cholangiocarcinoma	0.00387278919714502
DB00445	Epirubicin	DOID:0060058	Lymphoma	0.00386678369916167
DB01206	Lomustine	DOID:3068	Glioblastoma	0.00385989845908847
DB00441	gemcitabine	DOID:0060060	Lymphoma, Non-Hodgkin	0.00385728071137654
DB01234	Dexamethasone	DOID:0060058	Lymphoma	0.00384919680601809
DB12662	naveglitazar	DOID:3382	Liposarcoma	0.00384265040242866
DB00624	Testosterone	DOID:3068	Glioblastoma	0.00383967240179812
DB04572	Thiotepa	DOID:0060058	Lymphoma	0.00383899306865904
DB01262	Decitabine	DOID:0060058	Lymphoma	0.00380390420834748
DB00290	Bleomycin	DOID:0060060	Lymphoma, Non-Hodgkin	0.0038031950648711
DB00136	Calcitriol	DOID:0060060	Lymphoma, Non-Hodgkin	0.00379155020455242
DB14085	Cadmium	DOID:0060060	Lymphoma, Non-Hodgkin	0.00379086918333433
DB01041	Thalidomide	DOID:0060058	Lymphoma	0.00378755554256456
DB00398	Sorafenib	DOID:3382	Liposarcoma	0.00378619511852802
DB00563	Methotrexate	DOID:0060058	Lymphoma	0.00378205974090013
DB00531	Cyclophosphamide	DOID:0060060	Lymphoma, Non-Hodgkin	0.00377391732126559
DB01008	Busulfan	DOID:0060060	Lymphoma, Non-Hodgkin	0.003766964648739
DB01204	Mitoxantrone	DOID:0060058	Lymphoma	0.00374482631709378
DB01143	Amifostine	DOID:0060060	Lymphoma, Non-Hodgkin	0.00374473391766257
DB00624	Testosterone	DOID:0060060	Lymphoma, Non-Hodgkin	0.00372900614383793
DB00291	Chlorambucil	DOID:0060060	Lymphoma, Non-Hodgkin	0.00372441132445074
DB12445	nitroaspirin	DOID:9206	Barrett Esophagus	0.00371383590209424
DB00993	Azathioprine	DOID:0060060	Lymphoma, Non-Hodgkin	0.00366769603041801
DB00987	Cytarabine	DOID:0060058	Lymphoma	0.00364150034991324
DB00328	Indomethacin	DOID:3068	Glioblastoma	0.00364126246238667
DB11672	Curcumin	DOID:0060058	Lymphoma	0.00362653859587132
DB02994	Cacodylic Acid	DOID:0060058	Lymphoma	0.00359182763021399
DB00227	Lovastatin	DOID:0060058	Lymphoma	0.00357918744259384
DB06510	muraglitazar	DOID:3382	Liposarcoma	0.00357188689089023
DB11663	2-(1H-indazol-4-yl)-6-(4-methanesulfonylpiperazin-1-ylmethyl)-4-morpholin-4-ylthieno(3,2-d)pyrimidine	DOID:0060058	Lymphoma	0.00356124858747249
DB00188	Bortezomib	DOID:0060058	Lymphoma	0.00354495925387139
DB00290	Bleomycin	DOID:0060058	Lymphoma	0.00353340674007425
DB00262	Carmustine	DOID:0060058	Lymphoma	0.00352611219107563
DB08398	2-amino-1-methyl-6-phenylimidazo(4,5-b)pyridine	DOID:0060058	Lymphoma	0.00352365922792925
DB00136	Calcitriol	DOID:0060058	Lymphoma	0.00352176187968629
DB00531	Cyclophosphamide	DOID:0060058	Lymphoma	0.0035041289966073
DB13069	Nimustine	DOID:3068	Glioblastoma	0.00348232001633404
DB01206	Lomustine	DOID:0060058	Lymphoma	0.00347944387739058
DB00635	Prednisone	DOID:0060060	Lymphoma, Non-Hodgkin	0.00347130679556491
DB00291	Chlorambucil	DOID:0060058	Lymphoma	0.00345462300062378
DB11094	Vitamin D	DOID:0060058	Lymphoma	0.00344361549822975
DB13323	Trichloroethylene	DOID:0060060	Lymphoma, Non-Hodgkin	0.00343973511377156
DB00959	Methylprednisolone	DOID:0060060	Lymphoma, Non-Hodgkin	0.00340156194561443
DB00993	Azathioprine	DOID:0060058	Lymphoma	0.00339790770555188
DB01030	Topotecan	DOID:3068	Glioblastoma	0.00338991005206308
DB00829	Diazepam	DOID:3068	Glioblastoma	0.00338615665134218
DB00650	Leucovorin	DOID:0060060	Lymphoma, Non-Hodgkin	0.00332902043836975
DB04824	Phenolphthalein	DOID:0060058	Lymphoma	0.00332504789619721
DB09073	palbociclib	DOID:3382	Liposarcoma	0.00332381808455979
DB01030	Topotecan	DOID:0060060	Lymphoma, Non-Hodgkin	0.00327924379403361
DB00860	Prednisolone	DOID:0060060	Lymphoma, Non-Hodgkin	0.00324368628845901
DB00255	Diethylstilbestrol	DOID:0060058	Lymphoma	0.00321653927672356
DB01033	Mercaptopurine	DOID:9119	Leukemia, Myeloid, Acute	0.00317127962178949
DB00959	Methylprednisolone	DOID:0060058	Lymphoma	0.00313177362173951
DB00650	Leucovorin	DOID:0060058	Lymphoma	0.00305923211408805
DB00982	Isotretinoin	DOID:0060058	Lymphoma	0.00305445554424883
DB00928	Azacitidine	DOID:285	Leukemia, Hairy Cell	0.00299939136782319
DB00242	Cladribine	DOID:285	Leukemia, Hairy Cell	0.00299084211913198
DB00851	Dacarbazine	DOID:4359	Melanoma, Amelanotic	0.00298469816342068
DB01168	Procarbazine	DOID:0050902	Medulloblastoma	0.00292176024528086
DB01168	Procarbazine	DOID:8543	Hodgkin Disease	0.00290045006592838
DB00943	Zalcitabine	DOID:0060058	Lymphoma	0.0028411498729965
DB00888	Mechlorethamine	DOID:8543	Hodgkin Disease	0.00280733775985338
DB00675	Tamoxifen	DOID:4359	Melanoma, Amelanotic	0.00270212172505664
DB00445	Epirubicin	DOID:8543	Hodgkin Disease	0.00270020091978535
DB04572	Thiotepa	DOID:0050902	Medulloblastoma	0.00269372046844447
DB04572	Thiotepa	DOID:8543	Hodgkin Disease	0.00267241028901006
DB00444	Teniposide	DOID:8543	Hodgkin Disease	0.00265382958434985
DB02546	Vorinostat	DOID:0050902	Medulloblastoma	0.00264827692718823
DB00563	Methotrexate	DOID:0050902	Medulloblastoma	0.00263678714071309
DB00563	Methotrexate	DOID:8543	Hodgkin Disease	0.00261547696115967
DB00619	Imatinib Mesylate	DOID:2645	Mesothelioma	0.00259737404449351
DB00853	Temozolomide	DOID:0050902	Medulloblastoma	0.00259614168525841
DB00851	Dacarbazine	DOID:8543	Hodgkin Disease	0.00258686470365594
DB06287	temsirolimus	DOID:2645	Mesothelioma	0.00258213593185514
DB01204	Mitoxantrone	DOID:8543	Hodgkin Disease	0.002578243537475
DB00783	Estradiol	DOID:0050902	Medulloblastoma	0.00255347719082772
DB00570	Vinblastine	DOID:8543	Hodgkin Disease	0.00252739978394407
DB00987	Cytarabine	DOID:0050902	Medulloblastoma	0.00249622775024134
DB00987	Cytarabine	DOID:8543	Hodgkin Disease	0.00247491757072522
DB01168	Procarbazine	DOID:4844	Ependymoma	0.00245121247331132
DB00859	Penicillamine	DOID:2645	Mesothelioma	0.002442725218416
DB01229	Paclitaxel	DOID:2645	Mesothelioma	0.00243708017304085
DB00603	Medroxyprogesterone Acetate	DOID:3007	Carcinoma, Ductal	0.00242673658795196
DB00441	gemcitabine	DOID:8543	Hodgkin Disease	0.00242090960791747
DB01041	Thalidomide	DOID:2645	Mesothelioma	0.00241409604450266
DB00399	Zoledronic Acid	DOID:2645	Mesothelioma	0.00241269741609846
DB00188	Bortezomib	DOID:0050902	Medulloblastoma	0.00239968665360086
DB01169	Arsenic Trioxide	DOID:0050902	Medulloblastoma	0.00239170731230294
DB00262	Carmustine	DOID:0050902	Medulloblastoma	0.0023808395912634
DB00290	Bleomycin	DOID:8543	Hodgkin Disease	0.0023668239609786
DB00262	Carmustine	DOID:8543	Hodgkin Disease	0.00235952941221091
DB00531	Cyclophosphamide	DOID:0050902	Medulloblastoma	0.00235885639705264
DB01008	Busulfan	DOID:0050902	Medulloblastoma	0.00235190372444078
DB00531	Cyclophosphamide	DOID:8543	Hodgkin Disease	0.00233754621749211
DB13069	Nimustine	DOID:4359	Melanoma, Amelanotic	0.00233311611480742
DB01008	Busulfan	DOID:8543	Hodgkin Disease	0.00233059354497085
DB00822	Disulfiram	DOID:2645	Mesothelioma	0.00232720461797759
DB00361	Vinorelbine	DOID:2645	Mesothelioma	0.00232678137137183
DB01206	Lomustine	DOID:8543	Hodgkin Disease	0.00231286109795565
DB00398	Sorafenib	DOID:0050902	Medulloblastoma	0.00230806197211093
DB00317	Gefitinib	DOID:2645	Mesothelioma	0.00230652853759734
DB05076	Fenretinide	DOID:2645	Mesothelioma	0.00230432229076767
DB00530	Erlotinib Hydrochloride	DOID:2645	Mesothelioma	0.00228812885100344
DB02709	Resveratrol	DOID:3007	Carcinoma, Ductal	0.00228363521849024
DB00554	Piroxicam	DOID:2645	Mesothelioma	0.00228322258491937
DB00945	Aspirin	DOID:2645	Mesothelioma	0.00227103799719392
DB11672	Curcumin	DOID:2645	Mesothelioma	0.00225307909905643
DB00636	Clofibrate	DOID:3507	Dermatofibrosarcoma	0.00223491399434889
DB00441	gemcitabine	DOID:2645	Mesothelioma	0.00221403288966355
DB04106	fotemustine	DOID:3068	Glioblastoma	0.00220620930890343
DB09130	Copper	DOID:2645	Mesothelioma	0.0021865294289813
DB01041	Thalidomide	DOID:4844	Ependymoma	0.00217173517028319
DB00563	Methotrexate	DOID:4844	Ependymoma	0.0021662393686241
DB00603	Medroxyprogesterone Acetate	DOID:3319	Lymphangioleiomyomatosis	0.00214923630113857
DB00428	Streptozocin	DOID:8543	Hodgkin Disease	0.00211430054960244
DB00531	Cyclophosphamide	DOID:3347	Neoplasms, Bone Tissue	0.00211273212636049
DB11135	Selenium	DOID:2645	Mesothelioma	0.0021034695989985
DB00293	raltitrexed	DOID:2645	Mesothelioma	0.00210288836937851
DB00398	Sorafenib	DOID:2645	Mesothelioma	0.00207987507442615
DB00399	Zoledronic Acid	DOID:4305	Giant Cell Tumor of Bone	0.00207847825299785
DB00328	Indomethacin	DOID:350	Dermatofibrosarcoma	0.00205813044508991
DB00336	Nitrofurazone	DOID:4440	Seminoma	0.0020510703943148
DB00635	Prednisone	DOID:8543	Hodgkin Disease	0.00203493569188113
DB00877	Sirolimus	DOID:2645	Mesothelioma	0.00199403952933314
DB00977	Ethinyl Estradiol	DOID:2645	Mesothelioma	0.00198553239245997
DB00313	Valproic Acid	DOID:3247	Rhabdomyosarcoma	0.00197093016073397
DB00959	Methylprednisolone	DOID:8543	Hodgkin Disease	0.00196519084267761
DB09110	Mesna	DOID:3247	Rhabdomyosarcoma	0.00195320546519035
DB01033	Mercaptopurine	DOID:1037	Leukemia, Lymphoid	0.00195307192463074
DB01229	Paclitaxel	DOID:2994	Neoplasms, Germ Cell and Embryonal	0.00192176734118261
DB00650	Leucovorin	DOID:0050902	Medulloblastoma	0.00191395951409108
DB00262	Carmustine	DOID:4844	Ependymoma	0.00191029181965048
DB00650	Leucovorin	DOID:8543	Hodgkin Disease	0.00189264933482009
DB01262	Decitabine	DOID:3247	Rhabdomyosarcoma	0.00188899150267181
DB01168	Procarbazine	DOID:3069	Astrocytoma	0.00188006923924395
DB00563	Methotrexate	DOID:3247	Rhabdomyosarcoma	0.00186714703533459
DB01168	Procarbazine	DOID:707	Lymphoma, B-Cell	0.00186434025102029
DB00851	Dacarbazine	DOID:3247	Rhabdomyosarcoma	0.00183853477763547
DB01204	Mitoxantrone	DOID:3247	Rhabdomyosarcoma	0.00182991361187818
DB00860	Prednisolone	DOID:8543	Hodgkin Disease	0.00180731518518469
DB00570	Vinblastine	DOID:2994	Neoplasms, Germ Cell and Embryonal	0.00180521023376618
DB00783	Estradiol	DOID:3247	Rhabdomyosarcoma	0.00178383708533109
DB11616	pirarubicin	DOID:2645	Mesothelioma	0.00178317166461745
DB00570	Vinblastine	DOID:3247	Rhabdomyosarcoma	0.00177906985758076
DB06824	Trientine	DOID:2645	Mesothelioma	0.00173884181164636
DB00987	Cytarabine	DOID:3247	Rhabdomyosarcoma	0.00172658764473139
DB00688	Mycophenolic Acid	DOID:707	Lymphoma, B-Cell	0.00172011674114953
DB00762	Irinotecan	DOID:3247	Rhabdomyosarcoma	0.00164968410465844
DB11663	2-(1H-indazol-4-yl)-6-(4-methanesulfonylpiperazin-1-ylmethyl)-4-morpholin-4-ylthieno(3,2-d)pyrimidine	DOID:3247	Rhabdomyosarcoma	0.00164633588243275
DB00290	Bleomycin	DOID:2994	Neoplasms, Germ Cell and Embryonal	0.00164463441099611
DB00188	Bortezomib	DOID:3247	Rhabdomyosarcoma	0.00163004654828631
DB01168	Procarbazine	DOID:9538	Multiple Myeloma	0.00162839777149433
DB00313	Valproic Acid	DOID:255	Hemangioma	0.00160026014910093
DB04572	Thiotepa	DOID:171	Neuroectodermal Tumors	0.00159843691295931
DB02546	Vorinostat	DOID:707	Lymphoma, B-Cell	0.00159085693231082
DB00531	Cyclophosphamide	DOID:3247	Rhabdomyosarcoma	0.00158921629134729
DB00563	Methotrexate	DOID:707	Lymphoma, B-Cell	0.00157936714643076
DB00898	Ethanol	DOID:255	Hemangioma	0.00157187544032195
DB00642	Pemetrexed	DOID:2645	Mesothelioma	0.00155751288534729
DB01356	Lithium	DOID:255	Hemangioma	0.00155688591435483
DB00853	Temozolomide	DOID:3069	Astrocytoma	0.00155445067924971
DB00563	Methotrexate	DOID:171	Neuroectodermal Tumors	0.00154150358537626
DB14574	Cobalt	DOID:3247	Rhabdomyosarcoma	0.00153144155259594
DB12025	triptolide	DOID:9538	Multiple Myeloma	0.00151560110721034
DB00630	Alendronate	DOID:4305	Giant Cell Tumor of Bone	0.00150309494926199
DB01188	Ciclopirox	DOID:3247	Rhabdomyosarcoma	0.00147037980485072
DB00987	Cytarabine	DOID:707	Lymphoma, B-Cell	0.00143880775570411
DB00945	Aspirin	DOID:349	Carcinoma, Signet Ring Cell	0.00143056469686504
DB01168	Procarbazine	DOID:299	Adenocarcinoma	0.00142133015700825
DB02709	Resveratrol	DOID:707	Lymphoma, B-Cell	0.00142093925294224
DB03496	alvocidib	DOID:707	Lymphoma, B-Cell	0.0014170245520801
DB01234	Dexamethasone	DOID:9538	Multiple Myeloma	0.00141056173192906
DB04572	Thiotepa	DOID:9538	Multiple Myeloma	0.00140035799467304
DB04930	Permethrin	DOID:9538	Multiple Myeloma	0.00138823652926652
DB00741	Hydrocortisone	DOID:3247	Rhabdomyosarcoma	0.00137879054466578
DB01229	Paclitaxel	DOID:9538	Multiple Myeloma	0.00137190459668863
DB04960	tipifarnib	DOID:9538	Multiple Myeloma	0.0013664675604061
DB01262	Decitabine	DOID:9538	Multiple Myeloma	0.00136526913414476
DB11663	2-(1H-indazol-4-yl)-6-(4-methanesulfonylpiperazin-1-ylmethyl)-4-morpholin-4-ylthieno(3,2-d)pyrimidine	DOID:707	Lymphoma, B-Cell	0.00135855599356445
DB01041	Thalidomide	DOID:9538	Multiple Myeloma	0.00134892046881658
DB00399	Zoledronic Acid	DOID:9538	Multiple Myeloma	0.00134752184009619
DB00563	Methotrexate	DOID:9538	Multiple Myeloma	0.00134342466656063
DB00188	Bortezomib	DOID:707	Lymphoma, B-Cell	0.00134226665941979
DB00262	Carmustine	DOID:3069	Astrocytoma	0.00133914858477153
DB00162	Vitamin A	DOID:9538	Multiple Myeloma	0.00133742320681724
DB00762	Irinotecan	DOID:171	Neuroectodermal Tumors	0.00132404065415121
DB04786	Suramin	DOID:9538	Multiple Myeloma	0.00132304568305192
DB00262	Carmustine	DOID:3192	Neurilemmoma	0.00131611454830844
DB01248	Docetaxel	DOID:9538	Multiple Myeloma	0.00131279587839534
DB00682	Warfarin	DOID:9538	Multiple Myeloma	0.001307797845931
DB00282	Pamidronate	DOID:4305	Giant Cell Tumor of Bone	0.0013032341659442
DB00531	Cyclophosphamide	DOID:707	Lymphoma, B-Cell	0.00130143640258024
DB00242	Cladribine	DOID:707	Lymphoma, B-Cell	0.00129658786372006
DB01008	Busulfan	DOID:707	Lymphoma, B-Cell	0.00129448373052971
DB01206	Lomustine	DOID:3069	Astrocytoma	0.00129248027132762
DB12802	picropodophyllin	DOID:9538	Multiple Myeloma	0.00128789929227286
DB00526	Oxaliplatin	DOID:299	Adenocarcinoma	0.00127327267124206
DB00531	Cyclophosphamide	DOID:171	Neuroectodermal Tumors	0.00126357284119178
DB06724	Calcium Carbonate	DOID:299	Adenocarcinoma	0.00126041670370176
DB09110	Mesna	DOID:8584	Burkitt Lymphoma	0.001248836906607
DB01168	Procarbazine	DOID:3181	Oligodendroglioma	0.00124824619079939
DB00313	Valproic Acid	DOID:299	Adenocarcinoma	0.00124014017743929
DB06774	Capsaicin	DOID:9538	Multiple Myeloma	0.00123780243730449
DB11716	Misonidazole	DOID:299	Adenocarcinoma	0.001233359535262
DB00501	Cimetidine	DOID:349	Carcinoma, Signet Ring Cell	0.00123020941730507
DB01234	Dexamethasone	DOID:8584	Burkitt Lymphoma	0.00122991554192237
DB00987	Cytarabine	DOID:9538	Multiple Myeloma	0.00120286527606223
DB00993	Azathioprine	DOID:707	Lymphoma, B-Cell	0.00119521511175753
DB01167	Itraconazole	DOID:9538	Multiple Myeloma	0.00119510949654229
DB11672	Curcumin	DOID:9538	Multiple Myeloma	0.00118790352239513
DB02709	Resveratrol	DOID:9538	Multiple Myeloma	0.00118499677341672
DB01151	Desipramine	DOID:299	Adenocarcinoma	0.00118128360991383
DB00305	Mitomycin	DOID:299	Adenocarcinoma	0.00117978663789726
DB00746	Deferoxamine	DOID:9119	Leukemia, Myeloid, Acute	0.0011792021927028
DB00780	Phenelzine	DOID:255	Hemangioma	0.0011763205566488
DB13182	daidzein	DOID:299	Adenocarcinoma	0.00117457215741074
DB12025	triptolide	DOID:9119	Leukemia, Myeloid, Acute	0.00117395842675156
DB04827	Urethane	DOID:299	Adenocarcinoma	0.00117042190332723
DB01229	Paclitaxel	DOID:299	Adenocarcinoma	0.00116483698196097
DB00563	Methotrexate	DOID:8584	Burkitt Lymphoma	0.00116277847697494
DB00441	gemcitabine	DOID:9538	Multiple Myeloma	0.0011488573135991
DB02546	Vorinostat	DOID:299	Adenocarcinoma	0.00114784683817488
DB00917	Dinoprostone	DOID:9538	Multiple Myeloma	0.0011409519654399
DB00563	Methotrexate	DOID:299	Adenocarcinoma	0.00113635705213495
DB00482	Celecoxib	DOID:9538	Multiple Myeloma	0.00112966245592423
DB01005	Hydroxyurea	DOID:299	Adenocarcinoma	0.00112433511650129
DB11663	2-(1H-indazol-4-yl)-6-(4-methanesulfonylpiperazin-1-ylmethyl)-4-morpholin-4-ylthieno(3,2-d)pyrimidine	DOID:9538	Multiple Myeloma	0.00112261351421301
DB00603	Medroxyprogesterone Acetate	DOID:299	Adenocarcinoma	0.00112103052901409
DB04066	trans-3-(4'-hydroxyphenyl)-2-propenoic acid	DOID:299	Adenocarcinoma	0.00111825639067993
DB00993	Azathioprine	DOID:255	Hemangioma	0.00111232498912512
DB00851	Dacarbazine	DOID:299	Adenocarcinoma	0.00110774479460813
DB00188	Bortezomib	DOID:9538	Multiple Myeloma	0.00110632417972374
DB01248	Docetaxel	DOID:299	Adenocarcinoma	0.00110572826458606
DB00313	Valproic Acid	DOID:9119	Leukemia, Myeloid, Acute	0.00110556511150124
DB00641	Simvastatin	DOID:707	Lymphoma, B-Cell	0.00110524244083683
DB09073	palbociclib	DOID:2994	Neoplasms, Germ Cell and Embryonal	0.00110218520918321
DB01169	Arsenic Trioxide	DOID:9538	Multiple Myeloma	0.00109834483836364
DB00544	Fluorouracil	DOID:299	Adenocarcinoma	0.00109704498659786
DB00481	Raloxifene Hydrochloride	DOID:9538	Multiple Myeloma	0.0010944611533012
DB00262	Carmustine	DOID:9538	Multiple Myeloma	0.00108747711746622
DB04743	nimesulide	DOID:299	Adenocarcinoma	0.00108680334400608
DB00136	Calcitriol	DOID:9538	Multiple Myeloma	0.0010831268064428
DB00928	Azacitidine	DOID:9538	Multiple Myeloma	0.00106919463262995
DB01234	Dexamethasone	DOID:9119	Leukemia, Myeloid, Acute	0.00106891905131574
DB02546	Vorinostat	DOID:3246	Rhabdomyosarcoma, Embryonal	0.00106757762760052
DB00531	Cyclophosphamide	DOID:9538	Multiple Myeloma	0.00106549392291262
DB01008	Busulfan	DOID:9538	Multiple Myeloma	0.00105854125072708
DB00361	Vinorelbine	DOID:299	Adenocarcinoma	0.00105453818066054
DB00783	Estradiol	DOID:299	Adenocarcinoma	0.00105304710227711
DB00655	Estrone	DOID:299	Adenocarcinoma	0.00104364956589249
DB00317	Gefitinib	DOID:299	Adenocarcinoma	0.00103428534711787
DB00675	Tamoxifen	DOID:9538	Multiple Myeloma	0.00103223597113517
DB05076	Fenretinide	DOID:299	Adenocarcinoma	0.00103207910002529
DB01593	Zinc	DOID:9538	Multiple Myeloma	0.00103093950222428
DB01229	Paclitaxel	DOID:9119	Leukemia, Myeloid, Acute	0.00103026191601314
DB01262	Decitabine	DOID:9119	Leukemia, Myeloid, Acute	0.00102362645391158
DB00987	Cytarabine	DOID:8584	Burkitt Lymphoma	0.00102221908555018
DB04572	Thiotepa	DOID:3181	Oligodendroglioma	0.00102020641398299
DB00530	Erlotinib Hydrochloride	DOID:299	Adenocarcinoma	0.00101588565987205
DB01041	Thalidomide	DOID:9119	Leukemia, Myeloid, Acute	0.00100727778830807
DB03568	Butyric Acid	DOID:299	Adenocarcinoma	0.00100343391148056
DB00563	Methotrexate	DOID:9119	Leukemia, Myeloid, Acute	0.00100178198592067
DB00635	Prednisone	DOID:707	Lymphoma, B-Cell	0.000998825877189533
DB00945	Aspirin	DOID:299	Adenocarcinoma	0.000998794806844125
DB01005	Hydroxyurea	DOID:9119	Leukemia, Myeloid, Acute	0.00098976004995128
DB00603	Medroxyprogesterone Acetate	DOID:9119	Leukemia, Myeloid, Acute	0.000986455463073363
DB13323	Trichloroethylene	DOID:3069	Astrocytoma	0.000982983183429107
DB02709	Resveratrol	DOID:299	Adenocarcinoma	0.000977929159255717
DB00864	Tacrolimus	DOID:707	Lymphoma, B-Cell	0.000977485891147276
DB01248	Docetaxel	DOID:9119	Leukemia, Myeloid, Acute	0.000971153197863736
DB00183	Pentagastrin	DOID:299	Adenocarcinoma	0.000966896742153842
DB01204	Mitoxantrone	DOID:9119	Leukemia, Myeloid, Acute	0.000964548562852394
DB00197	Troglitazone	DOID:9119	Leukemia, Myeloid, Acute	0.000955701904333759
DB01094	hesperetin	DOID:299	Adenocarcinoma	0.000954074657038626
DB01393	Bezafibrate	DOID:9119	Leukemia, Myeloid, Acute	0.000953126184362227
DB01645	Genistein	DOID:299	Adenocarcinoma	0.000949719414752701
DB00605	Sulindac	DOID:299	Adenocarcinoma	0.000944808455385535
DB00441	gemcitabine	DOID:299	Adenocarcinoma	0.000941789698823478
DB03843	Formaldehyde	DOID:299	Adenocarcinoma	0.000930890383192115
DB00877	Sirolimus	DOID:9538	Multiple Myeloma	0.00092886395302356
DB00853	Temozolomide	DOID:3181	Oligodendroglioma	0.000922627630850223
DB00482	Celecoxib	DOID:299	Adenocarcinoma	0.000922594841340449
DB00762	Irinotecan	DOID:299	Adenocarcinoma	0.000918894121675515
DB01169	Arsenic Trioxide	DOID:8584	Burkitt Lymphoma	0.000917698648104712
DB00635	Prednisone	DOID:255	Hemangioma	0.000915935754492289
DB01169	Arsenic Trioxide	DOID:299	Adenocarcinoma	0.000891277223968154
DB00959	Methylprednisolone	DOID:171	Neuroectodermal Tumors	0.000891217466466096
DB08865	Crizotinib	DOID:299	Adenocarcinoma	0.0008892798611952
DB00531	Cyclophosphamide	DOID:8584	Burkitt Lymphoma	0.000884847733081793
DB00262	Carmustine	DOID:299	Adenocarcinoma	0.000880409503527255
DB00201	Caffeine	DOID:299	Adenocarcinoma	0.000879888188264297
DB08398	2-amino-1-methyl-6-phenylimidazo(4,5-b)pyridine	DOID:299	Adenocarcinoma	0.000877956540185474
DB00396	Progesterone	DOID:299	Adenocarcinoma	0.000877254032826522
DB00987	Cytarabine	DOID:9119	Leukemia, Myeloid, Acute	0.000861222595577702
DB00531	Cyclophosphamide	DOID:299	Adenocarcinoma	0.000858426308767599
DB12429	2-(2-chloro-4-iodophenylamino)-N-cyclopropylmethoxy-3,4-difluorobenzamide	DOID:9119	Leukemia, Myeloid, Acute	0.000855929084443383
DB00357	Aminoglutethimide	DOID:299	Adenocarcinoma	0.0008481448645667
DB02709	Resveratrol	DOID:9119	Leukemia, Myeloid, Acute	0.000843354092920643
DB00812	Phenylbutazone	DOID:9119	Leukemia, Myeloid, Acute	0.000839573630076538
DB03496	alvocidib	DOID:9119	Leukemia, Myeloid, Acute	0.000839439392115346
DB00890	Dienestrol	DOID:299	Adenocarcinoma	0.000837153226167684
DB06825	Triptorelin Pamoate	DOID:299	Adenocarcinoma	0.000833970213122323
DB00293	raltitrexed	DOID:299	Adenocarcinoma	0.000830645178922127
DB00675	Tamoxifen	DOID:299	Adenocarcinoma	0.000825168356567383
DB00188	Bortezomib	DOID:3246	Rhabdomyosarcoma, Embryonal	0.00081898735455139
DB00624	Testosterone	DOID:299	Adenocarcinoma	0.00081351513149803
DB00291	Chlorambucil	DOID:299	Adenocarcinoma	0.000808920312024683
DB00762	Irinotecan	DOID:9119	Leukemia, Myeloid, Acute	0.00078431905521432
DB00882	Clomiphene	DOID:299	Adenocarcinoma	0.000783893640197328
DB01168	Procarbazine	DOID:5241	Hemangioblastoma	0.000774436054767744
DB00860	Prednisolone	DOID:707	Lymphoma, B-Cell	0.000771205369990377
DB01065	Melatonin	DOID:299	Adenocarcinoma	0.000766916182036234
DB00188	Bortezomib	DOID:9119	Leukemia, Myeloid, Acute	0.000764681499186801
DB00635	Prednisone	DOID:9538	Multiple Myeloma	0.000762883397395784
DB01169	Arsenic Trioxide	DOID:9119	Leukemia, Myeloid, Acute	0.000756702157270703
DB08865	Crizotinib	DOID:9119	Leukemia, Myeloid, Acute	0.000754704795236713
DB00331	Metformin	DOID:11612	Polycystic Ovary Syndrome	0.00075354087153263
DB00993	Azathioprine	DOID:299	Adenocarcinoma	0.000752205017292959
DB00313	Valproic Acid	DOID:11612	Polycystic Ovary Syndrome	0.000746274634696406
DB00762	Irinotecan	DOID:3181	Oligodendroglioma	0.000745810154904001
DB00136	Calcitriol	DOID:9119	Leukemia, Myeloid, Acute	0.00074148412587389
DB01188	Ciclopirox	DOID:299	Adenocarcinoma	0.000739589821961937
DB00608	Chloroquine	DOID:9119	Leukemia, Myeloid, Acute	0.000732726284934324
DB00928	Azacitidine	DOID:9119	Leukemia, Myeloid, Acute	0.000727551952133873
DB00531	Cyclophosphamide	DOID:9119	Leukemia, Myeloid, Acute	0.000723851242311732
DB07232	veliparib	DOID:299	Adenocarcinoma	0.000721540624872128
DB00523	Alitretinoin	DOID:9119	Leukemia, Myeloid, Acute	0.00071905728213357
DB00242	Cladribine	DOID:9119	Leukemia, Myeloid, Acute	0.000719002703405367
DB08059	Wortmannin	DOID:299	Adenocarcinoma	0.000718075062801924
DB01008	Busulfan	DOID:9119	Leukemia, Myeloid, Acute	0.000716898569969879
DB00977	Ethinyl Estradiol	DOID:299	Adenocarcinoma	0.000713289202123499
DB00262	Carmustine	DOID:3181	Oligodendroglioma	0.000707325537066603
DB01101	Capecitabine	DOID:299	Adenocarcinoma	0.000701988714346855
DB01050	Ibuprofen	DOID:299	Adenocarcinoma	0.00070022668864018
DB00959	Methylprednisolone	DOID:9538	Multiple Myeloma	0.000693138547911596
DB00860	Prednisolone	DOID:255	Hemangioma	0.000688315247473434
DB00257	Clotrimazole	DOID:299	Adenocarcinoma	0.00068713986058073
DB01174	Phenobarbital	DOID:299	Adenocarcinoma	0.000684889583026213
DB09153	Sodium Chloride	DOID:299	Adenocarcinoma	0.000683033984336398
DB00741	Hydrocortisone	DOID:8584	Burkitt Lymphoma	0.000674421985805205
DB00398	Sorafenib	DOID:9119	Leukemia, Myeloid, Acute	0.000673056817190607
DB11094	Vitamin D	DOID:9119	Leukemia, Myeloid, Acute	0.000663337744188206
DB01206	Lomustine	DOID:3181	Oligodendroglioma	0.000660657222914149
DB00428	Streptozocin	DOID:299	Adenocarcinoma	0.000635180640863717
DB00499	Flutamide	DOID:299	Adenocarcinoma	0.000631329610192475
DB12418	Saccharin	DOID:299	Adenocarcinoma	0.00062149587304434
DB00328	Indomethacin	DOID:299	Adenocarcinoma	0.00061510519286285
DB01188	Ciclopirox	DOID:9119	Leukemia, Myeloid, Acute	0.000605014755565578
DB00197	Troglitazone	DOID:11612	Polycystic Ovary Syndrome	0.000596411427214514
DB06543	astaxanthine	DOID:299	Adenocarcinoma	0.000594226410751639
DB01393	Bezafibrate	DOID:11612	Polycystic Ovary Syndrome	0.000593835707097321
DB01436	alfacalcidol	DOID:299	Adenocarcinoma	0.000591673376256716
DB00635	Prednisone	DOID:8584	Burkitt Lymphoma	0.000582237207076461
DB00282	Pamidronate	DOID:9538	Multiple Myeloma	0.000572277752632197
DB00255	Diethylstilbestrol	DOID:299	Adenocarcinoma	0.000570836588311871
DB01030	Topotecan	DOID:9538	Multiple Myeloma	0.000570820396682501
DB13853	Anethole Trithione	DOID:299	Adenocarcinoma	0.000560558369296424
DB00783	Estradiol	DOID:11612	Polycystic Ovary Syndrome	0.000559181559557318
DB00635	Prednisone	DOID:299	Adenocarcinoma	0.000555815782836875
DB01380	Cortisone	DOID:299	Adenocarcinoma	0.000543169239222771
DB00860	Prednisolone	DOID:9538	Multiple Myeloma	0.000535262890393804
DB00158	Folic Acid	DOID:11612	Polycystic Ovary Syndrome	0.00052956973972291
DB00007	Leuprolide	DOID:299	Adenocarcinoma	0.000499013652936761
DB00996	Gabapentin	DOID:299	Adenocarcinoma	0.000496750008824163
DB00126	Ascorbic Acid	DOID:11612	Polycystic Ovary Syndrome	0.000492376519416646
DB09110	Mesna	DOID:4235	Sarcoma	0.000492114212362791
DB00445	Epirubicin	DOID:4235	Sarcoma	0.000490779741021805
DB00563	Methotrexate	DOID:5241	Hemangioblastoma	0.000489462949991812
DB02709	Resveratrol	DOID:11612	Polycystic Ovary Syndrome	0.000484063616108707
DB00763	Methimazole	DOID:299	Adenocarcinoma	0.000480761715474906
DB00328	Indomethacin	DOID:9119	Leukemia, Myeloid, Acute	0.000480530126327048
DB00570	Vinblastine	DOID:3308	Carcinoma, Embryonal	0.000452832249095267
DB05294	N-(4-bromo-2-fluorophenyl)-6-methoxy-7-((1-methylpiperidin-4-yl)methoxy)quinazolin-4-amine	DOID:299	Adenocarcinoma	0.000443578379486895
DB00650	Leucovorin	DOID:8584	Burkitt Lymphoma	0.000439950850012758
DB00143	Glutathione	DOID:11612	Polycystic Ovary Syndrome	0.000436187641656269
DB01229	Paclitaxel	DOID:4235	Sarcoma	0.000434535712284309
DB00322	Floxuridine	DOID:299	Adenocarcinoma	0.000431578313840839
DB00635	Prednisone	DOID:9119	Leukemia, Myeloid, Acute	0.000421240716937896
DB00650	Leucovorin	DOID:299	Adenocarcinoma	0.000413529425857548
DB00563	Methotrexate	DOID:4235	Sarcoma	0.000406055782067491
DB00603	Medroxyprogesterone Acetate	DOID:4235	Sarcoma	0.00039072925913137
DB01254	Dasatinib	DOID:8552	Leukemia, Myelogenous, Chronic, BCR-ABL Positive	0.000389121221895558
DB00396	Progesterone	DOID:11612	Polycystic Ovary Syndrome	0.000383388489610234
DB00851	Dacarbazine	DOID:4235	Sarcoma	0.000377443524300866
DB11616	pirarubicin	DOID:9119	Leukemia, Myeloid, Acute	0.000376353407979655
DB01248	Docetaxel	DOID:4235	Sarcoma	0.000375426993550485
DB00544	Fluorouracil	DOID:4235	Sarcoma	0.000366743715739923
DB04216	Quercetin	DOID:4236	Carcinosarcoma	0.000364306697655701
DB01030	Topotecan	DOID:299	Adenocarcinoma	0.000363752781986812
DB00860	Prednisolone	DOID:8584	Burkitt Lymphoma	0.000354616700184615
DB11135	Selenium	DOID:11612	Polycystic Ovary Syndrome	0.000337360865082468
DB01593	Zinc	DOID:11612	Polycystic Ovary Syndrome	0.000330006344854092
DB00860	Prednisolone	DOID:299	Adenocarcinoma	0.000328195276138652
DB00624	Testosterone	DOID:11612	Polycystic Ovary Syndrome	0.000319649588322599
DB00104	Octreotide	DOID:299	Adenocarcinoma	0.000308500550248511
DB08398	2-amino-1-methyl-6-phenylimidazo(4,5-b)pyridine	DOID:4236	Carcinosarcoma	0.000292583644249953
DB00290	Bleomycin	DOID:3308	Carcinoma, Embryonal	0.000292256426310098
DB00882	Clomiphene	DOID:11612	Polycystic Ovary Syndrome	0.000290028097124037
DB00531	Cyclophosphamide	DOID:4236	Carcinosarcoma	0.000273053412968858
DB00951	Isoniazid	DOID:299	Adenocarcinoma	0.000263731967404987
DB00531	Cyclophosphamide	DOID:3308	Carcinoma, Embryonal	0.000262978682299584
DB11529	Melengestrol Acetate	DOID:299	Adenocarcinoma	0.000253662087634063
DB11672	Curcumin	DOID:4235	Sarcoma	0.000250534638118702
DB07706	2-hydroxyestradiol	DOID:299	Adenocarcinoma	0.000244178993875807
DB00977	Ethinyl Estradiol	DOID:11612	Polycystic Ovary Syndrome	0.000219423658939186
DB09073	palbociclib	DOID:9119	Leukemia, Myeloid, Acute	0.000210679784148746
DB00917	Dinoprostone	DOID:4235	Sarcoma	0.000203583080795775
DB00227	Lovastatin	DOID:4235	Sarcoma	0.000203183484322531
DB00860	Prednisolone	DOID:9119	Leukemia, Myeloid, Acute	0.000193620209903054
DB00641	Simvastatin	DOID:11612	Polycystic Ovary Syndrome	0.000168366803749273
DB00220	Nelfinavir	DOID:3962	Adenocarcinoma, Follicular	0.000160891644185932
DB00201	Caffeine	DOID:4235	Sarcoma	0.000149586918186182
DB00499	Flutamide	DOID:11612	Polycystic Ovary Syndrome	0.000137464067135171
DB00928	Azacitidine	DOID:4235	Sarcoma	0.000131825748568468
DB00531	Cyclophosphamide	DOID:4235	Sarcoma	0.000128125038627311
DB00987	Cytarabine	DOID:715	Leukemia, T-Cell	0.00012774533959776
DB02709	Resveratrol	DOID:715	Leukemia, T-Cell	0.000109876836930931
DB13178	Inositol	DOID:11612	Polycystic Ovary Syndrome	3.34138882737787e-05
DB01169	Arsenic Trioxide	DOID:715	Leukemia, T-Cell	2.32249022384477e-05
DB01234	Dexamethasone	DOID:3355	Fibrosarcoma	1.62987566249637e-05
DB00412	Rosiglitazone	DOID:11612	Polycystic Ovary Syndrome	6.56830024032586e-06
DB09153	Sodium Chloride	DOID:899	Cervical Intraepithelial Neoplasia	3.90116231114603e-06
DB00531	Cyclophosphamide	DOID:715	Leukemia, T-Cell	-9.62601323566646e-06
DB04539	glyphosate	DOID:11612	Polycystic Ovary Syndrome	-6.2780773427298e-05
DB04690	Camptothecin	DOID:1037	Leukemia, Lymphoid	-6.88867561778241e-05
DB00428	Streptozocin	DOID:4235	Sarcoma	-9.51206294009157e-05
DB00255	Diethylstilbestrol	DOID:4468	Adenocarcinoma, Clear Cell	-0.00015918790050167
DB04572	Thiotepa	DOID:1037	Leukemia, Lymphoid	-0.00015949238251727
DB01083	Orlistat	DOID:11612	Polycystic Ovary Syndrome	-0.000165530479916234
DB01041	Thalidomide	DOID:1040	Leukemia, Lymphocytic, Chronic, B-Cell	-0.000175547332882877
DB00563	Methotrexate	DOID:1040	Leukemia, Lymphocytic, Chronic, B-Cell	-0.000181043135186789
DB00544	Fluorouracil	DOID:687	Hepatoblastoma	-0.000187704864069096
DB01229	Paclitaxel	DOID:1037	Leukemia, Lymphoid	-0.000187945780452827
DB00603	Medroxyprogesterone Acetate	DOID:1040	Leukemia, Lymphocytic, Chronic, B-Cell	-0.000196369658170872
DB12881	indole-3-carbinol	DOID:5119	Ovarian Cysts	-0.000214152795768021
DB00563	Methotrexate	DOID:1037	Leukemia, Lymphoid	-0.000216425710387205
DB01204	Mitoxantrone	DOID:1040	Leukemia, Lymphocytic, Chronic, B-Cell	-0.000218276558411381
DB01005	Hydroxyurea	DOID:1037	Leukemia, Lymphoid	-0.000228447646722521
DB01393	Bezafibrate	DOID:1040	Leukemia, Lymphocytic, Chronic, B-Cell	-0.000229698937137804
DB01219	Dantrolene	DOID:1040	Leukemia, Lymphocytic, Chronic, B-Cell	-0.000246838153978237
DB01204	Mitoxantrone	DOID:1037	Leukemia, Lymphoid	-0.000253659133662423
DB01168	Procarbazine	DOID:3070	Glioma	-0.000255505195810015
DB00822	Disulfiram	DOID:1040	Leukemia, Lymphocytic, Chronic, B-Cell	-0.000262438759642427
DB04839	Cyproterone Acetate	DOID:11612	Polycystic Ovary Syndrome	-0.000291364877148583
DB01169	Arsenic Trioxide	DOID:3355	Fibrosarcoma	-0.000295918137250431
DB00783	Estradiol	DOID:5119	Ovarian Cysts	-0.000313118509594637
DB00650	Leucovorin	DOID:4235	Sarcoma	-0.000316771844339583
DB03733	ethylene dichloride	DOID:3172	Adenoma	-0.000321058178564917
DB00987	Cytarabine	DOID:1040	Leukemia, Lymphocytic, Chronic, B-Cell	-0.000321602525659428
DB12662	naveglitazar	DOID:3355	Fibrosarcoma	-0.000323108193365276
DB03496	alvocidib	DOID:1040	Leukemia, Lymphocytic, Chronic, B-Cell	-0.000343385729164416
DB00619	Imatinib Mesylate	DOID:3070	Glioma	-0.000351704498617258
DB00987	Cytarabine	DOID:1037	Leukemia, Lymphoid	-0.000356985100919352
DB00126	Ascorbic Acid	DOID:1037	Leukemia, Lymphoid	-0.000366540700198306
DB02709	Resveratrol	DOID:1037	Leukemia, Lymphoid	-0.00037485360347427
DB03496	alvocidib	DOID:1037	Leukemia, Lymphoid	-0.00037876830433641
DB04690	Camptothecin	DOID:3070	Glioma	-0.000392939346324275
DB01169	Arsenic Trioxide	DOID:1040	Leukemia, Lymphocytic, Chronic, B-Cell	-0.000426122963378453
DB11119	Sodium Iodide	DOID:3070	Glioma	-0.000430703437489124
DB05109	Trabectedin	DOID:4235	Sarcoma	-0.0004407128684381
DB00531	Cyclophosphamide	DOID:1040	Leukemia, Lymphocytic, Chronic, B-Cell	-0.000458973878291238
DB01169	Arsenic Trioxide	DOID:1037	Leukemia, Lymphoid	-0.000461505538990983
DB00242	Cladribine	DOID:1040	Leukemia, Lymphocytic, Chronic, B-Cell	-0.000463822417940121
DB01234	Dexamethasone	DOID:3070	Glioma	-0.000473341235053317
DB00136	Calcitriol	DOID:1037	Leukemia, Lymphoid	-0.00047672357061517
DB04572	Thiotepa	DOID:3070	Glioma	-0.000483544972585561
DB00396	Progesterone	DOID:5119	Ovarian Cysts	-0.000488911579407605
DB09110	Mesna	DOID:769	Neuroblastoma	-0.000493622379309324
DB00531	Cyclophosphamide	DOID:1037	Leukemia, Lymphoid	-0.000494356454214631
DB00242	Cladribine	DOID:1037	Leukemia, Lymphoid	-0.00049920499328975
DB00291	Chlorambucil	DOID:1040	Leukemia, Lymphocytic, Chronic, B-Cell	-0.000508479875257975
DB01229	Paclitaxel	DOID:3070	Glioma	-0.000511998370704083
DB00586	Diclofenac	DOID:769	Neuroblastoma	-0.000520607503561357
DB04572	Thiotepa	DOID:769	Neuroblastoma	-0.000522747481717814
DB01041	Thalidomide	DOID:3070	Glioma	-0.000534982498876338
DB00661	Verapamil	DOID:687	Hepatoblastoma	-0.00053779491227717
DB00563	Methotrexate	DOID:3070	Glioma	-0.000540478300535432
DB00675	Tamoxifen	DOID:5119	Ovarian Cysts	-0.000540997255716482
DB02656	2-(4-morpholinyl)-8-phenyl-4H-1-benzopyran-4-one	DOID:3070	Glioma	-0.000543214201626887
DB00291	Chlorambucil	DOID:1037	Leukemia, Lymphoid	-0.000543862450654678
DB01262	Decitabine	DOID:769	Neuroblastoma	-0.00055783634194855
DB01248	Docetaxel	DOID:3070	Glioma	-0.000571107088750458
DB00328	Indomethacin	DOID:3355	Fibrosarcoma	-0.000572090168666597
DB00277	Theophylline	DOID:1040	Leukemia, Lymphocytic, Chronic, B-Cell	-0.000579009423638246
DB00544	Fluorouracil	DOID:3070	Glioma	-0.00057979036677063
DB00853	Temozolomide	DOID:3070	Glioma	-0.000581123756167748
DB00197	Troglitazone	DOID:3070	Glioma	-0.000586558382598404
DB00877	Sirolimus	DOID:1040	Leukemia, Lymphocytic, Chronic, B-Cell	-0.000595603847897854
DB01174	Phenobarbital	DOID:687	Hepatoblastoma	-0.000599860267052768
DB00851	Dacarbazine	DOID:769	Neuroblastoma	-0.000608293066404022
DB00277	Theophylline	DOID:1037	Leukemia, Lymphoid	-0.000614391999015409
DB00853	Temozolomide	DOID:769	Neuroblastoma	-0.00062032626482216
DB00197	Troglitazone	DOID:769	Neuroblastoma	-0.00062576089140203
DB00530	Erlotinib Hydrochloride	DOID:3070	Glioma	-0.00066094969286761
DB00741	Hydrocortisone	DOID:1040	Leukemia, Lymphocytic, Chronic, B-Cell	-0.000669399625661973
DB01041	Thalidomide	DOID:5151	Neurofibroma, Plexiform	-0.000670586428749778
DB14001	alpha-Tocopherol	DOID:3070	Glioma	-0.000672169748378073
DB00126	Ascorbic Acid	DOID:3070	Glioma	-0.000690593289824284
DB02709	Resveratrol	DOID:3070	Glioma	-0.00069890619358697
DB07352	Apigenin	DOID:3070	Glioma	-0.000722925061141402
DB04216	Quercetin	DOID:3070	Glioma	-0.000727155759562328
DB01582	Sulfamethazine	DOID:3172	Adenoma	-0.000749561739654949
DB00925	Phenoxybenzamine	DOID:1040	Leukemia, Lymphocytic, Chronic, B-Cell	-0.000752687732859239
DB00762	Irinotecan	DOID:3070	Glioma	-0.000757941231481587
DB08828	HhAntag691	DOID:2512	Basal Cell Nevus Syndrome	-0.000766906077577725
DB00842	Oxazepam	DOID:687	Hepatoblastoma	-0.000770619312605183
DB00188	Bortezomib	DOID:3070	Glioma	-0.000777578787493119
DB00563	Methotrexate	DOID:3371	Chondrosarcoma	-0.000781615841192454
DB01169	Arsenic Trioxide	DOID:3070	Glioma	-0.00078555812934882
DB00482	Celecoxib	DOID:769	Neuroblastoma	-0.000793443020604292
DB11091	Hydrogen Peroxide	DOID:139	Papilloma	-0.000794633157160709
DB00262	Carmustine	DOID:3070	Glioma	-0.000796425849782614
DB00635	Prednisone	DOID:1037	Leukemia, Lymphoid	-0.000796966979816729
DB00762	Irinotecan	DOID:769	Neuroblastoma	-0.000797143740363373
DB00136	Calcitriol	DOID:3070	Glioma	-0.000800776161008534
DB00188	Bortezomib	DOID:769	Neuroblastoma	-0.000816781296485039
DB00531	Cyclophosphamide	DOID:3070	Glioma	-0.000818409044204762
DB11094	Vitamin D	DOID:2512	Basal Cell Nevus Syndrome	-0.000821899607156331
DB01169	Arsenic Trioxide	DOID:769	Neuroblastoma	-0.000824760637617763
DB08865	Crizotinib	DOID:769	Neuroblastoma	-0.000826758000174002
DB00959	Methylprednisolone	DOID:1040	Leukemia, Lymphocytic, Chronic, B-Cell	-0.00083132925390155
DB00806	Pentoxifylline	DOID:1037	Leukemia, Lymphoid	-0.000838558097086042
DB01206	Lomustine	DOID:3070	Glioma	-0.000843094163790073
DB00675	Tamoxifen	DOID:3070	Glioma	-0.000851666996362346
DB01593	Zinc	DOID:3070	Glioma	-0.000852963465109815
DB00531	Cyclophosphamide	DOID:769	Neuroblastoma	-0.000857611553221551
DB01008	Busulfan	DOID:769	Neuroblastoma	-0.000864564226030587
DB00987	Cytarabine	DOID:8864	Leukemia, Monocytic, Acute	-0.00086615064256206
DB12072	orantinib	DOID:3070	Glioma	-0.000874457060421377
DB00795	Sulfasalazine	DOID:139	Papilloma	-0.000876261263530955
DB00313	Valproic Acid	DOID:1618	Fibroadenoma	-0.000876810121757379
DB02709	Resveratrol	DOID:8864	Leukemia, Monocytic, Acute	-0.000884019145155171
DB04743	nimesulide	DOID:139	Papilloma	-0.000905023321231815
DB14513	Magnesium	DOID:3172	Adenoma	-0.000950395376988758
DB06774	Capsaicin	DOID:139	Papilloma	-0.000961091842055331
DB01169	Arsenic Trioxide	DOID:8864	Leukemia, Monocytic, Acute	-0.000970671080316612
DB06755	beta Carotene	DOID:3070	Glioma	-0.000981403378103088
DB12298	5-hydroxymethylfurfural	DOID:139	Papilloma	-0.000983055990797557
DB00898	Ethanol	DOID:3172	Adenoma	-0.000988099214827278
DB01083	Orlistat	DOID:1040	Leukemia, Lymphocytic, Chronic, B-Cell	-0.000989065124345869
DB01234	Dexamethasone	DOID:3172	Adenoma	-0.000996360566542001
DB00712	Flurbiprofen	DOID:3172	Adenoma	-0.000998631063916114
DB00126	Ascorbic Acid	DOID:139	Papilloma	-0.00100558460238469
DB00641	Simvastatin	DOID:3070	Glioma	-0.00101460300603877
DB00812	Phenylbutazone	DOID:139	Papilloma	-0.00101767796882184
DB04930	Permethrin	DOID:3172	Adenoma	-0.00101868576922586
DB04827	Urethane	DOID:3172	Adenoma	-0.00102943278111783
DB02994	Cacodylic Acid	DOID:139	Papilloma	-0.00104570172244438
DB00563	Methotrexate	DOID:2513	Carcinoma, Basal Cell	-0.00105720093489952
DB13950	Win 55212-2	DOID:3070	Glioma	-0.00106132785079298
DB00328	Indomethacin	DOID:3070	Glioma	-0.00106173015985904
DB00603	Medroxyprogesterone Acetate	DOID:3172	Adenoma	-0.00107882415477372
DB04365	Arecoline	DOID:139	Papilloma	-0.00108353234714658
DB08895	tofacitinib	DOID:3172	Adenoma	-0.00109054006182534
DB00853	Temozolomide	DOID:3172	Adenoma	-0.00110414308738998
DB01393	Bezafibrate	DOID:3172	Adenoma	-0.00111215343343512
DB01483	Barbital	DOID:139	Papilloma	-0.00111471560451508
DB12116	epigallocatechin gallate	DOID:3172	Adenoma	-0.00112821466968898
DB00927	Famotidine	DOID:3172	Adenoma	-0.00112906930170924
DB00531	Cyclophosphamide	DOID:139	Papilloma	-0.00113340035638503
DB00175	Pravastatin	DOID:3172	Adenoma	-0.0011742549070422
DB00158	Folic Acid	DOID:3172	Adenoma	-0.00117641940149875
DB00554	Piroxicam	DOID:3172	Adenoma	-0.00118887528961258
DB01390	Sodium Bicarbonate	DOID:139	Papilloma	-0.001188945837783
DB00945	Aspirin	DOID:3172	Adenoma	-0.00120105987725987
DB06767	Ammonium Chloride	DOID:139	Papilloma	-0.00120862312409314
DB11672	Curcumin	DOID:3172	Adenoma	-0.00121901877604396
DB02709	Resveratrol	DOID:3172	Adenoma	-0.00122192552461735
DB10345	Dust	DOID:139	Papilloma	-0.00123009510522936
DB02994	Cacodylic Acid	DOID:3172	Adenoma	-0.00125372974179365
DB00605	Sulindac	DOID:3172	Adenoma	-0.00125504622832233
DB00650	Leucovorin	DOID:3070	Glioma	-0.00126330592721962
DB15588	ursolic acid	DOID:139	Papilloma	-0.00126627864581801
DB03843	Formaldehyde	DOID:3172	Adenoma	-0.00126896430101669
DB04365	Arecoline	DOID:2513	Carcinoma, Basal Cell	-0.00128526366946007
DB00982	Isotretinoin	DOID:769	Neuroblastoma	-0.00130728500548587
DB04630	Aldosterone	DOID:3172	Adenoma	-0.00131478922834498
DB00201	Caffeine	DOID:3172	Adenoma	-0.00131996649552173
DB08398	2-amino-1-methyl-6-phenylimidazo(4,5-b)pyridine	DOID:3172	Adenoma	-0.00132189814421873
DB08828	HhAntag691	DOID:2513	Carcinoma, Basal Cell	-0.00134065164784696
DB08398	2-amino-1-methyl-6-phenylimidazo(4,5-b)pyridine	DOID:8719	Carcinoma in Situ	-0.00135219855435347
DB01030	Topotecan	DOID:769	Neuroblastoma	-0.00135228507968615
DB12418	Saccharin	DOID:139	Papilloma	-0.00137033079155051
DB01168	Procarbazine	DOID:2671	Carcinoma, Transitional Cell	-0.00137481189970839
DB00780	Phenelzine	DOID:3172	Adenoma	-0.00138365409873469
DB06510	muraglitazar	DOID:139	Papilloma	-0.00139850300853377
DB08809	Dichloroacetic Acid	DOID:139	Papilloma	-0.00142836798649286
DB01065	Melatonin	DOID:3172	Adenoma	-0.00143293850154374
DB00993	Azathioprine	DOID:2513	Carcinoma, Basal Cell	-0.00144135296959229
DB01200	Bromocriptine	DOID:3172	Adenoma	-0.0014441068225211
DB09096	Benzoyl Peroxide	DOID:139	Papilloma	-0.00146364769551815
DB00995	Auranofin	DOID:3172	Adenoma	-0.00149382705913874
DB09276	Gold Sodium Thiomalate	DOID:3172	Adenoma	-0.00150187021042419
DB01174	Phenobarbital	DOID:3172	Adenoma	-0.00151496510107778
DB01592	Iron	DOID:139	Papilloma	-0.00151513643693884
DB11082	Coal Tar	DOID:3172	Adenoma	-0.00154139535776414
DB03419	Uracil	DOID:139	Papilloma	-0.00156029026988796
DB09110	Mesna	DOID:2671	Carcinoma, Transitional Cell	-0.00157372657432102
DB00328	Indomethacin	DOID:3172	Adenoma	-0.00158474949120917
DB01132	Pioglitazone	DOID:139	Papilloma	-0.00158729936339457
DB04572	Thiotepa	DOID:2671	Carcinoma, Transitional Cell	-0.00160285167647017
DB06510	muraglitazar	DOID:3172	Adenoma	-0.00160653102764501
DB11152	Trichloroacetic Acid	DOID:3172	Adenoma	-0.001615618850819
DB00305	Mitomycin	DOID:2671	Carcinoma, Transitional Cell	-0.00161635541930432
DB01229	Paclitaxel	DOID:2671	Carcinoma, Transitional Cell	-0.00163130507427605
DB08809	Dichloroacetic Acid	DOID:3172	Adenoma	-0.00163639600585279
DB00563	Methotrexate	DOID:2671	Carcinoma, Transitional Cell	-0.00165978500418023
DB13178	Inositol	DOID:3172	Adenoma	-0.00167257525256775
DB00795	Sulfasalazine	DOID:2671	Carcinoma, Transitional Cell	-0.00168057665513226
DB00842	Oxazepam	DOID:3172	Adenoma	-0.00168572414642059
DB01248	Docetaxel	DOID:2671	Carcinoma, Transitional Cell	-0.00169041379261197
DB00682	Warfarin	DOID:2671	Carcinoma, Transitional Cell	-0.00169541182496618
DB01204	Mitoxantrone	DOID:2671	Carcinoma, Transitional Cell	-0.00169701842808694
DB00996	Gabapentin	DOID:3172	Adenoma	-0.00170310467513484
DB00763	Methimazole	DOID:3172	Adenoma	-0.00171909296896482
DB01219	Dantrolene	DOID:2671	Carcinoma, Transitional Cell	-0.00172558002312533
DB00570	Vinblastine	DOID:2671	Carcinoma, Transitional Cell	-0.0017478621815326
DB03783	Phenacetin	DOID:2671	Carcinoma, Transitional Cell	-0.0017491070893108
DB00317	Gefitinib	DOID:2671	Carcinoma, Transitional Cell	-0.00176185670923639
DB00945	Aspirin	DOID:2671	Carcinoma, Transitional Cell	-0.00179734724973928
DB02994	Cacodylic Acid	DOID:2671	Carcinoma, Transitional Cell	-0.00185001711440451
DB00441	gemcitabine	DOID:2671	Carcinoma, Transitional Cell	-0.00185435235758584
DB00104	Octreotide	DOID:3172	Adenoma	-0.00189135413369828
DB00188	Bortezomib	DOID:2671	Carcinoma, Transitional Cell	-0.00189688549110772
DB00481	Raloxifene Hydrochloride	DOID:2671	Carcinoma, Transitional Cell	-0.00190874851780381
DB00201	Caffeine	DOID:2671	Carcinoma, Transitional Cell	-0.0019162538683422
DB01327	Cefazolin	DOID:2671	Carcinoma, Transitional Cell	-0.00191885917346029
DB01483	Barbital	DOID:2671	Carcinoma, Transitional Cell	-0.00191903099647499
DB14085	Cadmium	DOID:2671	Carcinoma, Transitional Cell	-0.00192076388562095
DB01041	Thalidomide	DOID:8632	Sarcoma, Kaposi	-0.00192240290963257
DB00537	Ciprofloxacin	DOID:2671	Carcinoma, Transitional Cell	-0.00192273640758005
DB00938	Salmeterol Xinafoate	DOID:4310	Smooth Muscle Tumor	-0.00192748886538334
DB00531	Cyclophosphamide	DOID:2671	Carcinoma, Transitional Cell	-0.00193771574772877
DB00184	Nicotine	DOID:2671	Carcinoma, Transitional Cell	-0.00196618968133082
DB00853	Temozolomide	DOID:8632	Sarcoma, Kaposi	-0.00196854416699504
DB00675	Tamoxifen	DOID:2671	Carcinoma, Transitional Cell	-0.00197097369990767
DB00291	Chlorambucil	DOID:2671	Carcinoma, Transitional Cell	-0.00198722174465731
DB00570	Vinblastine	DOID:8632	Sarcoma, Kaposi	-0.00201597588957841
DB00698	Nitrofurantoin	DOID:2671	Carcinoma, Transitional Cell	-0.00202810356494103
DB00993	Azathioprine	DOID:2671	Carcinoma, Transitional Cell	-0.00204393703878951
DB01174	Phenobarbital	DOID:2671	Carcinoma, Transitional Cell	-0.00211125247354476
DB12418	Saccharin	DOID:2671	Carcinoma, Transitional Cell	-0.00217464618360035
DB00290	Bleomycin	DOID:8632	Sarcoma, Kaposi	-0.00217655171182445
DB06510	muraglitazar	DOID:2671	Carcinoma, Transitional Cell	-0.00220281840044861
DB00635	Prednisone	DOID:2671	Carcinoma, Transitional Cell	-0.00224032627359909
DB04690	Camptothecin	DOID:3071	Gliosarcoma	-0.00233674309490377
DB00495	Zidovudine	DOID:8632	Sarcoma, Kaposi	-0.00237897374971867
DB00829	Diazepam	DOID:2671	Carcinoma, Transitional Cell	-0.00243614267576158
DB00860	Prednisolone	DOID:2671	Carcinoma, Transitional Cell	-0.00246794678093148
DB04106	fotemustine	DOID:3070	Glioma	-0.00249678331423225
DB00181	Baclofen	DOID:2671	Carcinoma, Transitional Cell	-0.00250139466822601
DB00853	Temozolomide	DOID:3071	Gliosarcoma	-0.00252492750404558
DB00318	Codeine	DOID:2671	Carcinoma, Transitional Cell	-0.00256568258536065
DB00428	Streptozocin	DOID:5485	Sarcoma, Synovial	-0.00258503251434244
DB01229	Paclitaxel	DOID:4552	Carcinoma, Large Cell	-0.00265612777518714
DB11616	pirarubicin	DOID:5485	Sarcoma, Synovial	-0.00270928468056324
DB00262	Carmustine	DOID:3071	Gliosarcoma	-0.00274022959766933
DB00531	Cyclophosphamide	DOID:3071	Gliosarcoma	-0.00276221279282156
DB00361	Vinorelbine	DOID:4552	Carcinoma, Large Cell	-0.00276642657692721
DB00441	gemcitabine	DOID:4552	Carcinoma, Large Cell	-0.0028791750586568
DB00171	Adenosine Triphosphate	DOID:4552	Carcinoma, Large Cell	-0.00289942943262505
DB00531	Cyclophosphamide	DOID:4552	Carcinoma, Large Cell	-0.00296253844923849
DB09110	Mesna	DOID:1967	Leiomyosarcoma	-0.00300667422608085
DB01229	Paclitaxel	DOID:1967	Leiomyosarcoma	-0.00306425272631588
DB00851	Dacarbazine	DOID:1967	Leiomyosarcoma	-0.00312134491344312
DB01248	Docetaxel	DOID:1967	Leiomyosarcoma	-0.00312336144429297
DB00945	Aspirin	DOID:1967	Leiomyosarcoma	-0.00323029490217346
DB03843	Formaldehyde	DOID:1967	Leiomyosarcoma	-0.00329819932521973
DB00531	Cyclophosphamide	DOID:1967	Leiomyosarcoma	-0.00337066340003682
DB00590	Doxazosin	DOID:127	Choroid Neoplasms	-0.00354689792758949
DB00742	Mannitol	DOID:3070	Glioma	-0.00359382731085605
DB00635	Prednisone	DOID:1967	Leiomyosarcoma	-0.00367327392549326
DB00477	Chlorpromazine	DOID:3070	Glioma	-0.00434683223234993
DB06641	perifosine	DOID:3068	Glioblastoma	-0.00513384480739747
DB01406	Danazol	DOID:127	Choroid Neoplasms	-0.00643284607375288
DB01211	Clarithromycin	DOID:9538	Multiple Myeloma	-0.00732074483521332
DB12874	quizartinib	DOID:9119	Leukemia, Myeloid, Acute	-0.0073855603499216
DB01017	Minocycline	DOID:3070	Glioma	-0.00888424725362152
DB01017	Minocycline	DOID:139	Papilloma	-0.00919923856526177
DB09199	netoglitazone	DOID:9538	Multiple Myeloma	-0.0108620368675132
DB00904	Ondansetron	DOID:171	Neuroectodermal Tumors	-0.0113209150404799
DB01406	Danazol	DOID:3172	Adenoma	-0.0128194296828668
DB01420	Testosterone Propionate	DOID:299	Adenocarcinoma	-0.01349917351125
DB01420	Testosterone Propionate	DOID:11612	Polycystic Ovary Syndrome	-0.0139930390542949
DB11648	afuresertib	DOID:0060060	Lymphoma, Non-Hodgkin	-0.0142462871153753
DB11648	afuresertib	DOID:8543	Hodgkin Disease	-0.0156826582187091
DB00437	Allopurinol	DOID:8552	Leukemia, Myelogenous, Chronic, BCR-ABL Positive	-0.015951355088036
DB03057	Malondialdehyde	DOID:8552	Leukemia, Myelogenous, Chronic, BCR-ABL Positive	-0.0167007156513582
DB00437	Allopurinol	DOID:0060060	Lymphoma, Non-Hodgkin	-0.016764548385168
DB11648	afuresertib	DOID:9538	Multiple Myeloma	-0.0169547105130479
DB04815	Clioquinol	DOID:9119	Leukemia, Myeloid, Acute	-0.0182312583691513
DB01217	Anastrozole	DOID:299	Adenocarcinoma	-0.0185475409217602
DB00437	Allopurinol	DOID:9119	Leukemia, Myeloid, Acute	-0.0198146144638625
DB03057	Malondialdehyde	DOID:11612	Polycystic Ovary Syndrome	-0.0209232655038368
DB00437	Allopurinol	DOID:1037	Leukemia, Lymphoid	-0.0210328221608685
DB01099	Flucytosine	DOID:3068	Glioblastoma	-0.0215425131349794
DB08633	O-(Chloroacetylcarbamoyl)fumagillol	DOID:2671	Carcinoma, Transitional Cell	-0.0223228843280599
DB00437	Allopurinol	DOID:2671	Carcinoma, Transitional Cell	-0.022476181454141
DB04655	metoprine	DOID:8691	Mycosis Fungoides	-0.0242134685847622
DB04348	Taurocholic Acid	DOID:1967	Leiomyosarcoma	-0.0243498635860669
DB00727	Nitroglycerin	DOID:4928	Cholangiocarcinoma	-0.0243741725121958
DB06595	midostaurin	DOID:349	Carcinoma, Signet Ring Cell	-0.0281235466149819
DB06536	tesaglitazar	DOID:255	Hemangioma	-0.0285151297124709
DB06595	midostaurin	DOID:9119	Leukemia, Myeloid, Acute	-0.0286898915710226
DB06536	tesaglitazar	DOID:3355	Fibrosarcoma	-0.0300624450452392
DB04655	metoprine	DOID:299	Adenocarcinoma	-0.0307759989682499
DB01006	Letrozole	DOID:11612	Polycystic Ovary Syndrome	-0.0357656415087704
DB06769	Bendamustine Hydrochloride	DOID:1040	Leukemia, Lymphocytic, Chronic, B-Cell	-0.0360938689227377
DB06769	Bendamustine Hydrochloride	DOID:1037	Leukemia, Lymphoid	-0.0361292514979106
DB00281	Lidocaine	DOID:0060060	Lymphoma, Non-Hodgkin	-0.036286337949812
DB04868	4-methyl-N-(3-(4-methylimidazol-1-yl)-5-(trifluoromethyl)phenyl)-3-((4-pyridin-3-ylpyrimidin-2-yl)amino)benzamide	DOID:8552	Leukemia, Myelogenous, Chronic, BCR-ABL Positive	-0.0363087353190601
DB01006	Letrozole	DOID:5119	Ovarian Cysts	-0.0366379415772998
DB01698	Rutin	DOID:9538	Multiple Myeloma	-0.0366995779316562
DB11752	bryostatin 1	DOID:0060060	Lymphoma, Non-Hodgkin	-0.0377252462083598
DB03068	pyrimidin-2-one beta-ribofuranoside	DOID:9538	Multiple Myeloma	-0.0396030036044047
DB00134	Methionine	DOID:3070	Glioma	-0.0396439497407955
DB11752	bryostatin 1	DOID:1040	Leukemia, Lymphocytic, Chronic, B-Cell	-0.0419581374080773
DB06176	romidepsin	DOID:0060061	Lymphoma, T-Cell, Cutaneous	-0.0430884055857608
DB01080	Vigabatrin	DOID:13515	Tuberous Sclerosis	-0.0433588714527218
DB00583	Carnitine	DOID:0060060	Lymphoma, Non-Hodgkin	-0.044164050141242
DB11890	Cilengitide	DOID:3068	Glioblastoma	-0.044868342422699
DB00446	Chloramphenicol	DOID:9119	Leukemia, Myeloid, Acute	-0.0491293619848572
DB06176	romidepsin	DOID:2671	Carcinoma, Transitional Cell	-0.0511450343013274
DB11617	Aclarubicin	DOID:9119	Leukemia, Myeloid, Acute	-0.0551300142900655
DB08889	carfilzomib	DOID:9538	Multiple Myeloma	-0.0566386599225244
DB00947	Fulvestrant	DOID:769	Neuroblastoma	-0.0604529565389201
DB08868	Fingolimod Hydrochloride	DOID:8552	Leukemia, Myelogenous, Chronic, BCR-ABL Positive	-0.0633817583082739
DB01095	Fluvastatin	DOID:9538	Multiple Myeloma	-0.0661028789396741
DB01700	AICA ribonucleotide	DOID:3068	Glioblastoma	-0.0680444419474083
DB00717	Norethindrone	DOID:3172	Adenoma	-0.0684932029107277
DB00627	Niacin	DOID:9119	Leukemia, Myeloid, Acute	-0.0746048793128538
DB00304	Desogestrel	DOID:11612	Polycystic Ovary Syndrome	-0.0784448019657263
DB00681	Amphotericin B	DOID:3068	Glioblastoma	-0.0824865749544304
DB00744	zileuton	DOID:8552	Leukemia, Myelogenous, Chronic, BCR-ABL Positive	-0.0848088287933238
DB00884	Risedronic Acid	DOID:2645	Mesothelioma	-0.0884172225765483
DB06444	HU 211	DOID:3070	Glioma	-0.0930534171705813
DB13911	Eosine I Bluish	DOID:715	Leukemia, T-Cell	-0.097230600380857
DB06728	aniline	DOID:4235	Sarcoma	-0.10625194587822
DB00050	cetrorelix	DOID:9538	Multiple Myeloma	-0.109680567577381
DB00422	Methylphenidate	DOID:687	Hepatoblastoma	-0.114359893351737
DB13964	Peanut Oil	DOID:3172	Adenoma	-0.125998231857953
DB08882	Linagliptin	DOID:5119	Ovarian Cysts	-0.126137976430048
DB06809	plerixafor octahydrochloride	DOID:3068	Glioblastoma	-0.129484133044583
DB00909	Zonisamide	DOID:9538	Multiple Myeloma	-0.130829486078006
