# Supplementary material for: DDCM: A Computational Strategy for Drug Repositioning Based on Support-Vector Regression Algorithm
Source: Int J Mol Sci. 2024 May 12;25(10):5267. doi: 10.3390/ijms25105267 (PMC11121335; doi:10.3390/ijms25105267)
Supplement: Supplementary file 1 [file ijms-25-05267-s001.zip › File S4/1_c04.588_CorScore/non-small cell lung carcinoma_score.csv]

DrugBankID	DrugName	DOID	DiseaseName	score
0.0182903061143308	0.030668680023244
DB00720	Clodronic Acid	DOID:9538	Multiple Myeloma	0.581381430030386
DB00276	Amsacrine	DOID:299	Adenocarcinoma	0.459519728186247
DB00276	Amsacrine	DOID:9119	Leukemia, Myeloid, Acute	0.452236125742657
DB02424	geldanamycin	DOID:3068	Glioblastoma	0.435148980316412
DB00526	Oxaliplatin	DOID:299	Adenocarcinoma	0.397674469839191
DB01394	Colchicine	DOID:9538	Multiple Myeloma	0.394428316063332
DB07232	veliparib	DOID:299	Adenocarcinoma	0.378492141278886
DB01177	Idarubicin	DOID:0060060	Lymphoma, Non-Hodgkin	0.377361902330478
DB01177	Idarubicin	DOID:0060058	Lymphoma	0.373838625004635
DB13811	oblimersen	DOID:1040	Leukemia, Lymphocytic, Chronic, B-Cell	0.373570123244728
DB01177	Idarubicin	DOID:9538	Multiple Myeloma	0.373501110028337
DB13811	oblimersen	DOID:9538	Multiple Myeloma	0.372328965391101
DB13811	oblimersen	DOID:707	Lymphoma, B-Cell	0.371535002657961
DB06810	Plicamycin	DOID:3247	Rhabdomyosarcoma	0.368015023324591
DB01177	Idarubicin	DOID:9119	Leukemia, Myeloid, Acute	0.363692763020201
DB01254	Dasatinib	DOID:8552	Leukemia, Myelogenous, Chronic, BCR-ABL Positive	0.360593748951749
DB00291	Chlorambucil	DOID:0060060	Lymphoma, Non-Hodgkin	0.342075862910486
DB00291	Chlorambucil	DOID:1040	Leukemia, Lymphocytic, Chronic, B-Cell	0.339456228462011
DB00291	Chlorambucil	DOID:0060058	Lymphoma	0.338552585585055
DB00291	Chlorambucil	DOID:299	Adenocarcinoma	0.335690326044282
DB00291	Chlorambucil	DOID:2671	Carcinoma, Transitional Cell	0.330515565851178
DB00291	Chlorambucil	DOID:1037	Leukemia, Lymphoid	0.325657246618841
DB06176	romidepsin	DOID:0060061	Lymphoma, T-Cell, Cutaneous	0.319738568376905
DB06176	romidepsin	DOID:2671	Carcinoma, Transitional Cell	0.308828741398193
DB00590	Doxazosin	DOID:127	Choroid Neoplasms	0.305375620785475
DB11919	O(6)-benzylguanine	DOID:3070	Glioma	0.288563500059946
DB00448	Lansoprazole	DOID:9206	Barrett Esophagus	0.28817330853576
DB01099	Flucytosine	DOID:3068	Glioblastoma	0.28543360032296
DB04815	Clioquinol	DOID:9119	Leukemia, Myeloid, Acute	0.283772902718488
DB08901	ponatinib	DOID:8552	Leukemia, Myelogenous, Chronic, BCR-ABL Positive	0.282478231652937
DB05220	MLN 8237	DOID:769	Neuroblastoma	0.272879866465068
DB08901	ponatinib	DOID:9119	Leukemia, Myeloid, Acute	0.271453202660058
DB04944	acadesine	DOID:1040	Leukemia, Lymphocytic, Chronic, B-Cell	0.265189790906029
DB00553	Methoxsalen	DOID:8691	Mycosis Fungoides	0.240359184745197
DB00553	Methoxsalen	DOID:0060061	Lymphoma, T-Cell, Cutaneous	0.237584407664975
DB11890	Cilengitide	DOID:3068	Glioblastoma	0.232009263279329
DB06444	HU 211	DOID:3070	Glioma	0.230567913606307
DB11648	afuresertib	DOID:0060060	Lymphoma, Non-Hodgkin	0.228243841283631
DB11648	afuresertib	DOID:9538	Multiple Myeloma	0.224383048981333
DB06287	temsirolimus	DOID:2645	Mesothelioma	0.222406134749049
DB11648	afuresertib	DOID:8543	Hodgkin Disease	0.22179108237886
DB06287	temsirolimus	DOID:3068	Glioblastoma	0.219666993314809
DB01179	Podophyllotoxin	DOID:2671	Carcinoma, Transitional Cell	0.218828542590756
DB05088	tetrathiomolybdate	DOID:2645	Mesothelioma	0.216657800529517
DB06287	temsirolimus	DOID:13515	Tuberous Sclerosis	0.215602125410508
DB01162	Terazosin	DOID:2671	Carcinoma, Transitional Cell	0.215305887536625
DB00352	Thioguanine	DOID:9119	Leukemia, Myeloid, Acute	0.212367549549673
DB00338	Omeprazole	DOID:9206	Barrett Esophagus	0.211548499905386
DB00352	Thioguanine	DOID:1037	Leukemia, Lymphoid	0.209618072567614
DB00213	Pantoprazole	DOID:9206	Barrett Esophagus	0.1872012694877
DB01698	Rutin	DOID:9538	Multiple Myeloma	0.182117040205077
DB09350	Piperonyl Butoxide	DOID:3172	Adenoma	0.178661382401738
DB00443	Betamethasone	DOID:255	Hemangioma	0.175105597740493
DB12948	3,4-dihydroxybenzohydroxamic acid	DOID:3071	Gliosarcoma	0.175026662032628
DB12948	3,4-dihydroxybenzohydroxamic acid	DOID:3070	Glioma	0.174654537913361
DB12948	3,4-dihydroxybenzohydroxamic acid	DOID:0050902	Medulloblastoma	0.174237366074556
DB00014	Goserelin	DOID:127	Choroid Neoplasms	0.168579556068915
DB00947	Fulvestrant	DOID:769	Neuroblastoma	0.155993028168544
DB13911	Eosine I Bluish	DOID:715	Leukemia, T-Cell	0.155536606491963
DB09053	PCI 32765	DOID:1040	Leukemia, Lymphocytic, Chronic, B-Cell	0.154295688767802
DB00571	Propranolol	DOID:255	Hemangioma	0.152748304405413
DB00724	Imiquimod	DOID:255	Hemangioma	0.148053058597827
DB06595	midostaurin	DOID:349	Carcinoma, Signet Ring Cell	0.147269972844909
DB01136	Carvedilol	DOID:3070	Glioma	0.146573121228569
DB09054	idelalisib	DOID:0060058	Lymphoma	0.145391168908907
DB00724	Imiquimod	DOID:2513	Carcinoma, Basal Cell	0.142576389609291
DB04690	Camptothecin	DOID:3071	Gliosarcoma	0.142308814636961
DB04690	Camptothecin	DOID:3070	Glioma	0.141936690518455
DB02375	myricetin	DOID:3068	Glioblastoma	0.141257278099863
DB13014	hypericin	DOID:3068	Glioblastoma	0.140931152913343
DB09053	PCI 32765	DOID:1037	Leukemia, Lymphoid	0.140496706924554
DB00477	Chlorpromazine	DOID:3070	Glioma	0.140013760865222
DB04106	fotemustine	DOID:3068	Glioblastoma	0.139049135515733
DB00724	Imiquimod	DOID:8632	Sarcoma, Kaposi	0.134767609787089
DB00470	Dronabinol	DOID:3070	Glioma	0.133814041723894
DB09054	idelalisib	DOID:1037	Leukemia, Lymphoid	0.132495829942623
DB04106	fotemustine	DOID:3070	Glioma	0.132151827617501
DB04690	Camptothecin	DOID:1037	Leukemia, Lymphoid	0.131992258013869
DB00564	Carbamazepine	DOID:1040	Leukemia, Lymphocytic, Chronic, B-Cell	0.131514189466713
DB01073	fludarabine	DOID:1040	Leukemia, Lymphocytic, Chronic, B-Cell	0.131132896902158
DB00564	Carbamazepine	DOID:0060058	Lymphoma	0.130610546589316
DB06595	midostaurin	DOID:9119	Leukemia, Myeloid, Acute	0.130287822102743
DB00727	Nitroglycerin	DOID:4928	Cholangiocarcinoma	0.123549127269014
DB01073	fludarabine	DOID:9119	Leukemia, Myeloid, Acute	0.120083392040121
DB01073	fludarabine	DOID:1037	Leukemia, Lymphoid	0.117333915058711
DB04868	4-methyl-N-(3-(4-methylimidazol-1-yl)-5-(trifluoromethyl)phenyl)-3-((4-pyridin-3-ylpyrimidin-2-yl)amino)benzamide	DOID:8552	Leukemia, Myelogenous, Chronic, BCR-ABL Positive	0.115145041727195
DB06174	Noscapine	DOID:3070	Glioma	0.110774404435545
DB06174	Noscapine	DOID:715	Leukemia, T-Cell	0.108147005488674
DB00753	Isoflurane	DOID:3172	Adenoma	0.106092530522324
DB04348	Taurocholic Acid	DOID:1967	Leiomyosarcoma	0.105988726294384
DB00742	Mannitol	DOID:3070	Glioma	0.102141520434258
DB00815	Sodium Dodecyl Sulfate	DOID:299	Adenocarcinoma	0.0987838668755562
DB00959	Methylprednisolone	DOID:0060060	Lymphoma, Non-Hodgkin	0.0987029828100415
DB06179	darinaparsin	DOID:9538	Multiple Myeloma	0.0977168004618595
DB01708	Dehydroepiandrosterone	DOID:299	Adenocarcinoma	0.0964254946994945
DB00959	Methylprednisolone	DOID:1040	Leukemia, Lymphocytic, Chronic, B-Cell	0.09608334836195
DB00137	Lutein	DOID:11612	Polycystic Ovary Syndrome	0.0957878065310912
DB00959	Methylprednisolone	DOID:0060058	Lymphoma	0.0951797054842761
DB06179	darinaparsin	DOID:8543	Hodgkin Disease	0.0951248338580929
DB00959	Methylprednisolone	DOID:9538	Multiple Myeloma	0.0948421905072639
DB01708	Dehydroepiandrosterone	DOID:11612	Polycystic Ovary Syndrome	0.0946358767468415
DB12874	quizartinib	DOID:9119	Leukemia, Myeloid, Acute	0.0928381511734305
DB00959	Methylprednisolone	DOID:171	Neuroectodermal Tumors	0.0928275465989142
DB00959	Methylprednisolone	DOID:8543	Hodgkin Disease	0.092250223904652
DB04258	seocalcitol	DOID:3070	Glioma	0.0920158099910953
DB06641	perifosine	DOID:3068	Glioblastoma	0.0917938242530088
DB01167	Itraconazole	DOID:9538	Multiple Myeloma	0.0878837882161275
DB08889	carfilzomib	DOID:9538	Multiple Myeloma	0.0832127808790152
DB04942	tamibarotene	DOID:9538	Multiple Myeloma	0.0816689833940093
DB14545	hydrocortisone hemisuccinate	DOID:0060058	Lymphoma	0.0787659435965001
DB12257	Platinum	DOID:769	Neuroblastoma	0.0784595695927653
DB01100	Pimozide	DOID:299	Adenocarcinoma	0.0779394584231533
DB12802	picropodophyllin	DOID:9538	Multiple Myeloma	0.0771650018507505
DB06732	beta-Naphthoflavone	DOID:3172	Adenoma	0.0764162145030508
DB08633	O-(Chloroacetylcarbamoyl)fumagillol	DOID:2671	Carcinoma, Transitional Cell	0.0723142015569767
DB00480	Lenalidomide	DOID:0060060	Lymphoma, Non-Hodgkin	0.0722354200241096
DB02901	Dihydrotestosterone	DOID:11612	Polycystic Ovary Syndrome	0.0718637273093055
DB15304	Carrageenan	DOID:3355	Fibrosarcoma	0.071049169964417
DB00480	Lenalidomide	DOID:9538	Multiple Myeloma	0.0683746277218259
DB00480	Lenalidomide	DOID:707	Lymphoma, B-Cell	0.0675806649888269
DB01420	Testosterone Propionate	DOID:299	Adenocarcinoma	0.0663981838456909
DB01420	Testosterone Propionate	DOID:11612	Polycystic Ovary Syndrome	0.0646085658945957
DB08804	Nandrolone Decanoate	DOID:255	Hemangioma	0.0637000071301859
DB00681	Amphotericin B	DOID:3068	Glioblastoma	0.0634140815084077
DB00254	Doxycycline	DOID:0060058	Lymphoma	0.0627899161268236
DB00143	Glutathione	DOID:11612	Polycystic Ovary Syndrome	0.0622859005610853
DB11152	Trichloroacetic Acid	DOID:3172	Adenoma	0.0612995496845688
DB03068	pyrimidin-2-one beta-ribofuranoside	DOID:9538	Multiple Myeloma	0.0579773078654807
DB01095	Fluvastatin	DOID:9538	Multiple Myeloma	0.0568683360193799
DB01138	Sulfinpyrazone	DOID:9538	Multiple Myeloma	0.0517222557171725
DB06412	Oxymetholone	DOID:9538	Multiple Myeloma	0.0509866094473005
DB00435	Nitric Oxide	DOID:0060058	Lymphoma	0.0481778998672329
DB00435	Nitric Oxide	DOID:299	Adenocarcinoma	0.045315640326513
DB11616	pirarubicin	DOID:2645	Mesothelioma	0.0452127361886906
DB06412	Oxymetholone	DOID:9119	Leukemia, Myeloid, Acute	0.0411782624392164
DB05258	Interferon-alpha	DOID:8552	Leukemia, Myelogenous, Chronic, BCR-ABL Positive	0.0393964639861818
DB00863	Ranitidine	DOID:9206	Barrett Esophagus	0.0379619872819593
DB02656	2-(4-morpholinyl)-8-phenyl-4H-1-benzopyran-4-one	DOID:3070	Glioma	0.0347323109405043
DB06757	Manganese	DOID:3068	Glioblastoma	0.0319148578235716
DB11616	pirarubicin	DOID:5485	Sarcoma, Synovial	0.0315765563077644
DB11616	pirarubicin	DOID:9119	Leukemia, Myeloid, Acute	0.0283813313344944
DB08882	Linagliptin	DOID:5119	Ovarian Cysts	0.028378402625317
DB11251	Tocopherols	DOID:2645	Mesothelioma	0.0279693585880299
DB11175	picolinic acid	DOID:3172	Adenoma	0.0240598281393812
DB00302	Tranexamic Acid	DOID:127	Choroid Neoplasms	0.0219572321648326
DB01115	Nifedipine	DOID:127	Choroid Neoplasms	0.0218578465917208
DB00925	Phenoxybenzamine	DOID:127	Choroid Neoplasms	0.0218361728609303
DB06825	Triptorelin Pamoate	DOID:127	Choroid Neoplasms	0.0217455006799384
DB00007	Leuprolide	DOID:127	Choroid Neoplasms	0.0217198003858624
DB01645	Genistein	DOID:127	Choroid Neoplasms	0.0216147169335404
DB00675	Tamoxifen	DOID:127	Choroid Neoplasms	0.021552764825805
DB00481	Raloxifene Hydrochloride	DOID:127	Choroid Neoplasms	0.0214490226866733
DB03843	Formaldehyde	DOID:127	Choroid Neoplasms	0.021442486037947
DB00783	Estradiol	DOID:127	Choroid Neoplasms	0.0213827815601551
DB00996	Gabapentin	DOID:127	Choroid Neoplasms	0.0213755354016464
DB00396	Progesterone	DOID:127	Choroid Neoplasms	0.0212606600386341
DB00636	Clofibrate	DOID:127	Choroid Neoplasms	0.0212466765577258
DB00255	Diethylstilbestrol	DOID:127	Choroid Neoplasms	0.0210711995159006
DB01701	propylene dichloride	DOID:4928	Cholangiocarcinoma	0.0199242967649907
DB01174	Phenobarbital	DOID:4928	Cholangiocarcinoma	0.0195065226665986
DB15334	biochanin A	DOID:3068	Glioblastoma	0.0194564209846629
DB01065	Melatonin	DOID:4928	Cholangiocarcinoma	0.0194067816988966
DB00262	Carmustine	DOID:4928	Cholangiocarcinoma	0.0193952232076658
DB06448	lonafarnib	DOID:9538	Multiple Myeloma	0.0169716341667144
DB00328	Indomethacin	DOID:350	Dermatofibrosarcoma	0.0130094893266442
DB00636	Clofibrate	DOID:3507	Dermatofibrosarcoma	0.0129317850675104
DB00675	Tamoxifen	DOID:1192	Nerve Sheath Neoplasms	0.0112412952327706
DB00398	Sorafenib	DOID:9253	Gastrointestinal Stromal Tumors	0.0111538466937152
DB00619	Imatinib Mesylate	DOID:9253	Gastrointestinal Stromal Tumors	0.0108879567647467
DB01268	Sunitinib	DOID:9253	Gastrointestinal Stromal Tumors	0.0107499117577728
DB00904	Ondansetron	DOID:171	Neuroectodermal Tumors	0.0106139010590541
DB00293	raltitrexed	DOID:2645	Mesothelioma	0.0104308481300695
DB00398	Sorafenib	DOID:2645	Mesothelioma	0.0103957510060571
DB00554	Piroxicam	DOID:2645	Mesothelioma	0.0101635291327778
DB00619	Imatinib Mesylate	DOID:2645	Mesothelioma	0.0101298610762644
DB11135	Selenium	DOID:2645	Mesothelioma	0.0101061106065135
DB00877	Sirolimus	DOID:2645	Mesothelioma	0.010065296209304
DB00997	Doxorubicin	DOID:2645	Mesothelioma	0.0100349330575068
DB05076	Fenretinide	DOID:2645	Mesothelioma	0.0100325682518115
DB00501	Cimetidine	DOID:349	Carcinoma, Signet Ring Cell	0.00989160621988003
DB09130	Copper	DOID:2645	Mesothelioma	0.00986817347278443
DB00977	Ethinyl Estradiol	DOID:2645	Mesothelioma	0.00955730176061106
DB00859	Penicillamine	DOID:2645	Mesothelioma	0.00953602160069419
DB06824	Trientine	DOID:2645	Mesothelioma	0.00940968274431139
DB00541	Vincristine	DOID:8691	Mycosis Fungoides	0.0089934025031678
DB00262	Carmustine	DOID:8691	Mycosis Fungoides	0.00884033305311402
DB00860	Prednisolone	DOID:255	Hemangioma	0.00812937677107226
DB00898	Ethanol	DOID:255	Hemangioma	0.008045167681593
DB00780	Phenelzine	DOID:255	Hemangioma	0.00788238907446268
DB00993	Azathioprine	DOID:255	Hemangioma	0.00778398375805164
DB01206	Lomustine	DOID:3068	Glioblastoma	0.00767164077336599
DB01115	Nifedipine	DOID:3068	Glioblastoma	0.00766944437000103
DB00444	Teniposide	DOID:3068	Glioblastoma	0.00764195244224272
DB00970	Dactinomycin	DOID:3068	Glioblastoma	0.00759714099324679
DB00608	Chloroquine	DOID:3068	Glioblastoma	0.00754701385112963
DB00772	Malathion	DOID:0060060	Lymphoma, Non-Hodgkin	0.00751660510473226
DB00795	Sulfasalazine	DOID:3068	Glioblastoma	0.00751131991137907
DB00853	Temozolomide	DOID:3068	Glioblastoma	0.0074903555581248
DB00635	Prednisone	DOID:255	Hemangioma	0.00745746631010644
DB01645	Genistein	DOID:3068	Glioblastoma	0.00742631471214747
DB00755	Tretinoin	DOID:3068	Glioblastoma	0.00740111418271891
DB01356	Lithium	DOID:255	Hemangioma	0.00739019189435094
DB06774	Capsaicin	DOID:3068	Glioblastoma	0.00734524945760637
DB01168	Procarbazine	DOID:0060060	Lymphoma, Non-Hodgkin	0.00732712251390608
DB04216	Quercetin	DOID:3068	Glioblastoma	0.00731927318730538
DB01168	Procarbazine	DOID:4844	Ependymoma	0.00730607417818238
DB01234	Dexamethasone	DOID:3068	Glioblastoma	0.00729875525548604
DB00997	Doxorubicin	DOID:3068	Glioblastoma	0.00729579162314561
DB05076	Fenretinide	DOID:3068	Glioblastoma	0.00729342681722298
DB00444	Teniposide	DOID:0060060	Lymphoma, Non-Hodgkin	0.00721882833304552
DB00851	Dacarbazine	DOID:3068	Glioblastoma	0.00719574511088336
DB00262	Carmustine	DOID:3068	Glioblastoma	0.00713915016389319
DB01042	Melphalan	DOID:3068	Glioblastoma	0.0070840130098507
DB00328	Indomethacin	DOID:3068	Glioblastoma	0.00706471103354542
DB00431	Hexachlorocyclohexane	DOID:0060060	Lymphoma, Non-Hodgkin	0.00706136928832177
DB04572	Thiotepa	DOID:0060060	Lymphoma, Non-Hodgkin	0.0070526975885937
DB00860	Prednisolone	DOID:0060060	Lymphoma, Non-Hodgkin	0.00700994038016031
DB00252	Phenytoin	DOID:0060060	Lymphoma, Non-Hodgkin	0.00700848409740371
DB00531	Cyclophosphamide	DOID:0060060	Lymphoma, Non-Hodgkin	0.00700509242965705
DB00650	Leucovorin	DOID:0060060	Lymphoma, Non-Hodgkin	0.00700248361279673
DB02169	Okadaic Acid	DOID:3068	Glioblastoma	0.00698745222623284
DB01204	Mitoxantrone	DOID:0060060	Lymphoma, Non-Hodgkin	0.00698475731158052
DB00987	Cytarabine	DOID:0060060	Lymphoma, Non-Hodgkin	0.00693127954455516
DB13424	DDT	DOID:0060060	Lymphoma, Non-Hodgkin	0.00689055973854277
DB00997	Doxorubicin	DOID:0060060	Lymphoma, Non-Hodgkin	0.00687266751342261
DB00541	Vincristine	DOID:0060060	Lymphoma, Non-Hodgkin	0.00686909550433765
DB00541	Vincristine	DOID:4844	Ependymoma	0.0068480471683284
DB14085	Cadmium	DOID:0060060	Lymphoma, Non-Hodgkin	0.00683619077514916
DB13323	Trichloroethylene	DOID:0060060	Lymphoma, Non-Hodgkin	0.00680543188119284
DB00624	Testosterone	DOID:3068	Glioblastoma	0.00680427713944706
DB01008	Busulfan	DOID:0060060	Lymphoma, Non-Hodgkin	0.00678775091743486
DB00290	Bleomycin	DOID:0060060	Lymphoma, Non-Hodgkin	0.00678565127377947
DB00851	Dacarbazine	DOID:0060060	Lymphoma, Non-Hodgkin	0.00677262100025797
DB00136	Calcitriol	DOID:0060060	Lymphoma, Non-Hodgkin	0.00673741105854372
DB00262	Carmustine	DOID:4844	Ependymoma	0.00669497771895675
DB00993	Azathioprine	DOID:0060060	Lymphoma, Non-Hodgkin	0.00666454736773656
DB01042	Melphalan	DOID:0060060	Lymphoma, Non-Hodgkin	0.00666088889971914
DB00829	Diazepam	DOID:3068	Glioblastoma	0.00663974439401724
DB00437	Allopurinol	DOID:0060060	Lymphoma, Non-Hodgkin	0.00662187551105017
DB00806	Pentoxifylline	DOID:0060061	Lymphoma, T-Cell, Cutaneous	0.00658290154470972
DB00624	Testosterone	DOID:0060060	Lymphoma, Non-Hodgkin	0.00638115302979511
DB00635	Prednisone	DOID:0060060	Lymphoma, Non-Hodgkin	0.00633802992010399
DB00755	Tretinoin	DOID:9206	Barrett Esophagus	0.00629303002378631
DB00694	Daunorubicin	DOID:0060060	Lymphoma, Non-Hodgkin	0.00629265837899848
DB12445	nitroaspirin	DOID:9206	Barrett Esophagus	0.00578411912647323
DB01268	Sunitinib	DOID:169	Neuroendocrine Tumors	0.00570717474620505
DB00242	Cladribine	DOID:0060061	Lymphoma, T-Cell, Cutaneous	0.005596080924234
DB09073	palbociclib	DOID:2994	Neoplasms, Germ Cell and Embryonal	0.00531960558591646
DB00104	Octreotide	DOID:169	Neuroendocrine Tumors	0.00523926275815864
DB00398	Sorafenib	DOID:3382	Liposarcoma	0.00519777736609126
DB09073	palbociclib	DOID:3382	Liposarcoma	0.0051135542137882
DB01017	Minocycline	DOID:139	Papilloma	0.00501288050433044
DB06510	muraglitazar	DOID:3382	Liposarcoma	0.0049804929517013
DB00290	Bleomycin	DOID:2994	Neoplasms, Germ Cell and Embryonal	0.00495599455194093
DB00970	Dactinomycin	DOID:3247	Rhabdomyosarcoma	0.00487227345675376
DB00531	Cyclophosphamide	DOID:3247	Rhabdomyosarcoma	0.004703349004301
DB01204	Mitoxantrone	DOID:3247	Rhabdomyosarcoma	0.00468301388597933
DB00755	Tretinoin	DOID:3247	Rhabdomyosarcoma	0.00467624664706431
DB00987	Cytarabine	DOID:3247	Rhabdomyosarcoma	0.00462953611797343
DB00925	Phenoxybenzamine	DOID:1040	Leukemia, Lymphocytic, Chronic, B-Cell	0.00460501208124761
DB12662	naveglitazar	DOID:3382	Liposarcoma	0.0045926271605293
DB00398	Sorafenib	DOID:8552	Leukemia, Myelogenous, Chronic, BCR-ABL Positive	0.00458937514372235
DB00997	Doxorubicin	DOID:3247	Rhabdomyosarcoma	0.00457092408692258
DB00541	Vincristine	DOID:3247	Rhabdomyosarcoma	0.0045673520782675
DB00220	Nelfinavir	DOID:3382	Liposarcoma	0.00453369255753952
DB00851	Dacarbazine	DOID:3247	Rhabdomyosarcoma	0.00447087757479533
DB00783	Estradiol	DOID:3247	Rhabdomyosarcoma	0.00446951180276298
DB01188	Ciclopirox	DOID:3247	Rhabdomyosarcoma	0.00444808749698108
DB00603	Medroxyprogesterone Acetate	DOID:1040	Leukemia, Lymphocytic, Chronic, B-Cell	0.00444043918125811
DB04572	Thiotepa	DOID:8552	Leukemia, Myelogenous, Chronic, BCR-ABL Positive	0.00440858727155455
DB00252	Phenytoin	DOID:1040	Leukemia, Lymphocytic, Chronic, B-Cell	0.0043888496489107
DB00531	Cyclophosphamide	DOID:1040	Leukemia, Lymphocytic, Chronic, B-Cell	0.00438545798116405
DB01005	Hydroxyurea	DOID:8552	Leukemia, Myelogenous, Chronic, BCR-ABL Positive	0.00437319810726575
DB00860	Prednisolone	DOID:8552	Leukemia, Myelogenous, Chronic, BCR-ABL Positive	0.00436583006314958
DB01204	Mitoxantrone	DOID:1040	Leukemia, Lymphocytic, Chronic, B-Cell	0.00436512286309107
DB00531	Cyclophosphamide	DOID:8552	Leukemia, Myelogenous, Chronic, BCR-ABL Positive	0.00436098211240118
DB01042	Melphalan	DOID:3247	Rhabdomyosarcoma	0.00435914547460822
DB00755	Tretinoin	DOID:8552	Leukemia, Myelogenous, Chronic, BCR-ABL Positive	0.00433387975576136
DB00619	Imatinib Mesylate	DOID:8552	Leukemia, Myelogenous, Chronic, BCR-ABL Positive	0.00432348521523704
DB00987	Cytarabine	DOID:1040	Leukemia, Lymphocytic, Chronic, B-Cell	0.00431164509534096
DB00987	Cytarabine	DOID:8552	Leukemia, Myelogenous, Chronic, BCR-ABL Positive	0.00428716922687652
DB00877	Sirolimus	DOID:1040	Leukemia, Lymphocytic, Chronic, B-Cell	0.00428339621706794
DB15588	ursolic acid	DOID:139	Papilloma	0.00423709215277665
DB01234	Dexamethasone	DOID:8552	Leukemia, Myelogenous, Chronic, BCR-ABL Positive	0.00423152082817677
DB00541	Vincristine	DOID:8552	Leukemia, Myelogenous, Chronic, BCR-ABL Positive	0.00422498518725586
DB03496	alvocidib	DOID:1040	Leukemia, Lymphocytic, Chronic, B-Cell	0.00419130389479858
DB01033	Mercaptopurine	DOID:9119	Leukemia, Myeloid, Acute	0.00415035668677785
DB01008	Busulfan	DOID:8552	Leukemia, Myelogenous, Chronic, BCR-ABL Positive	0.00414364060031044
DB01234	Dexamethasone	DOID:3355	Fibrosarcoma	0.00411999257325743
DB14574	Cobalt	DOID:3247	Rhabdomyosarcoma	0.00408518992799042
DB00328	Indomethacin	DOID:8552	Leukemia, Myelogenous, Chronic, BCR-ABL Positive	0.00399747660660563
DB00262	Carmustine	DOID:3192	Neurilemmoma	0.00398339527055111
DB00437	Allopurinol	DOID:8552	Leukemia, Myelogenous, Chronic, BCR-ABL Positive	0.0039777651939151
DB00943	Zalcitabine	DOID:0060058	Lymphoma	0.00395266307471584
DB00277	Theophylline	DOID:1040	Leukemia, Lymphocytic, Chronic, B-Cell	0.00394953492911551
DB00795	Sulfasalazine	DOID:139	Papilloma	0.00390534384232563
DB09096	Benzoyl Peroxide	DOID:139	Papilloma	0.00390470987562605
DB00328	Indomethacin	DOID:3355	Fibrosarcoma	0.00388594835167919
DB12662	naveglitazar	DOID:3355	Fibrosarcoma	0.00387269668338139
DB01592	Iron	DOID:139	Papilloma	0.00386390670229173
DB06510	muraglitazar	DOID:139	Papilloma	0.00383334908675689
DB00531	Cyclophosphamide	DOID:139	Papilloma	0.00382224046981502
DB10345	Dust	DOID:139	Papilloma	0.00380387464374263
DB01168	Procarbazine	DOID:0060058	Lymphoma	0.00380384518808605
DB03419	Uracil	DOID:139	Papilloma	0.00378726986721642
DB08809	Dichloroacetic Acid	DOID:139	Papilloma	0.0037543663631244
DB06774	Capsaicin	DOID:139	Papilloma	0.00373927338884425
DB01206	Lomustine	DOID:0060058	Lymphoma	0.0037252393377559
DB04824	Phenolphthalein	DOID:0060058	Lymphoma	0.00371271716896424
DB00688	Mycophenolic Acid	DOID:0060058	Lymphoma	0.00370898874822143
DB12298	5-hydroxymethylfurfural	DOID:139	Papilloma	0.00369460659453655
DB01393	Bezafibrate	DOID:1040	Leukemia, Lymphocytic, Chronic, B-Cell	0.00369244098355179
DB01083	Orlistat	DOID:1040	Leukemia, Lymphocytic, Chronic, B-Cell	0.00369240068917773
DB00126	Ascorbic Acid	DOID:139	Papilloma	0.00367469826023278
DB01483	Barbital	DOID:139	Papilloma	0.00366536955368599
DB04365	Arecoline	DOID:139	Papilloma	0.00362767087459201
DB00242	Cladribine	DOID:1040	Leukemia, Lymphocytic, Chronic, B-Cell	0.00362691655664346
DB00227	Lovastatin	DOID:0060058	Lymphoma	0.00357982464304638
DB00744	zileuton	DOID:8552	Leukemia, Myelogenous, Chronic, BCR-ABL Positive	0.00357081097062104
DB02994	Cacodylic Acid	DOID:139	Papilloma	0.00353602228724167
DB04572	Thiotepa	DOID:0060058	Lymphoma	0.00352942026315159
DB06767	Ammonium Chloride	DOID:139	Papilloma	0.00351013579009316
DB00928	Azacitidine	DOID:285	Leukemia, Hairy Cell	0.00349877772326476
DB00531	Cyclophosphamide	DOID:0060058	Lymphoma	0.00348181510432863
DB00650	Leucovorin	DOID:0060058	Lymphoma	0.00347920628713791
DB11091	Hydrogen Peroxide	DOID:139	Papilloma	0.00346920005824711
DB01168	Procarbazine	DOID:9538	Multiple Myeloma	0.00346633021175244
DB01204	Mitoxantrone	DOID:0060058	Lymphoma	0.00346147998678856
DB01390	Sodium Bicarbonate	DOID:139	Papilloma	0.00341907079035395
DB00987	Cytarabine	DOID:0060058	Lymphoma	0.00340800221838475
DB00812	Phenylbutazone	DOID:139	Papilloma	0.00339415539288165
DB01234	Dexamethasone	DOID:0060058	Lymphoma	0.00335235381925156
DB00997	Doxorubicin	DOID:0060058	Lymphoma	0.00334939018733746
DB01357	Mestranol	DOID:3172	Adenoma	0.00334840359322972
DB00541	Vincristine	DOID:0060058	Lymphoma	0.00334581817830934
DB04930	Permethrin	DOID:9538	Multiple Myeloma	0.00329823902340007
DB00290	Bleomycin	DOID:0060058	Lymphoma	0.00326237394845105
DB00877	Sirolimus	DOID:13515	Tuberous Sclerosis	0.00326128687213764
DB12025	triptolide	DOID:9538	Multiple Myeloma	0.00325310149191335
DB00136	Calcitriol	DOID:0060058	Lymphoma	0.00321413373362031
DB02994	Cacodylic Acid	DOID:0060058	Lymphoma	0.00319559692160606
DB00262	Carmustine	DOID:0060058	Lymphoma	0.00319274872909045
DB04572	Thiotepa	DOID:9538	Multiple Myeloma	0.00319190528672561
DB08398	2-amino-1-methyl-6-phenylimidazo(4,5-b)pyridine	DOID:0060058	Lymphoma	0.00317604297721527
DB04786	Suramin	DOID:9538	Multiple Myeloma	0.00317514528098681
DB00162	Vitamin A	DOID:9538	Multiple Myeloma	0.00316515543245796
DB12418	Saccharin	DOID:139	Papilloma	0.00316178774363504
DB01593	Zinc	DOID:9538	Multiple Myeloma	0.00315201238274096
DB01132	Pioglitazone	DOID:139	Papilloma	0.00315048591812581
DB00860	Prednisolone	DOID:9538	Multiple Myeloma	0.00314914807908448
DB00252	Phenytoin	DOID:9538	Multiple Myeloma	0.00314769179516969
DB00531	Cyclophosphamide	DOID:9538	Multiple Myeloma	0.00314430012779252
DB00993	Azathioprine	DOID:0060058	Lymphoma	0.00314127004201378
DB00755	Tretinoin	DOID:9538	Multiple Myeloma	0.00311719777115624
DB00682	Warfarin	DOID:9538	Multiple Myeloma	0.00309742381493802
DB00675	Tamoxifen	DOID:9538	Multiple Myeloma	0.00308044619240885
DB00987	Cytarabine	DOID:9538	Multiple Myeloma	0.00307048724185929
DB06774	Capsaicin	DOID:9538	Multiple Myeloma	0.0030613330467649
DB00877	Sirolimus	DOID:9538	Multiple Myeloma	0.00304223836317061
DB00917	Dinoprostone	DOID:9538	Multiple Myeloma	0.00302717182626719
DB01234	Dexamethasone	DOID:9538	Multiple Myeloma	0.00301483884319506
DB00997	Doxorubicin	DOID:9538	Multiple Myeloma	0.00301187521115306
DB00482	Celecoxib	DOID:9538	Multiple Myeloma	0.00300850794116667
DB00541	Vincristine	DOID:9538	Multiple Myeloma	0.00300830320242337
DB00242	Cladribine	DOID:285	Leukemia, Hairy Cell	0.00299935606698906
DB00481	Raloxifene Hydrochloride	DOID:9538	Multiple Myeloma	0.00297670405402681
DB04960	tipifarnib	DOID:9538	Multiple Myeloma	0.00294220068360115
DB00255	Diethylstilbestrol	DOID:0060058	Lymphoma	0.00293639585906544
DB11094	Vitamin D	DOID:0060058	Lymphoma	0.00292893207129094
DB01008	Busulfan	DOID:9538	Multiple Myeloma	0.00292695861614586
DB00928	Azacitidine	DOID:9538	Multiple Myeloma	0.00288518035905735
DB00136	Calcitriol	DOID:9538	Multiple Myeloma	0.00287661875652287
DB00717	Norethindrone	DOID:3172	Adenoma	0.00287299463498666
DB01168	Procarbazine	DOID:3069	Astrocytoma	0.00286986607884096
DB04066	trans-3-(4'-hydroxyphenyl)-2-propenoic acid	DOID:299	Adenocarcinoma	0.00286578718161121
DB00262	Carmustine	DOID:9538	Multiple Myeloma	0.00285523375272487
DB01042	Melphalan	DOID:9538	Multiple Myeloma	0.00280009659818856
DB01206	Lomustine	DOID:3069	Astrocytoma	0.00279126022832962
DB01168	Procarbazine	DOID:707	Lymphoma, B-Cell	0.0026723674788752
DB00853	Temozolomide	DOID:3069	Astrocytoma	0.00260997501357249
DB00688	Mycophenolic Acid	DOID:707	Lymphoma, B-Cell	0.00257751103794743
DB00997	Doxorubicin	DOID:2513	Carcinoma, Basal Cell	0.00251543491562498
DB00635	Prednisone	DOID:9538	Multiple Myeloma	0.00247723761756444
DB00641	Simvastatin	DOID:707	Lymphoma, B-Cell	0.00246785066335672
DB04365	Arecoline	DOID:2513	Carcinoma, Basal Cell	0.00245329023602178
DB00541	Vincristine	DOID:3069	Astrocytoma	0.00241183906887951
DB00864	Tacrolimus	DOID:707	Lymphoma, B-Cell	0.00238554782780551
DB00860	Prednisolone	DOID:707	Lymphoma, B-Cell	0.00235518534488474
DB00531	Cyclophosphamide	DOID:707	Lymphoma, B-Cell	0.00235033739483623
DB13323	Trichloroethylene	DOID:3069	Astrocytoma	0.00234817544596563
DB00282	Pamidronate	DOID:9538	Multiple Myeloma	0.00232972324200884
DB00993	Azathioprine	DOID:2513	Carcinoma, Basal Cell	0.00230731476975418
DB00987	Cytarabine	DOID:707	Lymphoma, B-Cell	0.00227652450920143
DB00262	Carmustine	DOID:3069	Astrocytoma	0.00225876961976365
DB00997	Doxorubicin	DOID:707	Lymphoma, B-Cell	0.00221791247789835
DB00541	Vincristine	DOID:707	Lymphoma, B-Cell	0.00221434046990762
DB03496	alvocidib	DOID:707	Lymphoma, B-Cell	0.00215618330869102
DB01008	Busulfan	DOID:707	Lymphoma, B-Cell	0.00213299588316115
DB00993	Azathioprine	DOID:707	Lymphoma, B-Cell	0.00200979233344153
DB01042	Melphalan	DOID:707	Lymphoma, B-Cell	0.00200613386542411
DB00531	Cyclophosphamide	DOID:3347	Neoplasms, Bone Tissue	0.00173856288855387
DB01017	Minocycline	DOID:3070	Glioma	0.00172154867553939
DB00635	Prednisone	DOID:707	Lymphoma, B-Cell	0.00168327488471473
DB00997	Doxorubicin	DOID:3347	Neoplasms, Bone Tissue	0.00160613797257522
DB00541	Vincristine	DOID:3347	Neoplasms, Bone Tissue	0.00160256596388816
DB00242	Cladribine	DOID:707	Lymphoma, B-Cell	0.00159179597057854
DB01033	Mercaptopurine	DOID:1037	Leukemia, Lymphoid	0.00140087970532474
DB00603	Medroxyprogesterone Acetate	DOID:3319	Lymphangioleiomyomatosis	0.00135977513415039
DB00499	Flutamide	DOID:299	Adenocarcinoma	0.00134330360054488
DB04572	Thiotepa	DOID:171	Neuroectodermal Tumors	0.00117726137800642
DB00531	Cyclophosphamide	DOID:171	Neuroectodermal Tumors	0.00112965621915503
DB01094	hesperetin	DOID:299	Adenocarcinoma	0.00101493843759823
DB00541	Vincristine	DOID:171	Neuroectodermal Tumors	0.000993659293785892
DB00853	Temozolomide	DOID:3071	Gliosarcoma	0.000965171778630175
DB00183	Pentagastrin	DOID:299	Adenocarcinoma	0.000945977939179027
DB01168	Procarbazine	DOID:299	Adenocarcinoma	0.00094158564741495
DB00531	Cyclophosphamide	DOID:3071	Gliosarcoma	0.00090303276088019
DB00357	Aminoglutethimide	DOID:299	Adenocarcinoma	0.000896146985115504
DB00293	raltitrexed	DOID:299	Adenocarcinoma	0.000883045719157177
DB11119	Sodium Iodide	DOID:3070	Glioma	0.000875692809532008
DB01168	Procarbazine	DOID:8543	Hodgkin Disease	0.000874363608671963
DB01168	Procarbazine	DOID:3070	Glioma	0.000852938725813462
DB06724	Calcium Carbonate	DOID:299	Adenocarcinoma	0.000846535723055236
DB11716	Misonidazole	DOID:299	Adenocarcinoma	0.000836468160367726
DB03568	Butyric Acid	DOID:299	Adenocarcinoma	0.000810226950540421
DB00655	Estrone	DOID:299	Adenocarcinoma	0.000802547560357109
DB01206	Lomustine	DOID:8543	Hodgkin Disease	0.000795757758277421
DB01206	Lomustine	DOID:3070	Glioma	0.000774332875359857
DB00444	Teniposide	DOID:8543	Hodgkin Disease	0.000766069427771437
DB06825	Triptorelin Pamoate	DOID:299	Adenocarcinoma	0.000748437482630177
DB00220	Nelfinavir	DOID:3962	Adenocarcinoma, Follicular	0.000729674402662223
DB00007	Leuprolide	DOID:299	Adenocarcinoma	0.000722737188449368
DB00763	Methimazole	DOID:299	Adenocarcinoma	0.00070610937380064
DB09153	Sodium Chloride	DOID:299	Adenocarcinoma	0.000679202378356475
DB00603	Medroxyprogesterone Acetate	DOID:299	Adenocarcinoma	0.000674536763368788
DB00641	Simvastatin	DOID:3070	Glioma	0.00064842191058187
DB01005	Hydroxyurea	DOID:299	Adenocarcinoma	0.000631771558920885
DB00860	Prednisolone	DOID:299	Adenocarcinoma	0.000624403514282473
DB00531	Cyclophosphamide	DOID:299	Adenocarcinoma	0.000619555563224988
DB01645	Genistein	DOID:299	Adenocarcinoma	0.000617653735729501
DB00650	Leucovorin	DOID:299	Adenocarcinoma	0.000616946746968633
DB00262	Carmustine	DOID:3071	Gliosarcoma	0.000613966385222792
DB04572	Thiotepa	DOID:8543	Hodgkin Disease	0.000599938683612716
DB04827	Urethane	DOID:299	Adenocarcinoma	0.000595011226247916
DB00853	Temozolomide	DOID:3070	Glioma	0.000593047660699536
DB04572	Thiotepa	DOID:3070	Glioma	0.000578513800767094
DB01151	Desipramine	DOID:299	Adenocarcinoma	0.000570265811385834
DB00860	Prednisolone	DOID:8543	Hodgkin Disease	0.00055718147514025
DB00252	Phenytoin	DOID:8543	Hodgkin Disease	0.000555725191936002
DB00675	Tamoxifen	DOID:299	Adenocarcinoma	0.000555701627304866
DB00531	Cyclophosphamide	DOID:8543	Hodgkin Disease	0.000552333523706178
DB00650	Leucovorin	DOID:8543	Hodgkin Disease	0.000549724707371663
DB01593	Zinc	DOID:3070	Glioma	0.000538620897201664
DB01204	Mitoxantrone	DOID:8543	Hodgkin Disease	0.000531998406873097
DB00531	Cyclophosphamide	DOID:3070	Glioma	0.000530908641862421
DB00650	Leucovorin	DOID:3070	Glioma	0.000528299824849338
DB00619	Imatinib Mesylate	DOID:3070	Glioma	0.000493411744755118
DB00997	Doxorubicin	DOID:299	Adenocarcinoma	0.000487130647054496
DB05076	Fenretinide	DOID:299	Adenocarcinoma	0.000484765841046592
DB00482	Celecoxib	DOID:299	Adenocarcinoma	0.000483763376798091
DB00541	Vincristine	DOID:299	Adenocarcinoma	0.000483558637315834
DB00987	Cytarabine	DOID:8543	Hodgkin Disease	0.000478520639364571
DB00605	Sulindac	DOID:299	Adenocarcinoma	0.000477034589301123
DB14001	alpha-Tocopherol	DOID:3070	Glioma	0.000473711907807622
DB00675	Tamoxifen	DOID:3070	Glioma	0.000467054706482312
DB07352	Apigenin	DOID:3070	Glioma	0.000454062575548558
DB03843	Formaldehyde	DOID:299	Adenocarcinoma	0.0004454228407543
DB01174	Phenobarbital	DOID:299	Adenocarcinoma	0.000441788647743774
DB00882	Clomiphene	DOID:299	Adenocarcinoma	0.00043745465587261
DB01168	Procarbazine	DOID:0050902	Medulloblastoma	0.000435766888173678
DB04216	Quercetin	DOID:3070	Glioma	0.000421965289297471
DB00997	Doxorubicin	DOID:8543	Hodgkin Disease	0.000419908608409653
DB00541	Vincristine	DOID:8543	Hodgkin Disease	0.000416336598891259
DB05294	N-(4-bromo-2-fluorophenyl)-6-methoxy-7-((1-methylpiperidin-4-yl)methoxy)quinazolin-4-amine	DOID:299	Adenocarcinoma	0.000414612460867797
DB14513	Magnesium	DOID:3172	Adenoma	0.000409078008568681
DB01234	Dexamethasone	DOID:3070	Glioma	0.000401447357602475
DB00541	Vincristine	DOID:3070	Glioma	0.000394911716745522
DB00851	Dacarbazine	DOID:299	Adenocarcinoma	0.000387084134927246
DB00783	Estradiol	DOID:299	Adenocarcinoma	0.000385718362447246
DB00126	Ascorbic Acid	DOID:3070	Glioma	0.000383366432535975
DB00996	Gabapentin	DOID:299	Adenocarcinoma	0.000378472204044161
DB00257	Clotrimazole	DOID:299	Adenocarcinoma	0.000377659756703647
DB01188	Ciclopirox	DOID:299	Adenocarcinoma	0.000364294056889175
DB00398	Sorafenib	DOID:0050902	Medulloblastoma	0.000342129836623822
DB01065	Melatonin	DOID:299	Adenocarcinoma	0.000342047679444984
DB00322	Floxuridine	DOID:299	Adenocarcinoma	0.000338545415117547
DB01008	Busulfan	DOID:8543	Hodgkin Disease	0.000334992012002683
DB00290	Bleomycin	DOID:8543	Hodgkin Disease	0.000332892368937049
DB00262	Carmustine	DOID:299	Adenocarcinoma	0.00033048918831366
DB00201	Caffeine	DOID:299	Adenocarcinoma	0.000321091190889827
DB00851	Dacarbazine	DOID:8543	Hodgkin Disease	0.000319862095216589
DB08398	2-amino-1-methyl-6-phenylimidazo(4,5-b)pyridine	DOID:299	Adenocarcinoma	0.000313783436381637
DB01101	Capecitabine	DOID:299	Adenocarcinoma	0.000294653112294124
DB00993	Azathioprine	DOID:299	Adenocarcinoma	0.000279010501649107
DB01042	Melphalan	DOID:299	Adenocarcinoma	0.000275352033912352
DB00396	Progesterone	DOID:299	Adenocarcinoma	0.000263596841576369
DB00262	Carmustine	DOID:8543	Hodgkin Disease	0.000263267149640395
DB00136	Calcitriol	DOID:3070	Glioma	0.000263227270443561
DB06755	beta Carotene	DOID:3070	Glioma	0.000262116919904937
DB00328	Indomethacin	DOID:299	Adenocarcinoma	0.000256050057411666
DB00262	Carmustine	DOID:3070	Glioma	0.000241842266133968
DB00951	Isoniazid	DOID:299	Adenocarcinoma	0.000215580075258653
DB13950	Win 55212-2	DOID:3070	Glioma	0.000214970544333365
DB01042	Melphalan	DOID:8543	Hodgkin Disease	0.000208129995153822
DB01042	Melphalan	DOID:3070	Glioma	0.000186705112723867
DB00853	Temozolomide	DOID:0050902	Medulloblastoma	0.000175875822789745
DB00328	Indomethacin	DOID:3070	Glioma	0.000167403136343974
DB04572	Thiotepa	DOID:0050902	Medulloblastoma	0.000161341963173495
DB13853	Anethole Trithione	DOID:299	Adenocarcinoma	0.000150724710261979
DB00531	Cyclophosphamide	DOID:0050902	Medulloblastoma	0.000113736804833703
DB00650	Leucovorin	DOID:0050902	Medulloblastoma	0.00011112798666954
DB01168	Procarbazine	DOID:5241	Hemangioblastoma	0.000109534529129846
DB00755	Tretinoin	DOID:0050902	Medulloblastoma	8.66344472843783e-05
DB00255	Diethylstilbestrol	DOID:299	Adenocarcinoma	7.41363179831145e-05
DB00428	Streptozocin	DOID:299	Adenocarcinoma	5.886079019643e-05
DB00987	Cytarabine	DOID:0050902	Medulloblastoma	3.99239183427047e-05
DB01168	Procarbazine	DOID:3181	Oligodendroglioma	3.58975807877859e-05
DB00977	Ethinyl Estradiol	DOID:299	Adenocarcinoma	9.49935033642269e-06
DB00603	Medroxyprogesterone Acetate	DOID:3007	Carcinoma, Ductal	8.36325096184587e-06
DB13182	daidzein	DOID:299	Adenocarcinoma	4.86685453079949e-06
DB00624	Testosterone	DOID:299	Adenocarcinoma	-4.38383688564081e-06
DB00890	Dienestrol	DOID:299	Adenocarcinoma	-5.20855565891432e-06
DB00428	Streptozocin	DOID:8543	Hodgkin Disease	-8.36124857631071e-06
DB00541	Vincristine	DOID:0050902	Medulloblastoma	-2.22601211784801e-05
DB00104	Octreotide	DOID:299	Adenocarcinoma	-2.38983296060591e-05
DB12418	Saccharin	DOID:299	Adenocarcinoma	-4.0897163473691e-05
DB01206	Lomustine	DOID:3181	Oligodendroglioma	-4.27082696533854e-05
DB00635	Prednisone	DOID:299	Adenocarcinoma	-4.75069467259781e-05
DB00888	Mechlorethamine	DOID:8543	Hodgkin Disease	-5.79144035991741e-05
DB06543	astaxanthine	DOID:299	Adenocarcinoma	-7.28073769106496e-05
DB00694	Daunorubicin	DOID:299	Adenocarcinoma	-9.28784871991051e-05
DB12072	orantinib	DOID:3070	Glioma	-0.000100429857469525
DB01008	Busulfan	DOID:0050902	Medulloblastoma	-0.000103604707313881
DB00635	Prednisone	DOID:8543	Hodgkin Disease	-0.000114728985171869
DB00783	Estradiol	DOID:0050902	Medulloblastoma	-0.000120100396516026
DB01050	Ibuprofen	DOID:299	Adenocarcinoma	-0.000120878211743364
DB00262	Carmustine	DOID:0050902	Medulloblastoma	-0.000175329571051069
DB00853	Temozolomide	DOID:3181	Oligodendroglioma	-0.000223993485041124
DB01042	Melphalan	DOID:0050902	Medulloblastoma	-0.000230466725811201
DB04572	Thiotepa	DOID:3181	Oligodendroglioma	-0.000238527344241707
DB00541	Vincristine	DOID:5241	Hemangioblastoma	-0.000348492480548718
DB00531	Cyclophosphamide	DOID:3308	Carcinoma, Embryonal	-0.000352803563161391
DB00755	Tretinoin	DOID:3308	Carcinoma, Embryonal	-0.000379905920554396
DB00541	Vincristine	DOID:3181	Oligodendroglioma	-0.000422129428639867
DB00499	Flutamide	DOID:11612	Polycystic Ovary Syndrome	-0.000446314350910942
DB00860	Prednisolone	DOID:8584	Burkitt Lymphoma	-0.000466566639990479
DB00531	Cyclophosphamide	DOID:8584	Burkitt Lymphoma	-0.000471414591275338
DB00650	Leucovorin	DOID:8584	Burkitt Lymphoma	-0.000474023407133789
DB00541	Vincristine	DOID:3308	Carcinoma, Embryonal	-0.00048880048902436
DB00987	Cytarabine	DOID:8584	Burkitt Lymphoma	-0.000545227476164062
DB00290	Bleomycin	DOID:3308	Carcinoma, Embryonal	-0.000572244718953702
DB00262	Carmustine	DOID:3181	Oligodendroglioma	-0.00057519887853022
DB01234	Dexamethasone	DOID:8584	Burkitt Lymphoma	-0.00060087587534699
DB00997	Doxorubicin	DOID:8584	Burkitt Lymphoma	-0.000603839507303722
DB00541	Vincristine	DOID:8584	Burkitt Lymphoma	-0.000607411515713668
DB01042	Melphalan	DOID:8584	Burkitt Lymphoma	-0.000815618120332179
DB00412	Rosiglitazone	DOID:11612	Polycystic Ovary Syndrome	-0.000855647718766367
DB04839	Cyproterone Acetate	DOID:11612	Polycystic Ovary Syndrome	-0.000898849143197072
DB05260	gallium nitrate	DOID:0060060	Lymphoma, Non-Hodgkin	-0.00103166232179244
DB00641	Simvastatin	DOID:11612	Polycystic Ovary Syndrome	-0.00105254911957178
DB00331	Metformin	DOID:11612	Polycystic Ovary Syndrome	-0.00107577145215845
DB00635	Prednisone	DOID:8584	Burkitt Lymphoma	-0.00113847710091367
DB01593	Zinc	DOID:11612	Polycystic Ovary Syndrome	-0.00116235013303725
DB00694	Daunorubicin	DOID:8584	Burkitt Lymphoma	-0.00118384864114521
DB00675	Tamoxifen	DOID:4359	Melanoma, Amelanotic	-0.00119684111577203
DB04539	glyphosate	DOID:11612	Polycystic Ovary Syndrome	-0.0012238381881399
DB11135	Selenium	DOID:11612	Polycystic Ovary Syndrome	-0.00123130975583866
DB00541	Vincristine	DOID:4359	Melanoma, Amelanotic	-0.00126898410632595
DB00126	Ascorbic Acid	DOID:11612	Polycystic Ovary Syndrome	-0.00131760459829269
DB00882	Clomiphene	DOID:11612	Polycystic Ovary Syndrome	-0.00135216329549973
DB00851	Dacarbazine	DOID:4359	Melanoma, Amelanotic	-0.00136545860917284
DB00783	Estradiol	DOID:11612	Polycystic Ovary Syndrome	-0.00140389958876699
DB00158	Folic Acid	DOID:11612	Polycystic Ovary Syndrome	-0.00141765373904082
DB00396	Progesterone	DOID:11612	Polycystic Ovary Syndrome	-0.00152602111047276
DB00842	Oxazepam	DOID:687	Hepatoblastoma	-0.0015523097278464
DB00252	Phenytoin	DOID:687	Hepatoblastoma	-0.00163136429095193
DB01006	Letrozole	DOID:11612	Polycystic Ovary Syndrome	-0.00168227396449186
DB00255	Diethylstilbestrol	DOID:4468	Adenocarcinoma, Clear Cell	-0.00175639591814405
DB00977	Ethinyl Estradiol	DOID:11612	Polycystic Ovary Syndrome	-0.0017801186011194
DB00624	Testosterone	DOID:11612	Polycystic Ovary Syndrome	-0.00179400178782987
DB01174	Phenobarbital	DOID:687	Hepatoblastoma	-0.00181252287453151
DB13178	Inositol	DOID:11612	Polycystic Ovary Syndrome	-0.00181899885152706
DB01393	Bezafibrate	DOID:11612	Polycystic Ovary Syndrome	-0.00186307938604205
DB01083	Orlistat	DOID:11612	Polycystic Ovary Syndrome	-0.00186311967965583
DB00531	Cyclophosphamide	DOID:715	Leukemia, T-Cell	-0.00209649030500106
DB00987	Cytarabine	DOID:715	Leukemia, T-Cell	-0.0021703031907673
DB00541	Vincristine	DOID:715	Leukemia, T-Cell	-0.00223248723055849
DB00661	Verapamil	DOID:687	Hepatoblastoma	-0.00237810971614141
DB00630	Alendronate	DOID:4305	Giant Cell Tumor of Bone	-0.00283362889878194
DB00227	Lovastatin	DOID:4235	Sarcoma	-0.00320135790779932
DB00603	Medroxyprogesterone Acetate	DOID:4235	Sarcoma	-0.00324438624618142
DB00531	Cyclophosphamide	DOID:4235	Sarcoma	-0.00329936744641049
DB00650	Leucovorin	DOID:4235	Sarcoma	-0.00330197626392095
DB00282	Pamidronate	DOID:4305	Giant Cell Tumor of Bone	-0.00338926812674348
DB00917	Dinoprostone	DOID:4235	Sarcoma	-0.00341649574826977
DB00997	Doxorubicin	DOID:4235	Sarcoma	-0.0034317923629256
DB00851	Dacarbazine	DOID:4235	Sarcoma	-0.00353183887561062
DB00928	Azacitidine	DOID:4235	Sarcoma	-0.00355848721511012
DB00201	Caffeine	DOID:4235	Sarcoma	-0.0035978318197262
DB00997	Doxorubicin	DOID:5485	Sarcoma, Synovial	-0.00360124682344423
DB00541	Vincristine	DOID:5485	Sarcoma, Synovial	-0.00360481883196431
DB08398	2-amino-1-methyl-6-phenylimidazo(4,5-b)pyridine	DOID:8719	Carcinoma in Situ	-0.00368332415565678
DB00712	Flurbiprofen	DOID:3172	Adenoma	-0.0037351417928885
DB05109	Trabectedin	DOID:4235	Sarcoma	-0.00380230335475598
DB00428	Streptozocin	DOID:4235	Sarcoma	-0.0038600622192472
DB00428	Streptozocin	DOID:5485	Sarcoma, Synovial	-0.00402951667973742
DB00853	Temozolomide	DOID:769	Neuroblastoma	-0.00421316319482759
DB04572	Thiotepa	DOID:769	Neuroblastoma	-0.00422769705471385
DB01168	Procarbazine	DOID:2671	Carcinoma, Transitional Cell	-0.00423317454579322
DB00252	Phenytoin	DOID:769	Neuroblastoma	-0.00427191054590384
DB00531	Cyclophosphamide	DOID:769	Neuroblastoma	-0.00427530221400577
DB01327	Cefazolin	DOID:2671	Carcinoma, Transitional Cell	-0.00429707170842888
DB00970	Dactinomycin	DOID:2671	Carcinoma, Transitional Cell	-0.00438628017574519
DB00997	Doxorubicin	DOID:769	Neuroblastoma	-0.00440772712994533
DB00482	Celecoxib	DOID:769	Neuroblastoma	-0.00441109440056056
DB00541	Vincristine	DOID:769	Neuroblastoma	-0.00441129913904451
DB00795	Sulfasalazine	DOID:2671	Carcinoma, Transitional Cell	-0.00447210125813871
DB01008	Busulfan	DOID:769	Neuroblastoma	-0.00449264372618888
DB04572	Thiotepa	DOID:2671	Carcinoma, Transitional Cell	-0.00450759947103765
DB00851	Dacarbazine	DOID:769	Neuroblastoma	-0.00450777364185587
DB03783	Phenacetin	DOID:2671	Carcinoma, Transitional Cell	-0.0045103056949333
DB06510	muraglitazar	DOID:2671	Carcinoma, Transitional Cell	-0.0045440960131852
DB00860	Prednisolone	DOID:2671	Carcinoma, Transitional Cell	-0.00455035667916906
DB00531	Cyclophosphamide	DOID:2671	Carcinoma, Transitional Cell	-0.00455520463037221
DB00318	Codeine	DOID:2671	Carcinoma, Transitional Cell	-0.00457018131323497
DB01204	Mitoxantrone	DOID:2671	Carcinoma, Transitional Cell	-0.00457553974696015
DB00682	Warfarin	DOID:2671	Carcinoma, Transitional Cell	-0.00460208094217154
DB00531	Cyclophosphamide	DOID:4236	Carcinosarcoma	-0.00461623338728959
DB00675	Tamoxifen	DOID:2671	Carcinoma, Transitional Cell	-0.00461905856542547
DB01042	Melphalan	DOID:769	Neuroblastoma	-0.00461950574335748
DB00181	Baclofen	DOID:2671	Carcinoma, Transitional Cell	-0.00462691595881029
DB00997	Doxorubicin	DOID:2671	Carcinoma, Transitional Cell	-0.0046876295463544
DB00541	Vincristine	DOID:2671	Carcinoma, Transitional Cell	-0.00469120155477146
DB01483	Barbital	DOID:2671	Carcinoma, Transitional Cell	-0.004712075546114
DB00481	Raloxifene Hydrochloride	DOID:2671	Carcinoma, Transitional Cell	-0.00472280070443634
DB14085	Cadmium	DOID:2671	Carcinoma, Transitional Cell	-0.00472410628464917
DB04216	Quercetin	DOID:4236	Carcinosarcoma	-0.00472517673978348
DB01174	Phenobarbital	DOID:2671	Carcinoma, Transitional Cell	-0.00473297154633304
DB00537	Ciprofloxacin	DOID:2671	Carcinoma, Transitional Cell	-0.0047727527308378
DB02994	Cacodylic Acid	DOID:2671	Carcinoma, Transitional Cell	-0.00484142281329372
DB00201	Caffeine	DOID:2671	Carcinoma, Transitional Cell	-0.00485366900245157
DB00993	Azathioprine	DOID:2671	Carcinoma, Transitional Cell	-0.00489574969234599
DB08398	2-amino-1-methyl-6-phenylimidazo(4,5-b)pyridine	DOID:4236	Carcinosarcoma	-0.00492200551426084
DB00437	Allopurinol	DOID:2671	Carcinoma, Transitional Cell	-0.00493842154814064
DB00853	Temozolomide	DOID:8632	Sarcoma, Kaposi	-0.00509878097127117
DB00698	Nitrofurantoin	DOID:2671	Carcinoma, Transitional Cell	-0.00520517739410767
DB12418	Saccharin	DOID:2671	Carcinoma, Transitional Cell	-0.0052156573561454
DB00635	Prednisone	DOID:2671	Carcinoma, Transitional Cell	-0.00522226714000698
DB00997	Doxorubicin	DOID:8632	Sarcoma, Kaposi	-0.00529334490583824
DB00541	Vincristine	DOID:8632	Sarcoma, Kaposi	-0.00529691691595705
DB00829	Diazepam	DOID:2671	Carcinoma, Transitional Cell	-0.00534367677521277
DB00290	Bleomycin	DOID:8632	Sarcoma, Kaposi	-0.00538036114513676
DB00495	Zidovudine	DOID:8632	Sarcoma, Kaposi	-0.00544481133792477
DB04655	metoprine	DOID:8691	Mycosis Fungoides	-0.00630267226055295
DB12429	2-(2-chloro-4-iodophenylamino)-N-cyclopropylmethoxy-3,4-difluorobenzamide	DOID:9119	Leukemia, Myeloid, Acute	-0.0063139033174632
DB09153	Sodium Chloride	DOID:899	Cervical Intraepithelial Neoplasia	-0.00634691588975858
DB00997	Doxorubicin	DOID:1618	Fibroadenoma	-0.00635585103647887
DB00398	Sorafenib	DOID:9119	Leukemia, Myeloid, Acute	-0.00643565384921022
DB09073	palbociclib	DOID:9119	Leukemia, Myeloid, Acute	-0.00651987700131787
DB00608	Chloroquine	DOID:9119	Leukemia, Myeloid, Acute	-0.00654524956903049
DB12025	triptolide	DOID:9119	Leukemia, Myeloid, Acute	-0.00655524551535183
DB00603	Medroxyprogesterone Acetate	DOID:9119	Leukemia, Myeloid, Acute	-0.00660906568011047
DB01005	Hydroxyurea	DOID:9119	Leukemia, Myeloid, Acute	-0.00665183088545365
DB00860	Prednisolone	DOID:9119	Leukemia, Myeloid, Acute	-0.0066591989300743
DB00531	Cyclophosphamide	DOID:9119	Leukemia, Myeloid, Acute	-0.00666404688073033
DB01204	Mitoxantrone	DOID:9119	Leukemia, Myeloid, Acute	-0.00668438199785829
DB00755	Tretinoin	DOID:9119	Leukemia, Myeloid, Acute	-0.00669114923797412
DB00987	Cytarabine	DOID:9119	Leukemia, Myeloid, Acute	-0.00673785976592103
DB03733	ethylene dichloride	DOID:3172	Adenoma	-0.0067636830600232
DB01234	Dexamethasone	DOID:9119	Leukemia, Myeloid, Acute	-0.00679350816453198
DB00997	Doxorubicin	DOID:9119	Leukemia, Myeloid, Acute	-0.00679647179701451
DB00541	Vincristine	DOID:9119	Leukemia, Myeloid, Acute	-0.00680004380601065
DB00523	Alitretinoin	DOID:9119	Leukemia, Myeloid, Acute	-0.00681699294274654
DB04630	Aldosterone	DOID:3172	Adenoma	-0.00684242891073797
DB03496	alvocidib	DOID:9119	Leukemia, Myeloid, Acute	-0.00685820096575998
DB01008	Busulfan	DOID:9119	Leukemia, Myeloid, Acute	-0.00688138839265764
DB00970	Dactinomycin	DOID:1967	Leiomyosarcoma	-0.00689882224932706
DB01188	Ciclopirox	DOID:9119	Leukemia, Myeloid, Acute	-0.00691930838743918
DB00928	Azacitidine	DOID:9119	Leukemia, Myeloid, Acute	-0.00692316664930917
DB00136	Calcitriol	DOID:9119	Leukemia, Myeloid, Acute	-0.00693172825185787
DB00694	Daunorubicin	DOID:1618	Fibroadenoma	-0.00693586017088879
DB00938	Salmeterol Xinafoate	DOID:4310	Smooth Muscle Tumor	-0.00697701239383366
DB00328	Indomethacin	DOID:9119	Leukemia, Myeloid, Acute	-0.00702755238635891
DB00437	Allopurinol	DOID:9119	Leukemia, Myeloid, Acute	-0.00704726379878298
DB00531	Cyclophosphamide	DOID:1967	Leiomyosarcoma	-0.00706774670310142
DB00812	Phenylbutazone	DOID:9119	Leukemia, Myeloid, Acute	-0.00709213195761751
DB00997	Doxorubicin	DOID:1967	Leiomyosarcoma	-0.00720017161998601
DB00541	Vincristine	DOID:1967	Leiomyosarcoma	-0.00720374362860557
DB11094	Vitamin D	DOID:9119	Leukemia, Myeloid, Acute	-0.00721692991294379
DB03843	Formaldehyde	DOID:1967	Leiomyosarcoma	-0.00724187942636081
DB00851	Dacarbazine	DOID:1967	Leiomyosarcoma	-0.00730021813161233
DB00635	Prednisone	DOID:9119	Leukemia, Myeloid, Acute	-0.00733110939017326
DB04930	Permethrin	DOID:3172	Adenoma	-0.00733360149154652
DB01393	Bezafibrate	DOID:9119	Leukemia, Myeloid, Acute	-0.00735706387839943
DB00694	Daunorubicin	DOID:9119	Leukemia, Myeloid, Acute	-0.00737648093102652
DB00763	Methimazole	DOID:3172	Adenoma	-0.00740098657647184
DB00842	Oxazepam	DOID:3172	Adenoma	-0.00740509415636584
DB01582	Sulfamethazine	DOID:3172	Adenoma	-0.00741287161613982
DB00242	Cladribine	DOID:9119	Leukemia, Myeloid, Acute	-0.00742258830491696
DB00853	Temozolomide	DOID:3172	Adenoma	-0.00742540136854078
DB00603	Medroxyprogesterone Acetate	DOID:3172	Adenoma	-0.00743255918685751
DB06510	muraglitazar	DOID:3172	Adenoma	-0.00747643177052129
DB00554	Piroxicam	DOID:3172	Adenoma	-0.00749136922849761
DB04827	Urethane	DOID:3172	Adenoma	-0.00751208472361956
DB00995	Auranofin	DOID:3172	Adenoma	-0.00751399937718947
DB08809	Dichloroacetic Acid	DOID:3172	Adenoma	-0.00755541449401168
DB00898	Ethanol	DOID:3172	Adenoma	-0.00756690152578191
DB01234	Dexamethasone	DOID:3172	Adenoma	-0.00761700167181192
DB12116	epigallocatechin gallate	DOID:3172	Adenoma	-0.00761768195477788
DB00605	Sulindac	DOID:3172	Adenoma	-0.00763006136215086
DB03843	Formaldehyde	DOID:3172	Adenoma	-0.00766167310944713
DB01174	Phenobarbital	DOID:3172	Adenoma	-0.00766530730329254
DB00996	Gabapentin	DOID:3172	Adenoma	-0.00772862374642461
DB00780	Phenelzine	DOID:3172	Adenoma	-0.00772968013326217
DB00635	Prednisone	DOID:1967	Leiomyosarcoma	-0.0077348092133224
DB00158	Folic Acid	DOID:3172	Adenoma	-0.00773513173786458
DB01200	Bromocriptine	DOID:3172	Adenoma	-0.00773713331456807
DB01065	Melatonin	DOID:3172	Adenoma	-0.00776504827131777
DB02994	Cacodylic Acid	DOID:3172	Adenoma	-0.00777375856972032
DB00201	Caffeine	DOID:3172	Adenoma	-0.0077860047602282
DB08398	2-amino-1-methyl-6-phenylimidazo(4,5-b)pyridine	DOID:3172	Adenoma	-0.00779331251453033
DB11082	Coal Tar	DOID:3172	Adenoma	-0.0078328488459444
DB00328	Indomethacin	DOID:3172	Adenoma	-0.00785104589331911
DB00104	Octreotide	DOID:3172	Adenoma	-0.00813099428005973
DB13178	Inositol	DOID:3172	Adenoma	-0.00813647685107913
DB01393	Bezafibrate	DOID:3172	Adenoma	-0.00818055738493331
DB00675	Tamoxifen	DOID:5119	Ovarian Cysts	-0.00822139627400734
DB00927	Famotidine	DOID:3172	Adenoma	-0.00824104028260667
DB08868	Fingolimod Hydrochloride	DOID:8552	Leukemia, Myelogenous, Chronic, BCR-ABL Positive	-0.00826272113459328
DB00175	Pravastatin	DOID:3172	Adenoma	-0.00826686203455043
DB09276	Gold Sodium Thiomalate	DOID:3172	Adenoma	-0.00836180387790822
DB00783	Estradiol	DOID:5119	Ovarian Cysts	-0.00839137953953642
DB12881	indole-3-carbinol	DOID:5119	Ovarian Cysts	-0.00840929724600162
DB00171	Adenosine Triphosphate	DOID:4552	Carcinoma, Large Cell	-0.00844358261385128
DB00396	Progesterone	DOID:5119	Ovarian Cysts	-0.00851350106075191
DB00531	Cyclophosphamide	DOID:4552	Carcinoma, Large Cell	-0.00854394671540706
DB01006	Letrozole	DOID:5119	Ovarian Cysts	-0.00866975391499483
DB00806	Pentoxifylline	DOID:1037	Leukemia, Lymphoid	-0.0091852446651696
DB04572	Thiotepa	DOID:1037	Leukemia, Lymphoid	-0.00936591870339246
DB01005	Hydroxyurea	DOID:1037	Leukemia, Lymphoid	-0.00940130786716256
DB00531	Cyclophosphamide	DOID:1037	Leukemia, Lymphoid	-0.00941352386242858
DB01204	Mitoxantrone	DOID:1037	Leukemia, Lymphoid	-0.00943385898005036
DB00987	Cytarabine	DOID:8864	Leukemia, Monocytic, Acute	-0.00948712246333119
DB00987	Cytarabine	DOID:1037	Leukemia, Lymphoid	-0.00948733674811311
DB00997	Doxorubicin	DOID:1037	Leukemia, Lymphoid	-0.00954594877891882
DB00541	Vincristine	DOID:1037	Leukemia, Lymphoid	-0.00954952078727903
DB00126	Ascorbic Acid	DOID:1037	Leukemia, Lymphoid	-0.00956106607206056
DB03496	alvocidib	DOID:1037	Leukemia, Lymphoid	-0.00960767794824693
DB00136	Calcitriol	DOID:1037	Leukemia, Lymphoid	-0.00968120523224161
DB00437	Allopurinol	DOID:1037	Leukemia, Lymphoid	-0.00979674078022544
DB00277	Theophylline	DOID:1037	Leukemia, Lymphoid	-0.0098494469140579
DB01380	Cortisone	DOID:299	Adenocarcinoma	-0.0098642747118777
DB00635	Prednisone	DOID:1037	Leukemia, Lymphoid	-0.010080586372209
DB00242	Cladribine	DOID:1037	Leukemia, Lymphoid	-0.0101720652865655
DB11094	Vitamin D	DOID:2512	Basal Cell Nevus Syndrome	-0.0104227992267535
DB00336	Nitrofurazone	DOID:4440	Seminoma	-0.0115242255768397
DB08059	Wortmannin	DOID:299	Adenocarcinoma	-0.0136369608625354
DB04655	metoprine	DOID:299	Adenocarcinoma	-0.0148125161260541
DB11529	Melengestrol Acetate	DOID:299	Adenocarcinoma	-0.0149694413075593
DB00446	Chloramphenicol	DOID:9119	Leukemia, Myeloid, Acute	-0.0162799403305175
DB00196	Fluconazole	DOID:3068	Glioblastoma	-0.0167304439580615
DB01759	kojic acid	DOID:3172	Adenoma	-0.0201837320147301
DB01219	Dantrolene	DOID:1040	Leukemia, Lymphocytic, Chronic, B-Cell	-0.0247843439683396
DB11752	bryostatin 1	DOID:0060060	Lymphoma, Non-Hodgkin	-0.026773757742988
DB11752	bryostatin 1	DOID:1040	Leukemia, Lymphocytic, Chronic, B-Cell	-0.0293933921912891
DB06536	tesaglitazar	DOID:255	Hemangioma	-0.0302265497229623
DB01219	Dantrolene	DOID:2671	Carcinoma, Transitional Cell	-0.0337250065794318
DB06536	tesaglitazar	DOID:3355	Fibrosarcoma	-0.0341016246860689
DB00304	Desogestrel	DOID:11612	Polycystic Ovary Syndrome	-0.0358500346885392
DB04865	Homoharringtonine	DOID:0060058	Lymphoma	-0.0381056179917902
DB01406	Danazol	DOID:127	Choroid Neoplasms	-0.0523053916975275
DB07706	2-hydroxyestradiol	DOID:299	Adenocarcinoma	-0.0556553298750028
DB08895	tofacitinib	DOID:3172	Adenoma	-0.0574447444393452
DB01211	Clarithromycin	DOID:9538	Multiple Myeloma	-0.0628895043037733
DB00855	Aminolevulinic Acid	DOID:8691	Mycosis Fungoides	-0.0639778733524682
DB00422	Methylphenidate	DOID:687	Hepatoblastoma	-0.0650487365129326
DB00884	Risedronic Acid	DOID:2645	Mesothelioma	-0.0664990761060313
DB00281	Lidocaine	DOID:0060060	Lymphoma, Non-Hodgkin	-0.0681084070672046
DB00627	Niacin	DOID:9119	Leukemia, Myeloid, Acute	-0.0707305135189255
DB11467	Thiostrepton	DOID:9538	Multiple Myeloma	-0.0770115887890245
DB01080	Vigabatrin	DOID:13515	Tuberous Sclerosis	-0.0775338114652781
DB01406	Danazol	DOID:3172	Adenoma	-0.0814095508455256
DB01373	Calcium	DOID:0060060	Lymphoma, Non-Hodgkin	-0.0818924742057849
DB06728	aniline	DOID:4235	Sarcoma	-0.0832446576329115
DB06769	Bendamustine Hydrochloride	DOID:1040	Leukemia, Lymphocytic, Chronic, B-Cell	-0.0843949199418549
DB01373	Calcium	DOID:8552	Leukemia, Myelogenous, Chronic, BCR-ABL Positive	-0.0845365845234209
DB09199	netoglitazone	DOID:9538	Multiple Myeloma	-0.0855895030484703
DB00746	Deferoxamine	DOID:9119	Leukemia, Myeloid, Acute	-0.0909942602883841
DB00134	Methionine	DOID:3070	Glioma	-0.0969481256965291
DB06769	Bendamustine Hydrochloride	DOID:1037	Leukemia, Lymphoid	-0.0981939017854333
DB13964	Peanut Oil	DOID:3172	Adenoma	-0.0992474832624498
DB00050	cetrorelix	DOID:9538	Multiple Myeloma	-0.101440490179322
DB01700	AICA ribonucleotide	DOID:3068	Glioblastoma	-0.101907146958873
DB06809	plerixafor octahydrochloride	DOID:3068	Glioblastoma	-0.106056382755173
DB01436	alfacalcidol	DOID:299	Adenocarcinoma	-0.106802123509358
DB00909	Zonisamide	DOID:9538	Multiple Myeloma	-0.112475944969783
DB01217	Anastrozole	DOID:299	Adenocarcinoma	-0.127329450362257
DB11617	Aclarubicin	DOID:9119	Leukemia, Myeloid, Acute	-0.129677418245213
DB00594	Amiloride	DOID:2671	Carcinoma, Transitional Cell	-0.137173887082619
DB00583	Carnitine	DOID:0060060	Lymphoma, Non-Hodgkin	-0.151273203309661
DB04571	Trioxsalen	DOID:8691	Mycosis Fungoides	-0.154332043959623
DB13069	Nimustine	DOID:3068	Glioblastoma	-0.162896343592288
DB14066	tetrandrine	DOID:9119	Leukemia, Myeloid, Acute	-0.170862972056654
DB13069	Nimustine	DOID:4359	Melanoma, Amelanotic	-0.171457547312664
DB14322	Coconut Oil	DOID:3172	Adenoma	-0.180020477086122
DB00421	Spironolactone	DOID:11612	Polycystic Ovary Syndrome	-0.190092194023685
DB03057	Malondialdehyde	DOID:8552	Leukemia, Myelogenous, Chronic, BCR-ABL Positive	-0.19597102372864
DB03057	Malondialdehyde	DOID:11612	Polycystic Ovary Syndrome	-0.201502068228693
DB00741	Hydrocortisone	DOID:3247	Rhabdomyosarcoma	-0.321136931532437
DB00741	Hydrocortisone	DOID:1040	Leukemia, Lymphocytic, Chronic, B-Cell	-0.321454822554778
DB00741	Hydrocortisone	DOID:8584	Burkitt Lymphoma	-0.326311695126763
