# Supplementary material for: DDCM: A Computational Strategy for Drug Repositioning Based on Support-Vector Regression Algorithm
Source: Int J Mol Sci. 2024 May 12;25(10):5267. doi: 10.3390/ijms25105267 (PMC11121335; doi:10.3390/ijms25105267)
Supplement: Supplementary file 1 [file ijms-25-05267-s001.zip › File S4/1_c04.588_CorScore/ovarian cancer_score.csv]

DrugBankID	DrugName	DOID	DiseaseName	score
0.0267882527053607	0.0440189288303703
DB11616	pirarubicin	DOID:9119	Leukemia, Myeloid, Acute	0.545728488700242
DB11616	pirarubicin	DOID:2645	Mesothelioma	0.541617985549562
DB11616	pirarubicin	DOID:5485	Sarcoma, Synovial	0.530216441882818
DB11663	2-(1H-indazol-4-yl)-6-(4-methanesulfonylpiperazin-1-ylmethyl)-4-morpholin-4-ylthieno(3,2-d)pyrimidine	DOID:9253	Gastrointestinal Stromal Tumors	0.526388045998979
DB11663	2-(1H-indazol-4-yl)-6-(4-methanesulfonylpiperazin-1-ylmethyl)-4-morpholin-4-ylthieno(3,2-d)pyrimidine	DOID:0060058	Lymphoma	0.525880591324584
DB11663	2-(1H-indazol-4-yl)-6-(4-methanesulfonylpiperazin-1-ylmethyl)-4-morpholin-4-ylthieno(3,2-d)pyrimidine	DOID:707	Lymphoma, B-Cell	0.519159487461839
DB11663	2-(1H-indazol-4-yl)-6-(4-methanesulfonylpiperazin-1-ylmethyl)-4-morpholin-4-ylthieno(3,2-d)pyrimidine	DOID:3247	Rhabdomyosarcoma	0.516990364466318
DB11663	2-(1H-indazol-4-yl)-6-(4-methanesulfonylpiperazin-1-ylmethyl)-4-morpholin-4-ylthieno(3,2-d)pyrimidine	DOID:9538	Multiple Myeloma	0.51678025417978
DB01394	Colchicine	DOID:9538	Multiple Myeloma	0.486780760252381
DB00526	Oxaliplatin	DOID:299	Adenocarcinoma	0.46399346278911
DB13014	hypericin	DOID:3068	Glioblastoma	0.450835848269075
DB01177	Idarubicin	DOID:0060058	Lymphoma	0.437043723553422
DB01177	Idarubicin	DOID:0060060	Lymphoma, Non-Hodgkin	0.434558203245227
DB01177	Idarubicin	DOID:9119	Leukemia, Myeloid, Acute	0.433751488287807
DB06176	romidepsin	DOID:0060061	Lymphoma, T-Cell, Cutaneous	0.432145975367403
DB01177	Idarubicin	DOID:9538	Multiple Myeloma	0.4279433864098
DB06176	romidepsin	DOID:2671	Carcinoma, Transitional Cell	0.405657021336468
DB12257	Platinum	DOID:769	Neuroblastoma	0.394615299175958
DB00564	Carbamazepine	DOID:0060058	Lymphoma	0.364788203655487
DB09054	idelalisib	DOID:0060058	Lymphoma	0.363477884792944
DB09054	idelalisib	DOID:1037	Leukemia, Lymphoid	0.361951496410858
DB01138	Sulfinpyrazone	DOID:9538	Multiple Myeloma	0.34522993398321
DB00564	Carbamazepine	DOID:1040	Leukemia, Lymphocytic, Chronic, B-Cell	0.342962679522019
DB08901	ponatinib	DOID:8552	Leukemia, Myelogenous, Chronic, BCR-ABL Positive	0.335213217991922
DB04942	tamibarotene	DOID:9538	Multiple Myeloma	0.328310103473851
DB08901	ponatinib	DOID:9119	Leukemia, Myeloid, Acute	0.327347599207753
DB01254	Dasatinib	DOID:8552	Leukemia, Myelogenous, Chronic, BCR-ABL Positive	0.31324578790411
DB00720	Clodronic Acid	DOID:9538	Multiple Myeloma	0.310172639799377
DB00553	Methoxsalen	DOID:8691	Mycosis Fungoides	0.301863204612141
DB00553	Methoxsalen	DOID:0060061	Lymphoma, T-Cell, Cutaneous	0.300698268418809
DB00291	Chlorambucil	DOID:0060058	Lymphoma	0.297620891572424
DB00291	Chlorambucil	DOID:1037	Leukemia, Lymphoid	0.296094503190864
DB00291	Chlorambucil	DOID:0060060	Lymphoma, Non-Hodgkin	0.295135371263864
DB00291	Chlorambucil	DOID:299	Adenocarcinoma	0.290422587001552
DB02424	geldanamycin	DOID:3068	Glioblastoma	0.287108943715894
DB00302	Tranexamic Acid	DOID:127	Choroid Neoplasms	0.282903960974591
DB00291	Chlorambucil	DOID:2671	Carcinoma, Transitional Cell	0.280557456587944
DB01162	Terazosin	DOID:2671	Carcinoma, Transitional Cell	0.278740442110423
DB06810	Plicamycin	DOID:3247	Rhabdomyosarcoma	0.278399264964681
DB00291	Chlorambucil	DOID:1040	Leukemia, Lymphocytic, Chronic, B-Cell	0.275795367438661
DB13811	oblimersen	DOID:707	Lymphoma, B-Cell	0.274247109674021
DB13811	oblimersen	DOID:9538	Multiple Myeloma	0.271867876393567
DB01357	Mestranol	DOID:3172	Adenoma	0.263755974077586
DB13811	oblimersen	DOID:1040	Leukemia, Lymphocytic, Chronic, B-Cell	0.259142689403969
DB00352	Thioguanine	DOID:1037	Leukemia, Lymphoid	0.251346521836665
DB00352	Thioguanine	DOID:9119	Leukemia, Myeloid, Acute	0.249580674952551
DB06174	Noscapine	DOID:715	Leukemia, T-Cell	0.248901558920271
DB06174	Noscapine	DOID:3070	Glioma	0.243700354492725
DB00717	Norethindrone	DOID:3172	Adenoma	0.233410700533919
DB00421	Spironolactone	DOID:11612	Polycystic Ovary Syndrome	0.225539970425982
DB11890	Cilengitide	DOID:3068	Glioblastoma	0.221478640484464
DB01017	Minocycline	DOID:3070	Glioma	0.219991356594173
DB05220	MLN 8237	DOID:769	Neuroblastoma	0.219416174240319
DB00435	Nitric Oxide	DOID:0060058	Lymphoma	0.219287932109002
DB00947	Fulvestrant	DOID:769	Neuroblastoma	0.217216702038475
DB06641	perifosine	DOID:3068	Glioblastoma	0.216557867454271
DB01017	Minocycline	DOID:139	Papilloma	0.214098958913252
DB00435	Nitric Oxide	DOID:299	Adenocarcinoma	0.212089627538018
DB00571	Propranolol	DOID:255	Hemangioma	0.202988226273552
DB13911	Eosine I Bluish	DOID:715	Leukemia, T-Cell	0.186086341850563
DB00137	Lutein	DOID:11612	Polycystic Ovary Syndrome	0.182369147339253
DB05258	Interferon-alpha	DOID:8552	Leukemia, Myelogenous, Chronic, BCR-ABL Positive	0.18069870244092
DB00724	Imiquimod	DOID:255	Hemangioma	0.176486186872414
DB02901	Dihydrotestosterone	DOID:11612	Polycystic Ovary Syndrome	0.174516836287027
DB04690	Camptothecin	DOID:1037	Leukemia, Lymphoid	0.171718444539537
DB00724	Imiquimod	DOID:8632	Sarcoma, Kaposi	0.171237969885604
DB15588	ursolic acid	DOID:139	Papilloma	0.168704496904171
DB00724	Imiquimod	DOID:2513	Carcinoma, Basal Cell	0.165852044308708
DB00594	Amiloride	DOID:2671	Carcinoma, Transitional Cell	0.165803439446593
DB08804	Nandrolone Decanoate	DOID:255	Hemangioma	0.163919756652111
DB01073	fludarabine	DOID:1037	Leukemia, Lymphoid	0.162829951337306
DB00470	Dronabinol	DOID:3070	Glioma	0.161289702128682
DB01073	fludarabine	DOID:9119	Leukemia, Myeloid, Acute	0.161064104453425
DB01100	Pimozide	DOID:299	Adenocarcinoma	0.159719861812892
DB04690	Camptothecin	DOID:3070	Glioma	0.158332002661635
DB04106	fotemustine	DOID:3068	Glioblastoma	0.158004065567982
DB02375	myricetin	DOID:3068	Glioblastoma	0.155289669668421
DB01033	Mercaptopurine	DOID:1037	Leukemia, Lymphoid	0.152759813363518
DB04258	seocalcitol	DOID:3070	Glioma	0.152336590757235
DB01373	Calcium	DOID:8552	Leukemia, Myelogenous, Chronic, BCR-ABL Positive	0.152158446381042
DB06179	darinaparsin	DOID:8543	Hodgkin Disease	0.151232470964016
DB01033	Mercaptopurine	DOID:9119	Leukemia, Myeloid, Acute	0.150993966478837
DB04690	Camptothecin	DOID:3071	Gliosarcoma	0.147672105861795
DB01373	Calcium	DOID:0060060	Lymphoma, Non-Hodgkin	0.145099542554431
DB11919	O(6)-benzylguanine	DOID:3070	Glioma	0.145030561511568
DB04106	fotemustine	DOID:3070	Glioma	0.142768114718371
DB01073	fludarabine	DOID:1040	Leukemia, Lymphocytic, Chronic, B-Cell	0.142530815586065
DB06179	darinaparsin	DOID:9538	Multiple Myeloma	0.141835643235681
DB00694	Daunorubicin	DOID:0060060	Lymphoma, Non-Hodgkin	0.137338240990159
DB00694	Daunorubicin	DOID:9119	Leukemia, Myeloid, Acute	0.136531526032689
DB00694	Daunorubicin	DOID:1618	Fibroadenoma	0.134597718087496
DB00694	Daunorubicin	DOID:8584	Burkitt Lymphoma	0.133693749684814
DB06444	HU 211	DOID:3070	Glioma	0.133037983336572
DB00694	Daunorubicin	DOID:299	Adenocarcinoma	0.132625456727515
DB01582	Sulfamethazine	DOID:3172	Adenoma	0.130196502631968
DB00480	Lenalidomide	DOID:0060060	Lymphoma, Non-Hodgkin	0.126250210517786
DB00213	Pantoprazole	DOID:9206	Barrett Esophagus	0.124013485815691
DB00480	Lenalidomide	DOID:707	Lymphoma, B-Cell	0.122014626963327
DB04868	4-methyl-N-(3-(4-methylimidazol-1-yl)-5-(trifluoromethyl)phenyl)-3-((4-pyridin-3-ylpyrimidin-2-yl)amino)benzamide	DOID:8552	Leukemia, Myelogenous, Chronic, BCR-ABL Positive	0.121489993743432
DB15334	biochanin A	DOID:3068	Glioblastoma	0.120833186370836
DB00480	Lenalidomide	DOID:9538	Multiple Myeloma	0.11963539368244
DB04865	Homoharringtonine	DOID:0060058	Lymphoma	0.119049647602144
DB05260	gallium nitrate	DOID:0060060	Lymphoma, Non-Hodgkin	0.118630688976168
DB04348	Taurocholic Acid	DOID:1967	Leiomyosarcoma	0.117247040087507
DB09053	PCI 32765	DOID:1037	Leukemia, Lymphoid	0.115882460307776
DB05088	tetrathiomolybdate	DOID:2645	Mesothelioma	0.114131347438826
DB00448	Lansoprazole	DOID:9206	Barrett Esophagus	0.108534414434396
DB11251	Tocopherols	DOID:2645	Mesothelioma	0.103734308439479
DB09053	PCI 32765	DOID:1040	Leukemia, Lymphocytic, Chronic, B-Cell	0.0955833245561924
DB00742	Mannitol	DOID:3070	Glioma	0.0949631997901198
DB06448	lonafarnib	DOID:9538	Multiple Myeloma	0.0942936635163723
DB12874	quizartinib	DOID:9119	Leukemia, Myeloid, Acute	0.0862838971008107
DB11752	bryostatin 1	DOID:0060060	Lymphoma, Non-Hodgkin	0.0814845739433968
DB04815	Clioquinol	DOID:9119	Leukemia, Myeloid, Acute	0.0774710468769205
DB00681	Amphotericin B	DOID:3068	Glioblastoma	0.0773553317666747
DB00481	Raloxifene Hydrochloride	DOID:127	Choroid Neoplasms	0.0762274174029661
DB01179	Podophyllotoxin	DOID:2671	Carcinoma, Transitional Cell	0.072545009735561
DB00727	Nitroglycerin	DOID:4928	Cholangiocarcinoma	0.0716838776207863
DB00481	Raloxifene Hydrochloride	DOID:9538	Multiple Myeloma	0.0689680334215671
DB00806	Pentoxifylline	DOID:0060061	Lymphoma, T-Cell, Cutaneous	0.063985869313837
DB11752	bryostatin 1	DOID:1040	Leukemia, Lymphocytic, Chronic, B-Cell	0.0621445701187587
DB00481	Raloxifene Hydrochloride	DOID:2671	Carcinoma, Transitional Cell	0.0610049355813492
DB06767	Ammonium Chloride	DOID:139	Papilloma	0.0602991478025755
DB01708	Dehydroepiandrosterone	DOID:299	Adenocarcinoma	0.0569226003250994
DB11467	Thiostrepton	DOID:9538	Multiple Myeloma	0.0565147807259419
DB00590	Doxazosin	DOID:127	Choroid Neoplasms	0.0560287894895465
DB00304	Desogestrel	DOID:11612	Polycystic Ovary Syndrome	0.0553729929531167
DB01708	Dehydroepiandrosterone	DOID:11612	Polycystic Ovary Syndrome	0.0547669842652934
DB00313	Valproic Acid	DOID:3068	Glioblastoma	0.0546923196905838
DB03057	Malondialdehyde	DOID:8552	Leukemia, Myelogenous, Chronic, BCR-ABL Positive	0.0546857423511267
DB00806	Pentoxifylline	DOID:1037	Leukemia, Lymphoid	0.0530339618865708
DB00313	Valproic Acid	DOID:9119	Leukemia, Myeloid, Acute	0.051076963834315
DB00134	Methionine	DOID:3070	Glioma	0.0503670606907475
DB00313	Valproic Acid	DOID:1618	Fibroadenoma	0.0491431558897653
DB11648	afuresertib	DOID:8543	Hodgkin Disease	0.0477287518283032
DB00313	Valproic Acid	DOID:299	Adenocarcinoma	0.047170894529326
DB06595	midostaurin	DOID:9119	Leukemia, Myeloid, Acute	0.0461479055094264
DB00313	Valproic Acid	DOID:3247	Rhabdomyosarcoma	0.0454789722425891
DB00313	Valproic Acid	DOID:11612	Polycystic Ovary Syndrome	0.0450152784703371
DB11648	afuresertib	DOID:0060060	Lymphoma, Non-Hodgkin	0.0449467409357383
DB00313	Valproic Acid	DOID:255	Hemangioma	0.0437348434764354
DB04630	Aldosterone	DOID:3172	Adenoma	0.0433782626026632
DB03057	Malondialdehyde	DOID:11612	Polycystic Ovary Syndrome	0.040758438202276
DB11648	afuresertib	DOID:9538	Multiple Myeloma	0.0383319241005176
DB06595	midostaurin	DOID:349	Carcinoma, Signet Ring Cell	0.0374044980739446
DB00443	Betamethasone	DOID:255	Hemangioma	0.0341300532790421
DB00938	Salmeterol Xinafoate	DOID:4310	Smooth Muscle Tumor	0.0334692505600683
DB06728	aniline	DOID:4235	Sarcoma	0.0332770317733887
DB00877	Sirolimus	DOID:13515	Tuberous Sclerosis	0.0326971489755591
DB14066	tetrandrine	DOID:9119	Leukemia, Myeloid, Acute	0.0304801426282969
DB11617	Aclarubicin	DOID:9119	Leukemia, Myeloid, Acute	0.0290451940708477
DB08882	Linagliptin	DOID:5119	Ovarian Cysts	0.0253180923877684
DB00863	Ranitidine	DOID:9206	Barrett Esophagus	0.023760998989457
DB01590	Everolimus	DOID:169	Neuroendocrine Tumors	0.0234359356476984
DB01268	Sunitinib	DOID:169	Neuroendocrine Tumors	0.0233137232810504
DB00104	Octreotide	DOID:169	Neuroendocrine Tumors	0.023083611372319
DB02546	Vorinostat	DOID:0060061	Lymphoma, T-Cell, Cutaneous	0.0230800926199824
DB14545	hydrocortisone hemisuccinate	DOID:0060058	Lymphoma	0.0227998350549411
DB00262	Carmustine	DOID:8691	Mycosis Fungoides	0.022416447437178
DB00242	Cladribine	DOID:0060061	Lymphoma, T-Cell, Cutaneous	0.0216306500337188
DB12662	naveglitazar	DOID:3382	Liposarcoma	0.0214520056933208
DB00307	Bexarotene	DOID:0060061	Lymphoma, T-Cell, Cutaneous	0.0212384344819204
DB06757	Manganese	DOID:3068	Glioblastoma	0.0212103136607501
DB06287	temsirolimus	DOID:13515	Tuberous Sclerosis	0.0189313472857909
DB01590	Everolimus	DOID:13515	Tuberous Sclerosis	0.0187527702575826
DB00877	Sirolimus	DOID:2645	Mesothelioma	0.0187117840533458
DB00422	Methylphenidate	DOID:687	Hepatoblastoma	0.0185391910185609
DB02546	Vorinostat	DOID:8552	Leukemia, Myelogenous, Chronic, BCR-ABL Positive	0.0182279570920313
DB00884	Risedronic Acid	DOID:2645	Mesothelioma	0.0179025921431813
DB00675	Tamoxifen	DOID:1192	Nerve Sheath Neoplasms	0.0173382220484453
DB00877	Sirolimus	DOID:9538	Multiple Myeloma	0.0170141853259918
DB00851	Dacarbazine	DOID:4359	Melanoma, Amelanotic	0.0166732142812987
DB00619	Imatinib Mesylate	DOID:8552	Leukemia, Myelogenous, Chronic, BCR-ABL Positive	0.0166135497103224
DB01005	Hydroxyurea	DOID:8552	Leukemia, Myelogenous, Chronic, BCR-ABL Positive	0.0165715062741197
DB01234	Dexamethasone	DOID:8552	Leukemia, Myelogenous, Chronic, BCR-ABL Positive	0.0165172878119944
DB13069	Nimustine	DOID:4359	Melanoma, Amelanotic	0.0164852188864776
DB00675	Tamoxifen	DOID:4359	Melanoma, Amelanotic	0.0163559102344889
DB00197	Troglitazone	DOID:3382	Liposarcoma	0.0162417299398546
DB00860	Prednisolone	DOID:8552	Leukemia, Myelogenous, Chronic, BCR-ABL Positive	0.0162305898515432
DB00328	Indomethacin	DOID:8552	Leukemia, Myelogenous, Chronic, BCR-ABL Positive	0.0162070552728165
DB09073	palbociclib	DOID:3382	Liposarcoma	0.0161794862412397
DB00744	zileuton	DOID:8552	Leukemia, Myelogenous, Chronic, BCR-ABL Positive	0.0160839382134247
DB06510	muraglitazar	DOID:3382	Liposarcoma	0.015556752529782
DB12429	2-(2-chloro-4-iodophenylamino)-N-cyclopropylmethoxy-3,4-difluorobenzamide	DOID:9119	Leukemia, Myeloid, Acute	0.0140967270444475
DB00050	cetrorelix	DOID:9538	Multiple Myeloma	0.0140776234046148
DB00242	Cladribine	DOID:285	Leukemia, Hairy Cell	0.0137866700982817
DB02546	Vorinostat	DOID:3246	Rhabdomyosarcoma, Embryonal	0.0136628405281497
DB00928	Azacitidine	DOID:285	Leukemia, Hairy Cell	0.0133787125023777
DB00943	Zalcitabine	DOID:0060058	Lymphoma	0.0130093967676069
DB06287	temsirolimus	DOID:3068	Glioblastoma	0.0126718413708969
DB00444	Teniposide	DOID:3068	Glioblastoma	0.0125779073849207
DB00851	Dacarbazine	DOID:3068	Glioblastoma	0.0125673561720395
DB01268	Sunitinib	DOID:9253	Gastrointestinal Stromal Tumors	0.0125553860599806
DB00444	Teniposide	DOID:8543	Hodgkin Disease	0.0125512773788715
DB00619	Imatinib Mesylate	DOID:9253	Gastrointestinal Stromal Tumors	0.0125476208652818
DB00851	Dacarbazine	DOID:8543	Hodgkin Disease	0.012540726166017
DB01168	Procarbazine	DOID:8543	Hodgkin Disease	0.0125297862289554
DB00959	Methylprednisolone	DOID:8543	Hodgkin Disease	0.0125197461037428
DB00795	Sulfasalazine	DOID:3068	Glioblastoma	0.0125136149087493
DB00252	Phenytoin	DOID:8543	Hodgkin Disease	0.0124266174991886
DB00829	Diazepam	DOID:3068	Glioblastoma	0.0124229016074627
DB04824	Phenolphthalein	DOID:0060058	Lymphoma	0.0124130652474926
DB00773	Etoposide	DOID:8543	Hodgkin Disease	0.0124069205641864
DB13069	Nimustine	DOID:3068	Glioblastoma	0.0123793607768986
DB00608	Chloroquine	DOID:3068	Glioblastoma	0.0123439092096203
DB05424	Canertinib	DOID:3068	Glioblastoma	0.0123203183107824
DB06774	Capsaicin	DOID:3068	Glioblastoma	0.012297178431852
DB00945	Aspirin	DOID:3068	Glioblastoma	0.012292456795444
DB01234	Dexamethasone	DOID:3068	Glioblastoma	0.0122670248840938
DB01168	Procarbazine	DOID:0060058	Lymphoma	0.0122332956454837
DB00428	Streptozocin	DOID:8543	Hodgkin Disease	0.0122272836716112
DB00959	Methylprednisolone	DOID:0060058	Lymphoma	0.0122232555195912
DB00688	Mycophenolic Acid	DOID:0060058	Lymphoma	0.0121902172706795
DB00853	Temozolomide	DOID:3068	Glioblastoma	0.0121738415315077
DB08865	Crizotinib	DOID:3068	Glioblastoma	0.0121678400322599
DB01115	Nifedipine	DOID:3068	Glioblastoma	0.0121569983946953
DB00262	Carmustine	DOID:3068	Glioblastoma	0.0121491127881702
DB00262	Carmustine	DOID:8543	Hodgkin Disease	0.0121224827817568
DB00888	Mechlorethamine	DOID:8543	Hodgkin Disease	0.0121121524026909
DB00773	Etoposide	DOID:0060058	Lymphoma	0.0121104299813209
DB00982	Isotretinoin	DOID:0060058	Lymphoma	0.0120950101707512
DB00227	Lovastatin	DOID:0060058	Lymphoma	0.0120737420359281
DB02994	Cacodylic Acid	DOID:0060058	Lymphoma	0.0119578122078122
DB00328	Indomethacin	DOID:3068	Glioblastoma	0.0119567923449123
DB00860	Prednisolone	DOID:8543	Hodgkin Disease	0.0119536969173287
DB01234	Dexamethasone	DOID:0060058	Lymphoma	0.0119439042940973
DB02169	Okadaic Acid	DOID:3068	Glioblastoma	0.0119284299448926
DB00650	Leucovorin	DOID:8543	Hodgkin Disease	0.0119263341645753
DB08398	2-amino-1-methyl-6-phenylimidazo(4,5-b)pyridine	DOID:0060058	Lymphoma	0.0119131042604697
DB00399	Zoledronic Acid	DOID:4305	Giant Cell Tumor of Bone	0.0118685909937651
DB01206	Lomustine	DOID:3068	Glioblastoma	0.0118597508502928
DB01206	Lomustine	DOID:8543	Hodgkin Disease	0.0118331208438466
DB00262	Carmustine	DOID:0060058	Lymphoma	0.0118259921982199
DB00993	Azathioprine	DOID:0060058	Lymphoma	0.0118035439381655
DB00630	Alendronate	DOID:4305	Giant Cell Tumor of Bone	0.0117781794396107
DB00136	Calcitriol	DOID:0060058	Lymphoma	0.011765562063926
DB00624	Testosterone	DOID:3068	Glioblastoma	0.0117230130738169
DB00635	Prednisone	DOID:8543	Hodgkin Disease	0.0117191811825149
DB03068	pyrimidin-2-one beta-ribofuranoside	DOID:9538	Multiple Myeloma	0.0116531890298409
DB00650	Leucovorin	DOID:0060058	Lymphoma	0.0116298435811627
DB01206	Lomustine	DOID:0060058	Lymphoma	0.0115366302602589
DB11094	Vitamin D	DOID:0060058	Lymphoma	0.0114308137788311
DB00282	Pamidronate	DOID:4305	Giant Cell Tumor of Bone	0.0110950097715706
DB02546	Vorinostat	DOID:0050902	Medulloblastoma	0.0109430569342924
DB01406	Danazol	DOID:127	Choroid Neoplasms	0.0108076195170733
DB00242	Cladribine	DOID:1037	Leukemia, Lymphoid	0.0106787426067599
DB03496	alvocidib	DOID:1037	Leukemia, Lymphoid	0.0105092148322091
DB01005	Hydroxyurea	DOID:1037	Leukemia, Lymphoid	0.0104717343747621
DB00126	Ascorbic Acid	DOID:1037	Leukemia, Lymphoid	0.010457574746764
DB00136	Calcitriol	DOID:1037	Leukemia, Lymphoid	0.0102391736821777
DB00007	Leuprolide	DOID:127	Choroid Neoplasms	0.0101400150050436
DB03843	Formaldehyde	DOID:127	Choroid Neoplasms	0.010125260241851
DB00675	Tamoxifen	DOID:127	Choroid Neoplasms	0.0100859783724777
DB01115	Nifedipine	DOID:127	Choroid Neoplasms	0.00999292464251175
DB00636	Clofibrate	DOID:127	Choroid Neoplasms	0.00992677430914787
DB00635	Prednisone	DOID:1037	Leukemia, Lymphoid	0.00989630221792245
DB00996	Gabapentin	DOID:127	Choroid Neoplasms	0.00985398877964747
DB00444	Teniposide	DOID:0060060	Lymphoma, Non-Hodgkin	0.00976926648638296
DB00851	Dacarbazine	DOID:0060060	Lymphoma, Non-Hodgkin	0.00975871527343961
DB01168	Procarbazine	DOID:0060060	Lymphoma, Non-Hodgkin	0.00974777533689183
DB00959	Methylprednisolone	DOID:0060060	Lymphoma, Non-Hodgkin	0.00973773521171259
DB00252	Phenytoin	DOID:0060060	Lymphoma, Non-Hodgkin	0.00964460660675334
DB00773	Etoposide	DOID:0060060	Lymphoma, Non-Hodgkin	0.00962490967290583
DB00431	Hexachlorocyclohexane	DOID:0060060	Lymphoma, Non-Hodgkin	0.00961949796336845
DB00772	Malathion	DOID:0060060	Lymphoma, Non-Hodgkin	0.00958317189740163
DB06825	Triptorelin Pamoate	DOID:127	Choroid Neoplasms	0.00955246915280736
DB14085	Cadmium	DOID:0060060	Lymphoma, Non-Hodgkin	0.00953919447605264
DB01168	Procarbazine	DOID:0050902	Medulloblastoma	0.00952177900575166
DB01143	Amifostine	DOID:0060060	Lymphoma, Non-Hodgkin	0.00943330902044556
DB00773	Etoposide	DOID:0050902	Medulloblastoma	0.00939891334127316
DB00993	Azathioprine	DOID:0060060	Lymphoma, Non-Hodgkin	0.00931802362939513
DB00136	Calcitriol	DOID:0060060	Lymphoma, Non-Hodgkin	0.00928004175498506
DB13424	DDT	DOID:0060060	Lymphoma, Non-Hodgkin	0.00917840355574503
DB00860	Prednisolone	DOID:0060060	Lymphoma, Non-Hodgkin	0.00917168602507465
DB13323	Trichloroethylene	DOID:0060060	Lymphoma, Non-Hodgkin	0.00916803522115237
DB00650	Leucovorin	DOID:0060060	Lymphoma, Non-Hodgkin	0.00914432327205658
DB00853	Temozolomide	DOID:0050902	Medulloblastoma	0.00913920430256829
DB00262	Carmustine	DOID:0050902	Medulloblastoma	0.0091144755583675
DB00635	Prednisone	DOID:0060060	Lymphoma, Non-Hodgkin	0.00893717029068006
DB00650	Leucovorin	DOID:0050902	Medulloblastoma	0.00891832694126057
DB00624	Testosterone	DOID:0060060	Lymphoma, Non-Hodgkin	0.0089143721753023
DB00242	Cladribine	DOID:9119	Leukemia, Myeloid, Acute	0.00891289572282736
DB12025	triptolide	DOID:9119	Leukemia, Myeloid, Acute	0.00887094574191968
DB00773	Etoposide	DOID:9119	Leukemia, Myeloid, Acute	0.00881819471497045
DB00276	Amsacrine	DOID:9119	Leukemia, Myeloid, Acute	0.00876832585609341
DB03496	alvocidib	DOID:9119	Leukemia, Myeloid, Acute	0.00874336794784844
DB00197	Troglitazone	DOID:9119	Leukemia, Myeloid, Acute	0.00873741144192527
DB00608	Chloroquine	DOID:9119	Leukemia, Myeloid, Acute	0.00872855335479036
DB01005	Hydroxyurea	DOID:9119	Leukemia, Myeloid, Acute	0.00870588749026643
DB09073	palbociclib	DOID:9119	Leukemia, Myeloid, Acute	0.00867516774217533
DB01234	Dexamethasone	DOID:9119	Leukemia, Myeloid, Acute	0.00865166902781075
DB01168	Procarbazine	DOID:3069	Astrocytoma	0.00863608195642115
DB00523	Alitretinoin	DOID:9119	Leukemia, Myeloid, Acute	0.00861590245125163
DB08865	Crizotinib	DOID:9119	Leukemia, Myeloid, Acute	0.00855248417633211
DB00773	Etoposide	DOID:3069	Astrocytoma	0.00851321629238319
DB00928	Azacitidine	DOID:9119	Leukemia, Myeloid, Acute	0.00850493812707617
DB00812	Phenylbutazone	DOID:9119	Leukemia, Myeloid, Acute	0.00847769618866442
DB00136	Calcitriol	DOID:9119	Leukemia, Myeloid, Acute	0.00847332679750087
DB00860	Prednisolone	DOID:9119	Leukemia, Myeloid, Acute	0.00836497106760112
DB00746	Deferoxamine	DOID:9119	Leukemia, Myeloid, Acute	0.00835849391299467
DB00328	Indomethacin	DOID:9119	Leukemia, Myeloid, Acute	0.00834143648867189
DB00853	Temozolomide	DOID:3069	Astrocytoma	0.00825350725333016
DB00262	Carmustine	DOID:3069	Astrocytoma	0.00822877850918977
DB11094	Vitamin D	DOID:9119	Leukemia, Myeloid, Acute	0.00813857851275421
DB00635	Prednisone	DOID:9119	Leukemia, Myeloid, Acute	0.00813045533337706
DB13323	Trichloroethylene	DOID:3069	Astrocytoma	0.00805634184031709
DB01206	Lomustine	DOID:3069	Astrocytoma	0.00793941657136119
DB09153	Sodium Chloride	DOID:899	Cervical Intraepithelial Neoplasia	0.00763163838505085
DB08398	2-amino-1-methyl-6-phenylimidazo(4,5-b)pyridine	DOID:4236	Carcinosarcoma	0.00708718557457053
DB02546	Vorinostat	DOID:707	Lymphoma, B-Cell	0.00693346970957739
DB00959	Methylprednisolone	DOID:171	Neuroectodermal Tumors	0.00647338357546565
DB02546	Vorinostat	DOID:299	Adenocarcinoma	0.0064562690020272
DB01168	Procarbazine	DOID:3181	Oligodendroglioma	0.00644978602039012
DB00853	Temozolomide	DOID:3181	Oligodendroglioma	0.00606721131659191
DB00262	Carmustine	DOID:3181	Oligodendroglioma	0.00604248257347825
DB00773	Etoposide	DOID:8584	Burkitt Lymphoma	0.00598041836709959
DB04066	trans-3-(4'-hydroxyphenyl)-2-propenoic acid	DOID:299	Adenocarcinoma	0.00592435660586452
DB01234	Dexamethasone	DOID:8584	Burkitt Lymphoma	0.00581389268057583
DB01206	Lomustine	DOID:3181	Oligodendroglioma	0.00575312063541519
DB00860	Prednisolone	DOID:8584	Burkitt Lymphoma	0.00552719472013172
DB01168	Procarbazine	DOID:707	Lymphoma, B-Cell	0.00551219178220194
DB00650	Leucovorin	DOID:8584	Burkitt Lymphoma	0.00549983196749201
DB00242	Cladribine	DOID:707	Lymphoma, B-Cell	0.00548402712532101
DB00864	Tacrolimus	DOID:707	Lymphoma, B-Cell	0.00547025230164641
DB00688	Mycophenolic Acid	DOID:707	Lymphoma, B-Cell	0.005469113405938
DB00773	Etoposide	DOID:707	Lymphoma, B-Cell	0.00538932611807161
DB00773	Etoposide	DOID:2994	Neoplasms, Germ Cell and Embryonal	0.00536262621437919
DB00641	Simvastatin	DOID:707	Lymphoma, B-Cell	0.00532047093302287
DB03496	alvocidib	DOID:707	Lymphoma, B-Cell	0.00531449935126935
DB00635	Prednisone	DOID:8584	Burkitt Lymphoma	0.00529267898587213
DB09073	palbociclib	DOID:2994	Neoplasms, Germ Cell and Embryonal	0.0052195992415148
DB00530	Erlotinib Hydrochloride	DOID:299	Adenocarcinoma	0.00511828316642968
DB00773	Etoposide	DOID:4440	Seminoma	0.00508660091797827
DB00993	Azathioprine	DOID:707	Lymphoma, B-Cell	0.00508244007442235
DB11716	Misonidazole	DOID:299	Adenocarcinoma	0.00505713831878415
DB00851	Dacarbazine	DOID:299	Adenocarcinoma	0.00504593101157388
DB05294	N-(4-bromo-2-fluorophenyl)-6-methoxy-7-((1-methylpiperidin-4-yl)methoxy)quinazolin-4-amine	DOID:299	Adenocarcinoma	0.00504470419902189
DB01168	Procarbazine	DOID:299	Adenocarcinoma	0.00503499107458646
DB00951	Isoniazid	DOID:299	Adenocarcinoma	0.00500725921884401
DB01168	Procarbazine	DOID:4844	Ependymoma	0.00500436193054007
DB00293	raltitrexed	DOID:299	Adenocarcinoma	0.00497235068237631
DB06287	temsirolimus	DOID:2645	Mesothelioma	0.00494598236412122
DB06724	Calcium Carbonate	DOID:299	Adenocarcinoma	0.00493836601909634
DB00860	Prednisolone	DOID:707	Lymphoma, B-Cell	0.00493610247054241
DB00530	Erlotinib Hydrochloride	DOID:2645	Mesothelioma	0.00491384932162595
DB00773	Etoposide	DOID:299	Adenocarcinoma	0.00491212541024785
DB00322	Floxuridine	DOID:299	Adenocarcinoma	0.00489967146601819
DB00499	Flutamide	DOID:299	Adenocarcinoma	0.00487007616834609
DB00276	Amsacrine	DOID:299	Adenocarcinoma	0.00486225655160885
DB00763	Methimazole	DOID:299	Adenocarcinoma	0.00482603691065484
DB01005	Hydroxyurea	DOID:299	Adenocarcinoma	0.00479981818537331
DB00605	Sulindac	DOID:299	Adenocarcinoma	0.00478553746134955
DB00482	Celecoxib	DOID:299	Adenocarcinoma	0.00478293259911786
DB00007	Leuprolide	DOID:299	Adenocarcinoma	0.00478266359639554
DB00945	Aspirin	DOID:299	Adenocarcinoma	0.00477103163452361
DB00293	raltitrexed	DOID:2645	Mesothelioma	0.00476791683707076
DB03843	Formaldehyde	DOID:299	Adenocarcinoma	0.00476790883264874
DB00428	Streptozocin	DOID:299	Adenocarcinoma	0.00473248851686256
DB00675	Tamoxifen	DOID:299	Adenocarcinoma	0.00472862696408546
DB00357	Aminoglutethimide	DOID:299	Adenocarcinoma	0.00472087049679479
DB03568	Butyric Acid	DOID:299	Adenocarcinoma	0.00471743007646216
DB08398	2-amino-1-methyl-6-phenylimidazo(4,5-b)pyridine	DOID:299	Adenocarcinoma	0.00471479969035946
DB00773	Etoposide	DOID:2645	Mesothelioma	0.00470769156403725
DB01174	Phenobarbital	DOID:299	Adenocarcinoma	0.00470698088050034
DB00635	Prednisone	DOID:707	Lymphoma, B-Cell	0.00470158673626506
DB00201	Caffeine	DOID:299	Adenocarcinoma	0.00469626048879709
DB00655	Estrone	DOID:299	Adenocarcinoma	0.00466690827293922
DB04743	nimesulide	DOID:299	Adenocarcinoma	0.00466130335576884
DB08865	Crizotinib	DOID:299	Adenocarcinoma	0.00464641487105885
DB00619	Imatinib Mesylate	DOID:2645	Mesothelioma	0.00463742777603335
DB13853	Anethole Trithione	DOID:299	Adenocarcinoma	0.00463228812103131
DB00262	Carmustine	DOID:299	Adenocarcinoma	0.00462768762792129
DB01094	hesperetin	DOID:299	Adenocarcinoma	0.00462407906637216
DB01065	Melatonin	DOID:299	Adenocarcinoma	0.00461974924210415
DB00104	Octreotide	DOID:299	Adenocarcinoma	0.00461951490604248
DB01380	Cortisone	DOID:299	Adenocarcinoma	0.00461604692114412
DB01101	Capecitabine	DOID:299	Adenocarcinoma	0.00460639068796395
DB00993	Azathioprine	DOID:299	Adenocarcinoma	0.0046052393671315
DB00399	Zoledronic Acid	DOID:2645	Mesothelioma	0.00460009233736022
DB13182	daidzein	DOID:299	Adenocarcinoma	0.00459737405518487
DB00262	Carmustine	DOID:4844	Ependymoma	0.0045970584834277
DB00945	Aspirin	DOID:2645	Mesothelioma	0.00456659778794352
DB00554	Piroxicam	DOID:2645	Mesothelioma	0.00449974972936515
DB00890	Dienestrol	DOID:299	Adenocarcinoma	0.00449827574452075
DB00996	Gabapentin	DOID:299	Adenocarcinoma	0.00449663737093994
DB00860	Prednisolone	DOID:299	Adenocarcinoma	0.00445890176247707
DB00328	Indomethacin	DOID:299	Adenocarcinoma	0.00443536718395285
DB00650	Leucovorin	DOID:299	Adenocarcinoma	0.00443153900921209
DB09153	Sodium Chloride	DOID:299	Adenocarcinoma	0.00442959975751953
DB00183	Pentagastrin	DOID:299	Adenocarcinoma	0.00441806428475586
DB12662	naveglitazar	DOID:3355	Fibrosarcoma	0.00440323570700793
DB09130	Copper	DOID:2645	Mesothelioma	0.0043894493380113
DB00642	Pemetrexed	DOID:2645	Mesothelioma	0.00436626792732694
DB00262	Carmustine	DOID:3192	Neurilemmoma	0.00431880582677854
DB00977	Ethinyl Estradiol	DOID:299	Adenocarcinoma	0.00430526595074929
DB01151	Desipramine	DOID:299	Adenocarcinoma	0.00430486283271256
DB00877	Sirolimus	DOID:1040	Leukemia, Lymphocytic, Chronic, B-Cell	0.00428899833661353
DB07232	veliparib	DOID:299	Adenocarcinoma	0.00427124674982279
DB01436	alfacalcidol	DOID:299	Adenocarcinoma	0.00423443917108143
DB00635	Prednisone	DOID:299	Adenocarcinoma	0.00422438602839867
DB01050	Ibuprofen	DOID:299	Adenocarcinoma	0.00421465059772905
DB00624	Testosterone	DOID:299	Adenocarcinoma	0.00420158791254485
DB00257	Clotrimazole	DOID:299	Adenocarcinoma	0.00420035775755187
DB06543	astaxanthine	DOID:299	Adenocarcinoma	0.00419659841294914
DB06825	Triptorelin Pamoate	DOID:299	Adenocarcinoma	0.00419511774413403
DB12418	Saccharin	DOID:299	Adenocarcinoma	0.0041727215986421
DB00859	Penicillamine	DOID:2645	Mesothelioma	0.00416332205509681
DB11529	Melengestrol Acetate	DOID:299	Adenocarcinoma	0.00413205500929811
DB11135	Selenium	DOID:2645	Mesothelioma	0.00411032350257065
DB00977	Ethinyl Estradiol	DOID:2645	Mesothelioma	0.00410083210514975
DB00627	Niacin	DOID:9119	Leukemia, Myeloid, Acute	0.00407331684318044
DB08828	HhAntag691	DOID:2512	Basal Cell Nevus Syndrome	0.00382897097013965
DB01168	Procarbazine	DOID:5241	Hemangioblastoma	0.00351018288804225
DB00851	Dacarbazine	DOID:3247	Rhabdomyosarcoma	0.00335400872448352
DB00773	Etoposide	DOID:3247	Rhabdomyosarcoma	0.00322020312327828
DB00851	Dacarbazine	DOID:4235	Sarcoma	0.00319935817037495
DB01167	Itraconazole	DOID:9538	Multiple Myeloma	0.00318962735341563
DB01168	Procarbazine	DOID:9538	Multiple Myeloma	0.00313295850130788
DB04960	tipifarnib	DOID:9538	Multiple Myeloma	0.00313088458408237
DB04930	Permethrin	DOID:9538	Multiple Myeloma	0.00312535029366265
DB00959	Methylprednisolone	DOID:9538	Multiple Myeloma	0.00312291837591991
DB11094	Vitamin D	DOID:2512	Basal Cell Nevus Syndrome	0.00310332120529586
DB00773	Etoposide	DOID:4235	Sarcoma	0.00306555256971328
DB12025	triptolide	DOID:9538	Multiple Myeloma	0.00306284386366448
DB00252	Phenytoin	DOID:9538	Multiple Myeloma	0.00302978977121646
DB00227	Lovastatin	DOID:4235	Sarcoma	0.00302886462453364
DB00773	Etoposide	DOID:9538	Multiple Myeloma	0.00301009283691064
DB04786	Suramin	DOID:9538	Multiple Myeloma	0.0029986678177932
DB14574	Cobalt	DOID:3247	Rhabdomyosarcoma	0.0029302909834191
DB01006	Letrozole	DOID:5119	Ovarian Cysts	0.00292319315040265
DB00399	Zoledronic Acid	DOID:9538	Multiple Myeloma	0.00290249360972203
DB00428	Streptozocin	DOID:4235	Sarcoma	0.00288591567656957
DB00482	Celecoxib	DOID:9538	Multiple Myeloma	0.00288090002590499
DB06774	Capsaicin	DOID:9538	Multiple Myeloma	0.00287372069928912
DB01006	Letrozole	DOID:11612	Polycystic Ovary Syndrome	0.00287113369015421
DB00162	Vitamin A	DOID:9538	Multiple Myeloma	0.00284984129453511
DB00201	Caffeine	DOID:4235	Sarcoma	0.00284968764877766
DB01234	Dexamethasone	DOID:9538	Multiple Myeloma	0.00284356715028031
DB00675	Tamoxifen	DOID:9538	Multiple Myeloma	0.00282659439084773
DB00928	Azacitidine	DOID:4235	Sarcoma	0.00275229598059332
DB12881	indole-3-carbinol	DOID:5119	Ovarian Cysts	0.00273698277942933
DB04839	Cyproterone Acetate	DOID:11612	Polycystic Ovary Syndrome	0.00273413468730629
DB00412	Rosiglitazone	DOID:11612	Polycystic Ovary Syndrome	0.00273190644252116
DB00917	Dinoprostone	DOID:4235	Sarcoma	0.00273189971277196
DB00262	Carmustine	DOID:9538	Multiple Myeloma	0.00272565505352537
DB00499	Flutamide	DOID:11612	Polycystic Ovary Syndrome	0.00271446010955265
DB04539	glyphosate	DOID:11612	Polycystic Ovary Syndrome	0.0027138237432863
DB00331	Metformin	DOID:11612	Polycystic Ovary Syndrome	0.00269814937717547
DB00928	Azacitidine	DOID:9538	Multiple Myeloma	0.00269683624874992
DB00641	Simvastatin	DOID:11612	Polycystic Ovary Syndrome	0.00268765416570579
DB00917	Dinoprostone	DOID:9538	Multiple Myeloma	0.00267643998014341
DB00197	Troglitazone	DOID:11612	Polycystic Ovary Syndrome	0.00267572607806463
DB00136	Calcitriol	DOID:9538	Multiple Myeloma	0.00266522491925988
DB00158	Folic Acid	DOID:11612	Polycystic Ovary Syndrome	0.0026447499632217
DB00126	Ascorbic Acid	DOID:11612	Polycystic Ovary Syndrome	0.00263004249945573
DB00675	Tamoxifen	DOID:5119	Ovarian Cysts	0.00262507036557599
DB00650	Leucovorin	DOID:4235	Sarcoma	0.00258496616869172
DB00860	Prednisolone	DOID:9538	Multiple Myeloma	0.00255686918896222
DB13178	Inositol	DOID:11612	Polycystic Ovary Syndrome	0.00249172034454523
DB00682	Warfarin	DOID:9538	Multiple Myeloma	0.00233342991181593
DB00635	Prednisone	DOID:9538	Multiple Myeloma	0.00232235345522844
DB11135	Selenium	DOID:11612	Polycystic Ovary Syndrome	0.00215914128945491
DB00977	Ethinyl Estradiol	DOID:11612	Polycystic Ovary Syndrome	0.00214964989204289
DB00282	Pamidronate	DOID:9538	Multiple Myeloma	0.0021289123874387
DB00624	Testosterone	DOID:11612	Polycystic Ovary Syndrome	0.00204597185346719
DB01083	Orlistat	DOID:11612	Polycystic Ovary Syndrome	0.00203359347420515
DB00636	Clofibrate	DOID:3507	Dermatofibrosarcoma	0.00201404777792055
DB00328	Indomethacin	DOID:350	Dermatofibrosarcoma	0.00193356321550672
DB00898	Ethanol	DOID:255	Hemangioma	0.00127391265470087
DB00780	Phenelzine	DOID:255	Hemangioma	0.0012465252467336
DB00993	Azathioprine	DOID:255	Hemangioma	0.00116918831311827
DB00860	Prednisolone	DOID:255	Hemangioma	0.00102285070905359
DB01406	Danazol	DOID:3172	Adenoma	0.00100329574633426
DB01356	Lithium	DOID:255	Hemangioma	0.000979240550994603
DB00635	Prednisone	DOID:255	Hemangioma	0.000788334974989396
DB01393	Bezafibrate	DOID:9119	Leukemia, Myeloid, Acute	0.000733282372587268
DB00851	Dacarbazine	DOID:769	Neuroblastoma	0.000703979053168297
DB00586	Diclofenac	DOID:769	Neuroblastoma	0.000626873673380629
DB00252	Phenytoin	DOID:769	Neuroblastoma	0.0005898703852599
DB00712	Flurbiprofen	DOID:3172	Adenoma	0.0005826824250382
DB04930	Permethrin	DOID:3172	Adenoma	0.000580410504402579
DB00773	Etoposide	DOID:769	Neuroblastoma	0.000570173452265038
DB00982	Isotretinoin	DOID:769	Neuroblastoma	0.000554753641546085
DB00995	Auranofin	DOID:3172	Adenoma	0.000518527301261201
DB00197	Troglitazone	DOID:769	Neuroblastoma	0.000489390178509325
DB00482	Celecoxib	DOID:769	Neuroblastoma	0.000440980641053329
DB00842	Oxazepam	DOID:3172	Adenoma	0.000427444584826325
DB14513	Magnesium	DOID:3172	Adenoma	0.000417502835906219
DB08809	Dichloroacetic Acid	DOID:3172	Adenoma	0.000387194526932561
DB00763	Methimazole	DOID:3172	Adenoma	0.000379064549055869
DB00158	Folic Acid	DOID:3172	Adenoma	0.000353393661283036
DB00661	Verapamil	DOID:687	Hepatoblastoma	0.000350895022799363
DB12116	epigallocatechin gallate	DOID:3172	Adenoma	0.000348569719084452
DB00605	Sulindac	DOID:3172	Adenoma	0.000338565098734506
DB00945	Aspirin	DOID:3172	Adenoma	0.000324059271780669
DB03843	Formaldehyde	DOID:3172	Adenoma	0.000320936470509764
DB00927	Famotidine	DOID:3172	Adenoma	0.000315773660085256
DB02994	Cacodylic Acid	DOID:3172	Adenoma	0.000312535274838183
DB00252	Phenytoin	DOID:687	Hepatoblastoma	0.000311416392859115
DB00853	Temozolomide	DOID:769	Neuroblastoma	0.000310464412345141
DB08895	tofacitinib	DOID:3172	Adenoma	0.000306553839640372
DB08865	Crizotinib	DOID:769	Neuroblastoma	0.000304462912894848
DB01234	Dexamethasone	DOID:3172	Adenoma	0.000298627360583253
DB08398	2-amino-1-methyl-6-phenylimidazo(4,5-b)pyridine	DOID:3172	Adenoma	0.000267827327620068
DB00898	Ethanol	DOID:3172	Adenoma	0.000262991345438252
DB01174	Phenobarbital	DOID:3172	Adenoma	0.000260008518137539
DB00554	Piroxicam	DOID:3172	Adenoma	0.0002572112131419
DB00842	Oxazepam	DOID:687	Hepatoblastoma	0.000254010994436754
DB00201	Caffeine	DOID:3172	Adenoma	0.000249288126228236
DB00780	Phenelzine	DOID:3172	Adenoma	0.000235603938099821
DB00853	Temozolomide	DOID:3172	Adenoma	0.000205444007496197
DB13178	Inositol	DOID:3172	Adenoma	0.00020036404072718
DB01065	Melatonin	DOID:3172	Adenoma	0.000172776879489106
DB00104	Octreotide	DOID:3172	Adenoma	0.000172542544303184
DB01174	Phenobarbital	DOID:687	Hepatoblastoma	8.65749286992068e-05
DB11082	Coal Tar	DOID:3172	Adenoma	5.01596578915409e-05
DB00996	Gabapentin	DOID:3172	Adenoma	4.96650091668938e-05
DB00328	Indomethacin	DOID:3172	Adenoma	-1.1605178463242e-05
DB00945	Aspirin	DOID:349	Carcinoma, Signet Ring Cell	-6.63064965979177e-05
DB01200	Bromocriptine	DOID:3172	Adenoma	-8.72109557642775e-05
DB00501	Cimetidine	DOID:349	Carcinoma, Signet Ring Cell	-0.000134234972267194
DB01174	Phenobarbital	DOID:4928	Cholangiocarcinoma	-0.000153620207359012
DB11152	Trichloroacetic Acid	DOID:3172	Adenoma	-0.000224213750201457
DB00262	Carmustine	DOID:4928	Cholangiocarcinoma	-0.000232913460911505
DB01065	Melatonin	DOID:4928	Cholangiocarcinoma	-0.000240851846082052
DB09276	Gold Sodium Thiomalate	DOID:3172	Adenoma	-0.000268999277278553
DB00175	Pravastatin	DOID:3172	Adenoma	-0.000300473740042634
DB06510	muraglitazar	DOID:3172	Adenoma	-0.000300607636090661
DB01701	propylene dichloride	DOID:4928	Cholangiocarcinoma	-0.000445358046107153
DB00583	Carnitine	DOID:0060060	Lymphoma, Non-Hodgkin	-0.000655612339211104
DB01234	Dexamethasone	DOID:3355	Fibrosarcoma	-0.000892782459284064
DB00328	Indomethacin	DOID:3355	Fibrosarcoma	-0.00120301499975164
DB03733	ethylene dichloride	DOID:3172	Adenoma	-0.00153995147207789
DB00530	Erlotinib Hydrochloride	DOID:3070	Glioma	-0.00259624252189519
DB00254	Doxycycline	DOID:0060058	Lymphoma	-0.00261327754639376
DB01168	Procarbazine	DOID:3070	Glioma	-0.00267953461359186
DB07352	Apigenin	DOID:3070	Glioma	-0.00277489766362274
DB00773	Etoposide	DOID:3070	Glioma	-0.00280240027756543
DB06755	beta Carotene	DOID:3070	Glioma	-0.00283167915677277
DB00641	Simvastatin	DOID:3070	Glioma	-0.00287125546319325
DB00619	Imatinib Mesylate	DOID:3070	Glioma	-0.0028726640674345
DB00197	Troglitazone	DOID:3070	Glioma	-0.0028831835525113
DB14001	alpha-Tocopherol	DOID:3070	Glioma	-0.00289070758603197
DB00126	Ascorbic Acid	DOID:3070	Glioma	-0.00292886713087151
DB01234	Dexamethasone	DOID:3070	Glioma	-0.00296892596526868
DB00675	Tamoxifen	DOID:3070	Glioma	-0.00298589872373847
DB00853	Temozolomide	DOID:3070	Glioma	-0.0030621093168707
DB00262	Carmustine	DOID:3070	Glioma	-0.00308683806080148
DB00136	Calcitriol	DOID:3070	Glioma	-0.00314726819572067
DB00328	Indomethacin	DOID:3070	Glioma	-0.0032791585042761
DB00650	Leucovorin	DOID:3070	Glioma	-0.00328298667809315
DB01206	Lomustine	DOID:3070	Glioma	-0.00337619999862385
DB12072	orantinib	DOID:3070	Glioma	-0.0034858656515008
DB00853	Temozolomide	DOID:8632	Sarcoma, Kaposi	-0.00403185166966816
DB01136	Carvedilol	DOID:3070	Glioma	-0.00445673557386309
DB00477	Chlorpromazine	DOID:3070	Glioma	-0.00458406016090743
DB01327	Cefazolin	DOID:2671	Carcinoma, Transitional Cell	-0.00470512466146392
DB00537	Ciprofloxacin	DOID:2671	Carcinoma, Transitional Cell	-0.00473627218841935
DB01168	Procarbazine	DOID:2671	Carcinoma, Transitional Cell	-0.00483013933887669
DB01219	Dantrolene	DOID:2671	Carcinoma, Transitional Cell	-0.0048319909916176
DB00795	Sulfasalazine	DOID:2671	Carcinoma, Transitional Cell	-0.00487294066555913
DB00184	Nicotine	DOID:2671	Carcinoma, Transitional Cell	-0.00495792392917829
DB00829	Diazepam	DOID:2671	Carcinoma, Transitional Cell	-0.00496365396624179
DB14085	Cadmium	DOID:2671	Carcinoma, Transitional Cell	-0.00503872019875709
DB00945	Aspirin	DOID:2671	Carcinoma, Transitional Cell	-0.00509409877942227
DB02994	Cacodylic Acid	DOID:2671	Carcinoma, Transitional Cell	-0.00510562277612317
DB00675	Tamoxifen	DOID:2671	Carcinoma, Transitional Cell	-0.00513650344899
DB01483	Barbital	DOID:2671	Carcinoma, Transitional Cell	-0.00513796211295117
DB01174	Phenobarbital	DOID:2671	Carcinoma, Transitional Cell	-0.00515814953254315
DB00201	Caffeine	DOID:2671	Carcinoma, Transitional Cell	-0.00516886992494983
DB03783	Phenacetin	DOID:2671	Carcinoma, Transitional Cell	-0.00516994372359272
DB00698	Nitrofurantoin	DOID:2671	Carcinoma, Transitional Cell	-0.00519987453871865
DB00993	Azathioprine	DOID:2671	Carcinoma, Transitional Cell	-0.00525989104688188
DB00181	Baclofen	DOID:2671	Carcinoma, Transitional Cell	-0.00527517612541098
DB01393	Bezafibrate	DOID:11612	Polycystic Ovary Syndrome	-0.00532840299079376
DB00860	Prednisolone	DOID:2671	Carcinoma, Transitional Cell	-0.00540622865053444
DB00171	Adenosine Triphosphate	DOID:4552	Carcinoma, Large Cell	-0.00545183765799587
DB00682	Warfarin	DOID:2671	Carcinoma, Transitional Cell	-0.00562966792806444
DB00635	Prednisone	DOID:2671	Carcinoma, Transitional Cell	-0.00564074438492904
DB12418	Saccharin	DOID:2671	Carcinoma, Transitional Cell	-0.00569240881447244
DB06510	muraglitazar	DOID:2671	Carcinoma, Transitional Cell	-0.0057187656870076
DB00318	Codeine	DOID:2671	Carcinoma, Transitional Cell	-0.00577769875344872
DB06769	Bendamustine Hydrochloride	DOID:1037	Leukemia, Lymphoid	-0.00649145641832818
DB00773	Etoposide	DOID:5485	Sarcoma, Synovial	-0.00669385210291887
DB00428	Streptozocin	DOID:5485	Sarcoma, Synovial	-0.00687348899597731
DB04944	acadesine	DOID:1040	Leukemia, Lymphocytic, Chronic, B-Cell	-0.00759118798415562
DB01393	Bezafibrate	DOID:3172	Adenoma	-0.00761975929397588
DB12948	3,4-dihydroxybenzohydroxamic acid	DOID:0050902	Medulloblastoma	-0.00765441117094193
DB00795	Sulfasalazine	DOID:139	Papilloma	-0.00861473362078038
DB10345	Dust	DOID:139	Papilloma	-0.00863600342660101
DB11091	Hydrogen Peroxide	DOID:139	Papilloma	-0.00872207540288508
DB08809	Dichloroacetic Acid	DOID:139	Papilloma	-0.00877275647947209
DB12298	5-hydroxymethylfurfural	DOID:139	Papilloma	-0.00877683727720471
DB03419	Uracil	DOID:139	Papilloma	-0.00880433263181027
DB00126	Ascorbic Acid	DOID:139	Papilloma	-0.00882126481216852
DB06774	Capsaicin	DOID:139	Papilloma	-0.00883117009688186
DB02994	Cacodylic Acid	DOID:139	Papilloma	-0.00884741573128758
DB01483	Barbital	DOID:139	Papilloma	-0.00887975506809649
DB04743	nimesulide	DOID:139	Papilloma	-0.00894562001313895
DB01390	Sodium Bicarbonate	DOID:139	Papilloma	-0.00899237672598799
DB04365	Arecoline	DOID:139	Papilloma	-0.00901023556731909
DB00812	Phenylbutazone	DOID:139	Papilloma	-0.00903529648501214
DB01592	Iron	DOID:139	Papilloma	-0.00905601185810548
DB08828	HhAntag691	DOID:2513	Carcinoma, Basal Cell	-0.00911203464350288
DB01132	Pioglitazone	DOID:139	Papilloma	-0.00927096262487717
DB09096	Benzoyl Peroxide	DOID:139	Papilloma	-0.00927613112226547
DB12418	Saccharin	DOID:139	Papilloma	-0.00943420176990153
DB06510	muraglitazar	DOID:139	Papilloma	-0.0094605586427671
DB00993	Azathioprine	DOID:2513	Carcinoma, Basal Cell	-0.0094649542508011
DB04365	Arecoline	DOID:2513	Carcinoma, Basal Cell	-0.00947350581491571
DB01219	Dantrolene	DOID:1040	Leukemia, Lymphocytic, Chronic, B-Cell	-0.00959408014154542
DB00959	Methylprednisolone	DOID:1040	Leukemia, Lymphocytic, Chronic, B-Cell	-0.00960226861269101
DB00242	Cladribine	DOID:1040	Leukemia, Lymphocytic, Chronic, B-Cell	-0.00962039314508326
DB00252	Phenytoin	DOID:1040	Leukemia, Lymphocytic, Chronic, B-Cell	-0.00969539721883686
DB03496	alvocidib	DOID:1040	Leukemia, Lymphocytic, Chronic, B-Cell	-0.0097899209200373
DB08398	2-amino-1-methyl-6-phenylimidazo(4,5-b)pyridine	DOID:8719	Carcinoma in Situ	-0.00979366219371394
DB01083	Orlistat	DOID:1040	Leukemia, Lymphocytic, Chronic, B-Cell	-0.0104380100299745
DB00851	Dacarbazine	DOID:1967	Leiomyosarcoma	-0.013009019362111
DB00773	Etoposide	DOID:1967	Leiomyosarcoma	-0.0131428249640801
DB00945	Aspirin	DOID:1967	Leiomyosarcoma	-0.0132839187395201
DB03843	Formaldehyde	DOID:1967	Leiomyosarcoma	-0.0132870415399703
DB00853	Temozolomide	DOID:3071	Gliosarcoma	-0.0137220061169347
DB00262	Carmustine	DOID:3071	Gliosarcoma	-0.0137467348602331
DB00635	Prednisone	DOID:1967	Leiomyosarcoma	-0.0138305643450304
DB06412	Oxymetholone	DOID:9119	Leukemia, Myeloid, Acute	-0.0161943177298195
DB01393	Bezafibrate	DOID:1040	Leukemia, Lymphocytic, Chronic, B-Cell	-0.0178000064944636
DB12948	3,4-dihydroxybenzohydroxamic acid	DOID:3070	Glioma	-0.0198557247901251
DB06412	Oxymetholone	DOID:9538	Multiple Myeloma	-0.0220024196081298
DB01080	Vigabatrin	DOID:13515	Tuberous Sclerosis	-0.0239498704653648
DB06769	Bendamustine Hydrochloride	DOID:1040	Leukemia, Lymphocytic, Chronic, B-Cell	-0.0267905921700204
DB12948	3,4-dihydroxybenzohydroxamic acid	DOID:3071	Gliosarcoma	-0.030515621589848
DB09350	Piperonyl Butoxide	DOID:3172	Adenoma	-0.0336887176974431
DB00741	Hydrocortisone	DOID:8584	Burkitt Lymphoma	-0.0371976528890544
DB04571	Trioxsalen	DOID:8691	Mycosis Fungoides	-0.0391465181082028
DB00741	Hydrocortisone	DOID:3247	Rhabdomyosarcoma	-0.0399578681333021
DB01211	Clarithromycin	DOID:9538	Multiple Myeloma	-0.0399867701814755
DB12802	picropodophyllin	DOID:9538	Multiple Myeloma	-0.0409064637102811
DB08633	O-(Chloroacetylcarbamoyl)fumagillol	DOID:2671	Carcinoma, Transitional Cell	-0.0441609970035823
DB01095	Fluvastatin	DOID:9538	Multiple Myeloma	-0.045587656882543
DB13964	Peanut Oil	DOID:3172	Adenoma	-0.0464599917146759
DB00446	Chloramphenicol	DOID:9119	Leukemia, Myeloid, Acute	-0.047952938170147
DB01188	Ciclopirox	DOID:9119	Leukemia, Myeloid, Acute	-0.0479859734458602
DB01188	Ciclopirox	DOID:299	Adenocarcinoma	-0.0518920427504194
DB00741	Hydrocortisone	DOID:1040	Leukemia, Lymphocytic, Chronic, B-Cell	-0.0528931654095738
DB01188	Ciclopirox	DOID:3247	Rhabdomyosarcoma	-0.0535839650363747
DB00815	Sodium Dodecyl Sulfate	DOID:299	Adenocarcinoma	-0.0538056968733317
DB06732	beta-Naphthoflavone	DOID:3172	Adenoma	-0.0542951352247366
DB13950	Win 55212-2	DOID:3070	Glioma	-0.0562587668978753
DB11175	picolinic acid	DOID:3172	Adenoma	-0.0581033467148183
DB00909	Zonisamide	DOID:9538	Multiple Myeloma	-0.0756102401816895
DB00925	Phenoxybenzamine	DOID:127	Choroid Neoplasms	-0.0837289723100577
DB00338	Omeprazole	DOID:9206	Barrett Esophagus	-0.0856073845487592
DB01759	kojic acid	DOID:3172	Adenoma	-0.092448830205529
DB00904	Ondansetron	DOID:171	Neuroectodermal Tumors	-0.102139144513428
DB01217	Anastrozole	DOID:299	Adenocarcinoma	-0.102534582692407
DB00925	Phenoxybenzamine	DOID:1040	Leukemia, Lymphocytic, Chronic, B-Cell	-0.103713543281123
DB00014	Goserelin	DOID:127	Choroid Neoplasms	-0.112148226286572
DB12445	nitroaspirin	DOID:9206	Barrett Esophagus	-0.120012981516253
DB15304	Carrageenan	DOID:3355	Fibrosarcoma	-0.121264330785073
DB00855	Aminolevulinic Acid	DOID:8691	Mycosis Fungoides	-0.124027562251199
DB01700	AICA ribonucleotide	DOID:3068	Glioblastoma	-0.126313284937239
DB00753	Isoflurane	DOID:3172	Adenoma	-0.138258255579692
DB06536	tesaglitazar	DOID:255	Hemangioma	-0.139952204386298
DB06536	tesaglitazar	DOID:3355	Fibrosarcoma	-0.142154535515987
DB08889	carfilzomib	DOID:9538	Multiple Myeloma	-0.15813265149272
DB00437	Allopurinol	DOID:8552	Leukemia, Myelogenous, Chronic, BCR-ABL Positive	-0.162019358384312
DB00196	Fluconazole	DOID:3068	Glioblastoma	-0.162342838380981
DB00437	Allopurinol	DOID:1037	Leukemia, Lymphoid	-0.16811913028324
DB00437	Allopurinol	DOID:0060060	Lymphoma, Non-Hodgkin	-0.169078262210312
DB01420	Testosterone Propionate	DOID:299	Adenocarcinoma	-0.169847559355669
DB00437	Allopurinol	DOID:9119	Leukemia, Myeloid, Acute	-0.169884977167931
DB01420	Testosterone Propionate	DOID:11612	Polycystic Ovary Syndrome	-0.172003175414795
DB01099	Flucytosine	DOID:3068	Glioblastoma	-0.179533771676095
DB00437	Allopurinol	DOID:2671	Carcinoma, Transitional Cell	-0.183656176886287
DB00277	Theophylline	DOID:1037	Leukemia, Lymphoid	-0.183780697434769
DB00277	Theophylline	DOID:1040	Leukemia, Lymphocytic, Chronic, B-Cell	-0.204079833186649
DB01698	Rutin	DOID:9538	Multiple Myeloma	-0.228417450461854
DB14322	Coconut Oil	DOID:3172	Adenoma	-0.236547075883124
DB07706	2-hydroxyestradiol	DOID:299	Adenocarcinoma	-0.246295819662799
DB09199	netoglitazone	DOID:9538	Multiple Myeloma	-0.25442786722821
DB04655	metoprine	DOID:8691	Mycosis Fungoides	-0.257243208935503
DB00281	Lidocaine	DOID:0060060	Lymphoma, Non-Hodgkin	-0.266057047345739
DB04655	metoprine	DOID:299	Adenocarcinoma	-0.275031968745549
DB08868	Fingolimod Hydrochloride	DOID:8552	Leukemia, Myelogenous, Chronic, BCR-ABL Positive	-0.309733223627648
DB06809	plerixafor octahydrochloride	DOID:3068	Glioblastoma	-0.37565567049388
