# Supplementary material for: DDCM: A Computational Strategy for Drug Repositioning Based on Support-Vector Regression Algorithm
Source: Int J Mol Sci. 2024 May 12;25(10):5267. doi: 10.3390/ijms25105267 (PMC11121335; doi:10.3390/ijms25105267)
Supplement: Supplementary file 1 [file ijms-25-05267-s001.zip › File S4/1_c04.588_CorScore/pancreatic cancer_score.csv]

DrugBankID	DrugName	DOID	DiseaseName	score
0.0356006219680655	0.052503860982668
DB00720	Clodronic Acid	DOID:9538	Multiple Myeloma	0.681236085120742
DB00553	Methoxsalen	DOID:8691	Mycosis Fungoides	0.642076056704839
DB00553	Methoxsalen	DOID:0060061	Lymphoma, T-Cell, Cutaneous	0.587104101158526
DB00470	Dronabinol	DOID:3070	Glioma	0.565534855524218
DB00143	Glutathione	DOID:11612	Polycystic Ovary Syndrome	0.563774406727711
DB07232	veliparib	DOID:299	Adenocarcinoma	0.515640996721046
DB01268	Sunitinib	DOID:169	Neuroendocrine Tumors	0.488863907339121
DB01268	Sunitinib	DOID:9253	Gastrointestinal Stromal Tumors	0.487108329726423
DB04942	tamibarotene	DOID:9538	Multiple Myeloma	0.449513657003977
DB01030	Topotecan	DOID:9538	Multiple Myeloma	0.439290917819894
DB01030	Topotecan	DOID:299	Adenocarcinoma	0.43926911755909
DB04106	fotemustine	DOID:3070	Glioma	0.436429794003828
DB01030	Topotecan	DOID:769	Neuroblastoma	0.436217611350157
DB01177	Idarubicin	DOID:0060058	Lymphoma	0.430485615813005
DB01177	Idarubicin	DOID:9538	Multiple Myeloma	0.427486974202125
DB01073	fludarabine	DOID:1037	Leukemia, Lymphoid	0.426851328642923
DB01177	Idarubicin	DOID:9119	Leukemia, Myeloid, Acute	0.425075927130235
DB01030	Topotecan	DOID:3068	Glioblastoma	0.42217451397329
DB01030	Topotecan	DOID:0060060	Lymphoma, Non-Hodgkin	0.421446513376283
DB04106	fotemustine	DOID:3068	Glioblastoma	0.419298670897841
DB01177	Idarubicin	DOID:0060060	Lymphoma, Non-Hodgkin	0.409642569759091
DB02424	geldanamycin	DOID:3068	Glioblastoma	0.408212231485078
DB01073	fludarabine	DOID:1040	Leukemia, Lymphocytic, Chronic, B-Cell	0.403045670104907
DB01073	fludarabine	DOID:9119	Leukemia, Myeloid, Acute	0.400422400272374
DB01179	Podophyllotoxin	DOID:2671	Carcinoma, Transitional Cell	0.387302856558724
DB11919	O(6)-benzylguanine	DOID:3070	Glioma	0.368072274247936
DB06767	Ammonium Chloride	DOID:139	Papilloma	0.336129206780652
DB06810	Plicamycin	DOID:3247	Rhabdomyosarcoma	0.330043229415556
DB00624	Testosterone	DOID:11612	Polycystic Ovary Syndrome	0.312814921430883
DB04944	acadesine	DOID:1040	Leukemia, Lymphocytic, Chronic, B-Cell	0.307530018030724
DB00291	Chlorambucil	DOID:1037	Leukemia, Lymphoid	0.307529633214706
DB00624	Testosterone	DOID:299	Adenocarcinoma	0.305772140630908
DB00196	Fluconazole	DOID:3068	Glioblastoma	0.30311051101812
DB00681	Amphotericin B	DOID:3068	Glioblastoma	0.300573907391742
DB06757	Manganese	DOID:3068	Glioblastoma	0.295791239104177
DB02375	myricetin	DOID:3068	Glioblastoma	0.293180145738185
DB00724	Imiquimod	DOID:255	Hemangioma	0.292387396965667
DB06176	romidepsin	DOID:2671	Carcinoma, Transitional Cell	0.291953725266237
DB01254	Dasatinib	DOID:8552	Leukemia, Myelogenous, Chronic, BCR-ABL Positive	0.2906676190058
DB00624	Testosterone	DOID:3068	Glioblastoma	0.288677537045289
DB00624	Testosterone	DOID:0060060	Lymphoma, Non-Hodgkin	0.287949536448293
DB00291	Chlorambucil	DOID:0060058	Lymphoma	0.286510393526809
DB00291	Chlorambucil	DOID:1040	Leukemia, Lymphocytic, Chronic, B-Cell	0.283723974676719
DB00291	Chlorambucil	DOID:299	Adenocarcinoma	0.283489951654464
DB06176	romidepsin	DOID:0060061	Lymphoma, T-Cell, Cutaneous	0.281951372251883
DB00435	Nitric Oxide	DOID:0060058	Lymphoma	0.279934966996782
DB04258	seocalcitol	DOID:3070	Glioma	0.278667429432323
DB00435	Nitric Oxide	DOID:299	Adenocarcinoma	0.27691452512508
DB00291	Chlorambucil	DOID:2671	Carcinoma, Transitional Cell	0.274004963605817
DB00724	Imiquimod	DOID:8632	Sarcoma, Kaposi	0.273862176766519
DB00291	Chlorambucil	DOID:0060060	Lymphoma, Non-Hodgkin	0.265667347472984
DB08804	Nandrolone Decanoate	DOID:255	Hemangioma	0.263437564498355
DB00590	Doxazosin	DOID:127	Choroid Neoplasms	0.259706073300234
DB01394	Colchicine	DOID:9538	Multiple Myeloma	0.258633247676657
DB00724	Imiquimod	DOID:2513	Carcinoma, Basal Cell	0.256841412853583
DB09350	Piperonyl Butoxide	DOID:3172	Adenoma	0.254683117295337
DB14545	hydrocortisone hemisuccinate	DOID:0060058	Lymphoma	0.254598705658352
DB11135	Selenium	DOID:11612	Polycystic Ovary Syndrome	0.251884820901659
DB00213	Pantoprazole	DOID:9206	Barrett Esophagus	0.242415129988771
DB11135	Selenium	DOID:2645	Mesothelioma	0.241856770504368
DB00446	Chloramphenicol	DOID:9119	Leukemia, Myeloid, Acute	0.237066757812703
DB00338	Omeprazole	DOID:9206	Barrett Esophagus	0.234785555934248
DB00448	Lansoprazole	DOID:9206	Barrett Esophagus	0.229044602367528
DB00742	Mannitol	DOID:3070	Glioma	0.225817725141597
DB02901	Dihydrotestosterone	DOID:11612	Polycystic Ovary Syndrome	0.214830227133939
DB00499	Flutamide	DOID:11612	Polycystic Ovary Syndrome	0.212453545448314
DB01373	Calcium	DOID:8552	Leukemia, Myelogenous, Chronic, BCR-ABL Positive	0.212000164002377
DB11175	picolinic acid	DOID:3172	Adenoma	0.210692159464015
DB00499	Flutamide	DOID:299	Adenocarcinoma	0.205410764648279
DB12802	picropodophyllin	DOID:9538	Multiple Myeloma	0.203438725425476
DB00947	Fulvestrant	DOID:769	Neuroblastoma	0.202492316320361
DB08059	Wortmannin	DOID:299	Adenocarcinoma	0.202377669904477
DB13014	hypericin	DOID:3068	Glioblastoma	0.201977258775214
DB02169	Okadaic Acid	DOID:3068	Glioblastoma	0.198354274619736
DB08868	Fingolimod Hydrochloride	DOID:8552	Leukemia, Myelogenous, Chronic, BCR-ABL Positive	0.198322843080061
DB00437	Allopurinol	DOID:1037	Leukemia, Lymphoid	0.194371562309582
DB01759	kojic acid	DOID:3172	Adenoma	0.192738451149571
DB01373	Calcium	DOID:0060060	Lymphoma, Non-Hodgkin	0.185522796267415
DB04815	Clioquinol	DOID:9119	Leukemia, Myeloid, Acute	0.181184958329764
DB00437	Allopurinol	DOID:8552	Leukemia, Myelogenous, Chronic, BCR-ABL Positive	0.178986644302147
DB00698	Nitrofurantoin	DOID:2671	Carcinoma, Transitional Cell	0.177243001585795
DB11752	bryostatin 1	DOID:1040	Leukemia, Lymphocytic, Chronic, B-Cell	0.175646957460919
DB06444	HU 211	DOID:3070	Glioma	0.171357171337939
DB01700	AICA ribonucleotide	DOID:3068	Glioblastoma	0.17029407835294
DB00694	Daunorubicin	DOID:1618	Fibroadenoma	0.169181332759459
DB00437	Allopurinol	DOID:9119	Leukemia, Myeloid, Acute	0.167942633938119
DB00437	Allopurinol	DOID:2671	Carcinoma, Transitional Cell	0.160846892699725
DB11752	bryostatin 1	DOID:0060060	Lymphoma, Non-Hodgkin	0.157590330255594
DB00276	Amsacrine	DOID:299	Adenocarcinoma	0.15575480337833
DB00276	Amsacrine	DOID:9119	Leukemia, Myeloid, Acute	0.153365556567987
DB00437	Allopurinol	DOID:0060060	Lymphoma, Non-Hodgkin	0.152509276567359
DB00694	Daunorubicin	DOID:8584	Burkitt Lymphoma	0.1511350053332
DB00694	Daunorubicin	DOID:299	Adenocarcinoma	0.149659068115679
DB01136	Carvedilol	DOID:3070	Glioma	0.148889140074919
DB00694	Daunorubicin	DOID:9119	Leukemia, Myeloid, Acute	0.147269821305636
DB12948	3,4-dihydroxybenzohydroxamic acid	DOID:3071	Gliosarcoma	0.143453465292969
DB00727	Nitroglycerin	DOID:4928	Cholangiocarcinoma	0.142455532914146
DB04066	trans-3-(4'-hydroxyphenyl)-2-propenoic acid	DOID:299	Adenocarcinoma	0.140209001401006
DB00304	Desogestrel	DOID:11612	Polycystic Ovary Syndrome	0.137640198534342
DB01017	Minocycline	DOID:139	Papilloma	0.137447551584857
DB05220	MLN 8237	DOID:769	Neuroblastoma	0.135103052889817
DB01698	Rutin	DOID:9538	Multiple Myeloma	0.134304861092951
DB06595	midostaurin	DOID:349	Carcinoma, Signet Ring Cell	0.132381774445033
DB00694	Daunorubicin	DOID:0060060	Lymphoma, Non-Hodgkin	0.131836463934165
DB09053	PCI 32765	DOID:1037	Leukemia, Lymphoid	0.130693417542195
DB05088	tetrathiomolybdate	DOID:2645	Mesothelioma	0.130343443573812
DB01017	Minocycline	DOID:3070	Glioma	0.127653563462706
DB01115	Nifedipine	DOID:127	Choroid Neoplasms	0.125285269025704
DB12948	3,4-dihydroxybenzohydroxamic acid	DOID:3070	Glioma	0.122537654168629
DB09054	idelalisib	DOID:1037	Leukemia, Lymphoid	0.120198536570546
DB00431	Hexachlorocyclohexane	DOID:0060060	Lymphoma, Non-Hodgkin	0.119905028818854
DB12948	3,4-dihydroxybenzohydroxamic acid	DOID:0050902	Medulloblastoma	0.119072071239729
DB06595	midostaurin	DOID:9119	Leukemia, Myeloid, Acute	0.118670344725961
DB01115	Nifedipine	DOID:3068	Glioblastoma	0.117571377105329
DB06174	Noscapine	DOID:715	Leukemia, T-Cell	0.116210724049674
DB11648	afuresertib	DOID:9538	Multiple Myeloma	0.114975544182392
DB11251	Tocopherols	DOID:2645	Mesothelioma	0.107062964806074
DB09053	PCI 32765	DOID:1040	Leukemia, Lymphocytic, Chronic, B-Cell	0.106887759004868
DB00815	Sodium Dodecyl Sulfate	DOID:299	Adenocarcinoma	0.103807962500459
DB00352	Thioguanine	DOID:1037	Leukemia, Lymphoid	0.103566193634656
DB09153	Sodium Chloride	DOID:899	Cervical Intraepithelial Neoplasia	0.10286714775542
DB00884	Risedronic Acid	DOID:2645	Mesothelioma	0.102618745465528
DB15334	biochanin A	DOID:3068	Glioblastoma	0.0996763554307462
DB09054	idelalisib	DOID:0060058	Lymphoma	0.0991792968813576
DB00855	Aminolevulinic Acid	DOID:8691	Mycosis Fungoides	0.0990483622094173
DB11648	afuresertib	DOID:0060060	Lymphoma, Non-Hodgkin	0.0971311397383476
DB12429	2-(2-chloro-4-iodophenylamino)-N-cyclopropylmethoxy-3,4-difluorobenzamide	DOID:9119	Leukemia, Myeloid, Acute	0.0964736208969702
DB00480	Lenalidomide	DOID:707	Lymphoma, B-Cell	0.0952742905064129
DB00421	Spironolactone	DOID:11612	Polycystic Ovary Syndrome	0.0949296563900019
DB15304	Carrageenan	DOID:3355	Fibrosarcoma	0.0948026721693131
DB00480	Lenalidomide	DOID:9538	Multiple Myeloma	0.0912630984790303
DB00282	Pamidronate	DOID:4305	Giant Cell Tumor of Bone	0.0903797125125555
DB00571	Propranolol	DOID:255	Hemangioma	0.0899255542481909
DB09153	Sodium Chloride	DOID:299	Adenocarcinoma	0.0884229207522806
DB12025	triptolide	DOID:9538	Multiple Myeloma	0.0880609701566057
DB06174	Noscapine	DOID:3070	Glioma	0.0873923648604182
DB01095	Fluvastatin	DOID:9538	Multiple Myeloma	0.0871996413774253
DB11648	afuresertib	DOID:8543	Hodgkin Disease	0.0867006418951627
DB12025	triptolide	DOID:9119	Leukemia, Myeloid, Acute	0.0856499230843481
DB14066	tetrandrine	DOID:9119	Leukemia, Myeloid, Acute	0.0820424377211969
DB06448	lonafarnib	DOID:9538	Multiple Myeloma	0.0799300428566857
DB00282	Pamidronate	DOID:9538	Multiple Myeloma	0.0780432197002425
DB00352	Thioguanine	DOID:9119	Leukemia, Myeloid, Acute	0.0771372652640205
DB06641	perifosine	DOID:3068	Glioblastoma	0.07686860682317
DB00904	Ondansetron	DOID:171	Neuroectodermal Tumors	0.0755750729725561
DB06179	darinaparsin	DOID:9538	Multiple Myeloma	0.074984932173725
DB00909	Zonisamide	DOID:9538	Multiple Myeloma	0.0741520231736782
DB00480	Lenalidomide	DOID:0060060	Lymphoma, Non-Hodgkin	0.0734186940362379
DB01099	Flucytosine	DOID:3068	Glioblastoma	0.0713714901148452
DB01138	Sulfinpyrazone	DOID:9538	Multiple Myeloma	0.0709673142883331
DB00137	Lutein	DOID:11612	Polycystic Ovary Syndrome	0.0706889395789604
DB00806	Pentoxifylline	DOID:1037	Leukemia, Lymphoid	0.0677688730236254
DB00717	Norethindrone	DOID:3172	Adenoma	0.0651449213685366
DB08882	Linagliptin	DOID:5119	Ovarian Cysts	0.0648336884682296
DB00477	Chlorpromazine	DOID:3070	Glioma	0.0647083645057526
DB01708	Dehydroepiandrosterone	DOID:11612	Polycystic Ovary Syndrome	0.0642211100298672
DB01080	Vigabatrin	DOID:13515	Tuberous Sclerosis	0.0593408817363081
DB06809	plerixafor octahydrochloride	DOID:3068	Glioblastoma	0.0590694717156163
DB08901	ponatinib	DOID:8552	Leukemia, Myelogenous, Chronic, BCR-ABL Positive	0.0583185149198199
DB01033	Mercaptopurine	DOID:1037	Leukemia, Lymphoid	0.0573969541193064
DB01708	Dehydroepiandrosterone	DOID:299	Adenocarcinoma	0.0571783292324083
DB04348	Taurocholic Acid	DOID:1967	Leiomyosarcoma	0.0568166468784787
DB04930	Permethrin	DOID:3172	Adenoma	0.053386294841514
DB00753	Isoflurane	DOID:3172	Adenoma	0.0527769241654403
DB00422	Methylphenidate	DOID:687	Hepatoblastoma	0.0518617207145281
DB05109	Trabectedin	DOID:4235	Sarcoma	0.0501880171875472
DB04930	Permethrin	DOID:9538	Multiple Myeloma	0.0492719194523067
DB00309	Vindesine	DOID:1967	Leiomyosarcoma	0.0474306103006454
DB08901	ponatinib	DOID:9119	Leukemia, Myeloid, Acute	0.0472745045548008
DB03843	Formaldehyde	DOID:1967	Leiomyosarcoma	0.0471800279848983
DB00635	Prednisone	DOID:1967	Leiomyosarcoma	0.0471435086149134
DB01229	Paclitaxel	DOID:1967	Leiomyosarcoma	0.0470466849790524
DB00958	Carboplatin	DOID:1967	Leiomyosarcoma	0.0469414737896029
DB09110	Mesna	DOID:1967	Leiomyosarcoma	0.0468510993774486
DB06179	darinaparsin	DOID:8543	Hodgkin Disease	0.0467100298879237
DB08633	O-(Chloroacetylcarbamoyl)fumagillol	DOID:2671	Carcinoma, Transitional Cell	0.0454652626469722
DB00583	Carnitine	DOID:0060060	Lymphoma, Non-Hodgkin	0.0427229587848656
DB06732	beta-Naphthoflavone	DOID:3172	Adenoma	0.0411221632218263
DB01356	Lithium	DOID:255	Hemangioma	0.040542481026216
DB00290	Bleomycin	DOID:3308	Carcinoma, Embryonal	0.0404649862554591
DB00570	Vinblastine	DOID:3308	Carcinoma, Embryonal	0.0404394659838067
DB00313	Valproic Acid	DOID:255	Hemangioma	0.0399281034463423
DB00860	Prednisolone	DOID:255	Hemangioma	0.039740415090955
DB00780	Phenelzine	DOID:255	Hemangioma	0.0396767610391956
DB00635	Prednisone	DOID:255	Hemangioma	0.0396242676134561
DB00993	Azathioprine	DOID:255	Hemangioma	0.0393966146424928
DB01162	Terazosin	DOID:2671	Carcinoma, Transitional Cell	0.039195971356317
DB05258	Interferon-alpha	DOID:8552	Leukemia, Myelogenous, Chronic, BCR-ABL Positive	0.0387142637608941
DB00641	Simvastatin	DOID:11612	Polycystic Ovary Syndrome	0.0368862649486678
DB01094	hesperetin	DOID:299	Adenocarcinoma	0.0368565814026786
DB08889	carfilzomib	DOID:9538	Multiple Myeloma	0.0356758390256728
DB00987	Cytarabine	DOID:8864	Leukemia, Monocytic, Acute	0.0343177161403782
DB00641	Simvastatin	DOID:707	Lymphoma, B-Cell	0.0338764764390737
DB06536	tesaglitazar	DOID:255	Hemangioma	0.0334790868202232
DB00181	Baclofen	DOID:2671	Carcinoma, Transitional Cell	0.0310071883565341
DB01033	Mercaptopurine	DOID:9119	Leukemia, Myeloid, Acute	0.0309680257479292
DB00641	Simvastatin	DOID:3070	Glioma	0.0298800036713386
DB11616	pirarubicin	DOID:5485	Sarcoma, Synovial	0.029299739496742
DB00987	Cytarabine	DOID:715	Leukemia, T-Cell	0.0290213621677444
DB00563	Methotrexate	DOID:3371	Chondrosarcoma	0.028648008775709
DB11663	2-(1H-indazol-4-yl)-6-(4-methanesulfonylpiperazin-1-ylmethyl)-4-morpholin-4-ylthieno(3,2-d)pyrimidine	DOID:707	Lymphoma, B-Cell	0.0285320225201153
DB11663	2-(1H-indazol-4-yl)-6-(4-methanesulfonylpiperazin-1-ylmethyl)-4-morpholin-4-ylthieno(3,2-d)pyrimidine	DOID:3247	Rhabdomyosarcoma	0.0283925616763957
DB11663	2-(1H-indazol-4-yl)-6-(4-methanesulfonylpiperazin-1-ylmethyl)-4-morpholin-4-ylthieno(3,2-d)pyrimidine	DOID:0060058	Lymphoma	0.0275194721012019
DB00481	Raloxifene Hydrochloride	DOID:9538	Multiple Myeloma	0.0274946816623411
DB03733	ethylene dichloride	DOID:3172	Adenoma	0.0274430079314931
DB00171	Adenosine Triphosphate	DOID:4552	Carcinoma, Large Cell	0.0246638149320381
DB01229	Paclitaxel	DOID:4552	Carcinoma, Large Cell	0.0246433378521415
DB11663	2-(1H-indazol-4-yl)-6-(4-methanesulfonylpiperazin-1-ylmethyl)-4-morpholin-4-ylthieno(3,2-d)pyrimidine	DOID:9538	Multiple Myeloma	0.0245208304918782
DB04690	Camptothecin	DOID:1037	Leukemia, Lymphoid	0.0243194752973834
DB00806	Pentoxifylline	DOID:0060061	Lymphoma, T-Cell, Cutaneous	0.0242418504005583
DB01005	Hydroxyurea	DOID:1037	Leukemia, Lymphoid	0.0242220483842401
DB00987	Cytarabine	DOID:1037	Leukemia, Lymphoid	0.0242061650149944
DB00635	Prednisone	DOID:1037	Leukemia, Lymphoid	0.0241978616448377
DB01204	Mitoxantrone	DOID:1037	Leukemia, Lymphoid	0.0241899947841814
DB01229	Paclitaxel	DOID:1037	Leukemia, Lymphoid	0.0241010380079145
DB00563	Methotrexate	DOID:1037	Leukemia, Lymphoid	0.0240688042563461
DB01168	Procarbazine	DOID:5241	Hemangioblastoma	0.0240141285951105
DB03496	alvocidib	DOID:1037	Leukemia, Lymphoid	0.0239651187094458
DB00563	Methotrexate	DOID:5241	Hemangioblastoma	0.0235969516948037
DB00277	Theophylline	DOID:1037	Leukemia, Lymphoid	0.023536495542467
DB04572	Thiotepa	DOID:1037	Leukemia, Lymphoid	0.0234758039037656
DB01168	Procarbazine	DOID:3181	Oligodendroglioma	0.0227939502502902
DB04572	Thiotepa	DOID:3181	Oligodendroglioma	0.021783772995286
DB04690	Camptothecin	DOID:3071	Gliosarcoma	0.0212321243835993
DB00290	Bleomycin	DOID:8632	Sarcoma, Kaposi	0.0209181598154386
DB00570	Vinblastine	DOID:8632	Sarcoma, Kaposi	0.0208926395426671
DB01041	Thalidomide	DOID:8632	Sarcoma, Kaposi	0.020485881165873
DB00495	Zidovudine	DOID:8632	Sarcoma, Kaposi	0.0204485257668038
DB00313	Valproic Acid	DOID:1618	Fibroadenoma	0.019984280556359
DB12662	naveglitazar	DOID:3355	Fibrosarcoma	0.0195316265648233
DB13964	Peanut Oil	DOID:3172	Adenoma	0.0193933345326384
DB01234	Dexamethasone	DOID:3355	Fibrosarcoma	0.0193040654620815
DB00328	Indomethacin	DOID:3355	Fibrosarcoma	0.0190372415716359
DB01041	Thalidomide	DOID:5151	Neurofibroma, Plexiform	0.0183631315348242
DB00481	Raloxifene Hydrochloride	DOID:127	Choroid Neoplasms	0.0180921697376183
DB00481	Raloxifene Hydrochloride	DOID:2671	Carcinoma, Transitional Cell	0.0179878933543533
DB13069	Nimustine	DOID:4359	Melanoma, Amelanotic	0.0157439632693736
DB00938	Salmeterol Xinafoate	DOID:4310	Smooth Muscle Tumor	0.0148960010415648
DB01357	Mestranol	DOID:3172	Adenoma	0.0138426140042677
DB00603	Medroxyprogesterone Acetate	DOID:3007	Carcinoma, Ductal	0.0138335235732198
DB00412	Rosiglitazone	DOID:11612	Polycystic Ovary Syndrome	0.0132673125076201
DB06536	tesaglitazar	DOID:3355	Fibrosarcoma	0.0130508350976685
DB00399	Zoledronic Acid	DOID:4305	Giant Cell Tumor of Bone	0.0125290515487334
DB11663	2-(1H-indazol-4-yl)-6-(4-methanesulfonylpiperazin-1-ylmethyl)-4-morpholin-4-ylthieno(3,2-d)pyrimidine	DOID:9253	Gastrointestinal Stromal Tumors	0.0125254117469544
DB11094	Vitamin D	DOID:2512	Basal Cell Nevus Syndrome	0.0119460434005182
DB00630	Alendronate	DOID:4305	Giant Cell Tumor of Bone	0.011910269075384
DB12662	naveglitazar	DOID:3382	Liposarcoma	0.0118512369062302
DB00398	Sorafenib	DOID:3382	Liposarcoma	0.0116766652449568
DB06510	muraglitazar	DOID:3382	Liposarcoma	0.011566014283161
DB08828	HhAntag691	DOID:2512	Basal Cell Nevus Syndrome	0.011530862250495
DB01229	Paclitaxel	DOID:3382	Liposarcoma	0.0114188025966383
DB13911	Eosine I Bluish	DOID:715	Leukemia, T-Cell	0.0114177846229135
DB00220	Nelfinavir	DOID:3382	Liposarcoma	0.0113331663467603
DB00501	Cimetidine	DOID:349	Carcinoma, Signet Ring Cell	0.0108017805117994
DB09073	palbociclib	DOID:3382	Liposarcoma	0.0107433310023394
DB11091	Hydrogen Peroxide	DOID:139	Papilloma	0.0102065626007336
DB00795	Sulfasalazine	DOID:139	Papilloma	0.0101969017755698
DB06510	muraglitazar	DOID:139	Papilloma	0.0100390757774113
DB01483	Barbital	DOID:139	Papilloma	0.009910454612358
DB01592	Iron	DOID:139	Papilloma	0.00989572497609485
DB03419	Uracil	DOID:139	Papilloma	0.00983387847150878
DB10345	Dust	DOID:139	Papilloma	0.00983028548931257
DB12418	Saccharin	DOID:139	Papilloma	0.00982858129655233
DB09096	Benzoyl Peroxide	DOID:139	Papilloma	0.00972320613174686
DB02994	Cacodylic Acid	DOID:139	Papilloma	0.00970562603024076
DB00812	Phenylbutazone	DOID:139	Papilloma	0.00966011549626115
DB04365	Arecoline	DOID:139	Papilloma	0.00964562762322656
DB12298	5-hydroxymethylfurfural	DOID:139	Papilloma	0.00946217089953809
DB08809	Dichloroacetic Acid	DOID:139	Papilloma	0.00936587207849497
DB01132	Pioglitazone	DOID:139	Papilloma	0.00933448551141806
DB00309	Vindesine	DOID:8552	Leukemia, Myelogenous, Chronic, BCR-ABL Positive	0.00910004532520452
DB00619	Imatinib Mesylate	DOID:8552	Leukemia, Myelogenous, Chronic, BCR-ABL Positive	0.0089848984007274
DB00398	Sorafenib	DOID:8552	Leukemia, Myelogenous, Chronic, BCR-ABL Positive	0.00897398264818376
DB00744	zileuton	DOID:8552	Leukemia, Myelogenous, Chronic, BCR-ABL Positive	0.00897222241785782
DB00860	Prednisolone	DOID:8552	Leukemia, Myelogenous, Chronic, BCR-ABL Positive	0.00892909111258915
DB01234	Dexamethasone	DOID:8552	Leukemia, Myelogenous, Chronic, BCR-ABL Positive	0.00892099320663446
DB01008	Busulfan	DOID:8552	Leukemia, Myelogenous, Chronic, BCR-ABL Positive	0.00891384319366877
DB01005	Hydroxyurea	DOID:8552	Leukemia, Myelogenous, Chronic, BCR-ABL Positive	0.00883713037621929
DB00987	Cytarabine	DOID:8552	Leukemia, Myelogenous, Chronic, BCR-ABL Positive	0.00882124700922786
DB00328	Indomethacin	DOID:8552	Leukemia, Myelogenous, Chronic, BCR-ABL Positive	0.00865416931886769
DB00627	Niacin	DOID:9119	Leukemia, Myeloid, Acute	0.00854420118062064
DB01211	Clarithromycin	DOID:9538	Multiple Myeloma	0.00840990344515317
DB04572	Thiotepa	DOID:8552	Leukemia, Myelogenous, Chronic, BCR-ABL Positive	0.00809088589713573
DB00313	Valproic Acid	DOID:11612	Polycystic Ovary Syndrome	0.00750479671552411
DB00396	Progesterone	DOID:11612	Polycystic Ovary Syndrome	0.00744040175379494
DB01593	Zinc	DOID:11612	Polycystic Ovary Syndrome	0.00740028560664056
DB00158	Folic Acid	DOID:11612	Polycystic Ovary Syndrome	0.00736280195667886
DB01083	Orlistat	DOID:11612	Polycystic Ovary Syndrome	0.00735342024920398
DB00331	Metformin	DOID:11612	Polycystic Ovary Syndrome	0.00723221144029777
DB13178	Inositol	DOID:11612	Polycystic Ovary Syndrome	0.00721684975484875
DB00783	Estradiol	DOID:11612	Polycystic Ovary Syndrome	0.00709188421090927
DB00603	Medroxyprogesterone Acetate	DOID:3319	Lymphangioleiomyomatosis	0.00694608559634473
DB01393	Bezafibrate	DOID:11612	Polycystic Ovary Syndrome	0.00661205416076298
DB04539	glyphosate	DOID:11612	Polycystic Ovary Syndrome	0.00655311132904883
DB01006	Letrozole	DOID:11612	Polycystic Ovary Syndrome	0.0065486601877444
DB05260	gallium nitrate	DOID:0060060	Lymphoma, Non-Hodgkin	0.00651146077844926
DB00882	Clomiphene	DOID:11612	Polycystic Ovary Syndrome	0.00640721937818027
DB04839	Cyproterone Acetate	DOID:11612	Polycystic Ovary Syndrome	0.00639033694733852
DB00712	Flurbiprofen	DOID:3172	Adenoma	0.00532790536928245
DB04630	Aldosterone	DOID:3172	Adenoma	0.00524070635636191
DB00252	Phenytoin	DOID:687	Hepatoblastoma	0.00492092774776635
DB00661	Verapamil	DOID:687	Hepatoblastoma	0.00483495162331009
DB00842	Oxazepam	DOID:687	Hepatoblastoma	0.00481231539856301
DB00175	Pravastatin	DOID:3172	Adenoma	0.00481022946502689
DB00396	Progesterone	DOID:5119	Ovarian Cysts	0.00478545835193726
DB12881	indole-3-carbinol	DOID:5119	Ovarian Cysts	0.00471842194173304
DB01229	Paclitaxel	DOID:2994	Neoplasms, Germ Cell and Embryonal	0.00464649814815969
DB01065	Melatonin	DOID:3172	Adenoma	0.0045666098819707
DB00290	Bleomycin	DOID:2994	Neoplasms, Germ Cell and Embryonal	0.00456243418584761
DB00958	Carboplatin	DOID:2994	Neoplasms, Germ Cell and Embryonal	0.00454128696188631
DB00570	Vinblastine	DOID:2994	Neoplasms, Germ Cell and Embryonal	0.00453691391208137
DB04827	Urethane	DOID:3172	Adenoma	0.00450261506633025
DB11152	Trichloroacetic Acid	DOID:3172	Adenoma	0.00449079421271696
DB01168	Procarbazine	DOID:707	Lymphoma, B-Cell	0.00447929188646505
DB00688	Mycophenolic Acid	DOID:707	Lymphoma, B-Cell	0.00446016907508222
DB00158	Folic Acid	DOID:3172	Adenoma	0.00445619680704239
DB00783	Estradiol	DOID:5119	Ovarian Cysts	0.00443694080688443
DB00864	Tacrolimus	DOID:707	Lymphoma, B-Cell	0.0044046632042422
DB01234	Dexamethasone	DOID:3172	Adenoma	0.0044024053026112
DB00763	Methimazole	DOID:3172	Adenoma	0.004396998244013
DB00134	Methionine	DOID:3070	Glioma	0.00435705916345112
DB00313	Valproic Acid	DOID:3247	Rhabdomyosarcoma	0.00435554736217851
DB00554	Piroxicam	DOID:3172	Adenoma	0.00434742564024353
DB00780	Phenelzine	DOID:3172	Adenoma	0.00434684915681809
DB00842	Oxazepam	DOID:3172	Adenoma	0.00434583181498686
DB06510	muraglitazar	DOID:3172	Adenoma	0.00434474378197917
DB09276	Gold Sodium Thiomalate	DOID:3172	Adenoma	0.00433672578129977
DB00741	Hydrocortisone	DOID:3247	Rhabdomyosarcoma	0.00433161213089177
DB03843	Formaldehyde	DOID:3172	Adenoma	0.00433087510465084
DB13178	Inositol	DOID:3172	Adenoma	0.00431024460484279
DB00860	Prednisolone	DOID:707	Lymphoma, B-Cell	0.00430731984940051
DB00995	Auranofin	DOID:3172	Adenoma	0.00429593778535546
DB01008	Busulfan	DOID:707	Lymphoma, B-Cell	0.00429207192985841
DB00987	Cytarabine	DOID:707	Lymphoma, B-Cell	0.0041994757441705
DB00635	Prednisone	DOID:707	Lymphoma, B-Cell	0.00419117237401904
DB01042	Melphalan	DOID:707	Lymphoma, B-Cell	0.00418889637256596
DB00328	Indomethacin	DOID:3172	Adenoma	0.00413558141432928
DB00201	Caffeine	DOID:3172	Adenoma	0.00412998628532561
DB00603	Medroxyprogesterone Acetate	DOID:3172	Adenoma	0.00411251691678187
DB00563	Methotrexate	DOID:707	Lymphoma, B-Cell	0.00406211498595381
DB00987	Cytarabine	DOID:3247	Rhabdomyosarcoma	0.00406001490189871
DB01042	Melphalan	DOID:3247	Rhabdomyosarcoma	0.00404943553021779
DB01204	Mitoxantrone	DOID:3247	Rhabdomyosarcoma	0.00404384467165768
DB00927	Famotidine	DOID:3172	Adenoma	0.00404260451118914
DB11082	Coal Tar	DOID:3172	Adenoma	0.0040293644972879
DB02994	Cacodylic Acid	DOID:3172	Adenoma	0.00401129403431837
DB09073	palbociclib	DOID:2994	Neoplasms, Germ Cell and Embryonal	0.00397102655305252
DB00993	Azathioprine	DOID:707	Lymphoma, B-Cell	0.00396351940195798
DB03496	alvocidib	DOID:707	Lymphoma, B-Cell	0.00395842944024009
DB14513	Magnesium	DOID:3172	Adenoma	0.00395668424708033
DB00563	Methotrexate	DOID:2513	Carcinoma, Basal Cell	0.00394922611256503
DB00783	Estradiol	DOID:3247	Rhabdomyosarcoma	0.0039426348575992
DB00563	Methotrexate	DOID:3247	Rhabdomyosarcoma	0.00392265414045083
DB00328	Indomethacin	DOID:350	Dermatofibrosarcoma	0.00391742833878565
DB01006	Letrozole	DOID:5119	Ovarian Cysts	0.00389371678353838
DB00993	Azathioprine	DOID:2513	Carcinoma, Basal Cell	0.00385063052880723
DB00570	Vinblastine	DOID:3247	Rhabdomyosarcoma	0.00384530365835316
DB01200	Bromocriptine	DOID:3172	Adenoma	0.00378569901475372
DB08828	HhAntag691	DOID:2513	Carcinoma, Basal Cell	0.00376141982722748
DB01188	Ciclopirox	DOID:3247	Rhabdomyosarcoma	0.00376072930703179
DB09110	Mesna	DOID:3247	Rhabdomyosarcoma	0.0037593022939814
DB04365	Arecoline	DOID:2513	Carcinoma, Basal Cell	0.00373522339630609
DB01582	Sulfamethazine	DOID:3172	Adenoma	0.00372474989100662
DB01393	Bezafibrate	DOID:3172	Adenoma	0.00370544901137519
DB08809	Dichloroacetic Acid	DOID:3172	Adenoma	0.00367154008222441
DB00959	Methylprednisolone	DOID:0060058	Lymphoma	0.00351370496919882
DB01168	Procarbazine	DOID:0060058	Lymphoma	0.00346674146932184
DB00309	Vindesine	DOID:0060058	Lymphoma	0.00346572364369584
DB00688	Mycophenolic Acid	DOID:0060058	Lymphoma	0.00344761865750824
DB00281	Lidocaine	DOID:0060060	Lymphoma, Non-Hodgkin	0.00332754973092746
DB01420	Testosterone Propionate	DOID:11612	Polycystic Ovary Syndrome	0.00332392867738245
DB00445	Epirubicin	DOID:0060058	Lymphoma	0.00329461379439648
DB01234	Dexamethasone	DOID:0060058	Lymphoma	0.00328667152569777
DB11094	Vitamin D	DOID:0060058	Lymphoma	0.00327693943263212
DB00987	Cytarabine	DOID:0060058	Lymphoma	0.00318692532884184
DB00982	Isotretinoin	DOID:0060058	Lymphoma	0.00317408155866643
DB01204	Mitoxantrone	DOID:0060058	Lymphoma	0.00317075509752966
DB00563	Methotrexate	DOID:0060058	Lymphoma	0.00304956456649334
DB00290	Bleomycin	DOID:0060058	Lymphoma	0.00299773435763255
DB00255	Diethylstilbestrol	DOID:0060058	Lymphoma	0.00299245508314298
DB00564	Carbamazepine	DOID:0060058	Lymphoma	0.00295394151746235
DB00993	Azathioprine	DOID:0060058	Lymphoma	0.00295096898506257
DB00959	Methylprednisolone	DOID:171	Neuroectodermal Tumors	0.00293216335514883
DB02994	Cacodylic Acid	DOID:0060058	Lymphoma	0.00289556025892905
DB04824	Phenolphthalein	DOID:0060058	Lymphoma	0.00279944389750446
DB01168	Procarbazine	DOID:4844	Ependymoma	0.00269795093151919
DB01041	Thalidomide	DOID:0060058	Lymphoma	0.00256545570636517
DB00563	Methotrexate	DOID:171	Neuroectodermal Tumors	0.00246802295090857
DB04572	Thiotepa	DOID:0060058	Lymphoma	0.00245656421528422
DB00958	Carboplatin	DOID:171	Neuroectodermal Tumors	0.00239504551678264
DB00309	Vindesine	DOID:4235	Sarcoma	0.00234227902327915
DB00563	Methotrexate	DOID:4844	Ependymoma	0.00228077402981823
DB00445	Epirubicin	DOID:4235	Sarcoma	0.0021711691751433
DB01229	Paclitaxel	DOID:4235	Sarcoma	0.00195835370124924
DB00563	Methotrexate	DOID:4235	Sarcoma	0.00192611994640883
DB00741	Hydrocortisone	DOID:8584	Burkitt Lymphoma	0.00191401790204308
DB00201	Caffeine	DOID:4235	Sarcoma	0.00189080788461508
DB04572	Thiotepa	DOID:171	Neuroectodermal Tumors	0.00187502259997478
DB00603	Medroxyprogesterone Acetate	DOID:4235	Sarcoma	0.00187333852220688
DB00958	Carboplatin	DOID:4235	Sarcoma	0.00185314251137696
DB01041	Thalidomide	DOID:4844	Ependymoma	0.00179666516888714
DB00928	Azacitidine	DOID:4235	Sarcoma	0.00177967520373327
DB09110	Mesna	DOID:4235	Sarcoma	0.00176276809968005
DB00860	Prednisolone	DOID:8584	Burkitt Lymphoma	0.00175026477650191
DB01234	Dexamethasone	DOID:8584	Burkitt Lymphoma	0.00174216686945299
DB00987	Cytarabine	DOID:8584	Burkitt Lymphoma	0.00164242067163249
DB00635	Prednisone	DOID:8584	Burkitt Lymphoma	0.00163411729885025
DB01042	Melphalan	DOID:8584	Burkitt Lymphoma	0.00163184130171017
DB00943	Zalcitabine	DOID:0060058	Lymphoma	0.00155571439189066
DB00563	Methotrexate	DOID:8584	Burkitt Lymphoma	0.00150505991144938
DB09110	Mesna	DOID:8584	Burkitt Lymphoma	0.00134170806349802
DB00959	Methylprednisolone	DOID:1040	Leukemia, Lymphocytic, Chronic, B-Cell	0.000727286120871737
DB00741	Hydrocortisone	DOID:1040	Leukemia, Lymphocytic, Chronic, B-Cell	0.000672103706599911
DB00925	Phenoxybenzamine	DOID:1040	Leukemia, Lymphocytic, Chronic, B-Cell	0.00065221535288755
DB00877	Sirolimus	DOID:1040	Leukemia, Lymphocytic, Chronic, B-Cell	0.000566977428161961
DB00252	Phenytoin	DOID:1040	Leukemia, Lymphocytic, Chronic, B-Cell	0.000552291535453817
DB01083	Orlistat	DOID:1040	Leukemia, Lymphocytic, Chronic, B-Cell	0.00054466247204614
DB00959	Methylprednisolone	DOID:9538	Multiple Myeloma	0.000515063359388376
DB02656	2-(4-morpholinyl)-8-phenyl-4H-1-benzopyran-4-one	DOID:3070	Glioma	0.000510453050642054
DB01168	Procarbazine	DOID:3070	Glioma	0.000482819119686992
DB00007	Leuprolide	DOID:299	Adenocarcinoma	0.000475682341727277
DB01168	Procarbazine	DOID:9538	Multiple Myeloma	0.000468099858057
DB00309	Vindesine	DOID:9538	Multiple Myeloma	0.00046708203162231
DB00313	Valproic Acid	DOID:299	Adenocarcinoma	0.000462015916027722
DB01168	Procarbazine	DOID:299	Adenocarcinoma	0.000446299596840324
DB06724	Calcium Carbonate	DOID:299	Adenocarcinoma	0.000445347025118378
DB00309	Vindesine	DOID:299	Adenocarcinoma	0.000445281770505998
DB01065	Melatonin	DOID:299	Adenocarcinoma	0.000430434229998708
DB00987	Cytarabine	DOID:1040	Leukemia, Lymphocytic, Chronic, B-Cell	0.000400506478038506
DB00396	Progesterone	DOID:299	Adenocarcinoma	0.000397620955501152
DB01593	Zinc	DOID:3070	Glioma	0.000394024329791007
DB01204	Mitoxantrone	DOID:1040	Leukemia, Lymphocytic, Chronic, B-Cell	0.000384336245646308
DB01593	Zinc	DOID:9538	Multiple Myeloma	0.000379305067999366
DB00619	Imatinib Mesylate	DOID:3070	Glioma	0.000366654370514238
DB04827	Urethane	DOID:299	Adenocarcinoma	0.000366439416941075
DB00877	Sirolimus	DOID:9538	Multiple Myeloma	0.000354754667811916
DB00890	Dienestrol	DOID:299	Adenocarcinoma	0.000349427979924696
DB00252	Phenytoin	DOID:9538	Multiple Myeloma	0.000340068774293753
DB04786	Suramin	DOID:9538	Multiple Myeloma	0.000321013613026208
DB04690	Camptothecin	DOID:3070	Glioma	0.000316313259618381
DB01234	Dexamethasone	DOID:3070	Glioma	0.000302749176243663
DB00860	Prednisolone	DOID:9538	Multiple Myeloma	0.000296127821603973
DB01234	Dexamethasone	DOID:9538	Multiple Myeloma	0.000288029916292329
DB11119	Sodium Iodide	DOID:3070	Glioma	0.000282003199120792
DB01008	Busulfan	DOID:9538	Multiple Myeloma	0.000280879901298034
DB13182	daidzein	DOID:299	Adenocarcinoma	0.000275311589299873
DB00860	Prednisolone	DOID:299	Adenocarcinoma	0.000274327558952889
DB00317	Gefitinib	DOID:299	Adenocarcinoma	0.000270755508468154
DB00563	Methotrexate	DOID:1040	Leukemia, Lymphocytic, Chronic, B-Cell	0.00026314571846113
DB00763	Methimazole	DOID:299	Adenocarcinoma	0.000260822596602692
DB00336	Nitrofurazone	DOID:4440	Seminoma	0.000247988639224969
DB00603	Medroxyprogesterone Acetate	DOID:1040	Leukemia, Lymphocytic, Chronic, B-Cell	0.000210364290855677
DB00162	Vitamin A	DOID:9538	Multiple Myeloma	0.000204740690191427
DB03843	Formaldehyde	DOID:299	Adenocarcinoma	0.00019469945508048
DB00399	Zoledronic Acid	DOID:9538	Multiple Myeloma	0.000192558735972723
DB01042	Melphalan	DOID:3070	Glioma	0.000192423605708411
DB00987	Cytarabine	DOID:9538	Multiple Myeloma	0.000188283715599466
DB01005	Hydroxyurea	DOID:299	Adenocarcinoma	0.000182366823435684
DB00635	Prednisone	DOID:9538	Multiple Myeloma	0.000179980345988026
DB01042	Melphalan	DOID:9538	Multiple Myeloma	0.000177704344520732
DB00564	Carbamazepine	DOID:1040	Leukemia, Lymphocytic, Chronic, B-Cell	0.000167522668467354
DB03496	alvocidib	DOID:1040	Leukemia, Lymphocytic, Chronic, B-Cell	0.00015946017248096
DB00635	Prednisone	DOID:299	Adenocarcinoma	0.000158180083813006
DB01042	Melphalan	DOID:299	Adenocarcinoma	0.000155904083052702
DB14001	alpha-Tocopherol	DOID:3070	Glioma	0.000126639636808631
DB01229	Paclitaxel	DOID:3070	Glioma	9.78759697160408e-05
DB01229	Paclitaxel	DOID:9538	Multiple Myeloma	8.31567081411161e-05
DB00563	Methotrexate	DOID:3070	Glioma	6.56422162967213e-05
DB01229	Paclitaxel	DOID:299	Adenocarcinoma	6.13564485347079e-05
DB01645	Genistein	DOID:299	Adenocarcinoma	6.06829871236253e-05
DB00563	Methotrexate	DOID:9538	Multiple Myeloma	5.09229553044416e-05
DB00783	Estradiol	DOID:299	Adenocarcinoma	4.91034109812299e-05
DB00328	Indomethacin	DOID:3070	Glioma	3.59252862493359e-05
DB00563	Methotrexate	DOID:299	Adenocarcinoma	2.91226949839379e-05
DB00357	Aminoglutethimide	DOID:299	Adenocarcinoma	1.38964292725613e-05
DB00328	Indomethacin	DOID:299	Adenocarcinoma	-5.9423632110811e-07
DB12418	Saccharin	DOID:299	Adenocarcinoma	-1.92634838620809e-06
DB00201	Caffeine	DOID:299	Adenocarcinoma	-6.18936531056324e-06
DB00958	Carboplatin	DOID:3070	Glioma	-7.33521847225138e-06
DB04960	tipifarnib	DOID:9538	Multiple Myeloma	-1.30378546204374e-05
DB00603	Medroxyprogesterone Acetate	DOID:299	Adenocarcinoma	-2.3658731601886e-05
DB00255	Diethylstilbestrol	DOID:299	Adenocarcinoma	-2.79867882420765e-05
DB00958	Carboplatin	DOID:299	Adenocarcinoma	-4.38547395363448e-05
DB00993	Azathioprine	DOID:299	Adenocarcinoma	-6.947288809174e-05
DB00322	Floxuridine	DOID:299	Adenocarcinoma	-7.99614799925213e-05
DB07706	2-hydroxyestradiol	DOID:299	Adenocarcinoma	-8.09785662814894e-05
DB06543	astaxanthine	DOID:299	Adenocarcinoma	-8.14995973078131e-05
DB03568	Butyric Acid	DOID:299	Adenocarcinoma	-8.6215583940133e-05
DB01436	alfacalcidol	DOID:299	Adenocarcinoma	-9.16339420756335e-05
DB00928	Azacitidine	DOID:9538	Multiple Myeloma	-9.55217878507303e-05
DB00443	Betamethasone	DOID:255	Hemangioma	-0.000100222104846795
DB08865	Crizotinib	DOID:299	Adenocarcinoma	-0.000103188668264823
DB13853	Anethole Trithione	DOID:299	Adenocarcinoma	-0.000107980663030263
DB01188	Ciclopirox	DOID:299	Adenocarcinoma	-0.000132802140664426
DB00257	Clotrimazole	DOID:299	Adenocarcinoma	-0.000187850171207218
DB01393	Bezafibrate	DOID:1040	Leukemia, Lymphocytic, Chronic, B-Cell	-0.000196703615577734
DB01041	Thalidomide	DOID:1040	Leukemia, Lymphocytic, Chronic, B-Cell	-0.000220963142022315
DB06755	beta Carotene	DOID:3070	Glioma	-0.000229460728059808
DB00183	Pentagastrin	DOID:299	Adenocarcinoma	-0.000246531453028512
DB00277	Theophylline	DOID:1040	Leukemia, Lymphocytic, Chronic, B-Cell	-0.000269162993598984
DB01380	Cortisone	DOID:299	Adenocarcinoma	-0.000331240910588962
DB01041	Thalidomide	DOID:3070	Glioma	-0.000418466644971874
DB01167	Itraconazole	DOID:9538	Multiple Myeloma	-0.000431226939574161
DB01041	Thalidomide	DOID:9538	Multiple Myeloma	-0.000433185904852154
DB00655	Estrone	DOID:299	Adenocarcinoma	-0.000461338111718293
DB00951	Isoniazid	DOID:299	Adenocarcinoma	-0.000461449995401056
DB12072	orantinib	DOID:3070	Glioma	-0.000468648282530085
DB05294	N-(4-bromo-2-fluorophenyl)-6-methoxy-7-((1-methylpiperidin-4-yl)methoxy)quinazolin-4-amine	DOID:299	Adenocarcinoma	-0.000517403948928477
DB04572	Thiotepa	DOID:3070	Glioma	-0.00052735813523748
DB04572	Thiotepa	DOID:9538	Multiple Myeloma	-0.000542077396730692
DB00882	Clomiphene	DOID:299	Adenocarcinoma	-0.000635561421154465
DB06825	Triptorelin Pamoate	DOID:299	Adenocarcinoma	-0.000837477978667581
DB00928	Azacitidine	DOID:285	Leukemia, Hairy Cell	-0.00109142507892075
DB00746	Deferoxamine	DOID:9119	Leukemia, Myeloid, Acute	-0.00115489450058932
DB01065	Melatonin	DOID:4928	Cholangiocarcinoma	-0.00128914391779718
DB00563	Methotrexate	DOID:4928	Cholangiocarcinoma	-0.00169045545451725
DB06287	temsirolimus	DOID:2645	Mesothelioma	-0.00181229214158181
DB00313	Valproic Acid	DOID:9119	Leukemia, Myeloid, Acute	-0.00192723089460907
DB00608	Chloroquine	DOID:9119	Leukemia, Myeloid, Acute	-0.00206504133016823
DB00398	Sorafenib	DOID:9119	Leukemia, Myeloid, Acute	-0.00207002771436622
DB00255	Diethylstilbestrol	DOID:4468	Adenocarcinoma, Clear Cell	-0.00210149370457786
DB01701	propylene dichloride	DOID:4928	Cholangiocarcinoma	-0.0021042495480957
DB00860	Prednisolone	DOID:9119	Leukemia, Myeloid, Acute	-0.00211491925137837
DB11616	pirarubicin	DOID:9119	Leukemia, Myeloid, Acute	-0.00211589558121046
DB01234	Dexamethasone	DOID:9119	Leukemia, Myeloid, Acute	-0.00212301715592618
DB01008	Busulfan	DOID:9119	Leukemia, Myeloid, Acute	-0.00213016717133614
DB11094	Vitamin D	DOID:9119	Leukemia, Myeloid, Acute	-0.0021327492520969
DB01041	Thalidomide	DOID:4928	Cholangiocarcinoma	-0.00217456431575387
DB01005	Hydroxyurea	DOID:9119	Leukemia, Myeloid, Acute	-0.00220687998801113
DB00987	Cytarabine	DOID:9119	Leukemia, Myeloid, Acute	-0.00222276335553191
DB00635	Prednisone	DOID:9119	Leukemia, Myeloid, Acute	-0.00223106672531743
DB01204	Mitoxantrone	DOID:9119	Leukemia, Myeloid, Acute	-0.00223893358709633
DB00859	Penicillamine	DOID:2645	Mesothelioma	-0.00229328116438639
DB01229	Paclitaxel	DOID:9119	Leukemia, Myeloid, Acute	-0.00232789036373988
DB00563	Methotrexate	DOID:9119	Leukemia, Myeloid, Acute	-0.00236012411482507
DB00328	Indomethacin	DOID:9119	Leukemia, Myeloid, Acute	-0.0023898410460484
DB00603	Medroxyprogesterone Acetate	DOID:9119	Leukemia, Myeloid, Acute	-0.00241290554078917
DB00958	Carboplatin	DOID:9119	Leukemia, Myeloid, Acute	-0.00243310155100802
DB03496	alvocidib	DOID:9119	Leukemia, Myeloid, Acute	-0.00246380966043576
DB08865	Crizotinib	DOID:9119	Leukemia, Myeloid, Acute	-0.00249243547725671
DB00928	Azacitidine	DOID:9119	Leukemia, Myeloid, Acute	-0.00250656885942264
DB01188	Ciclopirox	DOID:9119	Leukemia, Myeloid, Acute	-0.0025220489506191
DB00812	Phenylbutazone	DOID:9119	Leukemia, Myeloid, Acute	-0.00255963895794993
DB01168	Procarbazine	DOID:3069	Astrocytoma	-0.00259752633643069
DB00309	Vindesine	DOID:769	Neuroblastoma	-0.00260622443694432
DB06824	Trientine	DOID:2645	Mesothelioma	-0.00264174707260041
DB00877	Sirolimus	DOID:2645	Mesothelioma	-0.00265231519106963
DB00619	Imatinib Mesylate	DOID:2645	Mesothelioma	-0.00265513475092989
DB09130	Copper	DOID:2645	Mesothelioma	-0.00265733865031821
DB00398	Sorafenib	DOID:2645	Mesothelioma	-0.00266605050292641
DB11616	pirarubicin	DOID:2645	Mesothelioma	-0.00271191836820391
DB00317	Gefitinib	DOID:2645	Mesothelioma	-0.00271451408881036
DB00252	Phenytoin	DOID:769	Neuroblastoma	-0.00273323769609719
DB00523	Alitretinoin	DOID:9119	Leukemia, Myeloid, Acute	-0.00276559478368428
DB00554	Piroxicam	DOID:2645	Mesothelioma	-0.00277401960558395
DB01008	Busulfan	DOID:769	Neuroblastoma	-0.00279242656865593
DB00399	Zoledronic Acid	DOID:2645	Mesothelioma	-0.00281451112240434
DB01393	Bezafibrate	DOID:9119	Leukemia, Myeloid, Acute	-0.00281997344865433
DB13323	Trichloroethylene	DOID:3069	Astrocytoma	-0.00283623238772764
DB01041	Thalidomide	DOID:9119	Leukemia, Myeloid, Acute	-0.00284423297684684
DB00586	Diclofenac	DOID:769	Neuroblastoma	-0.00289368346488546
DB01042	Melphalan	DOID:769	Neuroblastoma	-0.00289560212700353
DB00982	Isotretinoin	DOID:769	Neuroblastoma	-0.00289786652268249
DB01229	Paclitaxel	DOID:2645	Mesothelioma	-0.00292391315061964
DB01168	Procarbazine	DOID:0050902	Medulloblastoma	-0.00298276380812375
DB00642	Pemetrexed	DOID:2645	Mesothelioma	-0.00299671423811761
DB09073	palbociclib	DOID:9119	Leukemia, Myeloid, Acute	-0.0030033619578292
DB00958	Carboplatin	DOID:2645	Mesothelioma	-0.00302912433734777
DB00958	Carboplatin	DOID:769	Neuroblastoma	-0.00309536094834557
DB00398	Sorafenib	DOID:0050902	Medulloblastoma	-0.00310984430729862
DB08865	Crizotinib	DOID:769	Neuroblastoma	-0.00315469487602245
DB01008	Busulfan	DOID:0050902	Medulloblastoma	-0.00316998376611595
DB09110	Mesna	DOID:769	Neuroblastoma	-0.00318573536141249
DB00220	Nelfinavir	DOID:3962	Adenocarcinoma, Follicular	-0.00321520067426791
DB00987	Cytarabine	DOID:0050902	Medulloblastoma	-0.00326257994992447
DB01042	Melphalan	DOID:0050902	Medulloblastoma	-0.00327315932233548
DB11890	Cilengitide	DOID:3068	Glioblastoma	-0.00329297140838987
DB00783	Estradiol	DOID:0050902	Medulloblastoma	-0.00337995999252756
DB00563	Methotrexate	DOID:0050902	Medulloblastoma	-0.00339994071036516
DB01041	Thalidomide	DOID:2645	Mesothelioma	-0.00344025576322922
DB00958	Carboplatin	DOID:0050902	Medulloblastoma	-0.00347291814628166
DB04572	Thiotepa	DOID:769	Neuroblastoma	-0.00361538386668288
DB01420	Testosterone Propionate	DOID:299	Adenocarcinoma	-0.00371885212257135
DB04572	Thiotepa	DOID:0050902	Medulloblastoma	-0.00399294106229549
DB12445	nitroaspirin	DOID:9206	Barrett Esophagus	-0.00439093122301999
DB06287	temsirolimus	DOID:13515	Tuberous Sclerosis	-0.0050008646463718
DB00050	cetrorelix	DOID:9538	Multiple Myeloma	-0.00505770516140787
DB00877	Sirolimus	DOID:13515	Tuberous Sclerosis	-0.00584088769902509
DB01390	Sodium Bicarbonate	DOID:139	Papilloma	-0.00745049813804817
DB00007	Leuprolide	DOID:127	Choroid Neoplasms	-0.00890502932400723
DB00925	Phenoxybenzamine	DOID:127	Choroid Neoplasms	-0.008962519333871
DB00396	Progesterone	DOID:127	Choroid Neoplasms	-0.00898309070849253
DB01168	Procarbazine	DOID:2671	Carcinoma, Transitional Cell	-0.00903868845130169
DB00309	Vindesine	DOID:2671	Carcinoma, Transitional Cell	-0.0090397062774384
DB00795	Sulfasalazine	DOID:2671	Carcinoma, Transitional Cell	-0.00911859391768262
DB03843	Formaldehyde	DOID:127	Choroid Neoplasms	-0.00918601221180511
DB03783	Phenacetin	DOID:2671	Carcinoma, Transitional Cell	-0.00921065880773904
DB00860	Prednisolone	DOID:2671	Carcinoma, Transitional Cell	-0.0092106604893006
DB00317	Gefitinib	DOID:2671	Carcinoma, Transitional Cell	-0.00921423253763949
DB06510	muraglitazar	DOID:2671	Carcinoma, Transitional Cell	-0.00927641991498492
DB01645	Genistein	DOID:127	Choroid Neoplasms	-0.00932002867788613
DB00635	Prednisone	DOID:2671	Carcinoma, Transitional Cell	-0.00932680796474246
DB00783	Estradiol	DOID:127	Choroid Neoplasms	-0.00933160825452591
DB01204	Mitoxantrone	DOID:2671	Carcinoma, Transitional Cell	-0.00933467482404511
DB01483	Barbital	DOID:2671	Carcinoma, Transitional Cell	-0.00940504108036151
DB00255	Diethylstilbestrol	DOID:127	Choroid Neoplasms	-0.0094086984533371
DB01229	Paclitaxel	DOID:2671	Carcinoma, Transitional Cell	-0.00942363160023037
DB00563	Methotrexate	DOID:2671	Carcinoma, Transitional Cell	-0.00945586535257677
DB12418	Saccharin	DOID:2671	Carcinoma, Transitional Cell	-0.00948691439620981
DB00201	Caffeine	DOID:2671	Carcinoma, Transitional Cell	-0.00949117741482881
DB00958	Carboplatin	DOID:2671	Carcinoma, Transitional Cell	-0.00952884278731021
DB00570	Vinblastine	DOID:2671	Carcinoma, Transitional Cell	-0.00953321583723594
DB00993	Azathioprine	DOID:2671	Carcinoma, Transitional Cell	-0.00955446093542862
DB00318	Codeine	DOID:2671	Carcinoma, Transitional Cell	-0.00957515982599284
DB02994	Cacodylic Acid	DOID:2671	Carcinoma, Transitional Cell	-0.00960986966231887
DB09110	Mesna	DOID:2671	Carcinoma, Transitional Cell	-0.00961921720087185
DB00537	Ciprofloxacin	DOID:2671	Carcinoma, Transitional Cell	-0.00966948305402811
DB01327	Cefazolin	DOID:2671	Carcinoma, Transitional Cell	-0.00981588672143603
DB00829	Diazepam	DOID:2671	Carcinoma, Transitional Cell	-0.0100261289673243
DB04572	Thiotepa	DOID:2671	Carcinoma, Transitional Cell	-0.0100488657055161
DB01229	Paclitaxel	DOID:169	Neuroendocrine Tumors	-0.0101566844231003
DB00302	Tranexamic Acid	DOID:127	Choroid Neoplasms	-0.0102120201786762
DB06825	Triptorelin Pamoate	DOID:127	Choroid Neoplasms	-0.010218189643386
DB00958	Carboplatin	DOID:169	Neuroendocrine Tumors	-0.0102618956101446
DB13424	DDT	DOID:0060060	Lymphoma, Non-Hodgkin	-0.0104115683966897
DB00619	Imatinib Mesylate	DOID:9253	Gastrointestinal Stromal Tumors	-0.0116434836353095
DB00398	Sorafenib	DOID:9253	Gastrointestinal Stromal Tumors	-0.0116543993872883
DB01151	Desipramine	DOID:299	Adenocarcinoma	-0.0122146517725797
DB06287	temsirolimus	DOID:3068	Glioblastoma	-0.0159216261276201
DB00313	Valproic Acid	DOID:3068	Glioblastoma	-0.0166325876704208
DB00309	Vindesine	DOID:3068	Glioblastoma	-0.0166493218133704
DB00795	Sulfasalazine	DOID:3068	Glioblastoma	-0.0167282094565616
DB00608	Chloroquine	DOID:3068	Glioblastoma	-0.0167703981047099
DB00317	Gefitinib	DOID:3068	Glioblastoma	-0.016823848074941
DB01234	Dexamethasone	DOID:3068	Glioblastoma	-0.0168283739318641
DB00444	Teniposide	DOID:3068	Glioblastoma	-0.0168846194768589
DB01042	Melphalan	DOID:3068	Glioblastoma	-0.0169386995030743
DB01229	Paclitaxel	DOID:3068	Glioblastoma	-0.0170332471357769
DB01645	Genistein	DOID:3068	Glioblastoma	-0.0170339205980051
DB00328	Indomethacin	DOID:3068	Glioblastoma	-0.0170951978197943
DB00958	Carboplatin	DOID:3068	Glioblastoma	-0.0171384583256989
DB08865	Crizotinib	DOID:3068	Glioblastoma	-0.0171977922523028
DB05424	Canertinib	DOID:3068	Glioblastoma	-0.0172607785804986
DB00959	Methylprednisolone	DOID:0060060	Lymphoma, Non-Hodgkin	-0.0173293410824501
DB01168	Procarbazine	DOID:0060060	Lymphoma, Non-Hodgkin	-0.0173763045852412
DB00309	Vindesine	DOID:0060060	Lymphoma, Non-Hodgkin	-0.01737732241098
DB00252	Phenytoin	DOID:0060060	Lymphoma, Non-Hodgkin	-0.0175043356686212
DB00860	Prednisolone	DOID:0060060	Lymphoma, Non-Hodgkin	-0.0175482766231086
DB00445	Epirubicin	DOID:0060060	Lymphoma, Non-Hodgkin	-0.0175484322615121
DB01041	Thalidomide	DOID:3068	Glioblastoma	-0.0175495897505856
DB01008	Busulfan	DOID:0060060	Lymphoma, Non-Hodgkin	-0.0175635245425228
DB00444	Teniposide	DOID:0060060	Lymphoma, Non-Hodgkin	-0.01761262007363
DB13323	Trichloroethylene	DOID:0060060	Lymphoma, Non-Hodgkin	-0.0176150106370679
DB13069	Nimustine	DOID:3068	Glioblastoma	-0.0176231221074859
DB00829	Diazepam	DOID:3068	Glioblastoma	-0.0176357445037945
DB00987	Cytarabine	DOID:0060060	Lymphoma, Non-Hodgkin	-0.0176561207261111
DB00635	Prednisone	DOID:0060060	Lymphoma, Non-Hodgkin	-0.0176644240973283
DB01042	Melphalan	DOID:0060060	Lymphoma, Non-Hodgkin	-0.0176667000994635
DB01204	Mitoxantrone	DOID:0060060	Lymphoma, Non-Hodgkin	-0.0176722909577359
DB00772	Malathion	DOID:0060060	Lymphoma, Non-Hodgkin	-0.0177527519944776
DB01229	Paclitaxel	DOID:0060060	Lymphoma, Non-Hodgkin	-0.0177612477350225
DB00563	Methotrexate	DOID:0060060	Lymphoma, Non-Hodgkin	-0.017793481485795
DB00290	Bleomycin	DOID:0060060	Lymphoma, Non-Hodgkin	-0.0178453116966276
DB00993	Azathioprine	DOID:0060060	Lymphoma, Non-Hodgkin	-0.0178920770701177
DB09110	Mesna	DOID:0060060	Lymphoma, Non-Hodgkin	-0.0179568333346807
DB01041	Thalidomide	DOID:0060060	Lymphoma, Non-Hodgkin	-0.0182775903478701
DB04572	Thiotepa	DOID:0060060	Lymphoma, Non-Hodgkin	-0.018386481839468
DB00563	Methotrexate	DOID:0060061	Lymphoma, T-Cell, Cutaneous	-0.0194582183691475
DB00307	Bexarotene	DOID:0060061	Lymphoma, T-Cell, Cutaneous	-0.0195030780678836
DB03068	pyrimidin-2-one beta-ribofuranoside	DOID:9538	Multiple Myeloma	-0.0239632927546354
DB01100	Pimozide	DOID:299	Adenocarcinoma	-0.0275125849685459
DB00959	Methylprednisolone	DOID:8543	Hodgkin Disease	-0.0277598389264378
DB01168	Procarbazine	DOID:8543	Hodgkin Disease	-0.0278068024288115
DB00309	Vindesine	DOID:8543	Hodgkin Disease	-0.0278078202547617
DB00252	Phenytoin	DOID:8543	Hodgkin Disease	-0.027934833513831
DB00860	Prednisolone	DOID:8543	Hodgkin Disease	-0.0279787744659453
DB00445	Epirubicin	DOID:8543	Hodgkin Disease	-0.0279789301028069
DB01008	Busulfan	DOID:8543	Hodgkin Disease	-0.0279940223856579
DB00444	Teniposide	DOID:8543	Hodgkin Disease	-0.0280431179171293
DB00987	Cytarabine	DOID:8543	Hodgkin Disease	-0.0280866185696565
DB00635	Prednisone	DOID:8543	Hodgkin Disease	-0.0280949219421936
DB01042	Melphalan	DOID:8543	Hodgkin Disease	-0.0280971979425454
DB01204	Mitoxantrone	DOID:8543	Hodgkin Disease	-0.0281027888021961
DB00563	Methotrexate	DOID:8543	Hodgkin Disease	-0.028223979330067
DB00290	Bleomycin	DOID:8543	Hodgkin Disease	-0.0282758095406544
DB00570	Vinblastine	DOID:8543	Hodgkin Disease	-0.0283013298119231
DB00888	Mechlorethamine	DOID:8543	Hodgkin Disease	-0.0286845005541446
DB04572	Thiotepa	DOID:8543	Hodgkin Disease	-0.0288169796830898
DB03057	Malondialdehyde	DOID:8552	Leukemia, Myelogenous, Chronic, BCR-ABL Positive	-0.0412649842436737
DB03057	Malondialdehyde	DOID:11612	Polycystic Ovary Syndrome	-0.0428769669968277
DB12257	Platinum	DOID:769	Neuroblastoma	-0.0448227581219337
DB12874	quizartinib	DOID:9119	Leukemia, Myeloid, Acute	-0.0491925894322259
DB01219	Dantrolene	DOID:1040	Leukemia, Lymphocytic, Chronic, B-Cell	-0.0541042931742185
DB09199	netoglitazone	DOID:9538	Multiple Myeloma	-0.0555618468493405
DB00242	Cladribine	DOID:1037	Leukemia, Lymphoid	-0.0592995740102738
DB01219	Dantrolene	DOID:2671	Carcinoma, Transitional Cell	-0.0638233042446169
DB00863	Ranitidine	DOID:9206	Barrett Esophagus	-0.0684119684704948
DB01217	Anastrozole	DOID:299	Adenocarcinoma	-0.0767623629784993
DB06728	aniline	DOID:4235	Sarcoma	-0.0786137772868956
DB00242	Cladribine	DOID:707	Lymphoma, B-Cell	-0.0793062632809965
DB01406	Danazol	DOID:3172	Adenoma	-0.0810140059606633
DB00242	Cladribine	DOID:1040	Leukemia, Lymphocytic, Chronic, B-Cell	-0.0831052325482583
DB00242	Cladribine	DOID:285	Leukemia, Hairy Cell	-0.0843133585990957
DB00242	Cladribine	DOID:9119	Leukemia, Myeloid, Acute	-0.0857285023795301
DB14322	Coconut Oil	DOID:3172	Adenoma	-0.0883481347939293
DB00254	Doxycycline	DOID:0060058	Lymphoma	-0.0907156351526256
DB04655	metoprine	DOID:8691	Mycosis Fungoides	-0.0912212528353869
DB01406	Danazol	DOID:127	Choroid Neoplasms	-0.0945308932736145
DB04868	4-methyl-N-(3-(4-methylimidazol-1-yl)-5-(trifluoromethyl)phenyl)-3-((4-pyridin-3-ylpyrimidin-2-yl)amino)benzamide	DOID:8552	Leukemia, Myelogenous, Chronic, BCR-ABL Positive	-0.0986558496487562
DB00242	Cladribine	DOID:0060061	Lymphoma, T-Cell, Cutaneous	-0.102826596634027
DB04571	Trioxsalen	DOID:8691	Mycosis Fungoides	-0.109497426098546
DB11529	Melengestrol Acetate	DOID:299	Adenocarcinoma	-0.120784629637366
DB11467	Thiostrepton	DOID:9538	Multiple Myeloma	-0.121397230257822
DB06769	Bendamustine Hydrochloride	DOID:1037	Leukemia, Lymphoid	-0.121535199335265
DB13811	oblimersen	DOID:707	Lymphoma, B-Cell	-0.123627091616874
DB04655	metoprine	DOID:299	Adenocarcinoma	-0.126705867317901
DB13811	oblimersen	DOID:1040	Leukemia, Lymphocytic, Chronic, B-Cell	-0.127426060884402
DB13811	oblimersen	DOID:9538	Multiple Myeloma	-0.127638283645279
DB06769	Bendamustine Hydrochloride	DOID:1040	Leukemia, Lymphocytic, Chronic, B-Cell	-0.145340857872434
DB04865	Homoharringtonine	DOID:0060058	Lymphoma	-0.152329477699519
DB00594	Amiloride	DOID:2671	Carcinoma, Transitional Cell	-0.155639602454591
DB15588	ursolic acid	DOID:139	Papilloma	-0.190762244317318
DB11617	Aclarubicin	DOID:9119	Leukemia, Myeloid, Acute	-0.245398290559085
DB06412	Oxymetholone	DOID:9538	Multiple Myeloma	-0.246989036973189
DB06412	Oxymetholone	DOID:9119	Leukemia, Myeloid, Acute	-0.249400084044687
DB00014	Goserelin	DOID:127	Choroid Neoplasms	-0.287219680856236
