# Supplementary material for: DDCM: A Computational Strategy for Drug Repositioning Based on Support-Vector Regression Algorithm
Source: Int J Mol Sci. 2024 May 12;25(10):5267. doi: 10.3390/ijms25105267 (PMC11121335; doi:10.3390/ijms25105267)
Supplement: Supplementary file 1 [file ijms-25-05267-s001.zip › File S4/1_c04.588_CorScore/pancreatic carcinoma_score.csv]

DrugBankID	DrugName	DOID	DiseaseName	score
0.00688740168392501	0.00918381792543914
DB00884	Risedronic Acid	DOID:2645	Mesothelioma	0.0902154011511369
DB00571	Propranolol	DOID:255	Hemangioma	0.088267259300872
DB04258	seocalcitol	DOID:3070	Glioma	0.0855541067377556
DB00541	Vincristine	DOID:8691	Mycosis Fungoides	0.0791765747543556
DB01169	Arsenic Trioxide	DOID:8691	Mycosis Fungoides	0.0790754367428894
DB00262	Carmustine	DOID:8691	Mycosis Fungoides	0.0790719962946173
DB00855	Aminolevulinic Acid	DOID:8691	Mycosis Fungoides	0.0788868219061003
DB00553	Methoxsalen	DOID:8691	Mycosis Fungoides	0.0786474558892787
DB01073	fludarabine	DOID:1037	Leukemia, Lymphoid	0.0751021293419844
DB06536	tesaglitazar	DOID:255	Hemangioma	0.073402862080052
DB11919	O(6)-benzylguanine	DOID:3070	Glioma	0.0725363270912933
DB04655	metoprine	DOID:8691	Mycosis Fungoides	0.0720491264007948
DB06176	romidepsin	DOID:0060061	Lymphoma, T-Cell, Cutaneous	0.0656922982003078
DB09054	idelalisib	DOID:1037	Leukemia, Lymphoid	0.064419660337963
DB08804	Nandrolone Decanoate	DOID:255	Hemangioma	0.0626407887089588
DB00541	Vincristine	DOID:3308	Carcinoma, Embryonal	0.0596289664673684
DB00290	Bleomycin	DOID:3308	Carcinoma, Embryonal	0.059561964095153
DB00531	Cyclophosphamide	DOID:3308	Carcinoma, Embryonal	0.0593347081281483
DB00755	Tretinoin	DOID:3308	Carcinoma, Embryonal	0.0593143945064058
DB00570	Vinblastine	DOID:3308	Carcinoma, Embryonal	0.0591090011587423
DB00970	Dactinomycin	DOID:1967	Leiomyosarcoma	0.0584490982384556
DB01248	Docetaxel	DOID:1967	Leiomyosarcoma	0.0583432968986366
DB13911	Eosine I Bluish	DOID:715	Leukemia, T-Cell	0.0583259509529779
DB00773	Etoposide	DOID:1967	Leiomyosarcoma	0.0583217192895526
DB01229	Paclitaxel	DOID:1967	Leiomyosarcoma	0.0583037830876161
DB09110	Mesna	DOID:1967	Leiomyosarcoma	0.0582558171721769
DB00635	Prednisone	DOID:1967	Leiomyosarcoma	0.0582300381348772
DB01181	Ifosfamide	DOID:1967	Leiomyosarcoma	0.05819701971797
DB00997	Doxorubicin	DOID:1967	Leiomyosarcoma	0.0581517630278874
DB00541	Vincristine	DOID:1967	Leiomyosarcoma	0.0581472840750652
DB00945	Aspirin	DOID:1967	Leiomyosarcoma	0.05813320439692
DB00958	Carboplatin	DOID:1967	Leiomyosarcoma	0.0580606570712203
DB00515	Cisplatin	DOID:1967	Leiomyosarcoma	0.0580441101406084
DB00309	Vindesine	DOID:1967	Leiomyosarcoma	0.0579204717078077
DB00531	Cyclophosphamide	DOID:1967	Leiomyosarcoma	0.0578530257361449
DB03843	Formaldehyde	DOID:1967	Leiomyosarcoma	0.0577433570101964
DB00851	Dacarbazine	DOID:1967	Leiomyosarcoma	0.0576864686515281
DB01356	Lithium	DOID:255	Hemangioma	0.0576692294341128
DB00313	Valproic Acid	DOID:255	Hemangioma	0.0575619645382379
DB00898	Ethanol	DOID:255	Hemangioma	0.0575019920926563
DB00635	Prednisone	DOID:255	Hemangioma	0.0574345934083022
DB00993	Azathioprine	DOID:255	Hemangioma	0.0571814508410369
DB00780	Phenelzine	DOID:255	Hemangioma	0.0570165389084388
DB00724	Imiquimod	DOID:255	Hemangioma	0.0570152782701461
DB00860	Prednisolone	DOID:255	Hemangioma	0.0568799233849995
DB00188	Bortezomib	DOID:4051	Rhabdomyosarcoma, Alveolar	0.0559058921407298
DB01169	Arsenic Trioxide	DOID:8864	Leukemia, Monocytic, Acute	0.0536660500133328
DB00987	Cytarabine	DOID:8864	Leukemia, Monocytic, Acute	0.0534811067708318
DB02709	Resveratrol	DOID:8864	Leukemia, Monocytic, Acute	0.0534388449111849
DB01095	Fluvastatin	DOID:9538	Multiple Myeloma	0.0518034620957668
DB14322	Coconut Oil	DOID:3172	Adenoma	0.0497130637537801
DB04571	Trioxsalen	DOID:8691	Mycosis Fungoides	0.0493444664142549
DB06174	Noscapine	DOID:715	Leukemia, T-Cell	0.046802256385277
DB06176	romidepsin	DOID:2671	Carcinoma, Transitional Cell	0.0467474207590768
DB11648	afuresertib	DOID:9538	Multiple Myeloma	0.0466727351211122
DB00188	Bortezomib	DOID:3246	Rhabdomyosarcoma, Embryonal	0.0458687604614258
DB02546	Vorinostat	DOID:3246	Rhabdomyosarcoma, Embryonal	0.0457239896636712
DB00352	Thioguanine	DOID:1037	Leukemia, Lymphoid	0.0453880650343356
DB08398	2-amino-1-methyl-6-phenylimidazo(4,5-b)pyridine	DOID:8719	Carcinoma in Situ	0.0450835218441443
DB09054	idelalisib	DOID:0060058	Lymphoma	0.0427156807256601
DB00541	Vincristine	DOID:715	Leukemia, T-Cell	0.0420994251354414
DB01169	Arsenic Trioxide	DOID:715	Leukemia, T-Cell	0.0419982871237647
DB00987	Cytarabine	DOID:715	Leukemia, T-Cell	0.0418133438812911
DB00531	Cyclophosphamide	DOID:715	Leukemia, T-Cell	0.0418051667961117
DB02709	Resveratrol	DOID:715	Leukemia, T-Cell	0.0417710820218136
DB01162	Terazosin	DOID:2671	Carcinoma, Transitional Cell	0.0412138765019128
DB01177	Idarubicin	DOID:0060058	Lymphoma	0.0406056331581629
DB00806	Pentoxifylline	DOID:1037	Leukemia, Lymphoid	0.0404386508411361
DB00563	Methotrexate	DOID:1037	Leukemia, Lymphoid	0.0403177326443442
DB04572	Thiotepa	DOID:1037	Leukemia, Lymphoid	0.0403176186389551
DB01229	Paclitaxel	DOID:1037	Leukemia, Lymphoid	0.0403131159982015
DB00277	Theophylline	DOID:1037	Leukemia, Lymphoid	0.0402574556381188
DB00635	Prednisone	DOID:1037	Leukemia, Lymphoid	0.0402393710454794
DB00997	Doxorubicin	DOID:1037	Leukemia, Lymphoid	0.0401610959385201
DB00126	Ascorbic Acid	DOID:1037	Leukemia, Lymphoid	0.0401597407972121
DB00541	Vincristine	DOID:1037	Leukemia, Lymphoid	0.0401566169857967
DB00136	Calcitriol	DOID:1037	Leukemia, Lymphoid	0.0400566659357042
DB01169	Arsenic Trioxide	DOID:1037	Leukemia, Lymphoid	0.0400554789744141
DB00515	Cisplatin	DOID:1037	Leukemia, Lymphoid	0.0400534430511365
DB01005	Hydroxyurea	DOID:1037	Leukemia, Lymphoid	0.0400363259247647
DB00437	Allopurinol	DOID:1037	Leukemia, Lymphoid	0.0400355250018061
DB03496	alvocidib	DOID:1037	Leukemia, Lymphoid	0.0400194240841687
DB00242	Cladribine	DOID:1037	Leukemia, Lymphoid	0.0399677709314186
DB04690	Camptothecin	DOID:1037	Leukemia, Lymphoid	0.0399472693378779
DB06641	perifosine	DOID:3068	Glioblastoma	0.0398967451959882
DB00291	Chlorambucil	DOID:1037	Leukemia, Lymphoid	0.0398784303332671
DB00987	Cytarabine	DOID:1037	Leukemia, Lymphoid	0.0398705357319104
DB00531	Cyclophosphamide	DOID:1037	Leukemia, Lymphoid	0.0398623586468227
DB02709	Resveratrol	DOID:1037	Leukemia, Lymphoid	0.0398282738723679
DB01204	Mitoxantrone	DOID:1037	Leukemia, Lymphoid	0.0395889798705096
DB01073	fludarabine	DOID:9119	Leukemia, Myeloid, Acute	0.0378076536034859
DB06536	tesaglitazar	DOID:3355	Fibrosarcoma	0.0377639419455453
DB00563	Methotrexate	DOID:5241	Hemangioblastoma	0.0376888728773985
DB01168	Procarbazine	DOID:5241	Hemangioblastoma	0.0375918620488897
DB00675	Tamoxifen	DOID:4359	Melanoma, Amelanotic	0.0375707299728019
DB00541	Vincristine	DOID:5241	Hemangioblastoma	0.0375277572190984
DB13069	Nimustine	DOID:4359	Melanoma, Amelanotic	0.0375162070536747
DB00541	Vincristine	DOID:4359	Melanoma, Amelanotic	0.0374292392637998
DB00515	Cisplatin	DOID:4359	Melanoma, Amelanotic	0.037326065329085
DB00563	Methotrexate	DOID:3371	Chondrosarcoma	0.0372532459451009
DB00851	Dacarbazine	DOID:4359	Melanoma, Amelanotic	0.0369684238400061
DB11648	afuresertib	DOID:0060060	Lymphoma, Non-Hodgkin	0.0365618444755049
DB00590	Doxazosin	DOID:127	Choroid Neoplasms	0.0363711810937284
DB01206	Lomustine	DOID:3181	Oligodendroglioma	0.03572606029135
DB04572	Thiotepa	DOID:3181	Oligodendroglioma	0.0356328043281979
DB01168	Procarbazine	DOID:3181	Oligodendroglioma	0.0355359075049506
DB00541	Vincristine	DOID:3181	Oligodendroglioma	0.035471802675346
DB00262	Carmustine	DOID:3181	Oligodendroglioma	0.0353672242153493
DB00762	Irinotecan	DOID:3181	Oligodendroglioma	0.0351028191367506
DB00853	Temozolomide	DOID:3181	Oligodendroglioma	0.0349261854414906
DB08868	Fingolimod Hydrochloride	DOID:8552	Leukemia, Myelogenous, Chronic, BCR-ABL Positive	0.0342658560722406
DB01073	fludarabine	DOID:1040	Leukemia, Lymphocytic, Chronic, B-Cell	0.0334812280515431
DB04815	Clioquinol	DOID:9119	Leukemia, Myeloid, Acute	0.033248853207557
DB00619	Imatinib Mesylate	DOID:8552	Leukemia, Myelogenous, Chronic, BCR-ABL Positive	0.0332145737492611
DB04572	Thiotepa	DOID:8552	Leukemia, Myelogenous, Chronic, BCR-ABL Positive	0.0331496425896749
DB01234	Dexamethasone	DOID:8552	Leukemia, Myelogenous, Chronic, BCR-ABL Positive	0.0331175739059337
DB00541	Vincristine	DOID:8552	Leukemia, Myelogenous, Chronic, BCR-ABL Positive	0.0329886409366438
DB08901	ponatinib	DOID:8552	Leukemia, Myelogenous, Chronic, BCR-ABL Positive	0.0329542049313969
DB01169	Arsenic Trioxide	DOID:8552	Leukemia, Myelogenous, Chronic, BCR-ABL Positive	0.0328875029253499
DB01005	Hydroxyurea	DOID:8552	Leukemia, Myelogenous, Chronic, BCR-ABL Positive	0.0328683498752547
DB00437	Allopurinol	DOID:8552	Leukemia, Myelogenous, Chronic, BCR-ABL Positive	0.0328675489524133
DB01008	Busulfan	DOID:8552	Leukemia, Myelogenous, Chronic, BCR-ABL Positive	0.0328481424928344
DB00188	Bortezomib	DOID:8552	Leukemia, Myelogenous, Chronic, BCR-ABL Positive	0.0328431411365026
DB00282	Pamidronate	DOID:4305	Giant Cell Tumor of Bone	0.0327945618336467
DB00309	Vindesine	DOID:8552	Leukemia, Myelogenous, Chronic, BCR-ABL Positive	0.0327618285689943
DB00987	Cytarabine	DOID:8552	Leukemia, Myelogenous, Chronic, BCR-ABL Positive	0.0327025596827293
DB02546	Vorinostat	DOID:8552	Leukemia, Myelogenous, Chronic, BCR-ABL Positive	0.0326983703386134
DB00531	Cyclophosphamide	DOID:8552	Leukemia, Myelogenous, Chronic, BCR-ABL Positive	0.0326943825977337
DB01262	Decitabine	DOID:8552	Leukemia, Myelogenous, Chronic, BCR-ABL Positive	0.0326859101849783
DB00755	Tretinoin	DOID:8552	Leukemia, Myelogenous, Chronic, BCR-ABL Positive	0.0326740689757168
DB02709	Resveratrol	DOID:8552	Leukemia, Myelogenous, Chronic, BCR-ABL Positive	0.0326602978231554
DB00398	Sorafenib	DOID:8552	Leukemia, Myelogenous, Chronic, BCR-ABL Positive	0.0326424440396349
DB00328	Indomethacin	DOID:8552	Leukemia, Myelogenous, Chronic, BCR-ABL Positive	0.0326269024522259
DB00860	Prednisolone	DOID:8552	Leukemia, Myelogenous, Chronic, BCR-ABL Positive	0.032516724972921
DB00744	zileuton	DOID:8552	Leukemia, Myelogenous, Chronic, BCR-ABL Positive	0.0324534396641725
DB00630	Alendronate	DOID:4305	Giant Cell Tumor of Bone	0.0323058339985764
DB00717	Norethindrone	DOID:3172	Adenoma	0.0322572246282373
DB00399	Zoledronic Acid	DOID:4305	Giant Cell Tumor of Bone	0.0320626439550011
DB00422	Methylphenidate	DOID:687	Hepatoblastoma	0.0316666219867057
DB00815	Sodium Dodecyl Sulfate	DOID:299	Adenocarcinoma	0.0316009522111273
DB12662	naveglitazar	DOID:3382	Liposarcoma	0.0315952429357527
DB00603	Medroxyprogesterone Acetate	DOID:3007	Carcinoma, Ductal	0.0313927092213162
DB06510	muraglitazar	DOID:3382	Liposarcoma	0.031270971099193
DB00281	Lidocaine	DOID:0060060	Lymphoma, Non-Hodgkin	0.0312629548247067
DB05258	Interferon-alpha	DOID:8552	Leukemia, Myelogenous, Chronic, BCR-ABL Positive	0.0312581868179102
DB01229	Paclitaxel	DOID:3382	Liposarcoma	0.0312149180417838
DB00197	Troglitazone	DOID:3382	Liposarcoma	0.0311010775939606
DB11616	pirarubicin	DOID:5485	Sarcoma, Synovial	0.0309734262105052
DB02709	Resveratrol	DOID:3007	Carcinoma, Ductal	0.0309251396672394
DB00428	Streptozocin	DOID:5485	Sarcoma, Synovial	0.0307909945363649
DB00773	Etoposide	DOID:5485	Sarcoma, Synovial	0.0307451562275878
DB00398	Sorafenib	DOID:3382	Liposarcoma	0.0307122221325584
DB01181	Ifosfamide	DOID:5485	Sarcoma, Synovial	0.0306204566560368
DB00220	Nelfinavir	DOID:3382	Liposarcoma	0.0305892155299299
DB00443	Betamethasone	DOID:255	Hemangioma	0.030579213265945
DB00997	Doxorubicin	DOID:5485	Sarcoma, Synovial	0.0305751999662456
DB00541	Vincristine	DOID:5485	Sarcoma, Synovial	0.0305707210136812
DB09073	palbociclib	DOID:3382	Liposarcoma	0.0304803432051723
DB00515	Cisplatin	DOID:5485	Sarcoma, Synovial	0.0304675470789948
DB00361	Vinorelbine	DOID:4552	Carcinoma, Large Cell	0.0302249344404344
DB01229	Paclitaxel	DOID:4552	Carcinoma, Large Cell	0.0301747884125278
DB01254	Dasatinib	DOID:8552	Leukemia, Myelogenous, Chronic, BCR-ABL Positive	0.0300685177848736
DB01181	Ifosfamide	DOID:4552	Carcinoma, Large Cell	0.0300680250427148
DB00515	Cisplatin	DOID:4552	Carcinoma, Large Cell	0.0299151154653576
DB00171	Adenosine Triphosphate	DOID:4552	Carcinoma, Large Cell	0.0298874207805713
DB01373	Calcium	DOID:8552	Leukemia, Myelogenous, Chronic, BCR-ABL Positive	0.0298242033406191
DB00313	Valproic Acid	DOID:1618	Fibroadenoma	0.0297969463242347
DB09153	Sodium Chloride	DOID:899	Cervical Intraepithelial Neoplasia	0.0297765433503749
DB00441	gemcitabine	DOID:4552	Carcinoma, Large Cell	0.0297254129580895
DB00531	Cyclophosphamide	DOID:4552	Carcinoma, Large Cell	0.0297240310608489
DB01136	Carvedilol	DOID:3070	Glioma	0.0296777106253367
DB00997	Doxorubicin	DOID:1618	Fibroadenoma	0.0295913000870804
DB01100	Pimozide	DOID:299	Adenocarcinoma	0.0293248924908289
DB00694	Daunorubicin	DOID:1618	Fibroadenoma	0.0289629524618533
DB06728	aniline	DOID:4235	Sarcoma	0.0285527820049429
DB01041	Thalidomide	DOID:5151	Neurofibroma, Plexiform	0.0285239556927563
DB00446	Chloramphenicol	DOID:9119	Leukemia, Myeloid, Acute	0.0278494805918063
DB02901	Dihydrotestosterone	DOID:11612	Polycystic Ovary Syndrome	0.0274092765655451
DB09053	PCI 32765	DOID:1037	Leukemia, Lymphoid	0.0265009114477259
DB00304	Desogestrel	DOID:11612	Polycystic Ovary Syndrome	0.0259534020150721
DB00435	Nitric Oxide	DOID:0060058	Lymphoma	0.0251789714450181
DB01177	Idarubicin	DOID:9119	Leukemia, Myeloid, Acute	0.0250151370321683
DB00904	Ondansetron	DOID:171	Neuroectodermal Tumors	0.024915538472955
DB01177	Idarubicin	DOID:9538	Multiple Myeloma	0.0246437216073783
DB14066	tetrandrine	DOID:9119	Leukemia, Myeloid, Acute	0.024523904510036
DB01033	Mercaptopurine	DOID:1037	Leukemia, Lymphoid	0.0232320399368198
DB00997	Doxorubicin	DOID:8632	Sarcoma, Kaposi	0.0230016826329828
DB00541	Vincristine	DOID:8632	Sarcoma, Kaposi	0.0229972036802533
DB06595	midostaurin	DOID:349	Carcinoma, Signet Ring Cell	0.0229430795988952
DB00290	Bleomycin	DOID:8632	Sarcoma, Kaposi	0.0229302013082662
DB01041	Thalidomide	DOID:8632	Sarcoma, Kaposi	0.0227937744404536
DB00938	Salmeterol Xinafoate	DOID:4310	Smooth Muscle Tumor	0.0227554854034881
DB00724	Imiquimod	DOID:8632	Sarcoma, Kaposi	0.0226606426019478
DB00495	Zidovudine	DOID:8632	Sarcoma, Kaposi	0.0224930261764555
DB01181	Ifosfamide	DOID:3192	Neurilemmoma	0.0224871462230767
DB00570	Vinblastine	DOID:8632	Sarcoma, Kaposi	0.0224772383719758
DB00853	Temozolomide	DOID:8632	Sarcoma, Kaposi	0.0224515864467536
DB00262	Carmustine	DOID:3192	Neurilemmoma	0.0223328321205027
DB11094	Vitamin D	DOID:2512	Basal Cell Nevus Syndrome	0.0222541405202023
DB12662	naveglitazar	DOID:3355	Fibrosarcoma	0.0222497431203694
DB01017	Minocycline	DOID:139	Papilloma	0.022109713435126
DB12874	quizartinib	DOID:9119	Leukemia, Myeloid, Acute	0.0220218031607717
DB01234	Dexamethasone	DOID:3355	Fibrosarcoma	0.0218418521836288
DB01169	Arsenic Trioxide	DOID:3355	Fibrosarcoma	0.021611781202707
DB00515	Cisplatin	DOID:3355	Fibrosarcoma	0.0216097452793842
DB08828	HhAntag691	DOID:2512	Basal Cell Nevus Syndrome	0.0214586413568659
DB00328	Indomethacin	DOID:3355	Fibrosarcoma	0.0213511807297681
DB00480	Lenalidomide	DOID:707	Lymphoma, B-Cell	0.0205436397040841
DB03057	Malondialdehyde	DOID:8552	Leukemia, Myelogenous, Chronic, BCR-ABL Positive	0.0199125106057938
DB04348	Taurocholic Acid	DOID:1967	Leiomyosarcoma	0.0195801141429568
DB14545	hydrocortisone hemisuccinate	DOID:0060058	Lymphoma	0.019562127683514
DB00470	Dronabinol	DOID:3070	Glioma	0.0191801485714285
DB00959	Methylprednisolone	DOID:0060058	Lymphoma	0.0187490038750182
DB01206	Lomustine	DOID:0060058	Lymphoma	0.0187068949897402
DB00227	Lovastatin	DOID:0060058	Lymphoma	0.0186895261607112
DB00773	Etoposide	DOID:0060058	Lymphoma	0.0186270725877944
DB00563	Methotrexate	DOID:0060058	Lymphoma	0.0186137530318793
DB04572	Thiotepa	DOID:0060058	Lymphoma	0.0186136390266875
DB11094	Vitamin D	DOID:0060058	Lymphoma	0.018593289820183
DB01234	Dexamethasone	DOID:0060058	Lymphoma	0.018581570342937
DB01168	Procarbazine	DOID:0060058	Lymphoma	0.0185167422033808
DB01181	Ifosfamide	DOID:0060058	Lymphoma	0.0185023730161342
DB00688	Mycophenolic Acid	DOID:0060058	Lymphoma	0.0184817097437362
DB00650	Leucovorin	DOID:0060058	Lymphoma	0.0184800238591911
DB00997	Doxorubicin	DOID:0060058	Lymphoma	0.0184571163262523
DB00541	Vincristine	DOID:0060058	Lymphoma	0.018452637373517
DB11672	Curcumin	DOID:0060058	Lymphoma	0.0184302752091914
DB00603	Medroxyprogesterone Acetate	DOID:3319	Lymphangioleiomyomatosis	0.0184263928757224
DB00290	Bleomycin	DOID:0060058	Lymphoma	0.0183856350013931
DB01708	Dehydroepiandrosterone	DOID:11612	Polycystic Ovary Syndrome	0.0183781728789234
DB02994	Cacodylic Acid	DOID:0060058	Lymphoma	0.0183662089247041
DB00564	Carbamazepine	DOID:0060058	Lymphoma	0.01836551769909
DB00136	Calcitriol	DOID:0060058	Lymphoma	0.0183526863235217
DB00515	Cisplatin	DOID:0060058	Lymphoma	0.0183494634388008
DB00262	Carmustine	DOID:0060058	Lymphoma	0.0183480589136051
DB00982	Isotretinoin	DOID:0060058	Lymphoma	0.0183082048537608
DB00188	Bortezomib	DOID:0060058	Lymphoma	0.0183071375735482
DB08398	2-amino-1-methyl-6-phenylimidazo(4,5-b)pyridine	DOID:0060058	Lymphoma	0.0182825325907623
DB00993	Azathioprine	DOID:0060058	Lymphoma	0.0182822488661238
DB01041	Thalidomide	DOID:0060058	Lymphoma	0.0182492081337071
DB00309	Vindesine	DOID:0060058	Lymphoma	0.0182258250059035
DB11663	2-(1H-indazol-4-yl)-6-(4-methanesulfonylpiperazin-1-ylmethyl)-4-morpholin-4-ylthieno(3,2-d)pyrimidine	DOID:0060058	Lymphoma	0.0181994027061729
DB00255	Diethylstilbestrol	DOID:0060058	Lymphoma	0.0181746104924483
DB00291	Chlorambucil	DOID:0060058	Lymphoma	0.0181744507208903
DB00987	Cytarabine	DOID:0060058	Lymphoma	0.0181665561195818
DB00531	Cyclophosphamide	DOID:0060058	Lymphoma	0.0181583790345558
DB04824	Phenolphthalein	DOID:0060058	Lymphoma	0.0181518577370273
DB01262	Decitabine	DOID:0060058	Lymphoma	0.0181499066218347
DB01179	Podophyllotoxin	DOID:2671	Carcinoma, Transitional Cell	0.0180457292730294
DB00445	Epirubicin	DOID:0060058	Lymphoma	0.0180411132347031
DB00943	Zalcitabine	DOID:0060058	Lymphoma	0.0179562835633871
DB01204	Mitoxantrone	DOID:0060058	Lymphoma	0.0178850002580191
DB00997	Doxorubicin	DOID:3347	Neoplasms, Bone Tissue	0.0170684265417582
DB00541	Vincristine	DOID:3347	Neoplasms, Bone Tissue	0.0170639475892904
DB01357	Mestranol	DOID:3172	Adenoma	0.0170559706479154
DB00531	Cyclophosphamide	DOID:3347	Neoplasms, Bone Tissue	0.0167696892499758
DB11467	Thiostrepton	DOID:9538	Multiple Myeloma	0.0165697272459138
DB00262	Carmustine	DOID:3071	Gliosarcoma	0.0162714717451955
DB01420	Testosterone Propionate	DOID:11612	Polycystic Ovary Syndrome	0.01624292468167
DB04690	Camptothecin	DOID:3071	Gliosarcoma	0.0161667025572285
DB00531	Cyclophosphamide	DOID:3071	Gliosarcoma	0.0160817918662515
DB00853	Temozolomide	DOID:3071	Gliosarcoma	0.0158304329713954
DB04106	fotemustine	DOID:3070	Glioma	0.0152015759154507
DB11648	afuresertib	DOID:8543	Hodgkin Disease	0.0151661623326997
DB00742	Mannitol	DOID:3070	Glioma	0.0151416620943929
DB01017	Minocycline	DOID:3070	Glioma	0.0150715425573162
DB13964	Peanut Oil	DOID:3172	Adenoma	0.0147905960384769
DB00945	Aspirin	DOID:349	Carcinoma, Signet Ring Cell	0.0146180895487142
DB01177	Idarubicin	DOID:0060060	Lymphoma, Non-Hodgkin	0.0145328309618314
DB00501	Cimetidine	DOID:349	Carcinoma, Signet Ring Cell	0.0144869396864351
DB00675	Tamoxifen	DOID:1192	Nerve Sheath Neoplasms	0.014236846425574
DB08398	2-amino-1-methyl-6-phenylimidazo(4,5-b)pyridine	DOID:4236	Carcinosarcoma	0.0140435079132279
DB00531	Cyclophosphamide	DOID:4236	Carcinosarcoma	0.0139193543571467
DB04216	Quercetin	DOID:4236	Carcinosarcoma	0.0138972403317616
DB00480	Lenalidomide	DOID:9538	Multiple Myeloma	0.0137968758433649
DB04839	Cyproterone Acetate	DOID:11612	Polycystic Ovary Syndrome	0.0137191810978325
DB06179	darinaparsin	DOID:9538	Multiple Myeloma	0.0136453884641181
DB00143	Glutathione	DOID:11612	Polycystic Ovary Syndrome	0.0136208498558115
DB01006	Letrozole	DOID:11612	Polycystic Ovary Syndrome	0.0135939845624113
DB00641	Simvastatin	DOID:11612	Polycystic Ovary Syndrome	0.0135433771482036
DB00313	Valproic Acid	DOID:11612	Polycystic Ovary Syndrome	0.0134745033873904
DB00624	Testosterone	DOID:11612	Polycystic Ovary Syndrome	0.0134580688513708
DB00158	Folic Acid	DOID:11612	Polycystic Ovary Syndrome	0.0134438318442429
DB00331	Metformin	DOID:11612	Polycystic Ovary Syndrome	0.0134302836617364
DB01593	Zinc	DOID:11612	Polycystic Ovary Syndrome	0.0134278288959573
DB00396	Progesterone	DOID:11612	Polycystic Ovary Syndrome	0.0134073817689142
DB00499	Flutamide	DOID:11612	Polycystic Ovary Syndrome	0.013384378278761
DB00197	Troglitazone	DOID:11612	Polycystic Ovary Syndrome	0.0133070367620571
DB01083	Orlistat	DOID:11612	Polycystic Ovary Syndrome	0.0132832715364346
DB00126	Ascorbic Acid	DOID:11612	Polycystic Ovary Syndrome	0.0132675020088873
DB00959	Methylprednisolone	DOID:171	Neuroectodermal Tumors	0.0132431833180075
DB01393	Bezafibrate	DOID:11612	Polycystic Ovary Syndrome	0.0131594330574165
DB00882	Clomiphene	DOID:11612	Polycystic Ovary Syndrome	0.0131346217875907
DB00563	Methotrexate	DOID:171	Neuroectodermal Tumors	0.0131079324748948
DB04572	Thiotepa	DOID:171	Neuroectodermal Tumors	0.0131078184697797
DB13178	Inositol	DOID:11612	Polycystic Ovary Syndrome	0.0130942464438912
DB00783	Estradiol	DOID:11612	Polycystic Ovary Syndrome	0.0130038637219902
DB04539	glyphosate	DOID:11612	Polycystic Ovary Syndrome	0.0129774161681739
DB00977	Ethinyl Estradiol	DOID:11612	Polycystic Ovary Syndrome	0.0129691753096677
DB00541	Vincristine	DOID:171	Neuroectodermal Tumors	0.0129468168165996
DB02709	Resveratrol	DOID:11612	Polycystic Ovary Syndrome	0.0129360350842265
DB00958	Carboplatin	DOID:171	Neuroectodermal Tumors	0.0128601898127445
DB00515	Cisplatin	DOID:171	Neuroectodermal Tumors	0.0128436428819389
DB00412	Rosiglitazone	DOID:11612	Polycystic Ovary Syndrome	0.0128274794469112
DB11135	Selenium	DOID:11612	Polycystic Ovary Syndrome	0.0128269653166666
DB00531	Cyclophosphamide	DOID:171	Neuroectodermal Tumors	0.0126525584775656
DB00762	Irinotecan	DOID:171	Neuroectodermal Tumors	0.0125778332782582
DB00254	Doxycycline	DOID:0060058	Lymphoma	0.0122782948171958
DB00773	Etoposide	DOID:2994	Neoplasms, Germ Cell and Embryonal	0.0122306942808743
DB01229	Paclitaxel	DOID:2994	Neoplasms, Germ Cell and Embryonal	0.0122127580787854
DB00435	Nitric Oxide	DOID:299	Adenocarcinoma	0.0121498460361784
DB01181	Ifosfamide	DOID:2994	Neoplasms, Germ Cell and Embryonal	0.0121059947089304
DB00290	Bleomycin	DOID:2994	Neoplasms, Germ Cell and Embryonal	0.011989256694362
DB00958	Carboplatin	DOID:2994	Neoplasms, Germ Cell and Embryonal	0.0119696320626796
DB00515	Cisplatin	DOID:2994	Neoplasms, Germ Cell and Embryonal	0.0119530851318319
DB00570	Vinblastine	DOID:2994	Neoplasms, Germ Cell and Embryonal	0.0115362937580277
DB09073	palbociclib	DOID:2994	Neoplasms, Germ Cell and Embryonal	0.0114781832422219
DB06595	midostaurin	DOID:9119	Leukemia, Myeloid, Acute	0.0111730516192088
DB01708	Dehydroepiandrosterone	DOID:299	Adenocarcinoma	0.0105373066464764
DB00773	Etoposide	DOID:0050902	Medulloblastoma	0.00991806141558225
DB00563	Methotrexate	DOID:0050902	Medulloblastoma	0.00990474185997002
DB04572	Thiotepa	DOID:0050902	Medulloblastoma	0.00990462785452405
DB01168	Procarbazine	DOID:0050902	Medulloblastoma	0.00980773103125564
DB00650	Leucovorin	DOID:0050902	Medulloblastoma	0.00977101268708556
DB00563	Methotrexate	DOID:4844	Ependymoma	0.00975140041504251
DB00541	Vincristine	DOID:0050902	Medulloblastoma	0.00974362620151402
DB00958	Carboplatin	DOID:0050902	Medulloblastoma	0.00965699919733652
DB01168	Procarbazine	DOID:4844	Ependymoma	0.00965438958651883
DB01169	Arsenic Trioxide	DOID:0050902	Medulloblastoma	0.00964248818999856
DB01042	Melphalan	DOID:0050902	Medulloblastoma	0.00964115715101065
DB00515	Cisplatin	DOID:0050902	Medulloblastoma	0.00964045226682052
DB00262	Carmustine	DOID:0050902	Medulloblastoma	0.00963904774159062
DB01008	Busulfan	DOID:0050902	Medulloblastoma	0.00960312775757453
DB00188	Bortezomib	DOID:0050902	Medulloblastoma	0.00959812640123879
DB00541	Vincristine	DOID:4844	Ependymoma	0.00959028475660249
DB00641	Simvastatin	DOID:707	Lymphoma, B-Cell	0.00951648863380815
DB00928	Azacitidine	DOID:285	Leukemia, Hairy Cell	0.009494311742388
DB00242	Cladribine	DOID:285	Leukemia, Hairy Cell	0.00949027327697281
DB00970	Dactinomycin	DOID:3247	Rhabdomyosarcoma	0.00948983478587272
DB00262	Carmustine	DOID:4844	Ependymoma	0.00948570629687183
DB00783	Estradiol	DOID:0050902	Medulloblastoma	0.00948311172585557
DB00741	Hydrocortisone	DOID:3247	Rhabdomyosarcoma	0.00946395535023513
DB00987	Cytarabine	DOID:0050902	Medulloblastoma	0.0094575449474834
DB02546	Vorinostat	DOID:0050902	Medulloblastoma	0.00945335560348991
DB01006	Letrozole	DOID:5119	Ovarian Cysts	0.00945188272748075
DB00531	Cyclophosphamide	DOID:0050902	Medulloblastoma	0.00944936786236815
DB01268	Sunitinib	DOID:169	Neuroendocrine Tumors	0.00943357092639817
DB00755	Tretinoin	DOID:0050902	Medulloblastoma	0.00942905424042938
DB00773	Etoposide	DOID:707	Lymphoma, B-Cell	0.00941192489745733
DB00563	Methotrexate	DOID:707	Lymphoma, B-Cell	0.00939860534160795
DB00313	Valproic Acid	DOID:3247	Rhabdomyosarcoma	0.00939814581239017
DB00398	Sorafenib	DOID:0050902	Medulloblastoma	0.00939742930438169
DB01041	Thalidomide	DOID:4844	Ependymoma	0.00938685551656436
DB00773	Etoposide	DOID:3247	Rhabdomyosarcoma	0.00936245583687566
DB00563	Methotrexate	DOID:3247	Rhabdomyosarcoma	0.00934913628128874
DB01229	Paclitaxel	DOID:169	Neuroendocrine Tumors	0.009343001516791
DB00635	Prednisone	DOID:707	Lymphoma, B-Cell	0.00932024374296513
DB01168	Procarbazine	DOID:707	Lymphoma, B-Cell	0.00930159451315009
DB09110	Mesna	DOID:3247	Rhabdomyosarcoma	0.00929655371965003
DB01181	Ifosfamide	DOID:707	Lymphoma, B-Cell	0.00928722532588554
DB00688	Mycophenolic Acid	DOID:707	Lymphoma, B-Cell	0.00926656205331565
DB00396	Progesterone	DOID:5119	Ovarian Cysts	0.0092652799341346
DB00675	Tamoxifen	DOID:5119	Ovarian Cysts	0.00926376707168018
DB00997	Doxorubicin	DOID:707	Lymphoma, B-Cell	0.00924196863590952
DB01181	Ifosfamide	DOID:3247	Rhabdomyosarcoma	0.00923775626542155
DB00541	Vincristine	DOID:707	Lymphoma, B-Cell	0.00923748968335845
DB00853	Temozolomide	DOID:0050902	Medulloblastoma	0.00919800896762311
DB00997	Doxorubicin	DOID:3247	Rhabdomyosarcoma	0.00919249957542444
DB00541	Vincristine	DOID:3247	Rhabdomyosarcoma	0.00918802062270395
DB01590	Everolimus	DOID:169	Neuroendocrine Tumors	0.00917426599104719
DB01042	Melphalan	DOID:707	Lymphoma, B-Cell	0.00913502063282355
DB03496	alvocidib	DOID:707	Lymphoma, B-Cell	0.00910029678149014
DB00958	Carboplatin	DOID:169	Neuroendocrine Tumors	0.00909987550078827
DB01008	Busulfan	DOID:707	Lymphoma, B-Cell	0.0090969912397023
DB00188	Bortezomib	DOID:707	Lymphoma, B-Cell	0.00909198988322001
DB01042	Melphalan	DOID:3247	Rhabdomyosarcoma	0.00908555157230449
DB00515	Cisplatin	DOID:3247	Rhabdomyosarcoma	0.0090848466881339
DB00993	Azathioprine	DOID:707	Lymphoma, B-Cell	0.00906710117595021
DB00104	Octreotide	DOID:169	Neuroendocrine Tumors	0.0090490493638402
DB00242	Cladribine	DOID:707	Lymphoma, B-Cell	0.00904864362901735
DB00864	Tacrolimus	DOID:707	Lymphoma, B-Cell	0.00904692177102405
DB00188	Bortezomib	DOID:3247	Rhabdomyosarcoma	0.00904252082269606
DB11663	2-(1H-indazol-4-yl)-6-(4-methanesulfonylpiperazin-1-ylmethyl)-4-morpholin-4-ylthieno(3,2-d)pyrimidine	DOID:707	Lymphoma, B-Cell	0.00898425501591758
DB14574	Cobalt	DOID:3247	Rhabdomyosarcoma	0.00896166363417848
DB00987	Cytarabine	DOID:707	Lymphoma, B-Cell	0.00895140842932494
DB02546	Vorinostat	DOID:707	Lymphoma, B-Cell	0.00894721908522687
DB00531	Cyclophosphamide	DOID:707	Lymphoma, B-Cell	0.00894323134413975
DB11663	2-(1H-indazol-4-yl)-6-(4-methanesulfonylpiperazin-1-ylmethyl)-4-morpholin-4-ylthieno(3,2-d)pyrimidine	DOID:3247	Rhabdomyosarcoma	0.00893478595536699
DB00783	Estradiol	DOID:3247	Rhabdomyosarcoma	0.00892750614713654
DB02709	Resveratrol	DOID:707	Lymphoma, B-Cell	0.00890914656983542
DB00987	Cytarabine	DOID:3247	Rhabdomyosarcoma	0.00890193936879412
DB00531	Cyclophosphamide	DOID:3247	Rhabdomyosarcoma	0.00889376228375303
DB01262	Decitabine	DOID:3247	Rhabdomyosarcoma	0.00888528987139069
DB00755	Tretinoin	DOID:3247	Rhabdomyosarcoma	0.00887344866187599
DB00783	Estradiol	DOID:5119	Ovarian Cysts	0.00886176188724351
DB01188	Ciclopirox	DOID:3247	Rhabdomyosarcoma	0.00884317450029036
DB00762	Irinotecan	DOID:3247	Rhabdomyosarcoma	0.00881903708434083
DB00860	Prednisolone	DOID:707	Lymphoma, B-Cell	0.00876557371970764
DB00851	Dacarbazine	DOID:3247	Rhabdomyosarcoma	0.00872720519897062
DB12881	indole-3-carbinol	DOID:5119	Ovarian Cysts	0.00867817665919544
DB00570	Vinblastine	DOID:3247	Rhabdomyosarcoma	0.00866805531444691
DB01204	Mitoxantrone	DOID:3247	Rhabdomyosarcoma	0.00862038350738835
DB00050	cetrorelix	DOID:9538	Multiple Myeloma	0.0085395632257823
DB01420	Testosterone Propionate	DOID:299	Adenocarcinoma	0.00840205844895257
DB06287	temsirolimus	DOID:13515	Tuberous Sclerosis	0.00836066121222333
DB15304	Carrageenan	DOID:3355	Fibrosarcoma	0.00827824756289262
DB01590	Everolimus	DOID:13515	Tuberous Sclerosis	0.00822242981468956
DB00352	Thioguanine	DOID:9119	Leukemia, Myeloid, Acute	0.00809358929596392
DB00877	Sirolimus	DOID:13515	Tuberous Sclerosis	0.00786502329400295
DB00741	Hydrocortisone	DOID:8584	Burkitt Lymphoma	0.00761467480898402
DB04942	tamibarotene	DOID:9538	Multiple Myeloma	0.00754186798055077
DB00773	Etoposide	DOID:8584	Burkitt Lymphoma	0.00751317529568495
DB00563	Methotrexate	DOID:8584	Burkitt Lymphoma	0.00749985573995458
DB02375	myricetin	DOID:3068	Glioblastoma	0.00746884532358692
DB01234	Dexamethasone	DOID:8584	Burkitt Lymphoma	0.00746767305081385
DB09110	Mesna	DOID:8584	Burkitt Lymphoma	0.0074472731784047
DB00635	Prednisone	DOID:8584	Burkitt Lymphoma	0.0074214941409516
DB01181	Ifosfamide	DOID:8584	Burkitt Lymphoma	0.00738847572409361
DB00650	Leucovorin	DOID:8584	Burkitt Lymphoma	0.00736612656715983
DB00997	Doxorubicin	DOID:8584	Burkitt Lymphoma	0.00734321903403855
DB00541	Vincristine	DOID:8584	Burkitt Lymphoma	0.00733874008154477
DB00842	Oxazepam	DOID:687	Hepatoblastoma	0.00732474105610802
DB00252	Phenytoin	DOID:687	Hepatoblastoma	0.00724783195016475
DB01169	Arsenic Trioxide	DOID:8584	Burkitt Lymphoma	0.00723760207010836
DB01042	Melphalan	DOID:8584	Burkitt Lymphoma	0.00723627103109202
DB13811	oblimersen	DOID:707	Lymphoma, B-Cell	0.00723545619519526
DB04865	Homoharringtonine	DOID:0060058	Lymphoma	0.00715345447115755
DB00987	Cytarabine	DOID:8584	Burkitt Lymphoma	0.00705265882760008
DB00531	Cyclophosphamide	DOID:8584	Burkitt Lymphoma	0.00704448174237181
DB00544	Fluorouracil	DOID:687	Hepatoblastoma	0.00704259163271546
DB00860	Prednisolone	DOID:8584	Burkitt Lymphoma	0.00686682411783045
DB00515	Cisplatin	DOID:687	Hepatoblastoma	0.00682730216712633
DB02709	Resveratrol	DOID:8541	Sezary Syndrome	0.00679992790641169
DB00694	Daunorubicin	DOID:8584	Burkitt Lymphoma	0.00671487140913872
DB01174	Phenobarbital	DOID:687	Hepatoblastoma	0.00667460638474669
DB01700	AICA ribonucleotide	DOID:3068	Glioblastoma	0.00657529652772303
DB04106	fotemustine	DOID:3068	Glioblastoma	0.00644564999263973
DB00661	Verapamil	DOID:687	Hepatoblastoma	0.00642741434852877
DB00328	Indomethacin	DOID:350	Dermatofibrosarcoma	0.00629327970259384
DB00842	Oxazepam	DOID:3172	Adenoma	0.00626770705947609
DB01582	Sulfamethazine	DOID:3172	Adenoma	0.00625015362121088
DB04630	Aldosterone	DOID:3172	Adenoma	0.00621005532941553
DB05109	Trabectedin	DOID:4235	Sarcoma	0.00618610447127675
DB00227	Lovastatin	DOID:4235	Sarcoma	0.0061593794179
DB00428	Streptozocin	DOID:4235	Sarcoma	0.00614276415326075
DB01248	Docetaxel	DOID:4235	Sarcoma	0.00611850345399255
DB00773	Etoposide	DOID:4235	Sarcoma	0.00609692584497566
DB06510	muraglitazar	DOID:3172	Adenoma	0.00608599417487919
DB00563	Methotrexate	DOID:4235	Sarcoma	0.00608360628928838
DB00175	Pravastatin	DOID:3172	Adenoma	0.00608216904689261
DB01229	Paclitaxel	DOID:4235	Sarcoma	0.00607898964320962
DB00603	Medroxyprogesterone Acetate	DOID:4235	Sarcoma	0.00606171707172586
DB00712	Flurbiprofen	DOID:3172	Adenoma	0.00605414234227773
DB00158	Folic Acid	DOID:3172	Adenoma	0.00605289575158528
DB00544	Fluorouracil	DOID:4235	Sarcoma	0.00603460616172934
DB09110	Mesna	DOID:4235	Sarcoma	0.00603102372772528
DB00898	Ethanol	DOID:3172	Adenoma	0.00602359484925928
DB14513	Magnesium	DOID:3172	Adenoma	0.0060162165508859
DB00603	Medroxyprogesterone Acetate	DOID:3172	Adenoma	0.00601266854618031
DB00927	Famotidine	DOID:3172	Adenoma	0.00600907146848238
DB01234	Dexamethasone	DOID:3172	Adenoma	0.00600237507453237
DB01181	Ifosfamide	DOID:4235	Sarcoma	0.00597222627343362
DB00650	Leucovorin	DOID:4235	Sarcoma	0.0059498771163866
DB01065	Melatonin	DOID:3172	Adenoma	0.0059492789718578
DB00997	Doxorubicin	DOID:4235	Sarcoma	0.00592696958340609
DB00996	Gabapentin	DOID:3172	Adenoma	0.00592139873092305
DB11672	Curcumin	DOID:4235	Sarcoma	0.00590012846623188
DB00917	Dinoprostone	DOID:4235	Sarcoma	0.00588536833124519
DB01094	hesperetin	DOID:299	Adenocarcinoma	0.00588348190890729
DB00945	Aspirin	DOID:3172	Adenoma	0.00585936242662831
DB11672	Curcumin	DOID:3172	Adenoma	0.00585107994060417
DB00201	Caffeine	DOID:4235	Sarcoma	0.00584077822929573
DB00958	Carboplatin	DOID:4235	Sarcoma	0.00583586362682541
DB01200	Bromocriptine	DOID:3172	Adenoma	0.00582940896765959
DB01406	Danazol	DOID:3172	Adenoma	0.00582426984441685
DB00515	Cisplatin	DOID:4235	Sarcoma	0.00581931669617884
DB06825	Triptorelin Pamoate	DOID:299	Adenocarcinoma	0.00580916303974253
DB00201	Caffeine	DOID:3172	Adenoma	0.00579172970350016
DB02994	Cacodylic Acid	DOID:3172	Adenoma	0.00578701365630339
DB01393	Bezafibrate	DOID:3172	Adenoma	0.00576849696513636
DB12116	epigallocatechin gallate	DOID:3172	Adenoma	0.00575216001628885
DB00293	raltitrexed	DOID:299	Adenocarcinoma	0.00573904598610885
DB00928	Azacitidine	DOID:4235	Sarcoma	0.00573768304187271
DB00104	Octreotide	DOID:3172	Adenoma	0.00573598896420811
DB13182	daidzein	DOID:299	Adenocarcinoma	0.00572539281342353
DB00763	Methimazole	DOID:3172	Adenoma	0.00571172214561021
DB08895	tofacitinib	DOID:3172	Adenoma	0.00570509684045371
DB00995	Auranofin	DOID:3172	Adenoma	0.00570342848569359
DB08398	2-amino-1-methyl-6-phenylimidazo(4,5-b)pyridine	DOID:3172	Adenoma	0.00570333732241267
DB13178	Inositol	DOID:3172	Adenoma	0.0057033103514663
DB04066	trans-3-(4'-hydroxyphenyl)-2-propenoic acid	DOID:299	Adenocarcinoma	0.0057021444044789
DB00309	Vindesine	DOID:4235	Sarcoma	0.00569567826325688
DB11082	Coal Tar	DOID:3172	Adenoma	0.0056928249943473
DB08809	Dichloroacetic Acid	DOID:3172	Adenoma	0.00567499669720738
DB00183	Pentagastrin	DOID:299	Adenocarcinoma	0.00567219804705153
DB08059	Wortmannin	DOID:299	Adenocarcinoma	0.00565364708446124
DB00428	Streptozocin	DOID:299	Adenocarcinoma	0.00564378548755594
DB00655	Estrone	DOID:299	Adenocarcinoma	0.00564154809140492
DB00313	Valproic Acid	DOID:299	Adenocarcinoma	0.00563363715475361
DB00554	Piroxicam	DOID:3172	Adenoma	0.00563348535843276
DB00361	Vinorelbine	DOID:299	Adenocarcinoma	0.00563015700538226
DB00531	Cyclophosphamide	DOID:4235	Sarcoma	0.00562823229160701
DB01248	Docetaxel	DOID:299	Adenocarcinoma	0.00561952478821713
DB01174	Phenobarbital	DOID:3172	Adenoma	0.00561757238835979
DB00624	Testosterone	DOID:299	Adenocarcinoma	0.00561720261861341
DB00530	Erlotinib Hydrochloride	DOID:299	Adenocarcinoma	0.0056116876358807
DB01030	Topotecan	DOID:299	Adenocarcinoma	0.00561034262417025
DB07232	veliparib	DOID:299	Adenocarcinoma	0.0056046345285654
DB00773	Etoposide	DOID:299	Adenocarcinoma	0.0055979471789822
DB00795	Sulfasalazine	DOID:139	Papilloma	0.00558990147166981
DB00563	Methotrexate	DOID:299	Adenocarcinoma	0.00558462762341304
DB04930	Permethrin	DOID:3172	Adenoma	0.00558075388563627
DB01229	Paclitaxel	DOID:299	Adenocarcinoma	0.00558001097718418
DB06510	muraglitazar	DOID:139	Papilloma	0.00556750945269101
DB00396	Progesterone	DOID:299	Adenocarcinoma	0.00556651553606134
DB00675	Tamoxifen	DOID:299	Adenocarcinoma	0.00556500267386227
DB00603	Medroxyprogesterone Acetate	DOID:299	Adenocarcinoma	0.0055627384058705
DB02709	Resveratrol	DOID:3172	Adenoma	0.00554509899159593
DB00499	Flutamide	DOID:299	Adenocarcinoma	0.00554351204594682
DB00780	Phenelzine	DOID:3172	Adenoma	0.00553814166492804
DB00544	Fluorouracil	DOID:299	Adenocarcinoma	0.00553562749580026
DB04743	nimesulide	DOID:299	Adenocarcinoma	0.0055320925196005
DB12418	Saccharin	DOID:299	Adenocarcinoma	0.00551526009174162
DB00328	Indomethacin	DOID:3172	Adenoma	0.0055117036208867
DB00890	Dienestrol	DOID:299	Adenocarcinoma	0.00551153572413919
DB00445	Epirubicin	DOID:4235	Sarcoma	0.00551096649151449
DB00605	Sulindac	DOID:3172	Adenoma	0.00550868123468494
DB00635	Prednisone	DOID:299	Adenocarcinoma	0.00550626602441805
DB01065	Melatonin	DOID:299	Adenocarcinoma	0.00549934883179358
DB01168	Procarbazine	DOID:299	Adenocarcinoma	0.00548761679483871
DB00951	Isoniazid	DOID:299	Adenocarcinoma	0.00547940304608384
DB01181	Ifosfamide	DOID:299	Adenocarcinoma	0.00547324760748989
DB00996	Gabapentin	DOID:299	Adenocarcinoma	0.00547146859081081
DB03843	Formaldehyde	DOID:3172	Adenoma	0.00546951503995306
DB12298	5-hydroxymethylfurfural	DOID:139	Papilloma	0.00546370908501491
DB04743	nimesulide	DOID:139	Papilloma	0.00546353793751607
DB00851	Dacarbazine	DOID:4235	Sarcoma	0.00546167520678996
DB00650	Leucovorin	DOID:299	Adenocarcinoma	0.00545089845056944
DB04827	Urethane	DOID:3172	Adenoma	0.00545080014143638
DB12418	Saccharin	DOID:139	Papilloma	0.00544670550990499
DB00997	Doxorubicin	DOID:299	Adenocarcinoma	0.0054279909177377
DB00541	Vincristine	DOID:299	Adenocarcinoma	0.00542351196501965
DB00945	Aspirin	DOID:299	Adenocarcinoma	0.00540943228648814
DB09276	Gold Sodium Thiomalate	DOID:3172	Adenoma	0.00539529800675397
DB07706	2-hydroxyestradiol	DOID:299	Adenocarcinoma	0.00538954417690073
DB03568	Butyric Acid	DOID:299	Adenocarcinoma	0.00538880037334753
DB06774	Capsaicin	DOID:139	Papilloma	0.00538195135207385
DB11152	Trichloroacetic Acid	DOID:3172	Adenoma	0.00536063996366563
DB01645	Genistein	DOID:299	Adenocarcinoma	0.00535811921701822
DB00126	Ascorbic Acid	DOID:139	Papilloma	0.00535808119428348
DB00317	Gefitinib	DOID:299	Adenocarcinoma	0.00535402594761168
DB01436	alfacalcidol	DOID:299	Adenocarcinoma	0.00535243018708774
DB00201	Caffeine	DOID:299	Adenocarcinoma	0.00534179956336665
DB00958	Carboplatin	DOID:299	Adenocarcinoma	0.00533688496109884
DB01483	Barbital	DOID:139	Papilloma	0.0053308071854503
DB00853	Temozolomide	DOID:3172	Adenoma	0.0053278248715851
DB00357	Aminoglutethimide	DOID:299	Adenocarcinoma	0.00532699435848781
DB01169	Arsenic Trioxide	DOID:299	Adenocarcinoma	0.00532237395370182
DB01042	Melphalan	DOID:299	Adenocarcinoma	0.005321042914586
DB00515	Cisplatin	DOID:299	Adenocarcinoma	0.0053203380304163
DB00262	Carmustine	DOID:299	Adenocarcinoma	0.00531893350537337
DB00482	Celecoxib	DOID:299	Adenocarcinoma	0.00531384254913457
DB01005	Hydroxyurea	DOID:299	Adenocarcinoma	0.00530322090373224
DB00882	Clomiphene	DOID:299	Adenocarcinoma	0.00529375555493815
DB00104	Octreotide	DOID:299	Adenocarcinoma	0.00528605882400889
DB02994	Cacodylic Acid	DOID:139	Papilloma	0.00526852893419781
DB00763	Methimazole	DOID:299	Adenocarcinoma	0.00526179200537101
DB08398	2-amino-1-methyl-6-phenylimidazo(4,5-b)pyridine	DOID:299	Adenocarcinoma	0.00525340718197763
DB00993	Azathioprine	DOID:299	Adenocarcinoma	0.00525312345732364
DB08865	Crizotinib	DOID:299	Adenocarcinoma	0.00523988568447951
DB06767	Ammonium Chloride	DOID:139	Papilloma	0.00523714594611845
DB13853	Anethole Trithione	DOID:299	Adenocarcinoma	0.00523321349471327
DB06732	beta-Naphthoflavone	DOID:3172	Adenoma	0.00522590044399472
DB01380	Cortisone	DOID:299	Adenocarcinoma	0.0052240527008842
DB00257	Clotrimazole	DOID:299	Adenocarcinoma	0.0052098143280017
DB00309	Vindesine	DOID:299	Adenocarcinoma	0.00519669959741619
DB01174	Phenobarbital	DOID:299	Adenocarcinoma	0.00516764224805842
DB01101	Capecitabine	DOID:299	Adenocarcinoma	0.00516726763127261
DB06724	Calcium Carbonate	DOID:299	Adenocarcinoma	0.00516702523219935
DB00812	Phenylbutazone	DOID:139	Papilloma	0.00516361897070759
DB00783	Estradiol	DOID:299	Adenocarcinoma	0.00516299748933856
DB08809	Dichloroacetic Acid	DOID:139	Papilloma	0.00515651197498922
DB00255	Diethylstilbestrol	DOID:299	Adenocarcinoma	0.00514548508363742
DB00291	Chlorambucil	DOID:299	Adenocarcinoma	0.0051453253123943
DB02546	Vorinostat	DOID:299	Adenocarcinoma	0.00513324136710434
DB06543	astaxanthine	DOID:299	Adenocarcinoma	0.0051317910674593
DB00441	gemcitabine	DOID:299	Adenocarcinoma	0.00513063552300873
DB00531	Cyclophosphamide	DOID:299	Adenocarcinoma	0.00512925362585069
DB00977	Ethinyl Estradiol	DOID:299	Adenocarcinoma	0.005128309077
DB11716	Misonidazole	DOID:299	Adenocarcinoma	0.00511581576677177
DB05076	Fenretinide	DOID:299	Adenocarcinoma	0.00509797752705808
DB02709	Resveratrol	DOID:299	Adenocarcinoma	0.00509516885137139
DB15588	ursolic acid	DOID:139	Papilloma	0.00508479270564742
DB01188	Ciclopirox	DOID:299	Adenocarcinoma	0.00507866584248216
DB00276	Amsacrine	DOID:299	Adenocarcinoma	0.00507245682001355
DB00328	Indomethacin	DOID:299	Adenocarcinoma	0.00506177348059643
DB04365	Arecoline	DOID:139	Papilloma	0.00506164895769377
DB11091	Hydrogen Peroxide	DOID:139	Papilloma	0.00506132576248496
DB00531	Cyclophosphamide	DOID:139	Papilloma	0.00506069904396565
DB09153	Sodium Chloride	DOID:299	Adenocarcinoma	0.00506015962521066
DB00605	Sulindac	DOID:299	Adenocarcinoma	0.0050587510945732
DB00762	Irinotecan	DOID:299	Adenocarcinoma	0.00505452842632524
DB09096	Benzoyl Peroxide	DOID:139	Papilloma	0.00505316811448674
DB01390	Sodium Bicarbonate	DOID:139	Papilloma	0.00504585657118538
DB03843	Formaldehyde	DOID:299	Adenocarcinoma	0.00501958489996344
DB00305	Mitomycin	DOID:299	Adenocarcinoma	0.0050133592215542
DB04827	Urethane	DOID:299	Adenocarcinoma	0.00500087000117809
DB10345	Dust	DOID:139	Papilloma	0.00499449724672772
DB01592	Iron	DOID:139	Papilloma	0.00498509407783264
DB11529	Melengestrol Acetate	DOID:299	Adenocarcinoma	0.00497272588032492
DB00851	Dacarbazine	DOID:299	Adenocarcinoma	0.00496269654094793
DB00860	Prednisolone	DOID:299	Adenocarcinoma	0.00495159600121918
DB01151	Desipramine	DOID:299	Adenocarcinoma	0.00495020349248641
DB04944	acadesine	DOID:1040	Leukemia, Lymphocytic, Chronic, B-Cell	0.00494485283489575
DB01050	Ibuprofen	DOID:299	Adenocarcinoma	0.00493582467895369
DB00007	Leuprolide	DOID:299	Adenocarcinoma	0.00490283998431316
DB00322	Floxuridine	DOID:299	Adenocarcinoma	0.00488411582377178
DB00526	Oxaliplatin	DOID:299	Adenocarcinoma	0.00488352734197316
DB01132	Pioglitazone	DOID:139	Papilloma	0.00486460973606427
DB03419	Uracil	DOID:139	Papilloma	0.00485657818101791
DB05294	N-(4-bromo-2-fluorophenyl)-6-methoxy-7-((1-methylpiperidin-4-yl)methoxy)quinazolin-4-amine	DOID:299	Adenocarcinoma	0.0048305523705585
DB00694	Daunorubicin	DOID:299	Adenocarcinoma	0.00479964329237202
DB03733	ethylene dichloride	DOID:3172	Adenoma	0.00474812565377868
DB00563	Methotrexate	DOID:4928	Cholangiocarcinoma	0.00455506641733104
DB00137	Lutein	DOID:11612	Polycystic Ovary Syndrome	0.00453259149928285
DB01065	Melatonin	DOID:4928	Cholangiocarcinoma	0.00446978762579996
DB06810	Plicamycin	DOID:3247	Rhabdomyosarcoma	0.00445649532246416
DB00262	Carmustine	DOID:4928	Cholangiocarcinoma	0.00428937229906666
DB05088	tetrathiomolybdate	DOID:2645	Mesothelioma	0.00424302250191698
DB01041	Thalidomide	DOID:4928	Cholangiocarcinoma	0.00419052151896125
DB01701	propylene dichloride	DOID:4928	Cholangiocarcinoma	0.00417991437712477
DB01174	Phenobarbital	DOID:4928	Cholangiocarcinoma	0.00413808104203993
DB00480	Lenalidomide	DOID:0060060	Lymphoma, Non-Hodgkin	0.00368598519793027
DB00282	Pamidronate	DOID:9538	Multiple Myeloma	0.00330200180950467
DB11616	pirarubicin	DOID:9119	Leukemia, Myeloid, Acute	0.0032648464444268
DB00773	Etoposide	DOID:4440	Seminoma	0.00317554947827502
DB00313	Valproic Acid	DOID:9119	Leukemia, Myeloid, Acute	0.00307226643713519
DB01248	Docetaxel	DOID:9119	Leukemia, Myeloid, Acute	0.00305815407062492
DB00773	Etoposide	DOID:9119	Leukemia, Myeloid, Acute	0.0030365764614073
DB00563	Methotrexate	DOID:9119	Leukemia, Myeloid, Acute	0.00302325690597936
DB06174	Noscapine	DOID:3070	Glioma	0.00301961775547975
DB01229	Paclitaxel	DOID:9119	Leukemia, Myeloid, Acute	0.00301864025984065
DB11094	Vitamin D	DOID:9119	Leukemia, Myeloid, Acute	0.00300279369403088
DB00603	Medroxyprogesterone Acetate	DOID:9119	Leukemia, Myeloid, Acute	0.00300136768851055
DB01234	Dexamethasone	DOID:9119	Leukemia, Myeloid, Acute	0.00299107421682353
DB12025	triptolide	DOID:9119	Leukemia, Myeloid, Acute	0.00296775914923274
DB00635	Prednisone	DOID:9119	Leukemia, Myeloid, Acute	0.00294489530706431
DB00746	Deferoxamine	DOID:9119	Leukemia, Myeloid, Acute	0.00292575344310063
DB01181	Ifosfamide	DOID:9119	Leukemia, Myeloid, Acute	0.00291187689017523
DB00197	Troglitazone	DOID:9119	Leukemia, Myeloid, Acute	0.00290479981214718
DB00336	Nitrofurazone	DOID:4440	Seminoma	0.00290003603461873
DB00997	Doxorubicin	DOID:9119	Leukemia, Myeloid, Acute	0.0028666202001668
DB00541	Vincristine	DOID:9119	Leukemia, Myeloid, Acute	0.00286214124735949
DB00608	Chloroquine	DOID:9119	Leukemia, Myeloid, Acute	0.0028383765335591
DB08901	ponatinib	DOID:9119	Leukemia, Myeloid, Acute	0.00282770524232266
DB00252	Phenytoin	DOID:9538	Multiple Myeloma	0.00280808167101963
DB00727	Nitroglycerin	DOID:4928	Cholangiocarcinoma	0.0028074500751558
DB00523	Alitretinoin	DOID:9119	Leukemia, Myeloid, Acute	0.00280340152456481
DB00959	Methylprednisolone	DOID:9538	Multiple Myeloma	0.00278709232399475
DB00720	Clodronic Acid	DOID:9538	Multiple Myeloma	0.00277843373838114
DB00958	Carboplatin	DOID:9119	Leukemia, Myeloid, Acute	0.00277551424354615
DB00136	Calcitriol	DOID:9119	Leukemia, Myeloid, Acute	0.00276219019737577
DB01169	Arsenic Trioxide	DOID:9119	Leukemia, Myeloid, Acute	0.00276100323625526
DB01393	Bezafibrate	DOID:9119	Leukemia, Myeloid, Acute	0.00275719610724677
DB01005	Hydroxyurea	DOID:9119	Leukemia, Myeloid, Acute	0.00274185018615557
DB00437	Allopurinol	DOID:9119	Leukemia, Myeloid, Acute	0.00274104926312589
DB03496	alvocidib	DOID:9119	Leukemia, Myeloid, Acute	0.00272494834555202
DB01008	Busulfan	DOID:9119	Leukemia, Myeloid, Acute	0.00272164280372465
DB15334	biochanin A	DOID:3068	Glioblastoma	0.00271993922551526
DB00188	Bortezomib	DOID:9119	Leukemia, Myeloid, Acute	0.00271664144751503
DB01248	Docetaxel	DOID:9538	Multiple Myeloma	0.00268673864579581
DB08865	Crizotinib	DOID:9119	Leukemia, Myeloid, Acute	0.00267851496672565
DB01030	Topotecan	DOID:9538	Multiple Myeloma	0.00267755648174316
DB00928	Azacitidine	DOID:9119	Leukemia, Myeloid, Acute	0.00267733365868404
DB00242	Cladribine	DOID:9119	Leukemia, Myeloid, Acute	0.00267329519330371
DB00812	Phenylbutazone	DOID:9119	Leukemia, Myeloid, Acute	0.00267080283519293
DB00773	Etoposide	DOID:9538	Multiple Myeloma	0.00266516103693303
DB01041	Thalidomide	DOID:9119	Leukemia, Myeloid, Acute	0.00265871200765221
DB12429	2-(2-chloro-4-iodophenylamino)-N-cyclopropylmethoxy-3,4-difluorobenzamide	DOID:9119	Leukemia, Myeloid, Acute	0.00265742691546665
DB00481	Raloxifene Hydrochloride	DOID:9538	Multiple Myeloma	0.00265512297442248
DB01593	Zinc	DOID:9538	Multiple Myeloma	0.00265417652118048
DB00563	Methotrexate	DOID:9538	Multiple Myeloma	0.00265184148116358
DB04572	Thiotepa	DOID:9538	Multiple Myeloma	0.00265172747578289
DB01229	Paclitaxel	DOID:9538	Multiple Myeloma	0.00264722483502709
DB00675	Tamoxifen	DOID:9538	Multiple Myeloma	0.00263221653173228
DB00162	Vitamin A	DOID:9538	Multiple Myeloma	0.00263030607828572
DB01234	Dexamethasone	DOID:9538	Multiple Myeloma	0.00261965879229463
DB12025	triptolide	DOID:9538	Multiple Myeloma	0.00259634372447025
DB00987	Cytarabine	DOID:9119	Leukemia, Myeloid, Acute	0.00257605999346609
DB00635	Prednisone	DOID:9538	Multiple Myeloma	0.00257347988216948
DB00399	Zoledronic Acid	DOID:9538	Multiple Myeloma	0.00257008393091816
DB00531	Cyclophosphamide	DOID:9119	Leukemia, Myeloid, Acute	0.00256788290823361
DB01262	Decitabine	DOID:9119	Leukemia, Myeloid, Acute	0.00255941049593698
DB01168	Procarbazine	DOID:9538	Multiple Myeloma	0.00255483065252408
DB00755	Tretinoin	DOID:9119	Leukemia, Myeloid, Acute	0.00254756928668341
DB02709	Resveratrol	DOID:9119	Leukemia, Myeloid, Acute	0.00253379813393594
DB06774	Capsaicin	DOID:9538	Multiple Myeloma	0.0025177197919075
DB01188	Ciclopirox	DOID:9119	Leukemia, Myeloid, Acute	0.00251729512489994
DB00398	Sorafenib	DOID:9119	Leukemia, Myeloid, Acute	0.00251594435047851
DB00276	Amsacrine	DOID:9119	Leukemia, Myeloid, Acute	0.00251108610240112
DB00328	Indomethacin	DOID:9119	Leukemia, Myeloid, Acute	0.00250040276323514
DB00997	Doxorubicin	DOID:9538	Multiple Myeloma	0.0024952047751796
DB00762	Irinotecan	DOID:9119	Leukemia, Myeloid, Acute	0.00249315770900925
DB00541	Vincristine	DOID:9538	Multiple Myeloma	0.00249072582278308
DB11672	Curcumin	DOID:9538	Multiple Myeloma	0.00246836365833313
DB00917	Dinoprostone	DOID:9538	Multiple Myeloma	0.00245360352290101
DB00136	Calcitriol	DOID:9538	Multiple Myeloma	0.00239077477259152
DB00860	Prednisolone	DOID:9119	Leukemia, Myeloid, Acute	0.00239022528389875
DB01169	Arsenic Trioxide	DOID:9538	Multiple Myeloma	0.00238958781111663
DB01042	Melphalan	DOID:9538	Multiple Myeloma	0.00238825677208342
DB00515	Cisplatin	DOID:9538	Multiple Myeloma	0.00238755188792304
DB00262	Carmustine	DOID:9538	Multiple Myeloma	0.00238614736281305
DB00482	Celecoxib	DOID:9538	Multiple Myeloma	0.00238105640669194
DB01008	Busulfan	DOID:9538	Multiple Myeloma	0.00235022737872102
DB00188	Bortezomib	DOID:9538	Multiple Myeloma	0.00234522602248298
DB00928	Azacitidine	DOID:9538	Multiple Myeloma	0.00230591823379454
DB01204	Mitoxantrone	DOID:9119	Leukemia, Myeloid, Acute	0.00229450413192776
DB01041	Thalidomide	DOID:9538	Multiple Myeloma	0.00228729658291903
DB09073	palbociclib	DOID:9119	Leukemia, Myeloid, Acute	0.00228406542329494
DB04960	tipifarnib	DOID:9538	Multiple Myeloma	0.00227847631640453
DB00309	Vindesine	DOID:9538	Multiple Myeloma	0.00226391345509745
DB00694	Daunorubicin	DOID:9119	Leukemia, Myeloid, Acute	0.0022382725750205
DB11663	2-(1H-indazol-4-yl)-6-(4-methanesulfonylpiperazin-1-ylmethyl)-4-morpholin-4-ylthieno(3,2-d)pyrimidine	DOID:9538	Multiple Myeloma	0.00223749115553139
DB00987	Cytarabine	DOID:9538	Multiple Myeloma	0.00220464456877621
DB04930	Permethrin	DOID:9538	Multiple Myeloma	0.00219803760290159
DB00441	gemcitabine	DOID:9538	Multiple Myeloma	0.00219784938050437
DB00531	Cyclophosphamide	DOID:9538	Multiple Myeloma	0.00219646748362522
DB01262	Decitabine	DOID:9538	Multiple Myeloma	0.00218799507119581
DB00755	Tretinoin	DOID:9538	Multiple Myeloma	0.00217615386186275
DB02709	Resveratrol	DOID:9538	Multiple Myeloma	0.00216238270908863
DB00877	Sirolimus	DOID:9538	Multiple Myeloma	0.00212108278817789
DB00636	Clofibrate	DOID:3507	Dermatofibrosarcoma	0.00210600141537397
DB00682	Warfarin	DOID:9538	Multiple Myeloma	0.00208034637080921
DB04786	Suramin	DOID:9538	Multiple Myeloma	0.00205338183588076
DB00860	Prednisolone	DOID:9538	Multiple Myeloma	0.00201880985865353
DB01167	Itraconazole	DOID:9538	Multiple Myeloma	0.00188284106256796
DB11616	pirarubicin	DOID:2645	Mesothelioma	0.000971537619935389
DB00293	raltitrexed	DOID:2645	Mesothelioma	0.000884366444114923
DB00619	Imatinib Mesylate	DOID:2645	Mesothelioma	0.000794765235677439
DB00361	Vinorelbine	DOID:2645	Mesothelioma	0.000775477463400995
DB00530	Erlotinib Hydrochloride	DOID:2645	Mesothelioma	0.000757008094156117
DB00773	Etoposide	DOID:2645	Mesothelioma	0.000743267637048003
DB01229	Paclitaxel	DOID:2645	Mesothelioma	0.000725331435342355
DB06287	temsirolimus	DOID:2645	Mesothelioma	0.000694827306826781
DB12948	3,4-dihydroxybenzohydroxamic acid	DOID:3071	Gliosarcoma	0.000652043119168763
DB00399	Zoledronic Acid	DOID:2645	Mesothelioma	0.000648190531129508
DB06824	Trientine	DOID:2645	Mesothelioma	0.000647850410368619
DB00859	Penicillamine	DOID:2645	Mesothelioma	0.000591378137351203
DB00997	Doxorubicin	DOID:2645	Mesothelioma	0.000573311375846139
DB00255	Diethylstilbestrol	DOID:4468	Adenocarcinoma, Clear Cell	0.000572338041464601
DB00945	Aspirin	DOID:2645	Mesothelioma	0.000554752744743134
DB11672	Curcumin	DOID:2645	Mesothelioma	0.000546470258649276
DB00822	Disulfiram	DOID:2645	Mesothelioma	0.00053670851793973
DB00317	Gefitinib	DOID:2645	Mesothelioma	0.000499346405548703
DB13811	oblimersen	DOID:9538	Multiple Myeloma	0.000488692334605897
DB00958	Carboplatin	DOID:2645	Mesothelioma	0.000482205419051848
DB00515	Cisplatin	DOID:2645	Mesothelioma	0.000465658488293372
DB09130	Copper	DOID:2645	Mesothelioma	0.000459792714764692
DB00806	Pentoxifylline	DOID:0060061	Lymphoma, T-Cell, Cutaneous	0.000434138900388334
DB01041	Thalidomide	DOID:2645	Mesothelioma	0.000365403183057986
DB00554	Piroxicam	DOID:2645	Mesothelioma	0.0003288756762274
DB00563	Methotrexate	DOID:0060061	Lymphoma, T-Cell, Cutaneous	0.000313220703567194
DB00441	gemcitabine	DOID:2645	Mesothelioma	0.000275955980932427
DB00977	Ethinyl Estradiol	DOID:2645	Mesothelioma	0.000273629534986539
DB05076	Fenretinide	DOID:2645	Mesothelioma	0.000243297984953803
DB00398	Sorafenib	DOID:2645	Mesothelioma	0.000222635526196044
DB00877	Sirolimus	DOID:2645	Mesothelioma	0.000199189388670348
DB03057	Malondialdehyde	DOID:11612	Polycystic Ovary Syndrome	0.000188247866951916
DB11135	Selenium	DOID:2645	Mesothelioma	0.000131419542036756
DB01169	Arsenic Trioxide	DOID:0060061	Lymphoma, T-Cell, Cutaneous	5.0967033649027e-05
DB01206	Lomustine	DOID:3069	Astrocytoma	7.02773424342273e-06
DB00642	Pemetrexed	DOID:2645	Mesothelioma	-9.57554249404746e-06
DB00307	Bexarotene	DOID:0060061	Lymphoma, T-Cell, Cutaneous	-1.24110300934316e-05
DB13323	Trichloroethylene	DOID:3069	Astrocytoma	-1.93354828721543e-05
DB00242	Cladribine	DOID:0060061	Lymphoma, T-Cell, Cutaneous	-3.67410094230941e-05
DB00773	Etoposide	DOID:3069	Astrocytoma	-7.2794667854939e-05
DB02546	Vorinostat	DOID:0060061	Lymphoma, T-Cell, Cutaneous	-0.0001381655528956
DB01168	Procarbazine	DOID:3069	Astrocytoma	-0.000183125052142699
DB00541	Vincristine	DOID:3069	Astrocytoma	-0.00024722988185967
DB00515	Cisplatin	DOID:3069	Astrocytoma	-0.000350403816694836
DB00262	Carmustine	DOID:3069	Astrocytoma	-0.000351808341720453
DB00553	Methoxsalen	DOID:0060061	Lymphoma, T-Cell, Cutaneous	-0.000377013819935282
DB00563	Methotrexate	DOID:2513	Carcinoma, Basal Cell	-0.000434187976352987
DB01211	Clarithromycin	DOID:9538	Multiple Myeloma	-0.000561263016733995
DB00997	Doxorubicin	DOID:2513	Carcinoma, Basal Cell	-0.000590824682121141
DB01759	kojic acid	DOID:3172	Adenoma	-0.000591033820231526
DB00993	Azathioprine	DOID:2513	Carcinoma, Basal Cell	-0.000765692141984978
DB00853	Temozolomide	DOID:3069	Astrocytoma	-0.000792847115723486
DB04365	Arecoline	DOID:2513	Carcinoma, Basal Cell	-0.000888612059763996
DB00724	Imiquimod	DOID:2513	Carcinoma, Basal Cell	-0.000931864713337852
DB00252	Phenytoin	DOID:1040	Leukemia, Lymphocytic, Chronic, B-Cell	-0.00114692845619936
DB00134	Methionine	DOID:3070	Glioma	-0.00116353154087802
DB00959	Methylprednisolone	DOID:1040	Leukemia, Lymphocytic, Chronic, B-Cell	-0.00116791780314919
DB00741	Hydrocortisone	DOID:1040	Leukemia, Lymphocytic, Chronic, B-Cell	-0.00118834957698956
DB08828	HhAntag691	DOID:2513	Carcinoma, Basal Cell	-0.00125015035145438
DB01219	Dantrolene	DOID:1040	Leukemia, Lymphocytic, Chronic, B-Cell	-0.00126490224692512
DB06444	HU 211	DOID:3070	Glioma	-0.00126934252767931
DB00563	Methotrexate	DOID:1040	Leukemia, Lymphocytic, Chronic, B-Cell	-0.00130316864623527
DB00603	Medroxyprogesterone Acetate	DOID:1040	Leukemia, Lymphocytic, Chronic, B-Cell	-0.00132505786349847
DB11119	Sodium Iodide	DOID:3070	Glioma	-0.00136112195832007
DB00277	Theophylline	DOID:1040	Leukemia, Lymphocytic, Chronic, B-Cell	-0.00136344565206904
DB00641	Simvastatin	DOID:3070	Glioma	-0.00140421454409491
DB01206	Lomustine	DOID:3070	Glioma	-0.00142895587857463
DB01083	Orlistat	DOID:1040	Leukemia, Lymphocytic, Chronic, B-Cell	-0.00144539096578834
DB00619	Imatinib Mesylate	DOID:3070	Glioma	-0.00145728068227104
DB01248	Docetaxel	DOID:3070	Glioma	-0.00148720067153897
DB00530	Erlotinib Hydrochloride	DOID:3070	Glioma	-0.00149503782391093
DB00822	Disulfiram	DOID:1040	Leukemia, Lymphocytic, Chronic, B-Cell	-0.00149640820979614
DB03068	pyrimidin-2-one beta-ribofuranoside	DOID:9538	Multiple Myeloma	-0.00150299350787587
DB14001	alpha-Tocopherol	DOID:3070	Glioma	-0.00150462651495077
DB00773	Etoposide	DOID:3070	Glioma	-0.00150877828074193
DB00925	Phenoxybenzamine	DOID:1040	Leukemia, Lymphocytic, Chronic, B-Cell	-0.001514835077303
DB01593	Zinc	DOID:3070	Glioma	-0.00151976279632128
DB00563	Methotrexate	DOID:3070	Glioma	-0.00152209783641145
DB04572	Thiotepa	DOID:3070	Glioma	-0.00152221184158631
DB01229	Paclitaxel	DOID:3070	Glioma	-0.00152671448263721
DB00675	Tamoxifen	DOID:3070	Glioma	-0.00154172278576549
DB00564	Carbamazepine	DOID:1040	Leukemia, Lymphocytic, Chronic, B-Cell	-0.00155140397896282
DB01234	Dexamethasone	DOID:3070	Glioma	-0.00155428052553976
DB01169	Arsenic Trioxide	DOID:1040	Leukemia, Lymphocytic, Chronic, B-Cell	-0.00156542231573954
DB01393	Bezafibrate	DOID:1040	Leukemia, Lymphocytic, Chronic, B-Cell	-0.00156922944467831
DB00544	Fluorouracil	DOID:3070	Glioma	-0.00157109796397316
DB03496	alvocidib	DOID:1040	Leukemia, Lymphocytic, Chronic, B-Cell	-0.00160147720627625
DB01168	Procarbazine	DOID:3070	Glioma	-0.00161910866499439
DB00197	Troglitazone	DOID:3070	Glioma	-0.00164055492988703
DB02656	2-(4-morpholinyl)-8-phenyl-4H-1-benzopyran-4-one	DOID:3070	Glioma	-0.00164976343739688
DB00242	Cladribine	DOID:1040	Leukemia, Lymphocytic, Chronic, B-Cell	-0.00165313035879235
DB00650	Leucovorin	DOID:3070	Glioma	-0.00165582700908475
DB07352	Apigenin	DOID:3070	Glioma	-0.0016657115102854
DB01041	Thalidomide	DOID:1040	Leukemia, Lymphocytic, Chronic, B-Cell	-0.00166771354441454
DB00126	Ascorbic Acid	DOID:3070	Glioma	-0.00168008968356449
DB00541	Vincristine	DOID:3070	Glioma	-0.00168321349471824
DB04655	metoprine	DOID:299	Adenocarcinoma	-0.00170393638852852
DB00291	Chlorambucil	DOID:1040	Leukemia, Lymphocytic, Chronic, B-Cell	-0.00174247095709058
DB00987	Cytarabine	DOID:1040	Leukemia, Lymphocytic, Chronic, B-Cell	-0.00175036555837506
DB00531	Cyclophosphamide	DOID:1040	Leukemia, Lymphocytic, Chronic, B-Cell	-0.00175854264347387
DB00958	Carboplatin	DOID:3070	Glioma	-0.00176984049882113
DB00136	Calcitriol	DOID:3070	Glioma	-0.00178316454488227
DB01169	Arsenic Trioxide	DOID:3070	Glioma	-0.0017843515061884
DB01042	Melphalan	DOID:3070	Glioma	-0.00178568254517099
DB00515	Cisplatin	DOID:3070	Glioma	-0.00178638742943839
DB00262	Carmustine	DOID:3070	Glioma	-0.00178779195500002
DB06755	beta Carotene	DOID:3070	Glioma	-0.0018261759706988
DB00188	Bortezomib	DOID:3070	Glioma	-0.00182871329502411
DB00877	Sirolimus	DOID:1040	Leukemia, Lymphocytic, Chronic, B-Cell	-0.00183392733894118
DB01041	Thalidomide	DOID:3070	Glioma	-0.001886642734672
DB04690	Camptothecin	DOID:3070	Glioma	-0.00189256114266413
DB00252	Phenytoin	DOID:769	Neuroblastoma	-0.00190094387582242
DB12072	orantinib	DOID:3070	Glioma	-0.00191548219054739
DB00531	Cyclophosphamide	DOID:3070	Glioma	-0.00197747183409815
DB04216	Quercetin	DOID:3070	Glioma	-0.00199958585915906
DB02709	Resveratrol	DOID:3070	Glioma	-0.00201155660833631
DB01030	Topotecan	DOID:769	Neuroblastoma	-0.00203146906468589
DB01204	Mitoxantrone	DOID:1040	Leukemia, Lymphocytic, Chronic, B-Cell	-0.00203192141986409
DB00773	Etoposide	DOID:769	Neuroblastoma	-0.00204386450970208
DB00328	Indomethacin	DOID:3070	Glioma	-0.00204495197924316
DB00762	Irinotecan	DOID:3070	Glioma	-0.00205219703315153
DB04572	Thiotepa	DOID:769	Neuroblastoma	-0.00205729807072165
DB13950	Win 55212-2	DOID:3070	Glioma	-0.00206450906736945
DB00421	Spironolactone	DOID:11612	Polycystic Ovary Syndrome	-0.00207268511188909
DB12257	Platinum	DOID:769	Neuroblastoma	-0.00209255746050487
DB09110	Mesna	DOID:769	Neuroblastoma	-0.00210976662706359
DB01181	Ifosfamide	DOID:769	Neuroblastoma	-0.00216856408134182
DB00197	Troglitazone	DOID:769	Neuroblastoma	-0.00217564115922909
DB00997	Doxorubicin	DOID:769	Neuroblastoma	-0.00221382077133693
DB00541	Vincristine	DOID:769	Neuroblastoma	-0.00221829972395994
DB00853	Temozolomide	DOID:3070	Glioma	-0.00222883072842929
DB00958	Carboplatin	DOID:769	Neuroblastoma	-0.00230492672771555
DB11752	bryostatin 1	DOID:1040	Leukemia, Lymphocytic, Chronic, B-Cell	-0.00231876762884677
DB01169	Arsenic Trioxide	DOID:769	Neuroblastoma	-0.00231943773543943
DB01042	Melphalan	DOID:769	Neuroblastoma	-0.00232076877451749
DB00515	Cisplatin	DOID:769	Neuroblastoma	-0.00232147365861614
DB00482	Celecoxib	DOID:769	Neuroblastoma	-0.0023279691398619
DB01008	Busulfan	DOID:769	Neuroblastoma	-0.00235879816772845
DB00982	Isotretinoin	DOID:769	Neuroblastoma	-0.00236273224403229
DB00188	Bortezomib	DOID:769	Neuroblastoma	-0.00236379952404954
DB08865	Crizotinib	DOID:769	Neuroblastoma	-0.00240192600458534
DB00309	Vindesine	DOID:769	Neuroblastoma	-0.00244511209151523
DB00586	Diclofenac	DOID:769	Neuroblastoma	-0.00244631913318651
DB00531	Cyclophosphamide	DOID:769	Neuroblastoma	-0.00251255806310181
DB01262	Decitabine	DOID:769	Neuroblastoma	-0.00252103047516707
DB00762	Irinotecan	DOID:769	Neuroblastoma	-0.00258728326219738
DB06757	Manganese	DOID:3068	Glioblastoma	-0.00259001079976652
DB01268	Sunitinib	DOID:9253	Gastrointestinal Stromal Tumors	-0.00263057816659897
DB00619	Imatinib Mesylate	DOID:9253	Gastrointestinal Stromal Tumors	-0.00265171377594477
DB00851	Dacarbazine	DOID:769	Neuroblastoma	-0.00267911514764442
DB00853	Temozolomide	DOID:769	Neuroblastoma	-0.00276391695757018
DB06769	Bendamustine Hydrochloride	DOID:1037	Leukemia, Lymphoid	-0.00278897797992263
DB11663	2-(1H-indazol-4-yl)-6-(4-methanesulfonylpiperazin-1-ylmethyl)-4-morpholin-4-ylthieno(3,2-d)pyrimidine	DOID:9253	Gastrointestinal Stromal Tumors	-0.00313088125562723
DB00398	Sorafenib	DOID:9253	Gastrointestinal Stromal Tumors	-0.00322384348553718
DB13811	oblimersen	DOID:1040	Leukemia, Lymphocytic, Chronic, B-Cell	-0.00346631779258467
DB00681	Amphotericin B	DOID:3068	Glioblastoma	-0.00355737571760552
DB11175	picolinic acid	DOID:3172	Adenoma	-0.00393236779785912
DB06825	Triptorelin Pamoate	DOID:127	Choroid Neoplasms	-0.00419440514033777
DB00481	Raloxifene Hydrochloride	DOID:127	Choroid Neoplasms	-0.00441565906329001
DB00396	Progesterone	DOID:127	Choroid Neoplasms	-0.00443705264356932
DB00675	Tamoxifen	DOID:127	Choroid Neoplasms	-0.00443856550602019
DB00996	Gabapentin	DOID:127	Choroid Neoplasms	-0.00453209958931568
DB11672	Curcumin	DOID:127	Choroid Neoplasms	-0.00460241837960897
DB00302	Tranexamic Acid	DOID:127	Choroid Neoplasms	-0.00460657252592901
DB01406	Danazol	DOID:127	Choroid Neoplasms	-0.00462922847566329
DB00925	Phenoxybenzamine	DOID:127	Choroid Neoplasms	-0.00463060698789576
DB01645	Genistein	DOID:127	Choroid Neoplasms	-0.00464544896303966
DB00636	Clofibrate	DOID:127	Choroid Neoplasms	-0.00468264305935275
DB00213	Pantoprazole	DOID:9206	Barrett Esophagus	-0.00480431423851026
DB00783	Estradiol	DOID:127	Choroid Neoplasms	-0.00484057069071621
DB00255	Diethylstilbestrol	DOID:127	Choroid Neoplasms	-0.00485808309606874
DB01115	Nifedipine	DOID:127	Choroid Neoplasms	-0.00491447839724436
DB03843	Formaldehyde	DOID:127	Choroid Neoplasms	-0.00498398327998696
DB00007	Leuprolide	DOID:127	Choroid Neoplasms	-0.00510072819577491
DB09350	Piperonyl Butoxide	DOID:3172	Adenoma	-0.00521197935762731
DB00947	Fulvestrant	DOID:769	Neuroblastoma	-0.00582744072815135
DB01080	Vigabatrin	DOID:13515	Tuberous Sclerosis	-0.00583754661196341
DB12948	3,4-dihydroxybenzohydroxamic acid	DOID:0050902	Medulloblastoma	-0.00598038088436904
DB00477	Chlorpromazine	DOID:3070	Glioma	-0.00620302343440439
DB00220	Nelfinavir	DOID:3962	Adenocarcinoma, Follicular	-0.00654920529939719
DB00252	Phenytoin	DOID:0060060	Lymphoma, Non-Hodgkin	-0.00730280897454795
DB00959	Methylprednisolone	DOID:0060060	Lymphoma, Non-Hodgkin	-0.00732379832114873
DB00772	Malathion	DOID:0060060	Lymphoma, Non-Hodgkin	-0.0073503154191057
DB13323	Trichloroethylene	DOID:0060060	Lymphoma, Non-Hodgkin	-0.00739227042358338
DB00431	Hexachlorocyclohexane	DOID:0060060	Lymphoma, Non-Hodgkin	-0.00741049782345994
DB00624	Testosterone	DOID:0060060	Lymphoma, Non-Hodgkin	-0.00742647416907351
DB01030	Topotecan	DOID:0060060	Lymphoma, Non-Hodgkin	-0.00743333416369386
DB00773	Etoposide	DOID:0060060	Lymphoma, Non-Hodgkin	-0.00744572960863323
DB00563	Methotrexate	DOID:0060060	Lymphoma, Non-Hodgkin	-0.00745904916454522
DB04572	Thiotepa	DOID:0060060	Lymphoma, Non-Hodgkin	-0.00745916316965035
DB01229	Paclitaxel	DOID:0060060	Lymphoma, Non-Hodgkin	-0.00746366581052006
DB09110	Mesna	DOID:0060060	Lymphoma, Non-Hodgkin	-0.00751163172592241
DB00635	Prednisone	DOID:0060060	Lymphoma, Non-Hodgkin	-0.00753741076321647
DB01168	Procarbazine	DOID:0060060	Lymphoma, Non-Hodgkin	-0.00755605999295884
DB01181	Ifosfamide	DOID:0060060	Lymphoma, Non-Hodgkin	-0.00757042918019037
DB00650	Leucovorin	DOID:0060060	Lymphoma, Non-Hodgkin	-0.00759277833724471
DB00997	Doxorubicin	DOID:0060060	Lymphoma, Non-Hodgkin	-0.00761568587026852
DB00541	Vincristine	DOID:0060060	Lymphoma, Non-Hodgkin	-0.00762016482262419
DB00753	Isoflurane	DOID:3172	Adenoma	-0.0076553890603548
DB00444	Teniposide	DOID:0060060	Lymphoma, Non-Hodgkin	-0.00766684048029266
DB00290	Bleomycin	DOID:0060060	Lymphoma, Non-Hodgkin	-0.00768716719497987
DB00136	Calcitriol	DOID:0060060	Lymphoma, Non-Hodgkin	-0.00772011587278777
DB01042	Melphalan	DOID:0060060	Lymphoma, Non-Hodgkin	-0.00772263387342022
DB01143	Amifostine	DOID:0060060	Lymphoma, Non-Hodgkin	-0.00772356805712084
DB14085	Cadmium	DOID:0060060	Lymphoma, Non-Hodgkin	-0.00772536119134994
DB00437	Allopurinol	DOID:0060060	Lymphoma, Non-Hodgkin	-0.00774125680719397
DB01008	Busulfan	DOID:0060060	Lymphoma, Non-Hodgkin	-0.00776066326669468
DB00993	Azathioprine	DOID:0060060	Lymphoma, Non-Hodgkin	-0.00779055333040103
DB01041	Thalidomide	DOID:0060060	Lymphoma, Non-Hodgkin	-0.00782359406268497
DB00309	Vindesine	DOID:0060060	Lymphoma, Non-Hodgkin	-0.00784697719038065
DB00291	Chlorambucil	DOID:0060060	Lymphoma, Non-Hodgkin	-0.00789835147556552
DB00987	Cytarabine	DOID:0060060	Lymphoma, Non-Hodgkin	-0.00790624607668967
DB00441	gemcitabine	DOID:0060060	Lymphoma, Non-Hodgkin	-0.00791304126485982
DB00531	Cyclophosphamide	DOID:0060060	Lymphoma, Non-Hodgkin	-0.00791442316198322
DB02709	Resveratrol	DOID:0060060	Lymphoma, Non-Hodgkin	-0.00794850793633463
DB13424	DDT	DOID:0060060	Lymphoma, Non-Hodgkin	-0.00798806905206108
DB00445	Epirubicin	DOID:0060060	Lymphoma, Non-Hodgkin	-0.0080316889617378
DB00851	Dacarbazine	DOID:0060060	Lymphoma, Non-Hodgkin	-0.00808098024668526
DB00860	Prednisolone	DOID:0060060	Lymphoma, Non-Hodgkin	-0.00809208078645264
DB01204	Mitoxantrone	DOID:0060060	Lymphoma, Non-Hodgkin	-0.00818780193842363
DB00694	Daunorubicin	DOID:0060060	Lymphoma, Non-Hodgkin	-0.00824403349533577
DB11752	bryostatin 1	DOID:0060060	Lymphoma, Non-Hodgkin	-0.00847464814718581
DB00755	Tretinoin	DOID:9206	Barrett Esophagus	-0.00950704463567
DB01138	Sulfinpyrazone	DOID:9538	Multiple Myeloma	-0.00953560866318649
DB12445	nitroaspirin	DOID:9206	Barrett Esophagus	-0.009600056552046
DB00970	Dactinomycin	DOID:3068	Glioblastoma	-0.0101373252547843
DB01206	Lomustine	DOID:3068	Glioblastoma	-0.0101848818015604
DB00795	Sulfasalazine	DOID:3068	Glioblastoma	-0.0102041953292167
DB00313	Valproic Acid	DOID:3068	Glioblastoma	-0.0102290142279586
DB00624	Testosterone	DOID:3068	Glioblastoma	-0.010245448764147
DB01030	Topotecan	DOID:3068	Glioblastoma	-0.0102523087587221
DB02169	Okadaic Acid	DOID:3068	Glioblastoma	-0.0102595158332379
DB01229	Paclitaxel	DOID:3068	Glioblastoma	-0.0102826404055918
DB01234	Dexamethasone	DOID:3068	Glioblastoma	-0.0103102064482723
DB06287	temsirolimus	DOID:3068	Glioblastoma	-0.0103131445338001
DB13069	Nimustine	DOID:3068	Glioblastoma	-0.0103521716277553
DB00829	Diazepam	DOID:3068	Glioblastoma	-0.0103801240774426
DB06774	Capsaicin	DOID:3068	Glioblastoma	-0.010412145448786
DB00997	Doxorubicin	DOID:3068	Glioblastoma	-0.0104346604650783
DB00945	Aspirin	DOID:3068	Glioblastoma	-0.0104532190961528
DB11672	Curcumin	DOID:3068	Glioblastoma	-0.0104615015819691
DB00608	Chloroquine	DOID:3068	Glioblastoma	-0.0104629041314981
DB00444	Teniposide	DOID:3068	Glioblastoma	-0.0104858150751464
DB01645	Genistein	DOID:3068	Glioblastoma	-0.0105045321656454
DB00317	Gefitinib	DOID:3068	Glioblastoma	-0.0105086254350639
DB00958	Carboplatin	DOID:3068	Glioblastoma	-0.0105257664217065
DB01169	Arsenic Trioxide	DOID:3068	Glioblastoma	-0.0105402774290235
DB01042	Melphalan	DOID:3068	Glioblastoma	-0.0105416084681847
DB00515	Cisplatin	DOID:3068	Glioblastoma	-0.0105423133525418
DB00262	Carmustine	DOID:3068	Glioblastoma	-0.0105437178775496
DB00188	Bortezomib	DOID:3068	Glioblastoma	-0.0105846392178375
DB08865	Crizotinib	DOID:3068	Glioblastoma	-0.0106227656984004
DB01041	Thalidomide	DOID:3068	Glioblastoma	-0.0106425686575276
DB00309	Vindesine	DOID:3068	Glioblastoma	-0.0106659517853802
DB05424	Canertinib	DOID:3068	Glioblastoma	-0.0107535548635864
DB00755	Tretinoin	DOID:3068	Glioblastoma	-0.010753711378503
DB04216	Quercetin	DOID:3068	Glioblastoma	-0.0107555117822393
DB05076	Fenretinide	DOID:3068	Glioblastoma	-0.0107646738554257
DB02709	Resveratrol	DOID:3068	Glioblastoma	-0.0107674825313597
DB01115	Nifedipine	DOID:3068	Glioblastoma	-0.01077356159995
DB01373	Calcium	DOID:0060060	Lymphoma, Non-Hodgkin	-0.0107846024186942
DB00328	Indomethacin	DOID:3068	Glioblastoma	-0.0108008779021138
DB00762	Irinotecan	DOID:3068	Glioblastoma	-0.0108081229560835
DB00305	Mitomycin	DOID:3068	Glioblastoma	-0.010849292161252
DB00851	Dacarbazine	DOID:3068	Glioblastoma	-0.0108999548416766
DB12802	picropodophyllin	DOID:9538	Multiple Myeloma	-0.0109480523615364
DB00853	Temozolomide	DOID:3068	Glioblastoma	-0.0109847566514398
DB00627	Niacin	DOID:9119	Leukemia, Myeloid, Acute	-0.0114964476061639
DB00863	Ranitidine	DOID:9206	Barrett Esophagus	-0.0124009531409861
DB13014	hypericin	DOID:3068	Glioblastoma	-0.0127751422292233
DB09199	netoglitazone	DOID:9538	Multiple Myeloma	-0.0131369853437013
DB00909	Zonisamide	DOID:9538	Multiple Myeloma	-0.0133641692795988
DB01033	Mercaptopurine	DOID:9119	Leukemia, Myeloid, Acute	-0.0140624358015633
DB04868	4-methyl-N-(3-(4-methylimidazol-1-yl)-5-(trifluoromethyl)phenyl)-3-((4-pyridin-3-ylpyrimidin-2-yl)amino)benzamide	DOID:8552	Leukemia, Myelogenous, Chronic, BCR-ABL Positive	-0.0144565429446431
DB08889	carfilzomib	DOID:9538	Multiple Myeloma	-0.0146087448107124
DB09053	PCI 32765	DOID:1040	Leukemia, Lymphocytic, Chronic, B-Cell	-0.0151199898427748
DB08882	Linagliptin	DOID:5119	Ovarian Cysts	-0.0156695265950537
DB11251	Tocopherols	DOID:2645	Mesothelioma	-0.0160064763894985
DB00196	Fluconazole	DOID:3068	Glioblastoma	-0.0164476679137288
DB12948	3,4-dihydroxybenzohydroxamic acid	DOID:3070	Glioma	-0.0174072205806755
DB01394	Colchicine	DOID:9538	Multiple Myeloma	-0.0175042908411758
DB06179	darinaparsin	DOID:8543	Hodgkin Disease	-0.0178611843242238
DB06448	lonafarnib	DOID:9538	Multiple Myeloma	-0.0179693322724401
DB00970	Dactinomycin	DOID:2671	Carcinoma, Transitional Cell	-0.0184909582332393
DB00795	Sulfasalazine	DOID:2671	Carcinoma, Transitional Cell	-0.0185578283077295
DB00184	Nicotine	DOID:2671	Carcinoma, Transitional Cell	-0.0185801721750432
DB06510	muraglitazar	DOID:2671	Carcinoma, Transitional Cell	-0.0185802203265952
DB01219	Dantrolene	DOID:2671	Carcinoma, Transitional Cell	-0.0185933903389697
DB01248	Docetaxel	DOID:2671	Carcinoma, Transitional Cell	-0.0185967595731316
DB03783	Phenacetin	DOID:2671	Carcinoma, Transitional Cell	-0.018620658145012
DB00481	Raloxifene Hydrochloride	DOID:2671	Carcinoma, Transitional Cell	-0.018628375244464
DB00563	Methotrexate	DOID:2671	Carcinoma, Transitional Cell	-0.0186316567381066
DB04572	Thiotepa	DOID:2671	Carcinoma, Transitional Cell	-0.0186317707432988
DB01229	Paclitaxel	DOID:2671	Carcinoma, Transitional Cell	-0.0186362733841916
DB00675	Tamoxifen	DOID:2671	Carcinoma, Transitional Cell	-0.0186512816873608
DB09110	Mesna	DOID:2671	Carcinoma, Transitional Cell	-0.0186842392995019
DB12418	Saccharin	DOID:2671	Carcinoma, Transitional Cell	-0.0187010242696562
DB00635	Prednisone	DOID:2671	Carcinoma, Transitional Cell	-0.0187100183369418
DB01168	Procarbazine	DOID:2671	Carcinoma, Transitional Cell	-0.0187286675665482
DB00829	Diazepam	DOID:2671	Carcinoma, Transitional Cell	-0.0187337570560615
DB01181	Ifosfamide	DOID:2671	Carcinoma, Transitional Cell	-0.0187430367537904
DB00997	Doxorubicin	DOID:2671	Carcinoma, Transitional Cell	-0.018788293443714
DB01327	Cefazolin	DOID:2671	Carcinoma, Transitional Cell	-0.0187882972802396
DB00541	Vincristine	DOID:2671	Carcinoma, Transitional Cell	-0.0187927723963499
DB00338	Omeprazole	DOID:9206	Barrett Esophagus	-0.0187972882567971
DB00945	Aspirin	DOID:2671	Carcinoma, Transitional Cell	-0.0188068520747673
DB01483	Barbital	DOID:2671	Carcinoma, Transitional Cell	-0.0188169225939232
DB00698	Nitrofurantoin	DOID:2671	Carcinoma, Transitional Cell	-0.0188219856982406
DB00317	Gefitinib	DOID:2671	Carcinoma, Transitional Cell	-0.0188622584136651
DB00201	Caffeine	DOID:2671	Carcinoma, Transitional Cell	-0.0188744847979039
DB02994	Cacodylic Acid	DOID:2671	Carcinoma, Transitional Cell	-0.0188792008451704
DB00958	Carboplatin	DOID:2671	Carcinoma, Transitional Cell	-0.0188793994002046
DB00515	Cisplatin	DOID:2671	Carcinoma, Transitional Cell	-0.0188959463310741
DB14085	Cadmium	DOID:2671	Carcinoma, Transitional Cell	-0.0188979687650748
DB00437	Allopurinol	DOID:2671	Carcinoma, Transitional Cell	-0.0189138643805884
DB00188	Bortezomib	DOID:2671	Carcinoma, Transitional Cell	-0.0189382721964018
DB00537	Ciprofloxacin	DOID:2671	Carcinoma, Transitional Cell	-0.0189468338413521
DB00993	Azathioprine	DOID:2671	Carcinoma, Transitional Cell	-0.0189631609039385
DB00309	Vindesine	DOID:2671	Carcinoma, Transitional Cell	-0.0190195847640173
DB00318	Codeine	DOID:2671	Carcinoma, Transitional Cell	-0.019027140757717
DB01174	Phenobarbital	DOID:2671	Carcinoma, Transitional Cell	-0.0190486421132699
DB00291	Chlorambucil	DOID:2671	Carcinoma, Transitional Cell	-0.0190709590488334
DB00441	gemcitabine	DOID:2671	Carcinoma, Transitional Cell	-0.0190856488384887
DB00531	Cyclophosphamide	DOID:2671	Carcinoma, Transitional Cell	-0.0190870307354727
DB00181	Baclofen	DOID:2671	Carcinoma, Transitional Cell	-0.0191010376868865
DB00305	Mitomycin	DOID:2671	Carcinoma, Transitional Cell	-0.0192029251397994
DB00682	Warfarin	DOID:2671	Carcinoma, Transitional Cell	-0.0192031518482701
DB00860	Prednisolone	DOID:2671	Carcinoma, Transitional Cell	-0.0192646883600545
DB00570	Vinblastine	DOID:2671	Carcinoma, Transitional Cell	-0.0193127377049285
DB01204	Mitoxantrone	DOID:2671	Carcinoma, Transitional Cell	-0.0193604095119189
DB08633	O-(Chloroacetylcarbamoyl)fumagillol	DOID:2671	Carcinoma, Transitional Cell	-0.0193950275053001
DB11890	Cilengitide	DOID:3068	Glioblastoma	-0.0203787376113581
DB06809	plerixafor octahydrochloride	DOID:3068	Glioblastoma	-0.0205340718495784
DB01099	Flucytosine	DOID:3068	Glioblastoma	-0.0227151093646831
DB05260	gallium nitrate	DOID:0060060	Lymphoma, Non-Hodgkin	-0.0227446238506588
DB11617	Aclarubicin	DOID:9119	Leukemia, Myeloid, Acute	-0.0233380123471487
DB01698	Rutin	DOID:9538	Multiple Myeloma	-0.023381527282206
DB00448	Lansoprazole	DOID:9206	Barrett Esophagus	-0.0240627912667373
DB00594	Amiloride	DOID:2671	Carcinoma, Transitional Cell	-0.0252219857937197
DB06412	Oxymetholone	DOID:9119	Leukemia, Myeloid, Acute	-0.0258346695425401
DB06412	Oxymetholone	DOID:9538	Multiple Myeloma	-0.0262060849672568
DB02424	geldanamycin	DOID:3068	Glioblastoma	-0.0264935646343747
DB00583	Carnitine	DOID:0060060	Lymphoma, Non-Hodgkin	-0.0279611559218296
DB00252	Phenytoin	DOID:8543	Hodgkin Disease	-0.0286984911175532
DB00959	Methylprednisolone	DOID:8543	Hodgkin Disease	-0.0287194804642952
DB01206	Lomustine	DOID:8543	Hodgkin Disease	-0.0287615893495377
DB00428	Streptozocin	DOID:8543	Hodgkin Disease	-0.0287955734430963
DB00773	Etoposide	DOID:8543	Hodgkin Disease	-0.0288414117516664
DB00563	Methotrexate	DOID:8543	Hodgkin Disease	-0.0288547313074319
DB04572	Thiotepa	DOID:8543	Hodgkin Disease	-0.0288548453125142
DB00635	Prednisone	DOID:8543	Hodgkin Disease	-0.028933092906245
DB01168	Procarbazine	DOID:8543	Hodgkin Disease	-0.0289517421359397
DB01181	Ifosfamide	DOID:8543	Hodgkin Disease	-0.0289661113232191
DB00650	Leucovorin	DOID:8543	Hodgkin Disease	-0.0289884604800252
DB00997	Doxorubicin	DOID:8543	Hodgkin Disease	-0.0290113680130344
DB00541	Vincristine	DOID:8543	Hodgkin Disease	-0.0290158469657769
DB00444	Teniposide	DOID:8543	Hodgkin Disease	-0.0290625226231858
DB00888	Mechlorethamine	DOID:8543	Hodgkin Disease	-0.0290814078639619
DB00290	Bleomycin	DOID:8543	Hodgkin Disease	-0.029082849337978
DB01042	Melphalan	DOID:8543	Hodgkin Disease	-0.0291183160159614
DB00515	Cisplatin	DOID:8543	Hodgkin Disease	-0.0291190209004526
DB00262	Carmustine	DOID:8543	Hodgkin Disease	-0.0291204254255226
DB01008	Busulfan	DOID:8543	Hodgkin Disease	-0.0291563454097159
DB00309	Vindesine	DOID:8543	Hodgkin Disease	-0.0292426593333621
DB00987	Cytarabine	DOID:8543	Hodgkin Disease	-0.0293019282197087
DB00441	gemcitabine	DOID:8543	Hodgkin Disease	-0.0293087234079335
DB00531	Cyclophosphamide	DOID:8543	Hodgkin Disease	-0.0293101053048233
DB00445	Epirubicin	DOID:8543	Hodgkin Disease	-0.0294273711047009
DB00851	Dacarbazine	DOID:8543	Hodgkin Disease	-0.0294766623896332
DB00860	Prednisolone	DOID:8543	Hodgkin Disease	-0.0294877629294166
DB00570	Vinblastine	DOID:8543	Hodgkin Disease	-0.0295358122743879
DB01204	Mitoxantrone	DOID:8543	Hodgkin Disease	-0.0295834840812446
DB05220	MLN 8237	DOID:769	Neuroblastoma	-0.0316963736054104
DB00014	Goserelin	DOID:127	Choroid Neoplasms	-0.0388474049844651
DB06769	Bendamustine Hydrochloride	DOID:1040	Leukemia, Lymphocytic, Chronic, B-Cell	-0.0444098792700749
DB01217	Anastrozole	DOID:299	Adenocarcinoma	-0.0453964354626848
