# Supplementary material for: DDCM: A Computational Strategy for Drug Repositioning Based on Support-Vector Regression Algorithm
Source: Int J Mol Sci. 2024 May 12;25(10):5267. doi: 10.3390/ijms25105267 (PMC11121335; doi:10.3390/ijms25105267)
Supplement: Supplementary file 1 [file ijms-25-05267-s001.zip › File S4/1_c04.588_CorScore/pancreatic ductal carcinoma_score.csv]

DrugBankID	DrugName	DOID	DiseaseName	score
0.0005416357991336	0.00165926089717488
DB06444	HU 211	DOID:3070	Glioma	0.103645213867717
DB00304	Desogestrel	DOID:11612	Polycystic Ovary Syndrome	0.0750581258291026
DB00717	Norethindrone	DOID:3172	Adenoma	0.0605438461337629
DB01254	Dasatinib	DOID:8552	Leukemia, Myelogenous, Chronic, BCR-ABL Positive	0.0548094968074573
DB02424	geldanamycin	DOID:3068	Glioblastoma	0.0511174695927361
DB05088	tetrathiomolybdate	DOID:2645	Mesothelioma	0.0470814207500807
DB06448	lonafarnib	DOID:9538	Multiple Myeloma	0.0405600376440865
DB00134	Methionine	DOID:3070	Glioma	0.0399621320745525
DB01177	Idarubicin	DOID:0060058	Lymphoma	0.0374061901178167
DB01177	Idarubicin	DOID:0060060	Lymphoma, Non-Hodgkin	0.0371332952133952
DB01177	Idarubicin	DOID:9119	Leukemia, Myeloid, Acute	0.0363842846125151
DB00724	Imiquimod	DOID:255	Hemangioma	0.0359862302407817
DB01177	Idarubicin	DOID:9538	Multiple Myeloma	0.0355163767243581
DB01357	Mestranol	DOID:3172	Adenoma	0.0354214071103652
DB06810	Plicamycin	DOID:3247	Rhabdomyosarcoma	0.0352654717884031
DB00724	Imiquimod	DOID:2513	Carcinoma, Basal Cell	0.0347498477647659
DB00724	Imiquimod	DOID:8632	Sarcoma, Kaposi	0.0346364476778336
DB00863	Ranitidine	DOID:9206	Barrett Esophagus	0.0331090325005781
DB06412	Oxymetholone	DOID:9119	Leukemia, Myeloid, Acute	0.0312992386787263
DB06412	Oxymetholone	DOID:9538	Multiple Myeloma	0.0304313307906057
DB01211	Clarithromycin	DOID:9538	Multiple Myeloma	0.0290515861571332
DB01373	Calcium	DOID:8552	Leukemia, Myelogenous, Chronic, BCR-ABL Positive	0.0286173514119279
DB05260	gallium nitrate	DOID:0060060	Lymphoma, Non-Hodgkin	0.0283714709132397
DB08901	ponatinib	DOID:8552	Leukemia, Myelogenous, Chronic, BCR-ABL Positive	0.0281388870356836
DB00947	Fulvestrant	DOID:769	Neuroblastoma	0.0280603590154851
DB00448	Lansoprazole	DOID:9206	Barrett Esophagus	0.0277797553047486
DB01373	Calcium	DOID:0060060	Lymphoma, Non-Hodgkin	0.0275972602782064
DB08901	ponatinib	DOID:9119	Leukemia, Myeloid, Acute	0.0263697853008041
DB01708	Dehydroepiandrosterone	DOID:299	Adenocarcinoma	0.0247301170603962
DB15304	Carrageenan	DOID:3355	Fibrosarcoma	0.024681163369442
DB00590	Doxazosin	DOID:127	Choroid Neoplasms	0.0244650146537222
DB01708	Dehydroepiandrosterone	DOID:11612	Polycystic Ovary Syndrome	0.0244442714516462
DB12948	3,4-dihydroxybenzohydroxamic acid	DOID:0050902	Medulloblastoma	0.0209113867042874
DB01073	fludarabine	DOID:9119	Leukemia, Myeloid, Acute	0.0202023653873565
DB00727	Nitroglycerin	DOID:4928	Cholangiocarcinoma	0.0200174604639181
DB01073	fludarabine	DOID:1037	Leukemia, Lymphoid	0.019526013738487
DB04348	Taurocholic Acid	DOID:1967	Leiomyosarcoma	0.0194407422061194
DB02901	Dihydrotestosterone	DOID:11612	Polycystic Ovary Syndrome	0.0192617739372294
DB14066	tetrandrine	DOID:9119	Leukemia, Myeloid, Acute	0.018565949991052
DB12948	3,4-dihydroxybenzohydroxamic acid	DOID:3070	Glioma	0.01852855127971
DB00213	Pantoprazole	DOID:9206	Barrett Esophagus	0.0184965162418456
DB13964	Peanut Oil	DOID:3172	Adenoma	0.0183853167038717
DB00422	Methylphenidate	DOID:687	Hepatoblastoma	0.0180546732631959
DB01073	fludarabine	DOID:1040	Leukemia, Lymphocytic, Chronic, B-Cell	0.017974228571805
DB12948	3,4-dihydroxybenzohydroxamic acid	DOID:3071	Gliosarcoma	0.0168091371030903
DB09054	idelalisib	DOID:0060058	Lymphoma	0.0155156390657558
DB00050	cetrorelix	DOID:9538	Multiple Myeloma	0.0144587933275011
DB09054	idelalisib	DOID:1037	Leukemia, Lymphoid	0.0138173819113494
DB11617	Aclarubicin	DOID:9119	Leukemia, Myeloid, Acute	0.0136025582773079
DB00681	Amphotericin B	DOID:3068	Glioblastoma	0.0135938512858662
DB01420	Testosterone Propionate	DOID:299	Adenocarcinoma	0.0133496989799909
DB12874	quizartinib	DOID:9119	Leukemia, Myeloid, Acute	0.0132855034159108
DB04815	Clioquinol	DOID:9119	Leukemia, Myeloid, Acute	0.0131027829147652
DB01420	Testosterone Propionate	DOID:11612	Polycystic Ovary Syndrome	0.0130638533713113
DB09053	PCI 32765	DOID:1037	Leukemia, Lymphoid	0.0116771353843979
DB01095	Fluvastatin	DOID:9538	Multiple Myeloma	0.011523172069855
DB13911	Eosine I Bluish	DOID:715	Leukemia, T-Cell	0.0114293289996381
DB00352	Thioguanine	DOID:9119	Leukemia, Myeloid, Acute	0.0114014107335747
DB00014	Goserelin	DOID:127	Choroid Neoplasms	0.0109925529660233
DB00352	Thioguanine	DOID:1037	Leukemia, Lymphoid	0.0107250590843566
DB09053	PCI 32765	DOID:1040	Leukemia, Lymphocytic, Chronic, B-Cell	0.0101253502178243
DB04655	metoprine	DOID:8691	Mycosis Fungoides	0.0089715233206246
DB00884	Risedronic Acid	DOID:2645	Mesothelioma	0.00860531628307307
DB00196	Fluconazole	DOID:3068	Glioblastoma	0.00753532147482486
DB00753	Isoflurane	DOID:3172	Adenoma	0.00736558634002397
DB08804	Nandrolone Decanoate	DOID:255	Hemangioma	0.00674663635585907
DB08882	Linagliptin	DOID:5119	Ovarian Cysts	0.00493429869917853
DB04655	metoprine	DOID:299	Adenocarcinoma	0.0049023105559172
DB01169	Arsenic Trioxide	DOID:8691	Mycosis Fungoides	0.00476225311418802
DB00855	Aminolevulinic Acid	DOID:8691	Mycosis Fungoides	0.0047312049748636
DB00262	Carmustine	DOID:8691	Mycosis Fungoides	0.00471257380949134
DB00421	Spironolactone	DOID:11612	Polycystic Ovary Syndrome	0.004576257431997
DB02709	Resveratrol	DOID:8541	Sezary Syndrome	0.00457048404575947
DB02546	Vorinostat	DOID:0060061	Lymphoma, T-Cell, Cutaneous	0.00445542669972302
DB00470	Dronabinol	DOID:3070	Glioma	0.00443541941188589
DB00541	Vincristine	DOID:8691	Mycosis Fungoides	0.00442727225608789
DB00563	Methotrexate	DOID:0060061	Lymphoma, T-Cell, Cutaneous	0.00437705764725774
DB06536	tesaglitazar	DOID:255	Hemangioma	0.00431258453844555
DB00553	Methoxsalen	DOID:8691	Mycosis Fungoides	0.0042924346826572
DB01169	Arsenic Trioxide	DOID:0060061	Lymphoma, T-Cell, Cutaneous	0.00420176899928418
DB00307	Bexarotene	DOID:0060061	Lymphoma, T-Cell, Cutaneous	0.0041988485817133
DB00806	Pentoxifylline	DOID:0060061	Lymphoma, T-Cell, Cutaneous	0.00417929448192592
DB00242	Cladribine	DOID:0060061	Lymphoma, T-Cell, Cutaneous	0.00412081496906173
DB00188	Bortezomib	DOID:4051	Rhabdomyosarcoma, Alveolar	0.00402132553053772
DB05258	Interferon-alpha	DOID:8552	Leukemia, Myelogenous, Chronic, BCR-ABL Positive	0.00401324636033377
DB06176	romidepsin	DOID:0060061	Lymphoma, T-Cell, Cutaneous	0.00392666280109414
DB00553	Methoxsalen	DOID:0060061	Lymphoma, T-Cell, Cutaneous	0.00373195056752066
DB01229	Paclitaxel	DOID:169	Neuroendocrine Tumors	0.0036210923279543
DB01268	Sunitinib	DOID:169	Neuroendocrine Tumors	0.00359822151792447
DB00860	Prednisolone	DOID:8552	Leukemia, Myelogenous, Chronic, BCR-ABL Positive	0.00340021503830926
DB02546	Vorinostat	DOID:8552	Leukemia, Myelogenous, Chronic, BCR-ABL Positive	0.0033817390571829
DB01234	Dexamethasone	DOID:8552	Leukemia, Myelogenous, Chronic, BCR-ABL Positive	0.00338104827043509
DB04571	Trioxsalen	DOID:8691	Mycosis Fungoides	0.00332284286317311
DB02709	Resveratrol	DOID:8552	Leukemia, Myelogenous, Chronic, BCR-ABL Positive	0.00331606333025051
DB00958	Carboplatin	DOID:169	Neuroendocrine Tumors	0.00331052700571836
DB06536	tesaglitazar	DOID:3355	Fibrosarcoma	0.00328000159253986
DB00755	Tretinoin	DOID:8552	Leukemia, Myelogenous, Chronic, BCR-ABL Positive	0.00327682506691688
DB01590	Everolimus	DOID:169	Neuroendocrine Tumors	0.00326830259087377
DB06769	Bendamustine Hydrochloride	DOID:1037	Leukemia, Lymphoid	0.00326087570764447
DB00437	Allopurinol	DOID:8552	Leukemia, Myelogenous, Chronic, BCR-ABL Positive	0.00323985085336734
DB01262	Decitabine	DOID:8552	Leukemia, Myelogenous, Chronic, BCR-ABL Positive	0.00320564663062254
DB01017	Minocycline	DOID:3070	Glioma	0.00317904444770737
DB00398	Sorafenib	DOID:8552	Leukemia, Myelogenous, Chronic, BCR-ABL Positive	0.00314767266935626
DB00675	Tamoxifen	DOID:1192	Nerve Sheath Neoplasms	0.00314104323983092
DB01169	Arsenic Trioxide	DOID:8552	Leukemia, Myelogenous, Chronic, BCR-ABL Positive	0.00312808135659307
DB12662	naveglitazar	DOID:3382	Liposarcoma	0.00311117508328799
DB00188	Bortezomib	DOID:8552	Leukemia, Myelogenous, Chronic, BCR-ABL Positive	0.00310813959521931
DB01008	Busulfan	DOID:8552	Leukemia, Myelogenous, Chronic, BCR-ABL Positive	0.00304136731677332
DB00104	Octreotide	DOID:169	Neuroendocrine Tumors	0.00303655162337949
DB06809	plerixafor octahydrochloride	DOID:3068	Glioblastoma	0.00298385787711667
DB00619	Imatinib Mesylate	DOID:8552	Leukemia, Myelogenous, Chronic, BCR-ABL Positive	0.00293665519838741
DB00328	Indomethacin	DOID:8552	Leukemia, Myelogenous, Chronic, BCR-ABL Positive	0.00293013198144124
DB00531	Cyclophosphamide	DOID:8552	Leukemia, Myelogenous, Chronic, BCR-ABL Positive	0.00290593548034871
DB00987	Cytarabine	DOID:8552	Leukemia, Myelogenous, Chronic, BCR-ABL Positive	0.00287592855909428
DB01206	Lomustine	DOID:0060058	Lymphoma	0.00281875077158403
DB00541	Vincristine	DOID:8552	Leukemia, Myelogenous, Chronic, BCR-ABL Positive	0.00279310049887663
DB01005	Hydroxyurea	DOID:8552	Leukemia, Myelogenous, Chronic, BCR-ABL Positive	0.00278084841350193
DB01168	Procarbazine	DOID:0060058	Lymphoma	0.00277785515427412
DB00744	zileuton	DOID:8552	Leukemia, Myelogenous, Chronic, BCR-ABL Positive	0.00277480985331849
DB00943	Zalcitabine	DOID:0060058	Lymphoma	0.0027400983956463
DB00959	Methylprednisolone	DOID:0060058	Lymphoma	0.00273224004453646
DB01017	Minocycline	DOID:139	Papilloma	0.00273206426320564
DB09110	Mesna	DOID:0060060	Lymphoma, Non-Hodgkin	0.00272749915880058
DB01590	Everolimus	DOID:13515	Tuberous Sclerosis	0.00270690328840687
DB00688	Mycophenolic Acid	DOID:0060058	Lymphoma	0.00268670958978604
DB01229	Paclitaxel	DOID:3382	Liposarcoma	0.00266930023638715
DB00197	Troglitazone	DOID:3382	Liposarcoma	0.00266618704161318
DB00227	Lovastatin	DOID:0060058	Lymphoma	0.00263880235127559
DB00877	Sirolimus	DOID:13515	Tuberous Sclerosis	0.00263687442739461
DB01234	Dexamethasone	DOID:0060058	Lymphoma	0.00263385204080383
DB01206	Lomustine	DOID:3068	Glioblastoma	0.00262497493018702
DB01115	Nifedipine	DOID:3068	Glioblastoma	0.00261313922658538
DB00309	Vindesine	DOID:8552	Leukemia, Myelogenous, Chronic, BCR-ABL Positive	0.00260577021310907
DB04572	Thiotepa	DOID:8552	Leukemia, Myelogenous, Chronic, BCR-ABL Positive	0.00259946524152558
DB00970	Dactinomycin	DOID:3068	Glioblastoma	0.00257225237290041
DB01041	Thalidomide	DOID:0060058	Lymphoma	0.00256440731508548
DB01268	Sunitinib	DOID:9253	Gastrointestinal Stromal Tumors	0.00256385763283821
DB00563	Methotrexate	DOID:0060058	Lymphoma	0.00255617377560772
DB00675	Tamoxifen	DOID:4359	Melanoma, Amelanotic	0.00255507475407261
DB00773	Etoposide	DOID:0060058	Lymphoma	0.0025437956834982
DB00851	Dacarbazine	DOID:4359	Melanoma, Amelanotic	0.00252955297490168
DB00997	Doxorubicin	DOID:0060058	Lymphoma	0.00252760404100031
DB00317	Gefitinib	DOID:3068	Glioblastoma	0.00251548006399574
DB00624	Testosterone	DOID:3068	Glioblastoma	0.00250576752660984
DB01168	Procarbazine	DOID:0060060	Lymphoma, Non-Hodgkin	0.00250496024990824
DB00829	Diazepam	DOID:3068	Glioblastoma	0.00249575233499425
DB06287	temsirolimus	DOID:13515	Tuberous Sclerosis	0.00247938906731119
DB00959	Methylprednisolone	DOID:0060060	Lymphoma, Non-Hodgkin	0.00245934513998439
DB00136	Calcitriol	DOID:0060058	Lymphoma	0.00245865960797457
DB01262	Decitabine	DOID:0060058	Lymphoma	0.00245845040079499
DB01181	Ifosfamide	DOID:0060058	Lymphoma	0.00245193162003269
DB01229	Paclitaxel	DOID:3068	Glioblastoma	0.00244279455688304
DB01234	Dexamethasone	DOID:3068	Glioblastoma	0.00244007619967527
DB00398	Sorafenib	DOID:3382	Liposarcoma	0.002433206278216
DB00624	Testosterone	DOID:0060060	Lymphoma, Non-Hodgkin	0.00242664846396793
DB11672	Curcumin	DOID:0060058	Lymphoma	0.0024180479190801
DB00635	Prednisone	DOID:0060060	Lymphoma, Non-Hodgkin	0.00240718851053615
DB01042	Melphalan	DOID:3068	Glioblastoma	0.00239621754202738
DB00564	Carbamazepine	DOID:0060058	Lymphoma	0.00239239163823449
DB00444	Teniposide	DOID:3068	Glioblastoma	0.00238785036760162
DB00851	Dacarbazine	DOID:3068	Glioblastoma	0.00238612599900837
DB11094	Vitamin D	DOID:0060058	Lymphoma	0.0023835059301656
DB02994	Cacodylic Acid	DOID:0060058	Lymphoma	0.00238158945944215
DB00993	Azathioprine	DOID:0060058	Lymphoma	0.00238142383480991
DB00860	Prednisolone	DOID:0060060	Lymphoma, Non-Hodgkin	0.00238012390417034
DB02709	Resveratrol	DOID:3068	Glioblastoma	0.00237509125918515
DB00762	Irinotecan	DOID:3068	Glioblastoma	0.00237064241399157
DB01041	Thalidomide	DOID:3068	Glioblastoma	0.00237063147331388
DB00305	Mitomycin	DOID:3068	Glioblastoma	0.00236609845686723
DB01229	Paclitaxel	DOID:0060060	Lymphoma, Non-Hodgkin	0.00236367549363629
DB00188	Bortezomib	DOID:0060058	Lymphoma	0.00236094336556495
DB00313	Valproic Acid	DOID:3068	Glioblastoma	0.00235168204757022
DB00398	Sorafenib	DOID:9253	Gastrointestinal Stromal Tumors	0.00235063448494291
DB08398	2-amino-1-methyl-6-phenylimidazo(4,5-b)pyridine	DOID:0060058	Lymphoma	0.00234743246529882
DB00755	Tretinoin	DOID:3068	Glioblastoma	0.00233585299573872
DB00997	Doxorubicin	DOID:3068	Glioblastoma	0.00233382819947473
DB00262	Carmustine	DOID:0060058	Lymphoma	0.00233120582240013
DB00290	Bleomycin	DOID:0060058	Lymphoma	0.0023309892334649
DB11663	2-(1H-indazol-4-yl)-6-(4-methanesulfonylpiperazin-1-ylmethyl)-4-morpholin-4-ylthieno(3,2-d)pyrimidine	DOID:0060058	Lymphoma	0.00232190848255812
DB01042	Melphalan	DOID:0060060	Lymphoma, Non-Hodgkin	0.00231709847883746
DB00444	Teniposide	DOID:0060060	Lymphoma, Non-Hodgkin	0.0023087313045889
DB00851	Dacarbazine	DOID:0060060	Lymphoma, Non-Hodgkin	0.00230700693585398
DB02709	Resveratrol	DOID:0060060	Lymphoma, Non-Hodgkin	0.00229597219612224
DB06774	Capsaicin	DOID:3068	Glioblastoma	0.0022926277306026
DB01645	Genistein	DOID:3068	Glioblastoma	0.00229192696600781
DB01041	Thalidomide	DOID:0060060	Lymphoma, Non-Hodgkin	0.00229151241008844
DB00563	Methotrexate	DOID:0060060	Lymphoma, Non-Hodgkin	0.00228327887072081
DB13069	Nimustine	DOID:4359	Melanoma, Amelanotic	0.00227292667901072
DB11663	2-(1H-indazol-4-yl)-6-(4-methanesulfonylpiperazin-1-ylmethyl)-4-morpholin-4-ylthieno(3,2-d)pyrimidine	DOID:9253	Gastrointestinal Stromal Tumors	0.00227206652766679
DB00773	Etoposide	DOID:0060060	Lymphoma, Non-Hodgkin	0.00227090077948081
DB04824	Phenolphthalein	DOID:0060058	Lymphoma	0.0022691517527296
DB01206	Lomustine	DOID:8543	Hodgkin Disease	0.00226145790716584
DB00997	Doxorubicin	DOID:0060060	Lymphoma, Non-Hodgkin	0.00225470913664453
DB00945	Aspirin	DOID:3068	Glioblastoma	0.00225169459968758
DB00291	Chlorambucil	DOID:0060058	Lymphoma	0.00223196727024825
DB11672	Curcumin	DOID:3068	Glioblastoma	0.00222427207780144
DB01168	Procarbazine	DOID:8543	Hodgkin Disease	0.00222056228982429
DB00437	Allopurinol	DOID:0060060	Lymphoma, Non-Hodgkin	0.0022197597193803
DB00608	Chloroquine	DOID:3068	Glioblastoma	0.00221469895587693
DB06510	muraglitazar	DOID:3382	Liposarcoma	0.00220913964299222
DB00853	Temozolomide	DOID:3068	Glioblastoma	0.00220909220961677
DB01169	Arsenic Trioxide	DOID:3068	Glioblastoma	0.00218710928564761
DB00136	Calcitriol	DOID:0060060	Lymphoma, Non-Hodgkin	0.00218576470326263
DB05424	Canertinib	DOID:3068	Glioblastoma	0.00218269008249753
DB00255	Diethylstilbestrol	DOID:0060058	Lymphoma	0.0021795980834363
DB01181	Ifosfamide	DOID:0060060	Lymphoma, Non-Hodgkin	0.00217903671572487
DB11752	bryostatin 1	DOID:0060060	Lymphoma, Non-Hodgkin	0.00217776137053408
DB00959	Methylprednisolone	DOID:8543	Hodgkin Disease	0.00217494717987269
DB01168	Procarbazine	DOID:0050902	Medulloblastoma	0.00216972055717627
DB00188	Bortezomib	DOID:3068	Glioblastoma	0.00216716752449678
DB00531	Cyclophosphamide	DOID:0060058	Lymphoma	0.00215873925062507
DB05076	Fenretinide	DOID:3068	Glioblastoma	0.00215268708091657
DB00755	Tretinoin	DOID:9206	Barrett Esophagus	0.00214769145715036
DB13424	DDT	DOID:0060060	Lymphoma, Non-Hodgkin	0.00214210293223108
DB00619	Imatinib Mesylate	DOID:9253	Gastrointestinal Stromal Tumors	0.00213961701388879
DB00262	Carmustine	DOID:3068	Glioblastoma	0.00213742998086478
DB00958	Carboplatin	DOID:3068	Glioblastoma	0.00213222923439397
DB00431	Hexachlorocyclohexane	DOID:0060060	Lymphoma, Non-Hodgkin	0.002131970322828
DB13069	Nimustine	DOID:3068	Glioblastoma	0.00212949970312896
DB00987	Cytarabine	DOID:0060058	Lymphoma	0.00212873232935554
DB08865	Crizotinib	DOID:3068	Glioblastoma	0.00212870239490862
DB00635	Prednisone	DOID:8543	Hodgkin Disease	0.00212279055033208
DB00993	Azathioprine	DOID:0060060	Lymphoma, Non-Hodgkin	0.00210852893028272
DB00338	Omeprazole	DOID:9206	Barrett Esophagus	0.00210323199580235
DB14085	Cadmium	DOID:0060060	Lymphoma, Non-Hodgkin	0.00209575820897382
DB00860	Prednisolone	DOID:8543	Hodgkin Disease	0.00209572594414212
DB00925	Phenoxybenzamine	DOID:127	Choroid Neoplasms	0.0020775097309074
DB00650	Leucovorin	DOID:0060058	Lymphoma	0.0020655865514592
DB09073	palbociclib	DOID:3382	Liposarcoma	0.00206505158709572
DB00290	Bleomycin	DOID:0060060	Lymphoma, Non-Hodgkin	0.00205809432907004
DB00795	Sulfasalazine	DOID:3068	Glioblastoma	0.00204767338151893
DB00541	Vincristine	DOID:0060058	Lymphoma	0.00204590426897803
DB13323	Trichloroethylene	DOID:0060060	Lymphoma, Non-Hodgkin	0.00204140687405222
DB01143	Amifostine	DOID:0060060	Lymphoma, Non-Hodgkin	0.00203807748959875
DB00220	Nelfinavir	DOID:3382	Liposarcoma	0.00203642927401518
DB01042	Melphalan	DOID:8543	Hodgkin Disease	0.00203270051883856
DB00982	Isotretinoin	DOID:0060058	Lymphoma	0.00202939576963982
DB02546	Vorinostat	DOID:0050902	Medulloblastoma	0.00202640823039094
DB00444	Teniposide	DOID:8543	Hodgkin Disease	0.00202433334458955
DB00851	Dacarbazine	DOID:8543	Hodgkin Disease	0.00202260897577869
DB01008	Busulfan	DOID:0060060	Lymphoma, Non-Hodgkin	0.00202127618280316
DB06728	aniline	DOID:4235	Sarcoma	0.00201948480907025
DB00445	Epirubicin	DOID:0060058	Lymphoma	0.00201564564817617
DB02709	Resveratrol	DOID:3007	Carcinoma, Ductal	0.00200302724179416
DB00563	Methotrexate	DOID:8543	Hodgkin Disease	0.00199888091103632
DB00541	Vincristine	DOID:4359	Melanoma, Amelanotic	0.00199555540369126
DB00328	Indomethacin	DOID:3068	Glioblastoma	0.00198915991039187
DB00773	Etoposide	DOID:8543	Hodgkin Disease	0.00198650281912663
DB00783	Estradiol	DOID:0050902	Medulloblastoma	0.00198646443189102
DB01042	Melphalan	DOID:0050902	Medulloblastoma	0.00198185878651217
DB00997	Doxorubicin	DOID:8543	Hodgkin Disease	0.00197031117639338
DB00291	Chlorambucil	DOID:0060060	Lymphoma, Non-Hodgkin	0.00195907236591867
DB00563	Methotrexate	DOID:0050902	Medulloblastoma	0.00194803917821521
DB01204	Mitoxantrone	DOID:0060058	Lymphoma	0.00194577073494554
DB00773	Etoposide	DOID:0050902	Medulloblastoma	0.0019356610861874
DB00252	Phenytoin	DOID:0060060	Lymphoma, Non-Hodgkin	0.00192290152001843
DB00755	Tretinoin	DOID:0050902	Medulloblastoma	0.00192149423998637
DB00888	Mechlorethamine	DOID:8543	Hodgkin Disease	0.00191707218953877
DB01030	Topotecan	DOID:3068	Glioblastoma	0.00191537288823377
DB01181	Ifosfamide	DOID:8543	Hodgkin Disease	0.00189463875561405
DB11616	pirarubicin	DOID:9119	Leukemia, Myeloid, Acute	0.00188676222664145
DB00531	Cyclophosphamide	DOID:0060060	Lymphoma, Non-Hodgkin	0.00188584434629949
DB01406	Danazol	DOID:127	Choroid Neoplasms	0.00187464255738216
DB02169	Okadaic Acid	DOID:3068	Glioblastoma	0.00186835724934767
DB06287	temsirolimus	DOID:3068	Glioblastoma	0.00186249059837554
DB00399	Zoledronic Acid	DOID:4305	Giant Cell Tumor of Bone	0.00186113720485473
DB00309	Vindesine	DOID:0060058	Lymphoma	0.00185857398347292
DB00987	Cytarabine	DOID:0060060	Lymphoma, Non-Hodgkin	0.00185583742521603
DB04572	Thiotepa	DOID:0060058	Lymphoma	0.00185226901197691
DB01115	Nifedipine	DOID:127	Choroid Neoplasms	0.00184298262380825
DB01030	Topotecan	DOID:0060060	Lymphoma, Non-Hodgkin	0.00183625382538491
DB00772	Malathion	DOID:0060060	Lymphoma, Non-Hodgkin	0.00183217766122138
DB00928	Azacitidine	DOID:285	Leukemia, Hairy Cell	0.00181532341053384
DB12445	nitroaspirin	DOID:9206	Barrett Esophagus	0.00181209498529736
DB00853	Temozolomide	DOID:0050902	Medulloblastoma	0.00179473345406337
DB00650	Leucovorin	DOID:0060060	Lymphoma, Non-Hodgkin	0.00179269164704391
DB00398	Sorafenib	DOID:0050902	Medulloblastoma	0.00179234184255453
DB00242	Cladribine	DOID:285	Leukemia, Hairy Cell	0.00178502596488553
DB00262	Carmustine	DOID:8543	Hodgkin Disease	0.00177391295781274
DB00290	Bleomycin	DOID:8543	Hodgkin Disease	0.0017736963690134
DB00541	Vincristine	DOID:0060060	Lymphoma, Non-Hodgkin	0.00177300936454231
DB01169	Arsenic Trioxide	DOID:0050902	Medulloblastoma	0.00177275052995921
DB00570	Vinblastine	DOID:8543	Hodgkin Disease	0.00176269404046473
DB00188	Bortezomib	DOID:0050902	Medulloblastoma	0.00175280876867604
DB00445	Epirubicin	DOID:0060060	Lymphoma, Non-Hodgkin	0.0017427507437893
DB01008	Busulfan	DOID:8543	Hodgkin Disease	0.00173687822275451
DB00262	Carmustine	DOID:0050902	Medulloblastoma	0.00172307122508312
DB00137	Lutein	DOID:11612	Polycystic Ovary Syndrome	0.00172166606303418
DB00958	Carboplatin	DOID:0050902	Medulloblastoma	0.00171787047838138
DB00302	Tranexamic Acid	DOID:127	Choroid Neoplasms	0.00171583314235927
DB06769	Bendamustine Hydrochloride	DOID:1040	Leukemia, Lymphocytic, Chronic, B-Cell	0.00170909054080796
DB00694	Daunorubicin	DOID:0060060	Lymphoma, Non-Hodgkin	0.0017020148037388
DB06825	Triptorelin Pamoate	DOID:127	Choroid Neoplasms	0.00169733581042623
DB01008	Busulfan	DOID:0050902	Medulloblastoma	0.00168603649021141
DB01204	Mitoxantrone	DOID:0060060	Lymphoma, Non-Hodgkin	0.00167287583064394
DB00309	Vindesine	DOID:3068	Glioblastoma	0.00166479814211521
DB00635	Prednisone	DOID:9119	Leukemia, Myeloid, Acute	0.00165817790968362
DB00675	Tamoxifen	DOID:127	Choroid Neoplasms	0.00164149117577076
DB00252	Phenytoin	DOID:8543	Hodgkin Disease	0.00163850356006304
DB00860	Prednisolone	DOID:9119	Leukemia, Myeloid, Acute	0.00163111330338531
DB00812	Phenylbutazone	DOID:9119	Leukemia, Myeloid, Acute	0.00163079681391957
DB00783	Estradiol	DOID:127	Choroid Neoplasms	0.00163066658503234
DB00630	Alendronate	DOID:4305	Giant Cell Tumor of Bone	0.00162130909581596
DB00603	Medroxyprogesterone Acetate	DOID:3007	Carcinoma, Ductal	0.00161818515715798
DB01229	Paclitaxel	DOID:9119	Leukemia, Myeloid, Acute	0.00161466489266119
DB01248	Docetaxel	DOID:9119	Leukemia, Myeloid, Acute	0.00161377447503533
DB01234	Dexamethasone	DOID:9119	Leukemia, Myeloid, Acute	0.00161194653565592
DB00197	Troglitazone	DOID:9119	Leukemia, Myeloid, Acute	0.00161155169795916
DB00996	Gabapentin	DOID:127	Choroid Neoplasms	0.0016033141642762
DB11251	Tocopherols	DOID:2645	Mesothelioma	0.00160204811676338
DB00531	Cyclophosphamide	DOID:8543	Hodgkin Disease	0.00160144638625973
DB00309	Vindesine	DOID:0060060	Lymphoma, Non-Hodgkin	0.00158567907898969
DB04572	Thiotepa	DOID:0060060	Lymphoma, Non-Hodgkin	0.00157937410760959
DB00997	Doxorubicin	DOID:3347	Neoplasms, Bone Tissue	0.00157691759712301
DB00987	Cytarabine	DOID:8543	Hodgkin Disease	0.00157143946500086
DB00282	Pamidronate	DOID:4305	Giant Cell Tumor of Bone	0.00156800525358428
DB00428	Streptozocin	DOID:8543	Hodgkin Disease	0.00156631059686622
DB00531	Cyclophosphamide	DOID:0050902	Medulloblastoma	0.00155060465373439
DB02709	Resveratrol	DOID:9119	Leukemia, Myeloid, Acute	0.00154696159545268
DB00762	Irinotecan	DOID:9119	Leukemia, Myeloid, Acute	0.00154251275010279
DB01041	Thalidomide	DOID:9119	Leukemia, Myeloid, Acute	0.0015425018098372
DB00563	Methotrexate	DOID:9119	Leukemia, Myeloid, Acute	0.00153426826993134
DB00396	Progesterone	DOID:127	Choroid Neoplasms	0.0015328872806795
DB00313	Valproic Acid	DOID:9119	Leukemia, Myeloid, Acute	0.00152355238358551
DB00773	Etoposide	DOID:9119	Leukemia, Myeloid, Acute	0.00152189017826146
DB01645	Genistein	DOID:127	Choroid Neoplasms	0.00152177036349003
DB00987	Cytarabine	DOID:0050902	Medulloblastoma	0.00152059773235827
DB00650	Leucovorin	DOID:8543	Hodgkin Disease	0.00150829368690023
DB00755	Tretinoin	DOID:9119	Leukemia, Myeloid, Acute	0.00150772333192365
DB00997	Doxorubicin	DOID:9119	Leukemia, Myeloid, Acute	0.00150569853568186
DB00541	Vincristine	DOID:8543	Hodgkin Disease	0.00148861140448212
DB09110	Mesna	DOID:8584	Burkitt Lymphoma	0.00148098832161573
DB00437	Allopurinol	DOID:9119	Leukemia, Myeloid, Acute	0.00147074911855886
DB00746	Deferoxamine	DOID:9119	Leukemia, Myeloid, Acute	0.0014630776507654
DB00445	Epirubicin	DOID:8543	Hodgkin Disease	0.00145835278351595
DB00650	Leucovorin	DOID:0050902	Medulloblastoma	0.00145745195447703
DB11672	Curcumin	DOID:127	Choroid Neoplasms	0.00145411547524635
DB02546	Vorinostat	DOID:3246	Rhabdomyosarcoma, Embryonal	0.0014506698960857
DB00541	Vincristine	DOID:0050902	Medulloblastoma	0.00143776967163792
DB00136	Calcitriol	DOID:9119	Leukemia, Myeloid, Acute	0.00143675410263481
DB01262	Decitabine	DOID:9119	Leukemia, Myeloid, Acute	0.00143654489544812
DB01181	Ifosfamide	DOID:9119	Leukemia, Myeloid, Acute	0.00143002611457835
DB12429	2-(2-chloro-4-iodophenylamino)-N-cyclopropylmethoxy-3,4-difluorobenzamide	DOID:9119	Leukemia, Myeloid, Acute	0.00142475811914203
DB01393	Bezafibrate	DOID:9119	Leukemia, Myeloid, Acute	0.00140413332021464
DB00636	Clofibrate	DOID:127	Choroid Neoplasms	0.00139153474591706
DB00481	Raloxifene Hydrochloride	DOID:127	Choroid Neoplasms	0.00139020602705145
DB01204	Mitoxantrone	DOID:8543	Hodgkin Disease	0.00138847787059796
DB00608	Chloroquine	DOID:9119	Leukemia, Myeloid, Acute	0.00138656929161688
DB00398	Sorafenib	DOID:9119	Leukemia, Myeloid, Acute	0.00137857093431063
DB03843	Formaldehyde	DOID:127	Choroid Neoplasms	0.001376060276056
DB03496	alvocidib	DOID:9119	Leukemia, Myeloid, Acute	0.00136388725009099
DB11094	Vitamin D	DOID:9119	Leukemia, Myeloid, Acute	0.00136160042453451
DB01169	Arsenic Trioxide	DOID:9119	Leukemia, Myeloid, Acute	0.00135897962179435
DB01188	Ciclopirox	DOID:9119	Leukemia, Myeloid, Acute	0.00134112515364507
DB00188	Bortezomib	DOID:9119	Leukemia, Myeloid, Acute	0.00133903785989035
DB00523	Alitretinoin	DOID:9119	Leukemia, Myeloid, Acute	0.00132444210062691
DB09110	Mesna	DOID:3247	Rhabdomyosarcoma	0.00132330220848029
DB00928	Azacitidine	DOID:9119	Leukemia, Myeloid, Acute	0.00130832303691378
DB00958	Carboplatin	DOID:9119	Leukemia, Myeloid, Acute	0.00130409957034708
DB00309	Vindesine	DOID:8543	Hodgkin Disease	0.00130128111884912
DB08865	Crizotinib	DOID:9119	Leukemia, Myeloid, Acute	0.00130057273113352
DB04572	Thiotepa	DOID:8543	Hodgkin Disease	0.00129497614736954
DB00741	Hydrocortisone	DOID:8584	Burkitt Lymphoma	0.00129079363297383
DB00242	Cladribine	DOID:9119	Leukemia, Myeloid, Acute	0.00127802559180904
DB01008	Busulfan	DOID:9119	Leukemia, Myeloid, Acute	0.00127226558167796
DB00959	Methylprednisolone	DOID:171	Neuroectodermal Tumors	0.00125827885022048
DB00183	Pentagastrin	DOID:299	Adenocarcinoma	0.00125630890384157
DB04572	Thiotepa	DOID:0050902	Medulloblastoma	0.00124413441481178
DB01041	Thalidomide	DOID:4928	Cholangiocarcinoma	0.0012324729458009
DB00890	Dienestrol	DOID:299	Adenocarcinoma	0.00122622638442341
DB00563	Methotrexate	DOID:4928	Cholangiocarcinoma	0.0012242394062885
DB00255	Diethylstilbestrol	DOID:127	Choroid Neoplasms	0.00121566563943379
DB00531	Cyclophosphamide	DOID:3347	Neoplasms, Bone Tissue	0.00120805280682416
DB01206	Lomustine	DOID:3069	Astrocytoma	0.00120745190686548
DB00276	Amsacrine	DOID:9119	Leukemia, Myeloid, Acute	0.00118418494671716
DB11716	Misonidazole	DOID:299	Adenocarcinoma	0.00118084475915506
DB00188	Bortezomib	DOID:3246	Rhabdomyosarcoma, Embryonal	0.00117707043441698
DB01168	Procarbazine	DOID:3069	Astrocytoma	0.00116655628956811
DB00603	Medroxyprogesterone Acetate	DOID:9119	Leukemia, Myeloid, Acute	0.00116211951029425
DB00328	Indomethacin	DOID:9119	Leukemia, Myeloid, Acute	0.00116103024633255
DB00635	Prednisone	DOID:8584	Burkitt Lymphoma	0.00116067767333775
DB09153	Sodium Chloride	DOID:899	Cervical Intraepithelial Neoplasia	0.00115775470184357
DB00293	raltitrexed	DOID:299	Adenocarcinoma	0.00114694462202561
DB00531	Cyclophosphamide	DOID:9119	Leukemia, Myeloid, Acute	0.00113683374557664
DB00860	Prednisolone	DOID:8584	Burkitt Lymphoma	0.00113361306723218
DB00741	Hydrocortisone	DOID:3247	Rhabdomyosarcoma	0.00113310751991439
DB09110	Mesna	DOID:4235	Sarcoma	0.00113043969955643
DB01168	Procarbazine	DOID:707	Lymphoma, B-Cell	0.00111471453598192
DB01234	Dexamethasone	DOID:8584	Burkitt Lymphoma	0.00111444629933491
DB00987	Cytarabine	DOID:9119	Leukemia, Myeloid, Acute	0.00110682682405575
DB00541	Vincristine	DOID:3347	Neoplasms, Bone Tissue	0.00109521782479786
DB11616	pirarubicin	DOID:2645	Mesothelioma	0.00109390053449258
DB08059	Wortmannin	DOID:299	Adenocarcinoma	0.00109388357137633
DB00762	Irinotecan	DOID:171	Neuroectodermal Tumors	0.00109045706114256
DB01168	Procarbazine	DOID:299	Adenocarcinoma	0.00109001037673443
DB00970	Dactinomycin	DOID:3247	Rhabdomyosarcoma	0.00108893635982746
DB00526	Oxaliplatin	DOID:299	Adenocarcinoma	0.00108290553695082
DB12418	Saccharin	DOID:299	Adenocarcinoma	0.00108264042424081
DB00563	Methotrexate	DOID:171	Neuroectodermal Tumors	0.00108221258106881
DB01042	Melphalan	DOID:8584	Burkitt Lymphoma	0.00107058764185667
DB00603	Medroxyprogesterone Acetate	DOID:3319	Lymphangioleiomyomatosis	0.00106256602402536
DB00007	Leuprolide	DOID:127	Choroid Neoplasms	0.00105015885187524
DB01174	Phenobarbital	DOID:4928	Cholangiocarcinoma	0.00104842383200169
DB01701	propylene dichloride	DOID:4928	Cholangiocarcinoma	0.00104494402039404
DB00563	Methotrexate	DOID:8584	Burkitt Lymphoma	0.00103676803395495
DB00361	Vinorelbine	DOID:299	Adenocarcinoma	0.00103538479188828
DB00773	Etoposide	DOID:8584	Burkitt Lymphoma	0.00102438994208879
DB00541	Vincristine	DOID:9119	Leukemia, Myeloid, Acute	0.00102399876348728
DB00688	Mycophenolic Acid	DOID:707	Lymphoma, B-Cell	0.00102356897142756
DB00317	Gefitinib	DOID:299	Adenocarcinoma	0.00102141112770252
DB00293	raltitrexed	DOID:2645	Mesothelioma	0.00102002220205936
DB09153	Sodium Chloride	DOID:299	Adenocarcinoma	0.00101741388017577
DB00635	Prednisone	DOID:707	Lymphoma, B-Cell	0.00101694279681145
DB01005	Hydroxyurea	DOID:9119	Leukemia, Myeloid, Acute	0.00101174667883378
DB00624	Testosterone	DOID:299	Adenocarcinoma	0.00101169859091702
DB09073	palbociclib	DOID:9119	Leukemia, Myeloid, Acute	0.00101041624340129
DB00655	Estrone	DOID:299	Adenocarcinoma	0.00100873464805787
DB13182	daidzein	DOID:299	Adenocarcinoma	0.00100866621399146
DB00997	Doxorubicin	DOID:8584	Burkitt Lymphoma	0.00100819829934754
DB00262	Carmustine	DOID:4928	Cholangiocarcinoma	0.00099927145331361
DB00635	Prednisone	DOID:299	Adenocarcinoma	0.000992238637215237
DB00860	Prednisolone	DOID:707	Lymphoma, B-Cell	0.000989878190470505
DB00635	Prednisone	DOID:1037	Leukemia, Lymphoid	0.000981826260528151
DB06825	Triptorelin Pamoate	DOID:299	Adenocarcinoma	0.000973423476871937
DB02546	Vorinostat	DOID:707	Lymphoma, B-Cell	0.000971402209043936
DB01006	Letrozole	DOID:5119	Ovarian Cysts	0.000970506556608164
DB00860	Prednisolone	DOID:299	Adenocarcinoma	0.000965174030957782
DB00694	Daunorubicin	DOID:9119	Leukemia, Myeloid, Acute	0.00095300420275749
DB01229	Paclitaxel	DOID:299	Adenocarcinoma	0.000948725620463697
DB01248	Docetaxel	DOID:299	Adenocarcinoma	0.000947835202431057
DB02546	Vorinostat	DOID:299	Adenocarcinoma	0.000946698049749705
DB01229	Paclitaxel	DOID:1037	Leukemia, Lymphoid	0.000938313243606969
DB01181	Ifosfamide	DOID:8584	Burkitt Lymphoma	0.000932525878490941
DB00773	Etoposide	DOID:3069	Astrocytoma	0.000932496818870454
DB01042	Melphalan	DOID:707	Lymphoma, B-Cell	0.000926852765038155
DB01204	Mitoxantrone	DOID:9119	Leukemia, Myeloid, Acute	0.000923865229596898
DB00675	Tamoxifen	DOID:299	Adenocarcinoma	0.000917578841891397
DB00783	Estradiol	DOID:3247	Rhabdomyosarcoma	0.00091750717419029
DB01006	Letrozole	DOID:11612	Polycystic Ovary Syndrome	0.00091366421763287
DB01042	Melphalan	DOID:3247	Rhabdomyosarcoma	0.000912901528711074
DB01168	Procarbazine	DOID:4844	Ependymoma	0.000911353542065207
DB00361	Vinorelbine	DOID:2645	Mesothelioma	0.000908462371913365
DB00783	Estradiol	DOID:299	Adenocarcinoma	0.000906754251493147
DB02709	Resveratrol	DOID:707	Lymphoma, B-Cell	0.000905726482199476
DB01065	Melatonin	DOID:4928	Cholangiocarcinoma	0.000905117924387333
DB00357	Aminoglutethimide	DOID:299	Adenocarcinoma	0.000903713835465536
DB00851	Dacarbazine	DOID:3247	Rhabdomyosarcoma	0.000902809985705388
DB01042	Melphalan	DOID:299	Adenocarcinoma	0.000902148605907349
DB01094	hesperetin	DOID:299	Adenocarcinoma	0.000899347596199617
DB00641	Simvastatin	DOID:707	Lymphoma, B-Cell	0.000899327659889237
DB00317	Gefitinib	DOID:2645	Mesothelioma	0.000894488707726715
DB00563	Methotrexate	DOID:707	Lymphoma, B-Cell	0.000893033157306966
DB00851	Dacarbazine	DOID:299	Adenocarcinoma	0.000892057062722251
DB01168	Procarbazine	DOID:9538	Multiple Myeloma	0.000888041760962832
DB00762	Irinotecan	DOID:3247	Rhabdomyosarcoma	0.000887326400613985
DB11529	Melengestrol Acetate	DOID:299	Adenocarcinoma	0.000886264871109687
DB02709	Resveratrol	DOID:299	Adenocarcinoma	0.000881022323139724
DB00773	Etoposide	DOID:707	Lymphoma, B-Cell	0.000880655065348434
DB00996	Gabapentin	DOID:299	Adenocarcinoma	0.000879401830729242
DB00563	Methotrexate	DOID:3247	Rhabdomyosarcoma	0.000879081920652147
DB00762	Irinotecan	DOID:299	Adenocarcinoma	0.000876573477718778
DB00305	Mitomycin	DOID:299	Adenocarcinoma	0.000872029520655715
DB02709	Resveratrol	DOID:1037	Leukemia, Lymphoid	0.000870609946111578
DB00313	Valproic Acid	DOID:3247	Rhabdomyosarcoma	0.000868366034190415
DB00563	Methotrexate	DOID:299	Adenocarcinoma	0.000868328997912371
DB00773	Etoposide	DOID:3247	Rhabdomyosarcoma	0.000866703828941417
DB00997	Doxorubicin	DOID:707	Lymphoma, B-Cell	0.000864463422681793
DB01169	Arsenic Trioxide	DOID:8584	Burkitt Lymphoma	0.000861479385750463
DB01229	Paclitaxel	DOID:2994	Neoplasms, Germ Cell and Embryonal	0.000861234273037225
DB05294	N-(4-bromo-2-fluorophenyl)-6-methoxy-7-((1-methylpiperidin-4-yl)methoxy)quinazolin-4-amine	DOID:299	Adenocarcinoma	0.000860852406854995
DB00563	Methotrexate	DOID:1037	Leukemia, Lymphoid	0.000857916621215515
DB00313	Valproic Acid	DOID:299	Adenocarcinoma	0.000857613111384025
DB00773	Etoposide	DOID:299	Adenocarcinoma	0.000855950905841929
DB01206	Lomustine	DOID:3181	Oligodendroglioma	0.000853510469804341
DB00755	Tretinoin	DOID:3247	Rhabdomyosarcoma	0.000852536982513896
DB00958	Carboplatin	DOID:171	Neuroectodermal Tumors	0.00085204388135488
DB00997	Doxorubicin	DOID:3247	Rhabdomyosarcoma	0.000850512186181518
DB00959	Methylprednisolone	DOID:9538	Multiple Myeloma	0.000842426651082284
DB00997	Doxorubicin	DOID:299	Adenocarcinoma	0.000839759263330719
DB00917	Dinoprostone	DOID:4235	Sarcoma	0.00083289206170648
DB00997	Doxorubicin	DOID:1037	Leukemia, Lymphoid	0.000829346886364745
DB01436	alfacalcidol	DOID:299	Adenocarcinoma	0.000826577538034978
DB01229	Paclitaxel	DOID:2645	Mesothelioma	0.000821803200311144
DB04839	Cyproterone Acetate	DOID:11612	Polycystic Ovary Syndrome	0.000816679605732317
DB00917	Dinoprostone	DOID:9538	Multiple Myeloma	0.000813033031902754
DB01168	Procarbazine	DOID:3181	Oligodendroglioma	0.000812614852509585
DB00126	Ascorbic Acid	DOID:1037	Leukemia, Lymphoid	0.000809396925151062
DB00396	Progesterone	DOID:299	Adenocarcinoma	0.000808974947023955
DB01645	Genistein	DOID:299	Adenocarcinoma	0.000797858029933074
DB00437	Allopurinol	DOID:1037	Leukemia, Lymphoid	0.000794397469397167
DB08828	HhAntag691	DOID:2512	Basal Cell Nevus Syndrome	0.000793274449559156
DB00853	Temozolomide	DOID:3069	Astrocytoma	0.000791569186471974
DB00143	Glutathione	DOID:11612	Polycystic Ovary Syndrome	0.000790868252001508
DB00635	Prednisone	DOID:9538	Multiple Myeloma	0.0007902700214795
DB01181	Ifosfamide	DOID:707	Lymphoma, B-Cell	0.000788791001709732
DB00482	Celecoxib	DOID:299	Adenocarcinoma	0.000782597415036867
DB01262	Decitabine	DOID:3247	Rhabdomyosarcoma	0.000781358546065014
DB01181	Ifosfamide	DOID:3247	Rhabdomyosarcoma	0.000774839765152613
DB00227	Lovastatin	DOID:4235	Sarcoma	0.000768847987497245
DB00773	Etoposide	DOID:2994	Neoplasms, Germ Cell and Embryonal	0.000768459558735201
DB00773	Etoposide	DOID:4440	Seminoma	0.000766627780754347
DB01229	Paclitaxel	DOID:4235	Sarcoma	0.000766616034620504
DB01248	Docetaxel	DOID:4235	Sarcoma	0.0007657256166678
DB01181	Ifosfamide	DOID:299	Adenocarcinoma	0.000764086842393296
DB00860	Prednisolone	DOID:9538	Multiple Myeloma	0.000763205415340173
DB00136	Calcitriol	DOID:1037	Leukemia, Lymphoid	0.00076040245371648
DB00945	Aspirin	DOID:299	Adenocarcinoma	0.000757625663667915
DB00399	Zoledronic Acid	DOID:2645	Mesothelioma	0.000753250929566717
DB01041	Thalidomide	DOID:2645	Mesothelioma	0.000749640117341499
DB00605	Sulindac	DOID:299	Adenocarcinoma	0.000749177167426651
DB03568	Butyric Acid	DOID:299	Adenocarcinoma	0.000748709375575174
DB01229	Paclitaxel	DOID:9538	Multiple Myeloma	0.000746757004600062
DB01248	Docetaxel	DOID:9538	Multiple Myeloma	0.000745866587221122
DB01234	Dexamethasone	DOID:9538	Multiple Myeloma	0.000744038647383405
DB07706	2-hydroxyestradiol	DOID:299	Adenocarcinoma	0.000743149264395703
DB00682	Warfarin	DOID:9538	Multiple Myeloma	0.000742390834270778
DB00544	Fluorouracil	DOID:299	Adenocarcinoma	0.000732667186253344
DB12881	indole-3-carbinol	DOID:5119	Ovarian Cysts	0.000732475002409394
DB00773	Etoposide	DOID:2645	Mesothelioma	0.000729028486011784
DB00624	Testosterone	DOID:11612	Polycystic Ovary Syndrome	0.000725852982042674
DB03496	alvocidib	DOID:707	Lymphoma, B-Cell	0.000722652137071378
DB00262	Carmustine	DOID:3069	Astrocytoma	0.000719906957573435
DB00993	Azathioprine	DOID:707	Lymphoma, B-Cell	0.000718283216546467
DB00642	Pemetrexed	DOID:2645	Mesothelioma	0.0007169545884527
DB08398	2-amino-1-methyl-6-phenylimidazo(4,5-b)pyridine	DOID:4236	Carcinosarcoma	0.000716454415218315
DB00675	Tamoxifen	DOID:9538	Multiple Myeloma	0.000715610226398133
DB00997	Doxorubicin	DOID:2645	Mesothelioma	0.000712836843457054
DB00851	Dacarbazine	DOID:4235	Sarcoma	0.000709947476758266
DB13323	Trichloroethylene	DOID:3069	Astrocytoma	0.000703002913936579
DB01042	Melphalan	DOID:9538	Multiple Myeloma	0.000700179990184934
DB01041	Thalidomide	DOID:4844	Ependymoma	0.000697905702639978
DB00188	Bortezomib	DOID:707	Lymphoma, B-Cell	0.000697802747244658
DB01380	Cortisone	DOID:299	Adenocarcinoma	0.000694553043495005
DB00993	Azathioprine	DOID:299	Adenocarcinoma	0.00069357905733306
DB01169	Arsenic Trioxide	DOID:299	Adenocarcinoma	0.000693040349653706
DB01174	Phenobarbital	DOID:299	Adenocarcinoma	0.000692513423574936
DB01083	Orlistat	DOID:11612	Polycystic Ovary Syndrome	0.000691037664587923
DB00563	Methotrexate	DOID:4844	Ependymoma	0.000689672163358501
DB00675	Tamoxifen	DOID:5119	Ovarian Cysts	0.000688575572862759
DB01593	Zinc	DOID:9538	Multiple Myeloma	0.000688341407083548
DB03496	alvocidib	DOID:1037	Leukemia, Lymphoid	0.000687535600815614
DB00563	Methotrexate	DOID:4235	Sarcoma	0.000686219411919963
DB01188	Ciclopirox	DOID:3247	Rhabdomyosarcoma	0.000685938804312591
DB00531	Cyclophosphamide	DOID:171	Neuroectodermal Tumors	0.000684778056520485
DB00188	Bortezomib	DOID:3247	Rhabdomyosarcoma	0.000683851510853628
DB00864	Tacrolimus	DOID:707	Lymphoma, B-Cell	0.000683332612072795
DB01169	Arsenic Trioxide	DOID:1037	Leukemia, Lymphoid	0.000682627972418614
DB02709	Resveratrol	DOID:9538	Multiple Myeloma	0.00067905370708069
DB13853	Anethole Trithione	DOID:299	Adenocarcinoma	0.00067859782943439
DB00399	Zoledronic Acid	DOID:9538	Multiple Myeloma	0.000678204733490595
DB00783	Estradiol	DOID:5119	Ovarian Cysts	0.000677750982193614
DB01181	Ifosfamide	DOID:2994	Neoplasms, Germ Cell and Embryonal	0.00067659549515956
DB01188	Ciclopirox	DOID:299	Adenocarcinoma	0.00067518588162877
DB01041	Thalidomide	DOID:9538	Multiple Myeloma	0.000674593921512289
DB00773	Etoposide	DOID:4235	Sarcoma	0.000673841319964985
DB14574	Cobalt	DOID:3247	Rhabdomyosarcoma	0.00067246885579334
DB06543	astaxanthine	DOID:299	Adenocarcinoma	0.000669918426429194
DB00563	Methotrexate	DOID:9538	Multiple Myeloma	0.000666360382135777
DB00806	Pentoxifylline	DOID:1037	Leukemia, Lymphoid	0.00066015345530549
DB00197	Troglitazone	DOID:11612	Polycystic Ovary Syndrome	0.000659766817051632
DB08398	2-amino-1-methyl-6-phenylimidazo(4,5-b)pyridine	DOID:299	Adenocarcinoma	0.000659587687440932
DB11663	2-(1H-indazol-4-yl)-6-(4-methanesulfonylpiperazin-1-ylmethyl)-4-morpholin-4-ylthieno(3,2-d)pyrimidine	DOID:707	Lymphoma, B-Cell	0.000658767864371057
DB05076	Fenretinide	DOID:299	Adenocarcinoma	0.000658618144688183
DB00997	Doxorubicin	DOID:4235	Sarcoma	0.000657649677343641
DB00773	Etoposide	DOID:9538	Multiple Myeloma	0.000653982290226096
DB03843	Formaldehyde	DOID:299	Adenocarcinoma	0.000652147942434211
DB01101	Capecitabine	DOID:299	Adenocarcinoma	0.000651782476513129
DB00882	Clomiphene	DOID:299	Adenocarcinoma	0.00064662082687964
DB11663	2-(1H-indazol-4-yl)-6-(4-methanesulfonylpiperazin-1-ylmethyl)-4-morpholin-4-ylthieno(3,2-d)pyrimidine	DOID:3247	Rhabdomyosarcoma	0.000644816627855682
DB00262	Carmustine	DOID:299	Adenocarcinoma	0.000643361044798041
DB00570	Vinblastine	DOID:3247	Rhabdomyosarcoma	0.000642895050225334
DB04827	Urethane	DOID:299	Adenocarcinoma	0.000640766365849898
DB00755	Tretinoin	DOID:9538	Multiple Myeloma	0.00063981544365469
DB00531	Cyclophosphamide	DOID:8584	Burkitt Lymphoma	0.000639333509307149
DB00958	Carboplatin	DOID:299	Adenocarcinoma	0.000638160298455126
DB00997	Doxorubicin	DOID:9538	Multiple Myeloma	0.000637790647520375
DB00242	Cladribine	DOID:707	Lymphoma, B-Cell	0.000636790478738802
DB08865	Crizotinib	DOID:299	Adenocarcinoma	0.000634633458838329
DB01008	Busulfan	DOID:707	Lymphoma, B-Cell	0.000631030468773807
DB00945	Aspirin	DOID:2645	Mesothelioma	0.000630703243630825
DB04690	Camptothecin	DOID:1037	Leukemia, Lymphoid	0.000628548888171465
DB00257	Clotrimazole	DOID:299	Adenocarcinoma	0.000622055226269935
DB00783	Estradiol	DOID:11612	Polycystic Ovary Syndrome	0.000620908642803541
DB00201	Caffeine	DOID:299	Adenocarcinoma	0.000617097489161089
DB01167	Itraconazole	DOID:9538	Multiple Myeloma	0.000615831209464878
DB04960	tipifarnib	DOID:9538	Multiple Myeloma	0.000614286836938127
DB00987	Cytarabine	DOID:8584	Burkitt Lymphoma	0.000609326587726755
DB01593	Zinc	DOID:11612	Polycystic Ovary Syndrome	0.000604464414200733
DB11672	Curcumin	DOID:2645	Mesothelioma	0.000603280721456911
DB06724	Calcium Carbonate	DOID:299	Adenocarcinoma	0.000602576663856247
DB02709	Resveratrol	DOID:8864	Leukemia, Monocytic, Acute	0.000601758893483051
DB00242	Cladribine	DOID:1037	Leukemia, Lymphoid	0.000601673942520342
DB00762	Irinotecan	DOID:3181	Oligodendroglioma	0.000599177953448026
DB06774	Capsaicin	DOID:9538	Multiple Myeloma	0.000596590178356926
DB02709	Resveratrol	DOID:11612	Polycystic Ovary Syndrome	0.000595176714414591
DB09130	Copper	DOID:2645	Mesothelioma	0.00058965419787097
DB00641	Simvastatin	DOID:11612	Polycystic Ovary Syndrome	0.000588777892126557
DB00398	Sorafenib	DOID:2645	Mesothelioma	0.000585709242034304
DB01181	Ifosfamide	DOID:4235	Sarcoma	0.000581977256379573
DB05109	Trabectedin	DOID:4235	Sarcoma	0.000581917154716815
DB00977	Ethinyl Estradiol	DOID:299	Adenocarcinoma	0.000580677081532676
DB00482	Celecoxib	DOID:9538	Multiple Myeloma	0.000580628799476101
DB00396	Progesterone	DOID:5119	Ovarian Cysts	0.000579971678056601
DB00822	Disulfiram	DOID:2645	Mesothelioma	0.000579396204381665
DB00541	Vincristine	DOID:171	Neuroectodermal Tumors	0.000571943074543035
DB00313	Valproic Acid	DOID:11612	Polycystic Ovary Syndrome	0.000571767502852072
DB00136	Calcitriol	DOID:9538	Multiple Myeloma	0.000568846214635854
DB01262	Decitabine	DOID:9538	Multiple Myeloma	0.000568637007562855
DB00290	Bleomycin	DOID:2994	Neoplasms, Germ Cell and Embryonal	0.000555653108645948
DB00958	Carboplatin	DOID:2994	Neoplasms, Germ Cell and Embryonal	0.000550668950810162
DB00544	Fluorouracil	DOID:4235	Sarcoma	0.000550557600159684
DB01065	Melatonin	DOID:299	Adenocarcinoma	0.000549207515511163
DB11672	Curcumin	DOID:4235	Sarcoma	0.000548093555562878
DB00650	Leucovorin	DOID:8584	Burkitt Lymphoma	0.000546180809711394
DB00570	Vinblastine	DOID:2994	Neoplasms, Germ Cell and Embryonal	0.000544650780114153
DB00291	Chlorambucil	DOID:299	Adenocarcinoma	0.00054412249248984
DB00126	Ascorbic Acid	DOID:11612	Polycystic Ovary Syndrome	0.000533963693717865
DB00291	Chlorambucil	DOID:1037	Leukemia, Lymphoid	0.000533710115898233
DB05076	Fenretinide	DOID:2645	Mesothelioma	0.000531695724754122
DB11672	Curcumin	DOID:9538	Multiple Myeloma	0.000528234525654347
DB00531	Cyclophosphamide	DOID:4236	Carcinosarcoma	0.000527761200660037
DB00541	Vincristine	DOID:8584	Burkitt Lymphoma	0.000526498527177821
DB00396	Progesterone	DOID:11612	Polycystic Ovary Syndrome	0.000523129338505767
DB11094	Vitamin D	DOID:2512	Basal Cell Nevus Syndrome	0.000518920381920729
DB00276	Amsacrine	DOID:299	Adenocarcinoma	0.000518245674324269
DB00958	Carboplatin	DOID:2645	Mesothelioma	0.000511237878346093
DB00554	Piroxicam	DOID:2645	Mesothelioma	0.000509409433043373
DB01168	Procarbazine	DOID:5241	Hemangioblastoma	0.000498911591092254
DB00603	Medroxyprogesterone Acetate	DOID:299	Adenocarcinoma	0.000496180238148269
DB00531	Cyclophosphamide	DOID:707	Lymphoma, B-Cell	0.000495598632237281
DB00328	Indomethacin	DOID:299	Adenocarcinoma	0.000495090974165257
DB00255	Diethylstilbestrol	DOID:299	Adenocarcinoma	0.000491753305903486
DB01169	Arsenic Trioxide	DOID:9538	Multiple Myeloma	0.000491071733575132
DB00531	Cyclophosphamide	DOID:3247	Rhabdomyosarcoma	0.000481647396036322
DB00530	Erlotinib Hydrochloride	DOID:299	Adenocarcinoma	0.000471597597148132
DB00188	Bortezomib	DOID:9538	Multiple Myeloma	0.000471129972249329
DB00531	Cyclophosphamide	DOID:299	Adenocarcinoma	0.000470894472975025
DB06824	Trientine	DOID:2645	Mesothelioma	0.000469499573440923
DB00987	Cytarabine	DOID:707	Lymphoma, B-Cell	0.000465591711140056
DB00262	Carmustine	DOID:4844	Ependymoma	0.000464704210012356
DB00481	Raloxifene Hydrochloride	DOID:9538	Multiple Myeloma	0.00046432507787334
DB00412	Rosiglitazone	DOID:11612	Polycystic Ovary Syndrome	0.000464063248237145
DB00531	Cyclophosphamide	DOID:1037	Leukemia, Lymphoid	0.000460482096037473
DB00928	Azacitidine	DOID:4235	Sarcoma	0.000460274178633291
DB00958	Carboplatin	DOID:4235	Sarcoma	0.000456050712001754
DB00694	Daunorubicin	DOID:8584	Burkitt Lymphoma	0.00045550396660613
DB00977	Ethinyl Estradiol	DOID:2645	Mesothelioma	0.000453754661551542
DB01393	Bezafibrate	DOID:11612	Polycystic Ovary Syndrome	0.000452348439842687
DB09110	Mesna	DOID:769	Neuroblastoma	0.000451919997095184
DB00987	Cytarabine	DOID:3247	Rhabdomyosarcoma	0.000451640474522097
DB04066	trans-3-(4'-hydroxyphenyl)-2-propenoic acid	DOID:299	Adenocarcinoma	0.000448316765479439
DB04743	nimesulide	DOID:299	Adenocarcinoma	0.000445266903146979
DB00331	Metformin	DOID:11612	Polycystic Ovary Syndrome	0.000444373667791964
DB00763	Methimazole	DOID:299	Adenocarcinoma	0.000442726503933321
DB00262	Carmustine	DOID:9538	Multiple Myeloma	0.000441392428973486
DB00928	Azacitidine	DOID:9538	Multiple Myeloma	0.000440415149003648
DB02709	Resveratrol	DOID:715	Leukemia, T-Cell	0.000440373326705134
DB00853	Temozolomide	DOID:3181	Oligodendroglioma	0.000437627749325464
DB00428	Streptozocin	DOID:299	Adenocarcinoma	0.000435758683627696
DB00201	Caffeine	DOID:4235	Sarcoma	0.000434987902971506
DB00541	Vincristine	DOID:3069	Astrocytoma	0.000434605404268573
DB11663	2-(1H-indazol-4-yl)-6-(4-methanesulfonylpiperazin-1-ylmethyl)-4-morpholin-4-ylthieno(3,2-d)pyrimidine	DOID:9538	Multiple Myeloma	0.000432095089357076
DB00987	Cytarabine	DOID:1037	Leukemia, Lymphoid	0.000430475174861644
DB00277	Theophylline	DOID:1037	Leukemia, Lymphoid	0.000425621064576808
DB01030	Topotecan	DOID:299	Adenocarcinoma	0.000421303952133278
DB01169	Arsenic Trioxide	DOID:8864	Leukemia, Monocytic, Acute	0.000413776919931308
DB01008	Busulfan	DOID:9538	Multiple Myeloma	0.000404357693627488
DB00499	Flutamide	DOID:299	Adenocarcinoma	0.000399586707265953
DB00877	Sirolimus	DOID:2645	Mesothelioma	0.000398984602155294
DB01151	Desipramine	DOID:299	Adenocarcinoma	0.000386966347274231
DB00282	Pamidronate	DOID:9538	Multiple Myeloma	0.000385072782357809
DB00541	Vincristine	DOID:707	Lymphoma, B-Cell	0.000382763650622208
DB04572	Thiotepa	DOID:171	Neuroectodermal Tumors	0.000378307817649836
DB01181	Ifosfamide	DOID:3192	Neurilemmoma	0.000377984082865523
DB00650	Leucovorin	DOID:299	Adenocarcinoma	0.000377741773815365
DB00898	Ethanol	DOID:255	Hemangioma	0.000377664537248001
DB01050	Ibuprofen	DOID:299	Adenocarcinoma	0.000377140734648484
DB00635	Prednisone	DOID:255	Hemangioma	0.000376231911136926
DB00619	Imatinib Mesylate	DOID:2645	Mesothelioma	0.000374691771384305
DB00541	Vincristine	DOID:3247	Rhabdomyosarcoma	0.000368812414417696
DB00262	Carmustine	DOID:3181	Oligodendroglioma	0.000365965520434918
DB00104	Octreotide	DOID:299	Adenocarcinoma	0.000364184915733456
DB00720	Clodronic Acid	DOID:9538	Multiple Myeloma	0.000363984355997082
DB00859	Penicillamine	DOID:2645	Mesothelioma	0.000362713745147658
DB00882	Clomiphene	DOID:11612	Polycystic Ovary Syndrome	0.000360775218252207
DB00541	Vincristine	DOID:299	Adenocarcinoma	0.000358059491153894
DB00860	Prednisolone	DOID:255	Hemangioma	0.000349167305088193
DB00541	Vincristine	DOID:1037	Leukemia, Lymphoid	0.000347647114449933
DB01005	Hydroxyurea	DOID:299	Adenocarcinoma	0.000345807406567011
DB00530	Erlotinib Hydrochloride	DOID:2645	Mesothelioma	0.000344675177633291
DB00951	Isoniazid	DOID:299	Adenocarcinoma	0.000336509550415342
DB01005	Hydroxyurea	DOID:1037	Leukemia, Lymphoid	0.000335395029778673
DB00007	Leuprolide	DOID:299	Adenocarcinoma	0.000326246518482598
DB00877	Sirolimus	DOID:9538	Multiple Myeloma	0.000323938406374935
DB00603	Medroxyprogesterone Acetate	DOID:4235	Sarcoma	0.00031407065208836
DB00252	Phenytoin	DOID:9538	Multiple Myeloma	0.000305983031119872
DB00977	Ethinyl Estradiol	DOID:11612	Polycystic Ovary Syndrome	0.000294831472769352
DB01406	Danazol	DOID:3172	Adenoma	0.000294510310217244
DB00531	Cyclophosphamide	DOID:4235	Sarcoma	0.000288784887012816
DB00694	Daunorubicin	DOID:299	Adenocarcinoma	0.000287064930504932
DB04930	Permethrin	DOID:9538	Multiple Myeloma	0.000283033530913889
DB00563	Methotrexate	DOID:5241	Hemangioblastoma	0.000277230212270474
DB00531	Cyclophosphamide	DOID:9538	Multiple Myeloma	0.00026892585730679
DB01204	Mitoxantrone	DOID:3247	Rhabdomyosarcoma	0.000268678880253758
DB00262	Carmustine	DOID:3192	Neurilemmoma	0.00025725828500559
DB09073	palbociclib	DOID:2994	Neoplasms, Germ Cell and Embryonal	0.000256985623865702
DB00842	Oxazepam	DOID:3172	Adenoma	0.00025533096189626
DB00428	Streptozocin	DOID:4235	Sarcoma	0.000253649097367059
DB01169	Arsenic Trioxide	DOID:715	Leukemia, T-Cell	0.000252391352936676
DB01204	Mitoxantrone	DOID:1037	Leukemia, Lymphoid	0.000247513580338398
DB07232	veliparib	DOID:299	Adenocarcinoma	0.000241827315859122
DB00313	Valproic Acid	DOID:255	Hemangioma	0.000241606385188031
DB06287	temsirolimus	DOID:2645	Mesothelioma	0.000241499242340992
DB00987	Cytarabine	DOID:9538	Multiple Myeloma	0.000238918935989296
DB00755	Tretinoin	DOID:3308	Carcinoma, Embryonal	0.000235482197555014
DB00322	Floxuridine	DOID:299	Adenocarcinoma	0.000232230532069699
DB11135	Selenium	DOID:2645	Mesothelioma	0.000227192471683046
DB04786	Suramin	DOID:9538	Multiple Myeloma	0.000223124625908155
DB01030	Topotecan	DOID:9538	Multiple Myeloma	0.000219335336301618
DB00175	Pravastatin	DOID:3172	Adenoma	0.000217761481385892
DB00158	Folic Acid	DOID:11612	Polycystic Ovary Syndrome	0.000207443954623165
DB00336	Nitrofurazone	DOID:4440	Seminoma	0.000207233581990962
DB00255	Diethylstilbestrol	DOID:4468	Adenocarcinoma, Clear Cell	0.000196153120495956
DB00650	Leucovorin	DOID:4235	Sarcoma	0.000195632187758121
DB00541	Vincristine	DOID:4844	Ependymoma	0.000179402656546734
DB00712	Flurbiprofen	DOID:3172	Adenoma	0.000177584797282726
DB00636	Clofibrate	DOID:3507	Dermatofibrosarcoma	0.000173367944859925
DB00309	Vindesine	DOID:299	Adenocarcinoma	0.000170729205897923
DB00987	Cytarabine	DOID:8864	Leukemia, Monocytic, Acute	0.000161624122419634
DB00541	Vincristine	DOID:9538	Multiple Myeloma	0.000156090875506087
DB04572	Thiotepa	DOID:1037	Leukemia, Lymphoid	0.000154011857511882
DB00842	Oxazepam	DOID:687	Hepatoblastoma	0.000153500390834648
DB00445	Epirubicin	DOID:4235	Sarcoma	0.00014569128455858
DB00898	Ethanol	DOID:3172	Adenoma	0.000137451349594897
DB13178	Inositol	DOID:11612	Polycystic Ovary Syndrome	0.000135524793941222
DB00499	Flutamide	DOID:11612	Polycystic Ovary Syndrome	0.000113741098724673
DB01234	Dexamethasone	DOID:3172	Adenoma	8.97873492882503e-05
DB00162	Vitamin A	DOID:9538	Multiple Myeloma	8.93967340432119e-05
DB00197	Troglitazone	DOID:769	Neuroblastoma	8.49831372334072e-05
DB00541	Vincristine	DOID:3181	Oligodendroglioma	8.06639671220629e-05
DB00993	Azathioprine	DOID:255	Hemangioma	7.75723308168771e-05
DB11135	Selenium	DOID:11612	Polycystic Ovary Syndrome	6.82692829212846e-05
DB12116	epigallocatechin gallate	DOID:3172	Adenoma	4.56105651045809e-05
DB01042	Melphalan	DOID:769	Neuroblastoma	4.15193174119529e-05
DB00290	Bleomycin	DOID:3308	Carcinoma, Embryonal	3.68425940371672e-05
DB00851	Dacarbazine	DOID:769	Neuroblastoma	3.14277743591936e-05
DB04539	glyphosate	DOID:11612	Polycystic Ovary Syndrome	3.0794940070222e-05
DB00531	Cyclophosphamide	DOID:715	Leukemia, T-Cell	3.02454766976431e-05
DB00570	Vinblastine	DOID:3308	Carcinoma, Embryonal	2.58402652930975e-05
DB02709	Resveratrol	DOID:3172	Adenoma	2.48024091551776e-05
DB00996	Gabapentin	DOID:3172	Adenoma	2.31819169045685e-05
DB00586	Diclofenac	DOID:769	Neuroblastoma	2.08052849368975e-05
DB00762	Irinotecan	DOID:769	Neuroblastoma	1.59441891825259e-05
DB00987	Cytarabine	DOID:715	Leukemia, T-Cell	2.38555438769258e-07
DB00773	Etoposide	DOID:769	Neuroblastoma	-4.6783827076461e-06
DB00309	Vindesine	DOID:4235	Sarcoma	-1.13803801970683e-05
DB11119	Sodium Iodide	DOID:3070	Glioma	-1.7481392423602e-05
DB00997	Doxorubicin	DOID:769	Neuroblastoma	-2.08700252517183e-05
DB00309	Vindesine	DOID:9538	Multiple Myeloma	-3.12394098382577e-05
DB04572	Thiotepa	DOID:9538	Multiple Myeloma	-3.75443814683799e-05
DB00927	Famotidine	DOID:3172	Adenoma	-6.96669108541607e-05
DB00482	Celecoxib	DOID:769	Neuroblastoma	-7.80318736272826e-05
DB00541	Vincristine	DOID:715	Leukemia, T-Cell	-8.25895049875961e-05
DB01041	Thalidomide	DOID:5151	Neurofibroma, Plexiform	-8.88149534430064e-05
DB01262	Decitabine	DOID:769	Neuroblastoma	-9.00236649880818e-05
DB01181	Ifosfamide	DOID:769	Neuroblastoma	-9.65424459182466e-05
DB00780	Phenelzine	DOID:255	Hemangioma	-9.66086756146404e-05
DB00328	Indomethacin	DOID:350	Dermatofibrosarcoma	-9.78584322772428e-05
DB00945	Aspirin	DOID:3172	Adenoma	-9.85942503654805e-05
DB00605	Sulindac	DOID:3172	Adenoma	-0.000107042746432662
DB04572	Thiotepa	DOID:3181	Oligodendroglioma	-0.000112971289835085
DB01393	Bezafibrate	DOID:3172	Adenoma	-0.000118025865643212
DB11672	Curcumin	DOID:3172	Adenoma	-0.000126016772476334
DB00531	Cyclophosphamide	DOID:3308	Carcinoma, Embryonal	-0.0001354073887467
DB01356	Lithium	DOID:255	Hemangioma	-0.000135550671414209
DB00853	Temozolomide	DOID:3172	Adenoma	-0.000141196640464714
DB01200	Bromocriptine	DOID:3172	Adenoma	-0.000143968179867138
DB00853	Temozolomide	DOID:769	Neuroblastoma	-0.000145606015174516
DB00313	Valproic Acid	DOID:1618	Fibroadenoma	-0.0001598788392145
DB02994	Cacodylic Acid	DOID:3172	Adenoma	-0.00016247523210452
DB01174	Phenobarbital	DOID:3172	Adenoma	-0.000163706490433591
DB01169	Arsenic Trioxide	DOID:769	Neuroblastoma	-0.000167588939078834
DB01206	Lomustine	DOID:3070	Glioma	-0.000172219250103434
DB00997	Doxorubicin	DOID:1618	Fibroadenoma	-0.00017773268713458
DB00188	Bortezomib	DOID:769	Neuroblastoma	-0.000187530700595595
DB11082	Coal Tar	DOID:3172	Adenoma	-0.00019486054162573
DB08398	2-amino-1-methyl-6-phenylimidazo(4,5-b)pyridine	DOID:3172	Adenoma	-0.000196632226340221
DB00945	Aspirin	DOID:349	Carcinoma, Signet Ring Cell	-0.000197696833080763
DB03843	Formaldehyde	DOID:3172	Adenoma	-0.000204071971412667
DB00925	Phenoxybenzamine	DOID:1040	Leukemia, Lymphocytic, Chronic, B-Cell	-0.000208600146267302
DB01168	Procarbazine	DOID:3070	Glioma	-0.000213114867382814
DB04827	Urethane	DOID:3172	Adenoma	-0.00021545354797744
DB00554	Piroxicam	DOID:3172	Adenoma	-0.000219888061045748
DB00958	Carboplatin	DOID:769	Neuroblastoma	-0.00022246899039643
DB00544	Fluorouracil	DOID:687	Hepatoblastoma	-0.000225383298934923
DB08865	Crizotinib	DOID:769	Neuroblastoma	-0.000225995829661508
DB00995	Auranofin	DOID:3172	Adenoma	-0.000230305621056382
DB00541	Vincristine	DOID:5241	Hemangioblastoma	-0.000233039294234872
DB00201	Caffeine	DOID:3172	Adenoma	-0.000239122424780825
DB00541	Vincristine	DOID:3308	Carcinoma, Embryonal	-0.000248242370645991
DB01008	Busulfan	DOID:769	Neuroblastoma	-0.000254302979031807
DB12662	naveglitazar	DOID:3355	Fibrosarcoma	-0.000257989204734266
DB01174	Phenobarbital	DOID:687	Hepatoblastoma	-0.000265537061536947
DB09110	Mesna	DOID:2671	Carcinoma, Transitional Cell	-0.000266681544348913
DB00938	Salmeterol Xinafoate	DOID:4310	Smooth Muscle Tumor	-0.000290907806047536
DB00501	Cimetidine	DOID:349	Carcinoma, Signet Ring Cell	-0.000293922115313728
DB01065	Melatonin	DOID:3172	Adenoma	-0.000307012398243345
DB00780	Phenelzine	DOID:3172	Adenoma	-0.00033682186325309
DB00252	Phenytoin	DOID:769	Neuroblastoma	-0.000352677641918675
DB01229	Paclitaxel	DOID:3070	Glioma	-0.00035439962391034
DB01248	Docetaxel	DOID:3070	Glioma	-0.000355290041427836
DB01234	Dexamethasone	DOID:3070	Glioma	-0.000357117980977784
DB00197	Troglitazone	DOID:3070	Glioma	-0.000357512818263317
DB01582	Sulfamethazine	DOID:3172	Adenoma	-0.000357889705981574
DB00603	Medroxyprogesterone Acetate	DOID:3172	Adenoma	-0.000360039676084079
DB00328	Indomethacin	DOID:3172	Adenoma	-0.000361128939817512
DB00158	Folic Acid	DOID:3172	Adenoma	-0.00036293035078191
DB06510	muraglitazar	DOID:3172	Adenoma	-0.000367654886788327
DB04930	Permethrin	DOID:3172	Adenoma	-0.000371217767342025
DB00675	Tamoxifen	DOID:3070	Glioma	-0.000385546402083848
DB00531	Cyclophosphamide	DOID:769	Neuroblastoma	-0.000389734815443099
DB01042	Melphalan	DOID:3070	Glioma	-0.000400976638269513
DB01593	Zinc	DOID:3070	Glioma	-0.000412815221262542
DB00763	Methimazole	DOID:3172	Adenoma	-0.00041349341003879
DB02709	Resveratrol	DOID:3070	Glioma	-0.000422102921136614
DB00281	Lidocaine	DOID:0060060	Lymphoma, Non-Hodgkin	-0.000422566618471365
DB00762	Irinotecan	DOID:3070	Glioma	-0.000426551766243144
DB01041	Thalidomide	DOID:3070	Glioma	-0.000426562706855116
DB00641	Simvastatin	DOID:3070	Glioma	-0.000428501743266552
DB00563	Methotrexate	DOID:3070	Glioma	-0.000434796246302683
DB13178	Inositol	DOID:3172	Adenoma	-0.000434849511810243
DB00563	Methotrexate	DOID:3371	Chondrosarcoma	-0.000436581484441334
DB01030	Topotecan	DOID:769	Neuroblastoma	-0.000439325336330143
DB00741	Hydrocortisone	DOID:1040	Leukemia, Lymphocytic, Chronic, B-Cell	-0.000439842946616332
DB00773	Etoposide	DOID:3070	Glioma	-0.000447174337881962
DB00252	Phenytoin	DOID:687	Hepatoblastoma	-0.000450098838242952
DB03783	Phenacetin	DOID:2671	Carcinoma, Transitional Cell	-0.000450456061278992
DB04630	Aldosterone	DOID:3172	Adenoma	-0.000451439872217485
DB08895	tofacitinib	DOID:3172	Adenoma	-0.000451846146427315
DB11152	Trichloroacetic Acid	DOID:3172	Adenoma	-0.000459702716279787
DB02656	2-(4-morpholinyl)-8-phenyl-4H-1-benzopyran-4-one	DOID:3070	Glioma	-0.000469463498322853
DB08809	Dichloroacetic Acid	DOID:3172	Adenoma	-0.000471480741640129
DB14513	Magnesium	DOID:3172	Adenoma	-0.000472531434938717
DB00126	Ascorbic Acid	DOID:3070	Glioma	-0.000483315941759621
DB14001	alpha-Tocopherol	DOID:3070	Glioma	-0.000487751891054622
DB01168	Procarbazine	DOID:2671	Carcinoma, Transitional Cell	-0.000489220453220829
DB00104	Octreotide	DOID:3172	Adenoma	-0.000492034998095659
DB00698	Nitrofurantoin	DOID:2671	Carcinoma, Transitional Cell	-0.000493991027110419
DB12418	Saccharin	DOID:2671	Carcinoma, Transitional Cell	-0.000496590405711672
DB00970	Dactinomycin	DOID:2671	Carcinoma, Transitional Cell	-0.000501047392890109
DB00541	Vincristine	DOID:769	Neuroblastoma	-0.00050256979724469
DB00959	Methylprednisolone	DOID:1040	Leukemia, Lymphocytic, Chronic, B-Cell	-0.000517802277019109
DB00982	Isotretinoin	DOID:769	Neuroblastoma	-0.000519078296335096
DB00136	Calcitriol	DOID:3070	Glioma	-0.000532310413726223
DB07352	Apigenin	DOID:3070	Glioma	-0.000550300916749536
DB15588	ursolic acid	DOID:139	Papilloma	-0.000551478359742419
DB00317	Gefitinib	DOID:2671	Carcinoma, Transitional Cell	-0.000557819702300144
DB09276	Gold Sodium Thiomalate	DOID:3172	Adenoma	-0.000568821908966755
DB00544	Fluorouracil	DOID:3070	Glioma	-0.000570458057986578
DB00829	Diazepam	DOID:2671	Carcinoma, Transitional Cell	-0.000577547431235914
DB01219	Dantrolene	DOID:1040	Leukemia, Lymphocytic, Chronic, B-Cell	-0.00057842812831207
DB01327	Cefazolin	DOID:2671	Carcinoma, Transitional Cell	-0.00058187721423505
DB01483	Barbital	DOID:2671	Carcinoma, Transitional Cell	-0.000583160435870778
DB01083	Orlistat	DOID:1040	Leukemia, Lymphocytic, Chronic, B-Cell	-0.000585314270462789
DB00635	Prednisone	DOID:2671	Carcinoma, Transitional Cell	-0.000586992192656866
DB00853	Temozolomide	DOID:3070	Glioma	-0.00058810197076894
DB00661	Verapamil	DOID:687	Hepatoblastoma	-0.000594131947430932
DB01219	Dantrolene	DOID:2671	Carcinoma, Transitional Cell	-0.000595461414585075
DB01169	Arsenic Trioxide	DOID:3070	Glioma	-0.000610084894446772
DB00860	Prednisolone	DOID:2671	Carcinoma, Transitional Cell	-0.000614056798979157
DB00188	Bortezomib	DOID:3070	Glioma	-0.000630026656356109
DB12257	Platinum	DOID:769	Neuroblastoma	-0.000630406504803916
DB01229	Paclitaxel	DOID:2671	Carcinoma, Transitional Cell	-0.000630505209350674
DB01248	Docetaxel	DOID:2671	Carcinoma, Transitional Cell	-0.000631395627076004
DB00682	Warfarin	DOID:2671	Carcinoma, Transitional Cell	-0.000634871379785651
DB08398	2-amino-1-methyl-6-phenylimidazo(4,5-b)pyridine	DOID:8719	Carcinoma in Situ	-0.000655272384717265
DB00262	Carmustine	DOID:3070	Glioma	-0.000659764199214508
DB00675	Tamoxifen	DOID:2671	Carcinoma, Transitional Cell	-0.000661651987911427
DB04690	Camptothecin	DOID:3070	Glioma	-0.000664163978936394
DB00958	Carboplatin	DOID:3070	Glioma	-0.000664964946153391
DB12418	Saccharin	DOID:139	Papilloma	-0.000667465004143353
DB01041	Thalidomide	DOID:1040	Leukemia, Lymphocytic, Chronic, B-Cell	-0.000685635006581109
DB00309	Vindesine	DOID:769	Neuroblastoma	-0.000689900082476236
DB00563	Methotrexate	DOID:1040	Leukemia, Lymphocytic, Chronic, B-Cell	-0.000693868546068644
DB04572	Thiotepa	DOID:769	Neuroblastoma	-0.000696205054014432
DB06755	beta Carotene	DOID:3070	Glioma	-0.000702541779099087
DB01234	Dexamethasone	DOID:3355	Fibrosarcoma	-0.000702582408801356
DB00305	Mitomycin	DOID:2671	Carcinoma, Transitional Cell	-0.000707201309462413
DB00563	Methotrexate	DOID:2671	Carcinoma, Transitional Cell	-0.000710901831955291
DB00220	Nelfinavir	DOID:3962	Adenocarcinoma, Follicular	-0.000724224345668845
DB03419	Uracil	DOID:139	Papilloma	-0.000729855993840645
DB00694	Daunorubicin	DOID:1618	Fibroadenoma	-0.000730427019974578
DB00361	Vinorelbine	DOID:4552	Carcinoma, Large Cell	-0.000739421341419544
DB00997	Doxorubicin	DOID:2671	Carcinoma, Transitional Cell	-0.000739471566462336
DB12298	5-hydroxymethylfurfural	DOID:139	Papilloma	-0.000743705551080909
DB01483	Barbital	DOID:139	Papilloma	-0.000754035034483314
DB00184	Nicotine	DOID:2671	Carcinoma, Transitional Cell	-0.000757338005739705
DB00437	Allopurinol	DOID:2671	Carcinoma, Transitional Cell	-0.000774420983763869
DB00812	Phenylbutazone	DOID:139	Papilloma	-0.00078524788676645
DB11752	bryostatin 1	DOID:1040	Leukemia, Lymphocytic, Chronic, B-Cell	-0.000799386046323314
DB00619	Imatinib Mesylate	DOID:3070	Glioma	-0.000801511053130277
DB00328	Indomethacin	DOID:3070	Glioma	-0.000808034270092428
DB01181	Ifosfamide	DOID:2671	Carcinoma, Transitional Cell	-0.00081514398745749
DB00945	Aspirin	DOID:2671	Carcinoma, Transitional Cell	-0.000821605166299222
DB01393	Bezafibrate	DOID:1040	Leukemia, Lymphocytic, Chronic, B-Cell	-0.000824003495621917
DB01229	Paclitaxel	DOID:4552	Carcinoma, Large Cell	-0.000826080512939165
DB00530	Erlotinib Hydrochloride	DOID:3070	Glioma	-0.000831527646870634
DB00531	Cyclophosphamide	DOID:3070	Glioma	-0.000832230770694687
DB01390	Sodium Bicarbonate	DOID:139	Papilloma	-0.000844310693212081
DB13950	Win 55212-2	DOID:3070	Glioma	-0.000853060976248899
DB00822	Disulfiram	DOID:1040	Leukemia, Lymphocytic, Chronic, B-Cell	-0.000855878919535613
DB00564	Carbamazepine	DOID:1040	Leukemia, Lymphocytic, Chronic, B-Cell	-0.000857650683110578
DB03496	alvocidib	DOID:1040	Leukemia, Lymphocytic, Chronic, B-Cell	-0.000864249566118603
DB00537	Ciprofloxacin	DOID:2671	Carcinoma, Transitional Cell	-0.000865260319311745
DB01169	Arsenic Trioxide	DOID:1040	Leukemia, Lymphocytic, Chronic, B-Cell	-0.000869157193867232
DB08828	HhAntag691	DOID:2513	Carcinoma, Basal Cell	-0.000882373981701623
DB02994	Cacodylic Acid	DOID:2671	Carcinoma, Transitional Cell	-0.000885486148390869
DB00993	Azathioprine	DOID:2671	Carcinoma, Transitional Cell	-0.000885651772856122
DB01174	Phenobarbital	DOID:2671	Carcinoma, Transitional Cell	-0.00088671740643661
DB14085	Cadmium	DOID:2671	Carcinoma, Transitional Cell	-0.000898422494227192
DB00181	Baclofen	DOID:2671	Carcinoma, Transitional Cell	-0.000898431067496397
DB00188	Bortezomib	DOID:2671	Carcinoma, Transitional Cell	-0.000906132241869273
DB00481	Raloxifene Hydrochloride	DOID:2671	Carcinoma, Transitional Cell	-0.000912937136453096
DB03733	ethylene dichloride	DOID:3172	Adenoma	-0.000919068010466895
DB10345	Dust	DOID:139	Papilloma	-0.000919432803595932
DB00650	Leucovorin	DOID:3070	Glioma	-0.000925383470389918
DB00126	Ascorbic Acid	DOID:139	Papilloma	-0.000930296126396358
DB00958	Carboplatin	DOID:2671	Carcinoma, Transitional Cell	-0.000941070532004951
DB00541	Vincristine	DOID:3070	Glioma	-0.000945065752716545
DB00570	Vinblastine	DOID:2671	Carcinoma, Transitional Cell	-0.000947088702571286
DB00242	Cladribine	DOID:1040	Leukemia, Lymphocytic, Chronic, B-Cell	-0.000950111224234463
DB06774	Capsaicin	DOID:139	Papilloma	-0.000951546634263523
DB01169	Arsenic Trioxide	DOID:3355	Fibrosarcoma	-0.000955549322469296
DB00201	Caffeine	DOID:2671	Carcinoma, Transitional Cell	-0.000962133340592886
DB00318	Codeine	DOID:2671	Carcinoma, Transitional Cell	-0.000980579256957459
DB00563	Methotrexate	DOID:2513	Carcinoma, Basal Cell	-0.000984060204012949
DB11091	Hydrogen Peroxide	DOID:139	Papilloma	-0.000989626846891157
DB00171	Adenosine Triphosphate	DOID:4552	Carcinoma, Large Cell	-0.00100435911297377
DB01181	Ifosfamide	DOID:4552	Carcinoma, Large Cell	-0.00101071929085769
DB00997	Doxorubicin	DOID:2513	Carcinoma, Basal Cell	-0.00101262993858838
DB00291	Chlorambucil	DOID:1040	Leukemia, Lymphocytic, Chronic, B-Cell	-0.00101807505092763
DB06767	Ammonium Chloride	DOID:139	Papilloma	-0.00102463557191498
DB00795	Sulfasalazine	DOID:2671	Carcinoma, Transitional Cell	-0.0010256263848862
DB00291	Chlorambucil	DOID:2671	Carcinoma, Transitional Cell	-0.00103510833734718
DB04365	Arecoline	DOID:139	Papilloma	-0.00103590566225861
DB00877	Sirolimus	DOID:1040	Leukemia, Lymphocytic, Chronic, B-Cell	-0.00103629052168738
DB12072	orantinib	DOID:3070	Glioma	-0.00105052544728254
DB00252	Phenytoin	DOID:1040	Leukemia, Lymphocytic, Chronic, B-Cell	-0.00105424589706856
DB02994	Cacodylic Acid	DOID:139	Papilloma	-0.00105636074673284
DB11616	pirarubicin	DOID:5485	Sarcoma, Synovial	-0.0010636203012769
DB00603	Medroxyprogesterone Acetate	DOID:1040	Leukemia, Lymphocytic, Chronic, B-Cell	-0.00106601730592689
DB01041	Thalidomide	DOID:8632	Sarcoma, Kaposi	-0.00108922675210429
DB06510	muraglitazar	DOID:2671	Carcinoma, Transitional Cell	-0.00109066580297476
DB00531	Cyclophosphamide	DOID:1040	Leukemia, Lymphocytic, Chronic, B-Cell	-0.00109130307051571
DB00531	Cyclophosphamide	DOID:2671	Carcinoma, Transitional Cell	-0.00110833635705784
DB00987	Cytarabine	DOID:1040	Leukemia, Lymphocytic, Chronic, B-Cell	-0.00112130999178969
DB00997	Doxorubicin	DOID:8632	Sarcoma, Kaposi	-0.00112603002592478
DB00277	Theophylline	DOID:1040	Leukemia, Lymphocytic, Chronic, B-Cell	-0.00112616410235208
DB04365	Arecoline	DOID:2513	Carcinoma, Basal Cell	-0.00113818943568119
DB04572	Thiotepa	DOID:3070	Glioma	-0.0011387010097634
DB09096	Benzoyl Peroxide	DOID:139	Papilloma	-0.00115163643735025
DB00328	Indomethacin	DOID:3355	Fibrosarcoma	-0.00115349869784406
DB00993	Azathioprine	DOID:2513	Carcinoma, Basal Cell	-0.00115881014468907
DB06176	romidepsin	DOID:2671	Carcinoma, Transitional Cell	-0.00116129667886674
DB01132	Pioglitazone	DOID:139	Papilloma	-0.00117477322778178
DB00795	Sulfasalazine	DOID:139	Papilloma	-0.00119650098328236
DB00495	Zidovudine	DOID:8632	Sarcoma, Kaposi	-0.00120044168526575
DB00541	Vincristine	DOID:2671	Carcinoma, Transitional Cell	-0.00122117133888074
DB09110	Mesna	DOID:1967	Leiomyosarcoma	-0.00122371810826757
DB00853	Temozolomide	DOID:8632	Sarcoma, Kaposi	-0.00125076601533244
DB06510	muraglitazar	DOID:139	Papilloma	-0.00126154040147038
DB08633	O-(Chloroacetylcarbamoyl)fumagillol	DOID:2671	Carcinoma, Transitional Cell	-0.00127315452502216
DB00531	Cyclophosphamide	DOID:139	Papilloma	-0.00127921095520619
DB00531	Cyclophosphamide	DOID:4552	Carcinoma, Large Cell	-0.00130391165989493
DB01204	Mitoxantrone	DOID:1040	Leukemia, Lymphocytic, Chronic, B-Cell	-0.00130427158612064
DB04743	nimesulide	DOID:139	Papilloma	-0.0013048385253522
DB01204	Mitoxantrone	DOID:2671	Carcinoma, Transitional Cell	-0.0013213048723599
DB00290	Bleomycin	DOID:8632	Sarcoma, Kaposi	-0.00132264483350638
DB01592	Iron	DOID:139	Papilloma	-0.00132613919182997
DB00570	Vinblastine	DOID:8632	Sarcoma, Kaposi	-0.00133364716180547
DB08809	Dichloroacetic Acid	DOID:139	Papilloma	-0.00136536625610991
DB00309	Vindesine	DOID:2671	Carcinoma, Transitional Cell	-0.0014085016241114
DB04572	Thiotepa	DOID:2671	Carcinoma, Transitional Cell	-0.0014148065955932
DB00773	Etoposide	DOID:5485	Sarcoma, Synovial	-0.00142849234949934
DB00997	Doxorubicin	DOID:5485	Sarcoma, Synovial	-0.00144468399213668
DB00970	Dactinomycin	DOID:1967	Leiomyosarcoma	-0.00145808395710986
DB01181	Ifosfamide	DOID:5485	Sarcoma, Synovial	-0.00152035641318601
DB00635	Prednisone	DOID:1967	Leiomyosarcoma	-0.00154402875643164
DB01229	Paclitaxel	DOID:1967	Leiomyosarcoma	-0.00158754177364681
DB01248	Docetaxel	DOID:1967	Leiomyosarcoma	-0.00158843219109325
DB00541	Vincristine	DOID:8632	Sarcoma, Kaposi	-0.00160772979798526
DB00851	Dacarbazine	DOID:1967	Leiomyosarcoma	-0.00164421033138026
DB00773	Etoposide	DOID:1967	Leiomyosarcoma	-0.00168031648773744
DB00997	Doxorubicin	DOID:1967	Leiomyosarcoma	-0.00169650813042362
DB01181	Ifosfamide	DOID:1967	Leiomyosarcoma	-0.001772180551282
DB00945	Aspirin	DOID:1967	Leiomyosarcoma	-0.00177864173039907
DB00428	Streptozocin	DOID:5485	Sarcoma, Synovial	-0.00184868457206441
DB03843	Formaldehyde	DOID:1967	Leiomyosarcoma	-0.00188411945140184
DB00958	Carboplatin	DOID:1967	Leiomyosarcoma	-0.00189810709585344
DB01138	Sulfinpyrazone	DOID:9538	Multiple Myeloma	-0.00190171220775267
DB00541	Vincristine	DOID:5485	Sarcoma, Synovial	-0.00192638376440765
DB00531	Cyclophosphamide	DOID:1967	Leiomyosarcoma	-0.00206537292042227
DB00541	Vincristine	DOID:1967	Leiomyosarcoma	-0.00217820790248499
DB00853	Temozolomide	DOID:3071	Gliosarcoma	-0.00230751614710264
DB00309	Vindesine	DOID:1967	Leiomyosarcoma	-0.00236553818797277
DB00262	Carmustine	DOID:3071	Gliosarcoma	-0.00237917837618681
DB04690	Camptothecin	DOID:3071	Gliosarcoma	-0.00238357815540332
DB00531	Cyclophosphamide	DOID:3071	Gliosarcoma	-0.00255164494768031
DB12802	picropodophyllin	DOID:9538	Multiple Myeloma	-0.00257441030029578
DB01698	Rutin	DOID:9538	Multiple Myeloma	-0.00261926550277077
DB09350	Piperonyl Butoxide	DOID:3172	Adenoma	-0.00265464952490265
DB06179	darinaparsin	DOID:8543	Hodgkin Disease	-0.00292992299711666
DB04258	seocalcitol	DOID:3070	Glioma	-0.00304182226967128
DB06179	darinaparsin	DOID:9538	Multiple Myeloma	-0.00426244352570101
DB06732	beta-Naphthoflavone	DOID:3172	Adenoma	-0.00436032995953602
DB02375	myricetin	DOID:3068	Glioblastoma	-0.0044796695279847
DB01136	Carvedilol	DOID:3070	Glioma	-0.00463752210283072
DB00435	Nitric Oxide	DOID:0060058	Lymphoma	-0.00498279514933017
DB01217	Anastrozole	DOID:299	Adenocarcinoma	-0.00621273991181744
DB00435	Nitric Oxide	DOID:299	Adenocarcinoma	-0.00667063992717295
DB06174	Noscapine	DOID:715	Leukemia, T-Cell	-0.00775507570994424
DB11467	Thiostrepton	DOID:9538	Multiple Myeloma	-0.00803923990333796
DB11175	picolinic acid	DOID:3172	Adenoma	-0.00857585368672239
DB06174	Noscapine	DOID:3070	Glioma	-0.00861755195745469
DB00480	Lenalidomide	DOID:0060060	Lymphoma, Non-Hodgkin	-0.00870537793601996
DB01700	AICA ribonucleotide	DOID:3068	Glioblastoma	-0.00929685291894141
DB13811	oblimersen	DOID:707	Lymphoma, B-Cell	-0.00949506257106078
DB13811	oblimersen	DOID:9538	Multiple Myeloma	-0.00972173534620354
DB01099	Flucytosine	DOID:3068	Glioblastoma	-0.00983742494369829
DB00480	Lenalidomide	DOID:707	Lymphoma, B-Cell	-0.010095623649738
DB00480	Lenalidomide	DOID:9538	Multiple Myeloma	-0.0103222964247427
DB00594	Amiloride	DOID:2671	Carcinoma, Transitional Cell	-0.0107692484585306
DB13811	oblimersen	DOID:1040	Leukemia, Lymphocytic, Chronic, B-Cell	-0.011081964273852
DB14545	hydrocortisone hemisuccinate	DOID:0060058	Lymphoma	-0.0116915646436288
DB11890	Cilengitide	DOID:3068	Glioblastoma	-0.011699658166586
DB01100	Pimozide	DOID:299	Adenocarcinoma	-0.012070997401997
DB03068	pyrimidin-2-one beta-ribofuranoside	DOID:9538	Multiple Myeloma	-0.0120766473549574
DB06757	Manganese	DOID:3068	Glioblastoma	-0.0124092211151978
DB01394	Colchicine	DOID:9538	Multiple Myeloma	-0.0132471349324594
DB00627	Niacin	DOID:9119	Leukemia, Myeloid, Acute	-0.0133845234389411
DB01162	Terazosin	DOID:2671	Carcinoma, Transitional Cell	-0.0137423371637182
DB08889	carfilzomib	DOID:9538	Multiple Myeloma	-0.0151053275681454
DB13014	hypericin	DOID:3068	Glioblastoma	-0.0151215086721445
DB00742	Mannitol	DOID:3070	Glioma	-0.0166643414734657
DB00815	Sodium Dodecyl Sulfate	DOID:299	Adenocarcinoma	-0.0169874978983981
DB03057	Malondialdehyde	DOID:8552	Leukemia, Myelogenous, Chronic, BCR-ABL Positive	-0.017489874437899
DB01759	kojic acid	DOID:3172	Adenoma	-0.018426126771734
DB04106	fotemustine	DOID:3068	Glioblastoma	-0.0186901489080997
DB04865	Homoharringtonine	DOID:0060058	Lymphoma	-0.0188441369545724
DB00571	Propranolol	DOID:255	Hemangioma	-0.0189708217743802
DB11919	O(6)-benzylguanine	DOID:3070	Glioma	-0.0191185636233954
DB03057	Malondialdehyde	DOID:11612	Polycystic Ovary Syndrome	-0.0202107610536053
DB11648	afuresertib	DOID:0060060	Lymphoma, Non-Hodgkin	-0.0207274823433241
DB11648	afuresertib	DOID:8543	Hodgkin Disease	-0.0210118803032866
DB04106	fotemustine	DOID:3070	Glioma	-0.021487343088306
DB11648	afuresertib	DOID:9538	Multiple Myeloma	-0.022344400832291
DB15334	biochanin A	DOID:3068	Glioblastoma	-0.0229284572857577
DB05220	MLN 8237	DOID:769	Neuroblastoma	-0.0231506168553334
DB00583	Carnitine	DOID:0060060	Lymphoma, Non-Hodgkin	-0.0232138329050435
DB01179	Podophyllotoxin	DOID:2671	Carcinoma, Transitional Cell	-0.0238911745746886
DB09199	netoglitazone	DOID:9538	Multiple Myeloma	-0.0243317755864855
DB01080	Vigabatrin	DOID:13515	Tuberous Sclerosis	-0.025591639650775
DB04942	tamibarotene	DOID:9538	Multiple Myeloma	-0.0269193958108802
DB14322	Coconut Oil	DOID:3172	Adenoma	-0.0272080030971138
DB00446	Chloramphenicol	DOID:9119	Leukemia, Myeloid, Acute	-0.0276416115458369
DB04868	4-methyl-N-(3-(4-methylimidazol-1-yl)-5-(trifluoromethyl)phenyl)-3-((4-pyridin-3-ylpyrimidin-2-yl)amino)benzamide	DOID:8552	Leukemia, Myelogenous, Chronic, BCR-ABL Positive	-0.0311380519632516
DB06641	perifosine	DOID:3068	Glioblastoma	-0.031461351937043
DB01033	Mercaptopurine	DOID:9119	Leukemia, Myeloid, Acute	-0.0316607938904398
DB01033	Mercaptopurine	DOID:1037	Leukemia, Lymphoid	-0.0323371455397116
DB00443	Betamethasone	DOID:255	Hemangioma	-0.0325011046597738
DB04944	acadesine	DOID:1040	Leukemia, Lymphocytic, Chronic, B-Cell	-0.0327173658599338
DB00254	Doxycycline	DOID:0060058	Lymphoma	-0.0335080739426263
DB08868	Fingolimod Hydrochloride	DOID:8552	Leukemia, Myelogenous, Chronic, BCR-ABL Positive	-0.0344611821973417
DB06595	midostaurin	DOID:9119	Leukemia, Myeloid, Acute	-0.0351823696122692
DB06595	midostaurin	DOID:349	Carcinoma, Signet Ring Cell	-0.0368036313810236
DB00477	Chlorpromazine	DOID:3070	Glioma	-0.0438142849154441
DB00904	Ondansetron	DOID:171	Neuroectodermal Tumors	-0.0456003092002695
DB00909	Zonisamide	DOID:9538	Multiple Myeloma	-0.0522180166526356
