# Supplementary material for: DDCM: A Computational Strategy for Drug Repositioning Based on Support-Vector Regression Algorithm
Source: Int J Mol Sci. 2024 May 12;25(10):5267. doi: 10.3390/ijms25105267 (PMC11121335; doi:10.3390/ijms25105267)
Supplement: Supplementary file 1 [file ijms-25-05267-s001.zip › File S4/1_c04.588_CorScore/parathyroid carcinoma_score.csv]

DrugBankID	DrugName	DOID	DiseaseName	score
0.00437663377605691	0.00643039140228556
DB00904	Ondansetron	DOID:171	Neuroectodermal Tumors	0.0790879062130329
DB09054	idelalisib	DOID:1037	Leukemia, Lymphoid	0.0693323472259614
DB01073	fludarabine	DOID:1037	Leukemia, Lymphoid	0.0690656252247143
DB06769	Bendamustine Hydrochloride	DOID:1037	Leukemia, Lymphoid	0.068583775034038
DB00635	Prednisone	DOID:1037	Leukemia, Lymphoid	0.0670789667461719
DB00277	Theophylline	DOID:1037	Leukemia, Lymphoid	0.0670559857214421
DB00126	Ascorbic Acid	DOID:1037	Leukemia, Lymphoid	0.0669813968164974
DB01005	Hydroxyurea	DOID:1037	Leukemia, Lymphoid	0.0669458341255571
DB00136	Calcitriol	DOID:1037	Leukemia, Lymphoid	0.0669117591041297
DB00437	Allopurinol	DOID:1037	Leukemia, Lymphoid	0.0668984256870022
DB00806	Pentoxifylline	DOID:1037	Leukemia, Lymphoid	0.0668537360776042
DB03496	alvocidib	DOID:1037	Leukemia, Lymphoid	0.0668500798973714
DB01169	Arsenic Trioxide	DOID:1037	Leukemia, Lymphoid	0.0668170558573812
DB00515	Cisplatin	DOID:1037	Leukemia, Lymphoid	0.066798011420269
DB00987	Cytarabine	DOID:1037	Leukemia, Lymphoid	0.0667516185137251
DB04690	Camptothecin	DOID:1037	Leukemia, Lymphoid	0.0667313754612193
DB01229	Paclitaxel	DOID:1037	Leukemia, Lymphoid	0.066697860596963
DB00242	Cladribine	DOID:1037	Leukemia, Lymphoid	0.0666905497973515
DB00997	Doxorubicin	DOID:1037	Leukemia, Lymphoid	0.0666751179243412
DB00541	Vincristine	DOID:1037	Leukemia, Lymphoid	0.0666628821347412
DB00531	Cyclophosphamide	DOID:1037	Leukemia, Lymphoid	0.0666371428759153
DB00563	Methotrexate	DOID:1037	Leukemia, Lymphoid	0.066618304905339
DB02709	Resveratrol	DOID:1037	Leukemia, Lymphoid	0.0666087667761101
DB00291	Chlorambucil	DOID:1037	Leukemia, Lymphoid	0.0665974459599214
DB04572	Thiotepa	DOID:1037	Leukemia, Lymphoid	0.0665542561344187
DB01204	Mitoxantrone	DOID:1037	Leukemia, Lymphoid	0.0663120635332765
DB00399	Zoledronic Acid	DOID:4305	Giant Cell Tumor of Bone	0.0660272720148131
DB00630	Alendronate	DOID:4305	Giant Cell Tumor of Bone	0.0655638156694538
DB01033	Mercaptopurine	DOID:1037	Leukemia, Lymphoid	0.0653863054753649
DB00282	Pamidronate	DOID:4305	Giant Cell Tumor of Bone	0.0652297044524579
DB11094	Vitamin D	DOID:2512	Basal Cell Nevus Syndrome	0.0649453921798586
DB08828	HhAntag691	DOID:2512	Basal Cell Nevus Syndrome	0.0648476816420393
DB00352	Thioguanine	DOID:1037	Leukemia, Lymphoid	0.062139290545337
DB09053	PCI 32765	DOID:1037	Leukemia, Lymphoid	0.0619787527729809
DB00959	Methylprednisolone	DOID:171	Neuroectodermal Tumors	0.0569402537961925
DB00515	Cisplatin	DOID:171	Neuroectodermal Tumors	0.0566203722819211
DB00958	Carboplatin	DOID:171	Neuroectodermal Tumors	0.056593601344931
DB00762	Irinotecan	DOID:171	Neuroectodermal Tumors	0.0565577667296293
DB00541	Vincristine	DOID:171	Neuroectodermal Tumors	0.0564852429964002
DB00531	Cyclophosphamide	DOID:171	Neuroectodermal Tumors	0.0564595037375981
DB00563	Methotrexate	DOID:171	Neuroectodermal Tumors	0.0564406657670095
DB04572	Thiotepa	DOID:171	Neuroectodermal Tumors	0.0563766169960487
DB01041	Thalidomide	DOID:5151	Neurofibroma, Plexiform	0.0533467559188329
DB00313	Valproic Acid	DOID:1618	Fibroadenoma	0.0431647455185375
DB00694	Daunorubicin	DOID:1618	Fibroadenoma	0.0429302493697165
DB01168	Procarbazine	DOID:5241	Hemangioblastoma	0.0427071206842547
DB00997	Doxorubicin	DOID:1618	Fibroadenoma	0.0426481715955786
DB00541	Vincristine	DOID:5241	Hemangioblastoma	0.042317817129345
DB00563	Methotrexate	DOID:5241	Hemangioblastoma	0.0422732398999605
DB00938	Salmeterol Xinafoate	DOID:4310	Smooth Muscle Tumor	0.0397868432512209
DB13811	oblimersen	DOID:707	Lymphoma, B-Cell	0.0355465478760184
DB01169	Arsenic Trioxide	DOID:8864	Leukemia, Monocytic, Acute	0.035314356794692
DB00987	Cytarabine	DOID:8864	Leukemia, Monocytic, Acute	0.0352489194510785
DB02709	Resveratrol	DOID:8864	Leukemia, Monocytic, Acute	0.0351060677134116
DB01373	Calcium	DOID:8552	Leukemia, Myelogenous, Chronic, BCR-ABL Positive	0.0337543629320369
DB00443	Betamethasone	DOID:255	Hemangioma	0.0326640020390527
DB09153	Sodium Chloride	DOID:899	Cervical Intraepithelial Neoplasia	0.0317538962608516
DB09350	Piperonyl Butoxide	DOID:3172	Adenoma	0.031655224864983
DB00688	Mycophenolic Acid	DOID:707	Lymphoma, B-Cell	0.0295710259684947
DB00773	Etoposide	DOID:707	Lymphoma, B-Cell	0.0294407271378798
DB02546	Vorinostat	DOID:707	Lymphoma, B-Cell	0.0293676221067207
DB00635	Prednisone	DOID:707	Lymphoma, B-Cell	0.0293641933576438
DB01168	Procarbazine	DOID:707	Lymphoma, B-Cell	0.0293374123010977
DB00864	Tacrolimus	DOID:707	Lymphoma, B-Cell	0.0291777362713083
DB03496	alvocidib	DOID:707	Lymphoma, B-Cell	0.0291353065088639
DB00993	Azathioprine	DOID:707	Lymphoma, B-Cell	0.0290991884189821
DB00188	Bortezomib	DOID:707	Lymphoma, B-Cell	0.0290563828573278
DB00987	Cytarabine	DOID:707	Lymphoma, B-Cell	0.0290368451252285
DB01008	Busulfan	DOID:707	Lymphoma, B-Cell	0.0289931043228453
DB00641	Simvastatin	DOID:707	Lymphoma, B-Cell	0.0289848357015558
DB00242	Cladribine	DOID:707	Lymphoma, B-Cell	0.028975776408836
DB00997	Doxorubicin	DOID:707	Lymphoma, B-Cell	0.0289603445357951
DB00541	Vincristine	DOID:707	Lymphoma, B-Cell	0.0289481087462357
DB11663	2-(1H-indazol-4-yl)-6-(4-methanesulfonylpiperazin-1-ylmethyl)-4-morpholin-4-ylthieno(3,2-d)pyrimidine	DOID:707	Lymphoma, B-Cell	0.0289437369618323
DB00531	Cyclophosphamide	DOID:707	Lymphoma, B-Cell	0.0289223694873748
DB00563	Methotrexate	DOID:707	Lymphoma, B-Cell	0.0289035315168557
DB02709	Resveratrol	DOID:707	Lymphoma, B-Cell	0.0288939933875769
DB00860	Prednisolone	DOID:707	Lymphoma, B-Cell	0.0287475764818181
DB01042	Melphalan	DOID:707	Lymphoma, B-Cell	0.0287026515031878
DB01181	Ifosfamide	DOID:707	Lymphoma, B-Cell	0.0286844595697919
DB08901	ponatinib	DOID:8552	Leukemia, Myelogenous, Chronic, BCR-ABL Positive	0.0285139595993597
DB00422	Methylphenidate	DOID:687	Hepatoblastoma	0.0279261478208786
DB11752	bryostatin 1	DOID:0060060	Lymphoma, Non-Hodgkin	0.0275182562739975
DB00480	Lenalidomide	DOID:707	Lymphoma, B-Cell	0.0266203516200358
DB09110	Mesna	DOID:3247	Rhabdomyosarcoma	0.0264938866553156
DB00741	Hydrocortisone	DOID:3247	Rhabdomyosarcoma	0.0263847002351755
DB00313	Valproic Acid	DOID:3247	Rhabdomyosarcoma	0.0263059938134311
DB00970	Dactinomycin	DOID:3247	Rhabdomyosarcoma	0.0262761542514888
DB00773	Etoposide	DOID:3247	Rhabdomyosarcoma	0.0262698024925554
DB02709	Resveratrol	DOID:3007	Carcinoma, Ductal	0.0261753656489638
DB00755	Tretinoin	DOID:3247	Rhabdomyosarcoma	0.026017195987815
DB00570	Vinblastine	DOID:3247	Rhabdomyosarcoma	0.025991534099921
DB00783	Estradiol	DOID:3247	Rhabdomyosarcoma	0.0259909735166232
DB01188	Ciclopirox	DOID:3247	Rhabdomyosarcoma	0.0259439336752491
DB00603	Medroxyprogesterone Acetate	DOID:3007	Carcinoma, Ductal	0.0259222159390657
DB00515	Cisplatin	DOID:3247	Rhabdomyosarcoma	0.0259123133864029
DB00188	Bortezomib	DOID:3247	Rhabdomyosarcoma	0.025885458211974
DB00987	Cytarabine	DOID:3247	Rhabdomyosarcoma	0.0258659204798614
DB14574	Cobalt	DOID:3247	Rhabdomyosarcoma	0.0258558183765698
DB00762	Irinotecan	DOID:3247	Rhabdomyosarcoma	0.0258497078341011
DB00997	Doxorubicin	DOID:3247	Rhabdomyosarcoma	0.0257894198904711
DB00541	Vincristine	DOID:3247	Rhabdomyosarcoma	0.025777184100878
DB11663	2-(1H-indazol-4-yl)-6-(4-methanesulfonylpiperazin-1-ylmethyl)-4-morpholin-4-ylthieno(3,2-d)pyrimidine	DOID:3247	Rhabdomyosarcoma	0.0257728123164871
DB00531	Cyclophosphamide	DOID:3247	Rhabdomyosarcoma	0.0257514448420619
DB00563	Methotrexate	DOID:3247	Rhabdomyosarcoma	0.0257326068714827
DB01262	Decitabine	DOID:3247	Rhabdomyosarcoma	0.0257125005156408
DB00851	Dacarbazine	DOID:3247	Rhabdomyosarcoma	0.0257121475298625
DB01042	Melphalan	DOID:3247	Rhabdomyosarcoma	0.025531726857815
DB01181	Ifosfamide	DOID:3247	Rhabdomyosarcoma	0.0255135349244124
DB01204	Mitoxantrone	DOID:3247	Rhabdomyosarcoma	0.0254263654994055
DB06174	Noscapine	DOID:715	Leukemia, T-Cell	0.025044799193433
DB09110	Mesna	DOID:8584	Burkitt Lymphoma	0.0248020557942478
DB00741	Hydrocortisone	DOID:8584	Burkitt Lymphoma	0.0246928693740511
DB00773	Etoposide	DOID:8584	Burkitt Lymphoma	0.0245779716314291
DB00635	Prednisone	DOID:8584	Burkitt Lymphoma	0.0245014378512362
DB00694	Daunorubicin	DOID:8584	Burkitt Lymphoma	0.0243796668035232
DB01169	Arsenic Trioxide	DOID:8584	Burkitt Lymphoma	0.02423952696245
DB00987	Cytarabine	DOID:8584	Burkitt Lymphoma	0.0241740896188209
DB00997	Doxorubicin	DOID:8584	Burkitt Lymphoma	0.0240975890293992
DB00541	Vincristine	DOID:8584	Burkitt Lymphoma	0.0240853532397986
DB00531	Cyclophosphamide	DOID:8584	Burkitt Lymphoma	0.0240596139809825
DB00563	Methotrexate	DOID:8584	Burkitt Lymphoma	0.0240407760103791
DB01234	Dexamethasone	DOID:8584	Burkitt Lymphoma	0.0240089265840404
DB00860	Prednisolone	DOID:8584	Burkitt Lymphoma	0.0238848209753235
DB01042	Melphalan	DOID:8584	Burkitt Lymphoma	0.0238398959967607
DB01181	Ifosfamide	DOID:8584	Burkitt Lymphoma	0.0238217040633375
DB00650	Leucovorin	DOID:8584	Burkitt Lymphoma	0.0237855004800409
DB01268	Sunitinib	DOID:169	Neuroendocrine Tumors	0.0234956153283305
DB00958	Carboplatin	DOID:169	Neuroendocrine Tumors	0.0231367726912243
DB01229	Paclitaxel	DOID:169	Neuroendocrine Tumors	0.0230633928049373
DB01174	Phenobarbital	DOID:687	Hepatoblastoma	0.0229125416594613
DB00544	Fluorouracil	DOID:687	Hepatoblastoma	0.0228754409127092
DB00515	Cisplatin	DOID:687	Hepatoblastoma	0.0228216839922974
DB00104	Octreotide	DOID:169	Neuroendocrine Tumors	0.02263061527748
DB00842	Oxazepam	DOID:687	Hepatoblastoma	0.0226255568533134
DB01590	Everolimus	DOID:169	Neuroendocrine Tumors	0.0226173443025736
DB00252	Phenytoin	DOID:687	Hepatoblastoma	0.0224908284641727
DB00661	Verapamil	DOID:687	Hepatoblastoma	0.022377139179464
DB01373	Calcium	DOID:0060060	Lymphoma, Non-Hodgkin	0.0214398923644831
DB01168	Procarbazine	DOID:4844	Ependymoma	0.0209098852892019
DB13911	Eosine I Bluish	DOID:715	Leukemia, T-Cell	0.0207943144467712
DB00262	Carmustine	DOID:4844	Ependymoma	0.0206145888928823
DB00541	Vincristine	DOID:4844	Ependymoma	0.0205205817343217
DB00563	Methotrexate	DOID:4844	Ependymoma	0.0204760045049305
DB01041	Thalidomide	DOID:4844	Ependymoma	0.0203501058669677
DB00014	Goserelin	DOID:127	Choroid Neoplasms	0.0202944861977559
DB00877	Sirolimus	DOID:13515	Tuberous Sclerosis	0.0196148324616398
DB02546	Vorinostat	DOID:3246	Rhabdomyosarcoma, Embryonal	0.0194336953438663
DB01169	Arsenic Trioxide	DOID:715	Leukemia, T-Cell	0.0192016264310983
DB01254	Dasatinib	DOID:8552	Leukemia, Myelogenous, Chronic, BCR-ABL Positive	0.0191402149393393
DB00987	Cytarabine	DOID:715	Leukemia, T-Cell	0.019136189087451
DB00188	Bortezomib	DOID:3246	Rhabdomyosarcoma, Embryonal	0.0191224560944376
DB04868	4-methyl-N-(3-(4-methylimidazol-1-yl)-5-(trifluoromethyl)phenyl)-3-((4-pyridin-3-ylpyrimidin-2-yl)amino)benzamide	DOID:8552	Leukemia, Myelogenous, Chronic, BCR-ABL Positive	0.0191040806299942
DB00594	Amiloride	DOID:2671	Carcinoma, Transitional Cell	0.0190988329433481
DB00541	Vincristine	DOID:715	Leukemia, T-Cell	0.0190474527084294
DB00531	Cyclophosphamide	DOID:715	Leukemia, T-Cell	0.019021713449634
DB02709	Resveratrol	DOID:715	Leukemia, T-Cell	0.0189933373498272
DB06287	temsirolimus	DOID:13515	Tuberous Sclerosis	0.0189487694829586
DB01590	Everolimus	DOID:13515	Tuberous Sclerosis	0.0187732030065008
DB00744	zileuton	DOID:8552	Leukemia, Myelogenous, Chronic, BCR-ABL Positive	0.0185949799575526
DB02546	Vorinostat	DOID:8552	Leukemia, Myelogenous, Chronic, BCR-ABL Positive	0.0185299470440487
DB00188	Bortezomib	DOID:4051	Rhabdomyosarcoma, Alveolar	0.0184656519220047
DB00328	Indomethacin	DOID:8552	Leukemia, Myelogenous, Chronic, BCR-ABL Positive	0.0184237341476161
DB01005	Hydroxyurea	DOID:8552	Leukemia, Myelogenous, Chronic, BCR-ABL Positive	0.01839338567444
DB00755	Tretinoin	DOID:8552	Leukemia, Myelogenous, Chronic, BCR-ABL Positive	0.0183504455705219
DB00437	Allopurinol	DOID:8552	Leukemia, Myelogenous, Chronic, BCR-ABL Positive	0.0183459772358845
DB00773	Etoposide	DOID:0050902	Medulloblastoma	0.0183082254579569
DB01169	Arsenic Trioxide	DOID:8552	Leukemia, Myelogenous, Chronic, BCR-ABL Positive	0.0182646074062027
DB00309	Vindesine	DOID:8552	Leukemia, Myelogenous, Chronic, BCR-ABL Positive	0.0182442857340062
DB02546	Vorinostat	DOID:0050902	Medulloblastoma	0.0182351204268658
DB00188	Bortezomib	DOID:8552	Leukemia, Myelogenous, Chronic, BCR-ABL Positive	0.0182187077946498
DB01168	Procarbazine	DOID:0050902	Medulloblastoma	0.0182049106211676
DB00987	Cytarabine	DOID:8552	Leukemia, Myelogenous, Chronic, BCR-ABL Positive	0.0181991700625958
DB01008	Busulfan	DOID:8552	Leukemia, Myelogenous, Chronic, BCR-ABL Positive	0.0181554292601948
DB00541	Vincristine	DOID:8552	Leukemia, Myelogenous, Chronic, BCR-ABL Positive	0.0181104336835962
DB00619	Imatinib Mesylate	DOID:8552	Leukemia, Myelogenous, Chronic, BCR-ABL Positive	0.0180894868941485
DB00531	Cyclophosphamide	DOID:8552	Leukemia, Myelogenous, Chronic, BCR-ABL Positive	0.0180846944247856
DB00398	Sorafenib	DOID:8552	Leukemia, Myelogenous, Chronic, BCR-ABL Positive	0.0180733845490856
DB02709	Resveratrol	DOID:8552	Leukemia, Myelogenous, Chronic, BCR-ABL Positive	0.0180563183249173
DB00755	Tretinoin	DOID:0050902	Medulloblastoma	0.0180556189532588
DB01262	Decitabine	DOID:8552	Leukemia, Myelogenous, Chronic, BCR-ABL Positive	0.0180457500982687
DB01234	Dexamethasone	DOID:8552	Leukemia, Myelogenous, Chronic, BCR-ABL Positive	0.0180340070278277
DB00783	Estradiol	DOID:0050902	Medulloblastoma	0.0180293964820357
DB04572	Thiotepa	DOID:8552	Leukemia, Myelogenous, Chronic, BCR-ABL Positive	0.0180018076832619
DB01169	Arsenic Trioxide	DOID:0050902	Medulloblastoma	0.0179697807889045
DB00515	Cisplatin	DOID:0050902	Medulloblastoma	0.0179507363518536
DB00958	Carboplatin	DOID:0050902	Medulloblastoma	0.0179239654148306
DB00188	Bortezomib	DOID:0050902	Medulloblastoma	0.0179238811774571
DB00860	Prednisolone	DOID:8552	Leukemia, Myelogenous, Chronic, BCR-ABL Positive	0.0179099014190913
DB00262	Carmustine	DOID:0050902	Medulloblastoma	0.0179096142249823
DB00987	Cytarabine	DOID:0050902	Medulloblastoma	0.0179043434453261
DB01008	Busulfan	DOID:0050902	Medulloblastoma	0.0178606026429173
DB00603	Medroxyprogesterone Acetate	DOID:3319	Lymphangioleiomyomatosis	0.0178416328272252
DB00541	Vincristine	DOID:0050902	Medulloblastoma	0.0178156070662813
DB00853	Temozolomide	DOID:0050902	Medulloblastoma	0.0178155327330256
DB00531	Cyclophosphamide	DOID:0050902	Medulloblastoma	0.0177898678075298
DB00398	Sorafenib	DOID:0050902	Medulloblastoma	0.0177785579318252
DB00563	Methotrexate	DOID:0050902	Medulloblastoma	0.0177710298369253
DB11752	bryostatin 1	DOID:1040	Leukemia, Lymphocytic, Chronic, B-Cell	0.0177528361182598
DB04572	Thiotepa	DOID:0050902	Medulloblastoma	0.0177069810659654
DB06728	aniline	DOID:4235	Sarcoma	0.017586124358417
DB01042	Melphalan	DOID:0050902	Medulloblastoma	0.0175701498232292
DB00650	Leucovorin	DOID:0050902	Medulloblastoma	0.0175157543065192
DB05260	gallium nitrate	DOID:0060060	Lymphoma, Non-Hodgkin	0.0173234314773189
DB06595	midostaurin	DOID:349	Carcinoma, Signet Ring Cell	0.017020544039781
DB12948	3,4-dihydroxybenzohydroxamic acid	DOID:0050902	Medulloblastoma	0.0167278965114887
DB06810	Plicamycin	DOID:3247	Rhabdomyosarcoma	0.0166161544621108
DB00997	Doxorubicin	DOID:3347	Neoplasms, Bone Tissue	0.0164775753221915
DB00541	Vincristine	DOID:3347	Neoplasms, Bone Tissue	0.0164653395325855
DB00531	Cyclophosphamide	DOID:3347	Neoplasms, Bone Tissue	0.016439600273836
DB00262	Carmustine	DOID:3192	Neurilemmoma	0.0161606765305375
DB00396	Progesterone	DOID:127	Choroid Neoplasms	0.0160834764643882
DB06825	Triptorelin Pamoate	DOID:127	Choroid Neoplasms	0.0160699502548433
DB01406	Danazol	DOID:127	Choroid Neoplasms	0.016054593607961
DB00255	Diethylstilbestrol	DOID:127	Choroid Neoplasms	0.0159733442903022
DB11672	Curcumin	DOID:127	Choroid Neoplasms	0.0159042559054807
DB03843	Formaldehyde	DOID:127	Choroid Neoplasms	0.0158770023539769
DB01017	Minocycline	DOID:139	Papilloma	0.0158300373622353
DB00783	Estradiol	DOID:127	Choroid Neoplasms	0.0158091567597011
DB00590	Doxazosin	DOID:127	Choroid Neoplasms	0.0158043039857502
DB01181	Ifosfamide	DOID:3192	Neurilemmoma	0.0158030201954624
DB00636	Clofibrate	DOID:127	Choroid Neoplasms	0.0157237409035508
DB01698	Rutin	DOID:9538	Multiple Myeloma	0.0156871513543441
DB00675	Tamoxifen	DOID:127	Choroid Neoplasms	0.0156468989304345
DB01645	Genistein	DOID:127	Choroid Neoplasms	0.0155340564556223
DB00481	Raloxifene Hydrochloride	DOID:127	Choroid Neoplasms	0.0154699894662888
DB01115	Nifedipine	DOID:127	Choroid Neoplasms	0.0154184676429156
DB00925	Phenoxybenzamine	DOID:127	Choroid Neoplasms	0.0154167620757249
DB00996	Gabapentin	DOID:127	Choroid Neoplasms	0.0154096964699518
DB01162	Terazosin	DOID:2671	Carcinoma, Transitional Cell	0.0153832459165933
DB00753	Isoflurane	DOID:3172	Adenoma	0.01520549442854
DB00007	Leuprolide	DOID:127	Choroid Neoplasms	0.0151683513944003
DB00302	Tranexamic Acid	DOID:127	Choroid Neoplasms	0.0151535922714581
DB08398	2-amino-1-methyl-6-phenylimidazo(4,5-b)pyridine	DOID:4236	Carcinosarcoma	0.0147337853987155
DB00531	Cyclophosphamide	DOID:4236	Carcinosarcoma	0.0145643052532196
DB05258	Interferon-alpha	DOID:8552	Leukemia, Myelogenous, Chronic, BCR-ABL Positive	0.0145248942471759
DB04216	Quercetin	DOID:4236	Carcinosarcoma	0.0144883860050042
DB05220	MLN 8237	DOID:769	Neuroblastoma	0.0142812292111975
DB03057	Malondialdehyde	DOID:8552	Leukemia, Myelogenous, Chronic, BCR-ABL Positive	0.0137605558681108
DB00717	Norethindrone	DOID:3172	Adenoma	0.013503458374759
DB01080	Vigabatrin	DOID:13515	Tuberous Sclerosis	0.0131206458066535
DB02709	Resveratrol	DOID:8541	Sezary Syndrome	0.0130648241006776
DB00755	Tretinoin	DOID:3308	Carcinoma, Embryonal	0.0128069788814024
DB00570	Vinblastine	DOID:3308	Carcinoma, Embryonal	0.0127813169935453
DB01099	Flucytosine	DOID:3068	Glioblastoma	0.0127667074995474
DB00290	Bleomycin	DOID:3308	Carcinoma, Embryonal	0.0126672988139275
DB01759	kojic acid	DOID:3172	Adenoma	0.0126616414864764
DB00541	Vincristine	DOID:3308	Carcinoma, Embryonal	0.0125669669944743
DB00531	Cyclophosphamide	DOID:3308	Carcinoma, Embryonal	0.0125412277356662
DB08868	Fingolimod Hydrochloride	DOID:8552	Leukemia, Myelogenous, Chronic, BCR-ABL Positive	0.0121953751909633
DB00328	Indomethacin	DOID:350	Dermatofibrosarcoma	0.0121471191687978
DB00571	Propranolol	DOID:255	Hemangioma	0.0120373230535886
DB00495	Zidovudine	DOID:8632	Sarcoma, Kaposi	0.011944361590106
DB06641	perifosine	DOID:3068	Glioblastoma	0.0118885623083249
DB00570	Vinblastine	DOID:8632	Sarcoma, Kaposi	0.011817907257839
DB01168	Procarbazine	DOID:3181	Oligodendroglioma	0.0117829393704601
DB01268	Sunitinib	DOID:9253	Gastrointestinal Stromal Tumors	0.011740341961806
DB00290	Bleomycin	DOID:8632	Sarcoma, Kaposi	0.011703889078172
DB00997	Doxorubicin	DOID:8632	Sarcoma, Kaposi	0.0116157930483635
DB00541	Vincristine	DOID:8632	Sarcoma, Kaposi	0.0116035572587371
DB00853	Temozolomide	DOID:8632	Sarcoma, Kaposi	0.0116034829254643
DB01206	Lomustine	DOID:3181	Oligodendroglioma	0.0115759343151061
DB00262	Carmustine	DOID:3181	Oligodendroglioma	0.0114876429742769
DB00762	Irinotecan	DOID:3181	Oligodendroglioma	0.0114661595488816
DB01041	Thalidomide	DOID:8632	Sarcoma, Kaposi	0.0114330813913237
DB00541	Vincristine	DOID:3181	Oligodendroglioma	0.0113936358156237
DB00853	Temozolomide	DOID:3181	Oligodendroglioma	0.0113935614823994
DB04572	Thiotepa	DOID:3181	Oligodendroglioma	0.0112850098152671
DB11663	2-(1H-indazol-4-yl)-6-(4-methanesulfonylpiperazin-1-ylmethyl)-4-morpholin-4-ylthieno(3,2-d)pyrimidine	DOID:9253	Gastrointestinal Stromal Tumors	0.0112687691918709
DB00619	Imatinib Mesylate	DOID:9253	Gastrointestinal Stromal Tumors	0.011252194186756
DB00396	Progesterone	DOID:5119	Ovarian Cysts	0.0112494794077913
DB00398	Sorafenib	DOID:9253	Gastrointestinal Stromal Tumors	0.0112360918417293
DB00780	Phenelzine	DOID:255	Hemangioma	0.0112135489149162
DB09110	Mesna	DOID:769	Neuroblastoma	0.0111931813767339
DB00313	Valproic Acid	DOID:255	Hemangioma	0.0110367628125307
DB00783	Estradiol	DOID:5119	Ovarian Cysts	0.0109751597031107
DB00773	Etoposide	DOID:769	Neuroblastoma	0.0109690972139175
DB00635	Prednisone	DOID:255	Hemangioma	0.0109240377113817
DB00675	Tamoxifen	DOID:5119	Ovarian Cysts	0.010812901873848
DB00197	Troglitazone	DOID:769	Neuroblastoma	0.0106772326285435
DB00196	Fluconazole	DOID:3068	Glioblastoma	0.0106719918710371
DB00898	Ethanol	DOID:255	Hemangioma	0.010670119540628
DB01006	Letrozole	DOID:5119	Ovarian Cysts	0.0106663141216447
DB00993	Azathioprine	DOID:255	Hemangioma	0.0106590327727458
DB00586	Diclofenac	DOID:769	Neuroblastoma	0.0106390457395695
DB01169	Arsenic Trioxide	DOID:769	Neuroblastoma	0.0106306525449233
DB11648	afuresertib	DOID:0060060	Lymphoma, Non-Hodgkin	0.0106174217930696
DB00515	Cisplatin	DOID:769	Neuroblastoma	0.0106116081078273
DB00309	Vindesine	DOID:769	Neuroblastoma	0.0106103308726991
DB00262	Carmustine	DOID:3071	Gliosarcoma	0.0106073401823108
DB00482	Celecoxib	DOID:769	Neuroblastoma	0.0105988174206366
DB00958	Carboplatin	DOID:769	Neuroblastoma	0.0105848371707573
DB00188	Bortezomib	DOID:769	Neuroblastoma	0.0105847529333462
DB04690	Camptothecin	DOID:3071	Gliosarcoma	0.010581826350128
DB00762	Irinotecan	DOID:769	Neuroblastoma	0.010549002555489
DB01008	Busulfan	DOID:769	Neuroblastoma	0.0105214743988888
DB00853	Temozolomide	DOID:3071	Gliosarcoma	0.0105132586904213
DB12662	naveglitazar	DOID:3382	Liposarcoma	0.0105091184891518
DB12881	indole-3-carbinol	DOID:5119	Ovarian Cysts	0.0105070199654791
DB00997	Doxorubicin	DOID:769	Neuroblastoma	0.0104887146118954
DB00531	Cyclophosphamide	DOID:3071	Gliosarcoma	0.0104875937648105
DB08865	Crizotinib	DOID:769	Neuroblastoma	0.0104819957680537
DB00541	Vincristine	DOID:769	Neuroblastoma	0.0104764788222526
DB00853	Temozolomide	DOID:769	Neuroblastoma	0.0104764044890495
DB00531	Cyclophosphamide	DOID:769	Neuroblastoma	0.0104507395634232
DB12257	Platinum	DOID:769	Neuroblastoma	0.0104470685434892
DB11617	Aclarubicin	DOID:9119	Leukemia, Myeloid, Acute	0.0104302685964982
DB01262	Decitabine	DOID:769	Neuroblastoma	0.010411795237035
DB00851	Dacarbazine	DOID:769	Neuroblastoma	0.010411442251258
DB04572	Thiotepa	DOID:769	Neuroblastoma	0.0103678528219882
DB00860	Prednisolone	DOID:255	Hemangioma	0.0103074208355187
DB00252	Phenytoin	DOID:769	Neuroblastoma	0.0102807525796828
DB00982	Isotretinoin	DOID:769	Neuroblastoma	0.0102710950273214
DB01042	Melphalan	DOID:769	Neuroblastoma	0.0102310215792593
DB01181	Ifosfamide	DOID:769	Neuroblastoma	0.0102128296458401
DB09073	palbociclib	DOID:3382	Liposarcoma	0.0101784677760389
DB01030	Topotecan	DOID:769	Neuroblastoma	0.0101421175501876
DB06536	tesaglitazar	DOID:255	Hemangioma	0.0100644168595259
DB08901	ponatinib	DOID:9119	Leukemia, Myeloid, Acute	0.00999416914820013
DB06757	Manganese	DOID:3068	Glioblastoma	0.00997395448322398
DB00197	Troglitazone	DOID:3382	Liposarcoma	0.00993634104646564
DB01229	Paclitaxel	DOID:3382	Liposarcoma	0.00977056570253172
DB00773	Etoposide	DOID:2994	Neoplasms, Germ Cell and Embryonal	0.00971044328103839
DB00398	Sorafenib	DOID:3382	Liposarcoma	0.00969853810577455
DB09073	palbociclib	DOID:2994	Neoplasms, Germ Cell and Embryonal	0.00966070542526216
DB06510	muraglitazar	DOID:3382	Liposarcoma	0.00957838503812432
DB08828	HhAntag691	DOID:2513	Carcinoma, Basal Cell	0.00953279774442946
DB00675	Tamoxifen	DOID:1192	Nerve Sheath Neoplasms	0.00946789244255926
DB01357	Mestranol	DOID:3172	Adenoma	0.00944313416567806
DB00993	Azathioprine	DOID:2513	Carcinoma, Basal Cell	0.00944038815933053
DB00570	Vinblastine	DOID:2994	Neoplasms, Germ Cell and Embryonal	0.00943217488848998
DB12948	3,4-dihydroxybenzohydroxamic acid	DOID:3071	Gliosarcoma	0.00942562246887464
DB00220	Nelfinavir	DOID:3382	Liposarcoma	0.00940492466191652
DB04365	Arecoline	DOID:2513	Carcinoma, Basal Cell	0.00939509257987133
DB00515	Cisplatin	DOID:2994	Neoplasms, Germ Cell and Embryonal	0.00935295417493794
DB00958	Carboplatin	DOID:2994	Neoplasms, Germ Cell and Embryonal	0.00932618323789498
DB00290	Bleomycin	DOID:2994	Neoplasms, Germ Cell and Embryonal	0.00931815670881915
DB00997	Doxorubicin	DOID:2513	Carcinoma, Basal Cell	0.00930154427610459
DB01229	Paclitaxel	DOID:2994	Neoplasms, Germ Cell and Embryonal	0.0092528033516079
DB00563	Methotrexate	DOID:2513	Carcinoma, Basal Cell	0.00924473125714127
DB01017	Minocycline	DOID:3070	Glioma	0.00919989014438301
DB04630	Aldosterone	DOID:3172	Adenoma	0.00904595304384954
DB12662	naveglitazar	DOID:3355	Fibrosarcoma	0.00900134822726147
DB01181	Ifosfamide	DOID:2994	Neoplasms, Germ Cell and Embryonal	0.00895417571296005
DB00780	Phenelzine	DOID:3172	Adenoma	0.00892102356339065
DB00945	Aspirin	DOID:349	Carcinoma, Signet Ring Cell	0.00881360398222171
DB09110	Mesna	DOID:1967	Leiomyosarcoma	0.00879004802774351
DB01065	Melatonin	DOID:3172	Adenoma	0.00878416758449681
DB11152	Trichloroacetic Acid	DOID:3172	Adenoma	0.00872582498712977
DB00501	Cimetidine	DOID:349	Carcinoma, Signet Ring Cell	0.00869500895860327
DB01406	Danazol	DOID:3172	Adenoma	0.0086746540124087
DB00338	Omeprazole	DOID:9206	Barrett Esophagus	0.00864531075056015
DB00970	Dactinomycin	DOID:1967	Leiomyosarcoma	0.00857231562389323
DB00175	Pravastatin	DOID:3172	Adenoma	0.00857044444698803
DB00773	Etoposide	DOID:1967	Leiomyosarcoma	0.00856596386490445
DB00328	Indomethacin	DOID:3355	Fibrosarcoma	0.00854111744237969
DB00328	Indomethacin	DOID:3172	Adenoma	0.00852872821241664
DB11672	Curcumin	DOID:3172	Adenoma	0.00852431630984514
DB08809	Dichloroacetic Acid	DOID:3172	Adenoma	0.00852074908050167
DB03843	Formaldehyde	DOID:3172	Adenoma	0.00849706275836111
DB00635	Prednisone	DOID:1967	Leiomyosarcoma	0.0084894300847453
DB00945	Aspirin	DOID:3172	Adenoma	0.00846989040065078
DB01174	Phenobarbital	DOID:3172	Adenoma	0.00844141470111111
DB00605	Sulindac	DOID:3172	Adenoma	0.0083820402456067
DB01169	Arsenic Trioxide	DOID:3355	Fibrosarcoma	0.00838199070098895
DB00898	Ethanol	DOID:3172	Adenoma	0.00837759418908952
DB02994	Cacodylic Acid	DOID:3172	Adenoma	0.00837452738707874
DB00515	Cisplatin	DOID:3355	Fibrosarcoma	0.00836294626386143
DB08398	2-amino-1-methyl-6-phenylimidazo(4,5-b)pyridine	DOID:3172	Adenoma	0.00835916863502546
DB03843	Formaldehyde	DOID:1967	Leiomyosarcoma	0.0083549804832785
DB01393	Bezafibrate	DOID:3172	Adenoma	0.00835270209010903
DB11082	Coal Tar	DOID:3172	Adenoma	0.00834486867188362
DB00201	Caffeine	DOID:3172	Adenoma	0.00834157543945753
DB00763	Methimazole	DOID:3172	Adenoma	0.0083342828518322
DB00945	Aspirin	DOID:1967	Leiomyosarcoma	0.00832780812547958
DB00554	Piroxicam	DOID:3172	Adenoma	0.00829587143859585
DB00158	Folic Acid	DOID:3172	Adenoma	0.00828302100257745
DB01248	Docetaxel	DOID:1967	Leiomyosarcoma	0.00826528624027163
DB13178	Inositol	DOID:3172	Adenoma	0.00824181463284486
DB00995	Auranofin	DOID:3172	Adenoma	0.00823711839231063
DB00853	Temozolomide	DOID:3172	Adenoma	0.00821535341520026
DB06732	beta-Naphthoflavone	DOID:3172	Adenoma	0.00821021255021166
DB00515	Cisplatin	DOID:1967	Leiomyosarcoma	0.00820847475882509
DB00309	Vindesine	DOID:1967	Leiomyosarcoma	0.00820719752372996
DB00958	Carboplatin	DOID:1967	Leiomyosarcoma	0.00818170382176393
DB01200	Bromocriptine	DOID:3172	Adenoma	0.0081714676069899
DB02709	Resveratrol	DOID:3172	Adenoma	0.00816131238974944
DB00842	Oxazepam	DOID:3172	Adenoma	0.00815442989495981
DB01234	Dexamethasone	DOID:3355	Fibrosarcoma	0.00815139032253893
DB12116	epigallocatechin gallate	DOID:3172	Adenoma	0.00814720835570144
DB01065	Melatonin	DOID:4928	Cholangiocarcinoma	0.00814251898854308
DB01234	Dexamethasone	DOID:3172	Adenoma	0.00813900109263895
DB09276	Gold Sodium Thiomalate	DOID:3172	Adenoma	0.0081347877167794
DB01229	Paclitaxel	DOID:1967	Leiomyosarcoma	0.00810832393550238
DB00997	Doxorubicin	DOID:1967	Leiomyosarcoma	0.00808558126289212
DB04930	Permethrin	DOID:3172	Adenoma	0.00808298316612306
DB00541	Vincristine	DOID:1967	Leiomyosarcoma	0.00807334547327861
DB00727	Nitroglycerin	DOID:4928	Cholangiocarcinoma	0.00806247089589758
DB06510	muraglitazar	DOID:3172	Adenoma	0.0080582255463338
DB06595	midostaurin	DOID:9119	Leukemia, Myeloid, Acute	0.00805204594212157
DB00531	Cyclophosphamide	DOID:1967	Leiomyosarcoma	0.00804760621444141
DB01582	Sulfamethazine	DOID:3172	Adenoma	0.00803324308951432
DB00996	Gabapentin	DOID:3172	Adenoma	0.00802975687440928
DB00712	Flurbiprofen	DOID:3172	Adenoma	0.00801640006609801
DB08895	tofacitinib	DOID:3172	Adenoma	0.00800909481077113
DB00851	Dacarbazine	DOID:1967	Leiomyosarcoma	0.00800830890225175
DB00927	Famotidine	DOID:3172	Adenoma	0.00800787347105598
DB04827	Urethane	DOID:3172	Adenoma	0.00798222632944175
DB14513	Magnesium	DOID:3172	Adenoma	0.00794219610416609
DB00603	Medroxyprogesterone Acetate	DOID:3172	Adenoma	0.00790816267982981
DB00104	Octreotide	DOID:3172	Adenoma	0.00781762868318676
DB01181	Ifosfamide	DOID:1967	Leiomyosarcoma	0.00780969629680724
DB01174	Phenobarbital	DOID:4928	Cholangiocarcinoma	0.00779976610505435
DB01701	propylene dichloride	DOID:4928	Cholangiocarcinoma	0.00779829117087245
DB06536	tesaglitazar	DOID:3355	Fibrosarcoma	0.00778428073791278
DB13964	Peanut Oil	DOID:3172	Adenoma	0.00772303087470712
DB00262	Carmustine	DOID:4928	Cholangiocarcinoma	0.00766778631097127
DB00563	Methotrexate	DOID:4928	Cholangiocarcinoma	0.00752920192294422
DB09110	Mesna	DOID:4235	Sarcoma	0.00752625803073208
DB13014	hypericin	DOID:3068	Glioblastoma	0.00752024614681364
DB00281	Lidocaine	DOID:0060060	Lymphoma, Non-Hodgkin	0.00746332543418067
DB01041	Thalidomide	DOID:4928	Cholangiocarcinoma	0.00740330328497514
DB05109	Trabectedin	DOID:4235	Sarcoma	0.00734061665569981
DB01179	Podophyllotoxin	DOID:2671	Carcinoma, Transitional Cell	0.00732930716635845
DB00773	Etoposide	DOID:4235	Sarcoma	0.00730217386794969
DB03733	ethylene dichloride	DOID:3172	Adenoma	0.00727129997528637
DB00917	Dinoprostone	DOID:4235	Sarcoma	0.00726250098730237
DB00445	Epirubicin	DOID:4235	Sarcoma	0.00715153667256536
DB11672	Curcumin	DOID:4235	Sarcoma	0.00711844403775937
DB00227	Lovastatin	DOID:4235	Sarcoma	0.00701991116434315
DB01248	Docetaxel	DOID:4235	Sarcoma	0.00700149624331577
DB00544	Fluorouracil	DOID:4235	Sarcoma	0.00699844168221526
DB00928	Azacitidine	DOID:4235	Sarcoma	0.00696267845300409
DB00515	Cisplatin	DOID:4235	Sarcoma	0.00694468476179529
DB00309	Vindesine	DOID:4235	Sarcoma	0.00694340752668339
DB00201	Caffeine	DOID:4235	Sarcoma	0.00693570316738353
DB00958	Carboplatin	DOID:4235	Sarcoma	0.00691791382484004
DB01229	Paclitaxel	DOID:4235	Sarcoma	0.00684453393853653
DB00997	Doxorubicin	DOID:4235	Sarcoma	0.00682179126587763
DB00531	Cyclophosphamide	DOID:4235	Sarcoma	0.00678381621750153
DB00563	Methotrexate	DOID:4235	Sarcoma	0.00676497824691009
DB00851	Dacarbazine	DOID:4235	Sarcoma	0.00674451890527857
DB00428	Streptozocin	DOID:4235	Sarcoma	0.00667246360441083
DB01181	Ifosfamide	DOID:4235	Sarcoma	0.00654590629986403
DB09110	Mesna	DOID:0060060	Lymphoma, Non-Hodgkin	0.0065126656704519
DB00650	Leucovorin	DOID:4235	Sarcoma	0.00650970271649794
DB00603	Medroxyprogesterone Acetate	DOID:4235	Sarcoma	0.00650229040773116
DB00773	Etoposide	DOID:0060060	Lymphoma, Non-Hodgkin	0.00628858150764851
DB14322	Coconut Oil	DOID:3172	Adenoma	0.00626758218275277
DB00959	Methylprednisolone	DOID:0060060	Lymphoma, Non-Hodgkin	0.00625097391582159
DB00635	Prednisone	DOID:0060060	Lymphoma, Non-Hodgkin	0.00621204772742141
DB01168	Procarbazine	DOID:0060060	Lymphoma, Non-Hodgkin	0.00618526667088111
DB00431	Hexachlorocyclohexane	DOID:0060060	Lymphoma, Non-Hodgkin	0.00617753931296634
DB13323	Trichloroethylene	DOID:0060060	Lymphoma, Non-Hodgkin	0.00617706934494407
DB00445	Epirubicin	DOID:0060060	Lymphoma, Non-Hodgkin	0.00613794431221289
DB11648	afuresertib	DOID:8543	Hodgkin Disease	0.00609784110634677
DB00255	Diethylstilbestrol	DOID:4468	Adenocarcinoma, Clear Cell	0.00609660655092421
DB00694	Daunorubicin	DOID:0060060	Lymphoma, Non-Hodgkin	0.00609027667971347
DB00136	Calcitriol	DOID:0060060	Lymphoma, Non-Hodgkin	0.00604484008541069
DB00437	Allopurinol	DOID:0060060	Lymphoma, Non-Hodgkin	0.00603150666832404
DB14085	Cadmium	DOID:0060060	Lymphoma, Non-Hodgkin	0.00600296497954562
DB00624	Testosterone	DOID:0060060	Lymphoma, Non-Hodgkin	0.00596367708505836
DB00993	Azathioprine	DOID:0060060	Lymphoma, Non-Hodgkin	0.0059470427887673
DB13424	DDT	DOID:0060060	Lymphoma, Non-Hodgkin	0.0059401135340393
DB00309	Vindesine	DOID:0060060	Lymphoma, Non-Hodgkin	0.00592981516642917
DB00435	Nitric Oxide	DOID:0060058	Lymphoma	0.00590045498529453
DB00928	Azacitidine	DOID:285	Leukemia, Hairy Cell	0.00589664889330384
DB00290	Bleomycin	DOID:0060060	Lymphoma, Non-Hodgkin	0.00589629493540951
DB00987	Cytarabine	DOID:0060060	Lymphoma, Non-Hodgkin	0.0058846994950212
DB01143	Amifostine	DOID:0060060	Lymphoma, Non-Hodgkin	0.00584652686106719
DB01008	Busulfan	DOID:0060060	Lymphoma, Non-Hodgkin	0.00584095869261798
DB01229	Paclitaxel	DOID:0060060	Lymphoma, Non-Hodgkin	0.00583094157824933
DB00997	Doxorubicin	DOID:0060060	Lymphoma, Non-Hodgkin	0.00580819890558799
DB00541	Vincristine	DOID:0060060	Lymphoma, Non-Hodgkin	0.00579596311601889
DB00242	Cladribine	DOID:285	Leukemia, Hairy Cell	0.00577119357913021
DB00531	Cyclophosphamide	DOID:0060060	Lymphoma, Non-Hodgkin	0.00577022385717414
DB00441	gemcitabine	DOID:0060060	Lymphoma, Non-Hodgkin	0.00575342428793953
DB00563	Methotrexate	DOID:0060060	Lymphoma, Non-Hodgkin	0.00575138588661091
DB02709	Resveratrol	DOID:0060060	Lymphoma, Non-Hodgkin	0.00574184775736204
DB00851	Dacarbazine	DOID:0060060	Lymphoma, Non-Hodgkin	0.00573092654500647
DB00291	Chlorambucil	DOID:0060060	Lymphoma, Non-Hodgkin	0.00573052694121175
DB11175	picolinic acid	DOID:3172	Adenoma	0.0057062654664279
DB04572	Thiotepa	DOID:0060060	Lymphoma, Non-Hodgkin	0.00568733711565368
DB00772	Malathion	DOID:0060060	Lymphoma, Non-Hodgkin	0.00567073523398927
DB01041	Thalidomide	DOID:0060060	Lymphoma, Non-Hodgkin	0.00562548724862451
DB00252	Phenytoin	DOID:0060060	Lymphoma, Non-Hodgkin	0.00560023687344509
DB00860	Prednisolone	DOID:0060060	Lymphoma, Non-Hodgkin	0.00559543085155596
DB01042	Melphalan	DOID:0060060	Lymphoma, Non-Hodgkin	0.00555050587295965
DB01181	Ifosfamide	DOID:0060060	Lymphoma, Non-Hodgkin	0.00553231393953975
DB00444	Teniposide	DOID:0060060	Lymphoma, Non-Hodgkin	0.0055268890395543
DB00650	Leucovorin	DOID:0060060	Lymphoma, Non-Hodgkin	0.0054961103562416
DB01030	Topotecan	DOID:0060060	Lymphoma, Non-Hodgkin	0.00546160184386486
DB01204	Mitoxantrone	DOID:0060060	Lymphoma, Non-Hodgkin	0.00544514451453089
DB00724	Imiquimod	DOID:8632	Sarcoma, Kaposi	0.00544364251770509
DB00583	Carnitine	DOID:0060060	Lymphoma, Non-Hodgkin	0.00543645395726684
DB04815	Clioquinol	DOID:9119	Leukemia, Myeloid, Acute	0.00533337729272994
DB01177	Idarubicin	DOID:0060060	Lymphoma, Non-Hodgkin	0.0052785316781306
DB00909	Zonisamide	DOID:9538	Multiple Myeloma	0.00523340468849522
DB00361	Vinorelbine	DOID:4552	Carcinoma, Large Cell	0.00512085152197501
DB04106	fotemustine	DOID:3068	Glioblastoma	0.00499158024807163
DB04348	Taurocholic Acid	DOID:1967	Leiomyosarcoma	0.00496648754898117
DB00515	Cisplatin	DOID:4552	Carcinoma, Large Cell	0.00490315407978188
DB00171	Adenosine Triphosphate	DOID:4552	Carcinoma, Large Cell	0.00487992288750445
DB01420	Testosterone Propionate	DOID:11612	Polycystic Ovary Syndrome	0.00486013525567759
DB01229	Paclitaxel	DOID:4552	Carcinoma, Large Cell	0.00480300325650403
DB00531	Cyclophosphamide	DOID:4552	Carcinoma, Large Cell	0.00474228553539731
DB00441	gemcitabine	DOID:4552	Carcinoma, Large Cell	0.00472548596617935
DB01181	Ifosfamide	DOID:4552	Carcinoma, Large Cell	0.00450437561776092
DB00773	Etoposide	DOID:4440	Seminoma	0.00440941403712154
DB00724	Imiquimod	DOID:255	Hemangioma	0.00434803835886451
DB00553	Methoxsalen	DOID:8691	Mycosis Fungoides	0.00427588533937413
DB01169	Arsenic Trioxide	DOID:8691	Mycosis Fungoides	0.00403571788141983
DB00220	Nelfinavir	DOID:3962	Adenocarcinoma, Follicular	0.00401068116495625
DB00262	Carmustine	DOID:8691	Mycosis Fungoides	0.00397555131737799
DB00855	Aminolevulinic Acid	DOID:8691	Mycosis Fungoides	0.00391145813480849
DB00541	Vincristine	DOID:8691	Mycosis Fungoides	0.00388154415875626
DB09110	Mesna	DOID:2671	Carcinoma, Transitional Cell	0.00373150331570003
DB00947	Fulvestrant	DOID:769	Neuroblastoma	0.00355268106777436
DB00336	Nitrofurazone	DOID:4440	Seminoma	0.00352318857443064
DB00970	Dactinomycin	DOID:2671	Carcinoma, Transitional Cell	0.00351377091186662
DB00480	Lenalidomide	DOID:0060060	Lymphoma, Non-Hodgkin	0.00346820598979676
DB00635	Prednisone	DOID:2671	Carcinoma, Transitional Cell	0.00343088537270804
DB01168	Procarbazine	DOID:2671	Carcinoma, Transitional Cell	0.00340410431612671
DB00795	Sulfasalazine	DOID:2671	Carcinoma, Transitional Cell	0.00336512702364274
DB08633	O-(Chloroacetylcarbamoyl)fumagillol	DOID:2671	Carcinoma, Transitional Cell	0.0033449969717176
DB00682	Warfarin	DOID:2671	Carcinoma, Transitional Cell	0.00331700048311885
DB01483	Barbital	DOID:2671	Carcinoma, Transitional Cell	0.00328726150572435
DB00945	Aspirin	DOID:2671	Carcinoma, Transitional Cell	0.00326926341349561
DB00437	Allopurinol	DOID:2671	Carcinoma, Transitional Cell	0.00325034431355205
DB01327	Cefazolin	DOID:2671	Carcinoma, Transitional Cell	0.00324103817097739
DB01174	Phenobarbital	DOID:2671	Carcinoma, Transitional Cell	0.00324078771398213
DB00570	Vinblastine	DOID:2671	Carcinoma, Transitional Cell	0.00322915076034365
DB14085	Cadmium	DOID:2671	Carcinoma, Transitional Cell	0.00322180262478051
DB01248	Docetaxel	DOID:2671	Carcinoma, Transitional Cell	0.00320674152832874
DB00537	Ciprofloxacin	DOID:2671	Carcinoma, Transitional Cell	0.00319183628659388
DB02994	Cacodylic Acid	DOID:2671	Carcinoma, Transitional Cell	0.00317390039991912
DB08882	Linagliptin	DOID:5119	Ovarian Cysts	0.0031665638221285
DB00993	Azathioprine	DOID:2671	Carcinoma, Transitional Cell	0.00316588043400885
DB00181	Baclofen	DOID:2671	Carcinoma, Transitional Cell	0.0031608167838519
DB00515	Cisplatin	DOID:2671	Carcinoma, Transitional Cell	0.00314993004677495
DB00309	Vindesine	DOID:2671	Carcinoma, Transitional Cell	0.00314865281168626
DB00201	Caffeine	DOID:2671	Carcinoma, Transitional Cell	0.00314094845231301
DB00724	Imiquimod	DOID:2513	Carcinoma, Basal Cell	0.00312939374546457
DB00958	Carboplatin	DOID:2671	Carcinoma, Transitional Cell	0.00312315910978196
DB00188	Bortezomib	DOID:2671	Carcinoma, Transitional Cell	0.00312307487235093
DB00675	Tamoxifen	DOID:2671	Carcinoma, Transitional Cell	0.00306633234771488
DB01229	Paclitaxel	DOID:2671	Carcinoma, Transitional Cell	0.00304977922347423
DB00184	Nicotine	DOID:2671	Carcinoma, Transitional Cell	0.00303076127254594
DB00997	Doxorubicin	DOID:2671	Carcinoma, Transitional Cell	0.00302703655085841
DB00318	Codeine	DOID:2671	Carcinoma, Transitional Cell	0.00301750138284192
DB00541	Vincristine	DOID:2671	Carcinoma, Transitional Cell	0.0030148007612489
DB00317	Gefitinib	DOID:2671	Carcinoma, Transitional Cell	0.00299457180319181
DB00531	Cyclophosphamide	DOID:2671	Carcinoma, Transitional Cell	0.00298906150244767
DB00441	gemcitabine	DOID:2671	Carcinoma, Transitional Cell	0.00297226193316354
DB00563	Methotrexate	DOID:2671	Carcinoma, Transitional Cell	0.00297022353184558
DB00291	Chlorambucil	DOID:2671	Carcinoma, Transitional Cell	0.00294936458645419
DB00305	Mitomycin	DOID:2671	Carcinoma, Transitional Cell	0.00293715888957942
DB04572	Thiotepa	DOID:2671	Carcinoma, Transitional Cell	0.00290617476094442
DB00481	Raloxifene Hydrochloride	DOID:2671	Carcinoma, Transitional Cell	0.00288942288353829
DB06510	muraglitazar	DOID:2671	Carcinoma, Transitional Cell	0.00285759855916974
DB03783	Phenacetin	DOID:2671	Carcinoma, Transitional Cell	0.0028419235078387
DB00829	Diazepam	DOID:2671	Carcinoma, Transitional Cell	0.00282869235036594
DB00860	Prednisolone	DOID:2671	Carcinoma, Transitional Cell	0.00281426849679463
DB00313	Valproic Acid	DOID:3068	Glioblastoma	0.00281103079317076
DB00970	Dactinomycin	DOID:3068	Glioblastoma	0.00278119123127225
DB01181	Ifosfamide	DOID:2671	Carcinoma, Transitional Cell	0.00275115158479418
DB00698	Nitrofurantoin	DOID:2671	Carcinoma, Transitional Cell	0.00271512817454152
DB01204	Mitoxantrone	DOID:2671	Carcinoma, Transitional Cell	0.00266398215981108
DB02169	Okadaic Acid	DOID:3068	Glioblastoma	0.00263684946170946
DB00795	Sulfasalazine	DOID:3068	Glioblastoma	0.00263254734298331
DB13811	oblimersen	DOID:1040	Leukemia, Lymphocytic, Chronic, B-Cell	0.00262898209007285
DB04571	Trioxsalen	DOID:8691	Mycosis Fungoides	0.00262099448329252
DB12418	Saccharin	DOID:2671	Carcinoma, Transitional Cell	0.00262002367742416
DB01219	Dantrolene	DOID:2671	Carcinoma, Transitional Cell	0.00261897838393872
DB00328	Indomethacin	DOID:3068	Glioblastoma	0.00259552154466643
DB06774	Capsaicin	DOID:3068	Glioblastoma	0.00259205857780605
DB11672	Curcumin	DOID:3068	Glioblastoma	0.00259110964210492
DB00945	Aspirin	DOID:3068	Glioblastoma	0.00253668373285572
DB00755	Tretinoin	DOID:3068	Glioblastoma	0.00252223296754601
DB01206	Lomustine	DOID:3068	Glioblastoma	0.002464519580144
DB00624	Testosterone	DOID:3068	Glioblastoma	0.00244993504970133
DB01169	Arsenic Trioxide	DOID:3068	Glioblastoma	0.00243639480326703
DB00515	Cisplatin	DOID:3068	Glioblastoma	0.00241735036617437
DB00309	Vindesine	DOID:3068	Glioblastoma	0.00241607313105181
DB00608	Chloroquine	DOID:3068	Glioblastoma	0.00240585931039301
DB00958	Carboplatin	DOID:3068	Glioblastoma	0.00239057942908856
DB00188	Bortezomib	DOID:3068	Glioblastoma	0.00239049519170527
DB00262	Carmustine	DOID:3068	Glioblastoma	0.00237622823923096
DB00762	Irinotecan	DOID:3068	Glioblastoma	0.00235474481385518
DB01229	Paclitaxel	DOID:3068	Glioblastoma	0.00231719954283301
DB00997	Doxorubicin	DOID:3068	Glioblastoma	0.00229445687022319
DB08865	Crizotinib	DOID:3068	Glioblastoma	0.00228773802642919
DB00853	Temozolomide	DOID:3068	Glioblastoma	0.00228214674734635
DB13069	Nimustine	DOID:3068	Glioblastoma	0.00226860912905309
DB00317	Gefitinib	DOID:3068	Glioblastoma	0.0022619921225437
DB05076	Fenretinide	DOID:3068	Glioblastoma	0.00224769517586805
DB02709	Resveratrol	DOID:3068	Glioblastoma	0.0022281057219586
DB05424	Canertinib	DOID:3068	Glioblastoma	0.00222133035063084
DB01645	Genistein	DOID:3068	Glioblastoma	0.0022209101922583
DB00851	Dacarbazine	DOID:3068	Glioblastoma	0.00221718450955595
DB01234	Dexamethasone	DOID:3068	Glioblastoma	0.00220579442484521
DB00305	Mitomycin	DOID:3068	Glioblastoma	0.00220457920893775
DB04216	Quercetin	DOID:3068	Glioblastoma	0.00218056257358885
DB02375	myricetin	DOID:3068	Glioblastoma	0.00212645790601913
DB01041	Thalidomide	DOID:3068	Glioblastoma	0.00211174521323416
DB01115	Nifedipine	DOID:3068	Glioblastoma	0.00210532137956894
DB00829	Diazepam	DOID:3068	Glioblastoma	0.00209611266976824
DB06287	temsirolimus	DOID:3068	Glioblastoma	0.00204671751692205
DB01042	Melphalan	DOID:3068	Glioblastoma	0.00203676383752512
DB15588	ursolic acid	DOID:139	Papilloma	0.00202895819579081
DB00444	Teniposide	DOID:3068	Glioblastoma	0.00201314700416462
DB01073	fludarabine	DOID:9119	Leukemia, Myeloid, Acute	0.00199338632238928
DB01030	Topotecan	DOID:3068	Glioblastoma	0.00194785980856023
DB00681	Amphotericin B	DOID:3068	Glioblastoma	0.00188051556766484
DB14066	tetrandrine	DOID:9119	Leukemia, Myeloid, Acute	0.00180938100331569
DB00773	Etoposide	DOID:8543	Hodgkin Disease	0.00176900082093075
DB00888	Mechlorethamine	DOID:8543	Hodgkin Disease	0.0017450778322556
DB00959	Methylprednisolone	DOID:8543	Hodgkin Disease	0.00173139322912248
DB12298	5-hydroxymethylfurfural	DOID:139	Papilloma	0.0017120618211572
DB00795	Sulfasalazine	DOID:139	Papilloma	0.00169906556437822
DB00812	Phenylbutazone	DOID:139	Papilloma	0.00169330155700616
DB00635	Prednisone	DOID:8543	Hodgkin Disease	0.00169246704076782
DB00126	Ascorbic Acid	DOID:139	Papilloma	0.00166725398377206
DB01168	Procarbazine	DOID:8543	Hodgkin Disease	0.0016656859841848
DB06774	Capsaicin	DOID:139	Papilloma	0.00165857679918209
DB08809	Dichloroacetic Acid	DOID:139	Papilloma	0.00165406063406844
DB15304	Carrageenan	DOID:3355	Fibrosarcoma	0.00165302067896174
DB06412	Oxymetholone	DOID:9119	Leukemia, Myeloid, Acute	0.00162765515552273
DB01483	Barbital	DOID:139	Papilloma	0.00162120004644402
DB00445	Epirubicin	DOID:8543	Hodgkin Disease	0.00161836362549557
DB02994	Cacodylic Acid	DOID:139	Papilloma	0.00150783894068303
DB00570	Vinblastine	DOID:8543	Hodgkin Disease	0.0014907324283699
DB09096	Benzoyl Peroxide	DOID:139	Papilloma	0.00148772291483375
DB01132	Pioglitazone	DOID:139	Papilloma	0.00147457927868029
DB01206	Lomustine	DOID:8543	Hodgkin Disease	0.00145868092884195
DB04365	Arecoline	DOID:139	Papilloma	0.00145452339526671
DB00515	Cisplatin	DOID:8543	Hodgkin Disease	0.00141151171486094
DB00309	Vindesine	DOID:8543	Hodgkin Disease	0.00141023447974971
DB06444	HU 211	DOID:3070	Glioma	0.00139881772077706
DB06767	Ammonium Chloride	DOID:139	Papilloma	0.00139309084710378
DB10345	Dust	DOID:139	Papilloma	0.00139211024448378
DB00290	Bleomycin	DOID:8543	Hodgkin Disease	0.00137671424872728
DB00262	Carmustine	DOID:8543	Hodgkin Disease	0.00137038958790377
DB00987	Cytarabine	DOID:8543	Hodgkin Disease	0.0013651188083303
DB00531	Cyclophosphamide	DOID:139	Papilloma	0.00132300004320647
DB01008	Busulfan	DOID:8543	Hodgkin Disease	0.00132137800592753
DB00997	Doxorubicin	DOID:8543	Hodgkin Disease	0.00128861821887312
DB00541	Vincristine	DOID:8543	Hodgkin Disease	0.00127638242931956
DB00531	Cyclophosphamide	DOID:8543	Hodgkin Disease	0.00125064317042019
DB00441	gemcitabine	DOID:8543	Hodgkin Disease	0.00123384360120289
DB01390	Sodium Bicarbonate	DOID:139	Papilloma	0.00123364223285401
DB00563	Methotrexate	DOID:8543	Hodgkin Disease	0.00123180519991802
DB00851	Dacarbazine	DOID:8543	Hodgkin Disease	0.00121134585830381
DB11091	Hydrogen Peroxide	DOID:139	Papilloma	0.00119767953449874
DB06510	muraglitazar	DOID:139	Papilloma	0.00119153709990334
DB04572	Thiotepa	DOID:8543	Hodgkin Disease	0.00116775642898255
DB01592	Iron	DOID:139	Papilloma	0.00115341701892509
DB00428	Streptozocin	DOID:8543	Hodgkin Disease	0.00113929055744517
DB04743	nimesulide	DOID:139	Papilloma	0.00110455243851777
DB00252	Phenytoin	DOID:8543	Hodgkin Disease	0.0010806561867351
DB00860	Prednisolone	DOID:8543	Hodgkin Disease	0.00107585016482577
DB03419	Uracil	DOID:139	Papilloma	0.00104365572077066
DB01042	Melphalan	DOID:8543	Hodgkin Disease	0.00103092518625721
DB01181	Ifosfamide	DOID:8543	Hodgkin Disease	0.00101273325285285
DB00444	Teniposide	DOID:8543	Hodgkin Disease	0.00100730835286396
DB00470	Dronabinol	DOID:3070	Glioma	0.000992027437070012
DB00650	Leucovorin	DOID:8543	Hodgkin Disease	0.000976529669544271
DB12418	Saccharin	DOID:139	Papilloma	0.000953962218136109
DB01204	Mitoxantrone	DOID:8543	Hodgkin Disease	0.00092556382781335
DB06174	Noscapine	DOID:3070	Glioma	0.000715938569092203
DB09054	idelalisib	DOID:0060058	Lymphoma	0.000628907328922026
DB01700	AICA ribonucleotide	DOID:3068	Glioblastoma	0.000469450092889859
DB02546	Vorinostat	DOID:0060061	Lymphoma, T-Cell, Cutaneous	0.000344960056168644
DB01138	Sulfinpyrazone	DOID:9538	Multiple Myeloma	0.000320812097604109
DB00553	Methoxsalen	DOID:0060061	Lymphoma, T-Cell, Cutaneous	0.000319787876267255
DB00313	Valproic Acid	DOID:9119	Leukemia, Myeloid, Acute	0.000119452944944601
DB00806	Pentoxifylline	DOID:0060061	Lymphoma, T-Cell, Cutaneous	0.000116300638550684
DB00773	Etoposide	DOID:9119	Leukemia, Myeloid, Acute	8.32616241268208e-05
DB01169	Arsenic Trioxide	DOID:0060061	Lymphoma, T-Cell, Cutaneous	7.9620418292195e-05
DB09073	palbociclib	DOID:9119	Leukemia, Myeloid, Acute	3.35237682588946e-05
DB00635	Prednisone	DOID:9119	Leukemia, Myeloid, Acute	6.72784384399272e-06
DB00242	Cladribine	DOID:0060061	Lymphoma, T-Cell, Cutaneous	-4.68856417612934e-05
DB00812	Phenylbutazone	DOID:9119	Leukemia, Myeloid, Acute	-6.47945125751698e-05
DB00627	Niacin	DOID:9119	Leukemia, Myeloid, Acute	-6.51130613993772e-05
DB11094	Vitamin D	DOID:9119	Leukemia, Myeloid, Acute	-6.8156971798447e-05
DB00307	Bexarotene	DOID:0060061	Lymphoma, T-Cell, Cutaneous	-7.79878486643487e-05
DB00328	Indomethacin	DOID:9119	Leukemia, Myeloid, Acute	-9.60563035510703e-05
DB00694	Daunorubicin	DOID:9119	Leukemia, Myeloid, Acute	-0.000115043203908136
DB00563	Methotrexate	DOID:0060061	Lymphoma, T-Cell, Cutaneous	-0.000119130533744724
DB01005	Hydroxyurea	DOID:9119	Leukemia, Myeloid, Acute	-0.000126404776725805
DB00136	Calcitriol	DOID:9119	Leukemia, Myeloid, Acute	-0.000160479798225574
DB00755	Tretinoin	DOID:9119	Leukemia, Myeloid, Acute	-0.000169344880650832
DB00437	Allopurinol	DOID:9119	Leukemia, Myeloid, Acute	-0.000173813215287574
DB11919	O(6)-benzylguanine	DOID:3070	Glioma	-0.000207513250026478
DB00197	Troglitazone	DOID:9119	Leukemia, Myeloid, Acute	-0.000208602961381296
DB01248	Docetaxel	DOID:9119	Leukemia, Myeloid, Acute	-0.000217416000570389
DB03496	alvocidib	DOID:9119	Leukemia, Myeloid, Acute	-0.000222159004913444
DB01188	Ciclopirox	DOID:9119	Leukemia, Myeloid, Acute	-0.00024260719321649
DB01169	Arsenic Trioxide	DOID:9119	Leukemia, Myeloid, Acute	-0.000255183044991766
DB00928	Azacitidine	DOID:9119	Leukemia, Myeloid, Acute	-0.000256233790837876
DB01393	Bezafibrate	DOID:9119	Leukemia, Myeloid, Acute	-0.00027208242588532
DB00608	Chloroquine	DOID:9119	Leukemia, Myeloid, Acute	-0.000285718537759869
DB00313	Valproic Acid	DOID:11612	Polycystic Ovary Syndrome	-0.000292072787238459
DB00958	Carboplatin	DOID:9119	Leukemia, Myeloid, Acute	-0.000300998419098072
DB00188	Bortezomib	DOID:9119	Leukemia, Myeloid, Acute	-0.000301082656481363
DB00987	Cytarabine	DOID:9119	Leukemia, Myeloid, Acute	-0.000320620388602408
DB00523	Alitretinoin	DOID:9119	Leukemia, Myeloid, Acute	-0.000330893310995381
DB00276	Amsacrine	DOID:9119	Leukemia, Myeloid, Acute	-0.000332431514613638
DB00396	Progesterone	DOID:11612	Polycystic Ovary Syndrome	-0.000332773379401671
DB00762	Irinotecan	DOID:9119	Leukemia, Myeloid, Acute	-0.000336833034356096
DB01593	Zinc	DOID:11612	Polycystic Ovary Syndrome	-0.000358577347074049
DB01008	Busulfan	DOID:9119	Leukemia, Myeloid, Acute	-0.000364361190930348
DB01229	Paclitaxel	DOID:9119	Leukemia, Myeloid, Acute	-0.000374378305324538
DB00143	Glutathione	DOID:11612	Polycystic Ovary Syndrome	-0.000381493636695082
DB00242	Cladribine	DOID:9119	Leukemia, Myeloid, Acute	-0.000381689105008617
DB00997	Doxorubicin	DOID:9119	Leukemia, Myeloid, Acute	-0.000397120978032281
DB08865	Crizotinib	DOID:9119	Leukemia, Myeloid, Acute	-0.000403839821817617
DB00541	Vincristine	DOID:9119	Leukemia, Myeloid, Acute	-0.0004093567675552
DB00515	Cisplatin	DOID:4359	Melanoma, Amelanotic	-0.000421603483093766
DB00531	Cyclophosphamide	DOID:9119	Leukemia, Myeloid, Acute	-0.000435096026349543
DB00398	Sorafenib	DOID:9119	Leukemia, Myeloid, Acute	-0.00044640590208149
DB00563	Methotrexate	DOID:9119	Leukemia, Myeloid, Acute	-0.000453933997056885
DB00746	Deferoxamine	DOID:9119	Leukemia, Myeloid, Acute	-0.000461642809260129
DB02709	Resveratrol	DOID:9119	Leukemia, Myeloid, Acute	-0.000463472126234474
DB01083	Orlistat	DOID:11612	Polycystic Ovary Syndrome	-0.000466210348765858
DB12429	2-(2-chloro-4-iodophenylamino)-N-cyclopropylmethoxy-3,4-difluorobenzamide	DOID:9119	Leukemia, Myeloid, Acute	-0.000469713607957264
DB01262	Decitabine	DOID:9119	Leukemia, Myeloid, Acute	-0.000474040352888713
DB01234	Dexamethasone	DOID:9119	Leukemia, Myeloid, Acute	-0.000485783423364736
DB04839	Cyproterone Acetate	DOID:11612	Polycystic Ovary Syndrome	-0.000500899833094245
DB00126	Ascorbic Acid	DOID:11612	Polycystic Ovary Syndrome	-0.000502367817977231
DB00675	Tamoxifen	DOID:4359	Melanoma, Amelanotic	-0.000505201182189594
DB11616	pirarubicin	DOID:9119	Leukemia, Myeloid, Acute	-0.00052164029675171
DB00541	Vincristine	DOID:4359	Melanoma, Amelanotic	-0.00055673276864758
DB13069	Nimustine	DOID:4359	Melanoma, Amelanotic	-0.000570344720251012
DB01041	Thalidomide	DOID:9119	Leukemia, Myeloid, Acute	-0.000579832634970009
DB04539	glyphosate	DOID:11612	Polycystic Ovary Syndrome	-0.000602600112489513
DB00783	Estradiol	DOID:11612	Polycystic Ovary Syndrome	-0.000607093084033436
DB00860	Prednisolone	DOID:9119	Leukemia, Myeloid, Acute	-0.000609889032078301
DB00197	Troglitazone	DOID:11612	Polycystic Ovary Syndrome	-0.000620128693555697
DB00851	Dacarbazine	DOID:4359	Melanoma, Amelanotic	-0.000621769339669773
DB00624	Testosterone	DOID:11612	Polycystic Ovary Syndrome	-0.00065316853068613
DB01181	Ifosfamide	DOID:9119	Leukemia, Myeloid, Acute	-0.000673005944037672
DB01393	Bezafibrate	DOID:11612	Polycystic Ovary Syndrome	-0.000683608158058166
DB12025	triptolide	DOID:9119	Leukemia, Myeloid, Acute	-0.000694188247703439
DB00603	Medroxyprogesterone Acetate	DOID:9119	Leukemia, Myeloid, Acute	-0.000716621836141226
DB00158	Folic Acid	DOID:11612	Polycystic Ovary Syndrome	-0.000753289245600849
DB11135	Selenium	DOID:11612	Polycystic Ovary Syndrome	-0.000755749032181716
DB01204	Mitoxantrone	DOID:9119	Leukemia, Myeloid, Acute	-0.000760175369080948
DB00977	Ethinyl Estradiol	DOID:11612	Polycystic Ovary Syndrome	-0.000760945655494047
DB00641	Simvastatin	DOID:11612	Polycystic Ovary Syndrome	-0.00078415554441684
DB13178	Inositol	DOID:11612	Polycystic Ovary Syndrome	-0.000794495615388066
DB00742	Mannitol	DOID:3070	Glioma	-0.000848966221451961
DB00331	Metformin	DOID:11612	Polycystic Ovary Syndrome	-0.000851736478829898
DB00882	Clomiphene	DOID:11612	Polycystic Ovary Syndrome	-0.000873481815942642
DB02709	Resveratrol	DOID:11612	Polycystic Ovary Syndrome	-0.00087499785844862
DB00412	Rosiglitazone	DOID:11612	Polycystic Ovary Syndrome	-0.000876934916044278
DB01006	Letrozole	DOID:11612	Polycystic Ovary Syndrome	-0.00091593866547561
DB01177	Idarubicin	DOID:9119	Leukemia, Myeloid, Acute	-0.000926788205488013
DB12874	quizartinib	DOID:9119	Leukemia, Myeloid, Acute	-0.000946049879025954
DB00421	Spironolactone	DOID:11612	Polycystic Ovary Syndrome	-0.00101687067936899
DB02424	geldanamycin	DOID:3068	Glioblastoma	-0.00110445674850949
DB00499	Flutamide	DOID:11612	Polycystic Ovary Syndrome	-0.00114173356071494
DB00636	Clofibrate	DOID:3507	Dermatofibrosarcoma	-0.00126475895192839
DB00688	Mycophenolic Acid	DOID:0060058	Lymphoma	-0.00141764054009812
DB00254	Doxycycline	DOID:0060058	Lymphoma	-0.00147984340322242
DB04824	Phenolphthalein	DOID:0060058	Lymphoma	-0.0014975245753867
DB00773	Etoposide	DOID:0060058	Lymphoma	-0.00154793937071034
DB01073	fludarabine	DOID:1040	Leukemia, Lymphocytic, Chronic, B-Cell	-0.00156671394972645
DB00959	Methylprednisolone	DOID:0060058	Lymphoma	-0.00158554696254169
DB00943	Zalcitabine	DOID:0060058	Lymphoma	-0.00162191180112851
DB01168	Procarbazine	DOID:0060058	Lymphoma	-0.00165125420749564
DB00255	Diethylstilbestrol	DOID:0060058	Lymphoma	-0.00166258081605312
DB01033	Mercaptopurine	DOID:9119	Leukemia, Myeloid, Acute	-0.0016859334269697
DB00445	Epirubicin	DOID:0060058	Lymphoma	-0.00169857656616261
DB11094	Vitamin D	DOID:0060058	Lymphoma	-0.00169935796656277
DB11672	Curcumin	DOID:0060058	Lymphoma	-0.00173166920089622
DB00136	Calcitriol	DOID:0060058	Lymphoma	-0.00179168079292839
DB00227	Lovastatin	DOID:0060058	Lymphoma	-0.00183020207433131
DB00564	Carbamazepine	DOID:0060058	Lymphoma	-0.00185224650238384
DB01206	Lomustine	DOID:0060058	Lymphoma	-0.00185825926284493
DB02994	Cacodylic Acid	DOID:0060058	Lymphoma	-0.00188145812369415
DB00993	Azathioprine	DOID:0060058	Lymphoma	-0.00188947808956734
DB08398	2-amino-1-methyl-6-phenylimidazo(4,5-b)pyridine	DOID:0060058	Lymphoma	-0.00189681687574055
DB00515	Cisplatin	DOID:0060058	Lymphoma	-0.00190542847683899
DB00309	Vindesine	DOID:0060058	Lymphoma	-0.00190670571194378
DB00188	Bortezomib	DOID:0060058	Lymphoma	-0.00193228365128344
DB00290	Bleomycin	DOID:0060058	Lymphoma	-0.00194022594290204
DB00262	Carmustine	DOID:0060058	Lymphoma	-0.00194655060374509
DB00987	Cytarabine	DOID:0060058	Lymphoma	-0.00195182138334431
DB00997	Doxorubicin	DOID:0060058	Lymphoma	-0.00202832197280704
DB00541	Vincristine	DOID:0060058	Lymphoma	-0.00204055776236149
DB11663	2-(1H-indazol-4-yl)-6-(4-methanesulfonylpiperazin-1-ylmethyl)-4-morpholin-4-ylthieno(3,2-d)pyrimidine	DOID:0060058	Lymphoma	-0.00204492954676931
DB06769	Bendamustine Hydrochloride	DOID:1040	Leukemia, Lymphocytic, Chronic, B-Cell	-0.00204856414041825
DB00531	Cyclophosphamide	DOID:0060058	Lymphoma	-0.00206629702114473
DB00563	Methotrexate	DOID:0060058	Lymphoma	-0.00208513499174794
DB01262	Decitabine	DOID:0060058	Lymphoma	-0.00210524134764149
DB00291	Chlorambucil	DOID:0060058	Lymphoma	-0.00210599393716064
DB01234	Dexamethasone	DOID:0060058	Lymphoma	-0.00211698441813728
DB04572	Thiotepa	DOID:0060058	Lymphoma	-0.00214918376268507
DB01041	Thalidomide	DOID:0060058	Lymphoma	-0.00221103362974233
DB00137	Lutein	DOID:11612	Polycystic Ovary Syndrome	-0.00222194074209585
DB11467	Thiostrepton	DOID:9538	Multiple Myeloma	-0.0022369310009505
DB00982	Isotretinoin	DOID:0060058	Lymphoma	-0.00224594155734507
DB01181	Ifosfamide	DOID:0060058	Lymphoma	-0.00230420693879045
DB00650	Leucovorin	DOID:0060058	Lymphoma	-0.00234041052215077
DB00446	Chloramphenicol	DOID:9119	Leukemia, Myeloid, Acute	-0.00237457718832439
DB01204	Mitoxantrone	DOID:0060058	Lymphoma	-0.0023913763638173
DB06179	darinaparsin	DOID:8543	Hodgkin Disease	-0.00254982311584188
DB01177	Idarubicin	DOID:0060058	Lymphoma	-0.00255798920023569
DB04106	fotemustine	DOID:3070	Glioma	-0.00257204874842203
DB00304	Desogestrel	DOID:11612	Polycystic Ovary Syndrome	-0.0026595796533833
DB04655	metoprine	DOID:8691	Mycosis Fungoides	-0.00273778861393996
DB14545	hydrocortisone hemisuccinate	DOID:0060058	Lymphoma	-0.00284995995467745
DB13811	oblimersen	DOID:9538	Multiple Myeloma	-0.00285298173552488
DB01136	Carvedilol	DOID:3070	Glioma	-0.00286479639942043
DB15334	biochanin A	DOID:3068	Glioblastoma	-0.0028752427557535
DB09199	netoglitazone	DOID:9538	Multiple Myeloma	-0.0032578970077463
DB00741	Hydrocortisone	DOID:1040	Leukemia, Lymphocytic, Chronic, B-Cell	-0.00336194090541468
DB00959	Methylprednisolone	DOID:1040	Leukemia, Lymphocytic, Chronic, B-Cell	-0.00351444623995127
DB00877	Sirolimus	DOID:1040	Leukemia, Lymphocytic, Chronic, B-Cell	-0.00353889762477215
DB00277	Theophylline	DOID:1040	Leukemia, Lymphocytic, Chronic, B-Cell	-0.00357635345302158
DB01083	Orlistat	DOID:1040	Leukemia, Lymphocytic, Chronic, B-Cell	-0.0036147848887083
DB00564	Carbamazepine	DOID:1040	Leukemia, Lymphocytic, Chronic, B-Cell	-0.003781145779763
DB03496	alvocidib	DOID:1040	Leukemia, Lymphocytic, Chronic, B-Cell	-0.00378225927705915
DB01169	Arsenic Trioxide	DOID:1040	Leukemia, Lymphocytic, Chronic, B-Cell	-0.0038152833170713
DB01393	Bezafibrate	DOID:1040	Leukemia, Lymphocytic, Chronic, B-Cell	-0.00383218269795731
DB00987	Cytarabine	DOID:1040	Leukemia, Lymphocytic, Chronic, B-Cell	-0.0038807206606855
DB00822	Disulfiram	DOID:1040	Leukemia, Lymphocytic, Chronic, B-Cell	-0.00394172278548836
DB00242	Cladribine	DOID:1040	Leukemia, Lymphocytic, Chronic, B-Cell	-0.00394178937710392
DB00563	Methotrexate	DOID:3371	Chondrosarcoma	-0.00398707173007855
DB00531	Cyclophosphamide	DOID:1040	Leukemia, Lymphocytic, Chronic, B-Cell	-0.00399519629853788
DB06809	plerixafor octahydrochloride	DOID:3068	Glioblastoma	-0.00400759234166996
DB00563	Methotrexate	DOID:1040	Leukemia, Lymphocytic, Chronic, B-Cell	-0.00401403426912021
DB00291	Chlorambucil	DOID:1040	Leukemia, Lymphocytic, Chronic, B-Cell	-0.00403489321452137
DB01041	Thalidomide	DOID:1040	Leukemia, Lymphocytic, Chronic, B-Cell	-0.00413993290712904
DB00925	Phenoxybenzamine	DOID:1040	Leukemia, Lymphocytic, Chronic, B-Cell	-0.0041480623079415
DB00252	Phenytoin	DOID:1040	Leukemia, Lymphocytic, Chronic, B-Cell	-0.00416518328224784
DB00603	Medroxyprogesterone Acetate	DOID:1040	Leukemia, Lymphocytic, Chronic, B-Cell	-0.00427672210833911
DB00773	Etoposide	DOID:5485	Sarcoma, Synovial	-0.00428660161669274
DB01204	Mitoxantrone	DOID:1040	Leukemia, Lymphocytic, Chronic, B-Cell	-0.00432027564115826
DB01219	Dantrolene	DOID:1040	Leukemia, Lymphocytic, Chronic, B-Cell	-0.00436527941702462
DB00773	Etoposide	DOID:3069	Astrocytoma	-0.00462029672692869
DB11648	afuresertib	DOID:9538	Multiple Myeloma	-0.00462996218824711
DB00515	Cisplatin	DOID:5485	Sarcoma, Synovial	-0.00464409072288889
DB04258	seocalcitol	DOID:3070	Glioma	-0.00467721714143092
DB01168	Procarbazine	DOID:3069	Astrocytoma	-0.00472361156368305
DB13323	Trichloroethylene	DOID:3069	Astrocytoma	-0.00473180888959161
DB00997	Doxorubicin	DOID:5485	Sarcoma, Synovial	-0.0047669842188041
DB00541	Vincristine	DOID:5485	Sarcoma, Synovial	-0.00477922000835633
DB00773	Etoposide	DOID:3070	Glioma	-0.00478878952418897
DB00530	Erlotinib Hydrochloride	DOID:3070	Glioma	-0.0047974878706623
DB01593	Zinc	DOID:3070	Glioma	-0.00481910276313839
DB11616	pirarubicin	DOID:5485	Sarcoma, Synovial	-0.00489150353754257
DB01168	Procarbazine	DOID:3070	Glioma	-0.00489210436099112
DB04944	acadesine	DOID:1040	Leukemia, Lymphocytic, Chronic, B-Cell	-0.00490685030774078
DB11251	Tocopherols	DOID:2645	Mesothelioma	-0.00490749149373863
DB00428	Streptozocin	DOID:5485	Sarcoma, Synovial	-0.00491631188022339
DB01206	Lomustine	DOID:3069	Astrocytoma	-0.00493061661903292
DB00352	Thioguanine	DOID:9119	Leukemia, Myeloid, Acute	-0.00493294835700013
DB00126	Ascorbic Acid	DOID:3070	Glioma	-0.00496289323407732
DB00328	Indomethacin	DOID:3070	Glioma	-0.00496810745181579
DB12072	orantinib	DOID:3070	Glioma	-0.00496840449146323
DB00515	Cisplatin	DOID:3069	Astrocytoma	-0.00497778583301338
DB14001	alpha-Tocopherol	DOID:3070	Glioma	-0.00498749189510454
DB00262	Carmustine	DOID:3069	Astrocytoma	-0.0050189079599308
DB07352	Apigenin	DOID:3070	Glioma	-0.00502025118969178
DB02656	2-(4-morpholinyl)-8-phenyl-4H-1-benzopyran-4-one	DOID:3070	Glioma	-0.00502438205022364
DB00136	Calcitriol	DOID:3070	Glioma	-0.00503253094639504
DB01181	Ifosfamide	DOID:5485	Sarcoma, Synovial	-0.00504286918485945
DB00197	Troglitazone	DOID:3070	Glioma	-0.00508065410961338
DB01248	Docetaxel	DOID:3070	Glioma	-0.00508946714880824
DB00544	Fluorouracil	DOID:3070	Glioma	-0.00509252170990142
DB01206	Lomustine	DOID:3070	Glioma	-0.00509910941634077
DB00541	Vincristine	DOID:3069	Astrocytoma	-0.00511291511854566
DB00853	Temozolomide	DOID:3069	Astrocytoma	-0.00511298945178877
DB01169	Arsenic Trioxide	DOID:3070	Glioma	-0.0051272341931841
DB00515	Cisplatin	DOID:3070	Glioma	-0.0051462786302983
DB03057	Malondialdehyde	DOID:11612	Polycystic Ovary Syndrome	-0.00517076031533641
DB00958	Carboplatin	DOID:3070	Glioma	-0.00517304956734503
DB00188	Bortezomib	DOID:3070	Glioma	-0.00517313380478628
DB00262	Carmustine	DOID:3070	Glioma	-0.00518740075720818
DB00762	Irinotecan	DOID:3070	Glioma	-0.00520888418262792
DB04690	Camptothecin	DOID:3070	Glioma	-0.00521291458939314
DB06755	beta Carotene	DOID:3070	Glioma	-0.00521545866342947
DB00675	Tamoxifen	DOID:3070	Glioma	-0.00522987632940257
DB00641	Simvastatin	DOID:3070	Glioma	-0.00524468096047541
DB01229	Paclitaxel	DOID:3070	Glioma	-0.00524642945360658
DB11119	Sodium Iodide	DOID:3070	Glioma	-0.00526735766812785
DB00541	Vincristine	DOID:3070	Glioma	-0.0052814079158459
DB00853	Temozolomide	DOID:3070	Glioma	-0.00528148224912943
DB00619	Imatinib Mesylate	DOID:3070	Glioma	-0.00530235470530642
DB00531	Cyclophosphamide	DOID:3070	Glioma	-0.00530714717469243
DB00563	Methotrexate	DOID:3070	Glioma	-0.00532598514522346
DB02709	Resveratrol	DOID:3070	Glioma	-0.0053355232744861
DB01234	Dexamethasone	DOID:3070	Glioma	-0.0053578345716148
DB04216	Quercetin	DOID:3070	Glioma	-0.00538306642287494
DB04572	Thiotepa	DOID:3070	Glioma	-0.00539003391620756
DB01041	Thalidomide	DOID:3070	Glioma	-0.00545188378324206
DB13950	Win 55212-2	DOID:3070	Glioma	-0.00548757296342099
DB01042	Melphalan	DOID:3070	Glioma	-0.00552686515890914
DB00650	Leucovorin	DOID:3070	Glioma	-0.00558126067562807
DB02901	Dihydrotestosterone	DOID:11612	Polycystic Ovary Syndrome	-0.00560454769944289
DB00134	Methionine	DOID:3070	Glioma	-0.00586185168103918
DB11890	Cilengitide	DOID:3068	Glioblastoma	-0.00588040386249715
DB12948	3,4-dihydroxybenzohydroxamic acid	DOID:3070	Glioma	-0.00636911847067338
DB04942	tamibarotene	DOID:9538	Multiple Myeloma	-0.00646195741897641
DB01708	Dehydroepiandrosterone	DOID:11612	Polycystic Ovary Syndrome	-0.00659967033745028
DB04865	Homoharringtonine	DOID:0060058	Lymphoma	-0.0073260994393312
DB06412	Oxymetholone	DOID:9538	Multiple Myeloma	-0.00741440894216765
DB01095	Fluvastatin	DOID:9538	Multiple Myeloma	-0.00751912798983016
DB06448	lonafarnib	DOID:9538	Multiple Myeloma	-0.00768092682536774
DB06176	romidepsin	DOID:2671	Carcinoma, Transitional Cell	-0.00806483765190751
DB08804	Nandrolone Decanoate	DOID:255	Hemangioma	-0.00857943745825422
DB01394	Colchicine	DOID:9538	Multiple Myeloma	-0.00859637548305052
DB09053	PCI 32765	DOID:1040	Leukemia, Lymphocytic, Chronic, B-Cell	-0.00865358640148765
DB00477	Chlorpromazine	DOID:3070	Glioma	-0.00885672903406358
DB12802	picropodophyllin	DOID:9538	Multiple Myeloma	-0.00893904375961534
DB01167	Itraconazole	DOID:9538	Multiple Myeloma	-0.00893925532218791
DB00773	Etoposide	DOID:9538	Multiple Myeloma	-0.00895880247365514
DB01593	Zinc	DOID:9538	Multiple Myeloma	-0.00898911571250043
DB00959	Methylprednisolone	DOID:9538	Multiple Myeloma	-0.00899641006547162
DB00917	Dinoprostone	DOID:9538	Multiple Myeloma	-0.00899847535433644
DB00877	Sirolimus	DOID:9538	Multiple Myeloma	-0.0090208614502874
DB00635	Prednisone	DOID:9538	Multiple Myeloma	-0.00903533625383961
DB01168	Procarbazine	DOID:9538	Multiple Myeloma	-0.00906211731042468
DB06774	Capsaicin	DOID:9538	Multiple Myeloma	-0.00914158336806596
DB11672	Curcumin	DOID:9538	Multiple Myeloma	-0.00914253230384991
DB00682	Warfarin	DOID:9538	Multiple Myeloma	-0.00914922114344012
DB04786	Suramin	DOID:9538	Multiple Myeloma	-0.00916096208467691
DB00162	Vitamin A	DOID:9538	Multiple Myeloma	-0.00916161478413695
DB00136	Calcitriol	DOID:9538	Multiple Myeloma	-0.0092025438958339
DB00755	Tretinoin	DOID:9538	Multiple Myeloma	-0.0092114089783593
DB01248	Docetaxel	DOID:9538	Multiple Myeloma	-0.00925948009820958
DB01169	Arsenic Trioxide	DOID:9538	Multiple Myeloma	-0.00929724714262385
DB00928	Azacitidine	DOID:9538	Multiple Myeloma	-0.00929829788855256
DB00515	Cisplatin	DOID:9538	Multiple Myeloma	-0.00931629157973539
DB00309	Vindesine	DOID:9538	Multiple Myeloma	-0.00931756881486827
DB00482	Celecoxib	DOID:9538	Multiple Myeloma	-0.00932908226691924
DB00188	Bortezomib	DOID:9538	Multiple Myeloma	-0.00934314675419938
DB00262	Carmustine	DOID:9538	Multiple Myeloma	-0.00935741370666414
DB00987	Cytarabine	DOID:9538	Multiple Myeloma	-0.00936268448625426
DB00675	Tamoxifen	DOID:9538	Multiple Myeloma	-0.00939988927882367
DB01008	Busulfan	DOID:9538	Multiple Myeloma	-0.00940642528860662
DB01229	Paclitaxel	DOID:9538	Multiple Myeloma	-0.00941644240303056
DB12445	nitroaspirin	DOID:9206	Barrett Esophagus	-0.00942878403841156
DB00997	Doxorubicin	DOID:9538	Multiple Myeloma	-0.00943918507567613
DB00541	Vincristine	DOID:9538	Multiple Myeloma	-0.00945142086525567
DB11663	2-(1H-indazol-4-yl)-6-(4-methanesulfonylpiperazin-1-ylmethyl)-4-morpholin-4-ylthieno(3,2-d)pyrimidine	DOID:9538	Multiple Myeloma	-0.00945579264965905
DB00531	Cyclophosphamide	DOID:9538	Multiple Myeloma	-0.00947716012411397
DB00441	gemcitabine	DOID:9538	Multiple Myeloma	-0.00949395969333859
DB00563	Methotrexate	DOID:9538	Multiple Myeloma	-0.00949599809468808
DB02709	Resveratrol	DOID:9538	Multiple Myeloma	-0.00950553622391075
DB01262	Decitabine	DOID:9538	Multiple Myeloma	-0.00951610445051347
DB01234	Dexamethasone	DOID:9538	Multiple Myeloma	-0.00952784752102102
DB04960	tipifarnib	DOID:9538	Multiple Myeloma	-0.00953207815443817
DB04572	Thiotepa	DOID:9538	Multiple Myeloma	-0.00956004686562521
DB00399	Zoledronic Acid	DOID:9538	Multiple Myeloma	-0.0095680774115872
DB00481	Raloxifene Hydrochloride	DOID:9538	Multiple Myeloma	-0.00957679874299093
DB04930	Permethrin	DOID:9538	Multiple Myeloma	-0.00958386544762106
DB01041	Thalidomide	DOID:9538	Multiple Myeloma	-0.00962189673263895
DB00252	Phenytoin	DOID:9538	Multiple Myeloma	-0.00964714710779639
DB00860	Prednisolone	DOID:9538	Multiple Myeloma	-0.00965195312973836
DB01042	Melphalan	DOID:9538	Multiple Myeloma	-0.00969687810832913
DB12025	triptolide	DOID:9538	Multiple Myeloma	-0.00973625234539126
DB00755	Tretinoin	DOID:9206	Barrett Esophagus	-0.00975792906910304
DB01030	Topotecan	DOID:9538	Multiple Myeloma	-0.00978578213736107
DB01177	Idarubicin	DOID:9538	Multiple Myeloma	-0.00996885230318616
DB00720	Clodronic Acid	DOID:9538	Multiple Myeloma	-0.0100793159059374
DB03068	pyrimidin-2-one beta-ribofuranoside	DOID:9538	Multiple Myeloma	-0.0102575803954517
DB00282	Pamidronate	DOID:9538	Multiple Myeloma	-0.0103656449739687
DB00884	Risedronic Acid	DOID:2645	Mesothelioma	-0.0106794242291961
DB06176	romidepsin	DOID:0060061	Lymphoma, T-Cell, Cutaneous	-0.0111541917176082
DB08398	2-amino-1-methyl-6-phenylimidazo(4,5-b)pyridine	DOID:8719	Carcinoma in Situ	-0.0112385645985183
DB00480	Lenalidomide	DOID:9538	Multiple Myeloma	-0.0117791779914594
DB08889	carfilzomib	DOID:9538	Multiple Myeloma	-0.0118081034176787
DB01211	Clarithromycin	DOID:9538	Multiple Myeloma	-0.0122919517089582
DB00435	Nitric Oxide	DOID:299	Adenocarcinoma	-0.0126651190550713
DB06179	darinaparsin	DOID:9538	Multiple Myeloma	-0.0132776264104122
DB00448	Lansoprazole	DOID:9206	Barrett Esophagus	-0.0133725419673323
DB00213	Pantoprazole	DOID:9206	Barrett Esophagus	-0.013930423690347
DB00815	Sodium Dodecyl Sulfate	DOID:299	Adenocarcinoma	-0.0144090182747608
DB01420	Testosterone Propionate	DOID:299	Adenocarcinoma	-0.0149251140472575
DB01100	Pimozide	DOID:299	Adenocarcinoma	-0.0162169565404017
DB00773	Etoposide	DOID:2645	Mesothelioma	-0.0162731132146461
DB00530	Erlotinib Hydrochloride	DOID:2645	Mesothelioma	-0.0162818115611579
DB00877	Sirolimus	DOID:2645	Mesothelioma	-0.0163351721913603
DB00293	raltitrexed	DOID:2645	Mesothelioma	-0.0163681221869711
DB00361	Vinorelbine	DOID:2645	Mesothelioma	-0.0164129048786086
DB11672	Curcumin	DOID:2645	Mesothelioma	-0.016456843044822
DB06824	Trientine	DOID:2645	Mesothelioma	-0.0164993642357646
DB00945	Aspirin	DOID:2645	Mesothelioma	-0.0165112689541465
DB00859	Penicillamine	DOID:2645	Mesothelioma	-0.0166140035566767
DB00515	Cisplatin	DOID:2645	Mesothelioma	-0.0166306023208456
DB00958	Carboplatin	DOID:2645	Mesothelioma	-0.0166573732577802
DB09130	Copper	DOID:2645	Mesothelioma	-0.0166659740510289
DB00554	Piroxicam	DOID:2645	Mesothelioma	-0.0166852879161321
DB11135	Selenium	DOID:2645	Mesothelioma	-0.0167005981387361
DB00977	Ethinyl Estradiol	DOID:2645	Mesothelioma	-0.0167057947620375
DB01229	Paclitaxel	DOID:2645	Mesothelioma	-0.0167307531440731
DB00822	Disulfiram	DOID:2645	Mesothelioma	-0.0167379973520534
DB00997	Doxorubicin	DOID:2645	Mesothelioma	-0.0167534958167792
DB00317	Gefitinib	DOID:2645	Mesothelioma	-0.0167859605643524
DB00619	Imatinib Mesylate	DOID:2645	Mesothelioma	-0.0167866783957798
DB05076	Fenretinide	DOID:2645	Mesothelioma	-0.0168002575111024
DB00398	Sorafenib	DOID:2645	Mesothelioma	-0.0168027807408453
DB00441	gemcitabine	DOID:2645	Mesothelioma	-0.0168082704344055
DB11616	pirarubicin	DOID:2645	Mesothelioma	-0.0168780151354991
DB00399	Zoledronic Acid	DOID:2645	Mesothelioma	-0.0168823881526526
DB01041	Thalidomide	DOID:2645	Mesothelioma	-0.0169362074737077
DB06287	temsirolimus	DOID:2645	Mesothelioma	-0.0170012351700282
DB00642	Pemetrexed	DOID:2645	Mesothelioma	-0.0171642457448622
DB00050	cetrorelix	DOID:9538	Multiple Myeloma	-0.0176859681457178
DB00863	Ranitidine	DOID:9206	Barrett Esophagus	-0.0177812612404496
DB11716	Misonidazole	DOID:299	Adenocarcinoma	-0.0200151791031237
DB00890	Dienestrol	DOID:299	Adenocarcinoma	-0.0200283441562157
DB01065	Melatonin	DOID:299	Adenocarcinoma	-0.0200373919665338
DB00313	Valproic Acid	DOID:299	Adenocarcinoma	-0.0200773220901312
DB09153	Sodium Chloride	DOID:299	Adenocarcinoma	-0.0200986257990965
DB01151	Desipramine	DOID:299	Adenocarcinoma	-0.0201111589783336
DB00773	Etoposide	DOID:299	Adenocarcinoma	-0.0201135134111288
DB00396	Progesterone	DOID:299	Adenocarcinoma	-0.020118022682325
DB00530	Erlotinib Hydrochloride	DOID:299	Adenocarcinoma	-0.0201222117575906
DB06825	Triptorelin Pamoate	DOID:299	Adenocarcinoma	-0.0201315488918344
DB13182	daidzein	DOID:299	Adenocarcinoma	-0.0201342970971577
DB02546	Vorinostat	DOID:299	Adenocarcinoma	-0.0201866184422166
DB00635	Prednisone	DOID:299	Adenocarcinoma	-0.0201900471912709
DB00293	raltitrexed	DOID:299	Adenocarcinoma	-0.0202085223833536
DB01168	Procarbazine	DOID:299	Adenocarcinoma	-0.0202168282478595
DB00526	Oxaliplatin	DOID:299	Adenocarcinoma	-0.0202246250945575
DB00255	Diethylstilbestrol	DOID:299	Adenocarcinoma	-0.0202281548564179
DB00183	Pentagastrin	DOID:299	Adenocarcinoma	-0.020234597412189
DB00361	Vinorelbine	DOID:299	Adenocarcinoma	-0.0202533050749845
DB00328	Indomethacin	DOID:299	Adenocarcinoma	-0.0202928313386832
DB00694	Daunorubicin	DOID:299	Adenocarcinoma	-0.020311818238973
DB01005	Hydroxyurea	DOID:299	Adenocarcinoma	-0.0203231798118775
DB03843	Formaldehyde	DOID:299	Adenocarcinoma	-0.0203244967927854
DB01050	Ibuprofen	DOID:299	Adenocarcinoma	-0.0203477099890022
DB03568	Butyric Acid	DOID:299	Adenocarcinoma	-0.0203501479029804
DB00945	Aspirin	DOID:299	Adenocarcinoma	-0.0203516691505082
DB01174	Phenobarbital	DOID:299	Adenocarcinoma	-0.0203801448500163
DB00783	Estradiol	DOID:299	Adenocarcinoma	-0.0203923423869908
DB01248	Docetaxel	DOID:299	Adenocarcinoma	-0.0204141910356728
DB00544	Fluorouracil	DOID:299	Adenocarcinoma	-0.0204172455967671
DB01217	Anastrozole	DOID:299	Adenocarcinoma	-0.0204275904025811
DB00624	Testosterone	DOID:299	Adenocarcinoma	-0.0204384178336421
DB01188	Ciclopirox	DOID:299	Adenocarcinoma	-0.0204393822283331
DB00605	Sulindac	DOID:299	Adenocarcinoma	-0.0204395193055569
DB05294	N-(4-bromo-2-fluorophenyl)-6-methoxy-7-((1-methylpiperidin-4-yl)methoxy)quinazolin-4-amine	DOID:299	Adenocarcinoma	-0.0204512686457894
DB01169	Arsenic Trioxide	DOID:299	Adenocarcinoma	-0.0204519580800851
DB00993	Azathioprine	DOID:299	Adenocarcinoma	-0.0204550521299772
DB08398	2-amino-1-methyl-6-phenylimidazo(4,5-b)pyridine	DOID:299	Adenocarcinoma	-0.020462390916143
DB00515	Cisplatin	DOID:299	Adenocarcinoma	-0.0204710025171722
DB00309	Vindesine	DOID:299	Adenocarcinoma	-0.0204722797522828
DB01380	Cortisone	DOID:299	Adenocarcinoma	-0.0204749087826109
DB00201	Caffeine	DOID:299	Adenocarcinoma	-0.020479984111685
DB00482	Celecoxib	DOID:299	Adenocarcinoma	-0.0204837932044018
DB00763	Methimazole	DOID:299	Adenocarcinoma	-0.0204872766992723
DB01436	alfacalcidol	DOID:299	Adenocarcinoma	-0.0204911682398802
DB00357	Aminoglutethimide	DOID:299	Adenocarcinoma	-0.0204912183110677
DB00958	Carboplatin	DOID:299	Adenocarcinoma	-0.0204977734541863
DB07706	2-hydroxyestradiol	DOID:299	Adenocarcinoma	-0.0205051039446759
DB00262	Carmustine	DOID:299	Adenocarcinoma	-0.0205121246440994
DB08059	Wortmannin	DOID:299	Adenocarcinoma	-0.0205185528952559
DB00276	Amsacrine	DOID:299	Adenocarcinoma	-0.0205292065497414
DB00762	Irinotecan	DOID:299	Adenocarcinoma	-0.0205336080695345
DB00977	Ethinyl Estradiol	DOID:299	Adenocarcinoma	-0.0205461949584125
DB00675	Tamoxifen	DOID:299	Adenocarcinoma	-0.0205546002163062
DB01229	Paclitaxel	DOID:299	Adenocarcinoma	-0.0205711533404865
DB00257	Clotrimazole	DOID:299	Adenocarcinoma	-0.02057575434116
DB01094	hesperetin	DOID:299	Adenocarcinoma	-0.0205821625882776
DB06724	Calcium Carbonate	DOID:299	Adenocarcinoma	-0.0205868670090556
DB00997	Doxorubicin	DOID:299	Adenocarcinoma	-0.0205938960131254
DB08865	Crizotinib	DOID:299	Adenocarcinoma	-0.0206006148569476
DB00541	Vincristine	DOID:299	Adenocarcinoma	-0.0206061318027096
DB00317	Gefitinib	DOID:299	Adenocarcinoma	-0.0206263607607644
DB00531	Cyclophosphamide	DOID:299	Adenocarcinoma	-0.020631871061535
DB01101	Capecitabine	DOID:299	Adenocarcinoma	-0.0206362070690775
DB05076	Fenretinide	DOID:299	Adenocarcinoma	-0.0206406577075052
DB00441	gemcitabine	DOID:299	Adenocarcinoma	-0.0206486706307847
DB00563	Methotrexate	DOID:299	Adenocarcinoma	-0.0206507090321127
DB00882	Clomiphene	DOID:299	Adenocarcinoma	-0.0206587311188565
DB02709	Resveratrol	DOID:299	Adenocarcinoma	-0.0206602471613491
DB06543	astaxanthine	DOID:299	Adenocarcinoma	-0.0206626095186507
DB01645	Genistein	DOID:299	Adenocarcinoma	-0.0206674426911207
DB00851	Dacarbazine	DOID:299	Adenocarcinoma	-0.0206711683737788
DB00291	Chlorambucil	DOID:299	Adenocarcinoma	-0.0206715679775236
DB00305	Mitomycin	DOID:299	Adenocarcinoma	-0.0206837736743888
DB11529	Melengestrol Acetate	DOID:299	Adenocarcinoma	-0.0207113712106085
DB13853	Anethole Trithione	DOID:299	Adenocarcinoma	-0.0207395815725278
DB00428	Streptozocin	DOID:299	Adenocarcinoma	-0.0207432236746153
DB04066	trans-3-(4'-hydroxyphenyl)-2-propenoic acid	DOID:299	Adenocarcinoma	-0.0207536934121797
DB00996	Gabapentin	DOID:299	Adenocarcinoma	-0.0207918026767353
DB00860	Prednisolone	DOID:299	Adenocarcinoma	-0.0208066640672074
DB00322	Floxuridine	DOID:299	Adenocarcinoma	-0.0208076335872184
DB04827	Urethane	DOID:299	Adenocarcinoma	-0.0208393332216759
DB04743	nimesulide	DOID:299	Adenocarcinoma	-0.0208503186661544
DB01042	Melphalan	DOID:299	Adenocarcinoma	-0.0208515890458192
DB00951	Isoniazid	DOID:299	Adenocarcinoma	-0.0208557113167365
DB01181	Ifosfamide	DOID:299	Adenocarcinoma	-0.0208697809791896
DB00650	Leucovorin	DOID:299	Adenocarcinoma	-0.0209059845624973
DB00603	Medroxyprogesterone Acetate	DOID:299	Adenocarcinoma	-0.0209133968713072
DB00499	Flutamide	DOID:299	Adenocarcinoma	-0.0209269828636543
DB07232	veliparib	DOID:299	Adenocarcinoma	-0.0209297853974494
DB01030	Topotecan	DOID:299	Adenocarcinoma	-0.0209404930747961
DB00655	Estrone	DOID:299	Adenocarcinoma	-0.020956400677227
DB12418	Saccharin	DOID:299	Adenocarcinoma	-0.0210009088865651
DB00104	Octreotide	DOID:299	Adenocarcinoma	-0.0210039308679613
DB00007	Leuprolide	DOID:299	Adenocarcinoma	-0.0210331477523247
DB05088	tetrathiomolybdate	DOID:2645	Mesothelioma	-0.0224373999389032
DB01708	Dehydroepiandrosterone	DOID:299	Adenocarcinoma	-0.0263849196404205
DB04655	metoprine	DOID:299	Adenocarcinoma	-0.0272254645754324
