# Supplementary material for: DDCM: A Computational Strategy for Drug Repositioning Based on Support-Vector Regression Algorithm
Source: Int J Mol Sci. 2024 May 12;25(10):5267. doi: 10.3390/ijms25105267 (PMC11121335; doi:10.3390/ijms25105267)
Supplement: Supplementary file 1 [file ijms-25-05267-s001.zip › File S4/1_c04.588_CorScore/penile cancer_score.csv]

DrugBankID	DrugName	DOID	DiseaseName	score
0.00112118541996352	0.00331589543138191
DB11616	pirarubicin	DOID:9119	Leukemia, Myeloid, Acute	0.28065883316329
DB11616	pirarubicin	DOID:2645	Mesothelioma	0.279717034812577
DB11616	pirarubicin	DOID:5485	Sarcoma, Synovial	0.27771784600456
DB13014	hypericin	DOID:3068	Glioblastoma	0.102021019694819
DB06412	Oxymetholone	DOID:9119	Leukemia, Myeloid, Acute	0.0957307559187804
DB06412	Oxymetholone	DOID:9538	Multiple Myeloma	0.0946704347107082
DB01138	Sulfinpyrazone	DOID:9538	Multiple Myeloma	0.0713508059441724
DB00435	Nitric Oxide	DOID:0060058	Lymphoma	0.0686317545980783
DB00435	Nitric Oxide	DOID:299	Adenocarcinoma	0.0668056359299401
DB09054	idelalisib	DOID:0060058	Lymphoma	0.0661278033947645
DB09054	idelalisib	DOID:1037	Leukemia, Lymphoid	0.0643997536383792
DB01179	Podophyllotoxin	DOID:2671	Carcinoma, Transitional Cell	0.0595571149677973
DB06174	Noscapine	DOID:715	Leukemia, T-Cell	0.0570235480171408
DB06174	Noscapine	DOID:3070	Glioma	0.0559980509519273
DB08868	Fingolimod Hydrochloride	DOID:8552	Leukemia, Myelogenous, Chronic, BCR-ABL Positive	0.0465401708900166
DB00014	Goserelin	DOID:127	Choroid Neoplasms	0.0444425051771317
DB03068	pyrimidin-2-one beta-ribofuranoside	DOID:9538	Multiple Myeloma	0.0433998731974015
DB15334	biochanin A	DOID:3068	Glioblastoma	0.042956636813766
DB05220	MLN 8237	DOID:769	Neuroblastoma	0.0425589086848707
DB13911	Eosine I Bluish	DOID:715	Leukemia, T-Cell	0.042447316074678
DB06176	romidepsin	DOID:0060061	Lymphoma, T-Cell, Cutaneous	0.0413801948834485
DB03057	Malondialdehyde	DOID:8552	Leukemia, Myelogenous, Chronic, BCR-ABL Positive	0.0392902814833066
DB00304	Desogestrel	DOID:11612	Polycystic Ovary Syndrome	0.0392645574121498
DB08889	carfilzomib	DOID:9538	Multiple Myeloma	0.037516287353399
DB03057	Malondialdehyde	DOID:11612	Polycystic Ovary Syndrome	0.0365407532917882
DB04571	Trioxsalen	DOID:8691	Mycosis Fungoides	0.0365280423979944
DB06176	romidepsin	DOID:2671	Carcinoma, Transitional Cell	0.0360093880769839
DB12802	picropodophyllin	DOID:9538	Multiple Myeloma	0.0357208172816189
DB04655	metoprine	DOID:8691	Mycosis Fungoides	0.0352780211777761
DB13964	Peanut Oil	DOID:3172	Adenoma	0.0350658032555788
DB14322	Coconut Oil	DOID:3172	Adenoma	0.0324967453712672
DB00137	Lutein	DOID:11612	Polycystic Ovary Syndrome	0.031763742944749
DB04655	metoprine	DOID:299	Adenocarcinoma	0.0308491577374549
DB01700	AICA ribonucleotide	DOID:3068	Glioblastoma	0.0307530178702862
DB00717	Norethindrone	DOID:3172	Adenoma	0.0278491164595862
DB00422	Methylphenidate	DOID:687	Hepatoblastoma	0.0271735120816431
DB06809	plerixafor octahydrochloride	DOID:3068	Glioblastoma	0.0271419863416549
DB00421	Spironolactone	DOID:11612	Polycystic Ovary Syndrome	0.02683682374665
DB01420	Testosterone Propionate	DOID:299	Adenocarcinoma	0.0254436102941367
DB01420	Testosterone Propionate	DOID:11612	Polycystic Ovary Syndrome	0.0253175292068562
DB00815	Sodium Dodecyl Sulfate	DOID:299	Adenocarcinoma	0.0242651913518572
DB06641	perifosine	DOID:3068	Glioblastoma	0.0241383151280129
DB01017	Minocycline	DOID:3070	Glioma	0.0233607311490411
DB08804	Nandrolone Decanoate	DOID:255	Hemangioma	0.0229994218877799
DB01017	Minocycline	DOID:139	Papilloma	0.0228494562647413
DB00448	Lansoprazole	DOID:9206	Barrett Esophagus	0.022235172081138
DB00480	Lenalidomide	DOID:0060060	Lymphoma, Non-Hodgkin	0.0203047140614184
DB00583	Carnitine	DOID:0060060	Lymphoma, Non-Hodgkin	0.0198393083322192
DB00213	Pantoprazole	DOID:9206	Barrett Esophagus	0.0190624130712737
DB00480	Lenalidomide	DOID:707	Lymphoma, B-Cell	0.0188754448529592
DB09053	PCI 32765	DOID:1037	Leukemia, Lymphoid	0.0187945526960036
DB04868	4-methyl-N-(3-(4-methylimidazol-1-yl)-5-(trifluoromethyl)phenyl)-3-((4-pyridin-3-ylpyrimidin-2-yl)amino)benzamide	DOID:8552	Leukemia, Myelogenous, Chronic, BCR-ABL Positive	0.0185985065232439
DB00480	Lenalidomide	DOID:9538	Multiple Myeloma	0.0185290582317524
DB11175	picolinic acid	DOID:3172	Adenoma	0.0171681776570333
DB09053	PCI 32765	DOID:1040	Leukemia, Lymphocytic, Chronic, B-Cell	0.0170756404149835
DB06769	Bendamustine Hydrochloride	DOID:1037	Leukemia, Lymphoid	0.0168714397830765
DB00904	Ondansetron	DOID:171	Neuroectodermal Tumors	0.015953432958049
DB04348	Taurocholic Acid	DOID:1967	Leiomyosarcoma	0.0156556133843835
DB01099	Flucytosine	DOID:3068	Glioblastoma	0.0155704481394019
DB01080	Vigabatrin	DOID:13515	Tuberous Sclerosis	0.0153833225872989
DB14066	tetrandrine	DOID:9119	Leukemia, Myeloid, Acute	0.0152621679239123
DB06769	Bendamustine Hydrochloride	DOID:1040	Leukemia, Lymphocytic, Chronic, B-Cell	0.0151525275019734
DB01136	Carvedilol	DOID:3070	Glioma	0.0149616954641216
DB00727	Nitroglycerin	DOID:4928	Cholangiocarcinoma	0.0144746150265809
DB00571	Propranolol	DOID:255	Hemangioma	0.0143512419324785
DB00477	Chlorpromazine	DOID:3070	Glioma	0.0142093944717147
DB11251	Tocopherols	DOID:2645	Mesothelioma	0.0137889399055113
DB00909	Zonisamide	DOID:9538	Multiple Myeloma	0.0137167506799693
DB06732	beta-Naphthoflavone	DOID:3172	Adenoma	0.0133245051658619
DB05260	gallium nitrate	DOID:0060060	Lymphoma, Non-Hodgkin	0.0129007132040849
DB02375	myricetin	DOID:3068	Glioblastoma	0.0128048282300115
DB11890	Cilengitide	DOID:3068	Glioblastoma	0.0120413733204973
DB01357	Mestranol	DOID:3172	Adenoma	0.00836403663873994
DB11617	Aclarubicin	DOID:9119	Leukemia, Myeloid, Acute	0.00789867231761107
DB06448	lonafarnib	DOID:9538	Multiple Myeloma	0.00788217419134579
DB05258	Interferon-alpha	DOID:8552	Leukemia, Myelogenous, Chronic, BCR-ABL Positive	0.00747448082455723
DB01033	Mercaptopurine	DOID:9119	Leukemia, Myeloid, Acute	0.00745793193352321
DB12948	3,4-dihydroxybenzohydroxamic acid	DOID:0050902	Medulloblastoma	0.0068631696511485
DB00627	Niacin	DOID:9119	Leukemia, Myeloid, Acute	0.00679876505432491
DB01033	Mercaptopurine	DOID:1037	Leukemia, Lymphoid	0.00672705141298609
DB01217	Anastrozole	DOID:299	Adenocarcinoma	0.0060465546707473
DB04258	seocalcitol	DOID:3070	Glioma	0.00582641794261688
DB14545	hydrocortisone hemisuccinate	DOID:0060058	Lymphoma	0.00575599952564771
DB01169	Arsenic Trioxide	DOID:8691	Mycosis Fungoides	0.00528155152080741
DB00262	Carmustine	DOID:8691	Mycosis Fungoides	0.0051509879984858
DB00753	Isoflurane	DOID:3172	Adenoma	0.005121086039719
DB01095	Fluvastatin	DOID:9538	Multiple Myeloma	0.0050713631048021
DB00855	Aminolevulinic Acid	DOID:8691	Mycosis Fungoides	0.00506975503953616
DB00541	Vincristine	DOID:8691	Mycosis Fungoides	0.00504571753771739
DB00553	Methoxsalen	DOID:8691	Mycosis Fungoides	0.00486366881708473
DB02709	Resveratrol	DOID:8541	Sezary Syndrome	0.00480173118345995
DB00563	Methotrexate	DOID:0060061	Lymphoma, T-Cell, Cutaneous	0.00469590019728342
DB01169	Arsenic Trioxide	DOID:0060061	Lymphoma, T-Cell, Cutaneous	0.0046082307286407
DB02546	Vorinostat	DOID:0060061	Lymphoma, T-Cell, Cutaneous	0.00449668988943487
DB00188	Bortezomib	DOID:4051	Rhabdomyosarcoma, Alveolar	0.00445784693925735
DB00806	Pentoxifylline	DOID:0060061	Lymphoma, T-Cell, Cutaneous	0.00434465520647068
DB00242	Cladribine	DOID:0060061	Lymphoma, T-Cell, Cutaneous	0.00433157409394744
DB00307	Bexarotene	DOID:0060061	Lymphoma, T-Cell, Cutaneous	0.00431535404180302
DB12948	3,4-dihydroxybenzohydroxamic acid	DOID:3070	Glioma	0.00429647732398656
DB00553	Methoxsalen	DOID:0060061	Lymphoma, T-Cell, Cutaneous	0.00419034802521955
DB00619	Imatinib Mesylate	DOID:8552	Leukemia, Myelogenous, Chronic, BCR-ABL Positive	0.00380403049778536
DB01590	Everolimus	DOID:169	Neuroendocrine Tumors	0.00379656017039829
DB01229	Paclitaxel	DOID:169	Neuroendocrine Tumors	0.00378027242370473
DB01262	Decitabine	DOID:8552	Leukemia, Myelogenous, Chronic, BCR-ABL Positive	0.00359626840698095
DB01268	Sunitinib	DOID:169	Neuroendocrine Tumors	0.00355000286437488
DB00755	Tretinoin	DOID:8552	Leukemia, Myelogenous, Chronic, BCR-ABL Positive	0.00354693974153522
DB01234	Dexamethasone	DOID:8552	Leukemia, Myelogenous, Chronic, BCR-ABL Positive	0.00354415740437296
DB00531	Cyclophosphamide	DOID:8552	Leukemia, Myelogenous, Chronic, BCR-ABL Positive	0.00353181591595071
DB00958	Carboplatin	DOID:169	Neuroendocrine Tumors	0.00352506499038902
DB02709	Resveratrol	DOID:8552	Leukemia, Myelogenous, Chronic, BCR-ABL Positive	0.00350664394318699
DB00987	Cytarabine	DOID:8552	Leukemia, Myelogenous, Chronic, BCR-ABL Positive	0.00347847336622908
DB01169	Arsenic Trioxide	DOID:8552	Leukemia, Myelogenous, Chronic, BCR-ABL Positive	0.00347613518410241
DB00188	Bortezomib	DOID:8552	Leukemia, Myelogenous, Chronic, BCR-ABL Positive	0.00345897859653262
DB00860	Prednisolone	DOID:8552	Leukemia, Myelogenous, Chronic, BCR-ABL Positive	0.00339729931727182
DB02546	Vorinostat	DOID:8552	Leukemia, Myelogenous, Chronic, BCR-ABL Positive	0.00336459434542947
DB00437	Allopurinol	DOID:8552	Leukemia, Myelogenous, Chronic, BCR-ABL Positive	0.00335799899569844
DB01008	Busulfan	DOID:8552	Leukemia, Myelogenous, Chronic, BCR-ABL Positive	0.00335143428647453
DB00675	Tamoxifen	DOID:1192	Nerve Sheath Neoplasms	0.00329987105026096
DB06287	temsirolimus	DOID:13515	Tuberous Sclerosis	0.00329099478487212
DB01590	Everolimus	DOID:13515	Tuberous Sclerosis	0.00326737516224336
DB00541	Vincristine	DOID:8552	Leukemia, Myelogenous, Chronic, BCR-ABL Positive	0.00324030120152487
DB00398	Sorafenib	DOID:8552	Leukemia, Myelogenous, Chronic, BCR-ABL Positive	0.00323583079040466
DB00877	Sirolimus	DOID:13515	Tuberous Sclerosis	0.00317621506619154
DB00328	Indomethacin	DOID:8552	Leukemia, Myelogenous, Chronic, BCR-ABL Positive	0.00308890112577734
DB01211	Clarithromycin	DOID:9538	Multiple Myeloma	0.0030168023060811
DB01005	Hydroxyurea	DOID:8552	Leukemia, Myelogenous, Chronic, BCR-ABL Positive	0.0029697645389293
DB00104	Octreotide	DOID:169	Neuroendocrine Tumors	0.00296890464550894
DB00619	Imatinib Mesylate	DOID:9253	Gastrointestinal Stromal Tumors	0.00296150241740385
DB00309	Vindesine	DOID:8552	Leukemia, Myelogenous, Chronic, BCR-ABL Positive	0.00294512969913695
DB01394	Colchicine	DOID:9538	Multiple Myeloma	0.00289410048743777
DB00744	zileuton	DOID:8552	Leukemia, Myelogenous, Chronic, BCR-ABL Positive	0.0028892533252537
DB00675	Tamoxifen	DOID:4359	Melanoma, Amelanotic	0.00288752291729288
DB00197	Troglitazone	DOID:3382	Liposarcoma	0.00287381827557294
DB00959	Methylprednisolone	DOID:0060058	Lymphoma	0.00284774379087495
DB01229	Paclitaxel	DOID:3382	Liposarcoma	0.00283313469264503
DB01262	Decitabine	DOID:0060058	Lymphoma	0.00279893997178359
DB00282	Pamidronate	DOID:4305	Giant Cell Tumor of Bone	0.00278193997333397
DB04572	Thiotepa	DOID:8552	Leukemia, Myelogenous, Chronic, BCR-ABL Positive	0.00277129006798708
DB00563	Methotrexate	DOID:0060058	Lymphoma	0.00276647621668627
DB01234	Dexamethasone	DOID:0060058	Lymphoma	0.00274682896894822
DB00531	Cyclophosphamide	DOID:0060058	Lymphoma	0.00273448748077735
DB01168	Procarbazine	DOID:0060058	Lymphoma	0.00273357263952558
DB01041	Thalidomide	DOID:0060058	Lymphoma	0.00272843525469566
DB01115	Nifedipine	DOID:3068	Glioblastoma	0.00272013707728156
DB00515	Cisplatin	DOID:4359	Melanoma, Amelanotic	0.00270964371802257
DB00987	Cytarabine	DOID:0060058	Lymphoma	0.00268114493090825
DB00982	Isotretinoin	DOID:0060058	Lymphoma	0.00267596624335716
DB00650	Leucovorin	DOID:0060058	Lymphoma	0.00267258555542343
DB00188	Bortezomib	DOID:0060058	Lymphoma	0.00266165016128818
DB01181	Ifosfamide	DOID:0060058	Lymphoma	0.00266124852008239
DB12948	3,4-dihydroxybenzohydroxamic acid	DOID:3071	Gliosarcoma	0.0026494096047869
DB11672	Curcumin	DOID:0060058	Lymphoma	0.00264698504999388
DB01030	Topotecan	DOID:3068	Glioblastoma	0.00264470959670148
DB01030	Topotecan	DOID:0060060	Lymphoma, Non-Hodgkin	0.00264201392053561
DB00317	Gefitinib	DOID:3068	Glioblastoma	0.00263906444577451
DB00515	Cisplatin	DOID:0060058	Lymphoma	0.00263560300248311
DB00227	Lovastatin	DOID:0060058	Lymphoma	0.00262203552430426
DB01204	Mitoxantrone	DOID:0060058	Lymphoma	0.00262086533511913
DB00688	Mycophenolic Acid	DOID:0060058	Lymphoma	0.00261390351497373
DB02169	Okadaic Acid	DOID:3068	Glioblastoma	0.00261126442611312
DB13069	Nimustine	DOID:4359	Melanoma, Amelanotic	0.00259626405257403
DB00795	Sulfasalazine	DOID:3068	Glioblastoma	0.00258644811003206
DB08398	2-amino-1-methyl-6-phenylimidazo(4,5-b)pyridine	DOID:0060058	Lymphoma	0.00258303620098241
DB00136	Calcitriol	DOID:0060058	Lymphoma	0.00257778480255131
DB00290	Bleomycin	DOID:0060058	Lymphoma	0.00256638635549918
DB00959	Methylprednisolone	DOID:0060060	Lymphoma, Non-Hodgkin	0.0025659091765413
DB00694	Daunorubicin	DOID:0060060	Lymphoma, Non-Hodgkin	0.00255997624616934
DB00262	Carmustine	DOID:0060058	Lymphoma	0.002548243226714
DB13323	Trichloroethylene	DOID:0060060	Lymphoma, Non-Hodgkin	0.00254384216974065
DB06287	temsirolimus	DOID:3068	Glioblastoma	0.00253720833570918
DB11094	Vitamin D	DOID:0060058	Lymphoma	0.00253148393088248
DB00564	Carbamazepine	DOID:0060058	Lymphoma	0.00252948853102704
DB00541	Vincristine	DOID:4359	Melanoma, Amelanotic	0.00251701348120705
DB02994	Cacodylic Acid	DOID:0060058	Lymphoma	0.00251597094943784
DB11663	2-(1H-indazol-4-yl)-6-(4-methanesulfonylpiperazin-1-ylmethyl)-4-morpholin-4-ylthieno(3,2-d)pyrimidine	DOID:0060058	Lymphoma	0.00251568044972393
DB00762	Irinotecan	DOID:3068	Glioblastoma	0.00251435664322393
DB00220	Nelfinavir	DOID:3382	Liposarcoma	0.00250453855052528
DB01645	Genistein	DOID:3068	Glioblastoma	0.00250435857688208
DB01268	Sunitinib	DOID:9253	Gastrointestinal Stromal Tumors	0.00250097070047493
DB00970	Dactinomycin	DOID:3068	Glioblastoma	0.00249859670455396
DB01229	Paclitaxel	DOID:3068	Glioblastoma	0.00249730096644906
DB00398	Sorafenib	DOID:3382	Liposarcoma	0.00249519714258714
DB01229	Paclitaxel	DOID:0060060	Lymphoma, Non-Hodgkin	0.00249460529023694
DB00993	Azathioprine	DOID:0060058	Lymphoma	0.00249319851181675
DB00563	Methotrexate	DOID:0060060	Lymphoma, Non-Hodgkin	0.00248464160238368
DB00431	Hexachlorocyclohexane	DOID:0060060	Lymphoma, Non-Hodgkin	0.00248423253142465
DB00305	Mitomycin	DOID:3068	Glioblastoma	0.00248028262783619
DB00853	Temozolomide	DOID:3068	Glioblastoma	0.00247894496937304
DB11663	2-(1H-indazol-4-yl)-6-(4-methanesulfonylpiperazin-1-ylmethyl)-4-morpholin-4-ylthieno(3,2-d)pyrimidine	DOID:9253	Gastrointestinal Stromal Tumors	0.00247048080469078
DB00755	Tretinoin	DOID:3068	Glioblastoma	0.002470472367138
DB01234	Dexamethasone	DOID:3068	Glioblastoma	0.00246769003030082
DB00531	Cyclophosphamide	DOID:0060060	Lymphoma, Non-Hodgkin	0.00245265286618252
DB01168	Procarbazine	DOID:0060060	Lymphoma, Non-Hodgkin	0.00245173802492855
DB01041	Thalidomide	DOID:3068	Glioblastoma	0.00244929631619395
DB01041	Thalidomide	DOID:0060060	Lymphoma, Non-Hodgkin	0.00244660064017548
DB00541	Vincristine	DOID:0060058	Lymphoma	0.00244297276555922
DB02709	Resveratrol	DOID:3068	Glioblastoma	0.00243017656929692
DB02709	Resveratrol	DOID:0060060	Lymphoma, Non-Hodgkin	0.00242748089321542
DB06774	Capsaicin	DOID:3068	Glioblastoma	0.00239999515942938
DB01169	Arsenic Trioxide	DOID:3068	Glioblastoma	0.00239966781010399
DB00987	Cytarabine	DOID:0060060	Lymphoma, Non-Hodgkin	0.00239931031607454
DB00997	Doxorubicin	DOID:0060058	Lymphoma	0.00239525754614692
DB00398	Sorafenib	DOID:9253	Gastrointestinal Stromal Tumors	0.00239330271037487
DB00650	Leucovorin	DOID:0060060	Lymphoma, Non-Hodgkin	0.00239075094077356
DB00188	Bortezomib	DOID:3068	Glioblastoma	0.00238251122272342
DB00829	Diazepam	DOID:3068	Glioblastoma	0.00238065602231832
DB01181	Ifosfamide	DOID:0060060	Lymphoma, Non-Hodgkin	0.00237941390551514
DB00755	Tretinoin	DOID:9206	Barrett Esophagus	0.00237458630764268
DB00773	Etoposide	DOID:0060058	Lymphoma	0.00237452176715495
DB00945	Aspirin	DOID:3068	Glioblastoma	0.00237405654359915
DB00959	Methylprednisolone	DOID:8543	Hodgkin Disease	0.00237171614435795
DB11672	Curcumin	DOID:3068	Glioblastoma	0.00236784611186431
DB00428	Streptozocin	DOID:8543	Hodgkin Disease	0.00236513179078116
DB00515	Cisplatin	DOID:3068	Glioblastoma	0.00235646406371846
DB00888	Mechlorethamine	DOID:8543	Hodgkin Disease	0.00234068948670446
DB01204	Mitoxantrone	DOID:0060060	Lymphoma, Non-Hodgkin	0.00233903072025877
DB00313	Valproic Acid	DOID:3068	Glioblastoma	0.00233737374119794
DB00851	Dacarbazine	DOID:4359	Melanoma, Amelanotic	0.00233187842660554
DB00608	Chloroquine	DOID:3068	Glioblastoma	0.00232606435452955
DB00255	Diethylstilbestrol	DOID:0060058	Lymphoma	0.00231896608701699
DB00860	Prednisolone	DOID:0060060	Lymphoma, Non-Hodgkin	0.00231813626721053
DB00291	Chlorambucil	DOID:0060058	Lymphoma	0.00229934467691685
DB00444	Teniposide	DOID:3068	Glioblastoma	0.0022961203473422
DB00136	Calcitriol	DOID:0060060	Lymphoma, Non-Hodgkin	0.00229595018804091
DB00444	Teniposide	DOID:0060060	Lymphoma, Non-Hodgkin	0.00229342467147471
DB00563	Methotrexate	DOID:8543	Hodgkin Disease	0.00229044857064088
DB00290	Bleomycin	DOID:0060060	Lymphoma, Non-Hodgkin	0.00228455174099051
DB00437	Allopurinol	DOID:0060060	Lymphoma, Non-Hodgkin	0.00227883594581301
DB01008	Busulfan	DOID:0060060	Lymphoma, Non-Hodgkin	0.00227227123671968
DB00262	Carmustine	DOID:3068	Glioblastoma	0.00226910428808618
DB14085	Cadmium	DOID:0060060	Lymphoma, Non-Hodgkin	0.00226806110236547
DB09110	Mesna	DOID:0060060	Lymphoma, Non-Hodgkin	0.00226609690749567
DB00630	Alendronate	DOID:4305	Giant Cell Tumor of Bone	0.00226493865229305
DB00531	Cyclophosphamide	DOID:8543	Hodgkin Disease	0.00225845983402227
DB01168	Procarbazine	DOID:8543	Hodgkin Disease	0.00225754499300956
DB13069	Nimustine	DOID:3068	Glioblastoma	0.00224308439836673
DB00958	Carboplatin	DOID:3068	Glioblastoma	0.00224209353268658
DB00993	Azathioprine	DOID:0060060	Lymphoma, Non-Hodgkin	0.00221136389710295
DB00987	Cytarabine	DOID:8543	Hodgkin Disease	0.00220511728448717
DB01143	Amifostine	DOID:0060060	Lymphoma, Non-Hodgkin	0.0022043014494168
DB00650	Leucovorin	DOID:8543	Hodgkin Disease	0.0021965579089979
DB09073	palbociclib	DOID:3382	Liposarcoma	0.00219513891492582
DB01181	Ifosfamide	DOID:8543	Hodgkin Disease	0.00218522087351299
DB00603	Medroxyprogesterone Acetate	DOID:3007	Carcinoma, Ductal	0.00218472179261215
DB04824	Phenolphthalein	DOID:0060058	Lymphoma	0.00217964906716326
DB05424	Canertinib	DOID:3068	Glioblastoma	0.00217901674929151
DB12662	naveglitazar	DOID:3382	Liposarcoma	0.00217838627091613
DB00541	Vincristine	DOID:0060060	Lymphoma, Non-Hodgkin	0.0021611381507335
DB00515	Cisplatin	DOID:8543	Hodgkin Disease	0.00215957535587283
DB02709	Resveratrol	DOID:3007	Carcinoma, Ductal	0.00214894625312304
DB00309	Vindesine	DOID:0060058	Lymphoma	0.00214780126355768
DB01204	Mitoxantrone	DOID:8543	Hodgkin Disease	0.00214483768819267
DB00441	gemcitabine	DOID:0060060	Lymphoma, Non-Hodgkin	0.00213924157108771
DB01206	Lomustine	DOID:0060058	Lymphoma	0.0021294530724303
DB00563	Methotrexate	DOID:0050902	Medulloblastoma	0.00212591865318471
DB00860	Prednisolone	DOID:8543	Hodgkin Disease	0.00212394323510092
DB00853	Temozolomide	DOID:0050902	Medulloblastoma	0.00211752634396727
DB00997	Doxorubicin	DOID:3068	Glioblastoma	0.00211611860730678
DB00997	Doxorubicin	DOID:0060060	Lymphoma, Non-Hodgkin	0.00211342293122972
DB01042	Melphalan	DOID:3068	Glioblastoma	0.00211262256078089
DB01042	Melphalan	DOID:0060060	Lymphoma, Non-Hodgkin	0.0021099268842553
DB00755	Tretinoin	DOID:0050902	Medulloblastoma	0.00210905374185391
DB00444	Teniposide	DOID:8543	Hodgkin Disease	0.00209923163966176
DB00928	Azacitidine	DOID:285	Leukemia, Hairy Cell	0.00209654815506209
DB00399	Zoledronic Acid	DOID:4305	Giant Cell Tumor of Bone	0.00209453643260635
DB00531	Cyclophosphamide	DOID:0050902	Medulloblastoma	0.00209392991654926
DB01168	Procarbazine	DOID:0050902	Medulloblastoma	0.00209301507537194
DB00773	Etoposide	DOID:0060060	Lymphoma, Non-Hodgkin	0.00209268715246952
DB00290	Bleomycin	DOID:8543	Hodgkin Disease	0.0020903587091651
DB08865	Crizotinib	DOID:3068	Glioblastoma	0.00208232803738815
DB04216	Quercetin	DOID:3068	Glioblastoma	0.002081234984
DB01008	Busulfan	DOID:8543	Hodgkin Disease	0.00207807820430541
DB06510	muraglitazar	DOID:3382	Liposarcoma	0.00207740872700665
DB00262	Carmustine	DOID:8543	Hodgkin Disease	0.00207221558024492
DB05076	Fenretinide	DOID:3068	Glioblastoma	0.00207122057523693
DB00624	Testosterone	DOID:3068	Glioblastoma	0.00204910219041359
DB00624	Testosterone	DOID:0060060	Lymphoma, Non-Hodgkin	0.00204640651448042
DB00987	Cytarabine	DOID:0050902	Medulloblastoma	0.00204058736680978
DB01169	Arsenic Trioxide	DOID:0050902	Medulloblastoma	0.00203824918439089
DB00252	Phenytoin	DOID:0060060	Lymphoma, Non-Hodgkin	0.00203803595766512
DB00650	Leucovorin	DOID:0050902	Medulloblastoma	0.00203202799112689
DB00188	Bortezomib	DOID:0050902	Medulloblastoma	0.00202109259685671
DB00291	Chlorambucil	DOID:0060060	Lymphoma, Non-Hodgkin	0.00201751006233005
DB00328	Indomethacin	DOID:3068	Glioblastoma	0.00201243375169454
DB00515	Cisplatin	DOID:0050902	Medulloblastoma	0.00199504543823186
DB00772	Malathion	DOID:0060060	Lymphoma, Non-Hodgkin	0.00198939829320672
DB13424	DDT	DOID:0060060	Lymphoma, Non-Hodgkin	0.00198212925123501
DB00851	Dacarbazine	DOID:3068	Glioblastoma	0.00197869877277755
DB00851	Dacarbazine	DOID:0060060	Lymphoma, Non-Hodgkin	0.00197600309678303
DB04572	Thiotepa	DOID:0060058	Lymphoma	0.00197396163232875
DB00242	Cladribine	DOID:285	Leukemia, Hairy Cell	0.00197330750546805
DB00541	Vincristine	DOID:8543	Hodgkin Disease	0.0019669451193593
DB01406	Danazol	DOID:127	Choroid Neoplasms	0.0019479291560158
DB00441	gemcitabine	DOID:8543	Hodgkin Disease	0.0019450485395927
DB12445	nitroaspirin	DOID:9206	Barrett Esophagus	0.00194153664179315
DB01115	Nifedipine	DOID:127	Choroid Neoplasms	0.00194123055875234
DB00570	Vinblastine	DOID:8543	Hodgkin Disease	0.001937356447868
DB02546	Vorinostat	DOID:0050902	Medulloblastoma	0.00192670834549148
DB00997	Doxorubicin	DOID:8543	Hodgkin Disease	0.00191922989938388
DB01042	Melphalan	DOID:8543	Hodgkin Disease	0.00191573385282246
DB01008	Busulfan	DOID:0050902	Medulloblastoma	0.00191354828665733
DB00262	Carmustine	DOID:0050902	Medulloblastoma	0.00190768566264312
DB00773	Etoposide	DOID:8543	Hodgkin Disease	0.00189849412062281
DB00958	Carboplatin	DOID:0050902	Medulloblastoma	0.00188067490727995
DB00309	Vindesine	DOID:3068	Glioblastoma	0.00186866232502972
DB00309	Vindesine	DOID:0060060	Lymphoma, Non-Hodgkin	0.00186596664912494
DB01248	Docetaxel	DOID:9119	Leukemia, Myeloid, Acute	0.00185581786196498
DB01206	Lomustine	DOID:3068	Glioblastoma	0.00185031413383419
DB00694	Daunorubicin	DOID:9119	Leukemia, Myeloid, Acute	0.00184464162469125
DB00252	Phenytoin	DOID:8543	Hodgkin Disease	0.00184384292567629
DB00635	Prednisone	DOID:0060060	Lymphoma, Non-Hodgkin	0.00183846459547759
DB00197	Troglitazone	DOID:9119	Leukemia, Myeloid, Acute	0.00181995425183249
DB00302	Tranexamic Acid	DOID:127	Choroid Neoplasms	0.00180941680907061
DB00541	Vincristine	DOID:0050902	Medulloblastoma	0.00180241520162951
DB01262	Decitabine	DOID:9119	Leukemia, Myeloid, Acute	0.00180177073532259
DB00398	Sorafenib	DOID:0050902	Medulloblastoma	0.00179794479141088
DB00762	Irinotecan	DOID:9119	Leukemia, Myeloid, Acute	0.00179632634537566
DB00746	Deferoxamine	DOID:9119	Leukemia, Myeloid, Acute	0.00178369991260837
DB00851	Dacarbazine	DOID:8543	Hodgkin Disease	0.00178181006472936
DB01229	Paclitaxel	DOID:9119	Leukemia, Myeloid, Acute	0.00177927066882017
DB00563	Methotrexate	DOID:9119	Leukemia, Myeloid, Acute	0.00176930698085233
DB00996	Gabapentin	DOID:127	Choroid Neoplasms	0.00176817822499799
DB00675	Tamoxifen	DOID:127	Choroid Neoplasms	0.00175543674413719
DB00755	Tretinoin	DOID:9119	Leukemia, Myeloid, Acute	0.00175244206965834
DB01042	Melphalan	DOID:0050902	Medulloblastoma	0.00175120393515129
DB01234	Dexamethasone	DOID:9119	Leukemia, Myeloid, Acute	0.00174965973283448
DB00603	Medroxyprogesterone Acetate	DOID:9119	Leukemia, Myeloid, Acute	0.00174792181090131
DB00531	Cyclophosphamide	DOID:9119	Leukemia, Myeloid, Acute	0.00173731824427904
DB00773	Etoposide	DOID:0050902	Medulloblastoma	0.00173396420308762
DB01041	Thalidomide	DOID:9119	Leukemia, Myeloid, Acute	0.00173126601850111
DB01645	Genistein	DOID:127	Choroid Neoplasms	0.00172545205827825
DB02709	Resveratrol	DOID:9119	Leukemia, Myeloid, Acute	0.00171214627162275
DB04572	Thiotepa	DOID:0060060	Lymphoma, Non-Hodgkin	0.00169212701781923
DB00987	Cytarabine	DOID:9119	Leukemia, Myeloid, Acute	0.00168397569462131
DB00783	Estradiol	DOID:0050902	Medulloblastoma	0.00168254407374303
DB01169	Arsenic Trioxide	DOID:9119	Leukemia, Myeloid, Acute	0.0016816375123925
DB00309	Vindesine	DOID:8543	Hodgkin Disease	0.00167177361712681
DB00188	Bortezomib	DOID:9119	Leukemia, Myeloid, Acute	0.0016644809251789
DB01181	Ifosfamide	DOID:9119	Leukemia, Myeloid, Acute	0.00166407928404326
DB01206	Lomustine	DOID:8543	Hodgkin Disease	0.00165342542599477
DB00635	Prednisone	DOID:8543	Hodgkin Disease	0.00164427156365129
DB01204	Mitoxantrone	DOID:9119	Leukemia, Myeloid, Acute	0.00162369609875225
DB00313	Valproic Acid	DOID:9119	Leukemia, Myeloid, Acute	0.0016193434436481
DB12025	triptolide	DOID:9119	Leukemia, Myeloid, Acute	0.00161308947056144
DB00603	Medroxyprogesterone Acetate	DOID:3319	Lymphangioleiomyomatosis	0.00161089888223427
DB00608	Chloroquine	DOID:9119	Leukemia, Myeloid, Acute	0.00160803405693352
DB00860	Prednisolone	DOID:9119	Leukemia, Myeloid, Acute	0.00160280164557256
DB11672	Curcumin	DOID:127	Choroid Neoplasms	0.00158893959309262
DB00136	Calcitriol	DOID:9119	Leukemia, Myeloid, Acute	0.00158061556652287
DB00437	Allopurinol	DOID:9119	Leukemia, Myeloid, Acute	0.00156350132428165
DB01008	Busulfan	DOID:9119	Leukemia, Myeloid, Acute	0.0015569366148268
DB12429	2-(2-chloro-4-iodophenylamino)-N-cyclopropylmethoxy-3,4-difluorobenzamide	DOID:9119	Leukemia, Myeloid, Acute	0.0015480286363371
DB00188	Bortezomib	DOID:3246	Rhabdomyosarcoma, Embryonal	0.00154624551944797
DB03496	alvocidib	DOID:9119	Leukemia, Myeloid, Acute	0.00153451399384414
DB11094	Vitamin D	DOID:9119	Leukemia, Myeloid, Acute	0.00153431469490818
DB00531	Cyclophosphamide	DOID:3347	Neoplasms, Bone Tissue	0.00153244347561237
DB00928	Azacitidine	DOID:9119	Leukemia, Myeloid, Acute	0.00152822152771427
DB00958	Carboplatin	DOID:9119	Leukemia, Myeloid, Acute	0.00152406323537477
DB00943	Zalcitabine	DOID:0060058	Lymphoma	0.001502732003409
DB04572	Thiotepa	DOID:8543	Hodgkin Disease	0.00149793398591121
DB00636	Clofibrate	DOID:127	Choroid Neoplasms	0.00149482403626061
DB02546	Vorinostat	DOID:3246	Rhabdomyosarcoma, Embryonal	0.00145186126798772
DB00541	Vincristine	DOID:9119	Leukemia, Myeloid, Acute	0.00144580352944992
DB00523	Alitretinoin	DOID:9119	Leukemia, Myeloid, Acute	0.00144150548508065
DB00398	Sorafenib	DOID:9119	Leukemia, Myeloid, Acute	0.00144133311914598
DB00282	Pamidronate	DOID:9538	Multiple Myeloma	0.00142079736022591
DB00242	Cladribine	DOID:9119	Leukemia, Myeloid, Acute	0.00140498087779251
DB00997	Doxorubicin	DOID:9119	Leukemia, Myeloid, Acute	0.00139808831010156
DB00773	Etoposide	DOID:9119	Leukemia, Myeloid, Acute	0.00137735253085825
DB01188	Ciclopirox	DOID:9119	Leukemia, Myeloid, Acute	0.00136725450204883
DB08865	Crizotinib	DOID:9119	Leukemia, Myeloid, Acute	0.00136429773997777
DB00134	Methionine	DOID:3070	Glioma	0.00135724212024798
DB00276	Amsacrine	DOID:9119	Leukemia, Myeloid, Acute	0.00134193189531828
DB04572	Thiotepa	DOID:0050902	Medulloblastoma	0.00133340406827645
DB00925	Phenoxybenzamine	DOID:127	Choroid Neoplasms	0.00133140255063547
DB00563	Methotrexate	DOID:4928	Cholangiocarcinoma	0.00133022689284079
DB01094	hesperetin	DOID:299	Adenocarcinoma	0.00131277503256654
DB00328	Indomethacin	DOID:9119	Leukemia, Myeloid, Acute	0.00129440345416247
DB01041	Thalidomide	DOID:4928	Cholangiocarcinoma	0.00129218593094522
DB03843	Formaldehyde	DOID:127	Choroid Neoplasms	0.00128008210247788
DB00694	Daunorubicin	DOID:8584	Burkitt Lymphoma	0.00127380367947552
DB00396	Progesterone	DOID:127	Choroid Neoplasms	0.00127199369630724
DB01393	Bezafibrate	DOID:9119	Leukemia, Myeloid, Acute	0.00126508736577502
DB00783	Estradiol	DOID:127	Choroid Neoplasms	0.00126505618022706
DB00255	Diethylstilbestrol	DOID:127	Choroid Neoplasms	0.00126092062992121
DB06757	Manganese	DOID:3068	Glioblastoma	0.00125722513467708
DB00959	Methylprednisolone	DOID:171	Neuroectodermal Tumors	0.00124699213701215
DB01065	Melatonin	DOID:4928	Cholangiocarcinoma	0.00124656937099551
DB00541	Vincristine	DOID:3347	Neoplasms, Bone Tissue	0.00124092876048403
DB00481	Raloxifene Hydrochloride	DOID:127	Choroid Neoplasms	0.00122106814687118
DB00563	Methotrexate	DOID:8584	Burkitt Lymphoma	0.00119846903566055
DB00997	Doxorubicin	DOID:3347	Neoplasms, Bone Tissue	0.00119321354064006
DB00762	Irinotecan	DOID:171	Neuroectodermal Tumors	0.00119274392746934
DB06825	Triptorelin Pamoate	DOID:127	Choroid Neoplasms	0.00119274061908097
DB01234	Dexamethasone	DOID:8584	Burkitt Lymphoma	0.00117882178749619
DB01005	Hydroxyurea	DOID:9119	Leukemia, Myeloid, Acute	0.00117526686727003
DB00531	Cyclophosphamide	DOID:8584	Burkitt Lymphoma	0.00116648029930219
DB00563	Methotrexate	DOID:171	Neuroectodermal Tumors	0.00116572456267959
DB09073	palbociclib	DOID:9119	Leukemia, Myeloid, Acute	0.00114127489093978
DB00007	Leuprolide	DOID:127	Choroid Neoplasms	0.00113849678147491
DB00531	Cyclophosphamide	DOID:171	Neuroectodermal Tumors	0.00113373582649351
DB00635	Prednisone	DOID:9119	Leukemia, Myeloid, Acute	0.00112312997415314
DB00987	Cytarabine	DOID:8584	Burkitt Lymphoma	0.00111313774948819
DB00262	Carmustine	DOID:4928	Cholangiocarcinoma	0.00111199390286406
DB01169	Arsenic Trioxide	DOID:8584	Burkitt Lymphoma	0.00111079956741569
DB00650	Leucovorin	DOID:8584	Burkitt Lymphoma	0.00110457837408952
DB13323	Trichloroethylene	DOID:3069	Astrocytoma	0.0010994007099553
DB01030	Topotecan	DOID:299	Adenocarcinoma	0.00109772986703485
DB01181	Ifosfamide	DOID:8584	Burkitt Lymphoma	0.00109324133876092
DB00317	Gefitinib	DOID:299	Adenocarcinoma	0.00109208471650045
DB00530	Erlotinib Hydrochloride	DOID:299	Adenocarcinoma	0.00108589548105175
DB01262	Decitabine	DOID:3247	Rhabdomyosarcoma	0.00108486088774956
DB04066	trans-3-(4'-hydroxyphenyl)-2-propenoic acid	DOID:299	Adenocarcinoma	0.00107964821584371
DB00762	Irinotecan	DOID:3247	Rhabdomyosarcoma	0.00107941649803088
DB00619	Imatinib Mesylate	DOID:2645	Mesothelioma	0.00106773447568128
DB00970	Dactinomycin	DOID:3247	Rhabdomyosarcoma	0.00106365655925522
DB00563	Methotrexate	DOID:707	Lymphoma, B-Cell	0.00105537239417583
DB00563	Methotrexate	DOID:3247	Rhabdomyosarcoma	0.00105239713360169
DB01229	Paclitaxel	DOID:1037	Leukemia, Lymphoid	0.001048390148172
DB11529	Melengestrol Acetate	DOID:299	Adenocarcinoma	0.0010422885534766
DB00563	Methotrexate	DOID:1037	Leukemia, Lymphoid	0.00103842646046442
DB00755	Tretinoin	DOID:3247	Rhabdomyosarcoma	0.00103553222230295
DB00515	Cisplatin	DOID:171	Neuroectodermal Tumors	0.00103485134844354
DB00812	Phenylbutazone	DOID:9119	Leukemia, Myeloid, Acute	0.00103363675136879
DB00860	Prednisolone	DOID:8584	Burkitt Lymphoma	0.0010319637005336
DB00853	Temozolomide	DOID:3069	Astrocytoma	0.00103180783365808
DB01248	Docetaxel	DOID:299	Adenocarcinoma	0.00102686843002582
DB00531	Cyclophosphamide	DOID:707	Lymphoma, B-Cell	0.00102338365734763
DB01168	Procarbazine	DOID:707	Lymphoma, B-Cell	0.00102246881655937
DB00531	Cyclophosphamide	DOID:3247	Rhabdomyosarcoma	0.00102040839710835
DB00694	Daunorubicin	DOID:299	Adenocarcinoma	0.00101569219251848
DB00428	Streptozocin	DOID:299	Adenocarcinoma	0.00101504076907299
DB01168	Procarbazine	DOID:3069	Astrocytoma	0.00100729656517187
DB00531	Cyclophosphamide	DOID:1037	Leukemia, Lymphoid	0.00100643772432631
DB00996	Gabapentin	DOID:299	Adenocarcinoma	0.00100010501401975
DB02709	Resveratrol	DOID:707	Lymphoma, B-Cell	0.000998211684865436
DB00890	Dienestrol	DOID:299	Adenocarcinoma	0.000989038803271576
DB00675	Tamoxifen	DOID:299	Adenocarcinoma	0.000987363533317703
DB02709	Resveratrol	DOID:1037	Leukemia, Lymphoid	0.000981265751336983
DB00183	Pentagastrin	DOID:299	Adenocarcinoma	0.000980858895012783
DB09110	Mesna	DOID:8584	Burkitt Lymphoma	0.000979924340769543
DB00499	Flutamide	DOID:299	Adenocarcinoma	0.000979556787524228
DB00317	Gefitinib	DOID:2645	Mesothelioma	0.000979235797954797
DB08828	HhAntag691	DOID:2512	Basal Cell Nevus Syndrome	0.000976898103804674
DB00336	Nitrofurazone	DOID:4440	Seminoma	0.000973199134019944
DB00530	Erlotinib Hydrochloride	DOID:2645	Mesothelioma	0.000973046562678405
DB00987	Cytarabine	DOID:707	Lymphoma, B-Cell	0.000970041107895977
DB00531	Cyclophosphamide	DOID:4236	Carcinosarcoma	0.000967710471401805
DB00762	Irinotecan	DOID:299	Adenocarcinoma	0.000967376913114086
DB00987	Cytarabine	DOID:3247	Rhabdomyosarcoma	0.000967065847388488
DB11135	Selenium	DOID:2645	Mesothelioma	0.000963873518414693
DB01645	Genistein	DOID:299	Adenocarcinoma	0.000957378847390433
DB00987	Cytarabine	DOID:1037	Leukemia, Lymphoid	0.000953095174439466
DB01169	Arsenic Trioxide	DOID:1037	Leukemia, Lymphoid	0.00095075699200726
DB11135	Selenium	DOID:11612	Polycystic Ovary Syndrome	0.000950641349812961
DB00188	Bortezomib	DOID:707	Lymphoma, B-Cell	0.000950546338193313
DB01229	Paclitaxel	DOID:299	Adenocarcinoma	0.000950321236174024
DB01181	Ifosfamide	DOID:707	Lymphoma, B-Cell	0.00095014469704525
DB00188	Bortezomib	DOID:3247	Rhabdomyosarcoma	0.000947571077400694
DB01181	Ifosfamide	DOID:3247	Rhabdomyosarcoma	0.000947169436559969
DB00675	Tamoxifen	DOID:5119	Ovarian Cysts	0.000944520059832729
DB00563	Methotrexate	DOID:299	Adenocarcinoma	0.000940357548651164
DB00305	Mitomycin	DOID:299	Adenocarcinoma	0.000933302898111813
DB09153	Sodium Chloride	DOID:899	Cervical Intraepithelial Neoplasia	0.000933216501539091
DB00515	Cisplatin	DOID:3247	Rhabdomyosarcoma	0.000921523918961562
DB00958	Carboplatin	DOID:171	Neuroectodermal Tumors	0.0009204808174862
DB00603	Medroxyprogesterone Acetate	DOID:299	Adenocarcinoma	0.000918972378824541
DB01174	Phenobarbital	DOID:4928	Cholangiocarcinoma	0.000917319350581837
DB00126	Ascorbic Acid	DOID:1037	Leukemia, Lymphoid	0.000915357065452443
DB00720	Clodronic Acid	DOID:9538	Multiple Myeloma	0.000909819405134577
DB00515	Cisplatin	DOID:3069	Astrocytoma	0.000909326927888035
DB00531	Cyclophosphamide	DOID:299	Adenocarcinoma	0.000908368812425143
DB00515	Cisplatin	DOID:1037	Leukemia, Lymphoid	0.000907553245880199
DB01168	Procarbazine	DOID:299	Adenocarcinoma	0.000907453971107504
DB01204	Mitoxantrone	DOID:3247	Rhabdomyosarcoma	0.000906786251317809
DB00688	Mycophenolic Acid	DOID:707	Lymphoma, B-Cell	0.000902799692340718
DB00313	Valproic Acid	DOID:3247	Rhabdomyosarcoma	0.000902433596376198
DB00563	Methotrexate	DOID:4844	Ependymoma	0.000895718156596429
DB01204	Mitoxantrone	DOID:1037	Leukemia, Lymphoid	0.000892815578400758
DB01229	Paclitaxel	DOID:2994	Neoplasms, Germ Cell and Embryonal	0.000889676756954133
DB00860	Prednisolone	DOID:707	Lymphoma, B-Cell	0.000888867059009766
DB00763	Methimazole	DOID:299	Adenocarcinoma	0.00088629107963348
DB01701	propylene dichloride	DOID:4928	Cholangiocarcinoma	0.000884402012581662
DB02709	Resveratrol	DOID:299	Adenocarcinoma	0.000883196839435769
DB00331	Metformin	DOID:11612	Polycystic Ovary Syndrome	0.000881616027020917
DB06287	temsirolimus	DOID:2645	Mesothelioma	0.000877379687178911
DB01248	Docetaxel	DOID:4235	Sarcoma	0.000876144347075373
DB00541	Vincristine	DOID:8584	Burkitt Lymphoma	0.000874965584362989
DB01030	Topotecan	DOID:9538	Multiple Myeloma	0.000866358091058779
DB00197	Troglitazone	DOID:11612	Polycystic Ovary Syndrome	0.000864923731926165
DB00428	Streptozocin	DOID:4235	Sarcoma	0.000864316686276202
DB01168	Procarbazine	DOID:4844	Ependymoma	0.000862814579055019
DB04743	nimesulide	DOID:299	Adenocarcinoma	0.000857821547501805
DB01041	Thalidomide	DOID:4844	Ependymoma	0.000857677194212365
DB01065	Melatonin	DOID:299	Adenocarcinoma	0.000856700026623819
DB02546	Vorinostat	DOID:707	Lymphoma, B-Cell	0.000856162086608737
DB00499	Flutamide	DOID:11612	Polycystic Ovary Syndrome	0.000853475700067828
DB01169	Arsenic Trioxide	DOID:299	Adenocarcinoma	0.000852688080228615
DB00399	Zoledronic Acid	DOID:2645	Mesothelioma	0.000851916677028173
DB01593	Zinc	DOID:11612	Polycystic Ovary Syndrome	0.000850239590091106
DB00136	Calcitriol	DOID:1037	Leukemia, Lymphoid	0.00084973504586495
DB00650	Leucovorin	DOID:299	Adenocarcinoma	0.000846466887223069
DB01008	Busulfan	DOID:707	Lymphoma, B-Cell	0.000843002027950473
DB00541	Vincristine	DOID:171	Neuroectodermal Tumors	0.000842221111502786
DB04839	Cyproterone Acetate	DOID:11612	Polycystic Ovary Syndrome	0.000840979368017652
DB11716	Misonidazole	DOID:299	Adenocarcinoma	0.000837580068129956
DB01229	Paclitaxel	DOID:2645	Mesothelioma	0.000837472318221686
DB01181	Ifosfamide	DOID:299	Adenocarcinoma	0.000835129851629801
DB09110	Mesna	DOID:3247	Rhabdomyosarcoma	0.000833852438705357
DB00437	Allopurinol	DOID:1037	Leukemia, Lymphoid	0.000832620803764966
DB00997	Doxorubicin	DOID:8584	Burkitt Lymphoma	0.000827250364892939
DB00945	Aspirin	DOID:299	Adenocarcinoma	0.000827076813700702
DB01042	Melphalan	DOID:8584	Burkitt Lymphoma	0.00082375431807129
DB00262	Carmustine	DOID:3069	Astrocytoma	0.000821967152527555
DB00762	Irinotecan	DOID:3181	Oligodendroglioma	0.000820614853055223
DB03496	alvocidib	DOID:707	Lymphoma, B-Cell	0.000820579406831913
DB08398	2-amino-1-methyl-6-phenylimidazo(4,5-b)pyridine	DOID:4236	Carcinosarcoma	0.000816259192321834
DB00515	Cisplatin	DOID:299	Adenocarcinoma	0.000809484333914148
DB00773	Etoposide	DOID:8584	Burkitt Lymphoma	0.000806514585973773
DB11663	2-(1H-indazol-4-yl)-6-(4-methanesulfonylpiperazin-1-ylmethyl)-4-morpholin-4-ylthieno(3,2-d)pyrimidine	DOID:707	Lymphoma, B-Cell	0.000804576626756942
DB03496	alvocidib	DOID:1037	Leukemia, Lymphoid	0.000803633473149804
DB14574	Cobalt	DOID:3247	Rhabdomyosarcoma	0.000802720887761998
DB11663	2-(1H-indazol-4-yl)-6-(4-methanesulfonylpiperazin-1-ylmethyl)-4-morpholin-4-ylthieno(3,2-d)pyrimidine	DOID:3247	Rhabdomyosarcoma	0.000801601366050511
DB01229	Paclitaxel	DOID:4235	Sarcoma	0.00079959715379112
DB01248	Docetaxel	DOID:9538	Multiple Myeloma	0.000795496654074602
DB02709	Resveratrol	DOID:8864	Leukemia, Monocytic, Acute	0.00079535188883498
DB00313	Valproic Acid	DOID:299	Adenocarcinoma	0.000790394011290599
DB00959	Methylprednisolone	DOID:9538	Multiple Myeloma	0.00079025334703606
DB00563	Methotrexate	DOID:4235	Sarcoma	0.000789633465678496
DB01041	Thalidomide	DOID:2645	Mesothelioma	0.00078946766787596
DB00853	Temozolomide	DOID:3181	Oligodendroglioma	0.00078520317965287
DB03568	Butyric Acid	DOID:299	Adenocarcinoma	0.000782520232492335
DB00641	Simvastatin	DOID:707	Lymphoma, B-Cell	0.000782122414060819
DB00993	Azathioprine	DOID:707	Lymphoma, B-Cell	0.000782094688352388
DB08059	Wortmannin	DOID:299	Adenocarcinoma	0.000780284596725546
DB04690	Camptothecin	DOID:1037	Leukemia, Lymphoid	0.000777766091389051
DB01181	Ifosfamide	DOID:2994	Neoplasms, Germ Cell and Embryonal	0.000774485372185221
DB00860	Prednisolone	DOID:299	Adenocarcinoma	0.000773852213425563
DB00603	Medroxyprogesterone Acetate	DOID:4235	Sarcoma	0.00076824829630664
DB00987	Cytarabine	DOID:8864	Leukemia, Monocytic, Acute	0.000767181311846869
DB01169	Arsenic Trioxide	DOID:8864	Leukemia, Monocytic, Acute	0.000764843129741506
DB00877	Sirolimus	DOID:2645	Mesothelioma	0.00076259996933323
DB01168	Procarbazine	DOID:3181	Oligodendroglioma	0.000760691910964046
DB00531	Cyclophosphamide	DOID:4235	Sarcoma	0.000757644729758015
DB02709	Resveratrol	DOID:11612	Polycystic Ovary Syndrome	0.000757115752107277
DB08398	2-amino-1-methyl-6-phenylimidazo(4,5-b)pyridine	DOID:299	Adenocarcinoma	0.000756917532894879
DB00675	Tamoxifen	DOID:9538	Multiple Myeloma	0.000755991757468636
DB00515	Cisplatin	DOID:2994	Neoplasms, Germ Cell and Embryonal	0.000748839854281281
DB11094	Vitamin D	DOID:2512	Basal Cell Nevus Syndrome	0.000747975536821532
DB01593	Zinc	DOID:9538	Multiple Myeloma	0.000744948901825536
DB01262	Decitabine	DOID:9538	Multiple Myeloma	0.000741449527072504
DB02546	Vorinostat	DOID:299	Adenocarcinoma	0.000741147241580582
DB13178	Inositol	DOID:11612	Polycystic Ovary Syndrome	0.000733570236948313
DB00399	Zoledronic Acid	DOID:9538	Multiple Myeloma	0.000733393819701669
DB00541	Vincristine	DOID:707	Lymphoma, B-Cell	0.000731868942406617
DB00541	Vincristine	DOID:3247	Rhabdomyosarcoma	0.000728893682361865
DB00262	Carmustine	DOID:299	Adenocarcinoma	0.000722124558235687
DB09130	Copper	DOID:2645	Mesothelioma	0.000721851293294803
DB00201	Caffeine	DOID:299	Adenocarcinoma	0.000719875194204927
DB01229	Paclitaxel	DOID:9538	Multiple Myeloma	0.000718949460703308
DB00541	Vincristine	DOID:3069	Astrocytoma	0.000716696691497066
DB00541	Vincristine	DOID:1037	Leukemia, Lymphoid	0.000714923009211231
DB00945	Aspirin	DOID:2645	Mesothelioma	0.000714227895442824
DB00482	Celecoxib	DOID:299	Adenocarcinoma	0.000710837768107218
DB04930	Permethrin	DOID:9538	Multiple Myeloma	0.000709141144728568
DB00563	Methotrexate	DOID:9538	Multiple Myeloma	0.000708985772712378
DB11672	Curcumin	DOID:2645	Mesothelioma	0.000708017463329618
DB00570	Vinblastine	DOID:3247	Rhabdomyosarcoma	0.000699305011034881
DB00515	Cisplatin	DOID:2645	Mesothelioma	0.000696635415516007
DB00650	Leucovorin	DOID:4235	Sarcoma	0.000695742804440554
DB00958	Carboplatin	DOID:299	Adenocarcinoma	0.00069511380310876
DB00755	Tretinoin	DOID:9538	Multiple Myeloma	0.000692120861928737
DB00126	Ascorbic Acid	DOID:11612	Polycystic Ovary Syndrome	0.000691207066231536
DB00242	Cladribine	DOID:707	Lymphoma, B-Cell	0.000691046290915285
DB01234	Dexamethasone	DOID:9538	Multiple Myeloma	0.000689338524457387
DB00806	Pentoxifylline	DOID:1037	Leukemia, Lymphoid	0.000687181469544151
DB01181	Ifosfamide	DOID:4235	Sarcoma	0.000684405769032027
DB00997	Doxorubicin	DOID:707	Lymphoma, B-Cell	0.000684153723282964
DB00997	Doxorubicin	DOID:3247	Rhabdomyosarcoma	0.000681178462690216
DB01042	Melphalan	DOID:707	Lymphoma, B-Cell	0.000680657676289014
DB00290	Bleomycin	DOID:2994	Neoplasms, Germ Cell and Embryonal	0.000679623207362197
DB00361	Vinorelbine	DOID:299	Adenocarcinoma	0.000677882897555304
DB01042	Melphalan	DOID:3247	Rhabdomyosarcoma	0.000677682415812608
DB00262	Carmustine	DOID:4844	Ependymoma	0.000677485166423376
DB00531	Cyclophosphamide	DOID:9538	Multiple Myeloma	0.000676997036314931
DB01168	Procarbazine	DOID:9538	Multiple Myeloma	0.000676082195331606
DB00242	Cladribine	DOID:1037	Leukemia, Lymphoid	0.000674100357291796
DB01380	Cortisone	DOID:299	Adenocarcinoma	0.000671393921445651
DB01041	Thalidomide	DOID:9538	Multiple Myeloma	0.000670944810593844
DB11672	Curcumin	DOID:4235	Sarcoma	0.000670142299330714
DB00864	Tacrolimus	DOID:707	Lymphoma, B-Cell	0.000669378138469029
DB00863	Ranitidine	DOID:9206	Barrett Esophagus	0.000668995299202081
DB00997	Doxorubicin	DOID:1037	Leukemia, Lymphoid	0.000667207789585753
DB00993	Azathioprine	DOID:299	Adenocarcinoma	0.000667079843331304
DB00313	Valproic Acid	DOID:11612	Polycystic Ovary Syndrome	0.000664312923967433
DB00773	Etoposide	DOID:707	Lymphoma, B-Cell	0.000663417944024548
DB00773	Etoposide	DOID:3247	Rhabdomyosarcoma	0.000660442683605852
DB00515	Cisplatin	DOID:4235	Sarcoma	0.000658760251242669
DB06543	astaxanthine	DOID:299	Adenocarcinoma	0.000656199513151683
DB02709	Resveratrol	DOID:9538	Multiple Myeloma	0.000651825063875374
DB01188	Ciclopirox	DOID:3247	Rhabdomyosarcoma	0.000650344654746725
DB00773	Etoposide	DOID:3069	Astrocytoma	0.000648245692758012
DB00227	Lovastatin	DOID:4235	Sarcoma	0.000645192773478571
DB00877	Sirolimus	DOID:9538	Multiple Myeloma	0.000644077111948966
DB00958	Carboplatin	DOID:2994	Neoplasms, Germ Cell and Embryonal	0.000634469323216531
DB00987	Cytarabine	DOID:9538	Multiple Myeloma	0.000623654486623478
DB06774	Capsaicin	DOID:9538	Multiple Myeloma	0.000621643653992701
DB01169	Arsenic Trioxide	DOID:9538	Multiple Myeloma	0.000621316304580284
DB00917	Dinoprostone	DOID:4235	Sarcoma	0.000620674780287762
DB00541	Vincristine	DOID:299	Adenocarcinoma	0.00061685409725495
DB00783	Estradiol	DOID:3247	Rhabdomyosarcoma	0.000609022554311974
DB00977	Ethinyl Estradiol	DOID:299	Adenocarcinoma	0.000607443952031656
DB00741	Hydrocortisone	DOID:8584	Burkitt Lymphoma	0.000604224146492848
DB00188	Bortezomib	DOID:9538	Multiple Myeloma	0.000604159717049603
DB00642	Pemetrexed	DOID:2645	Mesothelioma	0.000603689917428966
DB00773	Etoposide	DOID:4440	Seminoma	0.000602862236882352
DB13182	daidzein	DOID:299	Adenocarcinoma	0.000598148500423483
DB00441	gemcitabine	DOID:299	Adenocarcinoma	0.000594957517339209
DB04216	Quercetin	DOID:4236	Carcinosarcoma	0.000593596913758517
DB11672	Curcumin	DOID:9538	Multiple Myeloma	0.000589494605901834
DB00755	Tretinoin	DOID:3308	Carcinoma, Embryonal	0.00058625752580078
DB00958	Carboplatin	DOID:2645	Mesothelioma	0.000582264884691002
DB00951	Isoniazid	DOID:299	Adenocarcinoma	0.000581551208046533
DB00544	Fluorouracil	DOID:299	Adenocarcinoma	0.000579924988616971
DB00515	Cisplatin	DOID:9538	Multiple Myeloma	0.000578112558042003
DB00262	Carmustine	DOID:3181	Oligodendroglioma	0.0005753624984717
DB00541	Vincristine	DOID:4844	Ependymoma	0.000572214705360149
DB00291	Chlorambucil	DOID:1037	Leukemia, Lymphoid	0.000571294920198479
DB00531	Cyclophosphamide	DOID:3308	Carcinoma, Embryonal	0.000571133700401088
DB09110	Mesna	DOID:4235	Sarcoma	0.000571088771153563
DB00201	Caffeine	DOID:4235	Sarcoma	0.000569151111528931
DB00997	Doxorubicin	DOID:299	Adenocarcinoma	0.000569138877736057
DB01356	Lithium	DOID:255	Hemangioma	0.000565697501239445
DB01042	Melphalan	DOID:299	Adenocarcinoma	0.000565642831140005
DB00361	Vinorelbine	DOID:2645	Mesothelioma	0.000565033979110087
DB09153	Sodium Chloride	DOID:299	Adenocarcinoma	0.000557272813024731
DB12418	Saccharin	DOID:299	Adenocarcinoma	0.000556439178325429
DB00143	Glutathione	DOID:11612	Polycystic Ovary Syndrome	0.000555575373031833
DB13853	Anethole Trithione	DOID:299	Adenocarcinoma	0.000553421122275951
DB12025	triptolide	DOID:9538	Multiple Myeloma	0.000552768262322897
DB00531	Cyclophosphamide	DOID:715	Leukemia, T-Cell	0.000552734654840586
DB00635	Prednisone	DOID:8584	Burkitt Lymphoma	0.000552292029029791
DB00277	Theophylline	DOID:1037	Leukemia, Lymphoid	0.000550846589940468
DB00928	Azacitidine	DOID:4235	Sarcoma	0.000548548012782947
DB00773	Etoposide	DOID:299	Adenocarcinoma	0.000548403098563822
DB00958	Carboplatin	DOID:4235	Sarcoma	0.000544389720330616
DB00851	Dacarbazine	DOID:3247	Rhabdomyosarcoma	0.000543758628215133
DB00860	Prednisolone	DOID:9538	Multiple Myeloma	0.000542480437333142
DB00641	Simvastatin	DOID:11612	Polycystic Ovary Syndrome	0.000541026481504172
DB00917	Dinoprostone	DOID:9538	Multiple Myeloma	0.000540027086877541
DB01188	Ciclopirox	DOID:299	Adenocarcinoma	0.000538305069771263
DB08865	Crizotinib	DOID:299	Adenocarcinoma	0.000535348307507457
DB01181	Ifosfamide	DOID:3192	Neurilemmoma	0.000530410117979138
DB02709	Resveratrol	DOID:715	Leukemia, T-Cell	0.000527562682001307
DB01174	Phenobarbital	DOID:299	Adenocarcinoma	0.000527450005876134
DB00570	Vinblastine	DOID:2994	Neoplasms, Germ Cell and Embryonal	0.000526620946389239
DB05076	Fenretinide	DOID:299	Adenocarcinoma	0.00052424084547881
DB01167	Itraconazole	DOID:9538	Multiple Myeloma	0.00052276793187695
DB00136	Calcitriol	DOID:9538	Multiple Myeloma	0.000520294358063176
DB00655	Estrone	DOID:299	Adenocarcinoma	0.000517742891682281
DB00276	Amsacrine	DOID:299	Adenocarcinoma	0.000512982463109108
DB03843	Formaldehyde	DOID:299	Adenocarcinoma	0.000512008891446115
DB00396	Progesterone	DOID:299	Adenocarcinoma	0.000503920485217818
DB01436	alfacalcidol	DOID:299	Adenocarcinoma	0.000503838402333412
DB00624	Testosterone	DOID:299	Adenocarcinoma	0.000502122461146645
DB00398	Sorafenib	DOID:2645	Mesothelioma	0.000499534768794401
DB00682	Warfarin	DOID:9538	Multiple Myeloma	0.000499521935189077
DB00987	Cytarabine	DOID:715	Leukemia, T-Cell	0.000499392104992772
DB01169	Arsenic Trioxide	DOID:715	Leukemia, T-Cell	0.000497053923177846
DB00783	Estradiol	DOID:299	Adenocarcinoma	0.00049698296924502
DB01008	Busulfan	DOID:9538	Multiple Myeloma	0.00049661540687781
DB01101	Capecitabine	DOID:299	Adenocarcinoma	0.000495968768913379
DB00977	Ethinyl Estradiol	DOID:2645	Mesothelioma	0.000494595033576676
DB00255	Diethylstilbestrol	DOID:299	Adenocarcinoma	0.000492847419012956
DB00262	Carmustine	DOID:9538	Multiple Myeloma	0.000490752782727667
DB00773	Etoposide	DOID:2994	Neoplasms, Germ Cell and Embryonal	0.00048775861921248
DB00441	gemcitabine	DOID:2645	Mesothelioma	0.000482108599230551
DB00357	Aminoglutethimide	DOID:299	Adenocarcinoma	0.000482088278252098
DB00977	Ethinyl Estradiol	DOID:11612	Polycystic Ovary Syndrome	0.00048136286449888
DB00482	Celecoxib	DOID:9538	Multiple Myeloma	0.000479465992544124
DB00859	Penicillamine	DOID:2645	Mesothelioma	0.000475555538507535
DB00291	Chlorambucil	DOID:299	Adenocarcinoma	0.000473226008473135
DB00882	Clomiphene	DOID:299	Adenocarcinoma	0.000472617417477869
DB00541	Vincristine	DOID:3181	Oligodendroglioma	0.000470092037189877
DB00928	Azacitidine	DOID:9538	Multiple Myeloma	0.000467900319250129
DB00328	Indomethacin	DOID:299	Adenocarcinoma	0.000465454021845823
DB00396	Progesterone	DOID:5119	Ovarian Cysts	0.000461077011847391
DB11663	2-(1H-indazol-4-yl)-6-(4-methanesulfonylpiperazin-1-ylmethyl)-4-morpholin-4-ylthieno(3,2-d)pyrimidine	DOID:9538	Multiple Myeloma	0.000458190005357436
DB00741	Hydrocortisone	DOID:3247	Rhabdomyosarcoma	0.000458152244590333
DB00997	Doxorubicin	DOID:2645	Mesothelioma	0.00045628995927575
DB00783	Estradiol	DOID:5119	Ovarian Cysts	0.000454139495872858
DB00605	Sulindac	DOID:299	Adenocarcinoma	0.000446495362352066
DB01005	Hydroxyurea	DOID:1037	Leukemia, Lymphoid	0.000444386346678721
DB00563	Methotrexate	DOID:5241	Hemangioblastoma	0.000440287651385383
DB04827	Urethane	DOID:299	Adenocarcinoma	0.000437268364127811
DB00773	Etoposide	DOID:2645	Mesothelioma	0.000435554180213573
DB00257	Clotrimazole	DOID:299	Adenocarcinoma	0.000435162804151331
DB00851	Dacarbazine	DOID:299	Adenocarcinoma	0.000431719043094944
DB00544	Fluorouracil	DOID:4235	Sarcoma	0.000429200905597229
DB06825	Triptorelin Pamoate	DOID:299	Adenocarcinoma	0.000424667408279031
DB00997	Doxorubicin	DOID:4235	Sarcoma	0.000418414795090328
DB00262	Carmustine	DOID:3192	Neurilemmoma	0.000417404824785683
DB00526	Oxaliplatin	DOID:299	Adenocarcinoma	0.000414331656458193
DB01406	Danazol	DOID:3172	Adenoma	0.000411408545921888
DB05076	Fenretinide	DOID:2645	Mesothelioma	0.000411391927276949
DB00635	Prednisone	DOID:707	Lymphoma, B-Cell	0.000409195387285693
DB01168	Procarbazine	DOID:5241	Hemangioblastoma	0.000407384073906702
DB00293	raltitrexed	DOID:299	Adenocarcinoma	0.000406980981643697
DB01206	Lomustine	DOID:3069	Astrocytoma	0.000403176998073924
DB00290	Bleomycin	DOID:3308	Carcinoma, Embryonal	0.000403032575523483
DB00773	Etoposide	DOID:4235	Sarcoma	0.000397679016130292
DB00635	Prednisone	DOID:1037	Leukemia, Lymphoid	0.000392249453896684
DB00541	Vincristine	DOID:9538	Multiple Myeloma	0.000385482321500939
DB00396	Progesterone	DOID:11612	Polycystic Ovary Syndrome	0.000377839397677003
DB00624	Testosterone	DOID:11612	Polycystic Ovary Syndrome	0.000376041373532146
DB04572	Thiotepa	DOID:171	Neuroectodermal Tumors	0.000373209978295391
DB00783	Estradiol	DOID:11612	Polycystic Ovary Syndrome	0.00037090188173178
DB00007	Leuprolide	DOID:299	Adenocarcinoma	0.000370423570880111
DB00822	Disulfiram	DOID:2645	Mesothelioma	0.000365354030208191
DB04786	Suramin	DOID:9538	Multiple Myeloma	0.000363699971506921
DB00441	gemcitabine	DOID:9538	Multiple Myeloma	0.00036358574173437
DB00882	Clomiphene	DOID:11612	Polycystic Ovary Syndrome	0.000346536330222197
DB01005	Hydroxyurea	DOID:299	Adenocarcinoma	0.000346317435091964
DB00997	Doxorubicin	DOID:9538	Multiple Myeloma	0.000337767101836378
DB01042	Melphalan	DOID:9538	Multiple Myeloma	0.000334271055152396
DB12881	indole-3-carbinol	DOID:5119	Ovarian Cysts	0.000331493104454894
DB00158	Folic Acid	DOID:11612	Polycystic Ovary Syndrome	0.000326807660617992
DB07232	veliparib	DOID:299	Adenocarcinoma	0.000325988151414355
DB01151	Desipramine	DOID:299	Adenocarcinoma	0.000325981413390612
DB00309	Vindesine	DOID:299	Adenocarcinoma	0.000321682595139707
DB00773	Etoposide	DOID:9538	Multiple Myeloma	0.000317031322998959
DB00636	Clofibrate	DOID:3507	Dermatofibrosarcoma	0.000315115998441392
DB04865	Homoharringtonine	DOID:0060058	Lymphoma	0.000313970133533492
DB05109	Trabectedin	DOID:4235	Sarcoma	0.000312686143510403
DB01393	Bezafibrate	DOID:11612	Polycystic Ovary Syndrome	0.0003100568460677
DB00412	Rosiglitazone	DOID:11612	Polycystic Ovary Syndrome	0.000301747835707469
DB00635	Prednisone	DOID:299	Adenocarcinoma	0.000294180541629554
DB00293	raltitrexed	DOID:2645	Mesothelioma	0.000294132063156724
DB00851	Dacarbazine	DOID:4235	Sarcoma	0.000280994960235074
DB00541	Vincristine	DOID:3308	Carcinoma, Embryonal	0.000279618985450254
DB00554	Piroxicam	DOID:2645	Mesothelioma	0.000272946281165832
DB06724	Calcium Carbonate	DOID:299	Adenocarcinoma	0.000272545646000352
DB00252	Phenytoin	DOID:9538	Multiple Myeloma	0.000262380127869467
DB00541	Vincristine	DOID:715	Leukemia, T-Cell	0.000261219940014999
DB00446	Chloramphenicol	DOID:9119	Leukemia, Myeloid, Acute	0.000254349852516311
DB09073	palbociclib	DOID:2994	Neoplasms, Germ Cell and Embryonal	0.000251680979019122
DB00570	Vinblastine	DOID:3308	Carcinoma, Embryonal	0.000250030314234278
DB01006	Letrozole	DOID:5119	Ovarian Cysts	0.000248528590524581
DB00255	Diethylstilbestrol	DOID:4468	Adenocarcinoma, Clear Cell	0.000248363189098768
DB04572	Thiotepa	DOID:1037	Leukemia, Lymphoid	0.000245911875950986
DB00313	Valproic Acid	DOID:255	Hemangioma	0.000243370893123917
DB01050	Ibuprofen	DOID:299	Adenocarcinoma	0.000232755566777802
DB00996	Gabapentin	DOID:3172	Adenoma	0.000231657614926761
DB00860	Prednisolone	DOID:255	Hemangioma	0.000226829095134525
DB00481	Raloxifene Hydrochloride	DOID:9538	Multiple Myeloma	0.000221623159572917
DB04539	glyphosate	DOID:11612	Polycystic Ovary Syndrome	0.000212217447044661
DB00322	Floxuridine	DOID:299	Adenocarcinoma	0.000209486171053634
DB01030	Topotecan	DOID:769	Neuroblastoma	0.000208371742948176
DB06824	Trientine	DOID:2645	Mesothelioma	0.000203369514877801
DB05294	N-(4-bromo-2-fluorophenyl)-6-methoxy-7-((1-methylpiperidin-4-yl)methoxy)quinazolin-4-amine	DOID:299	Adenocarcinoma	0.000203309277020467
DB12116	epigallocatechin gallate	DOID:3172	Adenoma	0.000187986176683678
DB04930	Permethrin	DOID:3172	Adenoma	0.000172065520767646
DB00309	Vindesine	DOID:4235	Sarcoma	0.000170958512734204
DB04960	tipifarnib	DOID:9538	Multiple Myeloma	0.00017035674779921
DB01083	Orlistat	DOID:11612	Polycystic Ovary Syndrome	0.000165839529182024
DB01006	Letrozole	DOID:11612	Polycystic Ovary Syndrome	0.000165290976647229
DB00853	Temozolomide	DOID:3172	Adenoma	0.000163517840510159
DB01206	Lomustine	DOID:3181	Oligodendroglioma	0.000156572343944823
DB01234	Dexamethasone	DOID:3172	Adenoma	0.000152262901209665
DB00603	Medroxyprogesterone Acetate	DOID:3172	Adenoma	0.000150524979828067
DB00104	Octreotide	DOID:299	Adenocarcinoma	0.000138953458330762
DB00661	Verapamil	DOID:687	Hepatoblastoma	0.000121093922836514
DB00993	Azathioprine	DOID:255	Hemangioma	0.000120056724909697
DB00763	Methimazole	DOID:3172	Adenoma	0.00011784368055884
DB00541	Vincristine	DOID:5241	Hemangioblastoma	0.000116784200188176
DB02709	Resveratrol	DOID:3172	Adenoma	0.000114749440348778
DB11152	Trichloroacetic Acid	DOID:3172	Adenoma	0.000102627281273213
DB00197	Troglitazone	DOID:769	Neuroblastoma	0.000101646695380329
DB13178	Inositol	DOID:3172	Adenoma	9.12039252297613e-05
DB00309	Vindesine	DOID:9538	Multiple Myeloma	9.03108193936765e-05
DB01041	Thalidomide	DOID:5151	Neurofibroma, Plexiform	8.94412666741322e-05
DB01065	Melatonin	DOID:3172	Adenoma	8.82526269479235e-05
DB01262	Decitabine	DOID:769	Neuroblastoma	8.34631793767023e-05
DB00842	Oxazepam	DOID:3172	Adenoma	8.26519703867781e-05
DB00762	Irinotecan	DOID:769	Neuroblastoma	7.80187888489183e-05
DB01254	Dasatinib	DOID:8552	Leukemia, Myelogenous, Chronic, BCR-ABL Positive	6.29713682746096e-05
DB00635	Prednisone	DOID:9538	Multiple Myeloma	6.28087662441236e-05
DB00694	Daunorubicin	DOID:1618	Fibroadenoma	6.0950533415072e-05
DB00945	Aspirin	DOID:3172	Adenoma	5.86294146341117e-05
DB00162	Vitamin A	DOID:9538	Multiple Myeloma	5.35948304067775e-05
DB11672	Curcumin	DOID:3172	Adenoma	5.24189829161452e-05
DB00853	Temozolomide	DOID:769	Neuroblastoma	4.26071157431953e-05
DB00531	Cyclophosphamide	DOID:769	Neuroblastoma	1.90106882150358e-05
DB04572	Thiotepa	DOID:3181	Oligodendroglioma	1.08090375555247e-06
DB08398	2-amino-1-methyl-6-phenylimidazo(4,5-b)pyridine	DOID:3172	Adenoma	-1.15298657631842e-05
DB00898	Ethanol	DOID:255	Hemangioma	-2.14679154768316e-05
DB00842	Oxazepam	DOID:687	Hepatoblastoma	-3.04575071936348e-05
DB01169	Arsenic Trioxide	DOID:769	Neuroblastoma	-3.66700435765037e-05
DB00982	Isotretinoin	DOID:769	Neuroblastoma	-3.95105494041582e-05
DB00201	Caffeine	DOID:3172	Adenoma	-4.85722051041572e-05
DB00188	Bortezomib	DOID:769	Neuroblastoma	-5.38266313158651e-05
DB01181	Ifosfamide	DOID:769	Neuroblastoma	-5.42282721024804e-05
DB00328	Indomethacin	DOID:350	Dermatofibrosarcoma	-6.23430838343323e-05
DB00515	Cisplatin	DOID:687	Hepatoblastoma	-7.20725427468098e-05
DB02994	Cacodylic Acid	DOID:3172	Adenoma	-7.85951179685291e-05
DB00515	Cisplatin	DOID:769	Neuroblastoma	-7.98737899069511e-05
DB00945	Aspirin	DOID:349	Carcinoma, Signet Ring Cell	-8.33426517378351e-05
DB04572	Thiotepa	DOID:9538	Multiple Myeloma	-8.35288117903958e-05
DB00995	Auranofin	DOID:3172	Adenoma	-9.93634580125958e-05
DB01008	Busulfan	DOID:769	Neuroblastoma	-0.000161370941294076
DB00313	Valproic Acid	DOID:1618	Fibroadenoma	-0.000164347647594322
DB09110	Mesna	DOID:769	Neuroblastoma	-0.000167545270341064
DB00482	Celecoxib	DOID:769	Neuroblastoma	-0.000178520355668556
DB00958	Carboplatin	DOID:769	Neuroblastoma	-0.000194244321237232
DB00619	Imatinib Mesylate	DOID:3070	Glioma	-0.000200547828399696
DB00712	Flurbiprofen	DOID:3172	Adenoma	-0.000219307411072752
DB01174	Phenobarbital	DOID:3172	Adenoma	-0.000240997392997701
DB00898	Ethanol	DOID:3172	Adenoma	-0.000242892196597869
DB00780	Phenelzine	DOID:255	Hemangioma	-0.000248945441180326
DB00635	Prednisone	DOID:255	Hemangioma	-0.000252842576229828
DB11082	Coal Tar	DOID:3172	Adenoma	-0.000254171847111962
DB03843	Formaldehyde	DOID:3172	Adenoma	-0.000256438507838072
DB00563	Methotrexate	DOID:3371	Chondrosarcoma	-0.000257186649893698
DB00541	Vincristine	DOID:769	Neuroblastoma	-0.000272504026956948
DB00501	Cimetidine	DOID:349	Carcinoma, Signet Ring Cell	-0.000281073028264763
DB11119	Sodium Iodide	DOID:3070	Glioma	-0.000285542250043957
DB01200	Bromocriptine	DOID:3172	Adenoma	-0.000285797428463204
DB00530	Erlotinib Hydrochloride	DOID:3070	Glioma	-0.000295235741355507
DB00544	Fluorouracil	DOID:687	Hepatoblastoma	-0.000301631888534275
DB00328	Indomethacin	DOID:3172	Adenoma	-0.000302993377337105
DB00158	Folic Acid	DOID:3172	Adenoma	-0.000315558651464693
DB00997	Doxorubicin	DOID:769	Neuroblastoma	-0.000320219246230704
DB00605	Sulindac	DOID:3172	Adenoma	-0.000321952036920596
DB01042	Melphalan	DOID:769	Neuroblastoma	-0.000323715293077215
DB04827	Urethane	DOID:3172	Adenoma	-0.000331179035003596
DB01393	Bezafibrate	DOID:3172	Adenoma	-0.000332309465708569
DB00773	Etoposide	DOID:769	Neuroblastoma	-0.000340955025204861
DB00220	Nelfinavir	DOID:3962	Adenocarcinoma, Follicular	-0.000345600943006571
DB08865	Crizotinib	DOID:769	Neuroblastoma	-0.000354009816467303
DB01174	Phenobarbital	DOID:687	Hepatoblastoma	-0.000354106870621399
DB01248	Docetaxel	DOID:3070	Glioma	-0.000354262792642554
DB08809	Dichloroacetic Acid	DOID:3172	Adenoma	-0.00035629852597979
DB00554	Piroxicam	DOID:3172	Adenoma	-0.000382652199446642
DB00997	Doxorubicin	DOID:1618	Fibroadenoma	-0.000385602781283864
DB00252	Phenytoin	DOID:687	Hepatoblastoma	-0.000387804972901533
DB00197	Troglitazone	DOID:3070	Glioma	-0.000390126403295538
DB00586	Diclofenac	DOID:769	Neuroblastoma	-0.000390867336226353
DB00675	Tamoxifen	DOID:3070	Glioma	-0.000393767689351577
DB00252	Phenytoin	DOID:769	Neuroblastoma	-0.000395606220010153
DB01593	Zinc	DOID:3070	Glioma	-0.000404810545266432
DB00762	Irinotecan	DOID:3070	Glioma	-0.000413754309466355
DB08895	tofacitinib	DOID:3172	Adenoma	-0.00042630830179569
DB01229	Paclitaxel	DOID:3070	Glioma	-0.000430809986396654
DB09276	Gold Sodium Thiomalate	DOID:3172	Adenoma	-0.000440284132068499
DB00563	Methotrexate	DOID:3070	Glioma	-0.000440773673883119
DB00853	Temozolomide	DOID:3070	Glioma	-0.000449165983023252
DB00851	Dacarbazine	DOID:769	Neuroblastoma	-0.000457639080961516
DB01234	Dexamethasone	DOID:3070	Glioma	-0.000460420922186071
DB14513	Magnesium	DOID:3172	Adenoma	-0.000461749637690742
DB12072	orantinib	DOID:3070	Glioma	-0.000468526413903427
DB00780	Phenelzine	DOID:3172	Adenoma	-0.000470369722145025
DB00531	Cyclophosphamide	DOID:3070	Glioma	-0.000472762410428857
DB01168	Procarbazine	DOID:3070	Glioma	-0.000473677251520134
DB01041	Thalidomide	DOID:3070	Glioma	-0.000478814636422622
DB04630	Aldosterone	DOID:3172	Adenoma	-0.000482286004612883
DB08398	2-amino-1-methyl-6-phenylimidazo(4,5-b)pyridine	DOID:8719	Carcinoma in Situ	-0.000487477648699113
DB00927	Famotidine	DOID:3172	Adenoma	-0.000487584953128108
DB12257	Platinum	DOID:769	Neuroblastoma	-0.000492006507730837
DB02656	2-(4-morpholinyl)-8-phenyl-4H-1-benzopyran-4-one	DOID:3070	Glioma	-0.00049544704301385
DB00947	Fulvestrant	DOID:769	Neuroblastoma	-0.000497921341106167
DB02709	Resveratrol	DOID:3070	Glioma	-0.000497934382926173
DB00175	Pravastatin	DOID:3172	Adenoma	-0.000513933847382482
DB00317	Gefitinib	DOID:2671	Carcinoma, Transitional Cell	-0.000523179442073499
DB01169	Arsenic Trioxide	DOID:3070	Glioma	-0.000528443142303878
DB00650	Leucovorin	DOID:3070	Glioma	-0.000534664335550103
DB01582	Sulfamethazine	DOID:3172	Adenoma	-0.000535950889925359
DB14001	alpha-Tocopherol	DOID:3070	Glioma	-0.000539456717641903
DB00188	Bortezomib	DOID:3070	Glioma	-0.000545599729822111
DB00126	Ascorbic Acid	DOID:3070	Glioma	-0.00056384306928142
DB00309	Vindesine	DOID:769	Neuroblastoma	-0.000567675528769734
DB07352	Apigenin	DOID:3070	Glioma	-0.000570552921984044
DB00515	Cisplatin	DOID:3070	Glioma	-0.000571646888696484
DB06510	muraglitazar	DOID:3172	Adenoma	-0.000573852128201825
DB00795	Sulfasalazine	DOID:2671	Carcinoma, Transitional Cell	-0.000575795778077958
DB01248	Docetaxel	DOID:2671	Carcinoma, Transitional Cell	-0.000588395728422006
DB00184	Nicotine	DOID:2671	Carcinoma, Transitional Cell	-0.000591910293660532
DB01229	Paclitaxel	DOID:4552	Carcinoma, Large Cell	-0.000593006998735238
DB00959	Methylprednisolone	DOID:1040	Leukemia, Lymphocytic, Chronic, B-Cell	-0.000599218246445131
DB13950	Win 55212-2	DOID:3070	Glioma	-0.000619321732038357
DB15588	ursolic acid	DOID:139	Papilloma	-0.000625869611441861
DB00675	Tamoxifen	DOID:2671	Carcinoma, Transitional Cell	-0.000627900624726859
DB00136	Calcitriol	DOID:3070	Glioma	-0.000629465088585604
DB00104	Octreotide	DOID:3172	Adenoma	-0.000629493940715383
DB00531	Cyclophosphamide	DOID:4552	Carcinoma, Large Cell	-0.000634959423025908
DB00262	Carmustine	DOID:3070	Glioma	-0.000659006664566806
DB01234	Dexamethasone	DOID:3355	Fibrosarcoma	-0.000662015557336142
DB00970	Dactinomycin	DOID:2671	Carcinoma, Transitional Cell	-0.000663647183652879
DB01229	Paclitaxel	DOID:2671	Carcinoma, Transitional Cell	-0.000664942921856361
DB00563	Methotrexate	DOID:2671	Carcinoma, Transitional Cell	-0.000674906609595055
DB00563	Methotrexate	DOID:1040	Leukemia, Lymphocytic, Chronic, B-Cell	-0.000680485820710214
DB00305	Mitomycin	DOID:2671	Carcinoma, Transitional Cell	-0.000681961260225889
DB00958	Carboplatin	DOID:3070	Glioma	-0.000686017419630665
DB04690	Camptothecin	DOID:3070	Glioma	-0.000701434043811127
DB00603	Medroxyprogesterone Acetate	DOID:1040	Leukemia, Lymphocytic, Chronic, B-Cell	-0.000701870990642524
DB00531	Cyclophosphamide	DOID:2671	Carcinoma, Transitional Cell	-0.000706895346087523
DB01168	Procarbazine	DOID:2671	Carcinoma, Transitional Cell	-0.000707810187201398
DB01181	Ifosfamide	DOID:4552	Carcinoma, Large Cell	-0.000708198383263405
DB00531	Cyclophosphamide	DOID:1040	Leukemia, Lymphocytic, Chronic, B-Cell	-0.000712474557073882
DB00641	Simvastatin	DOID:3070	Glioma	-0.000714023654318751
DB00698	Nitrofurantoin	DOID:2671	Carcinoma, Transitional Cell	-0.000717452728162251
DB01041	Thalidomide	DOID:1040	Leukemia, Lymphocytic, Chronic, B-Cell	-0.000718526782741679
DB01169	Arsenic Trioxide	DOID:3355	Fibrosarcoma	-0.000730037777647565
DB00515	Cisplatin	DOID:4552	Carcinoma, Large Cell	-0.000733843901051881
DB04572	Thiotepa	DOID:769	Neuroblastoma	-0.000741515160120368
DB00877	Sirolimus	DOID:1040	Leukemia, Lymphocytic, Chronic, B-Cell	-0.000745394481518014
DB06755	beta Carotene	DOID:3070	Glioma	-0.000762902082499438
DB00541	Vincristine	DOID:3070	Glioma	-0.000764277125524443
DB00987	Cytarabine	DOID:1040	Leukemia, Lymphocytic, Chronic, B-Cell	-0.00076581710671914
DB01169	Arsenic Trioxide	DOID:1040	Leukemia, Lymphocytic, Chronic, B-Cell	-0.000768155289117595
DB00515	Cisplatin	DOID:3355	Fibrosarcoma	-0.000773241523825246
DB00188	Bortezomib	DOID:2671	Carcinoma, Transitional Cell	-0.000779732665541153
DB01181	Ifosfamide	DOID:2671	Carcinoma, Transitional Cell	-0.000780134306469821
DB00829	Diazepam	DOID:2671	Carcinoma, Transitional Cell	-0.00078158786555897
DB00945	Aspirin	DOID:2671	Carcinoma, Transitional Cell	-0.000788187344734692
DB00544	Fluorouracil	DOID:3070	Glioma	-0.000801206234359611
DB00515	Cisplatin	DOID:2671	Carcinoma, Transitional Cell	-0.000805779824288489
DB00171	Adenosine Triphosphate	DOID:4552	Carcinoma, Large Cell	-0.000813314781633203
DB01042	Melphalan	DOID:3070	Glioma	-0.000815488391702442
DB01204	Mitoxantrone	DOID:2671	Carcinoma, Transitional Cell	-0.000820517491854083
DB01204	Mitoxantrone	DOID:1040	Leukemia, Lymphocytic, Chronic, B-Cell	-0.000826096703122889
DB00773	Etoposide	DOID:3070	Glioma	-0.000832728123918045
DB00938	Salmeterol Xinafoate	DOID:4310	Smooth Muscle Tumor	-0.000834421010860527
DB00860	Prednisolone	DOID:2671	Carcinoma, Transitional Cell	-0.000841411944687375
DB01327	Cefazolin	DOID:2671	Carcinoma, Transitional Cell	-0.000843807968687127
DB04216	Quercetin	DOID:3070	Glioma	-0.000846875968346592
DB00795	Sulfasalazine	DOID:139	Papilloma	-0.000852937726881599
DB00361	Vinorelbine	DOID:4552	Carcinoma, Large Cell	-0.000865445337534189
DB00437	Allopurinol	DOID:2671	Carcinoma, Transitional Cell	-0.000880712266099111
DB00682	Warfarin	DOID:2671	Carcinoma, Transitional Cell	-0.000884370447311951
DB14085	Cadmium	DOID:2671	Carcinoma, Transitional Cell	-0.000891487109691458
DB09110	Mesna	DOID:2671	Carcinoma, Transitional Cell	-0.000893451304568772
DB00201	Caffeine	DOID:2671	Carcinoma, Transitional Cell	-0.000895388964029746
DB01219	Dantrolene	DOID:2671	Carcinoma, Transitional Cell	-0.000896016822256461
DB01219	Dantrolene	DOID:1040	Leukemia, Lymphocytic, Chronic, B-Cell	-0.000901596033647833
DB03496	alvocidib	DOID:1040	Leukemia, Lymphocytic, Chronic, B-Cell	-0.000915278808006158
DB00328	Indomethacin	DOID:3070	Glioma	-0.000915677200960222
DB00564	Carbamazepine	DOID:1040	Leukemia, Lymphocytic, Chronic, B-Cell	-0.000917473506793072
DB00958	Carboplatin	DOID:2671	Carcinoma, Transitional Cell	-0.000920150355248469
DB00537	Ciprofloxacin	DOID:2671	Carcinoma, Transitional Cell	-0.00092242317440754
DB02994	Cacodylic Acid	DOID:2671	Carcinoma, Transitional Cell	-0.000925411877106393
DB03419	Uracil	DOID:139	Papilloma	-0.000929260784873353
DB00563	Methotrexate	DOID:2513	Carcinoma, Basal Cell	-0.000933360527883118
DB08828	HhAntag691	DOID:2513	Carcinoma, Basal Cell	-0.000939430246721937
DB00993	Azathioprine	DOID:2671	Carcinoma, Transitional Cell	-0.000948184315027673
DB00441	gemcitabine	DOID:4552	Carcinoma, Large Cell	-0.000948370717498999
DB01483	Barbital	DOID:2671	Carcinoma, Transitional Cell	-0.000949767691917934
DB00531	Cyclophosphamide	DOID:139	Papilloma	-0.000984037295106104
DB00853	Temozolomide	DOID:8632	Sarcoma, Kaposi	-0.000997730678225066
DB00541	Vincristine	DOID:2671	Carcinoma, Transitional Cell	-0.000998410060903285
DB10345	Dust	DOID:139	Papilloma	-0.00100403988091557
DB00441	gemcitabine	DOID:2671	Carcinoma, Transitional Cell	-0.00102030664071782
DB01041	Thalidomide	DOID:8632	Sarcoma, Kaposi	-0.00102737933182251
DB00570	Vinblastine	DOID:2671	Carcinoma, Transitional Cell	-0.00102799873224982
DB04743	nimesulide	DOID:139	Papilloma	-0.00103458455944591
DB06774	Capsaicin	DOID:139	Papilloma	-0.00103939067750561
DB00318	Codeine	DOID:2671	Carcinoma, Transitional Cell	-0.00104269406964514
DB00242	Cladribine	DOID:1040	Leukemia, Lymphocytic, Chronic, B-Cell	-0.00104481192386592
DB00997	Doxorubicin	DOID:2671	Carcinoma, Transitional Cell	-0.00104612528054119
DB03733	ethylene dichloride	DOID:3172	Adenoma	-0.00104664056784851
DB00925	Phenoxybenzamine	DOID:1040	Leukemia, Lymphocytic, Chronic, B-Cell	-0.00105751402959708
DB12418	Saccharin	DOID:2671	Carcinoma, Transitional Cell	-0.00105882497992162
DB00126	Ascorbic Acid	DOID:139	Papilloma	-0.00107511795367354
DB01206	Lomustine	DOID:3070	Glioma	-0.00107779681861563
DB01174	Phenobarbital	DOID:2671	Carcinoma, Transitional Cell	-0.00108781415238779
DB00428	Streptozocin	DOID:5485	Sarcoma, Synovial	-0.00109699695782099
DB00328	Indomethacin	DOID:3355	Fibrosarcoma	-0.00111727183582962
DB00252	Phenytoin	DOID:1040	Leukemia, Lymphocytic, Chronic, B-Cell	-0.00112709146553622
DB00495	Zidovudine	DOID:8632	Sarcoma, Kaposi	-0.00113834150390261
DB01390	Sodium Bicarbonate	DOID:139	Papilloma	-0.00114036763075989
DB00291	Chlorambucil	DOID:2671	Carcinoma, Transitional Cell	-0.00114203814964158
DB00822	Disulfiram	DOID:1040	Leukemia, Lymphocytic, Chronic, B-Cell	-0.00114264042022828
DB00291	Chlorambucil	DOID:1040	Leukemia, Lymphocytic, Chronic, B-Cell	-0.00114761736075851
DB06767	Ammonium Chloride	DOID:139	Papilloma	-0.0011498224788303
DB00481	Raloxifene Hydrochloride	DOID:2671	Carcinoma, Transitional Cell	-0.00116226922269542
DB00277	Theophylline	DOID:1040	Leukemia, Lymphocytic, Chronic, B-Cell	-0.00116806569120481
DB11091	Hydrogen Peroxide	DOID:139	Papilloma	-0.00117457442497794
DB01393	Bezafibrate	DOID:1040	Leukemia, Lymphocytic, Chronic, B-Cell	-0.00118470543593492
DB00290	Bleomycin	DOID:8632	Sarcoma, Kaposi	-0.001189428230487
DB12298	5-hydroxymethylfurfural	DOID:139	Papilloma	-0.00118961743530458
DB02994	Cacodylic Acid	DOID:139	Papilloma	-0.00120255382591092
DB00993	Azathioprine	DOID:2513	Carcinoma, Basal Cell	-0.00120663823361414
DB01483	Barbital	DOID:139	Papilloma	-0.00122690964047561
DB04572	Thiotepa	DOID:3070	Glioma	-0.00123328825854487
DB00181	Baclofen	DOID:2671	Carcinoma, Transitional Cell	-0.00123755934985942
DB00741	Hydrocortisone	DOID:1040	Leukemia, Lymphocytic, Chronic, B-Cell	-0.00127473070967539
DB01181	Ifosfamide	DOID:5485	Sarcoma, Synovial	-0.0012769078747348
DB12662	naveglitazar	DOID:3355	Fibrosarcoma	-0.00128715304294542
DB00309	Vindesine	DOID:2671	Carcinoma, Transitional Cell	-0.0012935815629377
DB01592	Iron	DOID:139	Papilloma	-0.00129960590387766
DB00515	Cisplatin	DOID:5485	Sarcoma, Synovial	-0.00130255339255702
DB00997	Doxorubicin	DOID:2513	Carcinoma, Basal Cell	-0.00130457919886387
DB00541	Vincristine	DOID:8632	Sarcoma, Kaposi	-0.00131284182077776
DB00635	Prednisone	DOID:2671	Carcinoma, Transitional Cell	-0.00132108361634483
DB01083	Orlistat	DOID:1040	Leukemia, Lymphocytic, Chronic, B-Cell	-0.00132892275294938
DB12418	Saccharin	DOID:139	Papilloma	-0.00133596692866227
DB00570	Vinblastine	DOID:8632	Sarcoma, Kaposi	-0.00134243049207811
DB00997	Doxorubicin	DOID:8632	Sarcoma, Kaposi	-0.00136055704039258
DB09096	Benzoyl Peroxide	DOID:139	Papilloma	-0.00138197595407012
DB08633	O-(Chloroacetylcarbamoyl)fumagillol	DOID:2671	Carcinoma, Transitional Cell	-0.00138913469422127
DB03783	Phenacetin	DOID:2671	Carcinoma, Transitional Cell	-0.00139510064581459
DB04365	Arecoline	DOID:2513	Carcinoma, Basal Cell	-0.00140601608131405
DB06510	muraglitazar	DOID:2671	Carcinoma, Transitional Cell	-0.00142066888724731
DB04365	Arecoline	DOID:139	Papilloma	-0.00142470411178529
DB04572	Thiotepa	DOID:2671	Carcinoma, Transitional Cell	-0.00146742119446905
DB01248	Docetaxel	DOID:1967	Leiomyosarcoma	-0.00147586761368297
DB08809	Dichloroacetic Acid	DOID:139	Papilloma	-0.00148025723387248
DB00541	Vincristine	DOID:5485	Sarcoma, Synovial	-0.00149518362927307
DB00997	Doxorubicin	DOID:5485	Sarcoma, Synovial	-0.00154289884873245
DB00970	Dactinomycin	DOID:1967	Leiomyosarcoma	-0.0015511190689538
DB01229	Paclitaxel	DOID:1967	Leiomyosarcoma	-0.00155241480718394
DB00773	Etoposide	DOID:5485	Sarcoma, Synovial	-0.00156363462764716
DB00531	Cyclophosphamide	DOID:1967	Leiomyosarcoma	-0.00159436723126677
DB01181	Ifosfamide	DOID:1967	Leiomyosarcoma	-0.00166760619168194
DB01132	Pioglitazone	DOID:139	Papilloma	-0.001673708873616
DB00945	Aspirin	DOID:1967	Leiomyosarcoma	-0.00167565922946541
DB00812	Phenylbutazone	DOID:139	Papilloma	-0.0016877187879373
DB00515	Cisplatin	DOID:1967	Leiomyosarcoma	-0.0016932517094713
DB06510	muraglitazar	DOID:139	Papilloma	-0.00169781083590891
DB09110	Mesna	DOID:1967	Leiomyosarcoma	-0.00178092318965306
DB00958	Carboplatin	DOID:1967	Leiomyosarcoma	-0.00180762224029007
DB00541	Vincristine	DOID:1967	Leiomyosarcoma	-0.00188588194613316
DB00997	Doxorubicin	DOID:1967	Leiomyosarcoma	-0.00193359716569558
DB00773	Etoposide	DOID:1967	Leiomyosarcoma	-0.00195433294493891
DB03843	Formaldehyde	DOID:1967	Leiomyosarcoma	-0.00199072715182478
DB00851	Dacarbazine	DOID:1967	Leiomyosarcoma	-0.00207101700036784
DB00853	Temozolomide	DOID:3071	Gliosarcoma	-0.00209623370238545
DB04944	acadesine	DOID:1040	Leukemia, Lymphocytic, Chronic, B-Cell	-0.00210819733366913
DB00531	Cyclophosphamide	DOID:3071	Gliosarcoma	-0.0021198301299412
DB00309	Vindesine	DOID:1967	Leiomyosarcoma	-0.00218105344801706
DB00635	Prednisone	DOID:1967	Leiomyosarcoma	-0.00220855550141395
DB00262	Carmustine	DOID:3071	Gliosarcoma	-0.00230607438378694
DB04690	Camptothecin	DOID:3071	Gliosarcoma	-0.00234850176286069
DB07706	2-hydroxyestradiol	DOID:299	Adenocarcinoma	-0.00279107273793721
DB00590	Doxazosin	DOID:127	Choroid Neoplasms	-0.00359292682928204
DB11648	afuresertib	DOID:0060060	Lymphoma, Non-Hodgkin	-0.00422814039233349
DB11648	afuresertib	DOID:8543	Hodgkin Disease	-0.00442233342433742
DB11648	afuresertib	DOID:9538	Multiple Myeloma	-0.0060037962219844
DB01708	Dehydroepiandrosterone	DOID:299	Adenocarcinoma	-0.00792424562128294
DB01708	Dehydroepiandrosterone	DOID:11612	Polycystic Ovary Syndrome	-0.00805032670857336
DB13811	oblimersen	DOID:707	Lymphoma, B-Cell	-0.00819154403331028
DB06810	Plicamycin	DOID:3247	Rhabdomyosarcoma	-0.00819553781759982
DB13811	oblimersen	DOID:9538	Multiple Myeloma	-0.00853793065444467
DB00281	Lidocaine	DOID:0060060	Lymphoma, Non-Hodgkin	-0.00877167237379755
DB00594	Amiloride	DOID:2671	Carcinoma, Transitional Cell	-0.0088840572901441
DB00470	Dronabinol	DOID:3070	Glioma	-0.00939599141820846
DB01698	Rutin	DOID:9538	Multiple Myeloma	-0.0094199712380079
DB13811	oblimersen	DOID:1040	Leukemia, Lymphocytic, Chronic, B-Cell	-0.00992740224791165
DB00742	Mannitol	DOID:3070	Glioma	-0.010045145540828
DB06444	HU 211	DOID:3070	Glioma	-0.0106310155069564
DB06595	midostaurin	DOID:9119	Leukemia, Myeloid, Acute	-0.0110460609979793
DB01373	Calcium	DOID:8552	Leukemia, Myelogenous, Chronic, BCR-ABL Positive	-0.0116552839425473
DB00196	Fluconazole	DOID:3068	Glioblastoma	-0.012239827890171
DB01373	Calcium	DOID:0060060	Lymphoma, Non-Hodgkin	-0.0127344469926165
DB06595	midostaurin	DOID:349	Carcinoma, Signet Ring Cell	-0.0127854298954599
DB08882	Linagliptin	DOID:5119	Ovarian Cysts	-0.0137832572811664
DB00681	Amphotericin B	DOID:3068	Glioblastoma	-0.0141013984883732
DB02424	geldanamycin	DOID:3068	Glioblastoma	-0.0153477606411321
DB02901	Dihydrotestosterone	DOID:11612	Polycystic Ovary Syndrome	-0.0159739151306042
DB00338	Omeprazole	DOID:9206	Barrett Esophagus	-0.0162541566079944
DB01177	Idarubicin	DOID:0060058	Lymphoma	-0.0165826584382448
DB01177	Idarubicin	DOID:0060060	Lymphoma, Non-Hodgkin	-0.0168644930528361
DB01177	Idarubicin	DOID:9119	Leukemia, Myeloid, Acute	-0.0175798276742666
DB01100	Pimozide	DOID:299	Adenocarcinoma	-0.0176317163797093
DB01177	Idarubicin	DOID:9538	Multiple Myeloma	-0.0186401488823413
DB15304	Carrageenan	DOID:3355	Fibrosarcoma	-0.0186570009359237
DB00352	Thioguanine	DOID:9119	Leukemia, Myeloid, Acute	-0.0196670959495646
DB06536	tesaglitazar	DOID:255	Hemangioma	-0.0199777417764946
DB00352	Thioguanine	DOID:1037	Leukemia, Lymphoid	-0.0203979764700768
DB06536	tesaglitazar	DOID:3355	Fibrosarcoma	-0.0210134445160704
DB06728	aniline	DOID:4235	Sarcoma	-0.0237686889249432
DB01759	kojic acid	DOID:3172	Adenoma	-0.025355244431675
DB01162	Terazosin	DOID:2671	Carcinoma, Transitional Cell	-0.0260369581860724
DB08901	ponatinib	DOID:8552	Leukemia, Myelogenous, Chronic, BCR-ABL Positive	-0.0279322979652817
DB12874	quizartinib	DOID:9119	Leukemia, Myeloid, Acute	-0.0287274935583845
DB00884	Risedronic Acid	DOID:2645	Mesothelioma	-0.0289133884892137
DB00050	cetrorelix	DOID:9538	Multiple Myeloma	-0.029380113578579
DB09350	Piperonyl Butoxide	DOID:3172	Adenoma	-0.0295759818866424
DB08901	ponatinib	DOID:9119	Leukemia, Myeloid, Acute	-0.0297267956369445
DB04815	Clioquinol	DOID:9119	Leukemia, Myeloid, Acute	-0.0311162727296773
DB11919	O(6)-benzylguanine	DOID:3070	Glioma	-0.0323732742878085
DB00443	Betamethasone	DOID:255	Hemangioma	-0.0328237577372373
DB05088	tetrathiomolybdate	DOID:2645	Mesothelioma	-0.033531220599652
DB00724	Imiquimod	DOID:255	Hemangioma	-0.0338249055400338
DB04942	tamibarotene	DOID:9538	Multiple Myeloma	-0.03437847861071
DB00724	Imiquimod	DOID:2513	Carcinoma, Basal Cell	-0.0351516004983782
DB00724	Imiquimod	DOID:8632	Sarcoma, Kaposi	-0.0352075783398394
DB11752	bryostatin 1	DOID:0060060	Lymphoma, Non-Hodgkin	-0.0368046260963442
DB11467	Thiostrepton	DOID:9538	Multiple Myeloma	-0.0376696745505249
DB01073	fludarabine	DOID:9119	Leukemia, Myeloid, Acute	-0.0394197711825608
DB11752	bryostatin 1	DOID:1040	Leukemia, Lymphocytic, Chronic, B-Cell	-0.0399697535195961
DB01073	fludarabine	DOID:1037	Leukemia, Lymphoid	-0.0401506517030171
DB01073	fludarabine	DOID:1040	Leukemia, Lymphocytic, Chronic, B-Cell	-0.0418695639842503
DB00254	Doxycycline	DOID:0060058	Lymphoma	-0.0428782933763603
DB06179	darinaparsin	DOID:8543	Hodgkin Disease	-0.0476954941497913
DB06179	darinaparsin	DOID:9538	Multiple Myeloma	-0.0492769569475244
DB04106	fotemustine	DOID:3068	Glioblastoma	-0.0497770054678704
DB04106	fotemustine	DOID:3070	Glioma	-0.0527051164201921
DB09199	netoglitazone	DOID:9538	Multiple Myeloma	-0.0605890822359607
