# Supplementary material for: DDCM: A Computational Strategy for Drug Repositioning Based on Support-Vector Regression Algorithm
Source: Int J Mol Sci. 2024 May 12;25(10):5267. doi: 10.3390/ijms25105267 (PMC11121335; doi:10.3390/ijms25105267)
Supplement: Supplementary file 1 [file ijms-25-05267-s001.zip › File S4/1_c04.588_CorScore/pituitary cancer_score.csv]

DrugBankID	DrugName	DOID	DiseaseName	score
0.0100659769456634	0.0143665155558619
DB01357	Mestranol	DOID:3172	Adenoma	0.579600495386355
DB00947	Fulvestrant	DOID:769	Neuroblastoma	0.299621638207269
DB09350	Piperonyl Butoxide	DOID:3172	Adenoma	0.241857262085983
DB00422	Methylphenidate	DOID:687	Hepatoblastoma	0.226700675815205
DB01100	Pimozide	DOID:299	Adenocarcinoma	0.187930736988803
DB00050	cetrorelix	DOID:9538	Multiple Myeloma	0.179189164371117
DB00909	Zonisamide	DOID:9538	Multiple Myeloma	0.178209548771387
DB08804	Nandrolone Decanoate	DOID:255	Hemangioma	0.171033235006813
DB00443	Betamethasone	DOID:255	Hemangioma	0.168241887760509
DB08889	carfilzomib	DOID:9538	Multiple Myeloma	0.149853890732074
DB01698	Rutin	DOID:9538	Multiple Myeloma	0.124680850028972
DB00338	Omeprazole	DOID:9206	Barrett Esophagus	0.120592042420511
DB00014	Goserelin	DOID:127	Choroid Neoplasms	0.116661212744414
DB00421	Spironolactone	DOID:11612	Polycystic Ovary Syndrome	0.109918352559063
DB08882	Linagliptin	DOID:5119	Ovarian Cysts	0.108058098163971
DB06810	Plicamycin	DOID:3247	Rhabdomyosarcoma	0.0995381684169382
DB01406	Danazol	DOID:3172	Adenoma	0.0927443639185585
DB01708	Dehydroepiandrosterone	DOID:11612	Polycystic Ovary Syndrome	0.0924212777290868
DB01217	Anastrozole	DOID:299	Adenocarcinoma	0.0897367165875353
DB06732	beta-Naphthoflavone	DOID:3172	Adenoma	0.0868535236695396
DB00571	Propranolol	DOID:255	Hemangioma	0.086141894800851
DB01420	Testosterone Propionate	DOID:11612	Polycystic Ovary Syndrome	0.0831987817442764
DB09054	idelalisib	DOID:1037	Leukemia, Lymphoid	0.0802530245015785
DB15334	biochanin A	DOID:3068	Glioblastoma	0.0794055315868147
DB08868	Fingolimod Hydrochloride	DOID:8552	Leukemia, Myelogenous, Chronic, BCR-ABL Positive	0.0782811057197192
DB00863	Ranitidine	DOID:9206	Barrett Esophagus	0.0765870891240596
DB00480	Lenalidomide	DOID:9538	Multiple Myeloma	0.0755871768495076
DB00441	gemcitabine	DOID:4552	Carcinoma, Large Cell	0.0704957188230892
DB00515	Cisplatin	DOID:4552	Carcinoma, Large Cell	0.0703871959037582
DB00531	Cyclophosphamide	DOID:4552	Carcinoma, Large Cell	0.0703231207484131
DB00171	Adenosine Triphosphate	DOID:4552	Carcinoma, Large Cell	0.0703034093753544
DB00361	Vinorelbine	DOID:4552	Carcinoma, Large Cell	0.0702266183644992
DB01229	Paclitaxel	DOID:4552	Carcinoma, Large Cell	0.0702243522041812
DB01181	Ifosfamide	DOID:4552	Carcinoma, Large Cell	0.0701300276344534
DB00480	Lenalidomide	DOID:707	Lymphoma, B-Cell	0.0699048477299358
DB06809	plerixafor octahydrochloride	DOID:3068	Glioblastoma	0.0698102741170017
DB00717	Norethindrone	DOID:3172	Adenoma	0.0642908360365823
DB06412	Oxymetholone	DOID:9119	Leukemia, Myeloid, Acute	0.0632229343339797
DB01406	Danazol	DOID:127	Choroid Neoplasms	0.0630660987175443
DB00480	Lenalidomide	DOID:0060060	Lymphoma, Non-Hodgkin	0.0603860305233778
DB01169	Arsenic Trioxide	DOID:8864	Leukemia, Monocytic, Acute	0.0589443274405264
DB00987	Cytarabine	DOID:8864	Leukemia, Monocytic, Acute	0.0586427788001858
DB06536	tesaglitazar	DOID:255	Hemangioma	0.0567081554150173
DB07706	2-hydroxyestradiol	DOID:299	Adenocarcinoma	0.0557955068487072
DB00742	Mannitol	DOID:3070	Glioma	0.0555093836288972
DB04106	fotemustine	DOID:3070	Glioma	0.0546787173380222
DB04944	acadesine	DOID:1040	Leukemia, Lymphocytic, Chronic, B-Cell	0.0519889742582466
DB01095	Fluvastatin	DOID:9538	Multiple Myeloma	0.0517549274455214
DB11752	bryostatin 1	DOID:1040	Leukemia, Lymphocytic, Chronic, B-Cell	0.0499368932095974
DB06412	Oxymetholone	DOID:9538	Multiple Myeloma	0.0496681809362578
DB01356	Lithium	DOID:255	Hemangioma	0.04964201387002
DB00627	Niacin	DOID:9119	Leukemia, Myeloid, Acute	0.0485310407496497
DB01394	Colchicine	DOID:9538	Multiple Myeloma	0.0482834018221453
DB01590	Everolimus	DOID:169	Neuroendocrine Tumors	0.0472889220030025
DB01268	Sunitinib	DOID:169	Neuroendocrine Tumors	0.0470735519132419
DB00958	Carboplatin	DOID:169	Neuroendocrine Tumors	0.0469374308974019
DB01229	Paclitaxel	DOID:169	Neuroendocrine Tumors	0.0468136478444473
DB00396	Progesterone	DOID:11612	Polycystic Ovary Syndrome	0.0455669001824122
DB11135	Selenium	DOID:11612	Polycystic Ovary Syndrome	0.0455569586058647
DB00158	Folic Acid	DOID:11612	Polycystic Ovary Syndrome	0.0455402279288414
DB00331	Metformin	DOID:11612	Polycystic Ovary Syndrome	0.0455161387116373
DB00143	Glutathione	DOID:11612	Polycystic Ovary Syndrome	0.0454515392965685
DB00126	Ascorbic Acid	DOID:11612	Polycystic Ovary Syndrome	0.0453067323479857
DB00977	Ethinyl Estradiol	DOID:11612	Polycystic Ovary Syndrome	0.0452788545048099
DB04539	glyphosate	DOID:11612	Polycystic Ovary Syndrome	0.0452215454205733
DB13178	Inositol	DOID:11612	Polycystic Ovary Syndrome	0.0451978010217464
DB00197	Troglitazone	DOID:11612	Polycystic Ovary Syndrome	0.0451941345665519
DB01393	Bezafibrate	DOID:11612	Polycystic Ovary Syndrome	0.0451063221063167
DB09110	Mesna	DOID:4235	Sarcoma	0.0450911008345166
DB00641	Simvastatin	DOID:11612	Polycystic Ovary Syndrome	0.0450308959974158
DB01593	Zinc	DOID:11612	Polycystic Ovary Syndrome	0.0449845612035811
DB01006	Letrozole	DOID:11612	Polycystic Ovary Syndrome	0.044965468851246
DB00851	Dacarbazine	DOID:4235	Sarcoma	0.0449044210417749
DB00624	Testosterone	DOID:11612	Polycystic Ovary Syndrome	0.0448671765013257
DB00412	Rosiglitazone	DOID:11612	Polycystic Ovary Syndrome	0.0448660932231473
DB01083	Orlistat	DOID:11612	Polycystic Ovary Syndrome	0.0448548814975692
DB00445	Epirubicin	DOID:4235	Sarcoma	0.0448260075992222
DB00773	Etoposide	DOID:4235	Sarcoma	0.0448189613727578
DB00499	Flutamide	DOID:11612	Polycystic Ovary Syndrome	0.0448157758105325
DB00650	Leucovorin	DOID:4235	Sarcoma	0.0448099634267699
DB00227	Lovastatin	DOID:4235	Sarcoma	0.0447695289248545
DB00309	Vindesine	DOID:4235	Sarcoma	0.0447654935524249
DB00603	Medroxyprogesterone Acetate	DOID:4235	Sarcoma	0.0447616517521163
DB00428	Streptozocin	DOID:4235	Sarcoma	0.0447458441288231
DB00544	Fluorouracil	DOID:4235	Sarcoma	0.0447209170323058
DB05109	Trabectedin	DOID:4235	Sarcoma	0.0447042605404554
DB00997	Doxorubicin	DOID:4235	Sarcoma	0.0446986750766174
DB11672	Curcumin	DOID:4235	Sarcoma	0.0446275942073123
DB04839	Cyproterone Acetate	DOID:11612	Polycystic Ovary Syndrome	0.0446176697947688
DB00917	Dinoprostone	DOID:4235	Sarcoma	0.0445641153811351
DB00515	Cisplatin	DOID:4235	Sarcoma	0.0445536972142495
DB00563	Methotrexate	DOID:4235	Sarcoma	0.0445430030156978
DB00958	Carboplatin	DOID:4235	Sarcoma	0.0445146365658766
DB01248	Docetaxel	DOID:4235	Sarcoma	0.0444966931812543
DB00531	Cyclophosphamide	DOID:4235	Sarcoma	0.0444896220580785
DB00928	Azacitidine	DOID:4235	Sarcoma	0.0444412124151888
DB01211	Clarithromycin	DOID:9538	Multiple Myeloma	0.0444161316112835
DB01229	Paclitaxel	DOID:4235	Sarcoma	0.0443908535128278
DB01181	Ifosfamide	DOID:4235	Sarcoma	0.0442965289436143
DB01708	Dehydroepiandrosterone	DOID:299	Adenocarcinoma	0.0440761195009718
DB11094	Vitamin D	DOID:2512	Basal Cell Nevus Syndrome	0.0437207447521127
DB08828	HhAntag691	DOID:2512	Basal Cell Nevus Syndrome	0.0435933493091429
DB00780	Phenelzine	DOID:255	Hemangioma	0.0420536235406117
DB03057	Malondialdehyde	DOID:11612	Polycystic Ovary Syndrome	0.0418906099144869
DB12445	nitroaspirin	DOID:9206	Barrett Esophagus	0.041830435339651
DB00635	Prednisone	DOID:255	Hemangioma	0.0417287697009817
DB00755	Tretinoin	DOID:9206	Barrett Esophagus	0.0414275214717455
DB00993	Azathioprine	DOID:255	Hemangioma	0.0412364491109895
DB00898	Ethanol	DOID:255	Hemangioma	0.0411588456896673
DB00860	Prednisolone	DOID:255	Hemangioma	0.0409856448378285
DB09054	idelalisib	DOID:0060058	Lymphoma	0.0394063062710622
DB11752	bryostatin 1	DOID:0060060	Lymphoma, Non-Hodgkin	0.0384097414267957
DB00583	Carnitine	DOID:0060060	Lymphoma, Non-Hodgkin	0.0383967424208149
DB00997	Doxorubicin	DOID:8632	Sarcoma, Kaposi	0.0379409072625977
DB00290	Bleomycin	DOID:8632	Sarcoma, Kaposi	0.0376794678157566
DB00541	Vincristine	DOID:8632	Sarcoma, Kaposi	0.0375992352984776
DB01041	Thalidomide	DOID:8632	Sarcoma, Kaposi	0.0374702768158085
DB00570	Vinblastine	DOID:8632	Sarcoma, Kaposi	0.0373645224946485
DB00495	Zidovudine	DOID:8632	Sarcoma, Kaposi	0.0373637455481868
DB01136	Carvedilol	DOID:3070	Glioma	0.0365193836033395
DB08059	Wortmannin	DOID:299	Adenocarcinoma	0.0350363414254412
DB04106	fotemustine	DOID:3068	Glioblastoma	0.0349635416067985
DB15304	Carrageenan	DOID:3355	Fibrosarcoma	0.0349026948292558
DB01420	Testosterone Propionate	DOID:299	Adenocarcinoma	0.0348536235153136
DB00603	Medroxyprogesterone Acetate	DOID:3319	Lymphangioleiomyomatosis	0.0343370237931618
DB00997	Doxorubicin	DOID:3347	Neoplasms, Bone Tissue	0.0341776517751395
DB00531	Cyclophosphamide	DOID:3347	Neoplasms, Bone Tissue	0.033968598756256
DB00541	Vincristine	DOID:3347	Neoplasms, Bone Tissue	0.0338359798111171
DB01138	Sulfinpyrazone	DOID:9538	Multiple Myeloma	0.0334659307656016
DB01759	kojic acid	DOID:3172	Adenoma	0.0331731827389119
DB06536	tesaglitazar	DOID:3355	Fibrosarcoma	0.032954185713153
DB02901	Dihydrotestosterone	DOID:11612	Polycystic Ovary Syndrome	0.0313913370365566
DB00890	Dienestrol	DOID:299	Adenocarcinoma	0.0313058962456008
DB00727	Nitroglycerin	DOID:4928	Cholangiocarcinoma	0.0303581374571854
DB00806	Pentoxifylline	DOID:1037	Leukemia, Lymphoid	0.0296091172569036
DB12025	triptolide	DOID:9119	Leukemia, Myeloid, Acute	0.0295914052227122
DB11616	pirarubicin	DOID:9119	Leukemia, Myeloid, Acute	0.0295526169778147
DB01177	Idarubicin	DOID:9119	Leukemia, Myeloid, Acute	0.0294594054795163
DB00780	Phenelzine	DOID:3172	Adenoma	0.0294290791185251
DB00635	Prednisone	DOID:1037	Leukemia, Lymphoid	0.0294285731387803
DB00746	Deferoxamine	DOID:9119	Leukemia, Myeloid, Acute	0.029422424799691
DB01005	Hydroxyurea	DOID:1037	Leukemia, Lymphoid	0.0293732015054824
DB01582	Sulfamethazine	DOID:3172	Adenoma	0.0293602216247222
DB04572	Thiotepa	DOID:1037	Leukemia, Lymphoid	0.0293540025951029
DB01204	Mitoxantrone	DOID:1037	Leukemia, Lymphoid	0.0293366442465995
DB00997	Doxorubicin	DOID:1037	Leukemia, Lymphoid	0.0293123270500242
DB03496	alvocidib	DOID:1037	Leukemia, Lymphoid	0.0292710691759984
DB09110	Mesna	DOID:769	Neuroblastoma	0.0292097587751505
DB00126	Ascorbic Acid	DOID:1037	Leukemia, Lymphoid	0.0292011754472816
DB00842	Oxazepam	DOID:3172	Adenoma	0.0291971370492301
DB00773	Etoposide	DOID:9119	Leukemia, Myeloid, Acute	0.0291966400954582
DB00635	Prednisone	DOID:9119	Leukemia, Myeloid, Acute	0.0291925998870742
DB00515	Cisplatin	DOID:1037	Leukemia, Lymphoid	0.0291673491866455
DB12116	epigallocatechin gallate	DOID:3172	Adenoma	0.0291605542734685
DB00242	Cladribine	DOID:1037	Leukemia, Lymphoid	0.0291581431242751
DB01169	Arsenic Trioxide	DOID:1037	Leukemia, Lymphoid	0.0291580772583337
DB00563	Methotrexate	DOID:1037	Leukemia, Lymphoid	0.0291566549885624
DB00554	Piroxicam	DOID:3172	Adenoma	0.0291514073479896
DB00603	Medroxyprogesterone Acetate	DOID:9119	Leukemia, Myeloid, Acute	0.0291393304727138
DB01005	Hydroxyurea	DOID:9119	Leukemia, Myeloid, Acute	0.0291372282536669
DB01234	Dexamethasone	DOID:9119	Leukemia, Myeloid, Acute	0.0291360735159916
DB01174	Phenobarbital	DOID:3172	Adenoma	0.0291321226360069
DB00291	Chlorambucil	DOID:1037	Leukemia, Lymphoid	0.029120536150839
DB01030	Topotecan	DOID:769	Neuroblastoma	0.0291127563379527
DB00712	Flurbiprofen	DOID:3172	Adenoma	0.0291116100936343
DB00136	Calcitriol	DOID:1037	Leukemia, Lymphoid	0.0291105442376871
DB00158	Folic Acid	DOID:3172	Adenoma	0.0291103231693946
DB00531	Cyclophosphamide	DOID:1037	Leukemia, Lymphoid	0.0291032740315677
DB01204	Mitoxantrone	DOID:9119	Leukemia, Myeloid, Acute	0.0291006709948098
DB00997	Doxorubicin	DOID:9119	Leukemia, Myeloid, Acute	0.0290763537989824
DB00603	Medroxyprogesterone Acetate	DOID:3172	Adenoma	0.0290509558655003
DB03843	Formaldehyde	DOID:3172	Adenoma	0.0290481726864012
DB01234	Dexamethasone	DOID:3172	Adenoma	0.0290476989074369
DB04690	Camptothecin	DOID:1037	Leukemia, Lymphoid	0.0290450053819365
DB03496	alvocidib	DOID:9119	Leukemia, Myeloid, Acute	0.0290350959246262
DB08895	tofacitinib	DOID:3172	Adenoma	0.0290298870550579
DB00437	Allopurinol	DOID:1037	Leukemia, Lymphoid	0.0290268744764936
DB00851	Dacarbazine	DOID:769	Neuroblastoma	0.0290230789816482
DB01229	Paclitaxel	DOID:1037	Leukemia, Lymphoid	0.029004505486722
DB04930	Permethrin	DOID:3172	Adenoma	0.0289877426239759
DB00328	Indomethacin	DOID:9119	Leukemia, Myeloid, Acute	0.0289748577415851
DB00541	Vincristine	DOID:1037	Leukemia, Lymphoid	0.0289706550866795
DB00586	Diclofenac	DOID:769	Neuroblastoma	0.0289666327291635
DB00276	Amsacrine	DOID:9119	Leukemia, Myeloid, Acute	0.0289524949630233
DB00755	Tretinoin	DOID:9119	Leukemia, Myeloid, Acute	0.0289473524729608
DB00773	Etoposide	DOID:769	Neuroblastoma	0.0289376193143018
DB00242	Cladribine	DOID:9119	Leukemia, Myeloid, Acute	0.0289221698729233
DB01169	Arsenic Trioxide	DOID:9119	Leukemia, Myeloid, Acute	0.0289221040072706
DB00563	Methotrexate	DOID:9119	Leukemia, Myeloid, Acute	0.0289206817373021
DB11672	Curcumin	DOID:3172	Adenoma	0.0289168983207492
DB14513	Magnesium	DOID:3172	Adenoma	0.0289146289332936
DB12429	2-(2-chloro-4-iodophenylamino)-N-cyclopropylmethoxy-3,4-difluorobenzamide	DOID:9119	Leukemia, Myeloid, Acute	0.028911115778237
DB01008	Busulfan	DOID:9119	Leukemia, Myeloid, Acute	0.0289102980061723
DB01188	Ciclopirox	DOID:9119	Leukemia, Myeloid, Acute	0.0289085420634313
DB00188	Bortezomib	DOID:9119	Leukemia, Myeloid, Acute	0.0288976476252047
DB00958	Carboplatin	DOID:9119	Leukemia, Myeloid, Acute	0.0288923152869997
DB00328	Indomethacin	DOID:3172	Adenoma	0.0288864831338528
DB00309	Vindesine	DOID:769	Neuroblastoma	0.0288841514928717
DB00523	Alitretinoin	DOID:9119	Leukemia, Myeloid, Acute	0.0288784979494069
DB00608	Chloroquine	DOID:9119	Leukemia, Myeloid, Acute	0.0288778937473646
DB00136	Calcitriol	DOID:9119	Leukemia, Myeloid, Acute	0.0288745709865929
DB01248	Docetaxel	DOID:9119	Leukemia, Myeloid, Acute	0.0288743719029599
DB00531	Cyclophosphamide	DOID:9119	Leukemia, Myeloid, Acute	0.028867300780143
DB11082	Coal Tar	DOID:3172	Adenoma	0.0288658246243785
DB00812	Phenylbutazone	DOID:9119	Leukemia, Myeloid, Acute	0.0288624491830614
DB01262	Decitabine	DOID:9119	Leukemia, Myeloid, Acute	0.0288615256603723
DB00398	Sorafenib	DOID:9119	Leukemia, Myeloid, Acute	0.0288601683034913
DB04572	Thiotepa	DOID:769	Neuroblastoma	0.0288590085624288
DB00987	Cytarabine	DOID:1037	Leukemia, Lymphoid	0.0288565286188964
DB00945	Aspirin	DOID:3172	Adenoma	0.0288537523649363
DB00197	Troglitazone	DOID:9119	Leukemia, Myeloid, Acute	0.0288526044158311
DB08398	2-amino-1-methyl-6-phenylimidazo(4,5-b)pyridine	DOID:3172	Adenoma	0.0288326916267891
DB00982	Isotretinoin	DOID:769	Neuroblastoma	0.028831142038594
DB00928	Azacitidine	DOID:9119	Leukemia, Myeloid, Acute	0.0288188911365749
DB00997	Doxorubicin	DOID:769	Neuroblastoma	0.0288173330176068
DB08865	Crizotinib	DOID:9119	Leukemia, Myeloid, Acute	0.0288145670589411
DB00437	Allopurinol	DOID:9119	Leukemia, Myeloid, Acute	0.0287909012254439
DB00927	Famotidine	DOID:3172	Adenoma	0.0287740544481721
DB01229	Paclitaxel	DOID:9119	Leukemia, Myeloid, Acute	0.0287685322350255
DB13178	Inositol	DOID:3172	Adenoma	0.0287678962615714
DB01393	Bezafibrate	DOID:9119	Leukemia, Myeloid, Acute	0.0287647919551652
DB02994	Cacodylic Acid	DOID:3172	Adenoma	0.028752271696921
DB00277	Theophylline	DOID:1037	Leukemia, Lymphoid	0.0287498645563304
DB00541	Vincristine	DOID:9119	Leukemia, Myeloid, Acute	0.0287346818339315
DB00995	Auranofin	DOID:3172	Adenoma	0.0287285006063288
DB00996	Gabapentin	DOID:3172	Adenoma	0.0287241141551149
DB11094	Vitamin D	DOID:9119	Leukemia, Myeloid, Acute	0.0287129932756602
DB00482	Celecoxib	DOID:769	Neuroblastoma	0.0286842141875954
DB01393	Bezafibrate	DOID:3172	Adenoma	0.0286764173469312
DB01181	Ifosfamide	DOID:9119	Leukemia, Myeloid, Acute	0.0286742076647251
DB00515	Cisplatin	DOID:769	Neuroblastoma	0.0286723551545861
DB01169	Arsenic Trioxide	DOID:769	Neuroblastoma	0.0286630832255388
DB01065	Melatonin	DOID:3172	Adenoma	0.0286618038661499
DB01008	Busulfan	DOID:769	Neuroblastoma	0.0286512772245249
DB00188	Bortezomib	DOID:769	Neuroblastoma	0.0286386268428626
DB00958	Carboplatin	DOID:769	Neuroblastoma	0.028633294506187
DB00762	Irinotecan	DOID:9119	Leukemia, Myeloid, Acute	0.0286316511520041
DB00987	Cytarabine	DOID:9119	Leukemia, Myeloid, Acute	0.0286205553674727
DB09276	Gold Sodium Thiomalate	DOID:3172	Adenoma	0.0286205349034771
DB01042	Melphalan	DOID:769	Neuroblastoma	0.0286136269445197
DB00531	Cyclophosphamide	DOID:769	Neuroblastoma	0.028608279998642
DB01041	Thalidomide	DOID:9119	Leukemia, Myeloid, Acute	0.028605723351146
DB01262	Decitabine	DOID:769	Neuroblastoma	0.0286025048788652
DB00197	Troglitazone	DOID:769	Neuroblastoma	0.028593583635332
DB00252	Phenytoin	DOID:769	Neuroblastoma	0.0285597078498942
DB08865	Crizotinib	DOID:769	Neuroblastoma	0.0285555462777769
DB00898	Ethanol	DOID:3172	Adenoma	0.0285343012672877
DB00605	Sulindac	DOID:3172	Adenoma	0.0285214748141577
DB09073	palbociclib	DOID:9119	Leukemia, Myeloid, Acute	0.0285197318217071
DB00541	Vincristine	DOID:769	Neuroblastoma	0.0284756610537167
DB00860	Prednisolone	DOID:9119	Leukemia, Myeloid, Acute	0.028449475023539
DB01181	Ifosfamide	DOID:769	Neuroblastoma	0.0284151868836346
DB00763	Methimazole	DOID:3172	Adenoma	0.0284068786027326
DB09153	Sodium Chloride	DOID:899	Cervical Intraepithelial Neoplasia	0.0284043140324189
DB00694	Daunorubicin	DOID:9119	Leukemia, Myeloid, Acute	0.0283810253209857
DB00762	Irinotecan	DOID:769	Neuroblastoma	0.0283726303717332
DB08809	Dichloroacetic Acid	DOID:3172	Adenoma	0.0283661763524281
DB06510	muraglitazar	DOID:3172	Adenoma	0.028344158130659
DB00175	Pravastatin	DOID:3172	Adenoma	0.0282252729352774
DB00213	Pantoprazole	DOID:9206	Barrett Esophagus	0.0282251496601796
DB11152	Trichloroacetic Acid	DOID:3172	Adenoma	0.0281820203668055
DB12257	Platinum	DOID:769	Neuroblastoma	0.028119732560029
DB00755	Tretinoin	DOID:3308	Carcinoma, Embryonal	0.0279385920104548
DB00531	Cyclophosphamide	DOID:3308	Carcinoma, Embryonal	0.0278585403172158
DB00290	Bleomycin	DOID:3308	Carcinoma, Embryonal	0.0278061538891714
DB00997	Doxorubicin	DOID:2513	Carcinoma, Basal Cell	0.027790620292676
DB00541	Vincristine	DOID:3308	Carcinoma, Embryonal	0.0277259213726388
DB00563	Methotrexate	DOID:2513	Carcinoma, Basal Cell	0.0276349482303378
DB04365	Arecoline	DOID:2513	Carcinoma, Basal Cell	0.027552807007466
DB00570	Vinblastine	DOID:3308	Carcinoma, Embryonal	0.0274912085675679
DB00993	Azathioprine	DOID:2513	Carcinoma, Basal Cell	0.0274145457906733
DB08828	HhAntag691	DOID:2513	Carcinoma, Basal Cell	0.0272998643259048
DB11648	afuresertib	DOID:9538	Multiple Myeloma	0.0268248726196665
DB01033	Mercaptopurine	DOID:1037	Leukemia, Lymphoid	0.0257057834131628
DB09110	Mesna	DOID:3247	Rhabdomyosarcoma	0.0256569846559088
DB00741	Hydrocortisone	DOID:3247	Rhabdomyosarcoma	0.0255131121701682
DB00851	Dacarbazine	DOID:3247	Rhabdomyosarcoma	0.0254703048629327
DB01033	Mercaptopurine	DOID:9119	Leukemia, Myeloid, Acute	0.0254698101617311
DB00970	Dactinomycin	DOID:3247	Rhabdomyosarcoma	0.0253866469778804
DB00773	Etoposide	DOID:3247	Rhabdomyosarcoma	0.025384845194986
DB01204	Mitoxantrone	DOID:3247	Rhabdomyosarcoma	0.025288876094738
DB00997	Doxorubicin	DOID:3247	Rhabdomyosarcoma	0.0252645588981414
DB00755	Tretinoin	DOID:3247	Rhabdomyosarcoma	0.0251355575718569
DB00515	Cisplatin	DOID:3247	Rhabdomyosarcoma	0.0251195810350941
DB11663	2-(1H-indazol-4-yl)-6-(4-methanesulfonylpiperazin-1-ylmethyl)-4-morpholin-4-ylthieno(3,2-d)pyrimidine	DOID:3247	Rhabdomyosarcoma	0.0251113957671631
DB00563	Methotrexate	DOID:3247	Rhabdomyosarcoma	0.0251088868362571
DB01188	Ciclopirox	DOID:3247	Rhabdomyosarcoma	0.0250967471628879
DB00188	Bortezomib	DOID:3247	Rhabdomyosarcoma	0.0250858527241125
DB01042	Melphalan	DOID:3247	Rhabdomyosarcoma	0.0250608528258137
DB00531	Cyclophosphamide	DOID:3247	Rhabdomyosarcoma	0.0250555058787896
DB01262	Decitabine	DOID:3247	Rhabdomyosarcoma	0.0250497307603602
DB14574	Cobalt	DOID:3247	Rhabdomyosarcoma	0.0249429716899877
DB00541	Vincristine	DOID:3247	Rhabdomyosarcoma	0.0249228869347132
DB01181	Ifosfamide	DOID:3247	Rhabdomyosarcoma	0.0248624127646586
DB00762	Irinotecan	DOID:3247	Rhabdomyosarcoma	0.0248198562518649
DB00987	Cytarabine	DOID:3247	Rhabdomyosarcoma	0.0248087604660109
DB00570	Vinblastine	DOID:3247	Rhabdomyosarcoma	0.0246881741289389
DB01700	AICA ribonucleotide	DOID:3068	Glioblastoma	0.0245680734072394
DB04655	metoprine	DOID:299	Adenocarcinoma	0.0244214280375694
DB00997	Doxorubicin	DOID:1618	Fibroadenoma	0.0244141920784994
DB00304	Desogestrel	DOID:11612	Polycystic Ovary Syndrome	0.0237486358075286
DB00694	Daunorubicin	DOID:1618	Fibroadenoma	0.0237188636004592
DB04942	tamibarotene	DOID:9538	Multiple Myeloma	0.0234068956804678
DB00904	Ondansetron	DOID:171	Neuroectodermal Tumors	0.0230239866118074
DB01073	fludarabine	DOID:1037	Leukemia, Lymphoid	0.022958022177265
DB08398	2-amino-1-methyl-6-phenylimidazo(4,5-b)pyridine	DOID:8719	Carcinoma in Situ	0.0229188016785394
DB06728	aniline	DOID:4235	Sarcoma	0.0229018763680708
DB02546	Vorinostat	DOID:3246	Rhabdomyosarcoma, Embryonal	0.0228080222178453
DB00188	Bortezomib	DOID:3246	Rhabdomyosarcoma, Embryonal	0.0227656134725226
DB01073	fludarabine	DOID:9119	Leukemia, Myeloid, Acute	0.0227220489259097
DB01041	Thalidomide	DOID:5151	Neurofibroma, Plexiform	0.0226446120324674
DB01169	Arsenic Trioxide	DOID:715	Leukemia, T-Cell	0.0225764542307406
DB09110	Mesna	DOID:1967	Leiomyosarcoma	0.0225291312861333
DB00531	Cyclophosphamide	DOID:715	Leukemia, T-Cell	0.0225216510015816
DB00541	Vincristine	DOID:715	Leukemia, T-Cell	0.0223890320578083
DB00851	Dacarbazine	DOID:1967	Leiomyosarcoma	0.0223424514929175
DB00987	Cytarabine	DOID:715	Leukemia, T-Cell	0.0222749055900066
DB00970	Dactinomycin	DOID:1967	Leiomyosarcoma	0.0222587936079904
DB00773	Etoposide	DOID:1967	Leiomyosarcoma	0.0222569918246554
DB00635	Prednisone	DOID:1967	Leiomyosarcoma	0.0222529516173459
DB00309	Vindesine	DOID:1967	Leiomyosarcoma	0.0222035240040366
DB03843	Formaldehyde	DOID:1967	Leiomyosarcoma	0.0221968990246344
DB00997	Doxorubicin	DOID:1967	Leiomyosarcoma	0.0221367055280543
DB00945	Aspirin	DOID:1967	Leiomyosarcoma	0.0220024787022707
DB00515	Cisplatin	DOID:1967	Leiomyosarcoma	0.0219917276649554
DB00958	Carboplatin	DOID:1967	Leiomyosarcoma	0.0219526670174617
DB01248	Docetaxel	DOID:1967	Leiomyosarcoma	0.0219347236328819
DB00531	Cyclophosphamide	DOID:1967	Leiomyosarcoma	0.0219276525096945
DB01229	Paclitaxel	DOID:1967	Leiomyosarcoma	0.0218288839650327
DB00541	Vincristine	DOID:1967	Leiomyosarcoma	0.0217950335646989
DB01181	Ifosfamide	DOID:1967	Leiomyosarcoma	0.0217345593948494
DB11175	picolinic acid	DOID:3172	Adenoma	0.0211395153687107
DB00563	Methotrexate	DOID:3371	Chondrosarcoma	0.0205459446875487
DB01080	Vigabatrin	DOID:13515	Tuberous Sclerosis	0.0192810479932751
DB00396	Progesterone	DOID:5119	Ovarian Cysts	0.0187968689171444
DB12881	indole-3-carbinol	DOID:5119	Ovarian Cysts	0.0184119102934598
DB05220	MLN 8237	DOID:769	Neuroblastoma	0.0184022735892573
DB01006	Letrozole	DOID:5119	Ovarian Cysts	0.0181954375862824
DB12662	naveglitazar	DOID:3355	Fibrosarcoma	0.0181840354303022
DB13964	Peanut Oil	DOID:3172	Adenoma	0.0180031675373561
DB01234	Dexamethasone	DOID:3355	Fibrosarcoma	0.0179182736274474
DB00328	Indomethacin	DOID:3355	Fibrosarcoma	0.0177570578540108
DB00515	Cisplatin	DOID:3355	Fibrosarcoma	0.0177135760477292
DB01169	Arsenic Trioxide	DOID:3355	Fibrosarcoma	0.01770430412027
DB00945	Aspirin	DOID:349	Carcinoma, Signet Ring Cell	0.0175913304167839
DB00501	Cimetidine	DOID:349	Carcinoma, Signet Ring Cell	0.0174770838709476
DB05088	tetrathiomolybdate	DOID:2645	Mesothelioma	0.0173689279318181
DB00938	Salmeterol Xinafoate	DOID:4310	Smooth Muscle Tumor	0.0173563308807195
DB06287	temsirolimus	DOID:13515	Tuberous Sclerosis	0.0171001471141828
DB01590	Everolimus	DOID:13515	Tuberous Sclerosis	0.0169663466258713
DB00959	Methylprednisolone	DOID:171	Neuroectodermal Tumors	0.0168279421514541
DB11616	pirarubicin	DOID:5485	Sarcoma, Synovial	0.0166668545812272
DB04572	Thiotepa	DOID:171	Neuroectodermal Tumors	0.0165954008452048
DB00515	Cisplatin	DOID:171	Neuroectodermal Tumors	0.0164087474367847
DB00563	Methotrexate	DOID:171	Neuroectodermal Tumors	0.0163980532393233
DB00877	Sirolimus	DOID:13515	Tuberous Sclerosis	0.0163714229445897
DB00958	Carboplatin	DOID:171	Neuroectodermal Tumors	0.0163696867889775
DB00531	Cyclophosphamide	DOID:171	Neuroectodermal Tumors	0.016344672280689
DB00773	Etoposide	DOID:5485	Sarcoma, Synovial	0.0163108776978256
DB00428	Streptozocin	DOID:5485	Sarcoma, Synovial	0.0162377604545616
DB00541	Vincristine	DOID:171	Neuroectodermal Tumors	0.0162120533368497
DB00997	Doxorubicin	DOID:5485	Sarcoma, Synovial	0.0161905914024174
DB00762	Irinotecan	DOID:171	Neuroectodermal Tumors	0.0161090226539588
DB00515	Cisplatin	DOID:5485	Sarcoma, Synovial	0.0160456135383237
DB12025	triptolide	DOID:9538	Multiple Myeloma	0.0160366518247977
DB00282	Pamidronate	DOID:9538	Multiple Myeloma	0.0159405708591033
DB01177	Idarubicin	DOID:9538	Multiple Myeloma	0.0159046520816253
DB01168	Procarbazine	DOID:9538	Multiple Myeloma	0.0158869877726429
DB06595	midostaurin	DOID:9119	Leukemia, Myeloid, Acute	0.0158845100821177
DB00541	Vincristine	DOID:5485	Sarcoma, Synovial	0.0158489194377546
DB01030	Topotecan	DOID:9538	Multiple Myeloma	0.0158170237203212
DB00959	Methylprednisolone	DOID:9538	Multiple Myeloma	0.0157958172535363
DB01181	Ifosfamide	DOID:5485	Sarcoma, Synovial	0.0157884452687747
DB00481	Raloxifene Hydrochloride	DOID:9538	Multiple Myeloma	0.0156795806402335
DB00773	Etoposide	DOID:9538	Multiple Myeloma	0.0156418866970987
DB00635	Prednisone	DOID:9538	Multiple Myeloma	0.0156378464893949
DB00309	Vindesine	DOID:9538	Multiple Myeloma	0.0155884188765691
DB01234	Dexamethasone	DOID:9538	Multiple Myeloma	0.0155813201175628
DB04572	Thiotepa	DOID:9538	Multiple Myeloma	0.0155632759458357
DB04960	tipifarnib	DOID:9538	Multiple Myeloma	0.0155428395974625
DB00997	Doxorubicin	DOID:9538	Multiple Myeloma	0.0155216004009612
DB04930	Permethrin	DOID:9538	Multiple Myeloma	0.015521363833536
DB00441	gemcitabine	DOID:9538	Multiple Myeloma	0.0154851454565164
DB11672	Curcumin	DOID:9538	Multiple Myeloma	0.0154505195308325
DB06774	Capsaicin	DOID:9538	Multiple Myeloma	0.0154351021406168
DB00720	Clodronic Acid	DOID:9538	Multiple Myeloma	0.0154290865042523
DB00755	Tretinoin	DOID:9538	Multiple Myeloma	0.0153925990738356
DB00482	Celecoxib	DOID:9538	Multiple Myeloma	0.0153884815707245
DB00917	Dinoprostone	DOID:9538	Multiple Myeloma	0.0153870407051101
DB00515	Cisplatin	DOID:9538	Multiple Myeloma	0.0153766225376199
DB11663	2-(1H-indazol-4-yl)-6-(4-methanesulfonylpiperazin-1-ylmethyl)-4-morpholin-4-ylthieno(3,2-d)pyrimidine	DOID:9538	Multiple Myeloma	0.0153684372691267
DB01169	Arsenic Trioxide	DOID:9538	Multiple Myeloma	0.0153673506087813
DB00563	Methotrexate	DOID:9538	Multiple Myeloma	0.0153659283394622
DB00262	Carmustine	DOID:9538	Multiple Myeloma	0.0153610912771223
DB01008	Busulfan	DOID:9538	Multiple Myeloma	0.0153555446089994
DB00188	Bortezomib	DOID:9538	Multiple Myeloma	0.0153428942267199
DB00136	Calcitriol	DOID:9538	Multiple Myeloma	0.0153198175885176
DB01248	Docetaxel	DOID:9538	Multiple Myeloma	0.015319618503929
DB01042	Melphalan	DOID:9538	Multiple Myeloma	0.0153178943279478
DB00531	Cyclophosphamide	DOID:9538	Multiple Myeloma	0.0153125473811849
DB01262	Decitabine	DOID:9538	Multiple Myeloma	0.0153067722625768
DB00928	Azacitidine	DOID:9538	Multiple Myeloma	0.0152641377388895
DB00252	Phenytoin	DOID:9538	Multiple Myeloma	0.0152639752325027
DB00682	Warfarin	DOID:9538	Multiple Myeloma	0.015248505242159
DB01229	Paclitaxel	DOID:9538	Multiple Myeloma	0.0152137788367513
DB04786	Suramin	DOID:9538	Multiple Myeloma	0.0151965269729784
DB00162	Vitamin A	DOID:9538	Multiple Myeloma	0.0151849762638215
DB00541	Vincristine	DOID:9538	Multiple Myeloma	0.0151799284378865
DB00399	Zoledronic Acid	DOID:9538	Multiple Myeloma	0.0151256798787276
DB00877	Sirolimus	DOID:9538	Multiple Myeloma	0.0150941293152019
DB01593	Zinc	DOID:9538	Multiple Myeloma	0.0150882776542616
DB00987	Cytarabine	DOID:9538	Multiple Myeloma	0.0150658019692482
DB01041	Thalidomide	DOID:9538	Multiple Myeloma	0.0150509699542085
DB04258	seocalcitol	DOID:3070	Glioma	0.0150102711469659
DB00860	Prednisolone	DOID:9538	Multiple Myeloma	0.0148947216256591
DB01167	Itraconazole	DOID:9538	Multiple Myeloma	0.0147179736922826
DB01162	Terazosin	DOID:2671	Carcinoma, Transitional Cell	0.0146857320848117
DB00842	Oxazepam	DOID:687	Hepatoblastoma	0.0141008125252828
DB00603	Medroxyprogesterone Acetate	DOID:3007	Carcinoma, Ductal	0.0140428811120613
DB01174	Phenobarbital	DOID:687	Hepatoblastoma	0.0140357981125475
DB06757	Manganese	DOID:3068	Glioblastoma	0.0139911186769279
DB00544	Fluorouracil	DOID:687	Hepatoblastoma	0.013913896621706
DB04815	Clioquinol	DOID:9119	Leukemia, Myeloid, Acute	0.0137959459617681
DB00515	Cisplatin	DOID:687	Hepatoblastoma	0.0137466768032566
DB00252	Phenytoin	DOID:687	Hepatoblastoma	0.013634029498698
DB00661	Verapamil	DOID:687	Hepatoblastoma	0.0136268448140541
DB11648	afuresertib	DOID:8543	Hodgkin Disease	0.0129800134014769
DB00884	Risedronic Acid	DOID:2645	Mesothelioma	0.0127241013342226
DB04630	Aldosterone	DOID:3172	Adenoma	0.012298050771015
DB00925	Phenoxybenzamine	DOID:1040	Leukemia, Lymphocytic, Chronic, B-Cell	0.0122376118511187
DB00959	Methylprednisolone	DOID:1040	Leukemia, Lymphocytic, Chronic, B-Cell	0.0121218227094667
DB00741	Hydrocortisone	DOID:1040	Leukemia, Lymphocytic, Chronic, B-Cell	0.0120961591294352
DB00603	Medroxyprogesterone Acetate	DOID:1040	Leukemia, Lymphocytic, Chronic, B-Cell	0.011910582532791
DB01204	Mitoxantrone	DOID:1040	Leukemia, Lymphocytic, Chronic, B-Cell	0.0118719230539331
DB03496	alvocidib	DOID:1040	Leukemia, Lymphocytic, Chronic, B-Cell	0.0118063479837132
DB00822	Disulfiram	DOID:1040	Leukemia, Lymphocytic, Chronic, B-Cell	0.0117288900402414
DB00242	Cladribine	DOID:1040	Leukemia, Lymphocytic, Chronic, B-Cell	0.0116934219325281
DB01169	Arsenic Trioxide	DOID:1040	Leukemia, Lymphocytic, Chronic, B-Cell	0.0116933560664631
DB00563	Methotrexate	DOID:1040	Leukemia, Lymphocytic, Chronic, B-Cell	0.0116919337964896
DB00291	Chlorambucil	DOID:1040	Leukemia, Lymphocytic, Chronic, B-Cell	0.0116558149583095
DB00531	Cyclophosphamide	DOID:1040	Leukemia, Lymphocytic, Chronic, B-Cell	0.0116385528389848
DB00564	Carbamazepine	DOID:1040	Leukemia, Lymphocytic, Chronic, B-Cell	0.0116338531680326
DB11648	afuresertib	DOID:0060060	Lymphoma, Non-Hodgkin	0.0116237262941478
DB00252	Phenytoin	DOID:1040	Leukemia, Lymphocytic, Chronic, B-Cell	0.0115899806902121
DB01393	Bezafibrate	DOID:1040	Leukemia, Lymphocytic, Chronic, B-Cell	0.0115360440143925
DB00877	Sirolimus	DOID:1040	Leukemia, Lymphocytic, Chronic, B-Cell	0.0114201347726893
DB00987	Cytarabine	DOID:1040	Leukemia, Lymphocytic, Chronic, B-Cell	0.0113918074262079
DB01041	Thalidomide	DOID:1040	Leukemia, Lymphocytic, Chronic, B-Cell	0.0113769754101024
DB00188	Bortezomib	DOID:4051	Rhabdomyosarcoma, Alveolar	0.0113493993807814
DB00277	Theophylline	DOID:1040	Leukemia, Lymphocytic, Chronic, B-Cell	0.011285143364372
DB01083	Orlistat	DOID:1040	Leukemia, Lymphocytic, Chronic, B-Cell	0.0112846034049638
DB01219	Dantrolene	DOID:1040	Leukemia, Lymphocytic, Chronic, B-Cell	0.0110966937049985
DB00851	Dacarbazine	DOID:4359	Melanoma, Amelanotic	0.010624303164413
DB13069	Nimustine	DOID:4359	Melanoma, Amelanotic	0.0104986097894374
DB00515	Cisplatin	DOID:4359	Melanoma, Amelanotic	0.010273579336354
DB00282	Pamidronate	DOID:4305	Giant Cell Tumor of Bone	0.0102698250551547
DB01168	Procarbazine	DOID:707	Lymphoma, B-Cell	0.0102046586533358
DB00688	Mycophenolic Acid	DOID:707	Lymphoma, B-Cell	0.0100882661927515
DB00541	Vincristine	DOID:4359	Melanoma, Amelanotic	0.0100768852353718
DB00773	Etoposide	DOID:707	Lymphoma, B-Cell	0.00995955757791939
DB00635	Prednisone	DOID:707	Lymphoma, B-Cell	0.00995551737047679
DB00997	Doxorubicin	DOID:707	Lymphoma, B-Cell	0.00983927128238594
DB03496	alvocidib	DOID:707	Lymphoma, B-Cell	0.00979801340780063
DB00630	Alendronate	DOID:4305	Giant Cell Tumor of Bone	0.00974898639056244
DB02546	Vorinostat	DOID:707	Lymphoma, B-Cell	0.00970297385357031
DB11663	2-(1H-indazol-4-yl)-6-(4-methanesulfonylpiperazin-1-ylmethyl)-4-morpholin-4-ylthieno(3,2-d)pyrimidine	DOID:707	Lymphoma, B-Cell	0.00968610815009491
DB00242	Cladribine	DOID:707	Lymphoma, B-Cell	0.00968508735602139
DB00563	Methotrexate	DOID:707	Lymphoma, B-Cell	0.00968359921965504
DB01008	Busulfan	DOID:707	Lymphoma, B-Cell	0.00967321548970199
DB00188	Bortezomib	DOID:707	Lymphoma, B-Cell	0.0096605651078329
DB01042	Melphalan	DOID:707	Lymphoma, B-Cell	0.00963556520914161
DB00531	Cyclophosphamide	DOID:707	Lymphoma, B-Cell	0.00963021826257929
DB00541	Vincristine	DOID:707	Lymphoma, B-Cell	0.0094975993175269
DB00993	Azathioprine	DOID:707	Lymphoma, B-Cell	0.00946319677906968
DB00399	Zoledronic Acid	DOID:4305	Giant Cell Tumor of Bone	0.00945493407482968
DB00641	Simvastatin	DOID:707	Lymphoma, B-Cell	0.00945228332894183
DB01181	Ifosfamide	DOID:707	Lymphoma, B-Cell	0.00943712514795631
DB00864	Tacrolimus	DOID:707	Lymphoma, B-Cell	0.00940488799413134
DB00987	Cytarabine	DOID:707	Lymphoma, B-Cell	0.00938347284973583
DB00860	Prednisolone	DOID:707	Lymphoma, B-Cell	0.00921239250581016
DB09053	PCI 32765	DOID:1037	Leukemia, Lymphoid	0.00912519475868124
DB00134	Methionine	DOID:3070	Glioma	0.00896909568900168
DB02375	myricetin	DOID:3068	Glioblastoma	0.00852251065768451
DB11467	Thiostrepton	DOID:9538	Multiple Myeloma	0.00848775543823627
DB04216	Quercetin	DOID:4236	Carcinosarcoma	0.0081111091649534
DB08398	2-amino-1-methyl-6-phenylimidazo(4,5-b)pyridine	DOID:4236	Carcinosarcoma	0.0079568977763701
DB00531	Cyclophosphamide	DOID:4236	Carcinosarcoma	0.00790313232123325
DB04655	metoprine	DOID:8691	Mycosis Fungoides	0.00719326718328705
DB00773	Etoposide	DOID:2994	Neoplasms, Germ Cell and Embryonal	0.00691506057791522
DB11616	pirarubicin	DOID:2645	Mesothelioma	0.00686962956919605
DB06287	temsirolimus	DOID:2645	Mesothelioma	0.00669461947424722
DB00515	Cisplatin	DOID:2994	Neoplasms, Germ Cell and Embryonal	0.00664979641858036
DB00958	Carboplatin	DOID:2994	Neoplasms, Germ Cell and Embryonal	0.00661073577088304
DB00293	raltitrexed	DOID:2645	Mesothelioma	0.00660973285746953
DB00554	Piroxicam	DOID:2645	Mesothelioma	0.00655679454709133
DB00290	Bleomycin	DOID:2994	Neoplasms, Germ Cell and Embryonal	0.00653333483386895
DB11135	Selenium	DOID:2645	Mesothelioma	0.00653244104514129
DB00773	Etoposide	DOID:2645	Mesothelioma	0.0065136526859726
DB00317	Gefitinib	DOID:2645	Mesothelioma	0.00649655266246569
DB01229	Paclitaxel	DOID:2994	Neoplasms, Germ Cell and Embryonal	0.00648695271816999
DB00530	Erlotinib Hydrochloride	DOID:2645	Mesothelioma	0.00645600488936474
DB00196	Fluconazole	DOID:3068	Glioblastoma	0.0064504724353381
DB00619	Imatinib Mesylate	DOID:2645	Mesothelioma	0.00643216473393685
DB00997	Doxorubicin	DOID:2645	Mesothelioma	0.00639336638946107
DB01181	Ifosfamide	DOID:2994	Neoplasms, Germ Cell and Embryonal	0.00639262814845485
DB00636	Clofibrate	DOID:3507	Dermatofibrosarcoma	0.00636185859581271
DB00441	gemcitabine	DOID:2645	Mesothelioma	0.00635691144512746
DB11672	Curcumin	DOID:2645	Mesothelioma	0.00632228551923564
DB09130	Copper	DOID:2645	Mesothelioma	0.00627633733307099
DB00822	Disulfiram	DOID:2645	Mesothelioma	0.00627465057286781
DB00945	Aspirin	DOID:2645	Mesothelioma	0.00625913956429134
DB00977	Ethinyl Estradiol	DOID:2645	Mesothelioma	0.00625433694399422
DB00515	Cisplatin	DOID:2645	Mesothelioma	0.00624838852655497
DB09073	palbociclib	DOID:2994	Neoplasms, Germ Cell and Embryonal	0.00623815230511621
DB00570	Vinblastine	DOID:2994	Neoplasms, Germ Cell and Embryonal	0.006218389513388
DB00958	Carboplatin	DOID:2645	Mesothelioma	0.00620932787824863
DB00398	Sorafenib	DOID:2645	Mesothelioma	0.00617718089421183
DB06824	Trientine	DOID:2645	Mesothelioma	0.00612464924866411
DB00361	Vinorelbine	DOID:2645	Mesothelioma	0.00608781098650815
DB01229	Paclitaxel	DOID:2645	Mesothelioma	0.00608554482655247
DB05076	Fenretinide	DOID:2645	Mesothelioma	0.00599931053073489
DB00399	Zoledronic Acid	DOID:2645	Mesothelioma	0.0059974458678068
DB00877	Sirolimus	DOID:2645	Mesothelioma	0.00596589530409895
DB01041	Thalidomide	DOID:2645	Mesothelioma	0.00592273594240737
DB00859	Penicillamine	DOID:2645	Mesothelioma	0.00591653241527893
DB00642	Pemetrexed	DOID:2645	Mesothelioma	0.00582552567832232
DB01073	fludarabine	DOID:1040	Leukemia, Lymphocytic, Chronic, B-Cell	0.00549330098466436
DB00220	Nelfinavir	DOID:3962	Adenocarcinoma, Follicular	0.00544379125855061
DB01168	Procarbazine	DOID:0050902	Medulloblastoma	0.00539102461321738
DB00773	Etoposide	DOID:0050902	Medulloblastoma	0.00514592353876193
DB00650	Leucovorin	DOID:0050902	Medulloblastoma	0.0051369255909821
DB01168	Procarbazine	DOID:3070	Glioma	0.00512046794696586
DB04572	Thiotepa	DOID:0050902	Medulloblastoma	0.00506731278658611
DB11119	Sodium Iodide	DOID:3070	Glioma	0.00502830931078544
DB00755	Tretinoin	DOID:0050902	Medulloblastoma	0.00489663591559589
DB02546	Vorinostat	DOID:0050902	Medulloblastoma	0.00488933981453555
DB00515	Cisplatin	DOID:0050902	Medulloblastoma	0.00488065937792357
DB00773	Etoposide	DOID:3070	Glioma	0.00487536687130633
DB01169	Arsenic Trioxide	DOID:0050902	Medulloblastoma	0.00487138745076372
DB00563	Methotrexate	DOID:0050902	Medulloblastoma	0.00486996517905786
DB00650	Leucovorin	DOID:3070	Glioma	0.00486636892478574
DB00262	Carmustine	DOID:0050902	Medulloblastoma	0.00486512811729965
DB01008	Busulfan	DOID:0050902	Medulloblastoma	0.00485958144887495
DB00188	Bortezomib	DOID:0050902	Medulloblastoma	0.00484693106770018
DB00958	Carboplatin	DOID:0050902	Medulloblastoma	0.00484159873047394
DB01042	Melphalan	DOID:0050902	Medulloblastoma	0.00482193116875868
DB00530	Erlotinib Hydrochloride	DOID:3070	Glioma	0.00481771907468249
DB00531	Cyclophosphamide	DOID:0050902	Medulloblastoma	0.00481658422235246
DB01234	Dexamethasone	DOID:3070	Glioma	0.00481480029249346
DB00398	Sorafenib	DOID:0050902	Medulloblastoma	0.00480945174626219
DB04572	Thiotepa	DOID:3070	Glioma	0.0047967561199137
DB00619	Imatinib Mesylate	DOID:3070	Glioma	0.00479387891908931
DB00544	Fluorouracil	DOID:3070	Glioma	0.00477732253056038
DB14001	alpha-Tocopherol	DOID:3070	Glioma	0.00477117046717571
DB04216	Quercetin	DOID:3070	Glioma	0.00475400439995542
DB02656	2-(4-morpholinyl)-8-phenyl-4H-1-benzopyran-4-one	DOID:3070	Glioma	0.00472958199531057
DB07352	Apigenin	DOID:3070	Glioma	0.0047237245175254
DB00541	Vincristine	DOID:0050902	Medulloblastoma	0.00468396527787224
DB00328	Indomethacin	DOID:3070	Glioma	0.00465358451794304
DB00126	Ascorbic Acid	DOID:3070	Glioma	0.00464392897275837
DB06755	beta Carotene	DOID:3070	Glioma	0.0046185122949462
DB00515	Cisplatin	DOID:3070	Glioma	0.00461010271203544
DB01169	Arsenic Trioxide	DOID:3070	Glioma	0.00460083078474147
DB00563	Methotrexate	DOID:3070	Glioma	0.00459940851323021
DB00262	Carmustine	DOID:3070	Glioma	0.00459457145009804
DB00188	Bortezomib	DOID:3070	Glioma	0.00457637440027481
DB00958	Carboplatin	DOID:3070	Glioma	0.00457104206395973
DB00987	Cytarabine	DOID:0050902	Medulloblastoma	0.00456983880976681
DB00136	Calcitriol	DOID:3070	Glioma	0.00455329776252009
DB01248	Docetaxel	DOID:3070	Glioma	0.00455309867914914
DB01042	Melphalan	DOID:3070	Glioma	0.00455137450254634
DB00531	Cyclophosphamide	DOID:3070	Glioma	0.00454602755590578
DB06595	midostaurin	DOID:349	Carcinoma, Signet Ring Cell	0.00453371352571403
DB00197	Troglitazone	DOID:3070	Glioma	0.00453133119253547
DB04690	Camptothecin	DOID:3070	Glioma	0.00448775890669038
DB01229	Paclitaxel	DOID:3070	Glioma	0.00444725901099267
DB00541	Vincristine	DOID:3070	Glioma	0.00441340861112966
DB00641	Simvastatin	DOID:3070	Glioma	0.00436809262282079
DB01206	Lomustine	DOID:3070	Glioma	0.00436339384524993
DB01593	Zinc	DOID:3070	Glioma	0.00432175782848435
DB00762	Irinotecan	DOID:3070	Glioma	0.00431037792905834
DB13950	Win 55212-2	DOID:3070	Glioma	0.0042865713605495
DB01041	Thalidomide	DOID:3070	Glioma	0.00428445012756518
DB12072	orantinib	DOID:3070	Glioma	0.00415914882353231
DB00137	Lutein	DOID:11612	Polycystic Ovary Syndrome	0.00415003122156076
DB01168	Procarbazine	DOID:3181	Oligodendroglioma	0.00387389457484115
DB00724	Imiquimod	DOID:255	Hemangioma	0.00377772436017939
DB04572	Thiotepa	DOID:3181	Oligodendroglioma	0.00355018274822961
DB00262	Carmustine	DOID:3181	Oligodendroglioma	0.00334799807816519
DB00541	Vincristine	DOID:3181	Oligodendroglioma	0.00316683523923684
DB01206	Lomustine	DOID:3181	Oligodendroglioma	0.00311682047301796
DB12874	quizartinib	DOID:9119	Leukemia, Myeloid, Acute	0.00310115192879973
DB00762	Irinotecan	DOID:3181	Oligodendroglioma	0.00306380455660153
DB00242	Cladribine	DOID:285	Leukemia, Hairy Cell	0.00291117550953988
DB00928	Azacitidine	DOID:285	Leukemia, Hairy Cell	0.0028078967736869
DB05258	Interferon-alpha	DOID:8552	Leukemia, Myelogenous, Chronic, BCR-ABL Positive	0.00262069987587333
DB01168	Procarbazine	DOID:8543	Hodgkin Disease	0.00204212855401787
DB00959	Methylprednisolone	DOID:8543	Hodgkin Disease	0.00195095803397805
DB00851	Dacarbazine	DOID:8543	Hodgkin Disease	0.00188248714633649
DB00445	Epirubicin	DOID:8543	Hodgkin Disease	0.00180407370534608
DB00773	Etoposide	DOID:8543	Hodgkin Disease	0.00179702747840208
DB00635	Prednisone	DOID:8543	Hodgkin Disease	0.00179298727109787
DB00650	Leucovorin	DOID:8543	Hodgkin Disease	0.00178802953150741
DB00328	Indomethacin	DOID:350	Dermatofibrosarcoma	0.00178771520306562
DB00309	Vindesine	DOID:8543	Hodgkin Disease	0.00174355965777869
DB00428	Streptozocin	DOID:8543	Hodgkin Disease	0.00172391023414859
DB04572	Thiotepa	DOID:8543	Hodgkin Disease	0.00171841672708208
DB01204	Mitoxantrone	DOID:8543	Hodgkin Disease	0.00170105837788232
DB00997	Doxorubicin	DOID:8543	Hodgkin Disease	0.00167674118266151
DB00441	gemcitabine	DOID:8543	Hodgkin Disease	0.00164028623739888
DB00515	Cisplatin	DOID:8543	Hodgkin Disease	0.00153176331882014
DB00563	Methotrexate	DOID:8543	Hodgkin Disease	0.00152106912077089
DB00262	Carmustine	DOID:8543	Hodgkin Disease	0.00151623205753047
DB01008	Busulfan	DOID:8543	Hodgkin Disease	0.00151068538947661
DB01042	Melphalan	DOID:8543	Hodgkin Disease	0.00147303510953534
DB00531	Cyclophosphamide	DOID:8543	Hodgkin Disease	0.00146768816282398
DB00252	Phenytoin	DOID:8543	Hodgkin Disease	0.00141911601325723
DB00290	Bleomycin	DOID:8543	Hodgkin Disease	0.00141530173485677
DB00262	Carmustine	DOID:3071	Gliosarcoma	0.00139288433320884
DB00531	Cyclophosphamide	DOID:3071	Gliosarcoma	0.00134434043957882
DB00541	Vincristine	DOID:8543	Hodgkin Disease	0.00133506921902902
DB04690	Camptothecin	DOID:3071	Gliosarcoma	0.00128607179035795
DB01206	Lomustine	DOID:8543	Hodgkin Disease	0.00128505445193536
DB01181	Ifosfamide	DOID:8543	Hodgkin Disease	0.0012745950490801
DB00987	Cytarabine	DOID:8543	Hodgkin Disease	0.00122094275107635
DB00444	Teniposide	DOID:8543	Hodgkin Disease	0.00117929201827672
DB00888	Mechlorethamine	DOID:8543	Hodgkin Disease	0.00112272550719337
DB00570	Vinblastine	DOID:8543	Hodgkin Disease	0.00110035641384807
DB00860	Prednisolone	DOID:8543	Hodgkin Disease	0.00104986240707781
DB12418	Saccharin	DOID:139	Papilloma	0.000901940405704509
DB06767	Ammonium Chloride	DOID:139	Papilloma	0.000870857365408546
DB11091	Hydrogen Peroxide	DOID:139	Papilloma	0.000823391070553077
DB12298	5-hydroxymethylfurfural	DOID:139	Papilloma	0.000788040353546987
DB01483	Barbital	DOID:139	Papilloma	0.00078368453062691
DB09110	Mesna	DOID:0060060	Lymphoma, Non-Hodgkin	0.000712879832454057
DB01177	Idarubicin	DOID:0060060	Lymphoma, Non-Hodgkin	0.000703505755499143
DB04743	nimesulide	DOID:139	Papilloma	0.000696824692927624
DB01390	Sodium Bicarbonate	DOID:139	Papilloma	0.000692524991725792
DB01168	Procarbazine	DOID:0060060	Lymphoma, Non-Hodgkin	0.000685841446683037
DB06774	Capsaicin	DOID:139	Papilloma	0.000651875306911555
DB00126	Ascorbic Acid	DOID:139	Papilloma	0.000627221964866843
DB01030	Topotecan	DOID:0060060	Lymphoma, Non-Hodgkin	0.000615877394828331
DB00959	Methylprednisolone	DOID:0060060	Lymphoma, Non-Hodgkin	0.000594670926666686
DB01179	Podophyllotoxin	DOID:2671	Carcinoma, Transitional Cell	0.000590564120839583
DB01592	Iron	DOID:139	Papilloma	0.000560111002708093
DB00531	Cyclophosphamide	DOID:139	Papilloma	0.0005293205480996
DB00851	Dacarbazine	DOID:0060060	Lymphoma, Non-Hodgkin	0.000526200040058995
DB01132	Pioglitazone	DOID:139	Papilloma	0.000525903090149084
DB00812	Phenylbutazone	DOID:139	Papilloma	0.00052446895222686
DB10345	Dust	DOID:139	Papilloma	0.000521112031601191
DB02994	Cacodylic Acid	DOID:139	Papilloma	0.000502666073569892
DB04365	Arecoline	DOID:139	Papilloma	0.000500560281947567
DB09110	Mesna	DOID:2671	Carcinoma, Transitional Cell	0.000494604282961348
DB01168	Procarbazine	DOID:2671	Carcinoma, Transitional Cell	0.000467565897263385
DB00445	Epirubicin	DOID:0060060	Lymphoma, Non-Hodgkin	0.000447786596043422
DB09096	Benzoyl Peroxide	DOID:139	Papilloma	0.000440956931584489
DB00773	Etoposide	DOID:0060060	Lymphoma, Non-Hodgkin	0.000440740371117417
DB00635	Prednisone	DOID:0060060	Lymphoma, Non-Hodgkin	0.000436700162819305
DB00650	Leucovorin	DOID:0060060	Lymphoma, Non-Hodgkin	0.000431742424737848
DB00281	Lidocaine	DOID:0060060	Lymphoma, Non-Hodgkin	0.000412263943659542
DB08633	O-(Chloroacetylcarbamoyl)fumagillol	DOID:2671	Carcinoma, Transitional Cell	0.00039281091386479
DB00309	Vindesine	DOID:0060060	Lymphoma, Non-Hodgkin	0.000387272550383976
DB13323	Trichloroethylene	DOID:0060060	Lymphoma, Non-Hodgkin	0.00036886859805333
DB04572	Thiotepa	DOID:0060060	Lymphoma, Non-Hodgkin	0.000362129619826672
DB01204	Mitoxantrone	DOID:0060060	Lymphoma, Non-Hodgkin	0.000344771271240669
DB00997	Doxorubicin	DOID:0060060	Lymphoma, Non-Hodgkin	0.000320454075006422
DB00431	Hexachlorocyclohexane	DOID:0060060	Lymphoma, Non-Hodgkin	0.000291087285732718
DB00441	gemcitabine	DOID:0060060	Lymphoma, Non-Hodgkin	0.000283999130211883
DB00795	Sulfasalazine	DOID:139	Papilloma	0.000270728139811778
DB12418	Saccharin	DOID:2671	Carcinoma, Transitional Cell	0.000265745363377652
DB00481	Raloxifene Hydrochloride	DOID:2671	Carcinoma, Transitional Cell	0.000260158764819392
DB01174	Phenobarbital	DOID:2671	Carcinoma, Transitional Cell	0.000246321970756809
DB00698	Nitrofurantoin	DOID:2671	Carcinoma, Transitional Cell	0.000239837130574232
DB01143	Amifostine	DOID:0060060	Lymphoma, Non-Hodgkin	0.000228498164557701
DB00970	Dactinomycin	DOID:2671	Carcinoma, Transitional Cell	0.000224266605085323
DB00635	Prednisone	DOID:2671	Carcinoma, Transitional Cell	0.000218424614086478
DB00317	Gefitinib	DOID:2671	Carcinoma, Transitional Cell	0.00020536479697509
DB00184	Nicotine	DOID:2671	Carcinoma, Transitional Cell	0.00018575692292825
DB13424	DDT	DOID:0060060	Lymphoma, Non-Hodgkin	0.000172980355203613
DB00309	Vindesine	DOID:2671	Carcinoma, Transitional Cell	0.000168997000403147
DB00563	Methotrexate	DOID:0060060	Lymphoma, Non-Hodgkin	0.000164782013324545
DB01008	Busulfan	DOID:0060060	Lymphoma, Non-Hodgkin	0.000154398282120001
DB01483	Barbital	DOID:2671	Carcinoma, Transitional Cell	0.000147489488430404
DB04572	Thiotepa	DOID:2671	Carcinoma, Transitional Cell	0.000143854070552084
DB01327	Cefazolin	DOID:2671	Carcinoma, Transitional Cell	0.000140720447959538
DB14085	Cadmium	DOID:0060060	Lymphoma, Non-Hodgkin	0.000140411657310553
DB00291	Chlorambucil	DOID:0060060	Lymphoma, Non-Hodgkin	0.000128663175054784
DB01204	Mitoxantrone	DOID:2671	Carcinoma, Transitional Cell	0.000126495721535287
DB00136	Calcitriol	DOID:0060060	Lymphoma, Non-Hodgkin	0.000118671262682786
DB01042	Melphalan	DOID:0060060	Lymphoma, Non-Hodgkin	0.00011674800202769
DB08809	Dichloroacetic Acid	DOID:139	Papilloma	0.000116570729151742
DB00531	Cyclophosphamide	DOID:0060060	Lymphoma, Non-Hodgkin	0.00011140105602598
DB00724	Imiquimod	DOID:8632	Sarcoma, Kaposi	0.000106108010188281
DB00997	Doxorubicin	DOID:2671	Carcinoma, Transitional Cell	0.000102178525724729
DB06510	muraglitazar	DOID:139	Papilloma	9.45525074906792e-05
DB00441	gemcitabine	DOID:2671	Carcinoma, Transitional Cell	6.57235803900383e-05
DB00252	Phenytoin	DOID:0060060	Lymphoma, Non-Hodgkin	6.28289065231838e-05
DB03419	Uracil	DOID:139	Papilloma	6.0154642107714e-05
DB00290	Bleomycin	DOID:0060060	Lymphoma, Non-Hodgkin	5.90146277550455e-05
DB00437	Allopurinol	DOID:0060060	Lymphoma, Non-Hodgkin	3.50015022869479e-05
DB00772	Malathion	DOID:0060060	Lymphoma, Non-Hodgkin	1.9036658952816e-05
DB01229	Paclitaxel	DOID:0060060	Lymphoma, Non-Hodgkin	1.26325109760309e-05
DB00537	Ciprofloxacin	DOID:2671	Carcinoma, Transitional Cell	-1.59481206177745e-05
DB00541	Vincristine	DOID:0060060	Lymphoma, Non-Hodgkin	-2.12178888347667e-05
DB00945	Aspirin	DOID:2671	Carcinoma, Transitional Cell	-3.20483009683334e-05
DB00515	Cisplatin	DOID:2671	Carcinoma, Transitional Cell	-4.27993380500355e-05
DB00563	Methotrexate	DOID:2671	Carcinoma, Transitional Cell	-5.34935366090991e-05
DB00993	Azathioprine	DOID:0060060	Lymphoma, Non-Hodgkin	-5.56204265183477e-05
DB00188	Bortezomib	DOID:2671	Carcinoma, Transitional Cell	-7.65276486727959e-05
DB14085	Cadmium	DOID:2671	Carcinoma, Transitional Cell	-7.78638923867522e-05
DB01181	Ifosfamide	DOID:0060060	Lymphoma, Non-Hodgkin	-8.16920588387546e-05
DB00958	Carboplatin	DOID:2671	Carcinoma, Transitional Cell	-8.18599863875655e-05
DB00291	Chlorambucil	DOID:2671	Carcinoma, Transitional Cell	-8.96123742882074e-05
DB01248	Docetaxel	DOID:2671	Carcinoma, Transitional Cell	-9.98033710800858e-05
DB06174	Noscapine	DOID:715	Leukemia, T-Cell	-0.000105224352215473
DB00531	Cyclophosphamide	DOID:2671	Carcinoma, Transitional Cell	-0.000106874494207924
DB02994	Cacodylic Acid	DOID:2671	Carcinoma, Transitional Cell	-0.000133528968198481
DB03783	Phenacetin	DOID:2671	Carcinoma, Transitional Cell	-0.000133759794298756
DB00987	Cytarabine	DOID:0060060	Lymphoma, Non-Hodgkin	-0.000135344356846069
DB01041	Thalidomide	DOID:0060060	Lymphoma, Non-Hodgkin	-0.000150176371726839
DB00318	Codeine	DOID:2671	Carcinoma, Transitional Cell	-0.000158911447582614
DB00682	Warfarin	DOID:2671	Carcinoma, Transitional Cell	-0.000170916633811156
DB00444	Teniposide	DOID:0060060	Lymphoma, Non-Hodgkin	-0.000176995088879993
DB00437	Allopurinol	DOID:2671	Carcinoma, Transitional Cell	-0.000183274048343028
DB01229	Paclitaxel	DOID:2671	Carcinoma, Transitional Cell	-0.000205643038406998
DB00624	Testosterone	DOID:0060060	Lymphoma, Non-Hodgkin	-0.000230253374279447
DB00541	Vincristine	DOID:2671	Carcinoma, Transitional Cell	-0.0002394934385943
DB00993	Azathioprine	DOID:2671	Carcinoma, Transitional Cell	-0.000273895976476861
DB00181	Baclofen	DOID:2671	Carcinoma, Transitional Cell	-0.000287188351575547
DB01181	Ifosfamide	DOID:2671	Carcinoma, Transitional Cell	-0.00029996760811337
DB00925	Phenoxybenzamine	DOID:127	Choroid Neoplasms	-0.000300280017178918
DB00860	Prednisolone	DOID:0060060	Lymphoma, Non-Hodgkin	-0.000306424700495515
DB00795	Sulfasalazine	DOID:2671	Carcinoma, Transitional Cell	-0.000365466902978888
DB00305	Mitomycin	DOID:2671	Carcinoma, Transitional Cell	-0.000367278912134859
DB00694	Daunorubicin	DOID:0060060	Lymphoma, Non-Hodgkin	-0.000374874402617208
DB01115	Nifedipine	DOID:127	Choroid Neoplasms	-0.000397288715192394
DB00570	Vinblastine	DOID:2671	Carcinoma, Transitional Cell	-0.000474206243998236
DB00860	Prednisolone	DOID:2671	Carcinoma, Transitional Cell	-0.000524700250059677
DB00481	Raloxifene Hydrochloride	DOID:127	Choroid Neoplasms	-0.000532305770348761
DB00396	Progesterone	DOID:127	Choroid Neoplasms	-0.000541269778490887
DB06510	muraglitazar	DOID:2671	Carcinoma, Transitional Cell	-0.000541642534564825
DB00829	Diazepam	DOID:2671	Carcinoma, Transitional Cell	-0.000548938844469569
DB01645	Genistein	DOID:127	Choroid Neoplasms	-0.000628987131679658
DB03843	Formaldehyde	DOID:127	Choroid Neoplasms	-0.000630092514412255
DB01219	Dantrolene	DOID:2671	Carcinoma, Transitional Cell	-0.000648733627968585
DB00302	Tranexamic Acid	DOID:127	Choroid Neoplasms	-0.000683408008318377
DB11672	Curcumin	DOID:127	Choroid Neoplasms	-0.000761366880037494
DB00007	Leuprolide	DOID:127	Choroid Neoplasms	-0.00080056617850046
DB06825	Triptorelin Pamoate	DOID:127	Choroid Neoplasms	-0.000834670666500541
DB00636	Clofibrate	DOID:127	Choroid Neoplasms	-0.000918763679739802
DB00996	Gabapentin	DOID:127	Choroid Neoplasms	-0.000954151045833025
DB09110	Mesna	DOID:8584	Burkitt Lymphoma	-0.00115688165381005
DB00309	Vindesine	DOID:8552	Leukemia, Myelogenous, Chronic, BCR-ABL Positive	-0.00117400288890413
DB01005	Hydroxyurea	DOID:8552	Leukemia, Myelogenous, Chronic, BCR-ABL Positive	-0.00117994690866437
DB01234	Dexamethasone	DOID:8552	Leukemia, Myelogenous, Chronic, BCR-ABL Positive	-0.00118110164708229
DB04572	Thiotepa	DOID:8552	Leukemia, Myelogenous, Chronic, BCR-ABL Positive	-0.00119914581886228
DB00619	Imatinib Mesylate	DOID:8552	Leukemia, Myelogenous, Chronic, BCR-ABL Positive	-0.00120202301964955
DB00741	Hydrocortisone	DOID:8584	Burkitt Lymphoma	-0.00130075413938951
DB00328	Indomethacin	DOID:8552	Leukemia, Myelogenous, Chronic, BCR-ABL Positive	-0.0013423174212872
DB00755	Tretinoin	DOID:8552	Leukemia, Myelogenous, Chronic, BCR-ABL Positive	-0.00136982269003055
DB02546	Vorinostat	DOID:8552	Leukemia, Myelogenous, Chronic, BCR-ABL Positive	-0.00137711879204213
DB01169	Arsenic Trioxide	DOID:8552	Leukemia, Myelogenous, Chronic, BCR-ABL Positive	-0.00139507115523842
DB00744	zileuton	DOID:8552	Leukemia, Myelogenous, Chronic, BCR-ABL Positive	-0.00140022732259814
DB01008	Busulfan	DOID:8552	Leukemia, Myelogenous, Chronic, BCR-ABL Positive	-0.0014068771567186
DB00188	Bortezomib	DOID:8552	Leukemia, Myelogenous, Chronic, BCR-ABL Positive	-0.00141952753823504
DB00773	Etoposide	DOID:8584	Burkitt Lymphoma	-0.00142902111430617
DB00635	Prednisone	DOID:8584	Burkitt Lymphoma	-0.00143306132198517
DB00650	Leucovorin	DOID:8584	Burkitt Lymphoma	-0.00143801906180125
DB00531	Cyclophosphamide	DOID:8552	Leukemia, Myelogenous, Chronic, BCR-ABL Positive	-0.0014498743831848
DB01262	Decitabine	DOID:8552	Leukemia, Myelogenous, Chronic, BCR-ABL Positive	-0.00145564950158233
DB00398	Sorafenib	DOID:8552	Leukemia, Myelogenous, Chronic, BCR-ABL Positive	-0.00145700685948296
DB01234	Dexamethasone	DOID:8584	Burkitt Lymphoma	-0.00148958769428183
DB00437	Allopurinol	DOID:8552	Leukemia, Myelogenous, Chronic, BCR-ABL Positive	-0.00152627393765658
DB00446	Chloramphenicol	DOID:9119	Leukemia, Myeloid, Acute	-0.00153402781098434
DB00997	Doxorubicin	DOID:8584	Burkitt Lymphoma	-0.00154930741115607
DB00541	Vincristine	DOID:8552	Leukemia, Myelogenous, Chronic, BCR-ABL Positive	-0.00158249332788565
DB00987	Cytarabine	DOID:8552	Leukemia, Myelogenous, Chronic, BCR-ABL Positive	-0.00169661979580989
DB01169	Arsenic Trioxide	DOID:8584	Burkitt Lymphoma	-0.00170355720271419
DB00563	Methotrexate	DOID:8584	Burkitt Lymphoma	-0.00170497947310266
DB01042	Melphalan	DOID:8584	Burkitt Lymphoma	-0.00175301348416323
DB00531	Cyclophosphamide	DOID:8584	Burkitt Lymphoma	-0.00175836043034616
DB00860	Prednisolone	DOID:8552	Leukemia, Myelogenous, Chronic, BCR-ABL Positive	-0.00186770013937853
DB00541	Vincristine	DOID:8584	Burkitt Lymphoma	-0.00189097937509141
DB01181	Ifosfamide	DOID:8584	Burkitt Lymphoma	-0.00195145354504744
DB00987	Cytarabine	DOID:8584	Burkitt Lymphoma	-0.00200510584280874
DB00860	Prednisolone	DOID:8584	Burkitt Lymphoma	-0.00217618618660383
DB00694	Daunorubicin	DOID:8584	Burkitt Lymphoma	-0.00224463588959416
DB00183	Pentagastrin	DOID:299	Adenocarcinoma	-0.00243618202283034
DB01094	hesperetin	DOID:299	Adenocarcinoma	-0.00247155057829922
DB01168	Procarbazine	DOID:299	Adenocarcinoma	-0.0025618869071795
DB01030	Topotecan	DOID:299	Adenocarcinoma	-0.00263185095858164
DB00293	raltitrexed	DOID:299	Adenocarcinoma	-0.00271090781150443
DB00851	Dacarbazine	DOID:299	Adenocarcinoma	-0.00272152831452546
DB13182	daidzein	DOID:299	Adenocarcinoma	-0.00272398444213381
DB01151	Desipramine	DOID:299	Adenocarcinoma	-0.00273864546946464
DB12418	Saccharin	DOID:299	Adenocarcinoma	-0.0027637074413319
DB00396	Progesterone	DOID:299	Adenocarcinoma	-0.00277825804653916
DB01174	Phenobarbital	DOID:299	Adenocarcinoma	-0.00278313083408643
DB00773	Etoposide	DOID:299	Adenocarcinoma	-0.00280698798251305
DB07232	veliparib	DOID:299	Adenocarcinoma	-0.0028073832909808
DB00635	Prednisone	DOID:299	Adenocarcinoma	-0.00281102819034731
DB00650	Leucovorin	DOID:299	Adenocarcinoma	-0.00281598592921833
DB00317	Gefitinib	DOID:299	Adenocarcinoma	-0.00282408800749791
DB04066	trans-3-(4'-hydroxyphenyl)-2-propenoic acid	DOID:299	Adenocarcinoma	-0.00282775327385253
DB00309	Vindesine	DOID:299	Adenocarcinoma	-0.00286045580350038
DB00603	Medroxyprogesterone Acetate	DOID:299	Adenocarcinoma	-0.00286429760433398
DB00530	Erlotinib Hydrochloride	DOID:299	Adenocarcinoma	-0.00286463577892553
DB01645	Genistein	DOID:299	Adenocarcinoma	-0.00286597539998625
DB01005	Hydroxyurea	DOID:299	Adenocarcinoma	-0.00286639982258571
DB03843	Formaldehyde	DOID:299	Adenocarcinoma	-0.00286708078218578
DB00428	Streptozocin	DOID:299	Adenocarcinoma	-0.00288010522667597
DB04868	4-methyl-N-(3-(4-methylimidazol-1-yl)-5-(trifluoromethyl)phenyl)-3-((4-pyridin-3-ylpyrimidin-2-yl)amino)benzamide	DOID:8552	Leukemia, Myelogenous, Chronic, BCR-ABL Positive	-0.00288806364791466
DB00544	Fluorouracil	DOID:299	Adenocarcinoma	-0.00290503232271105
DB00254	Doxycycline	DOID:0060058	Lymphoma	-0.00290698949146425
DB00997	Doxorubicin	DOID:299	Adenocarcinoma	-0.00292727427912472
DB00357	Aminoglutethimide	DOID:299	Adenocarcinoma	-0.00294940036517202
DB00322	Floxuridine	DOID:299	Adenocarcinoma	-0.00295765497515395
DB00441	gemcitabine	DOID:299	Adenocarcinoma	-0.00296372922390178
DB04743	nimesulide	DOID:299	Adenocarcinoma	-0.00296882315331911
DB00328	Indomethacin	DOID:299	Adenocarcinoma	-0.00302877033598292
DB00007	Leuprolide	DOID:299	Adenocarcinoma	-0.00303755444694716
DB06543	astaxanthine	DOID:299	Adenocarcinoma	-0.00304530486782952
DB01101	Capecitabine	DOID:299	Adenocarcinoma	-0.00304804300846755
DB00276	Amsacrine	DOID:299	Adenocarcinoma	-0.00305113311477822
DB00482	Celecoxib	DOID:299	Adenocarcinoma	-0.00306039310974706
DB00945	Aspirin	DOID:299	Adenocarcinoma	-0.00306150110470948
DB02546	Vorinostat	DOID:299	Adenocarcinoma	-0.00306357170639156
DB00977	Ethinyl Estradiol	DOID:299	Adenocarcinoma	-0.00306630372395563
DB06825	Triptorelin Pamoate	DOID:299	Adenocarcinoma	-0.0030716589349231
DB00515	Cisplatin	DOID:299	Adenocarcinoma	-0.00307225214292525
DB03568	Butyric Acid	DOID:299	Adenocarcinoma	-0.00307283072359115
DB01169	Arsenic Trioxide	DOID:299	Adenocarcinoma	-0.00308152407033734
DB00257	Clotrimazole	DOID:299	Adenocarcinoma	-0.00308155616202534
DB08398	2-amino-1-methyl-6-phenylimidazo(4,5-b)pyridine	DOID:299	Adenocarcinoma	-0.00308256184265334
DB00563	Methotrexate	DOID:299	Adenocarcinoma	-0.00308294634061498
DB00262	Carmustine	DOID:299	Adenocarcinoma	-0.0030877834029371
DB01188	Ciclopirox	DOID:299	Adenocarcinoma	-0.00309508601351404
DB00958	Carboplatin	DOID:299	Adenocarcinoma	-0.00311131278946172
DB00291	Chlorambucil	DOID:299	Adenocarcinoma	-0.00311906517883481
DB01248	Docetaxel	DOID:299	Adenocarcinoma	-0.00312925617572362
DB01042	Melphalan	DOID:299	Adenocarcinoma	-0.00313098035131298
DB00531	Cyclophosphamide	DOID:299	Adenocarcinoma	-0.00313632729861168
DB08865	Crizotinib	DOID:299	Adenocarcinoma	-0.00318906101869348
DB00996	Gabapentin	DOID:299	Adenocarcinoma	-0.00319113931430109
DB13853	Anethole Trithione	DOID:299	Adenocarcinoma	-0.00320396744986446
DB11716	Misonidazole	DOID:299	Adenocarcinoma	-0.00322153217755
DB00361	Vinorelbine	DOID:299	Adenocarcinoma	-0.00323282968246668
DB01229	Paclitaxel	DOID:299	Adenocarcinoma	-0.00323509584249811
DB00951	Isoniazid	DOID:299	Adenocarcinoma	-0.00323895291557274
DB01436	alfacalcidol	DOID:299	Adenocarcinoma	-0.00323979416059066
DB01065	Melatonin	DOID:299	Adenocarcinoma	-0.00325344960257925
DB06724	Calcium Carbonate	DOID:299	Adenocarcinoma	-0.00326787265280722
DB00541	Vincristine	DOID:299	Adenocarcinoma	-0.00326894624271456
DB00993	Azathioprine	DOID:299	Adenocarcinoma	-0.00330334878025697
DB05076	Fenretinide	DOID:299	Adenocarcinoma	-0.00332133013803387
DB01181	Ifosfamide	DOID:299	Adenocarcinoma	-0.00332942041236505
DB00762	Irinotecan	DOID:299	Adenocarcinoma	-0.00337197692488358
DB00605	Sulindac	DOID:299	Adenocarcinoma	-0.00339377865529269
DB00305	Mitomycin	DOID:299	Adenocarcinoma	-0.00339673171628817
DB00526	Oxaliplatin	DOID:299	Adenocarcinoma	-0.00346747078017581
DB05294	N-(4-bromo-2-fluorophenyl)-6-methoxy-7-((1-methylpiperidin-4-yl)methoxy)quinazolin-4-amine	DOID:299	Adenocarcinoma	-0.00347068887086716
DB00624	Testosterone	DOID:299	Adenocarcinoma	-0.00347798172722846
DB00763	Methimazole	DOID:299	Adenocarcinoma	-0.00350837486596566
DB11529	Melengestrol Acetate	DOID:299	Adenocarcinoma	-0.00352300167048719
DB01050	Ibuprofen	DOID:299	Adenocarcinoma	-0.0035279824321337
DB00499	Flutamide	DOID:299	Adenocarcinoma	-0.00352938241787425
DB00860	Prednisolone	DOID:299	Adenocarcinoma	-0.00355415305374914
DB00694	Daunorubicin	DOID:299	Adenocarcinoma	-0.00362260275655298
DB13014	hypericin	DOID:3068	Glioblastoma	-0.00363246291989424
DB01380	Cortisone	DOID:299	Adenocarcinoma	-0.00366776373990479
DB03057	Malondialdehyde	DOID:8552	Leukemia, Myelogenous, Chronic, BCR-ABL Positive	-0.00476809540042408
DB00477	Chlorpromazine	DOID:3070	Glioma	-0.00577232641668034
DB14066	tetrandrine	DOID:9119	Leukemia, Myeloid, Acute	-0.00615328625993607
DB06769	Bendamustine Hydrochloride	DOID:1037	Leukemia, Lymphoid	-0.0065488883606895
DB12662	naveglitazar	DOID:3382	Liposarcoma	-0.00694755091967014
DB00220	Nelfinavir	DOID:3382	Liposarcoma	-0.00721664537023891
DB01701	propylene dichloride	DOID:4928	Cholangiocarcinoma	-0.00722477598387222
DB01174	Phenobarbital	DOID:4928	Cholangiocarcinoma	-0.00736911022754546
DB00398	Sorafenib	DOID:3382	Liposarcoma	-0.00748921793360668
DB00197	Troglitazone	DOID:3382	Liposarcoma	-0.00749678182125529
DB01168	Procarbazine	DOID:5241	Hemangioblastoma	-0.00751475941331347
DB01229	Paclitaxel	DOID:3382	Liposarcoma	-0.00758085400285765
DB00563	Methotrexate	DOID:4928	Cholangiocarcinoma	-0.00766892573467689
DB00262	Carmustine	DOID:4928	Cholangiocarcinoma	-0.00767376279694214
DB09073	palbociclib	DOID:3382	Liposarcoma	-0.00782965441551881
DB01065	Melatonin	DOID:4928	Cholangiocarcinoma	-0.00783942899576361
DB06510	muraglitazar	DOID:3382	Liposarcoma	-0.00791685349836509
DB01041	Thalidomide	DOID:4928	Cholangiocarcinoma	-0.00798388412058711
DB00563	Methotrexate	DOID:5241	Hemangioblastoma	-0.00803581884714379
DB08901	ponatinib	DOID:9119	Leukemia, Myeloid, Acute	-0.00805802800726037
DB01168	Procarbazine	DOID:3069	Astrocytoma	-0.00814783305427755
DB00541	Vincristine	DOID:5241	Hemangioblastoma	-0.00822181874876839
DB09053	PCI 32765	DOID:1040	Leukemia, Lymphocytic, Chronic, B-Cell	-0.00833952643316793
DB00773	Etoposide	DOID:3069	Astrocytoma	-0.00839293412972552
DB13323	Trichloroethylene	DOID:3069	Astrocytoma	-0.00846480590295878
DB00515	Cisplatin	DOID:3069	Astrocytoma	-0.00865819828892783
DB00262	Carmustine	DOID:3069	Astrocytoma	-0.00867372955015302
DB00541	Vincristine	DOID:3069	Astrocytoma	-0.0088548923902626
DB01206	Lomustine	DOID:3069	Astrocytoma	-0.00890490715613082
DB00619	Imatinib Mesylate	DOID:9253	Gastrointestinal Stromal Tumors	-0.00913987659045914
DB00262	Carmustine	DOID:3192	Neurilemmoma	-0.0091722128628574
DB01373	Calcium	DOID:0060060	Lymphoma, Non-Hodgkin	-0.0092217700646113
DB01268	Sunitinib	DOID:9253	Gastrointestinal Stromal Tumors	-0.00922659243000722
DB11663	2-(1H-indazol-4-yl)-6-(4-methanesulfonylpiperazin-1-ylmethyl)-4-morpholin-4-ylthieno(3,2-d)pyrimidine	DOID:9253	Gastrointestinal Stromal Tumors	-0.00933183806597176
DB00398	Sorafenib	DOID:9253	Gastrointestinal Stromal Tumors	-0.00939486043022327
DB01181	Ifosfamide	DOID:3192	Neurilemmoma	-0.00941384987109994
DB00724	Imiquimod	DOID:2513	Carcinoma, Basal Cell	-0.0100441789594191
DB01373	Calcium	DOID:8552	Leukemia, Myelogenous, Chronic, BCR-ABL Positive	-0.0107830455037901
DB01177	Idarubicin	DOID:0060058	Lymphoma	-0.0111513394991394
DB01168	Procarbazine	DOID:0060058	Lymphoma	-0.0111690038081775
DB00959	Methylprednisolone	DOID:0060058	Lymphoma	-0.0112601743287305
DB00688	Mycophenolic Acid	DOID:0060058	Lymphoma	-0.0112853962688014
DB00943	Zalcitabine	DOID:0060058	Lymphoma	-0.0113818781197258
DB00445	Epirubicin	DOID:0060058	Lymphoma	-0.0114070586579577
DB00773	Etoposide	DOID:0060058	Lymphoma	-0.0114141048831805
DB00650	Leucovorin	DOID:0060058	Lymphoma	-0.0114231028307616
DB00227	Lovastatin	DOID:0060058	Lymphoma	-0.0114635373313608
DB00309	Vindesine	DOID:0060058	Lymphoma	-0.0114675727045179
DB01234	Dexamethasone	DOID:0060058	Lymphoma	-0.0114746714629615
DB04572	Thiotepa	DOID:0060058	Lymphoma	-0.0114927156350262
DB01204	Mitoxantrone	DOID:0060058	Lymphoma	-0.0115100739834346
DB00982	Isotretinoin	DOID:0060058	Lymphoma	-0.0115205821586265
DB00997	Doxorubicin	DOID:0060058	Lymphoma	-0.0115343911799024
DB11672	Curcumin	DOID:0060058	Lymphoma	-0.0116054720499672
DB04824	Phenolphthalein	DOID:0060058	Lymphoma	-0.0116106902007207
DB00515	Cisplatin	DOID:0060058	Lymphoma	-0.0116793690434871
DB11663	2-(1H-indazol-4-yl)-6-(4-methanesulfonylpiperazin-1-ylmethyl)-4-morpholin-4-ylthieno(3,2-d)pyrimidine	DOID:0060058	Lymphoma	-0.0116875543116143
DB08398	2-amino-1-methyl-6-phenylimidazo(4,5-b)pyridine	DOID:0060058	Lymphoma	-0.0116896787434353
DB00563	Methotrexate	DOID:0060058	Lymphoma	-0.0116900632424965
DB00262	Carmustine	DOID:0060058	Lymphoma	-0.011694900304863
DB00188	Bortezomib	DOID:0060058	Lymphoma	-0.0117130973537555
DB00291	Chlorambucil	DOID:0060058	Lymphoma	-0.0117261820803123
DB00352	Thioguanine	DOID:1037	Leukemia, Lymphoid	-0.0117315393230333
DB00136	Calcitriol	DOID:0060058	Lymphoma	-0.011736173992067
DB00531	Cyclophosphamide	DOID:0060058	Lymphoma	-0.0117434441990357
DB00564	Carbamazepine	DOID:0060058	Lymphoma	-0.0117481438693172
DB01262	Decitabine	DOID:0060058	Lymphoma	-0.011749219318268
DB02994	Cacodylic Acid	DOID:0060058	Lymphoma	-0.0117700986735814
DB00290	Bleomycin	DOID:0060058	Lymphoma	-0.0117958306273884
DB12802	picropodophyllin	DOID:9538	Multiple Myeloma	-0.0118675116473526
DB00541	Vincristine	DOID:0060058	Lymphoma	-0.0118760631437818
DB11094	Vitamin D	DOID:0060058	Lymphoma	-0.0118977517030531
DB00993	Azathioprine	DOID:0060058	Lymphoma	-0.0119104656819796
DB01206	Lomustine	DOID:0060058	Lymphoma	-0.0119260779101785
DB01181	Ifosfamide	DOID:0060058	Lymphoma	-0.011936537313855
DB00352	Thioguanine	DOID:9119	Leukemia, Myeloid, Acute	-0.0119675125743658
DB00987	Cytarabine	DOID:0060058	Lymphoma	-0.0119901896118757
DB01041	Thalidomide	DOID:0060058	Lymphoma	-0.0120050216277893
DB00753	Isoflurane	DOID:3172	Adenoma	-0.0141393321579987
DB06287	temsirolimus	DOID:3068	Glioblastoma	-0.0146588420729129
DB01030	Topotecan	DOID:3068	Glioblastoma	-0.0146646718359371
DB01115	Nifedipine	DOID:3068	Glioblastoma	-0.0146670978609423
DB06176	romidepsin	DOID:2671	Carcinoma, Transitional Cell	-0.0146807994546976
DB00851	Dacarbazine	DOID:3068	Glioblastoma	-0.0147543491913825
DB00970	Dactinomycin	DOID:3068	Glioblastoma	-0.0148380070757528
DB00317	Gefitinib	DOID:3068	Glioblastoma	-0.0148569088835894
DB13069	Nimustine	DOID:3068	Glioblastoma	-0.0148800425657894
DB00309	Vindesine	DOID:3068	Glioblastoma	-0.0148932766806506
DB01645	Genistein	DOID:3068	Glioblastoma	-0.0148987962768371
DB01234	Dexamethasone	DOID:3068	Glioblastoma	-0.0149003754391965
DB00997	Doxorubicin	DOID:3068	Glioblastoma	-0.0149600951565139
DB04216	Quercetin	DOID:3068	Glioblastoma	-0.0149611713312221
DB11672	Curcumin	DOID:3068	Glioblastoma	-0.0150311760265601
DB06774	Capsaicin	DOID:3068	Glioblastoma	-0.0150465934177618
DB00328	Indomethacin	DOID:3068	Glioblastoma	-0.0150615912133383
DB13911	Eosine I Bluish	DOID:715	Leukemia, T-Cell	-0.0150851882522397
DB00755	Tretinoin	DOID:3068	Glioblastoma	-0.0150890964822095
DB00945	Aspirin	DOID:3068	Glioblastoma	-0.0150943219824459
DB05424	Canertinib	DOID:3068	Glioblastoma	-0.0151009257206837
DB00515	Cisplatin	DOID:3068	Glioblastoma	-0.01510507302
DB01169	Arsenic Trioxide	DOID:3068	Glioblastoma	-0.0151143449475392
DB00262	Carmustine	DOID:3068	Glioblastoma	-0.0151206042800216
DB00188	Bortezomib	DOID:3068	Glioblastoma	-0.0151388013304631
DB00958	Carboplatin	DOID:3068	Glioblastoma	-0.0151441336675579
DB00608	Chloroquine	DOID:3068	Glioblastoma	-0.0151585552078653
DB01042	Melphalan	DOID:3068	Glioblastoma	-0.0151638012286871
DB08865	Crizotinib	DOID:3068	Glioblastoma	-0.0152218818952966
DB01229	Paclitaxel	DOID:3068	Glioblastoma	-0.0152679167197976
DB01206	Lomustine	DOID:3068	Glioblastoma	-0.0153517818860908
DB05076	Fenretinide	DOID:3068	Glioblastoma	-0.0153541510152356
DB02169	Okadaic Acid	DOID:3068	Glioblastoma	-0.0153973679846667
DB00762	Irinotecan	DOID:3068	Glioblastoma	-0.0154047978022585
DB00795	Sulfasalazine	DOID:3068	Glioblastoma	-0.0154277405838294
DB00305	Mitomycin	DOID:3068	Glioblastoma	-0.0154295525936711
DB01041	Thalidomide	DOID:3068	Glioblastoma	-0.0154307256036274
DB00444	Teniposide	DOID:3068	Glioblastoma	-0.0154575443198778
DB00624	Testosterone	DOID:3068	Glioblastoma	-0.0155108026045093
DB00829	Diazepam	DOID:3068	Glioblastoma	-0.0156112125253822
DB00806	Pentoxifylline	DOID:0060061	Lymphoma, T-Cell, Cutaneous	-0.0168239500687883
DB11919	O(6)-benzylguanine	DOID:3070	Glioma	-0.0171524144757192
DB02546	Vorinostat	DOID:0060061	Lymphoma, T-Cell, Cutaneous	-0.017257037703162
DB00242	Cladribine	DOID:0060061	Lymphoma, T-Cell, Cutaneous	-0.0172749242007312
DB01169	Arsenic Trioxide	DOID:0060061	Lymphoma, T-Cell, Cutaneous	-0.0172749900667135
DB00563	Methotrexate	DOID:0060061	Lymphoma, T-Cell, Cutaneous	-0.0172764123373753
DB00307	Bexarotene	DOID:0060061	Lymphoma, T-Cell, Cutaneous	-0.017348822927733
DB00553	Methoxsalen	DOID:0060061	Lymphoma, T-Cell, Cutaneous	-0.0174182698879081
DB00336	Nitrofurazone	DOID:4440	Seminoma	-0.0178883636587219
DB00773	Etoposide	DOID:4440	Seminoma	-0.018051045007075
DB06174	Noscapine	DOID:3070	Glioma	-0.0180808477992156
DB00855	Aminolevulinic Acid	DOID:8691	Mycosis Fungoides	-0.0202897850384356
DB01169	Arsenic Trioxide	DOID:8691	Mycosis Fungoides	-0.0203096849250946
DB00262	Carmustine	DOID:8691	Mycosis Fungoides	-0.0203159442584935
DB00553	Methoxsalen	DOID:8691	Mycosis Fungoides	-0.0204529647455999
DB00541	Vincristine	DOID:8691	Mycosis Fungoides	-0.020497107097637
DB04571	Trioxsalen	DOID:8691	Mycosis Fungoides	-0.0205926739744519
DB00435	Nitric Oxide	DOID:299	Adenocarcinoma	-0.0208618195847758
DB06179	darinaparsin	DOID:9538	Multiple Myeloma	-0.02118607888553
DB06769	Bendamustine Hydrochloride	DOID:1040	Leukemia, Lymphocytic, Chronic, B-Cell	-0.024013609553227
DB06641	perifosine	DOID:3068	Glioblastoma	-0.024467604476936
DB11890	Cilengitide	DOID:3068	Glioblastoma	-0.0271767321306393
DB01168	Procarbazine	DOID:4844	Ependymoma	-0.0279875162593374
DB00563	Methotrexate	DOID:4844	Ependymoma	-0.0285085756930236
DB00262	Carmustine	DOID:4844	Ependymoma	-0.0285134127553846
DB00541	Vincristine	DOID:4844	Ependymoma	-0.0286945755952291
DB01041	Thalidomide	DOID:4844	Ependymoma	-0.0288235340781931
DB00435	Nitric Oxide	DOID:0060058	Lymphoma	-0.0294689364853864
DB00448	Lansoprazole	DOID:9206	Barrett Esophagus	-0.0296138993608527
DB06176	romidepsin	DOID:0060061	Lymphoma, T-Cell, Cutaneous	-0.031903718255431
DB06444	HU 211	DOID:3070	Glioma	-0.0319602921844075
DB09153	Sodium Chloride	DOID:299	Adenocarcinoma	-0.0334999859379354
DB06448	lonafarnib	DOID:9538	Multiple Myeloma	-0.0345845996173768
DB01254	Dasatinib	DOID:8552	Leukemia, Myelogenous, Chronic, BCR-ABL Positive	-0.034686246194811
DB12948	3,4-dihydroxybenzohydroxamic acid	DOID:0050902	Medulloblastoma	-0.0347324219786796
DB12948	3,4-dihydroxybenzohydroxamic acid	DOID:3070	Glioma	-0.0350029786452818
DB06179	darinaparsin	DOID:8543	Hodgkin Disease	-0.0350309381031261
DB12948	3,4-dihydroxybenzohydroxamic acid	DOID:3071	Gliosarcoma	-0.0382046657618373
DB08901	ponatinib	DOID:8552	Leukemia, Myelogenous, Chronic, BCR-ABL Positive	-0.0383752031696575
DB03068	pyrimidin-2-one beta-ribofuranoside	DOID:9538	Multiple Myeloma	-0.0386331708512176
DB00590	Doxazosin	DOID:127	Choroid Neoplasms	-0.0404958079554717
DB15588	ursolic acid	DOID:139	Papilloma	-0.0414809876248475
DB04348	Taurocholic Acid	DOID:1967	Leiomyosarcoma	-0.0421134082476153
DB11251	Tocopherols	DOID:2645	Mesothelioma	-0.044868635638003
DB00470	Dronabinol	DOID:3070	Glioma	-0.0463257104162156
DB09199	netoglitazone	DOID:9538	Multiple Myeloma	-0.0488863832283984
DB13811	oblimersen	DOID:9538	Multiple Myeloma	-0.0506306840592542
DB13811	oblimersen	DOID:1040	Leukemia, Lymphocytic, Chronic, B-Cell	-0.0543046786028433
DB14545	hydrocortisone hemisuccinate	DOID:0060058	Lymphoma	-0.0560249393083979
DB13811	oblimersen	DOID:707	Lymphoma, B-Cell	-0.0563130131786093
DB01017	Minocycline	DOID:3070	Glioma	-0.0568393230937766
DB01017	Minocycline	DOID:139	Papilloma	-0.0608560301006654
DB04865	Homoharringtonine	DOID:0060058	Lymphoma	-0.0647206516755077
DB00815	Sodium Dodecyl Sulfate	DOID:299	Adenocarcinoma	-0.0649260935303036
DB00594	Amiloride	DOID:2671	Carcinoma, Transitional Cell	-0.0710035515788312
DB05260	gallium nitrate	DOID:0060060	Lymphoma, Non-Hodgkin	-0.0727999794013168
DB01099	Flucytosine	DOID:3068	Glioblastoma	-0.0824119333622403
DB02424	geldanamycin	DOID:3068	Glioblastoma	-0.0840851114780556
DB00681	Amphotericin B	DOID:3068	Glioblastoma	-0.0841245289202353
DB14322	Coconut Oil	DOID:3172	Adenoma	-0.097686184676778
DB11617	Aclarubicin	DOID:9119	Leukemia, Myeloid, Acute	-0.117875815577543
DB03733	ethylene dichloride	DOID:3172	Adenoma	-0.219102057083138
