# Supplementary material for: DDCM: A Computational Strategy for Drug Repositioning Based on Support-Vector Regression Algorithm
Source: Int J Mol Sci. 2024 May 12;25(10):5267. doi: 10.3390/ijms25105267 (PMC11121335; doi:10.3390/ijms25105267)
Supplement: Supplementary file 1 [file ijms-25-05267-s001.zip › File S4/1_c04.588_CorScore/pleural cancer_score.csv]

DrugBankID	DrugName	DOID	DiseaseName	score
0.00042419030600264	0.00386759556528345
DB00694	Daunorubicin	DOID:1618	Fibroadenoma	0.402736079618025
DB00694	Daunorubicin	DOID:299	Adenocarcinoma	0.402719337248059
DB00694	Daunorubicin	DOID:9119	Leukemia, Myeloid, Acute	0.402696658669055
DB00694	Daunorubicin	DOID:8584	Burkitt Lymphoma	0.402668693620735
DB00694	Daunorubicin	DOID:0060060	Lymphoma, Non-Hodgkin	0.402585439680215
DB01268	Sunitinib	DOID:9253	Gastrointestinal Stromal Tumors	0.0642788927949507
DB01268	Sunitinib	DOID:169	Neuroendocrine Tumors	0.0642712539823181
DB00717	Norethindrone	DOID:3172	Adenoma	0.0433714156281775
DB00254	Doxycycline	DOID:0060058	Lymphoma	0.0413883609275066
DB01373	Calcium	DOID:0060060	Lymphoma, Non-Hodgkin	0.0377120549634924
DB01373	Calcium	DOID:8552	Leukemia, Myelogenous, Chronic, BCR-ABL Positive	0.0377097194640985
DB05258	Interferon-alpha	DOID:8552	Leukemia, Myelogenous, Chronic, BCR-ABL Positive	0.0331353469858962
DB00304	Desogestrel	DOID:11612	Polycystic Ovary Syndrome	0.0313226562344071
DB00137	Lutein	DOID:11612	Polycystic Ovary Syndrome	0.0297418887774908
DB08868	Fingolimod Hydrochloride	DOID:8552	Leukemia, Myelogenous, Chronic, BCR-ABL Positive	0.0284258656529675
DB11890	Cilengitide	DOID:3068	Glioblastoma	0.0276793422558538
DB08804	Nandrolone Decanoate	DOID:255	Hemangioma	0.0270017072775733
DB11752	bryostatin 1	DOID:1040	Leukemia, Lymphocytic, Chronic, B-Cell	0.0253746063096039
DB11752	bryostatin 1	DOID:0060060	Lymphoma, Non-Hodgkin	0.0252403488767759
DB06728	aniline	DOID:4235	Sarcoma	0.0246010170979707
DB01138	Sulfinpyrazone	DOID:9538	Multiple Myeloma	0.0235797280711894
DB00470	Dronabinol	DOID:3070	Glioma	0.023566265729599
DB00480	Lenalidomide	DOID:707	Lymphoma, B-Cell	0.022443704749108
DB00480	Lenalidomide	DOID:9538	Multiple Myeloma	0.0224421279289926
DB00480	Lenalidomide	DOID:0060060	Lymphoma, Non-Hodgkin	0.0223274978643429
DB01217	Anastrozole	DOID:299	Adenocarcinoma	0.0219421549853302
DB01698	Rutin	DOID:9538	Multiple Myeloma	0.0218556353915869
DB00571	Propranolol	DOID:255	Hemangioma	0.0215064074531526
DB06809	plerixafor octahydrochloride	DOID:3068	Glioblastoma	0.0197966508128216
DB11467	Thiostrepton	DOID:9538	Multiple Myeloma	0.0180914636628242
DB13014	hypericin	DOID:3068	Glioblastoma	0.0174391000676278
DB00884	Risedronic Acid	DOID:2645	Mesothelioma	0.0170777564301026
DB08901	ponatinib	DOID:9119	Leukemia, Myeloid, Acute	0.0166907478825422
DB08901	ponatinib	DOID:8552	Leukemia, Myelogenous, Chronic, BCR-ABL Positive	0.0165771933944279
DB01177	Idarubicin	DOID:9538	Multiple Myeloma	0.0162854326968858
DB01177	Idarubicin	DOID:9119	Leukemia, Myeloid, Acute	0.0162820216211042
DB01177	Idarubicin	DOID:0060058	Lymphoma	0.0162167414528458
DB01177	Idarubicin	DOID:0060060	Lymphoma, Non-Hodgkin	0.016170802632306
DB00422	Methylphenidate	DOID:687	Hepatoblastoma	0.0152798713621518
DB11617	Aclarubicin	DOID:9119	Leukemia, Myeloid, Acute	0.0137072901260731
DB00724	Imiquimod	DOID:2513	Carcinoma, Basal Cell	0.0128322508016585
DB00724	Imiquimod	DOID:8632	Sarcoma, Kaposi	0.0128222799705165
DB00724	Imiquimod	DOID:255	Hemangioma	0.0127581997324802
DB13964	Peanut Oil	DOID:3172	Adenoma	0.0122976071352481
DB00947	Fulvestrant	DOID:769	Neuroblastoma	0.0118806732384212
DB01073	fludarabine	DOID:1040	Leukemia, Lymphocytic, Chronic, B-Cell	0.0110529043202461
DB01073	fludarabine	DOID:9119	Leukemia, Myeloid, Acute	0.0110298658762958
DB01073	fludarabine	DOID:1037	Leukemia, Lymphoid	0.0109604387053399
DB00352	Thioguanine	DOID:9119	Leukemia, Myeloid, Acute	0.0104840447101089
DB00352	Thioguanine	DOID:1037	Leukemia, Lymphoid	0.0104146175391874
DB00443	Betamethasone	DOID:255	Hemangioma	0.010344818476328
DB02424	geldanamycin	DOID:3068	Glioblastoma	0.0100238095074117
DB05088	tetrathiomolybdate	DOID:2645	Mesothelioma	0.00953364655274051
DB06412	Oxymetholone	DOID:9538	Multiple Myeloma	0.00890822595770328
DB06412	Oxymetholone	DOID:9119	Leukemia, Myeloid, Acute	0.00890481488203457
DB13811	oblimersen	DOID:1040	Leukemia, Lymphocytic, Chronic, B-Cell	0.00888343657392102
DB13811	oblimersen	DOID:707	Lymphoma, B-Cell	0.00886538602591095
DB13811	oblimersen	DOID:9538	Multiple Myeloma	0.00886380920560995
DB06732	beta-Naphthoflavone	DOID:3172	Adenoma	0.00883045801423513
DB12948	3,4-dihydroxybenzohydroxamic acid	DOID:3070	Glioma	0.00879492940701091
DB12948	3,4-dihydroxybenzohydroxamic acid	DOID:3071	Gliosarcoma	0.00876829217254919
DB12802	picropodophyllin	DOID:9538	Multiple Myeloma	0.0086526035756194
DB12948	3,4-dihydroxybenzohydroxamic acid	DOID:0050902	Medulloblastoma	0.00860071417602851
DB04106	fotemustine	DOID:3070	Glioma	0.00801683000541024
DB04106	fotemustine	DOID:3068	Glioblastoma	0.00784928402458477
DB11919	O(6)-benzylguanine	DOID:3070	Glioma	0.00688625583145756
DB01095	Fluvastatin	DOID:9538	Multiple Myeloma	0.00564765577966945
DB01254	Dasatinib	DOID:8552	Leukemia, Myelogenous, Chronic, BCR-ABL Positive	0.00550628088170905
DB00213	Pantoprazole	DOID:9206	Barrett Esophagus	0.00536754797881581
DB00196	Fluconazole	DOID:3068	Glioblastoma	0.00525745136179349
DB00134	Methionine	DOID:3070	Glioma	0.00500871191076916
DB09350	Piperonyl Butoxide	DOID:3172	Adenoma	0.00500253238062202
DB06444	HU 211	DOID:3070	Glioma	0.00499492287817253
DB15334	biochanin A	DOID:3068	Glioblastoma	0.00454370844151212
DB14066	tetrandrine	DOID:9119	Leukemia, Myeloid, Acute	0.00451924925172701
DB06448	lonafarnib	DOID:9538	Multiple Myeloma	0.00420217586655362
DB04571	Trioxsalen	DOID:8691	Mycosis Fungoides	0.00359434166683007
DB02375	myricetin	DOID:3068	Glioblastoma	0.0029972148676141
DB00863	Ranitidine	DOID:9206	Barrett Esophagus	0.00298110908030983
DB00742	Mannitol	DOID:3070	Glioma	0.00294961674072129
DB04258	seocalcitol	DOID:3070	Glioma	0.00221708923543055
DB01136	Carvedilol	DOID:3070	Glioma	0.0017185626611225
DB06174	Noscapine	DOID:3070	Glioma	0.0017000066423161
DB09054	idelalisib	DOID:0060058	Lymphoma	0.0016930419368926
DB09054	idelalisib	DOID:1037	Leukemia, Lymphoid	0.00168889493426153
DB06174	Noscapine	DOID:715	Leukemia, T-Cell	0.00161397726793137
DB00681	Amphotericin B	DOID:3068	Glioblastoma	0.000762114729403719
DB15588	ursolic acid	DOID:139	Papilloma	0.000737886887860952
DB11616	pirarubicin	DOID:5485	Sarcoma, Synovial	0.0006956095357065
DB11616	pirarubicin	DOID:2645	Mesothelioma	0.000669348340816368
DB11616	pirarubicin	DOID:9119	Leukemia, Myeloid, Acute	0.000648996273434767
DB01094	hesperetin	DOID:299	Adenocarcinoma	0.00063286786808895
DB00890	Dienestrol	DOID:299	Adenocarcinoma	0.000587701258652519
DB00398	Sorafenib	DOID:2645	Mesothelioma	0.00052190985969517
DB06287	temsirolimus	DOID:2645	Mesothelioma	0.000521770181493721
DB01248	Docetaxel	DOID:1967	Leiomyosarcoma	0.000514239598780754
DB01406	Danazol	DOID:3172	Adenoma	0.000508369515529274
DB00746	Deferoxamine	DOID:9119	Leukemia, Myeloid, Acute	0.000504846081419465
DB00398	Sorafenib	DOID:9119	Leukemia, Myeloid, Acute	0.00050155779220077
DB01248	Docetaxel	DOID:3070	Glioma	0.00049402367380539
DB05109	Trabectedin	DOID:4235	Sarcoma	0.000491265306876966
DB01248	Docetaxel	DOID:2671	Carcinoma, Transitional Cell	0.000478649368532959
DB12257	Platinum	DOID:769	Neuroblastoma	0.000476221868343653
DB01115	Nifedipine	DOID:127	Choroid Neoplasms	0.000459571303701924
DB00531	Cyclophosphamide	DOID:139	Papilloma	0.00045704568621522
DB01248	Docetaxel	DOID:4235	Sarcoma	0.000451284466549441
DB01132	Pioglitazone	DOID:139	Papilloma	0.000445600637637912
DB01248	Docetaxel	DOID:299	Adenocarcinoma	0.000445595924903265
DB00531	Cyclophosphamide	DOID:3347	Neoplasms, Bone Tissue	0.000441968776620651
DB04824	Phenolphthalein	DOID:0060058	Lymphoma	0.000434641857797437
DB01248	Docetaxel	DOID:9538	Multiple Myeloma	0.00042632842164906
DB00917	Dinoprostone	DOID:4235	Sarcoma	0.000424854614078853
DB03419	Uracil	DOID:139	Papilloma	0.000423812183755014
DB01206	Lomustine	DOID:3070	Glioma	0.000423686450154816
DB01248	Docetaxel	DOID:9119	Leukemia, Myeloid, Acute	0.000422917345865005
DB08828	HhAntag691	DOID:2513	Carcinoma, Basal Cell	0.00042261674835168
DB01206	Lomustine	DOID:3069	Astrocytoma	0.000421428025510186
DB01115	Nifedipine	DOID:3068	Glioblastoma	0.000417697632547877
DB03783	Phenacetin	DOID:2671	Carcinoma, Transitional Cell	0.000417603121192024
DB00322	Floxuridine	DOID:299	Adenocarcinoma	0.000415307282013257
DB06176	romidepsin	DOID:2671	Carcinoma, Transitional Cell	0.000413879145343223
DB01406	Danazol	DOID:127	Choroid Neoplasms	0.000413301470148432
DB00544	Fluorouracil	DOID:3070	Glioma	0.000411524782570484
DB00398	Sorafenib	DOID:9253	Gastrointestinal Stromal Tumors	0.000405577904194966
DB00531	Cyclophosphamide	DOID:1967	Leiomyosarcoma	0.000405488910432385
DB06287	temsirolimus	DOID:3068	Glioblastoma	0.000404978461337392
DB00698	Nitrofurantoin	DOID:2671	Carcinoma, Transitional Cell	0.000404473879205981
DB00398	Sorafenib	DOID:3382	Liposarcoma	0.000403699668519088
DB00917	Dinoprostone	DOID:9538	Multiple Myeloma	0.000399898569232206
DB01592	Iron	DOID:139	Papilloma	0.000394762409317052
DB00398	Sorafenib	DOID:8552	Leukemia, Myelogenous, Chronic, BCR-ABL Positive	0.000388003304042907
DB00531	Cyclophosphamide	DOID:4236	Carcinosarcoma	0.000386670663277168
DB00531	Cyclophosphamide	DOID:3070	Glioma	0.000385272985262509
DB06287	temsirolimus	DOID:13515	Tuberous Sclerosis	0.000383107707550269
DB00309	Vindesine	DOID:1967	Leiomyosarcoma	0.000381124370729936
DB11091	Hydrogen Peroxide	DOID:139	Papilloma	0.000380857039979289
DB11119	Sodium Iodide	DOID:3070	Glioma	0.000379412465256003
DB00398	Sorafenib	DOID:0050902	Medulloblastoma	0.000378448889240914
DB00531	Cyclophosphamide	DOID:2671	Carcinoma, Transitional Cell	0.000369898679923465
DB00544	Fluorouracil	DOID:4235	Sarcoma	0.000368785575270127
DB01645	Genistein	DOID:299	Adenocarcinoma	0.000367368414886417
DB01356	Lithium	DOID:255	Hemangioma	0.00036492695803151
DB00544	Fluorouracil	DOID:299	Adenocarcinoma	0.000363097033557337
DB00531	Cyclophosphamide	DOID:769	Neuroblastoma	0.000360904913633532
DB06510	muraglitazar	DOID:139	Papilloma	0.000359156270644458
DB00531	Cyclophosphamide	DOID:3071	Gliosarcoma	0.000358635751058357
DB01033	Mercaptopurine	DOID:9119	Leukemia, Myeloid, Acute	0.000351517625238475
DB00851	Dacarbazine	DOID:1967	Leiomyosarcoma	0.00035029465548634
DB00864	Tacrolimus	DOID:707	Lymphoma, B-Cell	0.000350291576451979
DB00481	Raloxifene Hydrochloride	DOID:2671	Carcinoma, Transitional Cell	0.000349275853127863
DB01030	Topotecan	DOID:769	Neuroblastoma	0.000346848246613386
DB00309	Vindesine	DOID:2671	Carcinoma, Transitional Cell	0.000345534140250771
DB00531	Cyclophosphamide	DOID:4235	Sarcoma	0.000342533778073174
DB01042	Melphalan	DOID:3070	Glioma	0.000341914346728291
DB00158	Folic Acid	DOID:3172	Adenoma	0.000338557733547108
DB00682	Warfarin	DOID:2671	Carcinoma, Transitional Cell	0.000337483975879439
DB00531	Cyclophosphamide	DOID:1040	Leukemia, Lymphocytic, Chronic, B-Cell	0.000337205101396378
DB00531	Cyclophosphamide	DOID:299	Adenocarcinoma	0.000336845236310203
DB00143	Glutathione	DOID:11612	Polycystic Ovary Syndrome	0.000336836130437702
DB00531	Cyclophosphamide	DOID:4552	Carcinoma, Large Cell	0.000336694085853607
DB00309	Vindesine	DOID:769	Neuroblastoma	0.000336540374076745
DB00007	Leuprolide	DOID:299	Adenocarcinoma	0.000331169133759558
DB00444	Teniposide	DOID:8543	Hodgkin Disease	0.000327238282653165
DB00635	Prednisone	DOID:1967	Leiomyosarcoma	0.000323729126553242
DB01030	Topotecan	DOID:299	Adenocarcinoma	0.000322788569194578
DB03843	Formaldehyde	DOID:1967	Leiomyosarcoma	0.000321641975114896
DB13182	daidzein	DOID:299	Adenocarcinoma	0.000320016134120617
DB08633	O-(Chloroacetylcarbamoyl)fumagillol	DOID:2671	Carcinoma, Transitional Cell	0.000319779646211805
DB00959	Methylprednisolone	DOID:1040	Leukemia, Lymphocytic, Chronic, B-Cell	0.00031960427439829
DB00531	Cyclophosphamide	DOID:707	Lymphoma, B-Cell	0.000319154553458691
DB00309	Vindesine	DOID:4235	Sarcoma	0.000318169238413137
DB00531	Cyclophosphamide	DOID:9538	Multiple Myeloma	0.000317577733085751
DB01042	Melphalan	DOID:769	Neuroblastoma	0.000317546275189463
DB00444	Teniposide	DOID:3068	Glioblastoma	0.000315996185712909
DB00531	Cyclophosphamide	DOID:9119	Leukemia, Myeloid, Acute	0.000314166657437588
DB00531	Cyclophosphamide	DOID:3308	Carcinoma, Embryonal	0.000314106730426235
DB12298	5-hydroxymethylfurfural	DOID:139	Papilloma	0.000313580795599434
DB00309	Vindesine	DOID:299	Adenocarcinoma	0.00031248069668436
DB04066	trans-3-(4'-hydroxyphenyl)-2-propenoic acid	DOID:299	Adenocarcinoma	0.000311915697519129
DB11152	Trichloroacetic Acid	DOID:3172	Adenoma	0.000310347592654948
DB00544	Fluorouracil	DOID:687	Hepatoblastoma	0.00030848480793514
DB13323	Trichloroethylene	DOID:3069	Astrocytoma	0.00030643680259871
DB00851	Dacarbazine	DOID:769	Neuroblastoma	0.000305710658635973
DB01030	Topotecan	DOID:9538	Multiple Myeloma	0.000303521065933711
DB00531	Cyclophosphamide	DOID:3247	Rhabdomyosarcoma	0.000303284946399564
DB00444	Teniposide	DOID:0060060	Lymphoma, Non-Hodgkin	0.000301216849747855
DB00959	Methylprednisolone	DOID:9538	Multiple Myeloma	0.000299976906160938
DB08828	HhAntag691	DOID:2512	Basal Cell Nevus Syndrome	0.000299824706570008
DB00531	Cyclophosphamide	DOID:715	Leukemia, T-Cell	0.000299243610770751
DB00305	Mitomycin	DOID:2671	Carcinoma, Transitional Cell	0.000297810197256644
DB00481	Raloxifene Hydrochloride	DOID:9538	Multiple Myeloma	0.000296954906259507
DB06774	Capsaicin	DOID:139	Papilloma	0.00029687655660119
DB06825	Triptorelin Pamoate	DOID:299	Adenocarcinoma	0.000294905763463173
DB01042	Melphalan	DOID:299	Adenocarcinoma	0.000293486597854588
DB00309	Vindesine	DOID:9538	Multiple Myeloma	0.000293213193408838
DB00317	Gefitinib	DOID:2671	Carcinoma, Transitional Cell	0.000292664037640868
DB00158	Folic Acid	DOID:11612	Polycystic Ovary Syndrome	0.000291250202229899
DB01645	Genistein	DOID:127	Choroid Neoplasms	0.000290123854328729
DB00531	Cyclophosphamide	DOID:171	Neuroectodermal Tumors	0.000288890366073193
DB00635	Prednisone	DOID:2671	Carcinoma, Transitional Cell	0.000288138896308111
DB00851	Dacarbazine	DOID:4235	Sarcoma	0.000287339523181752
DB01206	Lomustine	DOID:0060058	Lymphoma	0.000287299953888688
DB02656	2-(4-morpholinyl)-8-phenyl-4H-1-benzopyran-4-one	DOID:3070	Glioma	0.000286385992711614
DB00531	Cyclophosphamide	DOID:8584	Burkitt Lymphoma	0.000286201608917604
DB01206	Lomustine	DOID:3181	Oligodendroglioma	0.00028596386770411
DB00682	Warfarin	DOID:9538	Multiple Myeloma	0.000285163028861869
DB01033	Mercaptopurine	DOID:1037	Leukemia, Lymphoid	0.000282090454287988
DB00851	Dacarbazine	DOID:299	Adenocarcinoma	0.000281650981427219
DB00829	Diazepam	DOID:2671	Carcinoma, Transitional Cell	0.000276001925631188
DB01042	Melphalan	DOID:707	Lymphoma, B-Cell	0.000275795914898715
DB01042	Melphalan	DOID:9538	Multiple Myeloma	0.000274219094607488
DB01083	Orlistat	DOID:1040	Leukemia, Lymphocytic, Chronic, B-Cell	0.000272596707165763
DB06510	muraglitazar	DOID:2671	Carcinoma, Transitional Cell	0.000272009264442187
DB00959	Methylprednisolone	DOID:171	Neuroectodermal Tumors	0.000271289539167031
DB03843	Formaldehyde	DOID:3172	Adenoma	0.000270821785627574
DB01206	Lomustine	DOID:8543	Hodgkin Disease	0.000267382566348874
DB14001	alpha-Tocopherol	DOID:3070	Glioma	0.00026519047362953
DB00305	Mitomycin	DOID:299	Adenocarcinoma	0.000264756753520369
DB00773	Etoposide	DOID:1967	Leiomyosarcoma	0.000261281153314065
DB00184	Nicotine	DOID:2671	Carcinoma, Transitional Cell	0.000260466964212593
DB01042	Melphalan	DOID:3247	Rhabdomyosarcoma	0.000259926308095383
DB00317	Gefitinib	DOID:299	Adenocarcinoma	0.000259610593904148
DB00317	Gefitinib	DOID:2645	Mesothelioma	0.000257284082572119
DB06510	muraglitazar	DOID:3172	Adenoma	0.000256779305286815
DB01206	Lomustine	DOID:3068	Glioblastoma	0.000256140469429046
DB01065	Melatonin	DOID:3172	Adenoma	0.000256083177332868
DB00635	Prednisone	DOID:299	Adenocarcinoma	0.000255085452548744
DB00499	Flutamide	DOID:299	Adenocarcinoma	0.000254364619566551
DB00007	Leuprolide	DOID:127	Choroid Neoplasms	0.000253924573040666
DB11135	Selenium	DOID:2645	Mesothelioma	0.000253569942946931
DB00126	Ascorbic Acid	DOID:139	Papilloma	0.000253140551102184
DB03843	Formaldehyde	DOID:299	Adenocarcinoma	0.000252998301051778
DB00531	Cyclophosphamide	DOID:0060058	Lymphoma	0.00024888648916125
DB01645	Genistein	DOID:3068	Glioblastoma	0.000248250183142708
DB00851	Dacarbazine	DOID:3247	Rhabdomyosarcoma	0.000248090691457516
DB00531	Cyclophosphamide	DOID:1037	Leukemia, Lymphoid	0.000244739486397839
DB02709	Resveratrol	DOID:3070	Glioma	0.000244413548860435
DB01042	Melphalan	DOID:8584	Burkitt Lymphoma	0.000242842970545033
DB01083	Orlistat	DOID:11612	Polycystic Ovary Syndrome	0.000242752795695224
DB05076	Fenretinide	DOID:299	Adenocarcinoma	0.000242370103220625
DB00773	Etoposide	DOID:3070	Glioma	0.000241065228215688
DB00554	Piroxicam	DOID:3172	Adenoma	0.000240223423086973
DB05076	Fenretinide	DOID:2645	Mesothelioma	0.000240043591577734
DB01483	Barbital	DOID:139	Papilloma	0.000239737327750102
DB00481	Raloxifene Hydrochloride	DOID:127	Choroid Neoplasms	0.000238977848701118
DB00773	Etoposide	DOID:3069	Astrocytoma	0.000238806803457371
DB01065	Melatonin	DOID:299	Adenocarcinoma	0.000238259692774391
DB00635	Prednisone	DOID:707	Lymphoma, B-Cell	0.000237394769646161
DB00361	Vinorelbine	DOID:299	Adenocarcinoma	0.000236254759801414
DB00361	Vinorelbine	DOID:4552	Carcinoma, Large Cell	0.000236103609303963
DB00945	Aspirin	DOID:1967	Leiomyosarcoma	0.000235926326789961
DB00635	Prednisone	DOID:9538	Multiple Myeloma	0.00023581794934472
DB00361	Vinorelbine	DOID:2645	Mesothelioma	0.000233928248213146
DB04216	Quercetin	DOID:4236	Carcinosarcoma	0.000233738085896586
DB00635	Prednisone	DOID:9119	Leukemia, Myeloid, Acute	0.000232406873508707
DB04216	Quercetin	DOID:3070	Glioma	0.000232340408008493
DB00959	Methylprednisolone	DOID:0060058	Lymphoma	0.000231285662096549
DB00531	Cyclophosphamide	DOID:8543	Hodgkin Disease	0.000228969101404831
DB01327	Cefazolin	DOID:2671	Carcinoma, Transitional Cell	0.000227968145271686
DB11135	Selenium	DOID:11612	Polycystic Ovary Syndrome	0.000226412407681877
DB00499	Flutamide	DOID:11612	Polycystic Ovary Syndrome	0.000224880572885978
DB00851	Dacarbazine	DOID:4359	Melanoma, Amelanotic	0.000224751183323803
DB00309	Vindesine	DOID:0060058	Lymphoma	0.000224521949399072
DB06176	romidepsin	DOID:0060061	Lymphoma, T-Cell, Cutaneous	0.000222871562968442
DB00635	Prednisone	DOID:255	Hemangioma	0.000222111598571696
DB07352	Apigenin	DOID:3070	Glioma	0.000220407810457103
DB00554	Piroxicam	DOID:2645	Mesothelioma	0.000220073426911362
DB06825	Triptorelin Pamoate	DOID:127	Choroid Neoplasms	0.000217661202705645
DB00773	Etoposide	DOID:769	Neuroblastoma	0.000216697156560065
DB00773	Etoposide	DOID:5485	Sarcoma, Synovial	0.000216572162661723
DB02709	Resveratrol	DOID:3172	Adenoma	0.000213809284664669
DB00959	Methylprednisolone	DOID:8543	Hodgkin Disease	0.00021136827447913
DB06767	Ammonium Chloride	DOID:139	Papilloma	0.000208072856704912
DB00987	Cytarabine	DOID:1040	Leukemia, Lymphocytic, Chronic, B-Cell	0.000206204891048535
DB00309	Vindesine	DOID:8543	Hodgkin Disease	0.000204604561870915
DB00635	Prednisone	DOID:8584	Burkitt Lymphoma	0.000204441825265834
DB01229	Paclitaxel	DOID:1967	Leiomyosarcoma	0.000204374641422457
DB01030	Topotecan	DOID:3068	Glioblastoma	0.000203670337351837
DB00531	Cyclophosphamide	DOID:0060060	Lymphoma, Non-Hodgkin	0.000202947668646515
DB00783	Estradiol	DOID:299	Adenocarcinoma	0.000201600400092906
DB06824	Trientine	DOID:2645	Mesothelioma	0.000200998843287649
DB00531	Cyclophosphamide	DOID:8552	Leukemia, Myelogenous, Chronic, BCR-ABL Positive	0.000200612168967086
DB00945	Aspirin	DOID:2671	Carcinoma, Transitional Cell	0.000200336096506638
DB00773	Etoposide	DOID:4235	Sarcoma	0.000198326020930874
DB02709	Resveratrol	DOID:299	Adenocarcinoma	0.000195985800242528
DB04827	Urethane	DOID:3172	Adenoma	0.000193764965677391
DB00309	Vindesine	DOID:3068	Glioblastoma	0.000193362464957526
DB00773	Etoposide	DOID:299	Adenocarcinoma	0.000192637479163017
DB01174	Phenobarbital	DOID:2671	Carcinoma, Transitional Cell	0.000191999852071446
DB00755	Tretinoin	DOID:9538	Multiple Myeloma	0.000191686143716598
DB00531	Cyclophosphamide	DOID:0050902	Medulloblastoma	0.000191057754364045
DB00977	Ethinyl Estradiol	DOID:299	Adenocarcinoma	0.000190848085168706
DB00773	Etoposide	DOID:2645	Mesothelioma	0.000190310967974873
DB01008	Busulfan	DOID:769	Neuroblastoma	0.000190158478127901
DB01030	Topotecan	DOID:0060060	Lymphoma, Non-Hodgkin	0.000188891001536663
DB00977	Ethinyl Estradiol	DOID:2645	Mesothelioma	0.000188521573563118
DB12116	epigallocatechin gallate	DOID:3172	Adenoma	0.000188388111563
DB00755	Tretinoin	DOID:9119	Leukemia, Myeloid, Acute	0.000188275067969403
DB00755	Tretinoin	DOID:3308	Carcinoma, Embryonal	0.000188215141100602
DB00987	Cytarabine	DOID:707	Lymphoma, B-Cell	0.00018815434309797
DB00773	Etoposide	DOID:4440	Seminoma	0.000187216495406907
DB00987	Cytarabine	DOID:9538	Multiple Myeloma	0.000186577522787647
DB01042	Melphalan	DOID:8543	Hodgkin Disease	0.000185610462946108
DB00959	Methylprednisolone	DOID:0060060	Lymphoma, Non-Hodgkin	0.000185346841672852
DB00945	Aspirin	DOID:3172	Adenoma	0.000185106137477166
DB01229	Paclitaxel	DOID:3070	Glioma	0.000184158716247697
DB00661	Verapamil	DOID:687	Hepatoblastoma	0.000183991446402611
DB08895	tofacitinib	DOID:3172	Adenoma	0.00018359867401644
DB00987	Cytarabine	DOID:9119	Leukemia, Myeloid, Acute	0.000183166447136375
DB00619	Imatinib Mesylate	DOID:3070	Glioma	0.00018252091834995
DB00126	Ascorbic Acid	DOID:3070	Glioma	0.000181367850110838
DB00925	Phenoxybenzamine	DOID:1040	Leukemia, Lymphocytic, Chronic, B-Cell	0.00017975253522632
DB00309	Vindesine	DOID:0060060	Lymphoma, Non-Hodgkin	0.000178583128914979
DB02709	Resveratrol	DOID:707	Lymphoma, B-Cell	0.000178295117051731
DB00495	Zidovudine	DOID:8632	Sarcoma, Kaposi	0.000177842773382987
DB00755	Tretinoin	DOID:3247	Rhabdomyosarcoma	0.000177393357091694
DB01174	Phenobarbital	DOID:3172	Adenoma	0.000176769892935393
DB02709	Resveratrol	DOID:9538	Multiple Myeloma	0.000176718296835555
DB13069	Nimustine	DOID:4359	Melanoma, Amelanotic	0.000176365554179582
DB00309	Vindesine	DOID:8552	Leukemia, Myelogenous, Chronic, BCR-ABL Positive	0.000176247629487793
DB08059	Wortmannin	DOID:299	Adenocarcinoma	0.000176017442769662
DB04827	Urethane	DOID:299	Adenocarcinoma	0.000175941481186416
DB03843	Formaldehyde	DOID:127	Choroid Neoplasms	0.00017575374041371
DB01065	Melatonin	DOID:4928	Cholangiocarcinoma	0.000175662023187896
DB00773	Etoposide	DOID:707	Lymphoma, B-Cell	0.000174946796343035
DB01042	Melphalan	DOID:3068	Glioblastoma	0.000174368366028278
DB00851	Dacarbazine	DOID:8543	Hodgkin Disease	0.000173774846550713
DB00773	Etoposide	DOID:9538	Multiple Myeloma	0.000173369975975425
DB02709	Resveratrol	DOID:9119	Leukemia, Myeloid, Acute	0.000173307221079923
DB00987	Cytarabine	DOID:3247	Rhabdomyosarcoma	0.000172284736172514
DB00783	Estradiol	DOID:11612	Polycystic Ovary Syndrome	0.000172116353414999
DB00773	Etoposide	DOID:9119	Leukemia, Myeloid, Acute	0.000169958900098556
DB01229	Paclitaxel	DOID:2671	Carcinoma, Transitional Cell	0.000168784410834934
DB00987	Cytarabine	DOID:715	Leukemia, T-Cell	0.000168243400670266
DB00783	Estradiol	DOID:3247	Rhabdomyosarcoma	0.000168040110185376
DB00945	Aspirin	DOID:299	Adenocarcinoma	0.000167282652702418
DB02709	Resveratrol	DOID:11612	Polycystic Ovary Syndrome	0.000166501753326588
DB00945	Aspirin	DOID:2645	Mesothelioma	0.000164956141341967
DB00842	Oxazepam	DOID:3172	Adenoma	0.000164146417715484
DB00635	Prednisone	DOID:1037	Leukemia, Lymphoid	0.000162979702752732
DB00851	Dacarbazine	DOID:3068	Glioblastoma	0.000162532749383305
DB00977	Ethinyl Estradiol	DOID:11612	Polycystic Ovary Syndrome	0.000161364038484137
DB00197	Troglitazone	DOID:3070	Glioma	0.000160905021941583
DB01042	Melphalan	DOID:0060060	Lymphoma, Non-Hodgkin	0.000159589029988839
DB00773	Etoposide	DOID:3247	Rhabdomyosarcoma	0.000159077189360292
DB01174	Phenobarbital	DOID:299	Adenocarcinoma	0.000158946408472395
DB02709	Resveratrol	DOID:715	Leukemia, T-Cell	0.000158384174646677
DB06774	Capsaicin	DOID:9538	Multiple Myeloma	0.000157408603649357
DB00987	Cytarabine	DOID:8584	Burkitt Lymphoma	0.000155201398698991
DB01483	Barbital	DOID:2671	Carcinoma, Transitional Cell	0.000152590321475111
DB00755	Tretinoin	DOID:9206	Barrett Esophagus	0.000152563168756038
DB01008	Busulfan	DOID:707	Lymphoma, B-Cell	0.000148408118001021
DB00851	Dacarbazine	DOID:0060060	Lymphoma, Non-Hodgkin	0.000147753413623199
DB01042	Melphalan	DOID:0050902	Medulloblastoma	0.000147699115992807
DB00624	Testosterone	DOID:299	Adenocarcinoma	0.000147619565363168
DB00635	Prednisone	DOID:8543	Hodgkin Disease	0.000147209317721532
DB01008	Busulfan	DOID:9538	Multiple Myeloma	0.00014683129768759
DB11672	Curcumin	DOID:3172	Adenoma	0.000146514693284007
DB00537	Ciprofloxacin	DOID:2671	Carcinoma, Transitional Cell	0.000145913076890415
DB00305	Mitomycin	DOID:3068	Glioblastoma	0.000145638521805526
DB00898	Ethanol	DOID:3172	Adenoma	0.000144215940350668
DB01008	Busulfan	DOID:9119	Leukemia, Myeloid, Acute	0.000143420222010561
DB00773	Etoposide	DOID:8584	Burkitt Lymphoma	0.000141993851949386
DB01229	Paclitaxel	DOID:4235	Sarcoma	0.000141419509183595
DB02994	Cacodylic Acid	DOID:139	Papilloma	0.000141010067477722
DB00317	Gefitinib	DOID:3068	Glioblastoma	0.000140492362250146
DB00563	Methotrexate	DOID:3070	Glioma	0.000138143611487819
DB00197	Troglitazone	DOID:769	Neuroblastoma	0.000136536950406309
DB01229	Paclitaxel	DOID:299	Adenocarcinoma	0.000135730967186588
DB01229	Paclitaxel	DOID:4552	Carcinoma, Large Cell	0.000135579816714006
DB11672	Curcumin	DOID:4235	Sarcoma	0.000134379750358384
DB01229	Paclitaxel	DOID:2645	Mesothelioma	0.000133404455663157
DB00773	Etoposide	DOID:2994	Neoplasms, Germ Cell and Embryonal	0.000131964515257134
DB00619	Imatinib Mesylate	DOID:2645	Mesothelioma	0.000131766657902189
DB00563	Methotrexate	DOID:2513	Carcinoma, Basal Cell	0.000130793077699067
DB00357	Aminoglutethimide	DOID:299	Adenocarcinoma	0.000130419401987249
DB00482	Celecoxib	DOID:769	Neuroblastoma	0.000129159734282992
DB13323	Trichloroethylene	DOID:0060060	Lymphoma, Non-Hodgkin	0.000126369910464365
DB11672	Curcumin	DOID:2645	Mesothelioma	0.00012636469723052
DB00987	Cytarabine	DOID:8864	Leukemia, Monocytic, Acute	0.00012446413862225
DB00783	Estradiol	DOID:127	Choroid Neoplasms	0.000124355839341596
DB00829	Diazepam	DOID:3068	Glioblastoma	0.000123830250220038
DB05076	Fenretinide	DOID:3068	Glioblastoma	0.000123251871269082
DB00563	Methotrexate	DOID:2671	Carcinoma, Transitional Cell	0.000122769306274896
DB00958	Carboplatin	DOID:1967	Leiomyosarcoma	0.000121669273279536
DB00635	Prednisone	DOID:0060060	Lymphoma, Non-Hodgkin	0.000121187884849529
DB02709	Resveratrol	DOID:3007	Carcinoma, Ductal	0.000120105000346572
DB00783	Estradiol	DOID:5119	Ovarian Cysts	0.00011900100575394
DB01041	Thalidomide	DOID:3070	Glioma	0.000118455483926229
DB06510	muraglitazar	DOID:3382	Liposarcoma	0.000118419118201575
DB00563	Methotrexate	DOID:3371	Chondrosarcoma	0.00011832854313102
DB00624	Testosterone	DOID:11612	Polycystic Ovary Syndrome	0.00011813551864618
DB00987	Cytarabine	DOID:0060058	Lymphoma	0.000117886278859593
DB06755	beta Carotene	DOID:3070	Glioma	0.000117115986585183
DB01229	Paclitaxel	DOID:9538	Multiple Myeloma	0.000116463464112683
DB02709	Resveratrol	DOID:8864	Leukemia, Monocytic, Acute	0.000114604912599105
DB13069	Nimustine	DOID:3068	Glioblastoma	0.000114147120381637
DB00987	Cytarabine	DOID:1037	Leukemia, Lymphoid	0.000113739276194326
DB01229	Paclitaxel	DOID:9119	Leukemia, Myeloid, Acute	0.000113052388334402
DB00608	Chloroquine	DOID:9119	Leukemia, Myeloid, Acute	0.000110047356066935
DB11672	Curcumin	DOID:9538	Multiple Myeloma	0.000109423705487312
DB00482	Celecoxib	DOID:299	Adenocarcinoma	0.000105100056908149
DB00773	Etoposide	DOID:0060058	Lymphoma	0.000104678731920806
DB00945	Aspirin	DOID:349	Carcinoma, Signet Ring Cell	0.000104526276182994
DB01174	Phenobarbital	DOID:687	Hepatoblastoma	0.000104334182764933
DB02709	Resveratrol	DOID:1037	Leukemia, Lymphoid	0.000103880050263107
DB00126	Ascorbic Acid	DOID:11612	Polycystic Ovary Syndrome	0.000103456054553898
DB00925	Phenoxybenzamine	DOID:127	Choroid Neoplasms	0.000102148109504187
DB00396	Progesterone	DOID:299	Adenocarcinoma	0.000102075887183729
DB00958	Carboplatin	DOID:3070	Glioma	0.000101453348218018
DB03496	alvocidib	DOID:1040	Leukemia, Lymphocytic, Chronic, B-Cell	0.000101278394205852
DB01041	Thalidomide	DOID:8632	Sarcoma, Kaposi	0.000101134118870617
DB00313	Valproic Acid	DOID:1618	Fibroadenoma	9.80827617609661e-05
DB00987	Cytarabine	DOID:8543	Hodgkin Disease	9.79688912697077e-05
DB01174	Phenobarbital	DOID:4928	Cholangiocarcinoma	9.63487388303888e-05
DB00563	Methotrexate	DOID:4235	Sarcoma	9.54044041861293e-05
DB03568	Butyric Acid	DOID:299	Adenocarcinoma	9.53181387113658e-05
DB00290	Bleomycin	DOID:8632	Sarcoma, Kaposi	9.394175348202e-05
DB00898	Ethanol	DOID:255	Hemangioma	9.3418601395924e-05
DB00877	Sirolimus	DOID:1040	Leukemia, Lymphocytic, Chronic, B-Cell	9.31874643286604e-05
DB00564	Carbamazepine	DOID:1040	Leukemia, Lymphocytic, Chronic, B-Cell	9.20139349612006e-05
DB01169	Arsenic Trioxide	DOID:3070	Glioma	9.1982284008231e-05
DB00755	Tretinoin	DOID:3068	Glioblastoma	9.1835415061893e-05
DB00842	Oxazepam	DOID:687	Hepatoblastoma	9.17107074598703e-05
DB00877	Sirolimus	DOID:2645	Mesothelioma	9.05010879917248e-05
DB00563	Methotrexate	DOID:1040	Leukemia, Lymphocytic, Chronic, B-Cell	9.00757274182942e-05
DB00197	Troglitazone	DOID:9119	Leukemia, Myeloid, Acute	8.97986941823872e-05
DB00563	Methotrexate	DOID:299	Adenocarcinoma	8.9715862533736e-05
DB08398	2-amino-1-methyl-6-phenylimidazo(4,5-b)pyridine	DOID:8719	Carcinoma in Situ	8.76274971730942e-05
DB09110	Mesna	DOID:1967	Leiomyosarcoma	8.72157573964041e-05
DB00958	Carboplatin	DOID:2671	Carcinoma, Transitional Cell	8.60790428367855e-05
DB00482	Celecoxib	DOID:9538	Multiple Myeloma	8.58325538537832e-05
DB00773	Etoposide	DOID:8543	Hodgkin Disease	8.47613444121889e-05
DB03496	alvocidib	DOID:707	Lymphoma, B-Cell	8.32278460852001e-05
DB00197	Troglitazone	DOID:11612	Polycystic Ovary Syndrome	8.29932265454039e-05
DB00313	Valproic Acid	DOID:299	Adenocarcinoma	8.13403918536251e-05
DB03496	alvocidib	DOID:9119	Leukemia, Myeloid, Acute	7.82399500796407e-05
DB00958	Carboplatin	DOID:769	Neuroblastoma	7.70852766152422e-05
DB02709	Resveratrol	DOID:3068	Glioblastoma	7.68675682017231e-05
DB01229	Paclitaxel	DOID:2994	Neoplasms, Germ Cell and Embryonal	7.5058003230967e-05
DB00755	Tretinoin	DOID:8552	Leukemia, Myelogenous, Chronic, BCR-ABL Positive	7.47205797320474e-05
DB02546	Vorinostat	DOID:299	Adenocarcinoma	7.45402925424257e-05
DB00877	Sirolimus	DOID:9538	Multiple Myeloma	7.35600960553376e-05
DB00396	Progesterone	DOID:11612	Polycystic Ovary Syndrome	7.2591840493387e-05
DB00938	Salmeterol Xinafoate	DOID:4310	Smooth Muscle Tumor	7.20498180961995e-05
DB00563	Methotrexate	DOID:707	Lymphoma, B-Cell	7.20251797146423e-05
DB00987	Cytarabine	DOID:0060060	Lymphoma, Non-Hodgkin	7.19474581898707e-05
DB00563	Methotrexate	DOID:9538	Multiple Myeloma	7.04483591858276e-05
DB01041	Thalidomide	DOID:1040	Leukemia, Lymphocytic, Chronic, B-Cell	7.03876000609852e-05
DB00987	Cytarabine	DOID:8552	Leukemia, Myelogenous, Chronic, BCR-ABL Positive	6.96119588950231e-05
DB01041	Thalidomide	DOID:2645	Mesothelioma	6.77012235286503e-05
DB01169	Arsenic Trioxide	DOID:769	Neuroblastoma	6.76142123947968e-05
DB00650	Leucovorin	DOID:3070	Glioma	6.70861337424347e-05
DB00563	Methotrexate	DOID:9119	Leukemia, Myeloid, Acute	6.70372836691149e-05
DB14085	Cadmium	DOID:2671	Carcinoma, Transitional Cell	6.63453099263647e-05
DB00603	Medroxyprogesterone Acetate	DOID:3172	Adenoma	6.63127717075787e-05
DB00755	Tretinoin	DOID:0050902	Medulloblastoma	6.51661650739391e-05
DB04216	Quercetin	DOID:3068	Glioblastoma	6.479442723787e-05
DB00188	Bortezomib	DOID:3070	Glioma	6.45855205827842e-05
DB00641	Simvastatin	DOID:3070	Glioma	6.32137730116958e-05
DB02709	Resveratrol	DOID:0060060	Lymphoma, Non-Hodgkin	6.20882323305941e-05
DB00399	Zoledronic Acid	DOID:2645	Mesothelioma	6.15339846552834e-05
DB00252	Phenytoin	DOID:769	Neuroblastoma	6.1379357707593e-05
DB00987	Cytarabine	DOID:0050902	Medulloblastoma	6.00575441027998e-05
DB02709	Resveratrol	DOID:8552	Leukemia, Myelogenous, Chronic, BCR-ABL Positive	5.97527329309414e-05
DB02709	Resveratrol	DOID:8541	Sezary Syndrome	5.96085365663149e-05
DB00136	Calcitriol	DOID:3070	Glioma	5.8865910450602e-05
DB00773	Etoposide	DOID:0060060	Lymphoma, Non-Hodgkin	5.87399114882273e-05
DB00958	Carboplatin	DOID:4235	Sarcoma	5.87141409229899e-05
DB00313	Valproic Acid	DOID:9119	Leukemia, Myeloid, Acute	5.86618127660712e-05
DB01008	Busulfan	DOID:8543	Hodgkin Disease	5.82226660848298e-05
DB06774	Capsaicin	DOID:3068	Glioblastoma	5.75578751292119e-05
DB02546	Vorinostat	DOID:707	Lymphoma, B-Cell	5.68496096020957e-05
DB00276	Amsacrine	DOID:299	Adenocarcinoma	5.62622763547252e-05
DB00563	Methotrexate	DOID:3247	Rhabdomyosarcoma	5.61555725955634e-05
DB00783	Estradiol	DOID:0050902	Medulloblastoma	5.5812918224464e-05
DB00291	Chlorambucil	DOID:2671	Carcinoma, Transitional Cell	5.56756975585229e-05
DB00603	Medroxyprogesterone Acetate	DOID:4235	Sarcoma	5.41778288827635e-05
DB02994	Cacodylic Acid	DOID:2671	Carcinoma, Transitional Cell	5.3863061324079e-05
DB00958	Carboplatin	DOID:299	Adenocarcinoma	5.30255992070919e-05
DB00313	Valproic Acid	DOID:11612	Polycystic Ovary Syndrome	5.1856345278746e-05
DB09110	Mesna	DOID:2671	Carcinoma, Transitional Cell	5.1625527045053e-05
DB08398	2-amino-1-methyl-6-phenylimidazo(4,5-b)pyridine	DOID:4236	Carcinosarcoma	5.16131670531897e-05
DB11672	Curcumin	DOID:127	Choroid Neoplasms	5.14466478862899e-05
DB01041	Thalidomide	DOID:9538	Multiple Myeloma	5.07602317774483e-05
DB00958	Carboplatin	DOID:2645	Mesothelioma	5.06990877032001e-05
DB01234	Dexamethasone	DOID:3070	Glioma	5.04698678951768e-05
DB00188	Bortezomib	DOID:2671	Carcinoma, Transitional Cell	4.92112153258964e-05
DB00762	Irinotecan	DOID:3070	Glioma	4.91941392919762e-05
DB01262	Decitabine	DOID:769	Neuroblastoma	4.89924107625397e-05
DB00603	Medroxyprogesterone Acetate	DOID:1040	Leukemia, Lymphocytic, Chronic, B-Cell	4.8849152207299e-05
DB00603	Medroxyprogesterone Acetate	DOID:299	Adenocarcinoma	4.84892871677536e-05
DB00313	Valproic Acid	DOID:255	Hemangioma	4.83665377442391e-05
DB00945	Aspirin	DOID:3068	Glioblastoma	4.81644209831336e-05
DB00313	Valproic Acid	DOID:3247	Rhabdomyosarcoma	4.77801020007176e-05
DB01041	Thalidomide	DOID:9119	Leukemia, Myeloid, Acute	4.73491560759945e-05
DB00773	Etoposide	DOID:0050902	Medulloblastoma	4.68499972399519e-05
DB00928	Azacitidine	DOID:4235	Sarcoma	4.59515967068738e-05
DB00399	Zoledronic Acid	DOID:9538	Multiple Myeloma	4.4592992921845e-05
DB01169	Arsenic Trioxide	DOID:1040	Leukemia, Lymphocytic, Chronic, B-Cell	4.39144001580863e-05
DB00636	Clofibrate	DOID:3507	Dermatofibrosarcoma	4.38985267181904e-05
DB01229	Paclitaxel	DOID:1037	Leukemia, Lymphoid	4.36252174731769e-05
DB01169	Arsenic Trioxide	DOID:299	Adenocarcinoma	4.35545350994451e-05
DB09110	Mesna	DOID:769	Neuroblastoma	4.2631760722979e-05
DB04930	Permethrin	DOID:3172	Adenoma	4.19258524808966e-05
DB00563	Methotrexate	DOID:171	Neuroectodermal Tumors	4.17609921870357e-05
DB00126	Ascorbic Acid	DOID:1037	Leukemia, Lymphoid	4.08343514850876e-05
DB11672	Curcumin	DOID:0060058	Lymphoma	4.07324613194496e-05
DB00188	Bortezomib	DOID:769	Neuroblastoma	4.0217448984893e-05
DB00290	Bleomycin	DOID:3308	Carcinoma, Embryonal	4.00968636764878e-05
DB00563	Methotrexate	DOID:8584	Burkitt Lymphoma	3.90722351335873e-05
DB02994	Cacodylic Acid	DOID:3172	Adenoma	3.86331022462008e-05
DB00252	Phenytoin	DOID:1040	Leukemia, Lymphocytic, Chronic, B-Cell	3.76795454566717e-05
DB01593	Zinc	DOID:3070	Glioma	3.64263382884103e-05
DB00276	Amsacrine	DOID:9119	Leukemia, Myeloid, Acute	3.35836973657591e-05
DB01008	Busulfan	DOID:0060060	Lymphoma, Non-Hodgkin	3.22012331031366e-05
DB01169	Arsenic Trioxide	DOID:3355	Fibrosarcoma	3.1649050503936e-05
DB00958	Carboplatin	DOID:9119	Leukemia, Myeloid, Acute	3.03470202296721e-05
DB01008	Busulfan	DOID:8552	Leukemia, Myelogenous, Chronic, BCR-ABL Positive	2.98657336302091e-05
DB00624	Testosterone	DOID:3068	Glioblastoma	2.85013335124332e-05
DB02546	Vorinostat	DOID:3246	Rhabdomyosarcoma, Embryonal	2.82305796784135e-05
DB00563	Methotrexate	DOID:4928	Cholangiocarcinoma	2.71181929165989e-05
DB00262	Carmustine	DOID:3070	Glioma	2.68595970270083e-05
DB00603	Medroxyprogesterone Acetate	DOID:9119	Leukemia, Myeloid, Acute	2.58107081437045e-05
DB00396	Progesterone	DOID:127	Choroid Neoplasms	2.48313264000002e-05
DB00762	Irinotecan	DOID:769	Neuroblastoma	2.4826067584395e-05
DB00262	Carmustine	DOID:3069	Astrocytoma	2.46011725347009e-05
DB00650	Leucovorin	DOID:4235	Sarcoma	2.43469264496268e-05
DB01169	Arsenic Trioxide	DOID:9538	Multiple Myeloma	2.42870318390223e-05
DB09110	Mesna	DOID:4235	Sarcoma	2.42606251211544e-05
DB00888	Mechlorethamine	DOID:8543	Hodgkin Disease	2.31614518524728e-05
DB00291	Chlorambucil	DOID:1040	Leukemia, Lymphocytic, Chronic, B-Cell	2.29821190212212e-05
DB00993	Azathioprine	DOID:2513	Carcinoma, Basal Cell	2.2955929938763e-05
DB00291	Chlorambucil	DOID:299	Adenocarcinoma	2.26222541504298e-05
DB00928	Azacitidine	DOID:9538	Multiple Myeloma	2.09955515844476e-05
DB01169	Arsenic Trioxide	DOID:9119	Leukemia, Myeloid, Acute	2.08759561762042e-05
DB01008	Busulfan	DOID:0050902	Medulloblastoma	2.03113190427109e-05
DB01234	Dexamethasone	DOID:3172	Adenoma	1.9865603615922e-05
DB08398	2-amino-1-methyl-6-phenylimidazo(4,5-b)pyridine	DOID:3172	Adenoma	1.96112247095384e-05
DB00396	Progesterone	DOID:5119	Ovarian Cysts	1.94764928314398e-05
DB00650	Leucovorin	DOID:299	Adenocarcinoma	1.86583847079716e-05
DB00252	Phenytoin	DOID:9538	Multiple Myeloma	1.80521772099942e-05
DB00928	Azacitidine	DOID:9119	Leukemia, Myeloid, Acute	1.75844759447222e-05
DB01229	Paclitaxel	DOID:3068	Glioblastoma	1.66127355183746e-05
DB08865	Crizotinib	DOID:769	Neuroblastoma	1.64457733245263e-05
DB00563	Methotrexate	DOID:5241	Hemangioblastoma	1.60960767390597e-05
DB00995	Auranofin	DOID:3172	Adenoma	1.56684745542882e-05
DB00619	Imatinib Mesylate	DOID:9253	Gastrointestinal Stromal Tumors	1.54347020684745e-05
DB01229	Paclitaxel	DOID:3382	Liposarcoma	1.51942647739559e-05
DB00993	Azathioprine	DOID:2671	Carcinoma, Transitional Cell	1.49321582969889e-05
DB00624	Testosterone	DOID:0060060	Lymphoma, Non-Hodgkin	1.37219975920103e-05
DB00608	Chloroquine	DOID:3068	Glioblastoma	1.36077032953166e-05
DB00636	Clofibrate	DOID:127	Choroid Neoplasms	1.27726682604204e-05
DB01181	Ifosfamide	DOID:1967	Leiomyosarcoma	1.25177139369895e-05
DB00563	Methotrexate	DOID:4844	Ependymoma	1.23709598401148e-05
DB00882	Clomiphene	DOID:299	Adenocarcinoma	9.78793843667974e-06
DB11672	Curcumin	DOID:3068	Glioblastoma	9.57297682816632e-06
DB00201	Caffeine	DOID:2671	Carcinoma, Transitional Cell	9.54529929945297e-06
DB01229	Paclitaxel	DOID:169	Neuroendocrine Tumors	9.4336871754655e-06
DB03496	alvocidib	DOID:1037	Leukemia, Lymphoid	8.81277923395901e-06
DB01041	Thalidomide	DOID:4928	Cholangiocarcinoma	7.43006547802155e-06
DB01169	Arsenic Trioxide	DOID:715	Leukemia, T-Cell	5.95290965636069e-06
DB00523	Alitretinoin	DOID:9119	Leukemia, Myeloid, Acute	5.71049905632309e-06
DB01262	Decitabine	DOID:9538	Multiple Myeloma	5.66523014281645e-06
DB00958	Carboplatin	DOID:171	Neuroectodermal Tumors	5.07072917080992e-06
DB04930	Permethrin	DOID:9538	Multiple Myeloma	4.83486446792997e-06
DB00564	Carbamazepine	DOID:0060058	Lymphoma	3.69532284642121e-06
DB01262	Decitabine	DOID:9119	Leukemia, Myeloid, Acute	2.25415448888017e-06
DB00290	Bleomycin	DOID:2994	Neoplasms, Germ Cell and Embryonal	2.1624055200134e-06
DB01229	Paclitaxel	DOID:0060060	Lymphoma, Non-Hodgkin	1.83339951845968e-06
DB08398	2-amino-1-methyl-6-phenylimidazo(4,5-b)pyridine	DOID:299	Adenocarcinoma	1.78774016083155e-06
DB00563	Methotrexate	DOID:0060058	Lymphoma	1.75711513742544e-06
DB00762	Irinotecan	DOID:299	Adenocarcinoma	7.66390280161622e-07
DB00262	Carmustine	DOID:3071	Gliosarcoma	2.22362766900963e-07
DB00188	Bortezomib	DOID:707	Lymphoma, B-Cell	-1.53291136047867e-06
DB00619	Imatinib Mesylate	DOID:8552	Leukemia, Myelogenous, Chronic, BCR-ABL Positive	-2.1398978486617e-06
DB00563	Methotrexate	DOID:1037	Leukemia, Lymphoid	-2.38988737285423e-06
DB00641	Simvastatin	DOID:707	Lymphoma, B-Cell	-2.90465907411969e-06
DB00188	Bortezomib	DOID:9538	Multiple Myeloma	-3.10973166103151e-06
DB00437	Allopurinol	DOID:2671	Carcinoma, Transitional Cell	-3.70912520249872e-06
DB00201	Caffeine	DOID:3172	Adenoma	-5.68465970648274e-06
DB01041	Thalidomide	DOID:5151	Neurofibroma, Plexiform	-6.31846456441293e-06
DB00188	Bortezomib	DOID:9119	Leukemia, Myeloid, Acute	-6.52080729764831e-06
DB00014	Goserelin	DOID:127	Choroid Neoplasms	-6.63239085759576e-06
DB04365	Arecoline	DOID:139	Papilloma	-6.6435496441572e-06
DB01169	Arsenic Trioxide	DOID:8584	Burkitt Lymphoma	-7.08909221588255e-06
DB09130	Copper	DOID:2645	Mesothelioma	-7.31647692205767e-06
DB01041	Thalidomide	DOID:4844	Ependymoma	-7.31716758602813e-06
DB08865	Crizotinib	DOID:299	Adenocarcinoma	-7.61390402100742e-06
DB00958	Carboplatin	DOID:2994	Neoplasms, Germ Cell and Embryonal	-7.64736475652311e-06
DB00197	Troglitazone	DOID:3382	Liposarcoma	-8.05942947309374e-06
DB01262	Decitabine	DOID:3247	Rhabdomyosarcoma	-8.62755638039031e-06
DB00136	Calcitriol	DOID:9538	Multiple Myeloma	-8.8293418940219e-06
DB01234	Dexamethasone	DOID:3355	Fibrosarcoma	-9.8633657041533e-06
DB04839	Cyproterone Acetate	DOID:11612	Polycystic Ovary Syndrome	-1.06496317664115e-05
DB00136	Calcitriol	DOID:9119	Leukemia, Myeloid, Acute	-1.22404174107346e-05
DB00641	Simvastatin	DOID:11612	Polycystic Ovary Syndrome	-1.46980226855761e-05
DB09110	Mesna	DOID:3247	Rhabdomyosarcoma	-1.49882064540904e-05
DB01234	Dexamethasone	DOID:9538	Multiple Myeloma	-1.72253843162204e-05
DB00328	Indomethacin	DOID:3070	Glioma	-1.7282198060152e-05
DB00252	Phenytoin	DOID:687	Hepatoblastoma	-1.72925452805658e-05
DB00188	Bortezomib	DOID:3247	Rhabdomyosarcoma	-1.74025182655066e-05
DB04690	Camptothecin	DOID:3070	Glioma	-1.74502090181869e-05
DB00201	Caffeine	DOID:4235	Sarcoma	-1.78196027537866e-05
DB01041	Thalidomide	DOID:0060058	Lymphoma	-1.7931012151938e-05
DB00993	Azathioprine	DOID:299	Adenocarcinoma	-1.81212852416665e-05
DB00563	Methotrexate	DOID:8543	Hodgkin Disease	-1.81602723503191e-05
DB00882	Clomiphene	DOID:11612	Polycystic Ovary Syndrome	-1.96961081981514e-05
DB00970	Dactinomycin	DOID:1967	Leiomyosarcoma	-1.97172974906942e-05
DB01234	Dexamethasone	DOID:9119	Leukemia, Myeloid, Acute	-2.06364599683803e-05
DB00262	Carmustine	DOID:299	Adenocarcinoma	-2.15681520296593e-05
DB00762	Irinotecan	DOID:9119	Leukemia, Myeloid, Acute	-2.1912188766092e-05
DB11663	2-(1H-indazol-4-yl)-6-(4-methanesulfonylpiperazin-1-ylmethyl)-4-morpholin-4-ylthieno(3,2-d)pyrimidine	DOID:707	Lymphoma, B-Cell	-2.2173680207925e-05
DB01181	Ifosfamide	DOID:2671	Carcinoma, Transitional Cell	-2.30725162961506e-05
DB00201	Caffeine	DOID:299	Adenocarcinoma	-2.35081443804228e-05
DB11663	2-(1H-indazol-4-yl)-6-(4-methanesulfonylpiperazin-1-ylmethyl)-4-morpholin-4-ylthieno(3,2-d)pyrimidine	DOID:9538	Multiple Myeloma	-2.37505005813085e-05
DB00242	Cladribine	DOID:1040	Leukemia, Lymphocytic, Chronic, B-Cell	-2.45718724402808e-05
DB00290	Bleomycin	DOID:0060058	Lymphoma	-2.51233776524459e-05
DB00171	Adenosine Triphosphate	DOID:4552	Carcinoma, Large Cell	-2.7031191923009e-05
DB04630	Aldosterone	DOID:3172	Adenoma	-2.71897527523643e-05
DB00603	Medroxyprogesterone Acetate	DOID:3007	Carcinoma, Ductal	-2.73915125918664e-05
DB00188	Bortezomib	DOID:3246	Rhabdomyosarcoma, Embryonal	-3.01519412481896e-05
DB08865	Crizotinib	DOID:9119	Leukemia, Myeloid, Acute	-3.02924829242643e-05
DB01593	Zinc	DOID:9538	Multiple Myeloma	-3.12689138927888e-05
DB00650	Leucovorin	DOID:8584	Burkitt Lymphoma	-3.19852425824871e-05
DB01181	Ifosfamide	DOID:769	Neuroblastoma	-3.20662826296045e-05
DB09110	Mesna	DOID:8584	Burkitt Lymphoma	-3.20715438989691e-05
DB00603	Medroxyprogesterone Acetate	DOID:3319	Lymphangioleiomyomatosis	-3.20954579801844e-05
DB01181	Ifosfamide	DOID:5485	Sarcoma, Synovial	-3.21912766922602e-05
DB00762	Irinotecan	DOID:3247	Rhabdomyosarcoma	-3.27938995651963e-05
DB00993	Azathioprine	DOID:707	Lymphoma, B-Cell	-3.58119683058974e-05
DB00927	Famotidine	DOID:3172	Adenoma	-3.66565116726933e-05
DB00313	Valproic Acid	DOID:3068	Glioblastoma	-3.77778398492276e-05
DB01169	Arsenic Trioxide	DOID:8864	Leukemia, Monocytic, Acute	-3.78263523698949e-05
DB11663	2-(1H-indazol-4-yl)-6-(4-methanesulfonylpiperazin-1-ylmethyl)-4-morpholin-4-ylthieno(3,2-d)pyrimidine	DOID:3247	Rhabdomyosarcoma	-3.80432870196942e-05
DB01168	Procarbazine	DOID:3070	Glioma	-3.91187110745581e-05
DB00262	Carmustine	DOID:9538	Multiple Myeloma	-4.08356550751429e-05
DB01168	Procarbazine	DOID:3069	Astrocytoma	-4.13771357127488e-05
DB01593	Zinc	DOID:11612	Polycystic Ovary Syndrome	-4.14854572671972e-05
DB00242	Cladribine	DOID:707	Lymphoma, B-Cell	-4.26224203588718e-05
DB04690	Camptothecin	DOID:3071	Gliosarcoma	-4.4087443296946e-05
DB00563	Methotrexate	DOID:0060060	Lymphoma, Non-Hodgkin	-4.41817054079516e-05
DB00290	Bleomycin	DOID:8543	Hodgkin Disease	-4.50407653027271e-05
DB12429	2-(2-chloro-4-iodophenylamino)-N-cyclopropylmethoxy-3,4-difluorobenzamide	DOID:9119	Leukemia, Myeloid, Acute	-4.7170960607322e-05
DB00762	Irinotecan	DOID:171	Neuroectodermal Tumors	-4.71884798613695e-05
DB00928	Azacitidine	DOID:285	Leukemia, Hairy Cell	-4.74394987035262e-05
DB00242	Cladribine	DOID:9119	Leukemia, Myeloid, Acute	-4.76103162320926e-05
DB00328	Indomethacin	DOID:3172	Adenoma	-4.7886462439771e-05
DB00877	Sirolimus	DOID:13515	Tuberous Sclerosis	-4.81613863367522e-05
DB01169	Arsenic Trioxide	DOID:1037	Leukemia, Lymphoid	-4.85512149048448e-05
DB01234	Dexamethasone	DOID:8584	Burkitt Lymphoma	-4.86015083569144e-05
DB01436	alfacalcidol	DOID:299	Adenocarcinoma	-4.86949303810311e-05
DB01041	Thalidomide	DOID:3068	Glioblastoma	-4.90904968688186e-05
DB01181	Ifosfamide	DOID:4235	Sarcoma	-5.04374183302944e-05
DB00993	Azathioprine	DOID:255	Hemangioma	-5.10951394225509e-05
DB01168	Procarbazine	DOID:2671	Carcinoma, Transitional Cell	-5.44930164192645e-05
DB00970	Dactinomycin	DOID:2671	Carcinoma, Transitional Cell	-5.53075279565371e-05
DB00563	Methotrexate	DOID:0050902	Medulloblastoma	-5.60716195016839e-05
DB01181	Ifosfamide	DOID:299	Adenocarcinoma	-5.61259600408634e-05
DB01181	Ifosfamide	DOID:4552	Carcinoma, Large Cell	-5.62771105671808e-05
DB00399	Zoledronic Acid	DOID:4305	Giant Cell Tumor of Bone	-5.87859890139528e-05
DB00437	Allopurinol	DOID:9119	Leukemia, Myeloid, Acute	-5.94411478109444e-05
DB00441	gemcitabine	DOID:2671	Carcinoma, Transitional Cell	-5.96455960261907e-05
DB02546	Vorinostat	DOID:8552	Leukemia, Myelogenous, Chronic, BCR-ABL Positive	-6.16927746923332e-05
DB07232	veliparib	DOID:299	Adenocarcinoma	-6.23089365394333e-05
DB01262	Decitabine	DOID:0060058	Lymphoma	-6.30260138838254e-05
DB01041	Thalidomide	DOID:0060060	Lymphoma, Non-Hodgkin	-6.38698327910178e-05
DB00291	Chlorambucil	DOID:0060058	Lymphoma	-6.53364933076092e-05
DB00328	Indomethacin	DOID:299	Adenocarcinoma	-6.57099469560593e-05
DB00958	Carboplatin	DOID:3068	Glioblastoma	-6.60926325881314e-05
DB00688	Mycophenolic Acid	DOID:707	Lymphoma, B-Cell	-6.64019477163089e-05
DB11082	Coal Tar	DOID:3172	Adenoma	-6.65202819376196e-05
DB02994	Cacodylic Acid	DOID:0060058	Lymphoma	-6.71491293901746e-05
DB01219	Dantrolene	DOID:2671	Carcinoma, Transitional Cell	-6.74630466268242e-05
DB00563	Methotrexate	DOID:0060061	Lymphoma, T-Cell, Cutaneous	-6.82382763121589e-05
DB09276	Gold Sodium Thiomalate	DOID:3172	Adenoma	-6.90300594703083e-05
DB00650	Leucovorin	DOID:0060058	Lymphoma	-6.93003625822017e-05
DB00291	Chlorambucil	DOID:1037	Leukemia, Lymphoid	-6.94834959484511e-05
DB00252	Phenytoin	DOID:8543	Hodgkin Disease	-7.05564542466605e-05
DB00290	Bleomycin	DOID:0060060	Lymphoma, Non-Hodgkin	-7.10621982284651e-05
DB02546	Vorinostat	DOID:0050902	Medulloblastoma	-7.12471894943265e-05
DB00188	Bortezomib	DOID:0060058	Lymphoma	-7.1800975431878e-05
DB00855	Aminolevulinic Acid	DOID:8691	Mycosis Fungoides	-7.22704059827536e-05
DB00958	Carboplatin	DOID:169	Neuroendocrine Tumors	-7.32716807822706e-05
DB01181	Ifosfamide	DOID:707	Lymphoma, B-Cell	-7.38166429643181e-05
DB01169	Arsenic Trioxide	DOID:3068	Glioblastoma	-7.55636968587589e-05
DB00136	Calcitriol	DOID:0060058	Lymphoma	-7.75205857901015e-05
DB00328	Indomethacin	DOID:3355	Fibrosarcoma	-7.76154315662234e-05
DB01181	Ifosfamide	DOID:9119	Leukemia, Myeloid, Acute	-7.88045389858646e-05
DB00136	Calcitriol	DOID:1037	Leukemia, Lymphoid	-8.16675883683268e-05
DB02546	Vorinostat	DOID:0060061	Lymphoma, T-Cell, Cutaneous	-8.34138464184883e-05
DB00262	Carmustine	DOID:4928	Cholangiocarcinoma	-8.41658214251959e-05
DB04365	Arecoline	DOID:2513	Carcinoma, Basal Cell	-8.57667841702367e-05
DB01234	Dexamethasone	DOID:0060058	Lymphoma	-8.59166284041465e-05
DB08398	2-amino-1-methyl-6-phenylimidazo(4,5-b)pyridine	DOID:0060058	Lymphoma	-8.61710071364472e-05
DB00859	Penicillamine	DOID:2645	Mesothelioma	-8.62482248220262e-05
DB01168	Procarbazine	DOID:299	Adenocarcinoma	-8.7546460055897e-05
DB00328	Indomethacin	DOID:9119	Leukemia, Myeloid, Acute	-8.83885260893544e-05
DB00762	Irinotecan	DOID:3181	Oligodendroglioma	-8.85284431202046e-05
DB00650	Leucovorin	DOID:8543	Hodgkin Disease	-8.92177500535149e-05
DB01181	Ifosfamide	DOID:3247	Rhabdomyosarcoma	-8.96862499435089e-05
DB00982	Isotretinoin	DOID:769	Neuroblastoma	-9.03354768353112e-05
DB00501	Cimetidine	DOID:349	Carcinoma, Signet Ring Cell	-9.14618430440592e-05
DB11663	2-(1H-indazol-4-yl)-6-(4-methanesulfonylpiperazin-1-ylmethyl)-4-morpholin-4-ylthieno(3,2-d)pyrimidine	DOID:0060058	Lymphoma	-9.24417445617651e-05
DB01169	Arsenic Trioxide	DOID:8552	Leukemia, Myelogenous, Chronic, BCR-ABL Positive	-9.26785321193266e-05
DB00441	gemcitabine	DOID:299	Adenocarcinoma	-9.26990398712677e-05
DB00958	Carboplatin	DOID:0050902	Medulloblastoma	-9.27618827901364e-05
DB00441	gemcitabine	DOID:4552	Carcinoma, Large Cell	-9.2850190322534e-05
DB01143	Amifostine	DOID:0060060	Lymphoma, Non-Hodgkin	-9.41442059616202e-05
DB00441	gemcitabine	DOID:2645	Mesothelioma	-9.50255513129869e-05
DB00712	Flurbiprofen	DOID:3172	Adenoma	-9.57499964746242e-05
DB00252	Phenytoin	DOID:0060060	Lymphoma, Non-Hodgkin	-9.65778873069575e-05
DB00262	Carmustine	DOID:4844	Ependymoma	-9.89130545203318e-05
DB01188	Ciclopirox	DOID:299	Adenocarcinoma	-9.99111487933399e-05
DB01219	Dantrolene	DOID:1040	Leukemia, Lymphocytic, Chronic, B-Cell	-0.000100156625431912
DB14085	Cadmium	DOID:0060060	Lymphoma, Non-Hodgkin	-0.000100605701686761
DB00257	Clotrimazole	DOID:299	Adenocarcinoma	-0.000101332431004818
DB01169	Arsenic Trioxide	DOID:0050902	Medulloblastoma	-0.000102232946765445
DB00188	Bortezomib	DOID:3068	Glioblastoma	-0.00010296046010657
DB01168	Procarbazine	DOID:707	Lymphoma, B-Cell	-0.000105237143047353
DB00993	Azathioprine	DOID:0060058	Lymphoma	-0.000106080032608667
DB01181	Ifosfamide	DOID:8584	Burkitt Lymphoma	-0.000106769587334875
DB01168	Procarbazine	DOID:9538	Multiple Myeloma	-0.000106813963326256
DB00262	Carmustine	DOID:3192	Neurilemmoma	-0.000109153864691756
DB00262	Carmustine	DOID:0060058	Lymphoma	-0.000109526899122213
DB06724	Calcium Carbonate	DOID:299	Adenocarcinoma	-0.000109990142615556
DB00262	Carmustine	DOID:3181	Oligodendroglioma	-0.00011086298523285
DB00291	Chlorambucil	DOID:0060060	Lymphoma, Non-Hodgkin	-0.000111275313767277
DB01262	Decitabine	DOID:8552	Leukemia, Myelogenous, Chronic, BCR-ABL Positive	-0.000111300333661878
DB00441	gemcitabine	DOID:9538	Multiple Myeloma	-0.000111966543059304
DB00242	Cladribine	DOID:285	Leukemia, Hairy Cell	-0.00011263429081728
DB01390	Sodium Bicarbonate	DOID:139	Papilloma	-0.000113405424694811
DB00181	Baclofen	DOID:2671	Carcinoma, Transitional Cell	-0.000113855177279874
DB01169	Arsenic Trioxide	DOID:0060061	Lymphoma, T-Cell, Cutaneous	-0.000114399603727354
DB00650	Leucovorin	DOID:0060060	Lymphoma, Non-Hodgkin	-0.0001152391830734
DB09110	Mesna	DOID:0060060	Lymphoma, Non-Hodgkin	-0.000115325484407812
DB01181	Ifosfamide	DOID:2994	Neoplasms, Germ Cell and Embryonal	-0.000116798924000926
DB00242	Cladribine	DOID:1037	Leukemia, Lymphoid	-0.000117037487287384
DB01234	Dexamethasone	DOID:3068	Glioblastoma	-0.000117076112793733
DB00762	Irinotecan	DOID:3068	Glioblastoma	-0.000118351841489749
DB01101	Capecitabine	DOID:299	Adenocarcinoma	-0.000118638631048294
DB01380	Cortisone	DOID:299	Adenocarcinoma	-0.00011892942401822
DB00188	Bortezomib	DOID:8552	Leukemia, Myelogenous, Chronic, BCR-ABL Positive	-0.000120075295471499
DB00970	Dactinomycin	DOID:3247	Rhabdomyosarcoma	-0.000121921261285927
DB01188	Ciclopirox	DOID:9119	Leukemia, Myeloid, Acute	-0.000122589727676169
DB00763	Methimazole	DOID:3172	Adenoma	-0.000122657679826298
DB00795	Sulfasalazine	DOID:139	Papilloma	-0.000123115269019057
DB11663	2-(1H-indazol-4-yl)-6-(4-methanesulfonylpiperazin-1-ylmethyl)-4-morpholin-4-ylthieno(3,2-d)pyrimidine	DOID:9253	Gastrointestinal Stromal Tumors	-0.000123141464512831
DB00136	Calcitriol	DOID:0060060	Lymphoma, Non-Hodgkin	-0.000123459406526437
DB08865	Crizotinib	DOID:3068	Glioblastoma	-0.000126732135739403
DB00650	Leucovorin	DOID:0050902	Medulloblastoma	-0.000127129097245292
DB01393	Bezafibrate	DOID:3172	Adenoma	-0.000128156766614006
DB00437	Allopurinol	DOID:1037	Leukemia, Lymphoid	-0.000128868318618434
DB00262	Carmustine	DOID:8543	Hodgkin Disease	-0.000129444286660584
DB00188	Bortezomib	DOID:0050902	Medulloblastoma	-0.000129629710368971
DB07706	2-hydroxyestradiol	DOID:299	Adenocarcinoma	-0.000130235978254421
DB01169	Arsenic Trioxide	DOID:8691	Mycosis Fungoides	-0.000130749470626378
DB01188	Ciclopirox	DOID:3247	Rhabdomyosarcoma	-0.000133471438428644
DB01234	Dexamethasone	DOID:8552	Leukemia, Myelogenous, Chronic, BCR-ABL Positive	-0.000134190948307876
DB00688	Mycophenolic Acid	DOID:0060058	Lymphoma	-0.000136670011968897
DB01200	Bromocriptine	DOID:3172	Adenoma	-0.000138612541560744
DB14574	Cobalt	DOID:3247	Rhabdomyosarcoma	-0.000139238266179974
DB00763	Methimazole	DOID:299	Adenocarcinoma	-0.000140481164564631
DB00262	Carmustine	DOID:3068	Glioblastoma	-0.000140686383795129
DB00445	Epirubicin	DOID:4235	Sarcoma	-0.000141187980128042
DB01181	Ifosfamide	DOID:3192	Neurilemmoma	-0.000143711672892587
DB01181	Ifosfamide	DOID:0060058	Lymphoma	-0.00014408470739543
DB01393	Bezafibrate	DOID:1040	Leukemia, Lymphocytic, Chronic, B-Cell	-0.000145620386232413
DB00318	Codeine	DOID:2671	Carcinoma, Transitional Cell	-0.000146055291500656
DB00188	Bortezomib	DOID:4051	Rhabdomyosarcoma, Alveolar	-0.000147479555620632
DB01590	Everolimus	DOID:169	Neuroendocrine Tumors	-0.000149884852772751
DB05424	Canertinib	DOID:3068	Glioblastoma	-0.000150377330018846
DB00993	Azathioprine	DOID:0060060	Lymphoma, Non-Hodgkin	-0.000152018853110968
DB00328	Indomethacin	DOID:350	Dermatofibrosarcoma	-0.000153850336178395
DB09096	Benzoyl Peroxide	DOID:139	Papilloma	-0.000155386763450914
DB00530	Erlotinib Hydrochloride	DOID:3070	Glioma	-0.000157903124695179
DB04690	Camptothecin	DOID:1037	Leukemia, Lymphoid	-0.000157983707834451
DB13424	DDT	DOID:0060060	Lymphoma, Non-Hodgkin	-0.000158166219378551
DB00541	Vincristine	DOID:3347	Neoplasms, Bone Tissue	-0.00015925440287564
DB01168	Procarbazine	DOID:5241	Hemangioblastoma	-0.000161166245834364
DB01181	Ifosfamide	DOID:8543	Hodgkin Disease	-0.000164002094810788
DB01590	Everolimus	DOID:13515	Tuberous Sclerosis	-0.000164576558365735
DB01168	Procarbazine	DOID:4844	Ependymoma	-0.000164891362774831
DB00262	Carmustine	DOID:0050902	Medulloblastoma	-0.000167355633919418
DB01393	Bezafibrate	DOID:9119	Leukemia, Myeloid, Acute	-0.000168658829990474
DB00175	Pravastatin	DOID:3172	Adenoma	-0.000169481078686272
DB00437	Allopurinol	DOID:0060060	Lymphoma, Non-Hodgkin	-0.000170660136617116
DB00570	Vinblastine	DOID:2671	Carcinoma, Transitional Cell	-0.000171229127474658
DB00307	Bexarotene	DOID:0060061	Lymphoma, T-Cell, Cutaneous	-0.000172711676877012
DB00437	Allopurinol	DOID:8552	Leukemia, Myelogenous, Chronic, BCR-ABL Positive	-0.000172995635942606
DB00570	Vinblastine	DOID:8632	Sarcoma, Kaposi	-0.000173176187206768
DB09153	Sodium Chloride	DOID:299	Adenocarcinoma	-0.000174625189059051
DB12418	Saccharin	DOID:139	Papilloma	-0.000174880119394559
DB01393	Bezafibrate	DOID:11612	Polycystic Ovary Syndrome	-0.000175464297817528
DB01168	Procarbazine	DOID:0060058	Lymphoma	-0.000175505207367053
DB01168	Procarbazine	DOID:3181	Oligodendroglioma	-0.000176841293526929
DB13950	Win 55212-2	DOID:3070	Glioma	-0.000178879444355982
DB00242	Cladribine	DOID:0060061	Lymphoma, T-Cell, Cutaneous	-0.000182885876237347
DB00328	Indomethacin	DOID:3068	Glioblastoma	-0.000184828178795692
DB00255	Diethylstilbestrol	DOID:4468	Adenocarcinoma, Clear Cell	-0.000187589850574953
DB00605	Sulindac	DOID:3172	Adenoma	-0.000188022499306016
DB01181	Ifosfamide	DOID:0060060	Lymphoma, Non-Hodgkin	-0.000190023527776494
DB01168	Procarbazine	DOID:8543	Hodgkin Disease	-0.000195422594903315
DB00227	Lovastatin	DOID:4235	Sarcoma	-0.000195423063142873
DB00541	Vincristine	DOID:1967	Leiomyosarcoma	-0.000195734269205126
DB00262	Carmustine	DOID:8691	Mycosis Fungoides	-0.000195872157639575
DB00220	Nelfinavir	DOID:3962	Adenocarcinoma, Follicular	-0.000196557659212858
DB00183	Pentagastrin	DOID:299	Adenocarcinoma	-0.000198298006088359
DB00441	gemcitabine	DOID:8543	Hodgkin Disease	-0.000200575174597671
DB00328	Indomethacin	DOID:8552	Leukemia, Myelogenous, Chronic, BCR-ABL Positive	-0.000201943014156623
DB00982	Isotretinoin	DOID:0060058	Lymphoma	-0.000202353901480344
DB00255	Diethylstilbestrol	DOID:299	Adenocarcinoma	-0.000202681946777493
DB00996	Gabapentin	DOID:3172	Adenoma	-0.000204958265041265
DB00605	Sulindac	DOID:299	Adenocarcinoma	-0.000205845983861828
DB00530	Erlotinib Hydrochloride	DOID:299	Adenocarcinoma	-0.000206330873643044
DB00970	Dactinomycin	DOID:3068	Glioblastoma	-0.000207479203305071
DB00530	Erlotinib Hydrochloride	DOID:2645	Mesothelioma	-0.00020865738509631
DB00795	Sulfasalazine	DOID:2671	Carcinoma, Transitional Cell	-0.000210262275298377
DB00331	Metformin	DOID:11612	Polycystic Ovary Syndrome	-0.000215700989731414
DB00541	Vincristine	DOID:3070	Glioma	-0.000215950194228896
DB00541	Vincristine	DOID:3069	Astrocytoma	-0.000218208618880188
DB01701	propylene dichloride	DOID:4928	Cholangiocarcinoma	-0.000220248990752923
DB10345	Dust	DOID:139	Papilloma	-0.00022028471144294
DB01168	Procarbazine	DOID:0060060	Lymphoma, Non-Hodgkin	-0.000221444027855532
DB00293	raltitrexed	DOID:299	Adenocarcinoma	-0.000221679958021991
DB05294	N-(4-bromo-2-fluorophenyl)-6-methoxy-7-((1-methylpiperidin-4-yl)methoxy)quinazolin-4-amine	DOID:299	Adenocarcinoma	-0.000222275193209463
DB00996	Gabapentin	DOID:299	Adenocarcinoma	-0.000222781749675015
DB00293	raltitrexed	DOID:2645	Mesothelioma	-0.000224006469618808
DB04743	nimesulide	DOID:139	Papilloma	-0.000225517606573487
DB08809	Dichloroacetic Acid	DOID:139	Papilloma	-0.000226196448125791
DB00441	gemcitabine	DOID:0060060	Lymphoma, Non-Hodgkin	-0.000226596607542949
DB00570	Vinblastine	DOID:3308	Carcinoma, Embryonal	-0.000227021077020294
DB00541	Vincristine	DOID:2671	Carcinoma, Transitional Cell	-0.000231324499499551
DB00586	Diclofenac	DOID:769	Neuroblastoma	-0.000231997425279538
DB12662	naveglitazar	DOID:3355	Fibrosarcoma	-0.000232470659888039
DB00541	Vincristine	DOID:8632	Sarcoma, Kaposi	-0.000233271559213898
DB01168	Procarbazine	DOID:0050902	Medulloblastoma	-0.000233333942023205
DB00445	Epirubicin	DOID:0060058	Lymphoma	-0.000234835269113685
DB00570	Vinblastine	DOID:3247	Rhabdomyosarcoma	-0.000237842861046521
DB09153	Sodium Chloride	DOID:899	Cervical Intraepithelial Neoplasia	-0.000240260155431625
DB00541	Vincristine	DOID:769	Neuroblastoma	-0.000240318265822791
DB00541	Vincristine	DOID:5485	Sarcoma, Synovial	-0.000240443259689603
DB00428	Streptozocin	DOID:5485	Sarcoma, Synovial	-0.000241467517289672
DB00780	Phenelzine	DOID:3172	Adenoma	-0.000249178268973492
DB00445	Epirubicin	DOID:8543	Hodgkin Disease	-0.000254752656584999
DB11716	Misonidazole	DOID:299	Adenocarcinoma	-0.000257501833432726
DB00428	Streptozocin	DOID:4235	Sarcoma	-0.000259713658725201
DB12418	Saccharin	DOID:2671	Carcinoma, Transitional Cell	-0.00026202712571629
DB00541	Vincristine	DOID:299	Adenocarcinoma	-0.000264377943085724
DB04786	Suramin	DOID:9538	Multiple Myeloma	-0.000264514182677332
DB00570	Vinblastine	DOID:2994	Neoplasms, Germ Cell and Embryonal	-0.000264955535010235
DB00428	Streptozocin	DOID:299	Adenocarcinoma	-0.000265402200422891
DB13853	Anethole Trithione	DOID:299	Adenocarcinoma	-0.000268464330069627
DB00860	Prednisolone	DOID:2671	Carcinoma, Transitional Cell	-0.000278251890038349
DB00255	Diethylstilbestrol	DOID:127	Choroid Neoplasms	-0.00027992650736005
DB00445	Epirubicin	DOID:0060060	Lymphoma, Non-Hodgkin	-0.000280774089518286
DB00853	Temozolomide	DOID:3070	Glioma	-0.000281355130540693
DB12881	indole-3-carbinol	DOID:5119	Ovarian Cysts	-0.000281837604043621
DB00541	Vincristine	DOID:707	Lymphoma, B-Cell	-0.00028206862619614
DB00853	Temozolomide	DOID:3069	Astrocytoma	-0.000283613555188876
DB00541	Vincristine	DOID:9538	Multiple Myeloma	-0.000283645446385671
DB00541	Vincristine	DOID:9119	Leukemia, Myeloid, Acute	-0.000287056522017846
DB00541	Vincristine	DOID:3308	Carcinoma, Embryonal	-0.000287116448946155
DB00227	Lovastatin	DOID:0060058	Lymphoma	-0.000289070352253749
DB00255	Diethylstilbestrol	DOID:0060058	Lymphoma	-0.000290640694072995
DB00822	Disulfiram	DOID:1040	Leukemia, Lymphocytic, Chronic, B-Cell	-0.000292086565656345
DB00822	Disulfiram	DOID:2645	Mesothelioma	-0.000294772941975517
DB09073	palbociclib	DOID:9119	Leukemia, Myeloid, Acute	-0.000294774460860535
DB12418	Saccharin	DOID:299	Adenocarcinoma	-0.000295080569342653
DB00277	Theophylline	DOID:1040	Leukemia, Lymphocytic, Chronic, B-Cell	-0.000296937878791113
DB00541	Vincristine	DOID:3247	Rhabdomyosarcoma	-0.000297938233071414
DB00853	Temozolomide	DOID:8632	Sarcoma, Kaposi	-0.000298676495533244
DB00780	Phenelzine	DOID:255	Hemangioma	-0.00029997560773317
DB00996	Gabapentin	DOID:127	Choroid Neoplasms	-0.000300026310392908
DB00541	Vincristine	DOID:715	Leukemia, T-Cell	-0.000301979568720211
DB06543	astaxanthine	DOID:299	Adenocarcinoma	-0.000302340081934381
DB00853	Temozolomide	DOID:769	Neuroblastoma	-0.000305723202239393
DB00853	Temozolomide	DOID:3071	Gliosarcoma	-0.000307992364988206
DB00860	Prednisolone	DOID:299	Adenocarcinoma	-0.000311305333762189
DB00853	Temozolomide	DOID:3172	Adenoma	-0.000311959394820836
DB00570	Vinblastine	DOID:8543	Hodgkin Disease	-0.000312158706003506
DB00541	Vincristine	DOID:171	Neuroectodermal Tumors	-0.000312332813213932
DB00541	Vincristine	DOID:8584	Burkitt Lymphoma	-0.000315021570495642
DB00162	Vitamin A	DOID:9538	Multiple Myeloma	-0.000319571844444387
DB00541	Vincristine	DOID:4359	Melanoma, Amelanotic	-0.000321277741151836
DB00741	Hydrocortisone	DOID:1040	Leukemia, Lymphocytic, Chronic, B-Cell	-0.000321872361389773
DB02169	Okadaic Acid	DOID:3068	Glioblastoma	-0.000326311720554938
DB08809	Dichloroacetic Acid	DOID:3172	Adenoma	-0.000328573413489207
DB00860	Prednisolone	DOID:707	Lymphoma, B-Cell	-0.000328996016708293
DB00655	Estrone	DOID:299	Adenocarcinoma	-0.000330038861420655
DB00860	Prednisolone	DOID:9538	Multiple Myeloma	-0.000330572836987529
DB04572	Thiotepa	DOID:3070	Glioma	-0.000331231475807013
DB09073	palbociclib	DOID:2994	Neoplasms, Germ Cell and Embryonal	-0.00033276884596508
DB00860	Prednisolone	DOID:9119	Leukemia, Myeloid, Acute	-0.000333983912579737
DB00806	Pentoxifylline	DOID:1037	Leukemia, Lymphoid	-0.00033712300056795
DB00541	Vincristine	DOID:5241	Hemangioblastoma	-0.000337997728892835
DB01005	Hydroxyurea	DOID:299	Adenocarcinoma	-0.000338875102504375
DB04960	tipifarnib	DOID:9538	Multiple Myeloma	-0.000339044791227892
DB12662	naveglitazar	DOID:3382	Liposarcoma	-0.000341101877818516
DB00541	Vincristine	DOID:4844	Ependymoma	-0.00034172284568431
DB12025	triptolide	DOID:9538	Multiple Myeloma	-0.000341751940177791
DB00860	Prednisolone	DOID:255	Hemangioma	-0.000344279187924866
DB12025	triptolide	DOID:9119	Leukemia, Myeloid, Acute	-0.000345163015966286
DB04743	nimesulide	DOID:299	Adenocarcinoma	-0.000345718056446086
DB04572	Thiotepa	DOID:2671	Carcinoma, Transitional Cell	-0.000346605781110752
DB12072	orantinib	DOID:3070	Glioma	-0.000351176160650689
DB00541	Vincristine	DOID:0060058	Lymphoma	-0.000352336690582399
DB00541	Vincristine	DOID:3181	Oligodendroglioma	-0.000353672776618429
DB00412	Rosiglitazone	DOID:11612	Polycystic Ovary Syndrome	-0.000354379190464514
DB01204	Mitoxantrone	DOID:2671	Carcinoma, Transitional Cell	-0.00035462910488878
DB01006	Letrozole	DOID:11612	Polycystic Ovary Syndrome	-0.000355178240589248
DB04572	Thiotepa	DOID:769	Neuroblastoma	-0.00035559954741534
DB00741	Hydrocortisone	DOID:3247	Rhabdomyosarcoma	-0.000355792516288443
DB00541	Vincristine	DOID:1037	Leukemia, Lymphoid	-0.000356483693025177
DB13178	Inositol	DOID:3172	Adenoma	-0.000358743573546559
DB01005	Hydroxyurea	DOID:9119	Leukemia, Myeloid, Acute	-0.000361553681677639
DB00860	Prednisolone	DOID:8584	Burkitt Lymphoma	-0.000361948960901214
DB11094	Vitamin D	DOID:9119	Leukemia, Myeloid, Acute	-0.000362305986365073
DB00795	Sulfasalazine	DOID:3068	Glioblastoma	-0.000362433950624262
DB00541	Vincristine	DOID:8543	Hodgkin Disease	-0.000372254077947574
DB00741	Hydrocortisone	DOID:8584	Burkitt Lymphoma	-0.000372875853730435
DB00428	Streptozocin	DOID:8543	Hodgkin Disease	-0.000373278335396653
DB03733	ethylene dichloride	DOID:3172	Adenoma	-0.000382615795098983
DB00812	Phenylbutazone	DOID:139	Papilloma	-0.000387130667084144
DB01204	Mitoxantrone	DOID:1040	Leukemia, Lymphocytic, Chronic, B-Cell	-0.000387322683488255
DB00104	Octreotide	DOID:3172	Adenoma	-0.000387413275001657
DB00277	Theophylline	DOID:1037	Leukemia, Lymphoid	-0.000389403493744798
DB01151	Desipramine	DOID:299	Adenocarcinoma	-0.000391786841224172
DB09073	palbociclib	DOID:3382	Liposarcoma	-0.00039263258455443
DB00772	Malathion	DOID:0060060	Lymphoma, Non-Hodgkin	-0.0003939811931701
DB00220	Nelfinavir	DOID:3382	Liposarcoma	-0.000395369527696553
DB00431	Hexachlorocyclohexane	DOID:0060060	Lymphoma, Non-Hodgkin	-0.000396459660800784
DB00541	Vincristine	DOID:0060060	Lymphoma, Non-Hodgkin	-0.000398275510959022
DB04572	Thiotepa	DOID:9538	Multiple Myeloma	-0.000398926728061931
DB00541	Vincristine	DOID:8552	Leukemia, Myelogenous, Chronic, BCR-ABL Positive	-0.000400611010296946
DB00806	Pentoxifylline	DOID:0060061	Lymphoma, T-Cell, Cutaneous	-0.00040297138952191
DB00104	Octreotide	DOID:299	Adenocarcinoma	-0.000405236759491744
DB13178	Inositol	DOID:11612	Polycystic Ovary Syndrome	-0.000406051104800263
DB01006	Letrozole	DOID:5119	Ovarian Cysts	-0.000408293588382645
DB04539	glyphosate	DOID:11612	Polycystic Ovary Syndrome	-0.000408992876913282
DB00541	Vincristine	DOID:0050902	Medulloblastoma	-0.000410165425178431
DB01204	Mitoxantrone	DOID:9119	Leukemia, Myeloid, Acute	-0.000410361127454149
DB12445	nitroaspirin	DOID:9206	Barrett Esophagus	-0.000413869936396215
DB00951	Isoniazid	DOID:299	Adenocarcinoma	-0.00041434699975703
DB00853	Temozolomide	DOID:3181	Oligodendroglioma	-0.000419077713034587
DB00860	Prednisolone	DOID:8543	Hodgkin Disease	-0.000419181468645356
DB01204	Mitoxantrone	DOID:3247	Rhabdomyosarcoma	-0.000421242838400691
DB11094	Vitamin D	DOID:2512	Basal Cell Nevus Syndrome	-0.000421342233974685
DB00526	Oxaliplatin	DOID:299	Adenocarcinoma	-0.000424786521000052
DB11094	Vitamin D	DOID:0060058	Lymphoma	-0.000427586154636082
DB04572	Thiotepa	DOID:171	Neuroectodermal Tumors	-0.000427614094993888
DB01005	Hydroxyurea	DOID:1037	Leukemia, Lymphoid	-0.000430980852493566
DB00541	Vincristine	DOID:8691	Mycosis Fungoides	-0.000438681948814211
DB14513	Magnesium	DOID:3172	Adenoma	-0.000439168834060109
DB00860	Prednisolone	DOID:0060060	Lymphoma, Non-Hodgkin	-0.000445202901641704
DB00860	Prednisolone	DOID:8552	Leukemia, Myelogenous, Chronic, BCR-ABL Positive	-0.000447538400988511
DB00853	Temozolomide	DOID:3068	Glioblastoma	-0.000448901111479182
DB11529	Melengestrol Acetate	DOID:299	Adenocarcinoma	-0.000460414032986654
DB00642	Pemetrexed	DOID:2645	Mesothelioma	-0.000462185094907551
DB04572	Thiotepa	DOID:0060058	Lymphoma	-0.000467617972061261
DB04572	Thiotepa	DOID:3181	Oligodendroglioma	-0.000468954058268266
DB01050	Ibuprofen	DOID:299	Adenocarcinoma	-0.000471623355253269
DB04572	Thiotepa	DOID:1037	Leukemia, Lymphoid	-0.000471764974629939
DB00720	Clodronic Acid	DOID:9538	Multiple Myeloma	-0.000473280944258435
DB01005	Hydroxyurea	DOID:8552	Leukemia, Myelogenous, Chronic, BCR-ABL Positive	-0.000475108169882575
DB00853	Temozolomide	DOID:0050902	Medulloblastoma	-0.00047557036153064
DB01204	Mitoxantrone	DOID:0060058	Lymphoma	-0.0004756412958122
DB01582	Sulfamethazine	DOID:3172	Adenoma	-0.000477872109318343
DB01204	Mitoxantrone	DOID:1037	Leukemia, Lymphoid	-0.000479788298384208
DB04572	Thiotepa	DOID:8543	Hodgkin Disease	-0.000487535359650036
DB01204	Mitoxantrone	DOID:8543	Hodgkin Disease	-0.000495558683345686
DB04572	Thiotepa	DOID:0060060	Lymphoma, Non-Hodgkin	-0.000513556792535362
DB04572	Thiotepa	DOID:8552	Leukemia, Myelogenous, Chronic, BCR-ABL Positive	-0.00051589229198231
DB01204	Mitoxantrone	DOID:0060060	Lymphoma, Non-Hodgkin	-0.000521580116267427
DB04572	Thiotepa	DOID:0050902	Medulloblastoma	-0.000525446706674614
DB00553	Methoxsalen	DOID:0060061	Lymphoma, T-Cell, Cutaneous	-0.000526810116850261
DB00812	Phenylbutazone	DOID:9119	Leukemia, Myeloid, Acute	-0.000530009695901744
DB00104	Octreotide	DOID:169	Neuroendocrine Tumors	-0.000531534039494873
DB00302	Tranexamic Acid	DOID:127	Choroid Neoplasms	-0.000536855140081914
DB01167	Itraconazole	DOID:9538	Multiple Myeloma	-0.000540683484605751
DB00336	Nitrofurazone	DOID:4440	Seminoma	-0.000541002756309049
DB00553	Methoxsalen	DOID:8691	Mycosis Fungoides	-0.00054315998373352
DB00630	Alendronate	DOID:4305	Giant Cell Tumor of Bone	-0.000645497588000553
DB00744	zileuton	DOID:8552	Leukemia, Myelogenous, Chronic, BCR-ABL Positive	-0.00064918916055131
DB00943	Zalcitabine	DOID:0060058	Lymphoma	-0.000657628186183611
DB00282	Pamidronate	DOID:9538	Multiple Myeloma	-0.000775031377699041
DB00282	Pamidronate	DOID:4305	Giant Cell Tumor of Bone	-0.000878410359511826
DB06641	perifosine	DOID:3068	Glioblastoma	-0.00112754137369416
DB01211	Clarithromycin	DOID:9538	Multiple Myeloma	-0.00118675014665644
DB08889	carfilzomib	DOID:9538	Multiple Myeloma	-0.00128106203095687
DB00727	Nitroglycerin	DOID:4928	Cholangiocarcinoma	-0.00151138149190318
DB04815	Clioquinol	DOID:9119	Leukemia, Myeloid, Acute	-0.00156162638790121
DB01700	AICA ribonucleotide	DOID:3068	Glioblastoma	-0.00212536845358532
DB00583	Carnitine	DOID:0060060	Lymphoma, Non-Hodgkin	-0.00216806689384704
DB04942	tamibarotene	DOID:9538	Multiple Myeloma	-0.00261166309737778
DB06536	tesaglitazar	DOID:3355	Fibrosarcoma	-0.00279882102288905
DB06536	tesaglitazar	DOID:255	Hemangioma	-0.00281988939242202
DB05260	gallium nitrate	DOID:0060060	Lymphoma, Non-Hodgkin	-0.00284420993020925
DB03068	pyrimidin-2-one beta-ribofuranoside	DOID:9538	Multiple Myeloma	-0.00296381847495516
DB11648	afuresertib	DOID:9538	Multiple Myeloma	-0.00378679957150171
DB11648	afuresertib	DOID:8543	Hodgkin Disease	-0.0038754082029708
DB11648	afuresertib	DOID:0060060	Lymphoma, Non-Hodgkin	-0.00390142963596803
DB14322	Coconut Oil	DOID:3172	Adenoma	-0.00418763061681356
DB09199	netoglitazone	DOID:9538	Multiple Myeloma	-0.00432719858135019
DB04944	acadesine	DOID:1040	Leukemia, Lymphocytic, Chronic, B-Cell	-0.0047692778069572
DB01100	Pimozide	DOID:299	Adenocarcinoma	-0.00496367448941356
DB01420	Testosterone Propionate	DOID:299	Adenocarcinoma	-0.00518593682436671
DB01357	Mestranol	DOID:3172	Adenoma	-0.00520847561552636
DB01420	Testosterone Propionate	DOID:11612	Polycystic Ovary Syndrome	-0.00521542087102796
DB06769	Bendamustine Hydrochloride	DOID:1040	Leukemia, Lymphocytic, Chronic, B-Cell	-0.00531840083884468
DB06769	Bendamustine Hydrochloride	DOID:1037	Leukemia, Lymphoid	-0.00541086645373175
DB01162	Terazosin	DOID:2671	Carcinoma, Transitional Cell	-0.00562679946616648
DB13911	Eosine I Bluish	DOID:715	Leukemia, T-Cell	-0.00604443718966193
DB04865	Homoharringtonine	DOID:0060058	Lymphoma	-0.0069212098652491
DB05220	MLN 8237	DOID:769	Neuroblastoma	-0.0076947069806503
DB01099	Flucytosine	DOID:3068	Glioblastoma	-0.00774182244915141
DB00448	Lansoprazole	DOID:9206	Barrett Esophagus	-0.00789722830254643
DB12874	quizartinib	DOID:9119	Leukemia, Myeloid, Acute	-0.00809595523841807
DB01017	Minocycline	DOID:139	Papilloma	-0.00830081144732683
DB01017	Minocycline	DOID:3070	Glioma	-0.00837258414821159
DB11175	picolinic acid	DOID:3172	Adenoma	-0.00897469206262121
DB04868	4-methyl-N-(3-(4-methylimidazol-1-yl)-5-(trifluoromethyl)phenyl)-3-((4-pyridin-3-ylpyrimidin-2-yl)amino)benzamide	DOID:8552	Leukemia, Myelogenous, Chronic, BCR-ABL Positive	-0.00906568693837558
DB00421	Spironolactone	DOID:11612	Polycystic Ovary Syndrome	-0.00951367565855451
DB00050	cetrorelix	DOID:9538	Multiple Myeloma	-0.00954320623208501
DB14545	hydrocortisone hemisuccinate	DOID:0060058	Lymphoma	-0.0097165679512465
DB00590	Doxazosin	DOID:127	Choroid Neoplasms	-0.0100317944801915
DB02901	Dihydrotestosterone	DOID:11612	Polycystic Ovary Syndrome	-0.0103686875629791
DB15304	Carrageenan	DOID:3355	Fibrosarcoma	-0.0104940426626947
DB03057	Malondialdehyde	DOID:11612	Polycystic Ovary Syndrome	-0.0107637248462619
DB03057	Malondialdehyde	DOID:8552	Leukemia, Myelogenous, Chronic, BCR-ABL Positive	-0.010870473866964
DB09053	PCI 32765	DOID:1040	Leukemia, Lymphocytic, Chronic, B-Cell	-0.0115432860605402
DB09053	PCI 32765	DOID:1037	Leukemia, Lymphoid	-0.0116357516753176
DB11251	Tocopherols	DOID:2645	Mesothelioma	-0.0118809601998153
DB06810	Plicamycin	DOID:3247	Rhabdomyosarcoma	-0.013206118229279
DB00281	Lidocaine	DOID:0060060	Lymphoma, Non-Hodgkin	-0.0137699776587334
DB00446	Chloramphenicol	DOID:9119	Leukemia, Myeloid, Acute	-0.0141998040720254
DB01179	Podophyllotoxin	DOID:2671	Carcinoma, Transitional Cell	-0.0154837325187475
DB08882	Linagliptin	DOID:5119	Ovarian Cysts	-0.0160100671847125
DB04655	metoprine	DOID:299	Adenocarcinoma	-0.0165135901589443
DB04655	metoprine	DOID:8691	Mycosis Fungoides	-0.016687894164646
DB04348	Taurocholic Acid	DOID:1967	Leiomyosarcoma	-0.0169068511133345
DB06757	Manganese	DOID:3068	Glioblastoma	-0.0169531007340655
DB00594	Amiloride	DOID:2671	Carcinoma, Transitional Cell	-0.0172238613213875
DB00815	Sodium Dodecyl Sulfate	DOID:299	Adenocarcinoma	-0.0185142943473244
DB01708	Dehydroepiandrosterone	DOID:299	Adenocarcinoma	-0.0187089803893512
DB01708	Dehydroepiandrosterone	DOID:11612	Polycystic Ovary Syndrome	-0.0187384644359953
DB00435	Nitric Oxide	DOID:299	Adenocarcinoma	-0.0189448602218456
DB00435	Nitric Oxide	DOID:0060058	Lymphoma	-0.0190328189691597
DB01394	Colchicine	DOID:9538	Multiple Myeloma	-0.0196915433356466
DB01759	kojic acid	DOID:3172	Adenoma	-0.0216719385031791
DB06179	darinaparsin	DOID:9538	Multiple Myeloma	-0.0218095141945471
DB06179	darinaparsin	DOID:8543	Hodgkin Disease	-0.021898122826109
DB00627	Niacin	DOID:9119	Leukemia, Myeloid, Acute	-0.0251018934118674
DB00753	Isoflurane	DOID:3172	Adenoma	-0.0277532731189547
DB06595	midostaurin	DOID:9119	Leukemia, Myeloid, Acute	-0.0307839931167146
DB06595	midostaurin	DOID:349	Carcinoma, Signet Ring Cell	-0.0308240709144351
DB00909	Zonisamide	DOID:9538	Multiple Myeloma	-0.0350077595407725
DB00904	Ondansetron	DOID:171	Neuroectodermal Tumors	-0.0362714332797854
DB00338	Omeprazole	DOID:9206	Barrett Esophagus	-0.0372843679402583
DB01080	Vigabatrin	DOID:13515	Tuberous Sclerosis	-0.0658573335447382
DB00477	Chlorpromazine	DOID:3070	Glioma	-0.0889747439584112
