# Supplementary material for: DDCM: A Computational Strategy for Drug Repositioning Based on Support-Vector Regression Algorithm
Source: Int J Mol Sci. 2024 May 12;25(10):5267. doi: 10.3390/ijms25105267 (PMC11121335; doi:10.3390/ijms25105267)
Supplement: Supplementary file 1 [file ijms-25-05267-s001.zip › File S4/1_c04.588_CorScore/prolactinoma_score.csv]

DrugBankID	DrugName	DOID	DiseaseName	score
0.00439811822956527	0.00748254779696246
DB00422	Methylphenidate	DOID:687	Hepatoblastoma	0.253725447914306
DB00947	Fulvestrant	DOID:769	Neuroblastoma	0.193646512742791
DB09350	Piperonyl Butoxide	DOID:3172	Adenoma	0.163274245856026
DB01217	Anastrozole	DOID:299	Adenocarcinoma	0.152988188430548
DB06767	Ammonium Chloride	DOID:139	Papilloma	0.152083205203833
DB00050	cetrorelix	DOID:9538	Multiple Myeloma	0.137425012147262
DB01100	Pimozide	DOID:299	Adenocarcinoma	0.100370083187966
DB01420	Testosterone Propionate	DOID:299	Adenocarcinoma	0.0974369927374812
DB01420	Testosterone Propionate	DOID:11612	Polycystic Ovary Syndrome	0.0858487757906524
DB01357	Mestranol	DOID:3172	Adenoma	0.0846346360193945
DB01700	AICA ribonucleotide	DOID:3068	Glioblastoma	0.0829721062417675
DB06810	Plicamycin	DOID:3247	Rhabdomyosarcoma	0.0814697361280079
DB00338	Omeprazole	DOID:9206	Barrett Esophagus	0.0759765570094287
DB04106	fotemustine	DOID:3068	Glioblastoma	0.0751503204493463
DB04106	fotemustine	DOID:3070	Glioma	0.0735814177208627
DB11175	picolinic acid	DOID:3172	Adenoma	0.0699735879383313
DB01708	Dehydroepiandrosterone	DOID:299	Adenocarcinoma	0.0678000884320129
DB00480	Lenalidomide	DOID:707	Lymphoma, B-Cell	0.0673531963755613
DB00435	Nitric Oxide	DOID:299	Adenocarcinoma	0.0672605775725918
DB06732	beta-Naphthoflavone	DOID:3172	Adenoma	0.0659802603720226
DB00477	Chlorpromazine	DOID:3070	Glioma	0.0658937495822567
DB01406	Danazol	DOID:3172	Adenoma	0.0656213081002949
DB00909	Zonisamide	DOID:9538	Multiple Myeloma	0.0643277494586075
DB01080	Vigabatrin	DOID:13515	Tuberous Sclerosis	0.0638617186668402
DB01698	Rutin	DOID:9538	Multiple Myeloma	0.063849990899973
DB06174	Noscapine	DOID:715	Leukemia, T-Cell	0.0633429191049424
DB00196	Fluconazole	DOID:3068	Glioblastoma	0.0611318646596882
DB04868	4-methyl-N-(3-(4-methylimidazol-1-yl)-5-(trifluoromethyl)phenyl)-3-((4-pyridin-3-ylpyrimidin-2-yl)amino)benzamide	DOID:8552	Leukemia, Myelogenous, Chronic, BCR-ABL Positive	0.0609961143098082
DB00313	Valproic Acid	DOID:1618	Fibroadenoma	0.0604558203314398
DB00997	Doxorubicin	DOID:1618	Fibroadenoma	0.0599698364900527
DB00694	Daunorubicin	DOID:1618	Fibroadenoma	0.0598361504760232
DB01033	Mercaptopurine	DOID:9119	Leukemia, Myeloid, Acute	0.0571534466154677
DB01708	Dehydroepiandrosterone	DOID:11612	Polycystic Ovary Syndrome	0.0562118714853888
DB01406	Danazol	DOID:127	Choroid Neoplasms	0.0560826752436257
DB08901	ponatinib	DOID:9119	Leukemia, Myeloid, Acute	0.0552646799244864
DB08901	ponatinib	DOID:8552	Leukemia, Myelogenous, Chronic, BCR-ABL Positive	0.0543100295853799
DB13911	Eosine I Bluish	DOID:715	Leukemia, T-Cell	0.0540318968083086
DB00531	Cyclophosphamide	DOID:3308	Carcinoma, Embryonal	0.0538008155072833
DB00755	Tretinoin	DOID:3308	Carcinoma, Embryonal	0.0537621420776946
DB00541	Vincristine	DOID:3308	Carcinoma, Embryonal	0.0536584255857442
DB00290	Bleomycin	DOID:3308	Carcinoma, Embryonal	0.0535625815271738
DB00570	Vinblastine	DOID:3308	Carcinoma, Embryonal	0.0531936232083836
DB00470	Dronabinol	DOID:3070	Glioma	0.0529679342006057
DB15334	biochanin A	DOID:3068	Glioblastoma	0.0520141214893536
DB01033	Mercaptopurine	DOID:1037	Leukemia, Lymphoid	0.0492001547528408
DB00435	Nitric Oxide	DOID:0060058	Lymphoma	0.0484707650379035
DB00480	Lenalidomide	DOID:9538	Multiple Myeloma	0.0484097171594926
DB00531	Cyclophosphamide	DOID:4236	Carcinosarcoma	0.0453211330701064
DB04216	Quercetin	DOID:4236	Carcinosarcoma	0.0452782709482351
DB08398	2-amino-1-methyl-6-phenylimidazo(4,5-b)pyridine	DOID:4236	Carcinosarcoma	0.0450473176295118
DB00480	Lenalidomide	DOID:0060060	Lymphoma, Non-Hodgkin	0.044551426255209
DB00590	Doxazosin	DOID:127	Choroid Neoplasms	0.0431669613033773
DB00541	Vincristine	DOID:8691	Mycosis Fungoides	0.0424429771580009
DB00262	Carmustine	DOID:8691	Mycosis Fungoides	0.0423675964566068
DB01169	Arsenic Trioxide	DOID:8691	Mycosis Fungoides	0.0423092204672552
DB00855	Aminolevulinic Acid	DOID:8691	Mycosis Fungoides	0.0421944135445198
DB00553	Methoxsalen	DOID:8691	Mycosis Fungoides	0.0419402640329185
DB01254	Dasatinib	DOID:8552	Leukemia, Myelogenous, Chronic, BCR-ABL Positive	0.0400428216165932
DB01177	Idarubicin	DOID:9119	Leukemia, Myeloid, Acute	0.0378597371795756
DB12874	quizartinib	DOID:9119	Leukemia, Myeloid, Acute	0.0375733523781733
DB08398	2-amino-1-methyl-6-phenylimidazo(4,5-b)pyridine	DOID:8719	Carcinoma in Situ	0.0375000175689239
DB09054	idelalisib	DOID:1037	Leukemia, Lymphoid	0.0355469752128299
DB09110	Mesna	DOID:1967	Leiomyosarcoma	0.0353280898640202
DB00309	Vindesine	DOID:1967	Leiomyosarcoma	0.035135410373586
DB00635	Prednisone	DOID:1967	Leiomyosarcoma	0.0350245301151838
DB00531	Cyclophosphamide	DOID:1967	Leiomyosarcoma	0.0349806106982623
DB00515	Cisplatin	DOID:1967	Leiomyosarcoma	0.0348537877346301
DB01181	Ifosfamide	DOID:1967	Leiomyosarcoma	0.0348495452881434
DB00541	Vincristine	DOID:1967	Leiomyosarcoma	0.0348382207771864
DB00997	Doxorubicin	DOID:1967	Leiomyosarcoma	0.0347984963091671
DB00958	Carboplatin	DOID:1967	Leiomyosarcoma	0.0347825536650922
DB00970	Dactinomycin	DOID:1967	Leiomyosarcoma	0.0347700410798967
DB01229	Paclitaxel	DOID:1967	Leiomyosarcoma	0.034729967920079
DB00945	Aspirin	DOID:1967	Leiomyosarcoma	0.034729591271974
DB00773	Etoposide	DOID:1967	Leiomyosarcoma	0.03465524289352
DB01248	Docetaxel	DOID:1967	Leiomyosarcoma	0.0345489314432627
DB00851	Dacarbazine	DOID:1967	Leiomyosarcoma	0.0344648812621904
DB03843	Formaldehyde	DOID:1967	Leiomyosarcoma	0.0344051136657086
DB00446	Chloramphenicol	DOID:9119	Leukemia, Myeloid, Acute	0.0341903193715819
DB08828	HhAntag691	DOID:2512	Basal Cell Nevus Syndrome	0.0337009853033574
DB01168	Procarbazine	DOID:4844	Ependymoma	0.0336844507303254
DB11094	Vitamin D	DOID:2512	Basal Cell Nevus Syndrome	0.0333799518871652
DB06595	midostaurin	DOID:9119	Leukemia, Myeloid, Acute	0.0332947798739349
DB00541	Vincristine	DOID:4844	Ependymoma	0.0332288960397219
DB00262	Carmustine	DOID:4844	Ependymoma	0.0331535153379548
DB00428	Streptozocin	DOID:5485	Sarcoma, Synovial	0.0331388273793439
DB00563	Methotrexate	DOID:4844	Ependymoma	0.0331244905835536
DB11616	pirarubicin	DOID:5485	Sarcoma, Synovial	0.0330197738497597
DB00515	Cisplatin	DOID:5485	Sarcoma, Synovial	0.0329671994795381
DB01181	Ifosfamide	DOID:5485	Sarcoma, Synovial	0.0329629570338659
DB00541	Vincristine	DOID:5485	Sarcoma, Synovial	0.0329516325223005
DB00997	Doxorubicin	DOID:5485	Sarcoma, Synovial	0.0329119080543931
DB01041	Thalidomide	DOID:4844	Ependymoma	0.0327980966941649
DB00773	Etoposide	DOID:5485	Sarcoma, Synovial	0.0327686546387034
DB01168	Procarbazine	DOID:5241	Hemangioblastoma	0.0327060663230186
DB06595	midostaurin	DOID:349	Carcinoma, Signet Ring Cell	0.0322522336674614
DB00541	Vincristine	DOID:5241	Hemangioblastoma	0.0322505116325996
DB00563	Methotrexate	DOID:5241	Hemangioblastoma	0.0321461061763869
DB06176	romidepsin	DOID:2671	Carcinoma, Transitional Cell	0.0309837144585458
DB00014	Goserelin	DOID:127	Choroid Neoplasms	0.0309694475995799
DB06809	plerixafor octahydrochloride	DOID:3068	Glioblastoma	0.0305180530046562
DB09054	idelalisib	DOID:0060058	Lymphoma	0.0301462427185335
DB00531	Cyclophosphamide	DOID:715	Leukemia, T-Cell	0.0297847038440878
DB00541	Vincristine	DOID:715	Leukemia, T-Cell	0.0296423139226692
DB00515	Cisplatin	DOID:4359	Melanoma, Amelanotic	0.0295834294972113
DB00541	Vincristine	DOID:4359	Melanoma, Amelanotic	0.029567862539821
DB02901	Dihydrotestosterone	DOID:11612	Polycystic Ovary Syndrome	0.029538407423755
DB01169	Arsenic Trioxide	DOID:715	Leukemia, T-Cell	0.0295085572320621
DB00675	Tamoxifen	DOID:4359	Melanoma, Amelanotic	0.0294704741554203
DB00987	Cytarabine	DOID:715	Leukemia, T-Cell	0.0294539056066395
DB06174	Noscapine	DOID:3070	Glioma	0.0294317307308825
DB13069	Nimustine	DOID:4359	Melanoma, Amelanotic	0.0293551693385706
DB00959	Methylprednisolone	DOID:171	Neuroectodermal Tumors	0.0292366010956279
DB00851	Dacarbazine	DOID:4359	Melanoma, Amelanotic	0.0291945230247132
DB04572	Thiotepa	DOID:171	Neuroectodermal Tumors	0.0289995600355065
DB00531	Cyclophosphamide	DOID:171	Neuroectodermal Tumors	0.0289583265664411
DB00515	Cisplatin	DOID:171	Neuroectodermal Tumors	0.0288315036022298
DB00541	Vincristine	DOID:171	Neuroectodermal Tumors	0.0288159366450242
DB00541	Vincristine	DOID:8632	Sarcoma, Kaposi	0.0287873889553943
DB00958	Carboplatin	DOID:171	Neuroectodermal Tumors	0.0287602695340101
DB00997	Doxorubicin	DOID:8632	Sarcoma, Kaposi	0.0287476644882506
DB00563	Methotrexate	DOID:171	Neuroectodermal Tumors	0.0287115311884474
DB00290	Bleomycin	DOID:8632	Sarcoma, Kaposi	0.0286915448969877
DB00762	Irinotecan	DOID:171	Neuroectodermal Tumors	0.0286825894466696
DB00495	Zidovudine	DOID:8632	Sarcoma, Kaposi	0.0284452522066254
DB00853	Temozolomide	DOID:8632	Sarcoma, Kaposi	0.0283880999990644
DB01041	Thalidomide	DOID:8632	Sarcoma, Kaposi	0.0283565896103045
DB00570	Vinblastine	DOID:8632	Sarcoma, Kaposi	0.0283225865785523
DB00531	Cyclophosphamide	DOID:3071	Gliosarcoma	0.0281823274370411
DB00262	Carmustine	DOID:3071	Gliosarcoma	0.0279645568145002
DB04690	Camptothecin	DOID:3071	Gliosarcoma	0.0276986082133524
DB00853	Temozolomide	DOID:3071	Gliosarcoma	0.0276406485596871
DB09199	netoglitazone	DOID:9538	Multiple Myeloma	0.0276355927335159
DB01373	Calcium	DOID:8552	Leukemia, Myelogenous, Chronic, BCR-ABL Positive	0.0271868293269983
DB09110	Mesna	DOID:3247	Rhabdomyosarcoma	0.0267323300663244
DB00313	Valproic Acid	DOID:3247	Rhabdomyosarcoma	0.0266887203529524
DB00531	Cyclophosphamide	DOID:3247	Rhabdomyosarcoma	0.026384850900363
DB01204	Mitoxantrone	DOID:3247	Rhabdomyosarcoma	0.0263592791038301
DB00755	Tretinoin	DOID:3247	Rhabdomyosarcoma	0.0263461774707224
DB00515	Cisplatin	DOID:3247	Rhabdomyosarcoma	0.0262580279364572
DB01181	Ifosfamide	DOID:3247	Rhabdomyosarcoma	0.0262537854904075
DB00541	Vincristine	DOID:3247	Rhabdomyosarcoma	0.0262424609790845
DB00997	Doxorubicin	DOID:3247	Rhabdomyosarcoma	0.0262027365112135
DB01262	Decitabine	DOID:3247	Rhabdomyosarcoma	0.0261782622238128
DB00970	Dactinomycin	DOID:3247	Rhabdomyosarcoma	0.0261742812818944
DB00563	Methotrexate	DOID:3247	Rhabdomyosarcoma	0.0261380555231455
DB00762	Irinotecan	DOID:3247	Rhabdomyosarcoma	0.0261091137806962
DB11663	2-(1H-indazol-4-yl)-6-(4-methanesulfonylpiperazin-1-ylmethyl)-4-morpholin-4-ylthieno(3,2-d)pyrimidine	DOID:3247	Rhabdomyosarcoma	0.0260886857090565
DB00773	Etoposide	DOID:3247	Rhabdomyosarcoma	0.0260594830954217
DB00987	Cytarabine	DOID:3247	Rhabdomyosarcoma	0.0260540526626818
DB00188	Bortezomib	DOID:3247	Rhabdomyosarcoma	0.0260102928577878
DB14574	Cobalt	DOID:3247	Rhabdomyosarcoma	0.0259613515543619
DB00851	Dacarbazine	DOID:3247	Rhabdomyosarcoma	0.0258691214649608
DB01042	Melphalan	DOID:3247	Rhabdomyosarcoma	0.0258227675536109
DB01188	Ciclopirox	DOID:3247	Rhabdomyosarcoma	0.0258075831466884
DB00570	Vinblastine	DOID:3247	Rhabdomyosarcoma	0.0257776586015659
DB00741	Hydrocortisone	DOID:3247	Rhabdomyosarcoma	0.0257341765145154
DB13964	Peanut Oil	DOID:3172	Adenoma	0.0252313866671355
DB00627	Niacin	DOID:9119	Leukemia, Myeloid, Acute	0.0252239544457211
DB01177	Idarubicin	DOID:0060058	Lymphoma	0.0245057128236398
DB06176	romidepsin	DOID:0060061	Lymphoma, T-Cell, Cutaneous	0.0238970580387665
DB06287	temsirolimus	DOID:13515	Tuberous Sclerosis	0.0238903104070936
DB00727	Nitroglycerin	DOID:4928	Cholangiocarcinoma	0.0236123051032166
DB01590	Everolimus	DOID:13515	Tuberous Sclerosis	0.0232396156324392
DB00877	Sirolimus	DOID:13515	Tuberous Sclerosis	0.0232181717332571
DB01073	fludarabine	DOID:9119	Leukemia, Myeloid, Acute	0.0230673222394178
DB06641	perifosine	DOID:3068	Glioblastoma	0.0227100673206047
DB11752	bryostatin 1	DOID:0060060	Lymphoma, Non-Hodgkin	0.0223693080210719
DB00661	Verapamil	DOID:687	Hepatoblastoma	0.0223031234246537
DB00842	Oxazepam	DOID:687	Hepatoblastoma	0.0222696428539142
DB01174	Phenobarbital	DOID:687	Hepatoblastoma	0.0221232548876291
DB00515	Cisplatin	DOID:687	Hepatoblastoma	0.0220101260818216
DB00544	Fluorouracil	DOID:687	Hepatoblastoma	0.021880148792558
DB00252	Phenytoin	DOID:687	Hepatoblastoma	0.0216130790609939
DB01177	Idarubicin	DOID:9538	Multiple Myeloma	0.0213338612230395
DB03057	Malondialdehyde	DOID:8552	Leukemia, Myelogenous, Chronic, BCR-ABL Positive	0.0199276628078469
DB08868	Fingolimod Hydrochloride	DOID:8552	Leukemia, Myelogenous, Chronic, BCR-ABL Positive	0.0196434938549895
DB11752	bryostatin 1	DOID:1040	Leukemia, Lymphocytic, Chronic, B-Cell	0.0193337607091941
DB01177	Idarubicin	DOID:0060060	Lymphoma, Non-Hodgkin	0.0174755703185756
DB04630	Aldosterone	DOID:3172	Adenoma	0.0170391421042104
DB05088	tetrathiomolybdate	DOID:2645	Mesothelioma	0.0170241972497968
DB01582	Sulfamethazine	DOID:3172	Adenoma	0.0169268254948278
DB00681	Amphotericin B	DOID:3068	Glioblastoma	0.0167148759168607
DB00842	Oxazepam	DOID:3172	Adenoma	0.0166464642557456
DB04930	Permethrin	DOID:3172	Adenoma	0.0166258709561404
DB00603	Medroxyprogesterone Acetate	DOID:3172	Adenoma	0.0166125375667989
DB00712	Flurbiprofen	DOID:3172	Adenoma	0.0166050057318285
DB00554	Piroxicam	DOID:3172	Adenoma	0.0165827012511431
DB08895	tofacitinib	DOID:3172	Adenoma	0.0165608460926762
DB13178	Inositol	DOID:3172	Adenoma	0.0165592316113476
DB01234	Dexamethasone	DOID:3172	Adenoma	0.0165494762224031
DB00158	Folic Acid	DOID:3172	Adenoma	0.0165437540657776
DB01174	Phenobarbital	DOID:3172	Adenoma	0.0165000762894098
DB00780	Phenelzine	DOID:3172	Adenoma	0.0163715965261196
DB01393	Bezafibrate	DOID:3172	Adenoma	0.016293077630092
DB00995	Auranofin	DOID:3172	Adenoma	0.0162913678773588
DB12116	epigallocatechin gallate	DOID:3172	Adenoma	0.0162795624034933
DB14513	Magnesium	DOID:3172	Adenoma	0.0162771600191832
DB11672	Curcumin	DOID:3172	Adenoma	0.0162629495751511
DB00945	Aspirin	DOID:3172	Adenoma	0.0162627510215147
DB08398	2-amino-1-methyl-6-phenylimidazo(4,5-b)pyridine	DOID:3172	Adenoma	0.0162399550072352
DB00996	Gabapentin	DOID:3172	Adenoma	0.0162340296691536
DB11082	Coal Tar	DOID:3172	Adenoma	0.0162338513432548
DB00201	Caffeine	DOID:3172	Adenoma	0.0162291710468902
DB03733	ethylene dichloride	DOID:3172	Adenoma	0.0161857086247682
DB08809	Dichloroacetic Acid	DOID:3172	Adenoma	0.0161796043252944
DB02994	Cacodylic Acid	DOID:3172	Adenoma	0.0161614090040271
DB00605	Sulindac	DOID:3172	Adenoma	0.0161421985093852
DB00328	Indomethacin	DOID:3172	Adenoma	0.0161011579146946
DB00853	Temozolomide	DOID:3172	Adenoma	0.0159720915691201
DB04827	Urethane	DOID:3172	Adenoma	0.0159694641890589
DB09276	Gold Sodium Thiomalate	DOID:3172	Adenoma	0.0159642295515399
DB00763	Methimazole	DOID:3172	Adenoma	0.0159546325395738
DB06510	muraglitazar	DOID:3172	Adenoma	0.0159534362196709
DB03843	Formaldehyde	DOID:3172	Adenoma	0.0159382734146453
DB11152	Trichloroacetic Acid	DOID:3172	Adenoma	0.0159346692763586
DB00927	Famotidine	DOID:3172	Adenoma	0.0158419304881317
DB00175	Pravastatin	DOID:3172	Adenoma	0.0158310576988551
DB00396	Progesterone	DOID:5119	Ovarian Cysts	0.0157709730257551
DB12881	indole-3-carbinol	DOID:5119	Ovarian Cysts	0.0156358671460048
DB00675	Tamoxifen	DOID:5119	Ovarian Cysts	0.0155086260883156
DB01073	fludarabine	DOID:1037	Leukemia, Lymphoid	0.0151140303767553
DB01006	Letrozole	DOID:5119	Ovarian Cysts	0.0150200111207082
DB02546	Vorinostat	DOID:3246	Rhabdomyosarcoma, Embryonal	0.0148960597265551
DB00188	Bortezomib	DOID:3246	Rhabdomyosarcoma, Embryonal	0.014798676778408
DB03057	Malondialdehyde	DOID:11612	Polycystic Ovary Syndrome	0.0147298843788967
DB00724	Imiquimod	DOID:8632	Sarcoma, Kaposi	0.0141621774331471
DB00134	Methionine	DOID:3070	Glioma	0.013630817545606
DB00563	Methotrexate	DOID:3371	Chondrosarcoma	0.0132933494090687
DB01094	hesperetin	DOID:299	Adenocarcinoma	0.0132829515074323
DB01168	Procarbazine	DOID:299	Adenocarcinoma	0.013249295334394
DB00313	Valproic Acid	DOID:299	Adenocarcinoma	0.0132400000181531
DB00183	Pentagastrin	DOID:299	Adenocarcinoma	0.0131792052710703
DB00951	Isoniazid	DOID:299	Adenocarcinoma	0.0131380231569948
DB01030	Topotecan	DOID:299	Adenocarcinoma	0.0131313324662731
DB05258	Interferon-alpha	DOID:8552	Leukemia, Myelogenous, Chronic, BCR-ABL Positive	0.0131035831969988
DB00890	Dienestrol	DOID:299	Adenocarcinoma	0.0131017446194376
DB00309	Vindesine	DOID:299	Adenocarcinoma	0.0130909302407496
DB12418	Saccharin	DOID:299	Adenocarcinoma	0.013072511635915
DB13182	daidzein	DOID:299	Adenocarcinoma	0.0130565146006344
DB00603	Medroxyprogesterone Acetate	DOID:299	Adenocarcinoma	0.0130348976845248
DB00357	Aminoglutethimide	DOID:299	Adenocarcinoma	0.0130263469783235
DB08059	Wortmannin	DOID:299	Adenocarcinoma	0.0130220221520557
DB00499	Flutamide	DOID:299	Adenocarcinoma	0.0130152798323936
DB00428	Streptozocin	DOID:299	Adenocarcinoma	0.0129809355017913
DB00635	Prednisone	DOID:299	Adenocarcinoma	0.0129800499820065
DB01005	Hydroxyurea	DOID:299	Adenocarcinoma	0.0129753609178178
DB00396	Progesterone	DOID:299	Adenocarcinoma	0.0129586991983322
DB11716	Misonidazole	DOID:299	Adenocarcinoma	0.0129465577040011
DB04743	nimesulide	DOID:299	Adenocarcinoma	0.0129448287634436
DB00531	Cyclophosphamide	DOID:299	Adenocarcinoma	0.0129361305647509
DB01174	Phenobarbital	DOID:299	Adenocarcinoma	0.01292243640758
DB00188	Bortezomib	DOID:4051	Rhabdomyosarcoma, Alveolar	0.01284991172788
DB00293	raltitrexed	DOID:299	Adenocarcinoma	0.01284975609408
DB00515	Cisplatin	DOID:299	Adenocarcinoma	0.0128093076016819
DB01181	Ifosfamide	DOID:299	Adenocarcinoma	0.0128050651558684
DB00541	Vincristine	DOID:299	Adenocarcinoma	0.0127937406441832
DB03568	Butyric Acid	DOID:299	Adenocarcinoma	0.012791850014708
DB01645	Genistein	DOID:299	Adenocarcinoma	0.0127839356018882
DB00007	Leuprolide	DOID:299	Adenocarcinoma	0.0127701891023848
DB00650	Leucovorin	DOID:299	Adenocarcinoma	0.0127599499907415
DB00997	Doxorubicin	DOID:299	Adenocarcinoma	0.0127540161766443
DB00958	Carboplatin	DOID:299	Adenocarcinoma	0.0127380735326965
DB00361	Vinorelbine	DOID:299	Adenocarcinoma	0.0127239458807018
DB00262	Carmustine	DOID:299	Adenocarcinoma	0.012718359942169
DB01436	alfacalcidol	DOID:299	Adenocarcinoma	0.0127098497077912
DB00276	Amsacrine	DOID:299	Adenocarcinoma	0.0127011767492606
DB00482	Celecoxib	DOID:299	Adenocarcinoma	0.0127008064182732
DB00993	Azathioprine	DOID:299	Adenocarcinoma	0.012699727233824
DB00675	Tamoxifen	DOID:299	Adenocarcinoma	0.0126963522606672
DB00563	Methotrexate	DOID:299	Adenocarcinoma	0.012689335187688
DB01229	Paclitaxel	DOID:299	Adenocarcinoma	0.0126854877874292
DB00945	Aspirin	DOID:299	Adenocarcinoma	0.0126851111395889
DB00544	Fluorouracil	DOID:299	Adenocarcinoma	0.0126793303127772
DB00441	gemcitabine	DOID:299	Adenocarcinoma	0.0126691209353302
DB08398	2-amino-1-methyl-6-phenylimidazo(4,5-b)pyridine	DOID:299	Adenocarcinoma	0.0126623151240569
DB00762	Irinotecan	DOID:299	Adenocarcinoma	0.0126603934461252
DB01169	Arsenic Trioxide	DOID:299	Adenocarcinoma	0.0126599839536134
DB02546	Vorinostat	DOID:299	Adenocarcinoma	0.0126589554704721
DB13853	Anethole Trithione	DOID:299	Adenocarcinoma	0.0126577181051351
DB00996	Gabapentin	DOID:299	Adenocarcinoma	0.0126563897871091
DB00201	Caffeine	DOID:299	Adenocarcinoma	0.0126515311644865
DB00530	Erlotinib Hydrochloride	DOID:299	Adenocarcinoma	0.0126512638031263
DB00305	Mitomycin	DOID:299	Adenocarcinoma	0.0126418329218899
DB00291	Chlorambucil	DOID:299	Adenocarcinoma	0.0126406997554262
DB00257	Clotrimazole	DOID:299	Adenocarcinoma	0.0126378547375391
DB06543	astaxanthine	DOID:299	Adenocarcinoma	0.0126365105524889
DB06724	Calcium Carbonate	DOID:299	Adenocarcinoma	0.0126259463307998
DB00694	Daunorubicin	DOID:299	Adenocarcinoma	0.0126203301627872
DB01380	Cortisone	DOID:299	Adenocarcinoma	0.0126159040507646
DB00773	Etoposide	DOID:299	Adenocarcinoma	0.0126107627610461
DB07232	veliparib	DOID:299	Adenocarcinoma	0.0125988221767117
DB01101	Capecitabine	DOID:299	Adenocarcinoma	0.0125983683705254
DB00605	Sulindac	DOID:299	Adenocarcinoma	0.0125645586271165
DB00421	Spironolactone	DOID:11612	Polycystic Ovary Syndrome	0.0125614765947791
DB05294	N-(4-bromo-2-fluorophenyl)-6-methoxy-7-((1-methylpiperidin-4-yl)methoxy)quinazolin-4-amine	DOID:299	Adenocarcinoma	0.012538489794128
DB00322	Floxuridine	DOID:299	Adenocarcinoma	0.0125284258242446
DB00328	Indomethacin	DOID:299	Adenocarcinoma	0.0125235180327617
DB05076	Fenretinide	DOID:299	Adenocarcinoma	0.0125165780797864
DB01248	Docetaxel	DOID:299	Adenocarcinoma	0.0125044513111938
DB08865	Crizotinib	DOID:299	Adenocarcinoma	0.0124964068804608
DB04066	trans-3-(4'-hydroxyphenyl)-2-propenoic acid	DOID:299	Adenocarcinoma	0.012483733143981
DB00317	Gefitinib	DOID:299	Adenocarcinoma	0.012471969623477
DB00531	Cyclophosphamide	DOID:4552	Carcinoma, Large Cell	0.0124658245975302
DB01151	Desipramine	DOID:299	Adenocarcinoma	0.0124458994179593
DB00526	Oxaliplatin	DOID:299	Adenocarcinoma	0.0124442021621339
DB07706	2-hydroxyestradiol	DOID:299	Adenocarcinoma	0.0124291562733432
DB00851	Dacarbazine	DOID:299	Adenocarcinoma	0.0124204011297591
DB09153	Sodium Chloride	DOID:299	Adenocarcinoma	0.0124090058943141
DB04827	Urethane	DOID:299	Adenocarcinoma	0.012391824307213
DB00860	Prednisolone	DOID:299	Adenocarcinoma	0.0123848171952573
DB00763	Methimazole	DOID:299	Adenocarcinoma	0.0123769926574311
DB01042	Melphalan	DOID:299	Adenocarcinoma	0.0123740472186527
DB01050	Ibuprofen	DOID:299	Adenocarcinoma	0.0123659533686086
DB00882	Clomiphene	DOID:299	Adenocarcinoma	0.0123632155903785
DB03843	Formaldehyde	DOID:299	Adenocarcinoma	0.0123606335325134
DB01188	Ciclopirox	DOID:299	Adenocarcinoma	0.0123588628117959
DB00515	Cisplatin	DOID:4552	Carcinoma, Large Cell	0.0123390016337293
DB01181	Ifosfamide	DOID:4552	Carcinoma, Large Cell	0.0123347591880659
DB00171	Adenosine Triphosphate	DOID:4552	Carcinoma, Large Cell	0.0122600784699007
DB00361	Vinorelbine	DOID:4552	Carcinoma, Large Cell	0.0122536399130209
DB00282	Pamidronate	DOID:4305	Giant Cell Tumor of Bone	0.0122255761402922
DB01229	Paclitaxel	DOID:4552	Carcinoma, Large Cell	0.0122151818201285
DB06825	Triptorelin Pamoate	DOID:299	Adenocarcinoma	0.0122097004673948
DB00441	gemcitabine	DOID:4552	Carcinoma, Large Cell	0.0121988149675676
DB01168	Procarbazine	DOID:8543	Hodgkin Disease	0.0121477340541836
DB00959	Methylprednisolone	DOID:8543	Hodgkin Disease	0.01211284381483
DB11529	Melengestrol Acetate	DOID:299	Adenocarcinoma	0.0121053306681072
DB00309	Vindesine	DOID:8543	Hodgkin Disease	0.0119893689605014
DB00428	Streptozocin	DOID:8543	Hodgkin Disease	0.0118793742217261
DB00635	Prednisone	DOID:8543	Hodgkin Disease	0.0118784887025061
DB04572	Thiotepa	DOID:8543	Hodgkin Disease	0.011875802754705
DB00531	Cyclophosphamide	DOID:8543	Hodgkin Disease	0.0118345692854176
DB01204	Mitoxantrone	DOID:8543	Hodgkin Disease	0.0118089974888403
DB00630	Alendronate	DOID:4305	Giant Cell Tumor of Bone	0.0117137165123931
DB00515	Cisplatin	DOID:8543	Hodgkin Disease	0.01170774632178
DB01181	Ifosfamide	DOID:8543	Hodgkin Disease	0.0117035038755198
DB00541	Vincristine	DOID:8543	Hodgkin Disease	0.0116921793639953
DB00650	Leucovorin	DOID:8543	Hodgkin Disease	0.0116583887104293
DB00997	Doxorubicin	DOID:8543	Hodgkin Disease	0.0116524548963694
DB00262	Carmustine	DOID:8543	Hodgkin Disease	0.0116167986623899
DB00290	Bleomycin	DOID:8543	Hodgkin Disease	0.0115963353059796
DB00563	Methotrexate	DOID:8543	Hodgkin Disease	0.0115877739071414
DB00441	gemcitabine	DOID:8543	Hodgkin Disease	0.0115675596550731
DB01008	Busulfan	DOID:8543	Hodgkin Disease	0.0115327152387594
DB00773	Etoposide	DOID:8543	Hodgkin Disease	0.0115092014807286
DB00987	Cytarabine	DOID:8543	Hodgkin Disease	0.0115037710478084
DB00399	Zoledronic Acid	DOID:4305	Giant Cell Tumor of Bone	0.0113984650029723
DB01206	Lomustine	DOID:8543	Hodgkin Disease	0.011360883410112
DB00445	Epirubicin	DOID:8543	Hodgkin Disease	0.0113552232026625
DB00851	Dacarbazine	DOID:8543	Hodgkin Disease	0.011318839849717
DB00252	Phenytoin	DOID:8543	Hodgkin Disease	0.0113106993001105
DB00860	Prednisolone	DOID:8543	Hodgkin Disease	0.0112832559150002
DB00888	Mechlorethamine	DOID:8543	Hodgkin Disease	0.0112816519142673
DB01042	Melphalan	DOID:8543	Hodgkin Disease	0.011272485938845
DB00570	Vinblastine	DOID:8543	Hodgkin Disease	0.0112273769864909
DB00444	Teniposide	DOID:8543	Hodgkin Disease	0.011190354512782
DB00242	Cladribine	DOID:285	Leukemia, Hairy Cell	0.0109355705337262
DB00928	Azacitidine	DOID:285	Leukemia, Hairy Cell	0.0109339355626624
DB01390	Sodium Bicarbonate	DOID:139	Papilloma	0.0107941712371129
DB12418	Saccharin	DOID:139	Papilloma	0.010734978055867
DB01592	Iron	DOID:139	Papilloma	0.010730344194448
DB10345	Dust	DOID:139	Papilloma	0.0107211421426939
DB11091	Hydrogen Peroxide	DOID:139	Papilloma	0.0106668424520725
DB00603	Medroxyprogesterone Acetate	DOID:3007	Carcinoma, Ductal	0.0106476912235373
DB04743	nimesulide	DOID:139	Papilloma	0.010607295182852
DB00531	Cyclophosphamide	DOID:139	Papilloma	0.01059859698536
DB12298	5-hydroxymethylfurfural	DOID:139	Papilloma	0.0105265453946836
DB01483	Barbital	DOID:139	Papilloma	0.0105219481579519
DB00126	Ascorbic Acid	DOID:139	Papilloma	0.010434454662577
DB06774	Capsaicin	DOID:139	Papilloma	0.0104131593421173
DB01132	Pioglitazone	DOID:139	Papilloma	0.0104007022183543
DB00812	Phenylbutazone	DOID:139	Papilloma	0.0102998469620777
DB08809	Dichloroacetic Acid	DOID:139	Papilloma	0.0102644308631368
DB06536	tesaglitazar	DOID:3355	Fibrosarcoma	0.0102466830048995
DB02994	Cacodylic Acid	DOID:139	Papilloma	0.0102462355416783
DB04365	Arecoline	DOID:139	Papilloma	0.0102320054351983
DB01168	Procarbazine	DOID:707	Lymphoma, B-Cell	0.0102311104150396
DB09096	Benzoyl Peroxide	DOID:139	Papilloma	0.010217306635315
DB15588	ursolic acid	DOID:139	Papilloma	0.0101742341125766
DB00795	Sulfasalazine	DOID:139	Papilloma	0.0101532304601908
DB06510	muraglitazar	DOID:139	Papilloma	0.0100382627572904
DB01168	Procarbazine	DOID:3069	Astrocytoma	0.0100379620216722
DB00635	Prednisone	DOID:707	Lymphoma, B-Cell	0.00996186506352921
DB03419	Uracil	DOID:139	Papilloma	0.00993852781525097
DB05260	gallium nitrate	DOID:0060060	Lymphoma, Non-Hodgkin	0.00993290707695925
DB00531	Cyclophosphamide	DOID:707	Lymphoma, B-Cell	0.0099179456456031
DB09110	Mesna	DOID:8584	Burkitt Lymphoma	0.00988380482188407
DB01181	Ifosfamide	DOID:707	Lymphoma, B-Cell	0.00978688023637951
DB00541	Vincristine	DOID:707	Lymphoma, B-Cell	0.0097755557247138
DB00997	Doxorubicin	DOID:707	Lymphoma, B-Cell	0.00973583125749915
DB00688	Mycophenolic Acid	DOID:707	Lymphoma, B-Cell	0.00972163739257547
DB00993	Azathioprine	DOID:707	Lymphoma, B-Cell	0.00968154231501899
DB00563	Methotrexate	DOID:707	Lymphoma, B-Cell	0.00967115026843009
DB02546	Vorinostat	DOID:707	Lymphoma, B-Cell	0.00964077055142383
DB00352	Thioguanine	DOID:9119	Leukemia, Myeloid, Acute	0.00963109597025908
DB11663	2-(1H-indazol-4-yl)-6-(4-methanesulfonylpiperazin-1-ylmethyl)-4-morpholin-4-ylthieno(3,2-d)pyrimidine	DOID:707	Lymphoma, B-Cell	0.00962178045457026
DB03496	alvocidib	DOID:707	Lymphoma, B-Cell	0.00961686030874619
DB01008	Busulfan	DOID:707	Lymphoma, B-Cell	0.00961609159910308
DB00515	Cisplatin	DOID:3069	Astrocytoma	0.00959797428913646
DB00773	Etoposide	DOID:707	Lymphoma, B-Cell	0.00959257784078445
DB00987	Cytarabine	DOID:707	Lymphoma, B-Cell	0.00958714740845231
DB00541	Vincristine	DOID:3069	Astrocytoma	0.00958240733114564
DB00635	Prednisone	DOID:8584	Burkitt Lymphoma	0.00958024507302789
DB01234	Dexamethasone	DOID:8584	Burkitt Lymphoma	0.00957203143079526
DB00242	Cladribine	DOID:707	Lymphoma, B-Cell	0.00957035674277542
DB00188	Bortezomib	DOID:707	Lymphoma, B-Cell	0.0095433876027118
DB00531	Cyclophosphamide	DOID:8584	Burkitt Lymphoma	0.00953632565630007
DB00262	Carmustine	DOID:3069	Astrocytoma	0.00950702662994317
DB00641	Simvastatin	DOID:707	Lymphoma, B-Cell	0.00944357822175253
DB01181	Ifosfamide	DOID:8584	Burkitt Lymphoma	0.00940526024586754
DB00864	Tacrolimus	DOID:707	Lymphoma, B-Cell	0.0093996122995116
DB00773	Etoposide	DOID:3069	Astrocytoma	0.00939942944783427
DB00541	Vincristine	DOID:8584	Burkitt Lymphoma	0.00939393573465743
DB00860	Prednisolone	DOID:707	Lymphoma, B-Cell	0.00936663227593536
DB00650	Leucovorin	DOID:8584	Burkitt Lymphoma	0.00936014508132148
DB01042	Melphalan	DOID:707	Lymphoma, B-Cell	0.00935586229918155
DB00997	Doxorubicin	DOID:8584	Burkitt Lymphoma	0.00935421126678644
DB00563	Methotrexate	DOID:8584	Burkitt Lymphoma	0.00928953027818207
DB01169	Arsenic Trioxide	DOID:8584	Burkitt Lymphoma	0.00926017904368444
DB01206	Lomustine	DOID:3069	Astrocytoma	0.00925111137758141
DB00694	Daunorubicin	DOID:8584	Burkitt Lymphoma	0.00922052525277563
DB00773	Etoposide	DOID:8584	Burkitt Lymphoma	0.00921095785198416
DB00987	Cytarabine	DOID:8584	Burkitt Lymphoma	0.0092055274183258
DB00853	Temozolomide	DOID:3069	Astrocytoma	0.00918311837477139
DB13323	Trichloroethylene	DOID:3069	Astrocytoma	0.00917239011064601
DB00860	Prednisolone	DOID:8584	Burkitt Lymphoma	0.00898501228591455
DB01042	Melphalan	DOID:8584	Burkitt Lymphoma	0.00897424230911988
DB00741	Hydrocortisone	DOID:8584	Burkitt Lymphoma	0.0088856512710316
DB01168	Procarbazine	DOID:0050902	Medulloblastoma	0.00876160696883503
DB04572	Thiotepa	DOID:0050902	Medulloblastoma	0.00848967566884046
DB00398	Sorafenib	DOID:0050902	Medulloblastoma	0.00845137126913125
DB00531	Cyclophosphamide	DOID:0050902	Medulloblastoma	0.00844844219986195
DB00755	Tretinoin	DOID:0050902	Medulloblastoma	0.00840976877035303
DB00515	Cisplatin	DOID:0050902	Medulloblastoma	0.00832161923632054
DB00541	Vincristine	DOID:0050902	Medulloblastoma	0.00830605227889463
DB00650	Leucovorin	DOID:0050902	Medulloblastoma	0.00827226162497601
DB00958	Carboplatin	DOID:0050902	Medulloblastoma	0.00825038516747352
DB00262	Carmustine	DOID:0050902	Medulloblastoma	0.00823067157649672
DB00563	Methotrexate	DOID:0050902	Medulloblastoma	0.00820164682167114
DB01169	Arsenic Trioxide	DOID:0050902	Medulloblastoma	0.00817229558807793
DB02546	Vorinostat	DOID:0050902	Medulloblastoma	0.00817126710504147
DB01008	Busulfan	DOID:0050902	Medulloblastoma	0.00814658815275456
DB00773	Etoposide	DOID:0050902	Medulloblastoma	0.00812307439505221
DB00987	Cytarabine	DOID:0050902	Medulloblastoma	0.00811764396188263
DB00188	Bortezomib	DOID:0050902	Medulloblastoma	0.00807388415622281
DB08882	Linagliptin	DOID:5119	Ovarian Cysts	0.00795716310327684
DB00853	Temozolomide	DOID:0050902	Medulloblastoma	0.00790676332176895
DB01042	Melphalan	DOID:0050902	Medulloblastoma	0.00788635885310836
DB00313	Valproic Acid	DOID:9119	Leukemia, Myeloid, Acute	0.00780421183927365
DB01373	Calcium	DOID:0060060	Lymphoma, Non-Hodgkin	0.00775731280513319
DB00603	Medroxyprogesterone Acetate	DOID:9119	Leukemia, Myeloid, Acute	0.00759910950512773
DB00635	Prednisone	DOID:9119	Leukemia, Myeloid, Acute	0.00754426180329844
DB01005	Hydroxyurea	DOID:9119	Leukemia, Myeloid, Acute	0.00753957273845964
DB01234	Dexamethasone	DOID:9119	Leukemia, Myeloid, Acute	0.00753604816107646
DB12025	triptolide	DOID:9119	Leukemia, Myeloid, Acute	0.00751820516376491
DB00398	Sorafenib	DOID:9119	Leukemia, Myeloid, Acute	0.00750327145577752
DB00531	Cyclophosphamide	DOID:9119	Leukemia, Myeloid, Acute	0.00750034238588472
DB01204	Mitoxantrone	DOID:9119	Leukemia, Myeloid, Acute	0.00747477059009717
DB00197	Troglitazone	DOID:9119	Leukemia, Myeloid, Acute	0.00746900847664044
DB00755	Tretinoin	DOID:9119	Leukemia, Myeloid, Acute	0.00746166895680563
DB01169	Arsenic Trioxide	DOID:8864	Leukemia, Monocytic, Acute	0.00743995744528382
DB11616	pirarubicin	DOID:9119	Leukemia, Myeloid, Acute	0.00742609379302215
DB00987	Cytarabine	DOID:8864	Leukemia, Monocytic, Acute	0.00738530581987278
DB01181	Ifosfamide	DOID:9119	Leukemia, Myeloid, Acute	0.00736927697635835
DB00541	Vincristine	DOID:9119	Leukemia, Myeloid, Acute	0.00735795246513761
DB09110	Mesna	DOID:2671	Carcinoma, Transitional Cell	0.0073205212627769
DB00997	Doxorubicin	DOID:9119	Leukemia, Myeloid, Acute	0.00731822799766806
DB00958	Carboplatin	DOID:9119	Leukemia, Myeloid, Acute	0.0073022853537965
DB00136	Calcitriol	DOID:9119	Leukemia, Myeloid, Acute	0.00729532477749275
DB09073	palbociclib	DOID:9119	Leukemia, Myeloid, Acute	0.00729479587127859
DB01262	Decitabine	DOID:9119	Leukemia, Myeloid, Acute	0.00729375370973258
DB01168	Procarbazine	DOID:2671	Carcinoma, Transitional Cell	0.0072862068657249
DB01393	Bezafibrate	DOID:9119	Leukemia, Myeloid, Acute	0.0072796495692095
DB00276	Amsacrine	DOID:9119	Leukemia, Myeloid, Acute	0.00726538856997793
DB00563	Methotrexate	DOID:9119	Leukemia, Myeloid, Acute	0.00725354700832452
DB01229	Paclitaxel	DOID:9119	Leukemia, Myeloid, Acute	0.00724969960846529
DB00437	Allopurinol	DOID:9119	Leukemia, Myeloid, Acute	0.00724492663154943
DB00925	Phenoxybenzamine	DOID:127	Choroid Neoplasms	0.00724343610646181
DB01115	Nifedipine	DOID:127	Choroid Neoplasms	0.00722700449210264
DB00762	Irinotecan	DOID:9119	Leukemia, Myeloid, Acute	0.00722460526623222
DB01169	Arsenic Trioxide	DOID:9119	Leukemia, Myeloid, Acute	0.00722419577476323
DB00608	Chloroquine	DOID:9119	Leukemia, Myeloid, Acute	0.00720388030474216
DB00812	Phenylbutazone	DOID:9119	Leukemia, Myeloid, Acute	0.00720159236316275
DB03496	alvocidib	DOID:9119	Leukemia, Myeloid, Acute	0.00719925704965673
DB01008	Busulfan	DOID:9119	Leukemia, Myeloid, Acute	0.00719848833956598
DB00523	Alitretinoin	DOID:9119	Leukemia, Myeloid, Acute	0.00719056216437046
DB00694	Daunorubicin	DOID:9119	Leukemia, Myeloid, Acute	0.00718454198348852
DB00773	Etoposide	DOID:9119	Leukemia, Myeloid, Acute	0.0071749745821479
DB00987	Cytarabine	DOID:9119	Leukemia, Myeloid, Acute	0.0071695441484045
DB00242	Cladribine	DOID:9119	Leukemia, Myeloid, Acute	0.00715275348339374
DB00928	Azacitidine	DOID:9119	Leukemia, Myeloid, Acute	0.00715111851248195
DB12429	2-(2-chloro-4-iodophenylamino)-N-cyclopropylmethoxy-3,4-difluorobenzamide	DOID:9119	Leukemia, Myeloid, Acute	0.00713577328273453
DB00309	Vindesine	DOID:2671	Carcinoma, Transitional Cell	0.00712784177188625
DB00188	Bortezomib	DOID:9119	Leukemia, Myeloid, Acute	0.00712578434294904
DB00746	Deferoxamine	DOID:9119	Leukemia, Myeloid, Acute	0.00712540879251502
DB12418	Saccharin	DOID:2671	Carcinoma, Transitional Cell	0.0071094231674211
DB00328	Indomethacin	DOID:9119	Leukemia, Myeloid, Acute	0.00708772985351007
DB01248	Docetaxel	DOID:9119	Leukemia, Myeloid, Acute	0.00706866313199185
DB00481	Raloxifene Hydrochloride	DOID:127	Choroid Neoplasms	0.00706368493974995
DB00481	Raloxifene Hydrochloride	DOID:2671	Carcinoma, Transitional Cell	0.0070615894447791
DB08865	Crizotinib	DOID:9119	Leukemia, Myeloid, Acute	0.00706061870144541
DB00635	Prednisone	DOID:2671	Carcinoma, Transitional Cell	0.0070169615135793
DB04572	Thiotepa	DOID:2671	Carcinoma, Transitional Cell	0.00701427556605705
DB00396	Progesterone	DOID:127	Choroid Neoplasms	0.00699770622426215
DB00698	Nitrofurantoin	DOID:2671	Carcinoma, Transitional Cell	0.00698977871726219
DB00531	Cyclophosphamide	DOID:2671	Carcinoma, Transitional Cell	0.00697304209610429
DB01174	Phenobarbital	DOID:2671	Carcinoma, Transitional Cell	0.00695934793861188
DB00860	Prednisolone	DOID:9119	Leukemia, Myeloid, Acute	0.00694902901634497
DB01204	Mitoxantrone	DOID:2671	Carcinoma, Transitional Cell	0.00694747030029276
DB00184	Nicotine	DOID:2671	Carcinoma, Transitional Cell	0.00694624126933467
DB01041	Thalidomide	DOID:9119	Leukemia, Myeloid, Acute	0.00692715311929114
DB01188	Ciclopirox	DOID:9119	Leukemia, Myeloid, Acute	0.00692307463313137
DB11094	Vitamin D	DOID:9119	Leukemia, Myeloid, Acute	0.00690075917757859
DB01483	Barbital	DOID:2671	Carcinoma, Transitional Cell	0.00689639326937541
DB01327	Cefazolin	DOID:2671	Carcinoma, Transitional Cell	0.0068484308904618
DB00515	Cisplatin	DOID:2671	Carcinoma, Transitional Cell	0.0068462191330584
DB01181	Ifosfamide	DOID:2671	Carcinoma, Transitional Cell	0.00684197668698735
DB00541	Vincristine	DOID:2671	Carcinoma, Transitional Cell	0.0068306521753163
DB01645	Genistein	DOID:127	Choroid Neoplasms	0.00682294262862814
DB00007	Leuprolide	DOID:127	Choroid Neoplasms	0.00680919612830568
DB00997	Doxorubicin	DOID:2671	Carcinoma, Transitional Cell	0.0067909277078574
DB00958	Carboplatin	DOID:2671	Carcinoma, Transitional Cell	0.00677498506363948
DB00970	Dactinomycin	DOID:2671	Carcinoma, Transitional Cell	0.00676247247841376
DB00537	Ciprofloxacin	DOID:2671	Carcinoma, Transitional Cell	0.00675803537655902
DB00993	Azathioprine	DOID:2671	Carcinoma, Transitional Cell	0.00673663876575297
DB00675	Tamoxifen	DOID:127	Choroid Neoplasms	0.00673535928668397
DB00675	Tamoxifen	DOID:2671	Carcinoma, Transitional Cell	0.00673326379177365
DB00636	Clofibrate	DOID:127	Choroid Neoplasms	0.0067276529904053
DB00563	Methotrexate	DOID:2671	Carcinoma, Transitional Cell	0.00672624671864712
DB11672	Curcumin	DOID:127	Choroid Neoplasms	0.00672431671940206
DB01229	Paclitaxel	DOID:2671	Carcinoma, Transitional Cell	0.00672239931907386
DB00945	Aspirin	DOID:2671	Carcinoma, Transitional Cell	0.00672202267038806
DB00437	Allopurinol	DOID:2671	Carcinoma, Transitional Cell	0.00671762634206562
DB03783	Phenacetin	DOID:2671	Carcinoma, Transitional Cell	0.0067087491080269
DB00441	gemcitabine	DOID:2671	Carcinoma, Transitional Cell	0.00670603246671191
DB00309	Vindesine	DOID:8552	Leukemia, Myelogenous, Chronic, BCR-ABL Positive	0.0067004917226588
DB00996	Gabapentin	DOID:127	Choroid Neoplasms	0.00669539681288653
DB14085	Cadmium	DOID:2671	Carcinoma, Transitional Cell	0.00668873153943277
DB00201	Caffeine	DOID:2671	Carcinoma, Transitional Cell	0.0066884426959057
DB00305	Mitomycin	DOID:2671	Carcinoma, Transitional Cell	0.00667874445269974
DB00291	Chlorambucil	DOID:2671	Carcinoma, Transitional Cell	0.00667761128642521
DB08633	O-(Chloroacetylcarbamoyl)fumagillol	DOID:2671	Carcinoma, Transitional Cell	0.00662854436717446
DB02994	Cacodylic Acid	DOID:2671	Carcinoma, Transitional Cell	0.00662068065268186
DB00619	Imatinib Mesylate	DOID:8552	Leukemia, Myelogenous, Chronic, BCR-ABL Positive	0.00662022833805125
DB00188	Bortezomib	DOID:2671	Carcinoma, Transitional Cell	0.00659848405335688
DB04572	Thiotepa	DOID:8552	Leukemia, Myelogenous, Chronic, BCR-ABL Positive	0.00658692551677984
DB01005	Hydroxyurea	DOID:8552	Leukemia, Myelogenous, Chronic, BCR-ABL Positive	0.0065849223996622
DB01234	Dexamethasone	DOID:8552	Leukemia, Myelogenous, Chronic, BCR-ABL Positive	0.00658139782218666
DB00398	Sorafenib	DOID:8552	Leukemia, Myelogenous, Chronic, BCR-ABL Positive	0.00654862111690917
DB00531	Cyclophosphamide	DOID:8552	Leukemia, Myelogenous, Chronic, BCR-ABL Positive	0.00654569204770738
DB01248	Docetaxel	DOID:2671	Carcinoma, Transitional Cell	0.00654136284168385
DB00795	Sulfasalazine	DOID:2671	Carcinoma, Transitional Cell	0.00652767557137026
DB00317	Gefitinib	DOID:2671	Carcinoma, Transitional Cell	0.00650888115497244
DB00181	Baclofen	DOID:2671	Carcinoma, Transitional Cell	0.0065078579440942
DB00755	Tretinoin	DOID:8552	Leukemia, Myelogenous, Chronic, BCR-ABL Positive	0.00650701861769025
DB01219	Dantrolene	DOID:2671	Carcinoma, Transitional Cell	0.00644124679609233
DB00860	Prednisolone	DOID:2671	Carcinoma, Transitional Cell	0.00642172872650592
DB06510	muraglitazar	DOID:2671	Carcinoma, Transitional Cell	0.00641270786869264
DB00541	Vincristine	DOID:8552	Leukemia, Myelogenous, Chronic, BCR-ABL Positive	0.00640330212580372
DB03843	Formaldehyde	DOID:127	Choroid Neoplasms	0.0063996405588624
DB00570	Vinblastine	DOID:2671	Carcinoma, Transitional Cell	0.00636584979769818
DB00682	Warfarin	DOID:2671	Carcinoma, Transitional Cell	0.00634594986354397
DB01262	Decitabine	DOID:8552	Leukemia, Myelogenous, Chronic, BCR-ABL Positive	0.00633910337041301
DB00318	Codeine	DOID:2671	Carcinoma, Transitional Cell	0.00632207541395462
DB00437	Allopurinol	DOID:8552	Leukemia, Myelogenous, Chronic, BCR-ABL Positive	0.00629027629348038
DB01169	Arsenic Trioxide	DOID:8552	Leukemia, Myelogenous, Chronic, BCR-ABL Positive	0.00626954543537249
DB02546	Vorinostat	DOID:8552	Leukemia, Myelogenous, Chronic, BCR-ABL Positive	0.00626851695267177
DB00501	Cimetidine	DOID:349	Carcinoma, Signet Ring Cell	0.00625298235342416
DB06825	Triptorelin Pamoate	DOID:127	Choroid Neoplasms	0.00624870749303176
DB00829	Diazepam	DOID:2671	Carcinoma, Transitional Cell	0.00624427579321473
DB01008	Busulfan	DOID:8552	Leukemia, Myelogenous, Chronic, BCR-ABL Positive	0.00624383800080232
DB00987	Cytarabine	DOID:8552	Leukemia, Myelogenous, Chronic, BCR-ABL Positive	0.00621489380974651
DB00945	Aspirin	DOID:349	Carcinoma, Signet Ring Cell	0.00620677675379918
DB00302	Tranexamic Acid	DOID:127	Choroid Neoplasms	0.00617455230541141
DB00188	Bortezomib	DOID:8552	Leukemia, Myelogenous, Chronic, BCR-ABL Positive	0.00617113400443233
DB00328	Indomethacin	DOID:8552	Leukemia, Myelogenous, Chronic, BCR-ABL Positive	0.00613307951449592
DB00860	Prednisolone	DOID:8552	Leukemia, Myelogenous, Chronic, BCR-ABL Positive	0.00599437867725268
DB00744	zileuton	DOID:8552	Leukemia, Myelogenous, Chronic, BCR-ABL Positive	0.00588744200548673
DB01759	kojic acid	DOID:3172	Adenoma	0.0057488705987596
DB09153	Sodium Chloride	DOID:899	Cervical Intraepithelial Neoplasia	0.00550436148905003
DB09110	Mesna	DOID:769	Neuroblastoma	0.00508499733381236
DB04258	seocalcitol	DOID:3070	Glioma	0.00499937056467483
DB01030	Topotecan	DOID:769	Neuroblastoma	0.00493272006855357
DB00309	Vindesine	DOID:769	Neuroblastoma	0.00489231784321028
DB04572	Thiotepa	DOID:769	Neuroblastoma	0.00477875163728162
DB00531	Cyclophosphamide	DOID:769	Neuroblastoma	0.0047375181677312
DB00197	Troglitazone	DOID:769	Neuroblastoma	0.00470618425803209
DB00982	Isotretinoin	DOID:769	Neuroblastoma	0.00467516609253018
DB01181	Ifosfamide	DOID:3192	Neurilemmoma	0.00462369328840452
DB00586	Diclofenac	DOID:769	Neuroblastoma	0.00461757001033021
DB00515	Cisplatin	DOID:769	Neuroblastoma	0.00461069520373496
DB01181	Ifosfamide	DOID:769	Neuroblastoma	0.00460645275795079
DB00541	Vincristine	DOID:769	Neuroblastoma	0.00459512824644228
DB00997	Doxorubicin	DOID:769	Neuroblastoma	0.00455540377905355
DB00958	Carboplatin	DOID:769	Neuroblastoma	0.00453946113487559
DB00262	Carmustine	DOID:3192	Neurilemmoma	0.00453698807520893
DB01262	Decitabine	DOID:769	Neuroblastoma	0.00453092949121136
DB00482	Celecoxib	DOID:769	Neuroblastoma	0.00450219402104917
DB00762	Irinotecan	DOID:769	Neuroblastoma	0.00446178104846949
DB01169	Arsenic Trioxide	DOID:769	Neuroblastoma	0.0044613715560448
DB01008	Busulfan	DOID:769	Neuroblastoma	0.00443566412101455
DB00773	Etoposide	DOID:769	Neuroblastoma	0.00441215036354674
DB00188	Bortezomib	DOID:769	Neuroblastoma	0.00436296012487543
DB08865	Crizotinib	DOID:769	Neuroblastoma	0.00429779448301475
DB00851	Dacarbazine	DOID:769	Neuroblastoma	0.00422178873221714
DB00252	Phenytoin	DOID:769	Neuroblastoma	0.00421364818320745
DB00853	Temozolomide	DOID:769	Neuroblastoma	0.00419583928971805
DB01042	Melphalan	DOID:769	Neuroblastoma	0.00417543482115342
DB01394	Colchicine	DOID:9538	Multiple Myeloma	0.00401356802793803
DB12257	Platinum	DOID:769	Neuroblastoma	0.00392064912231198
DB01168	Procarbazine	DOID:3181	Oligodendroglioma	0.00339532588734603
DB00636	Clofibrate	DOID:3507	Dermatofibrosarcoma	0.00332840315846324
DB04572	Thiotepa	DOID:3181	Oligodendroglioma	0.0031233945875022
DB00541	Vincristine	DOID:3181	Oligodendroglioma	0.00293977119695859
DB00262	Carmustine	DOID:3181	Oligodendroglioma	0.00286439049512742
DB00762	Irinotecan	DOID:3181	Oligodendroglioma	0.00280642399876559
DB01206	Lomustine	DOID:3181	Oligodendroglioma	0.00260847524328068
DB00336	Nitrofurazone	DOID:4440	Seminoma	0.00258389861319726
DB00853	Temozolomide	DOID:3181	Oligodendroglioma	0.00254048224039423
DB00515	Cisplatin	DOID:2994	Neoplasms, Germ Cell and Embryonal	0.00237207047987738
DB01181	Ifosfamide	DOID:2994	Neoplasms, Germ Cell and Embryonal	0.00236782803371484
DB00958	Carboplatin	DOID:2994	Neoplasms, Germ Cell and Embryonal	0.00230083641154729
DB09073	palbociclib	DOID:2994	Neoplasms, Germ Cell and Embryonal	0.0022933469288429
DB00290	Bleomycin	DOID:2994	Neoplasms, Germ Cell and Embryonal	0.00226065946448885
DB01229	Paclitaxel	DOID:2994	Neoplasms, Germ Cell and Embryonal	0.00224825066637065
DB12445	nitroaspirin	DOID:9206	Barrett Esophagus	0.00222058254290804
DB00773	Etoposide	DOID:2994	Neoplasms, Germ Cell and Embryonal	0.00217352564001951
DB00755	Tretinoin	DOID:9206	Barrett Esophagus	0.00209133222272361
DB00773	Etoposide	DOID:4440	Seminoma	0.00199898557985894
DB00570	Vinblastine	DOID:2994	Neoplasms, Germ Cell and Embryonal	0.00189170114538044
DB00352	Thioguanine	DOID:1037	Leukemia, Lymphoid	0.00167780410790309
DB00313	Valproic Acid	DOID:11612	Polycystic Ovary Syndrome	0.0016517830712924
DB00499	Flutamide	DOID:11612	Polycystic Ovary Syndrome	0.00142706288530022
DB13178	Inositol	DOID:11612	Polycystic Ovary Syndrome	0.00139337478180076
DB00158	Folic Acid	DOID:11612	Polycystic Ovary Syndrome	0.00137789723644756
DB11135	Selenium	DOID:11612	Polycystic Ovary Syndrome	0.00137192751192168
DB00396	Progesterone	DOID:11612	Polycystic Ovary Syndrome	0.00137048225153551
DB00197	Troglitazone	DOID:11612	Polycystic Ovary Syndrome	0.00131657970925535
DB00331	Metformin	DOID:11612	Polycystic Ovary Syndrome	0.00120774303118986
DB00126	Ascorbic Acid	DOID:11612	Polycystic Ovary Syndrome	0.0011837712959656
DB01083	Orlistat	DOID:11612	Polycystic Ovary Syndrome	0.00114740737617407
DB01393	Bezafibrate	DOID:11612	Polycystic Ovary Syndrome	0.00112722080142987
DB11467	Thiostrepton	DOID:9538	Multiple Myeloma	0.00108023197592762
DB00143	Glutathione	DOID:11612	Polycystic Ovary Syndrome	0.00106914278045235
DB00641	Simvastatin	DOID:11612	Polycystic Ovary Syndrome	0.000873546194331404
DB01593	Zinc	DOID:11612	Polycystic Ovary Syndrome	0.000850913643114532
DB00412	Rosiglitazone	DOID:11612	Polycystic Ovary Syndrome	0.000799292395265345
DB04539	glyphosate	DOID:11612	Polycystic Ovary Syndrome	0.000777566199551567
DB00882	Clomiphene	DOID:11612	Polycystic Ovary Syndrome	0.00077499864375143
DB01162	Terazosin	DOID:2671	Carcinoma, Transitional Cell	0.000764423754990726
DB01006	Letrozole	DOID:11612	Polycystic Ovary Syndrome	0.000619520346192327
DB00806	Pentoxifylline	DOID:0060061	Lymphoma, T-Cell, Cutaneous	8.57454814031169e-06
DB00220	Nelfinavir	DOID:3962	Adenocarcinoma, Follicular	-1.94253340178412e-05
DB00806	Pentoxifylline	DOID:1037	Leukemia, Lymphoid	-0.000330760604161161
DB01073	fludarabine	DOID:1040	Leukemia, Lymphocytic, Chronic, B-Cell	-0.000352391932757667
DB00563	Methotrexate	DOID:0060061	Lymphoma, T-Cell, Cutaneous	-0.000360409700860386
DB09053	PCI 32765	DOID:1037	Leukemia, Lymphoid	-0.0003762135781528
DB01169	Arsenic Trioxide	DOID:0060061	Lymphoma, T-Cell, Cutaneous	-0.000389760935205302
DB02546	Vorinostat	DOID:0060061	Lymphoma, T-Cell, Cutaneous	-0.000390789418323528
DB00307	Bexarotene	DOID:0060061	Lymphoma, T-Cell, Cutaneous	-0.000399730191655383
DB00635	Prednisone	DOID:1037	Leukemia, Lymphoid	-0.000409030058470494
DB04572	Thiotepa	DOID:1037	Leukemia, Lymphoid	-0.000411716006513126
DB01005	Hydroxyurea	DOID:1037	Leukemia, Lymphoid	-0.000413719123797823
DB00531	Cyclophosphamide	DOID:1037	Leukemia, Lymphoid	-0.000452949476095543
DB00242	Cladribine	DOID:0060061	Lymphoma, T-Cell, Cutaneous	-0.000461203226026784
DB01204	Mitoxantrone	DOID:1037	Leukemia, Lymphoid	-0.00047852127193999
DB00515	Cisplatin	DOID:1037	Leukemia, Lymphoid	-0.000579772439915981
DB00541	Vincristine	DOID:1037	Leukemia, Lymphoid	-0.000595339397233535
DB00126	Ascorbic Acid	DOID:1037	Leukemia, Lymphoid	-0.000617091799278224
DB00997	Doxorubicin	DOID:1037	Leukemia, Lymphoid	-0.000635063864673751
DB00136	Calcitriol	DOID:1037	Leukemia, Lymphoid	-0.000657967084942351
DB00563	Methotrexate	DOID:1037	Leukemia, Lymphoid	-0.000699744853353845
DB01229	Paclitaxel	DOID:1037	Leukemia, Lymphoid	-0.000703592253369311
DB00437	Allopurinol	DOID:1037	Leukemia, Lymphoid	-0.000708365230663626
DB01169	Arsenic Trioxide	DOID:1037	Leukemia, Lymphoid	-0.000729096087767788
DB00291	Chlorambucil	DOID:1037	Leukemia, Lymphoid	-0.000748380285630772
DB03496	alvocidib	DOID:1037	Leukemia, Lymphoid	-0.000754034812494152
DB00553	Methoxsalen	DOID:0060061	Lymphoma, T-Cell, Cutaneous	-0.000758717369596189
DB00987	Cytarabine	DOID:1037	Leukemia, Lymphoid	-0.000783747713677962
DB00242	Cladribine	DOID:1037	Leukemia, Lymphoid	-0.000800538378702958
DB04655	metoprine	DOID:8691	Mycosis Fungoides	-0.000896675663915217
DB04690	Camptothecin	DOID:1037	Leukemia, Lymphoid	-0.000936668699379316
DB00277	Theophylline	DOID:1037	Leukemia, Lymphoid	-0.000994073784009408
DB06536	tesaglitazar	DOID:255	Hemangioma	-0.00101030032366339
DB00603	Medroxyprogesterone Acetate	DOID:3319	Lymphangioleiomyomatosis	-0.00108111221822936
DB00220	Nelfinavir	DOID:3382	Liposarcoma	-0.00128190128525125
DB00137	Lutein	DOID:11612	Polycystic Ovary Syndrome	-0.00133308779196775
DB12802	picropodophyllin	DOID:9538	Multiple Myeloma	-0.00134519737386569
DB00398	Sorafenib	DOID:3382	Liposarcoma	-0.00146955620795995
DB00197	Troglitazone	DOID:3382	Liposarcoma	-0.00150381918735641
DB09073	palbociclib	DOID:3382	Liposarcoma	-0.00167803179276969
DB01229	Paclitaxel	DOID:3382	Liposarcoma	-0.00172312805575893
DB12662	naveglitazar	DOID:3382	Liposarcoma	-0.00175443816235817
DB06510	muraglitazar	DOID:3382	Liposarcoma	-0.00203281950584428
DB00313	Valproic Acid	DOID:3068	Glioblastoma	-0.00225371234891057
DB01115	Nifedipine	DOID:3068	Glioblastoma	-0.00230571490133059
DB01030	Topotecan	DOID:3068	Glioblastoma	-0.00236237990140604
DB00309	Vindesine	DOID:3068	Glioblastoma	-0.00240278212663466
DB06287	temsirolimus	DOID:3068	Glioblastoma	-0.0024840642321524
DB01234	Dexamethasone	DOID:3068	Glioblastoma	-0.00252187602716459
DB00755	Tretinoin	DOID:3068	Glioblastoma	-0.00259625523177113
DB04216	Quercetin	DOID:3068	Glioblastoma	-0.00260044392443188
DB00515	Cisplatin	DOID:3068	Glioblastoma	-0.00268440476561714
DB01645	Genistein	DOID:3068	Glioblastoma	-0.00270977676475718
DB00997	Doxorubicin	DOID:3068	Glioblastoma	-0.002739696191121
DB06774	Capsaicin	DOID:3068	Glioblastoma	-0.00274301944516734
DB00958	Carboplatin	DOID:3068	Glioblastoma	-0.00275563883462044
DB00970	Dactinomycin	DOID:3068	Glioblastoma	-0.00276815141997576
DB00262	Carmustine	DOID:3068	Glioblastoma	-0.00277535242502523
DB01229	Paclitaxel	DOID:3068	Glioblastoma	-0.00280822457958925
DB11672	Curcumin	DOID:3068	Glioblastoma	-0.00280840267430117
DB00945	Aspirin	DOID:3068	Glioblastoma	-0.00280860122831057
DB00762	Irinotecan	DOID:3068	Glioblastoma	-0.00283331892147768
DB01169	Arsenic Trioxide	DOID:3068	Glioblastoma	-0.00283372841392019
DB00305	Mitomycin	DOID:3068	Glioblastoma	-0.00285187944608246
DB00608	Chloroquine	DOID:3068	Glioblastoma	-0.0028540438843906
DB02169	Okadaic Acid	DOID:3068	Glioblastoma	-0.00287399611995341
DB13069	Nimustine	DOID:3068	Glioblastoma	-0.00291266492382445
DB00188	Bortezomib	DOID:3068	Glioblastoma	-0.00293213984438432
DB00328	Indomethacin	DOID:3068	Glioblastoma	-0.00297019433472566
DB05076	Fenretinide	DOID:3068	Glioblastoma	-0.00297713428818939
DB05424	Canertinib	DOID:3068	Glioblastoma	-0.00299443435364922
DB08865	Crizotinib	DOID:3068	Glioblastoma	-0.00299730548674949
DB00795	Sulfasalazine	DOID:3068	Glioblastoma	-0.00300294832722179
DB00317	Gefitinib	DOID:3068	Glioblastoma	-0.00302174274366222
DB01206	Lomustine	DOID:3068	Glioblastoma	-0.00303126767724405
DB00851	Dacarbazine	DOID:3068	Glioblastoma	-0.00307331123822744
DB00853	Temozolomide	DOID:3068	Glioblastoma	-0.00309926068019357
DB01211	Clarithromycin	DOID:9538	Multiple Myeloma	-0.00310216402998371
DB01042	Melphalan	DOID:3068	Glioblastoma	-0.00311966514911883
DB00328	Indomethacin	DOID:350	Dermatofibrosarcoma	-0.00312868875849885
DB01041	Thalidomide	DOID:3068	Glioblastoma	-0.0031307710695007
DB01041	Thalidomide	DOID:5151	Neurofibroma, Plexiform	-0.00314636233205854
DB02375	myricetin	DOID:3068	Glioblastoma	-0.00317536788628288
DB00444	Teniposide	DOID:3068	Glioblastoma	-0.00320179657436473
DB00829	Diazepam	DOID:3068	Glioblastoma	-0.00328634810581431
DB09110	Mesna	DOID:4235	Sarcoma	-0.00340044866084856
DB00309	Vindesine	DOID:4235	Sarcoma	-0.00359312815133204
DB00603	Medroxyprogesterone Acetate	DOID:4235	Sarcoma	-0.00364916070813141
DB00428	Streptozocin	DOID:4235	Sarcoma	-0.00370312289085421
DB00938	Salmeterol Xinafoate	DOID:4310	Smooth Muscle Tumor	-0.0037462762693146
DB00531	Cyclophosphamide	DOID:4235	Sarcoma	-0.00374792782723558
DB01168	Procarbazine	DOID:3070	Glioma	-0.00381331976158675
DB00227	Lovastatin	DOID:4235	Sarcoma	-0.00385411870330303
DB00515	Cisplatin	DOID:4235	Sarcoma	-0.00387475079057835
DB01181	Ifosfamide	DOID:4235	Sarcoma	-0.0038789932364469
DB00650	Leucovorin	DOID:4235	Sarcoma	-0.00392410840221864
DB00997	Doxorubicin	DOID:4235	Sarcoma	-0.00393004221564256
DB00958	Carboplatin	DOID:4235	Sarcoma	-0.00394598485960269
DB11119	Sodium Iodide	DOID:3070	Glioma	-0.00397495836005009
DB00563	Methotrexate	DOID:4235	Sarcoma	-0.00399472320476566
DB01229	Paclitaxel	DOID:4235	Sarcoma	-0.00399857060399779
DB11672	Curcumin	DOID:4235	Sarcoma	-0.0039987486989655
DB00544	Fluorouracil	DOID:4235	Sarcoma	-0.00400472808003175
DB00201	Caffeine	DOID:4235	Sarcoma	-0.00403252722736856
DB00619	Imatinib Mesylate	DOID:3070	Glioma	-0.0040519482409118
DB00773	Etoposide	DOID:4235	Sarcoma	-0.00407329563203821
DB04572	Thiotepa	DOID:3070	Glioma	-0.00408525106132409
DB12072	orantinib	DOID:3070	Glioma	-0.00408856120823227
DB00904	Ondansetron	DOID:171	Neuroectodermal Tumors	-0.00409051781789981
DB01234	Dexamethasone	DOID:3070	Glioma	-0.00409077875564285
DB13950	Win 55212-2	DOID:3070	Glioma	-0.00409246789054145
DB00928	Azacitidine	DOID:4235	Sarcoma	-0.00409715170163331
DB00531	Cyclophosphamide	DOID:3070	Glioma	-0.00412648453136756
DB00197	Troglitazone	DOID:3070	Glioma	-0.00415781844013581
DB04216	Quercetin	DOID:3070	Glioma	-0.00416934665314101
DB01248	Docetaxel	DOID:4235	Sarcoma	-0.00417960708142155
DB14001	alpha-Tocopherol	DOID:3070	Glioma	-0.00421634388933815
DB00445	Epirubicin	DOID:4235	Sarcoma	-0.00422727390932455
DB00917	Dinoprostone	DOID:4235	Sarcoma	-0.00423756948301364
DB00515	Cisplatin	DOID:3070	Glioma	-0.00425330749464962
DB00851	Dacarbazine	DOID:4235	Sarcoma	-0.00426365726301962
DB00541	Vincristine	DOID:3070	Glioma	-0.00426887445201691
DB00126	Ascorbic Acid	DOID:3070	Glioma	-0.00429062685408836
DB05109	Trabectedin	DOID:4235	Sarcoma	-0.00429240173774636
DB00650	Leucovorin	DOID:3070	Glioma	-0.00430266510579073
DB02656	2-(4-morpholinyl)-8-phenyl-4H-1-benzopyran-4-one	DOID:3070	Glioma	-0.00430645371181769
DB00958	Carboplatin	DOID:3070	Glioma	-0.00432454156294952
DB00136	Calcitriol	DOID:3070	Glioma	-0.00433150213949486
DB00262	Carmustine	DOID:3070	Glioma	-0.00434425515407376
DB07352	Apigenin	DOID:3070	Glioma	-0.00435246917969491
DB00675	Tamoxifen	DOID:3070	Glioma	-0.00436626283521314
DB00563	Methotrexate	DOID:3070	Glioma	-0.00437327990873946
DB01229	Paclitaxel	DOID:3070	Glioma	-0.00437712730836419
DB00544	Fluorouracil	DOID:3070	Glioma	-0.00438328478446746
DB00762	Irinotecan	DOID:3070	Glioma	-0.00440222164979616
DB01169	Arsenic Trioxide	DOID:3070	Glioma	-0.00440263114255824
DB00530	Erlotinib Hydrochloride	DOID:3070	Glioma	-0.00441135129331545
DB06755	beta Carotene	DOID:3070	Glioma	-0.00443033712518613
DB00773	Etoposide	DOID:3070	Glioma	-0.00445185233548094
DB00188	Bortezomib	DOID:3070	Glioma	-0.00450104257320542
DB00328	Indomethacin	DOID:3070	Glioma	-0.00453909706349524
DB01248	Docetaxel	DOID:3070	Glioma	-0.00455816378492289
DB01206	Lomustine	DOID:3070	Glioma	-0.004600170405642
DB00641	Simvastatin	DOID:3070	Glioma	-0.00460085195567465
DB04690	Camptothecin	DOID:3070	Glioma	-0.00461020375412187
DB01593	Zinc	DOID:3070	Glioma	-0.00462348450693232
DB00853	Temozolomide	DOID:3070	Glioma	-0.00466816340896318
DB01042	Melphalan	DOID:3070	Glioma	-0.00468856787726314
DB01041	Thalidomide	DOID:3070	Glioma	-0.00469967379755263
DB01168	Procarbazine	DOID:0060058	Lymphoma	-0.00554051720057052
DB00959	Methylprednisolone	DOID:0060058	Lymphoma	-0.00557540743999364
DB00309	Vindesine	DOID:0060058	Lymphoma	-0.00569888229433657
DB04572	Thiotepa	DOID:0060058	Lymphoma	-0.00581244850034427
DB01234	Dexamethasone	DOID:0060058	Lymphoma	-0.00581797619470118
DB00531	Cyclophosphamide	DOID:0060058	Lymphoma	-0.00585368196986989
DB01204	Mitoxantrone	DOID:0060058	Lymphoma	-0.00587925376603042
DB00982	Isotretinoin	DOID:0060058	Lymphoma	-0.0059160340449003
DB00958	Carboplatin	DOID:169	Neuroendocrine Tumors	-0.00595372415799171
DB00227	Lovastatin	DOID:0060058	Lymphoma	-0.00595987284659459
DB00515	Cisplatin	DOID:0060058	Lymphoma	-0.00598050493324788
DB01181	Ifosfamide	DOID:0060058	Lymphoma	-0.00598474737888817
DB00541	Vincristine	DOID:0060058	Lymphoma	-0.00599607189078392
DB01229	Paclitaxel	DOID:169	Neuroendocrine Tumors	-0.00600630990297825
DB01174	Phenobarbital	DOID:4928	Cholangiocarcinoma	-0.00600942360447752
DB01701	propylene dichloride	DOID:4928	Cholangiocarcinoma	-0.00601255173770726
DB00650	Leucovorin	DOID:0060058	Lymphoma	-0.00602986254459862
DB00997	Doxorubicin	DOID:0060058	Lymphoma	-0.00603579635842667
DB00688	Mycophenolic Acid	DOID:0060058	Lymphoma	-0.00604999022238238
DB00136	Calcitriol	DOID:0060058	Lymphoma	-0.006058699578546
DB01262	Decitabine	DOID:0060058	Lymphoma	-0.00606027064646609
DB00262	Carmustine	DOID:0060058	Lymphoma	-0.00607145259237353
DB00993	Azathioprine	DOID:0060058	Lymphoma	-0.00609008530040945
DB00290	Bleomycin	DOID:0060058	Lymphoma	-0.00609191594910542
DB00563	Methotrexate	DOID:0060058	Lymphoma	-0.00610047734782261
DB11672	Curcumin	DOID:0060058	Lymphoma	-0.00610450284194443
DB08398	2-amino-1-methyl-6-phenylimidazo(4,5-b)pyridine	DOID:0060058	Lymphoma	-0.00612749741048208
DB01268	Sunitinib	DOID:169	Neuroendocrine Tumors	-0.00614039628287206
DB00291	Chlorambucil	DOID:0060058	Lymphoma	-0.00614911277943787
DB11663	2-(1H-indazol-4-yl)-6-(4-methanesulfonylpiperazin-1-ylmethyl)-4-morpholin-4-ylthieno(3,2-d)pyrimidine	DOID:0060058	Lymphoma	-0.00614984716117438
DB00773	Etoposide	DOID:0060058	Lymphoma	-0.00617904977488213
DB00987	Cytarabine	DOID:0060058	Lymphoma	-0.00618448020674432
DB00564	Carbamazepine	DOID:0060058	Lymphoma	-0.00620094799910069
DB02994	Cacodylic Acid	DOID:0060058	Lymphoma	-0.00620604341353033
DB00262	Carmustine	DOID:4928	Cholangiocarcinoma	-0.00621350007035558
DB00188	Bortezomib	DOID:0060058	Lymphoma	-0.00622824001315548
DB00563	Methotrexate	DOID:4928	Cholangiocarcinoma	-0.00624252482389876
DB00943	Zalcitabine	DOID:0060058	Lymphoma	-0.00629241420579775
DB01206	Lomustine	DOID:0060058	Lymphoma	-0.00632736784463333
DB01590	Everolimus	DOID:169	Neuroendocrine Tumors	-0.00633284433030607
DB00445	Epirubicin	DOID:0060058	Lymphoma	-0.00633302805212747
DB04824	Phenolphthalein	DOID:0060058	Lymphoma	-0.00638829326101011
DB01041	Thalidomide	DOID:0060058	Lymphoma	-0.0064268712371527
DB00742	Mannitol	DOID:3070	Glioma	-0.00643684389287839
DB11094	Vitamin D	DOID:0060058	Lymphoma	-0.00645326517831986
DB01041	Thalidomide	DOID:4928	Cholangiocarcinoma	-0.00656891871403352
DB04815	Clioquinol	DOID:9119	Leukemia, Myeloid, Acute	-0.00710226795005618
DB00997	Doxorubicin	DOID:2513	Carcinoma, Basal Cell	-0.00737688596148371
DB00993	Azathioprine	DOID:2513	Carcinoma, Basal Cell	-0.0074311749038191
DB00563	Methotrexate	DOID:2513	Carcinoma, Basal Cell	-0.00744156695003132
DB08828	HhAntag691	DOID:2513	Carcinoma, Basal Cell	-0.00747332136510299
DB04365	Arecoline	DOID:2513	Carcinoma, Basal Cell	-0.00756136312217305
DB06757	Manganese	DOID:3068	Glioblastoma	-0.00758239116286373
DB00282	Pamidronate	DOID:9538	Multiple Myeloma	-0.00845757915147059
DB01168	Procarbazine	DOID:9538	Multiple Myeloma	-0.00871236880103112
DB00959	Methylprednisolone	DOID:9538	Multiple Myeloma	-0.00874725904023517
DB00720	Clodronic Acid	DOID:9538	Multiple Myeloma	-0.00879819431640018
DB01030	Topotecan	DOID:9538	Multiple Myeloma	-0.00883033166926229
DB00309	Vindesine	DOID:9538	Multiple Myeloma	-0.00887073389461171
DB04930	Permethrin	DOID:9538	Multiple Myeloma	-0.00891343306184318
DB00481	Raloxifene Hydrochloride	DOID:9538	Multiple Myeloma	-0.00893698622192675
DB00635	Prednisone	DOID:9538	Multiple Myeloma	-0.00898161415279262
DB04572	Thiotepa	DOID:9538	Multiple Myeloma	-0.00898430010063011
DB01234	Dexamethasone	DOID:3355	Fibrosarcoma	-0.0089897404457583
DB01234	Dexamethasone	DOID:9538	Multiple Myeloma	-0.00898982779495512
DB12025	triptolide	DOID:9538	Multiple Myeloma	-0.00900767079254912
DB04786	Suramin	DOID:9538	Multiple Myeloma	-0.00901412912293898
DB00531	Cyclophosphamide	DOID:9538	Multiple Myeloma	-0.00902553357028536
DB00755	Tretinoin	DOID:9538	Multiple Myeloma	-0.00906420699946929
DB00515	Cisplatin	DOID:3355	Fibrosarcoma	-0.00915226918449328
DB00515	Cisplatin	DOID:9538	Multiple Myeloma	-0.00915235653343608
DB00541	Vincristine	DOID:9538	Multiple Myeloma	-0.0091679234912226
DB00162	Vitamin A	DOID:9538	Multiple Myeloma	-0.00917125193316813
DB00997	Doxorubicin	DOID:9538	Multiple Myeloma	-0.00920764795867613
DB06774	Capsaicin	DOID:9538	Multiple Myeloma	-0.00921097121282464
DB00136	Calcitriol	DOID:9538	Multiple Myeloma	-0.00923055117917308
DB01262	Decitabine	DOID:9538	Multiple Myeloma	-0.00923212224671472
DB00262	Carmustine	DOID:9538	Multiple Myeloma	-0.00924330419295611
DB00482	Celecoxib	DOID:9538	Multiple Myeloma	-0.00926085771629949
DB00675	Tamoxifen	DOID:9538	Multiple Myeloma	-0.00926531187502104
DB00563	Methotrexate	DOID:9538	Multiple Myeloma	-0.00927232894775155
DB01229	Paclitaxel	DOID:9538	Multiple Myeloma	-0.00927617634716838
DB11672	Curcumin	DOID:9538	Multiple Myeloma	-0.00927635444288037
DB00399	Zoledronic Acid	DOID:9538	Multiple Myeloma	-0.00928469028885802
DB00441	gemcitabine	DOID:9538	Multiple Myeloma	-0.00929254319985713
DB01169	Arsenic Trioxide	DOID:3355	Fibrosarcoma	-0.0093015928327128
DB01169	Arsenic Trioxide	DOID:9538	Multiple Myeloma	-0.00930168018193981
DB12662	naveglitazar	DOID:3355	Fibrosarcoma	-0.00930739910537887
DB11663	2-(1H-indazol-4-yl)-6-(4-methanesulfonylpiperazin-1-ylmethyl)-4-morpholin-4-ylthieno(3,2-d)pyrimidine	DOID:9538	Multiple Myeloma	-0.00932169876172851
DB01008	Busulfan	DOID:9538	Multiple Myeloma	-0.00932738761702158
DB00773	Etoposide	DOID:9538	Multiple Myeloma	-0.0093509013747008
DB00987	Cytarabine	DOID:9538	Multiple Myeloma	-0.00935633180779051
DB04960	tipifarnib	DOID:9538	Multiple Myeloma	-0.00937164253085358
DB00928	Azacitidine	DOID:9538	Multiple Myeloma	-0.00937475744477005
DB00188	Bortezomib	DOID:9538	Multiple Myeloma	-0.0094000916124342
DB00328	Indomethacin	DOID:3355	Fibrosarcoma	-0.00943805875345259
DB01248	Docetaxel	DOID:9538	Multiple Myeloma	-0.00945721282508778
DB00917	Dinoprostone	DOID:9538	Multiple Myeloma	-0.0095151752264898
DB01593	Zinc	DOID:9538	Multiple Myeloma	-0.00952253354583777
DB00252	Phenytoin	DOID:9538	Multiple Myeloma	-0.00954940355475404
DB00860	Prednisolone	DOID:9538	Multiple Myeloma	-0.00957684694019107
DB01042	Melphalan	DOID:9538	Multiple Myeloma	-0.00958761691657718
DB01041	Thalidomide	DOID:9538	Multiple Myeloma	-0.00959872283721659
DB00877	Sirolimus	DOID:9538	Multiple Myeloma	-0.00962415467458051
DB00682	Warfarin	DOID:9538	Multiple Myeloma	-0.00965262580311569
DB01167	Itraconazole	DOID:9538	Multiple Myeloma	-0.0096534337517639
DB08804	Nandrolone Decanoate	DOID:255	Hemangioma	-0.00977922960484578
DB00619	Imatinib Mesylate	DOID:9253	Gastrointestinal Stromal Tumors	-0.0108634934698617
DB00398	Sorafenib	DOID:9253	Gastrointestinal Stromal Tumors	-0.0109351006913928
DB11663	2-(1H-indazol-4-yl)-6-(4-methanesulfonylpiperazin-1-ylmethyl)-4-morpholin-4-ylthieno(3,2-d)pyrimidine	DOID:9253	Gastrointestinal Stromal Tumors	-0.0112341949525386
DB01268	Sunitinib	DOID:9253	Gastrointestinal Stromal Tumors	-0.0113227589186359
DB09110	Mesna	DOID:0060060	Lymphoma, Non-Hodgkin	-0.0125363453081514
DB01168	Procarbazine	DOID:0060060	Lymphoma, Non-Hodgkin	-0.0125706597052521
DB00959	Methylprednisolone	DOID:0060060	Lymphoma, Non-Hodgkin	-0.0126055499444646
DB01030	Topotecan	DOID:0060060	Lymphoma, Non-Hodgkin	-0.0126886225736002
DB00309	Vindesine	DOID:0060060	Lymphoma, Non-Hodgkin	-0.0127290247988616
DB00772	Malathion	DOID:0060060	Lymphoma, Non-Hodgkin	-0.0127449073898971
DB00675	Tamoxifen	DOID:1192	Nerve Sheath Neoplasms	-0.0127845644088781
DB00431	Hexachlorocyclohexane	DOID:0060060	Lymphoma, Non-Hodgkin	-0.0128146212693207
DB04348	Taurocholic Acid	DOID:1967	Leiomyosarcoma	-0.0128170534984542
DB00635	Prednisone	DOID:0060060	Lymphoma, Non-Hodgkin	-0.0128399050571607
DB04572	Thiotepa	DOID:0060060	Lymphoma, Non-Hodgkin	-0.0128425910054334
DB00531	Cyclophosphamide	DOID:0060060	Lymphoma, Non-Hodgkin	-0.0128838244740315
DB01204	Mitoxantrone	DOID:0060060	Lymphoma, Non-Hodgkin	-0.0129093962705529
DB01181	Ifosfamide	DOID:0060060	Lymphoma, Non-Hodgkin	-0.0130148898838308
DB00541	Vincristine	DOID:0060060	Lymphoma, Non-Hodgkin	-0.0130262143949352
DB00650	Leucovorin	DOID:0060060	Lymphoma, Non-Hodgkin	-0.0130600050491042
DB00997	Doxorubicin	DOID:0060060	Lymphoma, Non-Hodgkin	-0.0130659388631197
DB01143	Amifostine	DOID:0060060	Lymphoma, Non-Hodgkin	-0.0130724743236912
DB00136	Calcitriol	DOID:0060060	Lymphoma, Non-Hodgkin	-0.0130888420828322
DB00993	Azathioprine	DOID:0060060	Lymphoma, Non-Hodgkin	-0.0131202278054293
DB00290	Bleomycin	DOID:0060060	Lymphoma, Non-Hodgkin	-0.0131220584535885
DB00563	Methotrexate	DOID:0060060	Lymphoma, Non-Hodgkin	-0.0131306198518903
DB01229	Paclitaxel	DOID:0060060	Lymphoma, Non-Hodgkin	-0.0131344672514207
DB00437	Allopurinol	DOID:0060060	Lymphoma, Non-Hodgkin	-0.0131392402292338
DB00441	gemcitabine	DOID:0060060	Lymphoma, Non-Hodgkin	-0.0131508341041202
DB14085	Cadmium	DOID:0060060	Lymphoma, Non-Hodgkin	-0.0131681350312131
DB00291	Chlorambucil	DOID:0060060	Lymphoma, Non-Hodgkin	-0.013179255284805
DB01008	Busulfan	DOID:0060060	Lymphoma, Non-Hodgkin	-0.013185678520624
DB00694	Daunorubicin	DOID:0060060	Lymphoma, Non-Hodgkin	-0.0131996248767584
DB13424	DDT	DOID:0060060	Lymphoma, Non-Hodgkin	-0.0132055294797575
DB00773	Etoposide	DOID:0060060	Lymphoma, Non-Hodgkin	-0.0132091922791308
DB00987	Cytarabine	DOID:0060060	Lymphoma, Non-Hodgkin	-0.0132146227120031
DB00445	Epirubicin	DOID:0060060	Lymphoma, Non-Hodgkin	-0.0133631705563835
DB00851	Dacarbazine	DOID:0060060	Lymphoma, Non-Hodgkin	-0.013399553909844
DB00252	Phenytoin	DOID:0060060	Lymphoma, Non-Hodgkin	-0.0134076944589762
DB00860	Prednisolone	DOID:0060060	Lymphoma, Non-Hodgkin	-0.0134351378447439
DB13323	Trichloroethylene	DOID:0060060	Lymphoma, Non-Hodgkin	-0.0134362316165202
DB01042	Melphalan	DOID:0060060	Lymphoma, Non-Hodgkin	-0.0134459078209506
DB01041	Thalidomide	DOID:0060060	Lymphoma, Non-Hodgkin	-0.0134570137410658
DB11648	afuresertib	DOID:8543	Hodgkin Disease	-0.0135236284292241
DB00444	Teniposide	DOID:0060060	Lymphoma, Non-Hodgkin	-0.0135280392467475
DB06444	HU 211	DOID:3070	Glioma	-0.0151634504580559
DB00959	Methylprednisolone	DOID:1040	Leukemia, Lymphocytic, Chronic, B-Cell	-0.0156410972561658
DB00925	Phenoxybenzamine	DOID:1040	Leukemia, Lymphocytic, Chronic, B-Cell	-0.015651073270855
DB00603	Medroxyprogesterone Acetate	DOID:1040	Leukemia, Lymphocytic, Chronic, B-Cell	-0.0158206046675646
DB09053	PCI 32765	DOID:1040	Leukemia, Lymphocytic, Chronic, B-Cell	-0.0158426358881649
DB00531	Cyclophosphamide	DOID:1040	Leukemia, Lymphocytic, Chronic, B-Cell	-0.0159193717866671
DB01204	Mitoxantrone	DOID:1040	Leukemia, Lymphocytic, Chronic, B-Cell	-0.0159449435823899
DB01083	Orlistat	DOID:1040	Leukemia, Lymphocytic, Chronic, B-Cell	-0.0161198780283318
DB01393	Bezafibrate	DOID:1040	Leukemia, Lymphocytic, Chronic, B-Cell	-0.0161400646034402
DB00563	Methotrexate	DOID:1040	Leukemia, Lymphocytic, Chronic, B-Cell	-0.0161661671636678
DB01169	Arsenic Trioxide	DOID:1040	Leukemia, Lymphocytic, Chronic, B-Cell	-0.0161955183980694
DB00291	Chlorambucil	DOID:1040	Leukemia, Lymphocytic, Chronic, B-Cell	-0.0162148025961322
DB03496	alvocidib	DOID:1040	Leukemia, Lymphocytic, Chronic, B-Cell	-0.0162204571229396
DB00987	Cytarabine	DOID:1040	Leukemia, Lymphocytic, Chronic, B-Cell	-0.0162501700234902
DB00564	Carbamazepine	DOID:1040	Leukemia, Lymphocytic, Chronic, B-Cell	-0.0162666378158182
DB00242	Cladribine	DOID:1040	Leukemia, Lymphocytic, Chronic, B-Cell	-0.0162669606891174
DB00822	Disulfiram	DOID:1040	Leukemia, Lymphocytic, Chronic, B-Cell	-0.0163729972435626
DB00252	Phenytoin	DOID:1040	Leukemia, Lymphocytic, Chronic, B-Cell	-0.016443241770482
DB01219	Dantrolene	DOID:1040	Leukemia, Lymphocytic, Chronic, B-Cell	-0.0164511670865078
DB00277	Theophylline	DOID:1040	Leukemia, Lymphocytic, Chronic, B-Cell	-0.0164604960942169
DB01041	Thalidomide	DOID:1040	Leukemia, Lymphocytic, Chronic, B-Cell	-0.016492561053243
DB00877	Sirolimus	DOID:1040	Leukemia, Lymphocytic, Chronic, B-Cell	-0.0165179928899656
DB00741	Hydrocortisone	DOID:1040	Leukemia, Lymphocytic, Chronic, B-Cell	-0.016570046171678
DB00863	Ranitidine	DOID:9206	Barrett Esophagus	-0.0173254037228806
DB00531	Cyclophosphamide	DOID:3347	Neoplasms, Bone Tissue	-0.018371233488661
DB00541	Vincristine	DOID:3347	Neoplasms, Bone Tissue	-0.0185136234105381
DB00997	Doxorubicin	DOID:3347	Neoplasms, Bone Tissue	-0.0185533478779979
DB01136	Carvedilol	DOID:3070	Glioma	-0.01994871278724
DB00313	Valproic Acid	DOID:255	Hemangioma	-0.0199785600963461
DB01356	Lithium	DOID:255	Hemangioma	-0.0202328981004332
DB00635	Prednisone	DOID:255	Hemangioma	-0.0202385101323808
DB00780	Phenelzine	DOID:255	Hemangioma	-0.0204246034705587
DB00993	Azathioprine	DOID:255	Hemangioma	-0.0205188328803226
DB00860	Prednisolone	DOID:255	Hemangioma	-0.0208337429188751
DB08889	carfilzomib	DOID:9538	Multiple Myeloma	-0.020969916897019
DB00213	Pantoprazole	DOID:9206	Barrett Esophagus	-0.0211608819528575
DB00443	Betamethasone	DOID:255	Hemangioma	-0.0216788530835328
DB00724	Imiquimod	DOID:2513	Carcinoma, Basal Cell	-0.0219623730169869
DB00859	Penicillamine	DOID:2645	Mesothelioma	-0.0224023449718547
DB00619	Imatinib Mesylate	DOID:2645	Mesothelioma	-0.0224418853714849
DB06287	temsirolimus	DOID:2645	Mesothelioma	-0.0224429040927242
DB00554	Piroxicam	DOID:2645	Mesothelioma	-0.0224474908582115
DB11135	Selenium	DOID:2645	Mesothelioma	-0.0224924077690958
DB00398	Sorafenib	DOID:2645	Mesothelioma	-0.0225134925922006
DB11616	pirarubicin	DOID:2645	Mesothelioma	-0.0225906702557076
DB00293	raltitrexed	DOID:2645	Mesothelioma	-0.0226027961334563
DB00515	Cisplatin	DOID:2645	Mesothelioma	-0.0226432446258286
DB00997	Doxorubicin	DOID:2645	Mesothelioma	-0.0226985360509079
DB09130	Copper	DOID:2645	Mesothelioma	-0.0227096834527375
DB00958	Carboplatin	DOID:2645	Mesothelioma	-0.0227144786951178
DB00361	Vinorelbine	DOID:2645	Mesothelioma	-0.0227286063467075
DB01229	Paclitaxel	DOID:2645	Mesothelioma	-0.0227670644398539
DB11672	Curcumin	DOID:2645	Mesothelioma	-0.022767242534946
DB00945	Aspirin	DOID:2645	Mesothelioma	-0.0227674410882786
DB00399	Zoledronic Acid	DOID:2645	Mesothelioma	-0.0227755783811669
DB00441	gemcitabine	DOID:2645	Mesothelioma	-0.0227834312925321
DB04865	Homoharringtonine	DOID:0060058	Lymphoma	-0.0227974395496088
DB00530	Erlotinib Hydrochloride	DOID:2645	Mesothelioma	-0.0228012884250432
DB00773	Etoposide	DOID:2645	Mesothelioma	-0.0228417894663152
DB05076	Fenretinide	DOID:2645	Mesothelioma	-0.0229359741486211
DB00822	Disulfiram	DOID:2645	Mesothelioma	-0.0229700471198984
DB00317	Gefitinib	DOID:2645	Mesothelioma	-0.0229805826040228
DB01041	Thalidomide	DOID:2645	Mesothelioma	-0.0230896109293159
DB06824	Trientine	DOID:2645	Mesothelioma	-0.023102664392934
DB00877	Sirolimus	DOID:2645	Mesothelioma	-0.02311504276617
DB00642	Pemetrexed	DOID:2645	Mesothelioma	-0.0231308871649485
DB00753	Isoflurane	DOID:3172	Adenoma	-0.0231365239105666
DB00448	Lansoprazole	DOID:9206	Barrett Esophagus	-0.023927849588305
DB04571	Trioxsalen	DOID:8691	Mycosis Fungoides	-0.0239686019702368
DB00884	Risedronic Acid	DOID:2645	Mesothelioma	-0.0242933245944157
DB00281	Lidocaine	DOID:0060060	Lymphoma, Non-Hodgkin	-0.024306779861975
DB13014	hypericin	DOID:3068	Glioblastoma	-0.0243242001947396
DB14066	tetrandrine	DOID:9119	Leukemia, Myeloid, Acute	-0.0276796017259224
DB12948	3,4-dihydroxybenzohydroxamic acid	DOID:3071	Gliosarcoma	-0.0278904173877052
DB01179	Podophyllotoxin	DOID:2671	Carcinoma, Transitional Cell	-0.0305364454146862
DB04655	metoprine	DOID:299	Adenocarcinoma	-0.0305459121777966
DB13811	oblimersen	DOID:707	Lymphoma, B-Cell	-0.0322383825981171
DB11919	O(6)-benzylguanine	DOID:3070	Glioma	-0.0332836077575164
DB06412	Oxymetholone	DOID:9119	Leukemia, Myeloid, Acute	-0.0337786418901134
DB11648	afuresertib	DOID:9538	Multiple Myeloma	-0.0343837312842998
DB00724	Imiquimod	DOID:255	Hemangioma	-0.035050030993732
DB00571	Propranolol	DOID:255	Hemangioma	-0.0381441148250865
DB00583	Carnitine	DOID:0060060	Lymphoma, Non-Hodgkin	-0.0382383353858352
DB11648	afuresertib	DOID:0060060	Lymphoma, Non-Hodgkin	-0.0382420221888065
DB01017	Minocycline	DOID:139	Papilloma	-0.0399833400855932
DB01138	Sulfinpyrazone	DOID:9538	Multiple Myeloma	-0.0407656649818371
DB14322	Coconut Oil	DOID:3172	Adenoma	-0.0409137313625551
DB05220	MLN 8237	DOID:769	Neuroblastoma	-0.0410502328721949
DB06769	Bendamustine Hydrochloride	DOID:1037	Leukemia, Lymphoid	-0.042227130905409
DB01099	Flucytosine	DOID:3068	Glioblastoma	-0.0429093576721799
DB00594	Amiloride	DOID:2671	Carcinoma, Transitional Cell	-0.0437365103078187
DB06728	aniline	DOID:4235	Sarcoma	-0.0457305596147476
DB12948	3,4-dihydroxybenzohydroxamic acid	DOID:0050902	Medulloblastoma	-0.047624302625634
DB02424	geldanamycin	DOID:3068	Glioblastoma	-0.0478619261395396
DB01095	Fluvastatin	DOID:9538	Multiple Myeloma	-0.0497416118969108
DB06412	Oxymetholone	DOID:9538	Multiple Myeloma	-0.0503045178465442
DB13811	oblimersen	DOID:9538	Multiple Myeloma	-0.0511818618141547
DB04942	tamibarotene	DOID:9538	Multiple Myeloma	-0.0512425517672659
DB11890	Cilengitide	DOID:3068	Glioblastoma	-0.0523688915620904
DB01017	Minocycline	DOID:3070	Glioma	-0.0547084216014166
DB06769	Bendamustine Hydrochloride	DOID:1040	Leukemia, Lymphocytic, Chronic, B-Cell	-0.0576935532152256
DB13811	oblimersen	DOID:1040	Leukemia, Lymphocytic, Chronic, B-Cell	-0.0580757000303641
DB12948	3,4-dihydroxybenzohydroxamic acid	DOID:3070	Glioma	-0.0601992293558438
DB00815	Sodium Dodecyl Sulfate	DOID:299	Adenocarcinoma	-0.0602821594573066
DB03068	pyrimidin-2-one beta-ribofuranoside	DOID:9538	Multiple Myeloma	-0.0617968290689216
DB00717	Norethindrone	DOID:3172	Adenoma	-0.0633561741906273
DB15304	Carrageenan	DOID:3355	Fibrosarcoma	-0.0713604809736221
DB04944	acadesine	DOID:1040	Leukemia, Lymphocytic, Chronic, B-Cell	-0.0771629995640521
DB06448	lonafarnib	DOID:9538	Multiple Myeloma	-0.0779121773115886
DB11251	Tocopherols	DOID:2645	Mesothelioma	-0.0797311463232446
DB06179	darinaparsin	DOID:8543	Hodgkin Disease	-0.0800387212126516
DB00254	Doxycycline	DOID:0060058	Lymphoma	-0.0930586778776839
DB14545	hydrocortisone hemisuccinate	DOID:0060058	Lymphoma	-0.0964441990106693
DB00304	Desogestrel	DOID:11612	Polycystic Ovary Syndrome	-0.0979837692020109
DB06179	darinaparsin	DOID:9538	Multiple Myeloma	-0.100898824067955
DB11617	Aclarubicin	DOID:9119	Leukemia, Myeloid, Acute	-0.131483118799315
