# Supplementary material for: DDCM: A Computational Strategy for Drug Repositioning Based on Support-Vector Regression Algorithm
Source: Int J Mol Sci. 2024 May 12;25(10):5267. doi: 10.3390/ijms25105267 (PMC11121335; doi:10.3390/ijms25105267)
Supplement: Supplementary file 1 [file ijms-25-05267-s001.zip › File S4/1_c04.588_CorScore/rectal neoplasm_score.csv]

DrugBankID	DrugName	DOID	DiseaseName	score
0.00410738745868463	0.00762890306358118
DB01033	Mercaptopurine	DOID:9119	Leukemia, Myeloid, Acute	0.282732127703118
DB01033	Mercaptopurine	DOID:1037	Leukemia, Lymphoid	0.281486129542626
DB01254	Dasatinib	DOID:8552	Leukemia, Myelogenous, Chronic, BCR-ABL Positive	0.260430201256555
DB00681	Amphotericin B	DOID:3068	Glioblastoma	0.193503840635618
DB11648	afuresertib	DOID:0060060	Lymphoma, Non-Hodgkin	0.158941529089177
DB11648	afuresertib	DOID:8543	Hodgkin Disease	0.158427094555898
DB04066	trans-3-(4'-hydroxyphenyl)-2-propenoic acid	DOID:299	Adenocarcinoma	0.157575757479924
DB04571	Trioxsalen	DOID:8691	Mycosis Fungoides	0.156849007152822
DB11648	afuresertib	DOID:9538	Multiple Myeloma	0.155387718152564
DB00421	Spironolactone	DOID:11612	Polycystic Ovary Syndrome	0.150768411672768
DB06412	Oxymetholone	DOID:9119	Leukemia, Myeloid, Acute	0.142507474641306
DB06412	Oxymetholone	DOID:9538	Multiple Myeloma	0.140626400664313
DB01394	Colchicine	DOID:9538	Multiple Myeloma	0.125667264805701
DB01420	Testosterone Propionate	DOID:299	Adenocarcinoma	0.11776124227727
DB01420	Testosterone Propionate	DOID:11612	Polycystic Ovary Syndrome	0.117422978910836
DB01211	Clarithromycin	DOID:9538	Multiple Myeloma	0.111777089208452
DB00422	Methylphenidate	DOID:687	Hepatoblastoma	0.109414335607426
DB00717	Norethindrone	DOID:3172	Adenoma	0.104524535796549
DB00909	Zonisamide	DOID:9538	Multiple Myeloma	0.103523150562057
DB11616	pirarubicin	DOID:9119	Leukemia, Myeloid, Acute	0.100864906390227
DB01099	Flucytosine	DOID:3068	Glioblastoma	0.0997966859535073
DB11616	pirarubicin	DOID:2645	Mesothelioma	0.0992415022204243
DB08889	carfilzomib	DOID:9538	Multiple Myeloma	0.0979553550762337
DB11616	pirarubicin	DOID:5485	Sarcoma, Synovial	0.0949029909128058
DB09054	idelalisib	DOID:0060058	Lymphoma	0.0931653969655233
DB06174	Noscapine	DOID:715	Leukemia, T-Cell	0.0909778320418154
DB09054	idelalisib	DOID:1037	Leukemia, Lymphoid	0.0898338755659571
DB06174	Noscapine	DOID:3070	Glioma	0.0889106690691548
DB14322	Coconut Oil	DOID:3172	Adenoma	0.0888201195435349
DB04868	4-methyl-N-(3-(4-methylimidazol-1-yl)-5-(trifluoromethyl)phenyl)-3-((4-pyridin-3-ylpyrimidin-2-yl)amino)benzamide	DOID:8552	Leukemia, Myelogenous, Chronic, BCR-ABL Positive	0.0879131082085262
DB06641	perifosine	DOID:3068	Glioblastoma	0.0816326858632094
DB00336	Nitrofurazone	DOID:4440	Seminoma	0.0811993232751393
DB01030	Topotecan	DOID:3068	Glioblastoma	0.0805199307109016
DB01030	Topotecan	DOID:0060060	Lymphoma, Non-Hodgkin	0.0804695227361817
DB01030	Topotecan	DOID:299	Adenocarcinoma	0.0773061211951916
DB01030	Topotecan	DOID:9538	Multiple Myeloma	0.0769157117997845
DB00480	Lenalidomide	DOID:0060060	Lymphoma, Non-Hodgkin	0.0765321711713992
DB01030	Topotecan	DOID:769	Neuroblastoma	0.0754921067805649
DB00480	Lenalidomide	DOID:707	Lymphoma, B-Cell	0.0735737827206197
DB00480	Lenalidomide	DOID:9538	Multiple Myeloma	0.0729783602355234
DB05258	Interferon-alpha	DOID:8552	Leukemia, Myelogenous, Chronic, BCR-ABL Positive	0.0708683462718802
DB06176	romidepsin	DOID:0060061	Lymphoma, T-Cell, Cutaneous	0.0700267485692309
DB00815	Sodium Dodecyl Sulfate	DOID:299	Adenocarcinoma	0.0694284334311813
DB00435	Nitric Oxide	DOID:0060058	Lymphoma	0.0686339314083994
DB01136	Carvedilol	DOID:3070	Glioma	0.0675970569256723
DB00594	Amiloride	DOID:2671	Carcinoma, Transitional Cell	0.066006196883427
DB01138	Sulfinpyrazone	DOID:9538	Multiple Myeloma	0.0658912211936213
DB00435	Nitric Oxide	DOID:299	Adenocarcinoma	0.0650577435876684
DB06809	plerixafor octahydrochloride	DOID:3068	Glioblastoma	0.0643613146243403
DB11251	Tocopherols	DOID:2645	Mesothelioma	0.0635755342727272
DB00590	Doxazosin	DOID:127	Choroid Neoplasms	0.062937230236015
DB06448	lonafarnib	DOID:9538	Multiple Myeloma	0.0626075548296087
DB08868	Fingolimod Hydrochloride	DOID:8552	Leukemia, Myelogenous, Chronic, BCR-ABL Positive	0.0620929018794601
DB06176	romidepsin	DOID:2671	Carcinoma, Transitional Cell	0.0590882890700838
DB03057	Malondialdehyde	DOID:8552	Leukemia, Myelogenous, Chronic, BCR-ABL Positive	0.05507863258612
DB08804	Nandrolone Decanoate	DOID:255	Hemangioma	0.0532075074401377
DB03057	Malondialdehyde	DOID:11612	Polycystic Ovary Syndrome	0.0494481710485416
DB15334	biochanin A	DOID:3068	Glioblastoma	0.0489746174211898
DB00448	Lansoprazole	DOID:9206	Barrett Esophagus	0.0483160156219199
DB06732	beta-Naphthoflavone	DOID:3172	Adenoma	0.0462408934563639
DB12948	3,4-dihydroxybenzohydroxamic acid	DOID:0050902	Medulloblastoma	0.0451483920094639
DB01017	Minocycline	DOID:3070	Glioma	0.0439256099912139
DB00137	Lutein	DOID:11612	Polycystic Ovary Syndrome	0.0435194703993442
DB00694	Daunorubicin	DOID:0060060	Lymphoma, Non-Hodgkin	0.0434227874162888
DB06595	midostaurin	DOID:9119	Leukemia, Myeloid, Acute	0.0429818059423234
DB01017	Minocycline	DOID:139	Papilloma	0.0427719312449291
DB04865	Homoharringtonine	DOID:0060058	Lymphoma	0.0418199389220667
DB00694	Daunorubicin	DOID:9119	Leukemia, Myeloid, Acute	0.0417500504563534
DB00694	Daunorubicin	DOID:8584	Burkitt Lymphoma	0.0407392989405347
DB00694	Daunorubicin	DOID:299	Adenocarcinoma	0.0402593858745898
DB12948	3,4-dihydroxybenzohydroxamic acid	DOID:3070	Glioma	0.0398980562603222
DB06595	midostaurin	DOID:349	Carcinoma, Signet Ring Cell	0.0397302363736452
DB05088	tetrathiomolybdate	DOID:2645	Mesothelioma	0.0391173897468655
DB01080	Vigabatrin	DOID:13515	Tuberous Sclerosis	0.0389125986748867
DB13014	hypericin	DOID:3068	Glioblastoma	0.0384928908122545
DB00694	Daunorubicin	DOID:1618	Fibroadenoma	0.0384735514790573
DB00352	Thioguanine	DOID:9119	Leukemia, Myeloid, Acute	0.0379024321083031
DB00352	Thioguanine	DOID:1037	Leukemia, Lymphoid	0.0366564339480773
DB12948	3,4-dihydroxybenzohydroxamic acid	DOID:3071	Gliosarcoma	0.0364114721546009
DB13911	Eosine I Bluish	DOID:715	Leukemia, T-Cell	0.0345272502071561
DB06757	Manganese	DOID:3068	Glioblastoma	0.0337287856315026
DB08882	Linagliptin	DOID:5119	Ovarian Cysts	0.0332939063170171
DB05260	gallium nitrate	DOID:0060060	Lymphoma, Non-Hodgkin	0.0318943889185762
DB00443	Betamethasone	DOID:255	Hemangioma	0.0310554516876119
DB11919	O(6)-benzylguanine	DOID:3070	Glioma	0.0308156166856402
DB01100	Pimozide	DOID:299	Adenocarcinoma	0.0305165294457347
DB01357	Mestranol	DOID:3172	Adenoma	0.0304980234069317
DB12802	picropodophyllin	DOID:9538	Multiple Myeloma	0.0301387471071832
DB01217	Anastrozole	DOID:299	Adenocarcinoma	0.0294569602963256
DB13069	Nimustine	DOID:4359	Melanoma, Amelanotic	0.0271931068093919
DB13069	Nimustine	DOID:3068	Glioblastoma	0.026441387871057
DB13964	Peanut Oil	DOID:3172	Adenoma	0.0208828866138828
DB01700	AICA ribonucleotide	DOID:3068	Glioblastoma	0.0205771394398917
DB00724	Imiquimod	DOID:255	Hemangioma	0.0188851227656924
DB01073	fludarabine	DOID:9119	Leukemia, Myeloid, Acute	0.0178439229848512
DB01073	fludarabine	DOID:1037	Leukemia, Lymphoid	0.0165979248246867
DB00724	Imiquimod	DOID:8632	Sarcoma, Kaposi	0.0161062052091931
DB00724	Imiquimod	DOID:2513	Carcinoma, Basal Cell	0.0160280000903543
DB00753	Isoflurane	DOID:3172	Adenoma	0.0149595676432356
DB09053	PCI 32765	DOID:1037	Leukemia, Lymphoid	0.0148368283362312
DB00304	Desogestrel	DOID:11612	Polycystic Ovary Syndrome	0.0138112707160517
DB14545	hydrocortisone hemisuccinate	DOID:0060058	Lymphoma	0.0132545496524948
DB01073	fludarabine	DOID:1040	Leukemia, Lymphocytic, Chronic, B-Cell	0.013069751033867
DB00742	Mannitol	DOID:3070	Glioma	0.0128210709614687
DB09053	PCI 32765	DOID:1040	Leukemia, Lymphocytic, Chronic, B-Cell	0.0113086545449199
DB04258	seocalcitol	DOID:3070	Glioma	0.0112019841710282
DB00627	Niacin	DOID:9119	Leukemia, Myeloid, Acute	0.0110920589975884
DB00541	Vincristine	DOID:8691	Mycosis Fungoides	0.0104252095300483
DB00262	Carmustine	DOID:8691	Mycosis Fungoides	0.0103468292371956
DB01169	Arsenic Trioxide	DOID:8691	Mycosis Fungoides	0.0103450897449483
DB00855	Aminolevulinic Acid	DOID:8691	Mycosis Fungoides	0.0102375611164353
DB00553	Methoxsalen	DOID:8691	Mycosis Fungoides	0.0101596198930068
DB02709	Resveratrol	DOID:8541	Sezary Syndrome	0.009548189172536
DB00563	Methotrexate	DOID:0060061	Lymphoma, T-Cell, Cutaneous	0.00930566030294862
DB00242	Cladribine	DOID:0060061	Lymphoma, T-Cell, Cutaneous	0.00904421495870725
DB01169	Arsenic Trioxide	DOID:0060061	Lymphoma, T-Cell, Cutaneous	0.00903203436780627
DB00307	Bexarotene	DOID:0060061	Lymphoma, T-Cell, Cutaneous	0.00899944910683733
DB00188	Bortezomib	DOID:4051	Rhabdomyosarcoma, Alveolar	0.00885853811915942
DB00553	Methoxsalen	DOID:0060061	Lymphoma, T-Cell, Cutaneous	0.00884656451660433
DB00806	Pentoxifylline	DOID:0060061	Lymphoma, T-Cell, Cutaneous	0.00882212859377792
DB02546	Vorinostat	DOID:0060061	Lymphoma, T-Cell, Cutaneous	0.0086502985253183
DB01268	Sunitinib	DOID:169	Neuroendocrine Tumors	0.00757771611687596
DB01229	Paclitaxel	DOID:169	Neuroendocrine Tumors	0.00754367264968413
DB00958	Carboplatin	DOID:169	Neuroendocrine Tumors	0.00733586980209309
DB01590	Everolimus	DOID:169	Neuroendocrine Tumors	0.0072057759998212
DB00619	Imatinib Mesylate	DOID:8552	Leukemia, Myelogenous, Chronic, BCR-ABL Positive	0.00717036804377229
DB00309	Vindesine	DOID:8552	Leukemia, Myelogenous, Chronic, BCR-ABL Positive	0.00706816415757736
DB00860	Prednisolone	DOID:8552	Leukemia, Myelogenous, Chronic, BCR-ABL Positive	0.00702836049945591
DB01005	Hydroxyurea	DOID:8552	Leukemia, Myelogenous, Chronic, BCR-ABL Positive	0.00699230835424015
DB00531	Cyclophosphamide	DOID:8552	Leukemia, Myelogenous, Chronic, BCR-ABL Positive	0.00693746513709765
DB02709	Resveratrol	DOID:8552	Leukemia, Myelogenous, Chronic, BCR-ABL Positive	0.00692336728916498
DB00437	Allopurinol	DOID:8552	Leukemia, Myelogenous, Chronic, BCR-ABL Positive	0.00691366481644246
DB01262	Decitabine	DOID:8552	Leukemia, Myelogenous, Chronic, BCR-ABL Positive	0.00691334137433752
DB00328	Indomethacin	DOID:8552	Leukemia, Myelogenous, Chronic, BCR-ABL Positive	0.00691167968890185
DB00755	Tretinoin	DOID:8552	Leukemia, Myelogenous, Chronic, BCR-ABL Positive	0.00688031692887909
DB00104	Octreotide	DOID:169	Neuroendocrine Tumors	0.00685537588396399
DB00541	Vincristine	DOID:8552	Leukemia, Myelogenous, Chronic, BCR-ABL Positive	0.00682285916439621
DB04572	Thiotepa	DOID:8552	Leukemia, Myelogenous, Chronic, BCR-ABL Positive	0.00676260644199702
DB01169	Arsenic Trioxide	DOID:8552	Leukemia, Myelogenous, Chronic, BCR-ABL Positive	0.00674273937855905
DB00188	Bortezomib	DOID:8552	Leukemia, Myelogenous, Chronic, BCR-ABL Positive	0.00672881344783007
DB00987	Cytarabine	DOID:8552	Leukemia, Myelogenous, Chronic, BCR-ABL Positive	0.00663877138425633
DB01008	Busulfan	DOID:8552	Leukemia, Myelogenous, Chronic, BCR-ABL Positive	0.00661725290779925
DB06287	temsirolimus	DOID:13515	Tuberous Sclerosis	0.00658525435110154
DB00675	Tamoxifen	DOID:1192	Nerve Sheath Neoplasms	0.00654295871901715
DB00398	Sorafenib	DOID:8552	Leukemia, Myelogenous, Chronic, BCR-ABL Positive	0.00652210675062091
DB01234	Dexamethasone	DOID:8552	Leukemia, Myelogenous, Chronic, BCR-ABL Positive	0.00645206691439289
DB00744	zileuton	DOID:8552	Leukemia, Myelogenous, Chronic, BCR-ABL Positive	0.00639550539179971
DB00877	Sirolimus	DOID:13515	Tuberous Sclerosis	0.00638312095720402
DB02546	Vorinostat	DOID:8552	Leukemia, Myelogenous, Chronic, BCR-ABL Positive	0.00636100353630021
DB01590	Everolimus	DOID:13515	Tuberous Sclerosis	0.00610987218356938
DB00675	Tamoxifen	DOID:4359	Melanoma, Amelanotic	0.00574038477107785
DB00220	Nelfinavir	DOID:3382	Liposarcoma	0.00572508495311775
DB00197	Troglitazone	DOID:3382	Liposarcoma	0.0055725633282085
DB01229	Paclitaxel	DOID:3382	Liposarcoma	0.00554867321859265
DB00619	Imatinib Mesylate	DOID:9253	Gastrointestinal Stromal Tumors	0.0055249579516825
DB00541	Vincristine	DOID:4359	Melanoma, Amelanotic	0.00549618944525757
DB00515	Cisplatin	DOID:4359	Melanoma, Amelanotic	0.00541871276421995
DB04824	Phenolphthalein	DOID:0060058	Lymphoma	0.00539450614302144
DB01268	Sunitinib	DOID:9253	Gastrointestinal Stromal Tumors	0.00536423066324716
DB00309	Vindesine	DOID:0060058	Lymphoma	0.00535215380587754
DB01168	Procarbazine	DOID:0060058	Lymphoma	0.00533555176125735
DB00773	Etoposide	DOID:0060058	Lymphoma	0.00530555745758048
DB00563	Methotrexate	DOID:0060058	Lymphoma	0.00530035496276685
DB00947	Fulvestrant	DOID:769	Neuroblastoma	0.00529005531332789
DB01204	Mitoxantrone	DOID:0060058	Lymphoma	0.00527337194774002
DB01181	Ifosfamide	DOID:0060058	Lymphoma	0.0052316973706636
DB00531	Cyclophosphamide	DOID:0060058	Lymphoma	0.00522145478594366
DB11094	Vitamin D	DOID:0060058	Lymphoma	0.00520602738884498
DB01262	Decitabine	DOID:0060058	Lymphoma	0.00519733102266905
DB00851	Dacarbazine	DOID:4359	Melanoma, Amelanotic	0.00515929037289328
DB01115	Nifedipine	DOID:3068	Glioblastoma	0.00515602299393522
DB09073	palbociclib	DOID:3382	Liposarcoma	0.00511850433034867
DB01206	Lomustine	DOID:0060058	Lymphoma	0.00511547419831363
DB11672	Curcumin	DOID:0060058	Lymphoma	0.00511309199468307
DB00541	Vincristine	DOID:0060058	Lymphoma	0.00510684881281483
DB00398	Sorafenib	DOID:3382	Liposarcoma	0.00509518268010347
DB00650	Leucovorin	DOID:0060058	Lymphoma	0.00508083814103287
DB00227	Lovastatin	DOID:0060058	Lymphoma	0.00506652589263561
DB00136	Calcitriol	DOID:0060058	Lymphoma	0.00505244758807934
DB04572	Thiotepa	DOID:0060058	Lymphoma	0.0050465960901897
DB00688	Mycophenolic Acid	DOID:0060058	Lymphoma	0.00504195436059605
DB00970	Dactinomycin	DOID:3068	Glioblastoma	0.0050410239887323
DB00255	Diethylstilbestrol	DOID:0060058	Lymphoma	0.00503573812184317
DB06287	temsirolimus	DOID:3068	Glioblastoma	0.00503469414930533
DB00515	Cisplatin	DOID:0060058	Lymphoma	0.00502937213077313
DB00262	Carmustine	DOID:0060058	Lymphoma	0.00502846852011154
DB00290	Bleomycin	DOID:0060058	Lymphoma	0.00502110964476824
DB11663	2-(1H-indazol-4-yl)-6-(4-methanesulfonylpiperazin-1-ylmethyl)-4-morpholin-4-ylthieno(3,2-d)pyrimidine	DOID:9253	Gastrointestinal Stromal Tumors	0.00501323744634122
DB00188	Bortezomib	DOID:0060058	Lymphoma	0.00501280309546285
DB00309	Vindesine	DOID:3068	Glioblastoma	0.00498977550091727
DB08398	2-amino-1-methyl-6-phenylimidazo(4,5-b)pyridine	DOID:0060058	Lymphoma	0.00498182441531896
DB02994	Cacodylic Acid	DOID:0060058	Lymphoma	0.004979412107101
DB06510	muraglitazar	DOID:3382	Liposarcoma	0.00496487790309204
DB12662	naveglitazar	DOID:3382	Liposarcoma	0.00496296946944718
DB00795	Sulfasalazine	DOID:3068	Glioblastoma	0.00494875195513212
DB11663	2-(1H-indazol-4-yl)-6-(4-methanesulfonylpiperazin-1-ylmethyl)-4-morpholin-4-ylthieno(3,2-d)pyrimidine	DOID:0060058	Lymphoma	0.00494263718735342
DB00309	Vindesine	DOID:0060060	Lymphoma, Non-Hodgkin	0.00493936752657766
DB00313	Valproic Acid	DOID:3068	Glioblastoma	0.00493930583356431
DB01168	Procarbazine	DOID:0060060	Lymphoma, Non-Hodgkin	0.00492276548209972
DB00987	Cytarabine	DOID:0060058	Lymphoma	0.00492276103218978
DB00317	Gefitinib	DOID:3068	Glioblastoma	0.00491998449573598
DB00762	Irinotecan	DOID:3068	Glioblastoma	0.00490082168929849
DB00860	Prednisolone	DOID:0060060	Lymphoma, Non-Hodgkin	0.00489956386800269
DB01229	Paclitaxel	DOID:3068	Glioblastoma	0.00489720863231823
DB00773	Etoposide	DOID:0060060	Lymphoma, Non-Hodgkin	0.0048927711784914
DB00564	Carbamazepine	DOID:0060058	Lymphoma	0.00489273178198078
DB00829	Diazepam	DOID:3068	Glioblastoma	0.00488982338915953
DB04216	Quercetin	DOID:3068	Glioblastoma	0.00488769974177247
DB00563	Methotrexate	DOID:0060060	Lymphoma, Non-Hodgkin	0.00488756868335177
DB00291	Chlorambucil	DOID:0060058	Lymphoma	0.00488725183945465
DB00853	Temozolomide	DOID:3068	Glioblastoma	0.00488518280516024
DB00398	Sorafenib	DOID:9253	Gastrointestinal Stromal Tumors	0.00487669665826156
DB13424	DDT	DOID:0060060	Lymphoma, Non-Hodgkin	0.00487474624823053
DB00282	Pamidronate	DOID:4305	Giant Cell Tumor of Bone	0.00486145939839695
DB01204	Mitoxantrone	DOID:0060060	Lymphoma, Non-Hodgkin	0.0048605856687157
DB01645	Genistein	DOID:3068	Glioblastoma	0.00485426907507743
DB00997	Doxorubicin	DOID:0060058	Lymphoma	0.00485065866177641
DB01229	Paclitaxel	DOID:0060060	Lymphoma, Non-Hodgkin	0.00484680065798263
DB02709	Resveratrol	DOID:3068	Glioblastoma	0.00484497863298392
DB06774	Capsaicin	DOID:3068	Glioblastoma	0.0048405426097668
DB00328	Indomethacin	DOID:3068	Glioblastoma	0.00483329103287867
DB01181	Ifosfamide	DOID:0060060	Lymphoma, Non-Hodgkin	0.00481891109241733
DB00531	Cyclophosphamide	DOID:0060060	Lymphoma, Non-Hodgkin	0.00480866850730777
DB00755	Tretinoin	DOID:3068	Glioblastoma	0.00480192827232411
DB02709	Resveratrol	DOID:0060060	Lymphoma, Non-Hodgkin	0.0047945706588093
DB00437	Allopurinol	DOID:0060060	Lymphoma, Non-Hodgkin	0.00478486818577748
DB01206	Lomustine	DOID:3068	Glioblastoma	0.00475309589359204
DB11672	Curcumin	DOID:3068	Glioblastoma	0.00475071368888976
DB09110	Mesna	DOID:0060060	Lymphoma, Non-Hodgkin	0.00473994997063414
DB01234	Dexamethasone	DOID:0060058	Lymphoma	0.00473605656226728
DB00945	Aspirin	DOID:3068	Glioblastoma	0.0047357511554701
DB00541	Vincristine	DOID:0060060	Lymphoma, Non-Hodgkin	0.00469406253388468
DB00958	Carboplatin	DOID:3068	Glioblastoma	0.00468940578454154
DB00650	Leucovorin	DOID:0060060	Lymphoma, Non-Hodgkin	0.00466805186180183
DB00515	Cisplatin	DOID:3068	Glioblastoma	0.00466699382583839
DB00262	Carmustine	DOID:3068	Glioblastoma	0.00466609021508761
DB01169	Arsenic Trioxide	DOID:3068	Glioblastoma	0.00466435072242794
DB01143	Amifostine	DOID:0060060	Lymphoma, Non-Hodgkin	0.00465882351835218
DB00188	Bortezomib	DOID:3068	Glioblastoma	0.00465042479075332
DB00608	Chloroquine	DOID:3068	Glioblastoma	0.00464429606353985
DB00136	Calcitriol	DOID:0060060	Lymphoma, Non-Hodgkin	0.00463966130901423
DB04572	Thiotepa	DOID:0060060	Lymphoma, Non-Hodgkin	0.00463380981087819
DB01041	Thalidomide	DOID:0060058	Lymphoma	0.00461528993207238
DB00290	Bleomycin	DOID:0060060	Lymphoma, Non-Hodgkin	0.00460832336558257
DB00982	Isotretinoin	DOID:0060058	Lymphoma	0.00459196803519892
DB14085	Cadmium	DOID:0060060	Lymphoma, Non-Hodgkin	0.00457639854553066
DB00431	Hexachlorocyclohexane	DOID:0060060	Lymphoma, Non-Hodgkin	0.00455567742764542
DB05424	Canertinib	DOID:3068	Glioblastoma	0.00452577874518899
DB00987	Cytarabine	DOID:0060060	Lymphoma, Non-Hodgkin	0.00450997475279488
DB00755	Tretinoin	DOID:9206	Barrett Esophagus	0.00448888144280504
DB01008	Busulfan	DOID:0060060	Lymphoma, Non-Hodgkin	0.0044884562769451
DB00997	Doxorubicin	DOID:3068	Glioblastoma	0.00448828035738966
DB08865	Crizotinib	DOID:3068	Glioblastoma	0.00447894804214138
DB00291	Chlorambucil	DOID:0060060	Lymphoma, Non-Hodgkin	0.00447446556016367
DB00959	Methylprednisolone	DOID:0060058	Lymphoma	0.00445910581693993
DB00624	Testosterone	DOID:3068	Glioblastoma	0.0044578399968663
DB00444	Teniposide	DOID:3068	Glioblastoma	0.00444970079071392
DB00441	gemcitabine	DOID:0060060	Lymphoma, Non-Hodgkin	0.00444554477122246
DB00428	Streptozocin	DOID:8543	Hodgkin Disease	0.00444274566603694
DB00997	Doxorubicin	DOID:0060060	Lymphoma, Non-Hodgkin	0.00443787238256758
DB00309	Vindesine	DOID:8543	Hodgkin Disease	0.00442493299374422
DB02169	Okadaic Acid	DOID:3068	Glioblastoma	0.00442289911405112
DB00943	Zalcitabine	DOID:0060058	Lymphoma	0.00441073558174716
DB01168	Procarbazine	DOID:8543	Hodgkin Disease	0.00440833094907069
DB00851	Dacarbazine	DOID:3068	Glioblastoma	0.00440757143487231
DB00624	Testosterone	DOID:0060060	Lymphoma, Non-Hodgkin	0.00440743202308825
DB00444	Teniposide	DOID:0060060	Lymphoma, Non-Hodgkin	0.00439929281610471
DB00860	Prednisolone	DOID:8543	Hodgkin Disease	0.00438512933531986
DB00773	Etoposide	DOID:8543	Hodgkin Disease	0.00437833664539621
DB01234	Dexamethasone	DOID:3068	Glioblastoma	0.0043736782580624
DB00563	Methotrexate	DOID:8543	Hodgkin Disease	0.00437313414998149
DB13323	Trichloroethylene	DOID:0060060	Lymphoma, Non-Hodgkin	0.00436363259463391
DB00851	Dacarbazine	DOID:0060060	Lymphoma, Non-Hodgkin	0.00435716345993321
DB05076	Fenretinide	DOID:3068	Glioblastoma	0.00435652718456082
DB01204	Mitoxantrone	DOID:8543	Hodgkin Disease	0.00434615113548666
DB01042	Melphalan	DOID:3068	Glioblastoma	0.00430959180282254
DB01181	Ifosfamide	DOID:8543	Hodgkin Disease	0.0043044765586023
DB00531	Cyclophosphamide	DOID:8543	Hodgkin Disease	0.00429423397329732
DB00630	Alendronate	DOID:4305	Giant Cell Tumor of Bone	0.00428518622793774
DB01042	Melphalan	DOID:0060060	Lymphoma, Non-Hodgkin	0.00425918382847162
DB00570	Vinblastine	DOID:8543	Hodgkin Disease	0.00425361339741364
DB01041	Thalidomide	DOID:3068	Glioblastoma	0.00425291162701067
DB00252	Phenytoin	DOID:0060060	Lymphoma, Non-Hodgkin	0.00423706042609241
DB00772	Malathion	DOID:0060060	Lymphoma, Non-Hodgkin	0.00423230716381768
DB00888	Mechlorethamine	DOID:8543	Hodgkin Disease	0.00422218045373914
DB00242	Cladribine	DOID:285	Leukemia, Hairy Cell	0.00421843906724615
DB01168	Procarbazine	DOID:0050902	Medulloblastoma	0.00421788561696931
DB01041	Thalidomide	DOID:0060060	Lymphoma, Non-Hodgkin	0.00420250365256563
DB01206	Lomustine	DOID:8543	Hodgkin Disease	0.00418825338609886
DB00773	Etoposide	DOID:0050902	Medulloblastoma	0.00418789131227889
DB02709	Resveratrol	DOID:3007	Carcinoma, Ductal	0.00418546371847401
DB00563	Methotrexate	DOID:0050902	Medulloblastoma	0.00418268881796815
DB00603	Medroxyprogesterone Acetate	DOID:3007	Carcinoma, Ductal	0.00418261120448222
DB00541	Vincristine	DOID:8543	Hodgkin Disease	0.00417962800095872
DB00650	Leucovorin	DOID:8543	Hodgkin Disease	0.00415361732860587
DB00853	Temozolomide	DOID:0050902	Medulloblastoma	0.00412989496558707
DB04572	Thiotepa	DOID:8543	Hodgkin Disease	0.0041193752779842
DB00531	Cyclophosphamide	DOID:0050902	Medulloblastoma	0.00410378864171743
DB00515	Cisplatin	DOID:8543	Hodgkin Disease	0.00410215131841541
DB00262	Carmustine	DOID:8543	Hodgkin Disease	0.00410124770815818
DB00290	Bleomycin	DOID:8543	Hodgkin Disease	0.00409388883232838
DB12445	nitroaspirin	DOID:9206	Barrett Esophagus	0.00408899391423607
DB00399	Zoledronic Acid	DOID:4305	Giant Cell Tumor of Bone	0.00408689711615324
DB00928	Azacitidine	DOID:285	Leukemia, Hairy Cell	0.00407884273080763
DB00755	Tretinoin	DOID:0050902	Medulloblastoma	0.0040466404320726
DB00959	Methylprednisolone	DOID:0060060	Lymphoma, Non-Hodgkin	0.00404631953780462
DB00987	Cytarabine	DOID:8543	Hodgkin Disease	0.00399554021979254
DB00541	Vincristine	DOID:0050902	Medulloblastoma	0.00398918266791568
DB01008	Busulfan	DOID:8543	Hodgkin Disease	0.00397402174413793
DB00650	Leucovorin	DOID:0050902	Medulloblastoma	0.00396317199742734
DB00958	Carboplatin	DOID:0050902	Medulloblastoma	0.00393411794560105
DB00441	gemcitabine	DOID:8543	Hodgkin Disease	0.00393111023844057
DB04572	Thiotepa	DOID:0050902	Medulloblastoma	0.00392892994580834
DB00997	Doxorubicin	DOID:8543	Hodgkin Disease	0.00392343784933497
DB00515	Cisplatin	DOID:0050902	Medulloblastoma	0.00391170598650058
DB00262	Carmustine	DOID:0050902	Medulloblastoma	0.00391080237538658
DB01169	Arsenic Trioxide	DOID:0050902	Medulloblastoma	0.00390906288280126
DB00188	Bortezomib	DOID:0050902	Medulloblastoma	0.0038951369514924
DB00444	Teniposide	DOID:8543	Hodgkin Disease	0.00388485828357214
DB00851	Dacarbazine	DOID:8543	Hodgkin Disease	0.00384272892682113
DB00987	Cytarabine	DOID:0050902	Medulloblastoma	0.0038050948879612
DB01008	Busulfan	DOID:0050902	Medulloblastoma	0.00378357641210942
DB01042	Melphalan	DOID:8543	Hodgkin Disease	0.00374474929504274
DB00302	Tranexamic Acid	DOID:127	Choroid Neoplasms	0.0037371090909545
DB00252	Phenytoin	DOID:8543	Hodgkin Disease	0.00372262589339777
DB00398	Sorafenib	DOID:0050902	Medulloblastoma	0.00368843025447709
DB01115	Nifedipine	DOID:127	Choroid Neoplasms	0.00366550485981738
DB00783	Estradiol	DOID:0050902	Medulloblastoma	0.00364511841610992
DB01042	Melphalan	DOID:0050902	Medulloblastoma	0.00355430396329844
DB00959	Methylprednisolone	DOID:8543	Hodgkin Disease	0.00353188500487311
DB02546	Vorinostat	DOID:0050902	Medulloblastoma	0.00352732703993137
DB00675	Tamoxifen	DOID:127	Choroid Neoplasms	0.00349814769901503
DB00996	Gabapentin	DOID:127	Choroid Neoplasms	0.00345504560556677
DB06825	Triptorelin Pamoate	DOID:127	Choroid Neoplasms	0.00337716027198989
DB01645	Genistein	DOID:127	Choroid Neoplasms	0.00336375094113393
DB01248	Docetaxel	DOID:9119	Leukemia, Myeloid, Acute	0.00327533960680815
DB11672	Curcumin	DOID:127	Choroid Neoplasms	0.00326019555612706
DB00860	Prednisolone	DOID:9119	Leukemia, Myeloid, Acute	0.00322682690884248
DB00773	Etoposide	DOID:9119	Leukemia, Myeloid, Acute	0.00322003421921684
DB00313	Valproic Acid	DOID:9119	Leukemia, Myeloid, Acute	0.0032161608990378
DB00563	Methotrexate	DOID:9119	Leukemia, Myeloid, Acute	0.00321483172312712
DB00197	Troglitazone	DOID:9119	Leukemia, Myeloid, Acute	0.00319795380849647
DB00636	Clofibrate	DOID:127	Choroid Neoplasms	0.00319219839756796
DB00925	Phenoxybenzamine	DOID:127	Choroid Neoplasms	0.00319165374058242
DB01005	Hydroxyurea	DOID:9119	Leukemia, Myeloid, Acute	0.00319077476376532
DB01204	Mitoxantrone	DOID:9119	Leukemia, Myeloid, Acute	0.00318784870917536
DB00255	Diethylstilbestrol	DOID:127	Choroid Neoplasms	0.00318284168332201
DB00762	Irinotecan	DOID:9119	Leukemia, Myeloid, Acute	0.00317767675514543
DB01229	Paclitaxel	DOID:9119	Leukemia, Myeloid, Acute	0.00317406369853843
DB00531	Cyclophosphamide	DOID:3347	Neoplasms, Bone Tissue	0.00314799013026078
DB01181	Ifosfamide	DOID:9119	Leukemia, Myeloid, Acute	0.00314617413266739
DB00531	Cyclophosphamide	DOID:9119	Leukemia, Myeloid, Acute	0.00313593154736198
DB02709	Resveratrol	DOID:9119	Leukemia, Myeloid, Acute	0.00312183369878113
DB11094	Vitamin D	DOID:9119	Leukemia, Myeloid, Acute	0.00312050415062427
DB00603	Medroxyprogesterone Acetate	DOID:9119	Leukemia, Myeloid, Acute	0.00311898118509151
DB00437	Allopurinol	DOID:9119	Leukemia, Myeloid, Acute	0.0031121312262123
DB01262	Decitabine	DOID:9119	Leukemia, Myeloid, Acute	0.0031118077843558
DB00328	Indomethacin	DOID:9119	Leukemia, Myeloid, Acute	0.0031101460988009
DB00755	Tretinoin	DOID:9119	Leukemia, Myeloid, Acute	0.00307878333858851
DB00603	Medroxyprogesterone Acetate	DOID:3319	Lymphangioleiomyomatosis	0.00305145704661338
DB00541	Vincristine	DOID:3347	Neoplasms, Bone Tissue	0.00303338415696432
DB00541	Vincristine	DOID:9119	Leukemia, Myeloid, Acute	0.00302132557432878
DB00523	Alitretinoin	DOID:9119	Leukemia, Myeloid, Acute	0.00301213574738945
DB03496	alvocidib	DOID:9119	Leukemia, Myeloid, Acute	0.00298667677416362
DB00136	Calcitriol	DOID:9119	Leukemia, Myeloid, Acute	0.00296692434909977
DB00958	Carboplatin	DOID:9119	Leukemia, Myeloid, Acute	0.00296626085168902
DB00242	Cladribine	DOID:9119	Leukemia, Myeloid, Acute	0.00295338637911172
DB12429	2-(2-chloro-4-iodophenylamino)-N-cyclopropylmethoxy-3,4-difluorobenzamide	DOID:9119	Leukemia, Myeloid, Acute	0.00294902600418132
DB01169	Arsenic Trioxide	DOID:9119	Leukemia, Myeloid, Acute	0.00294120578900744
DB00188	Bortezomib	DOID:9119	Leukemia, Myeloid, Acute	0.00292727985726197
DB00608	Chloroquine	DOID:9119	Leukemia, Myeloid, Acute	0.00292115112949182
DB00783	Estradiol	DOID:127	Choroid Neoplasms	0.00290988812242927
DB01393	Bezafibrate	DOID:9119	Leukemia, Myeloid, Acute	0.0029061673862261
DB00007	Leuprolide	DOID:127	Choroid Neoplasms	0.00290491459675152
DB00481	Raloxifene Hydrochloride	DOID:127	Choroid Neoplasms	0.00290385637425875
DB03843	Formaldehyde	DOID:127	Choroid Neoplasms	0.0028542725550735
DB00188	Bortezomib	DOID:3246	Rhabdomyosarcoma, Embryonal	0.00285250701914325
DB00987	Cytarabine	DOID:9119	Leukemia, Myeloid, Acute	0.00283723779413117
DB00396	Progesterone	DOID:127	Choroid Neoplasms	0.00283015820624833
DB01008	Busulfan	DOID:9119	Leukemia, Myeloid, Acute	0.00281571931759394
DB00928	Azacitidine	DOID:9119	Leukemia, Myeloid, Acute	0.00281379004268722
DB00997	Doxorubicin	DOID:3347	Neoplasms, Bone Tissue	0.00277719400570608
DB00997	Doxorubicin	DOID:9119	Leukemia, Myeloid, Acute	0.00276513542356992
DB08865	Crizotinib	DOID:9119	Leukemia, Myeloid, Acute	0.00275580310863738
DB09073	palbociclib	DOID:9119	Leukemia, Myeloid, Acute	0.00274389481079702
DB00398	Sorafenib	DOID:9119	Leukemia, Myeloid, Acute	0.00272057316009899
DB00276	Amsacrine	DOID:9119	Leukemia, Myeloid, Acute	0.00269808448168906
DB01234	Dexamethasone	DOID:9119	Leukemia, Myeloid, Acute	0.00265053332406835
DB01188	Ciclopirox	DOID:9119	Leukemia, Myeloid, Acute	0.00262526178945278
DB00746	Deferoxamine	DOID:9119	Leukemia, Myeloid, Acute	0.00254853569834321
DB01041	Thalidomide	DOID:9119	Leukemia, Myeloid, Acute	0.00252976669292072
DB12025	triptolide	DOID:9119	Leukemia, Myeloid, Acute	0.00252002102708764
DB02546	Vorinostat	DOID:3246	Rhabdomyosarcoma, Embryonal	0.0024846971072325
DB00812	Phenylbutazone	DOID:9119	Leukemia, Myeloid, Acute	0.00245581044589967
DB01406	Danazol	DOID:127	Choroid Neoplasms	0.00245479295464007
DB01174	Phenobarbital	DOID:4928	Cholangiocarcinoma	0.0024354660670158
DB00563	Methotrexate	DOID:4928	Cholangiocarcinoma	0.00243123863606428
DB01065	Melatonin	DOID:4928	Cholangiocarcinoma	0.00227893666316768
DB00563	Methotrexate	DOID:171	Neuroectodermal Tumors	0.00225792982192902
DB00762	Irinotecan	DOID:171	Neuroectodermal Tumors	0.00222077485415312
DB00860	Prednisolone	DOID:8584	Burkitt Lymphoma	0.00221607539286362
DB00282	Pamidronate	DOID:9538	Multiple Myeloma	0.00221248790977057
DB00773	Etoposide	DOID:8584	Burkitt Lymphoma	0.00220928270248882
DB00563	Methotrexate	DOID:8584	Burkitt Lymphoma	0.00220408020680764
DB00531	Cyclophosphamide	DOID:171	Neuroectodermal Tumors	0.00217902964619116
DB00262	Carmustine	DOID:4928	Cholangiocarcinoma	0.0021593521938973
DB01181	Ifosfamide	DOID:8584	Burkitt Lymphoma	0.00213542261708486
DB00531	Cyclophosphamide	DOID:8584	Burkitt Lymphoma	0.00212518003119328
DB00970	Dactinomycin	DOID:3247	Rhabdomyosarcoma	0.00207323227248434
DB00541	Vincristine	DOID:171	Neuroectodermal Tumors	0.00206442367267393
DB09110	Mesna	DOID:8584	Burkitt Lymphoma	0.00205646149483572
DB00541	Vincristine	DOID:8584	Burkitt Lymphoma	0.00201057405762917
DB00958	Carboplatin	DOID:171	Neuroectodermal Tumors	0.00200935895020198
DB04572	Thiotepa	DOID:171	Neuroectodermal Tumors	0.00200417095024574
DB00515	Cisplatin	DOID:171	Neuroectodermal Tumors	0.00198694699075814
DB00650	Leucovorin	DOID:8584	Burkitt Lymphoma	0.00198456338637856
DB09153	Sodium Chloride	DOID:899	Cervical Intraepithelial Neoplasia	0.00197673390422932
DB00773	Etoposide	DOID:3247	Rhabdomyosarcoma	0.00197538743666808
DB00313	Valproic Acid	DOID:3247	Rhabdomyosarcoma	0.00197151411771696
DB00563	Methotrexate	DOID:3247	Rhabdomyosarcoma	0.0019701849412844
DB00563	Methotrexate	DOID:1037	Leukemia, Lymphoid	0.0019688335627324
DB01168	Procarbazine	DOID:3069	Astrocytoma	0.00196527766503371
DB01168	Procarbazine	DOID:707	Lymphoma, B-Cell	0.00196437703111228
DB01005	Hydroxyurea	DOID:1037	Leukemia, Lymphoid	0.00194477660310035
DB01204	Mitoxantrone	DOID:3247	Rhabdomyosarcoma	0.00194320192717907
DB01204	Mitoxantrone	DOID:1037	Leukemia, Lymphoid	0.00194185054840719
DB00860	Prednisolone	DOID:707	Lymphoma, B-Cell	0.00194117541706514
DB00773	Etoposide	DOID:3069	Astrocytoma	0.00193528336117233
DB00773	Etoposide	DOID:707	Lymphoma, B-Cell	0.00193438272709424
DB00762	Irinotecan	DOID:3247	Rhabdomyosarcoma	0.00193302997300101
DB01169	Arsenic Trioxide	DOID:8584	Burkitt Lymphoma	0.00193045427261534
DB00563	Methotrexate	DOID:707	Lymphoma, B-Cell	0.00192918023236163
DB01229	Paclitaxel	DOID:1037	Leukemia, Lymphoid	0.00192806553763499
DB01181	Ifosfamide	DOID:3247	Rhabdomyosarcoma	0.00190152735058981
DB11529	Melengestrol Acetate	DOID:299	Adenocarcinoma	0.00189973251261361
DB00531	Cyclophosphamide	DOID:3247	Rhabdomyosarcoma	0.00189128476532837
DB00531	Cyclophosphamide	DOID:1037	Leukemia, Lymphoid	0.00188993338682691
DB04216	Quercetin	DOID:4236	Carcinosarcoma	0.00188172033994886
DB00853	Temozolomide	DOID:3069	Astrocytoma	0.00187728701407219
DB02709	Resveratrol	DOID:1037	Leukemia, Lymphoid	0.00187583553839154
DB01262	Decitabine	DOID:3247	Rhabdomyosarcoma	0.00186716100144376
DB00437	Allopurinol	DOID:1037	Leukemia, Lymphoid	0.00186613306561687
DB01181	Ifosfamide	DOID:707	Lymphoma, B-Cell	0.00186052264117758
DB00531	Cyclophosphamide	DOID:4236	Carcinosarcoma	0.00185309707900185
DB00126	Ascorbic Acid	DOID:1037	Leukemia, Lymphoid	0.0018507330686653
DB00570	Vinblastine	DOID:3247	Rhabdomyosarcoma	0.00185066418877033
DB00531	Cyclophosphamide	DOID:707	Lymphoma, B-Cell	0.00185028005580649
DB02709	Resveratrol	DOID:707	Lymphoma, B-Cell	0.00183618220740302
DB00755	Tretinoin	DOID:3247	Rhabdomyosarcoma	0.00183413655630133
DB00987	Cytarabine	DOID:8584	Burkitt Lymphoma	0.00182648627786765
DB09110	Mesna	DOID:3247	Rhabdomyosarcoma	0.00182256622892097
DB00530	Erlotinib Hydrochloride	DOID:299	Adenocarcinoma	0.0018173939316224
DB01701	propylene dichloride	DOID:4928	Cholangiocarcinoma	0.00181342551220614
DB00361	Vinorelbine	DOID:299	Adenocarcinoma	0.00180773201234966
DB00428	Streptozocin	DOID:299	Adenocarcinoma	0.00179377865785015
DB01248	Docetaxel	DOID:299	Adenocarcinoma	0.00178467502562164
DB00541	Vincristine	DOID:3247	Rhabdomyosarcoma	0.00177667879184288
DB00309	Vindesine	DOID:299	Adenocarcinoma	0.00177596598586698
DB00541	Vincristine	DOID:1037	Leukemia, Lymphoid	0.00177532741374225
DB00675	Tamoxifen	DOID:299	Adenocarcinoma	0.00177485631693172
DB01168	Procarbazine	DOID:299	Adenocarcinoma	0.00175936394102276
DB00997	Doxorubicin	DOID:8584	Burkitt Lymphoma	0.00175438390659185
DB00655	Estrone	DOID:299	Adenocarcinoma	0.00174802762081498
DB01041	Thalidomide	DOID:4928	Cholangiocarcinoma	0.00174617360550309
DB00619	Imatinib Mesylate	DOID:2645	Mesothelioma	0.00174543028443756
DB01206	Lomustine	DOID:3069	Astrocytoma	0.00174520010198981
DB00773	Etoposide	DOID:4440	Seminoma	0.00174143011116403
DB03496	alvocidib	DOID:1037	Leukemia, Lymphoid	0.00174067861349778
DB00641	Simvastatin	DOID:707	Lymphoma, B-Cell	0.00174064176254905
DB00541	Vincristine	DOID:3069	Astrocytoma	0.00173657471693704
DB00860	Prednisolone	DOID:299	Adenocarcinoma	0.00173616232758931
DB00541	Vincristine	DOID:707	Lymphoma, B-Cell	0.00173567408225347
DB01168	Procarbazine	DOID:4844	Ependymoma	0.00173212836720639
DB00996	Gabapentin	DOID:299	Adenocarcinoma	0.00173175422423557
DB00773	Etoposide	DOID:299	Adenocarcinoma	0.00172936963705044
DB01174	Phenobarbital	DOID:299	Adenocarcinoma	0.0017283945735126
DB00313	Valproic Acid	DOID:299	Adenocarcinoma	0.00172549631725637
DB00563	Methotrexate	DOID:299	Adenocarcinoma	0.00172416714206226
DB00136	Calcitriol	DOID:1037	Leukemia, Lymphoid	0.00172092618827695
DB04572	Thiotepa	DOID:1037	Leukemia, Lymphoid	0.0017150746908802
DB08828	HhAntag691	DOID:2512	Basal Cell Nevus Syndrome	0.001714825340768
DB00242	Cladribine	DOID:1037	Leukemia, Lymphoid	0.00170738821864975
DB00317	Gefitinib	DOID:299	Adenocarcinoma	0.00170617498073589
DB05294	N-(4-bromo-2-fluorophenyl)-6-methoxy-7-((1-methylpiperidin-4-yl)methoxy)quinazolin-4-amine	DOID:299	Adenocarcinoma	0.00170197392444461
DB03496	alvocidib	DOID:707	Lymphoma, B-Cell	0.00170102528254346
DB01005	Hydroxyurea	DOID:299	Adenocarcinoma	0.00170011018237982
DB00515	Cisplatin	DOID:3247	Rhabdomyosarcoma	0.00169920210991153
DB00515	Cisplatin	DOID:1037	Leukemia, Lymphoid	0.001697850731957
DB00563	Methotrexate	DOID:4844	Ependymoma	0.00169693156789869
DB00399	Zoledronic Acid	DOID:2645	Mesothelioma	0.00169559543436094
DB01169	Arsenic Trioxide	DOID:1037	Leukemia, Lymphoid	0.00169520762803741
DB06287	temsirolimus	DOID:2645	Mesothelioma	0.00168814504636213
DB00762	Irinotecan	DOID:299	Adenocarcinoma	0.00168701217409079
DB00530	Erlotinib Hydrochloride	DOID:2645	Mesothelioma	0.00168465434324403
DB01229	Paclitaxel	DOID:299	Adenocarcinoma	0.00168339911696976
DB00188	Bortezomib	DOID:3247	Rhabdomyosarcoma	0.00168263307532227
DB00361	Vinorelbine	DOID:2645	Mesothelioma	0.00167499242403805
DB00977	Ethinyl Estradiol	DOID:299	Adenocarcinoma	0.00167360266068436
DB00322	Floxuridine	DOID:299	Adenocarcinoma	0.00167210584698688
DB00688	Mycophenolic Acid	DOID:707	Lymphoma, B-Cell	0.00167077963027034
DB00859	Penicillamine	DOID:2645	Mesothelioma	0.00166813161105307
DB00242	Cladribine	DOID:707	Lymphoma, B-Cell	0.00166773488754977
DB00515	Cisplatin	DOID:3069	Astrocytoma	0.00165909803446301
DB00262	Carmustine	DOID:3069	Astrocytoma	0.00165819442422561
DB01181	Ifosfamide	DOID:299	Adenocarcinoma	0.00165550955117128
DB06825	Triptorelin Pamoate	DOID:299	Adenocarcinoma	0.00165386889068179
DB00675	Tamoxifen	DOID:5119	Ovarian Cysts	0.00165112345917496
DB11094	Vitamin D	DOID:2512	Basal Cell Nevus Syndrome	0.00164983953987719
DB00531	Cyclophosphamide	DOID:299	Adenocarcinoma	0.00164526696582085
DB00605	Sulindac	DOID:299	Adenocarcinoma	0.00164210398657161
DB00188	Bortezomib	DOID:707	Lymphoma, B-Cell	0.00164162836647095
DB01645	Genistein	DOID:299	Adenocarcinoma	0.00164045956004675
DB01234	Dexamethasone	DOID:8584	Burkitt Lymphoma	0.00163978180811213
DB02709	Resveratrol	DOID:299	Adenocarcinoma	0.00163116911748954
DB00603	Medroxyprogesterone Acetate	DOID:299	Adenocarcinoma	0.0016283166038193
DB07232	veliparib	DOID:299	Adenocarcinoma	0.00162351435594969
DB00773	Etoposide	DOID:2994	Neoplasms, Germ Cell and Embryonal	0.00162166720627571
DB00328	Indomethacin	DOID:299	Adenocarcinoma	0.00161948151742403
DB13182	daidzein	DOID:299	Adenocarcinoma	0.00161424294090898
DB08398	2-amino-1-methyl-6-phenylimidazo(4,5-b)pyridine	DOID:4236	Carcinosarcoma	0.00161346670840105
DB11663	2-(1H-indazol-4-yl)-6-(4-methanesulfonylpiperazin-1-ylmethyl)-4-morpholin-4-ylthieno(3,2-d)pyrimidine	DOID:3247	Rhabdomyosarcoma	0.00161246716589587
DB14574	Cobalt	DOID:3247	Rhabdomyosarcoma	0.00160510704343054
DB00773	Etoposide	DOID:2645	Mesothelioma	0.00159663004933134
DB04690	Camptothecin	DOID:1037	Leukemia, Lymphoid	0.00159506407942812
DB00987	Cytarabine	DOID:3247	Rhabdomyosarcoma	0.00159259101158265
DB00987	Cytarabine	DOID:1037	Leukemia, Lymphoid	0.00159123963306435
DB11716	Misonidazole	DOID:299	Adenocarcinoma	0.00158881869225779
DB00917	Dinoprostone	DOID:4235	Sarcoma	0.00158352413882045
DB00763	Methimazole	DOID:299	Adenocarcinoma	0.00157965331513574
DB01229	Paclitaxel	DOID:2994	Neoplasms, Germ Cell and Embryonal	0.00157569668593967
DB01042	Melphalan	DOID:8584	Burkitt Lymphoma	0.00157569535195611
DB00317	Gefitinib	DOID:2645	Mesothelioma	0.00157343539293241
DB01065	Melatonin	DOID:299	Adenocarcinoma	0.00157186516865714
DB11663	2-(1H-indazol-4-yl)-6-(4-methanesulfonylpiperazin-1-ylmethyl)-4-morpholin-4-ylthieno(3,2-d)pyrimidine	DOID:707	Lymphoma, B-Cell	0.00157146245728455
DB04743	nimesulide	DOID:299	Adenocarcinoma	0.00156977943297642
DB00720	Clodronic Acid	DOID:9538	Multiple Myeloma	0.00156488002522483
DB00291	Chlorambucil	DOID:1037	Leukemia, Lymphoid	0.0015557304404449
DB00987	Cytarabine	DOID:707	Lymphoma, B-Cell	0.00155158630282856
DB01229	Paclitaxel	DOID:2645	Mesothelioma	0.0015506595282237
DB01181	Ifosfamide	DOID:2994	Neoplasms, Germ Cell and Embryonal	0.00154780712004956
DB11135	Selenium	DOID:2645	Mesothelioma	0.00154376643654566
DB00977	Ethinyl Estradiol	DOID:2645	Mesothelioma	0.00154086307187628
DB03568	Butyric Acid	DOID:299	Adenocarcinoma	0.00153427064533766
DB00541	Vincristine	DOID:299	Adenocarcinoma	0.00153066099234708
DB01008	Busulfan	DOID:707	Lymphoma, B-Cell	0.00153006782612324
DB00482	Celecoxib	DOID:299	Adenocarcinoma	0.00152486472717688
DB00945	Aspirin	DOID:299	Adenocarcinoma	0.00152194164021512
DB00997	Doxorubicin	DOID:3247	Rhabdomyosarcoma	0.00152048864081712
DB00997	Doxorubicin	DOID:1037	Leukemia, Lymphoid	0.00151913726258569
DB00650	Leucovorin	DOID:299	Adenocarcinoma	0.00150465032095146
DB00541	Vincristine	DOID:4844	Ependymoma	0.00150342541886907
DB01168	Procarbazine	DOID:3181	Oligodendroglioma	0.00150097327303069
DB00570	Vinblastine	DOID:2994	Neoplasms, Germ Cell and Embryonal	0.00149694395781772
DB00428	Streptozocin	DOID:4235	Sarcoma	0.00149665667084079
DB01593	Zinc	DOID:11612	Polycystic Ovary Syndrome	0.00149342496755691
DB00201	Caffeine	DOID:299	Adenocarcinoma	0.00149183427741904
DB00917	Dinoprostone	DOID:9538	Multiple Myeloma	0.00149023673102435
DB01248	Docetaxel	DOID:4235	Sarcoma	0.00148755303830828
DB00741	Hydrocortisone	DOID:8584	Burkitt Lymphoma	0.00148664976408294
DB00877	Sirolimus	DOID:2645	Mesothelioma	0.00148601165169076
DB00806	Pentoxifylline	DOID:1037	Leukemia, Lymphoid	0.00148530185361848
DB04930	Permethrin	DOID:9538	Multiple Myeloma	0.00148517676422589
DB00554	Piroxicam	DOID:2645	Mesothelioma	0.00148425920888234
DB00997	Doxorubicin	DOID:707	Lymphoma, B-Cell	0.00147948393200906
DB00309	Vindesine	DOID:4235	Sarcoma	0.00147884399912154
DB00958	Carboplatin	DOID:299	Adenocarcinoma	0.00147559626976398
DB00357	Aminoglutethimide	DOID:299	Adenocarcinoma	0.00146118270793221
DB01380	Cortisone	DOID:299	Adenocarcinoma	0.00146082542763943
DB00255	Diethylstilbestrol	DOID:299	Adenocarcinoma	0.00145955030165374
DB00515	Cisplatin	DOID:299	Adenocarcinoma	0.00145318431065509
DB00262	Carmustine	DOID:299	Adenocarcinoma	0.00145228070032666
DB01169	Arsenic Trioxide	DOID:299	Adenocarcinoma	0.00145054120671598
DB00183	Pentagastrin	DOID:299	Adenocarcinoma	0.00144757959718746
DB01593	Zinc	DOID:9538	Multiple Myeloma	0.00144127893856224
DB00851	Dacarbazine	DOID:3247	Rhabdomyosarcoma	0.00143977971862436
DB00399	Zoledronic Acid	DOID:9538	Multiple Myeloma	0.00143792562697372
DB00783	Estradiol	DOID:3247	Rhabdomyosarcoma	0.00143261453974425
DB00773	Etoposide	DOID:4235	Sarcoma	0.00143224765019805
DB00762	Irinotecan	DOID:3181	Oligodendroglioma	0.00142862150555822
DB00563	Methotrexate	DOID:4235	Sarcoma	0.00142704515511814
DB00262	Carmustine	DOID:4844	Ependymoma	0.00142504512561951
DB00864	Tacrolimus	DOID:707	Lymphoma, B-Cell	0.00142426229058191
DB00959	Methylprednisolone	DOID:171	Neuroectodermal Tumors	0.00141668067713279
DB00853	Temozolomide	DOID:3181	Oligodendroglioma	0.0014129826218247
DB13178	Inositol	DOID:11612	Polycystic Ovary Syndrome	0.00140975407232277
DB01006	Letrozole	DOID:5119	Ovarian Cysts	0.00140881064067504
DB13323	Trichloroethylene	DOID:3069	Astrocytoma	0.00140614477728416
DB08398	2-amino-1-methyl-6-phenylimidazo(4,5-b)pyridine	DOID:299	Adenocarcinoma	0.00140563659576232
DB11672	Curcumin	DOID:2645	Mesothelioma	0.0014041645858797
DB01248	Docetaxel	DOID:9538	Multiple Myeloma	0.00139426563022464
DB00945	Aspirin	DOID:2645	Mesothelioma	0.00138920205076006
DB07706	2-hydroxyestradiol	DOID:299	Adenocarcinoma	0.00138817489807972
DB00313	Valproic Acid	DOID:11612	Polycystic Ovary Syndrome	0.00138723295167299
DB01229	Paclitaxel	DOID:4235	Sarcoma	0.00138627713020998
DB00309	Vindesine	DOID:9538	Multiple Myeloma	0.0013855565905017
DB00675	Tamoxifen	DOID:9538	Multiple Myeloma	0.00138444692239207
DB01188	Ciclopirox	DOID:3247	Rhabdomyosarcoma	0.00138061500712609
DB00197	Troglitazone	DOID:11612	Polycystic Ovary Syndrome	0.00136902586169298
DB01168	Procarbazine	DOID:9538	Multiple Myeloma	0.00136895454566561
DB00958	Carboplatin	DOID:2994	Neoplasms, Germ Cell and Embryonal	0.00136789383898923
DB01181	Ifosfamide	DOID:4235	Sarcoma	0.00135838756441532
DB09130	Copper	DOID:2645	Mesothelioma	0.00135363714209944
DB01083	Orlistat	DOID:11612	Polycystic Ovary Syndrome	0.00134880794829957
DB00531	Cyclophosphamide	DOID:4235	Sarcoma	0.0013481449792318
DB00860	Prednisolone	DOID:9538	Multiple Myeloma	0.00134575293170654
DB00515	Cisplatin	DOID:2994	Neoplasms, Germ Cell and Embryonal	0.00134548187996058
DB00958	Carboplatin	DOID:2645	Mesothelioma	0.00134285668239147
DB01042	Melphalan	DOID:3247	Rhabdomyosarcoma	0.00134180008693965
DB00773	Etoposide	DOID:9538	Multiple Myeloma	0.00133896024182153
DB11135	Selenium	DOID:11612	Polycystic Ovary Syndrome	0.00133824265857532
DB02709	Resveratrol	DOID:8864	Leukemia, Monocytic, Acute	0.00133811430585987
DB00290	Bleomycin	DOID:2994	Neoplasms, Germ Cell and Embryonal	0.00133721939336975
DB00977	Ethinyl Estradiol	DOID:11612	Polycystic Ovary Syndrome	0.00133533929409379
DB00563	Methotrexate	DOID:9538	Multiple Myeloma	0.00133375774697034
DB00603	Medroxyprogesterone Acetate	DOID:4235	Sarcoma	0.00133119461663516
DB00515	Cisplatin	DOID:2645	Mesothelioma	0.00132044472243786
DB00277	Theophylline	DOID:1037	Leukemia, Lymphoid	0.00131254320940406
DB00291	Chlorambucil	DOID:299	Adenocarcinoma	0.00131106401940012
DB01042	Melphalan	DOID:707	Lymphoma, B-Cell	0.0013007953775987
DB00257	Clotrimazole	DOID:299	Adenocarcinoma	0.00129651983974505
DB01229	Paclitaxel	DOID:9538	Multiple Myeloma	0.00129298972100566
DB02709	Resveratrol	DOID:11612	Polycystic Ovary Syndrome	0.00129290575110324
DB00882	Clomiphene	DOID:299	Adenocarcinoma	0.0012926918970495
DB00441	gemcitabine	DOID:299	Adenocarcinoma	0.00128214323102407
DB01206	Lomustine	DOID:3181	Oligodendroglioma	0.00128089571011202
DB09110	Mesna	DOID:4235	Sarcoma	0.00127942644281938
DB01162	Terazosin	DOID:2671	Carcinoma, Transitional Cell	0.00127730170282679
DB13853	Anethole Trithione	DOID:299	Adenocarcinoma	0.00127696568030721
DB00997	Doxorubicin	DOID:299	Adenocarcinoma	0.0012744708415831
DB02546	Vorinostat	DOID:707	Lymphoma, B-Cell	0.00127381845444013
DB00541	Vincristine	DOID:3181	Oligodendroglioma	0.0012722703244493
DB00126	Ascorbic Acid	DOID:11612	Polycystic Ovary Syndrome	0.00126780328161039
DB00951	Isoniazid	DOID:299	Adenocarcinoma	0.00126593265407488
DB01094	hesperetin	DOID:299	Adenocarcinoma	0.00126580751794553
DB08865	Crizotinib	DOID:299	Adenocarcinoma	0.00126513852690325
DB00331	Metformin	DOID:11612	Polycystic Ovary Syndrome	0.00125490398050925
DB00531	Cyclophosphamide	DOID:9538	Multiple Myeloma	0.00125485757027508
DB00741	Hydrocortisone	DOID:3247	Rhabdomyosarcoma	0.00125275449732207
DB09153	Sodium Chloride	DOID:299	Adenocarcinoma	0.00125151282965236
DB12881	indole-3-carbinol	DOID:5119	Ovarian Cysts	0.00124854898312888
DB00624	Testosterone	DOID:299	Adenocarcinoma	0.00124403048237045
DB01436	alfacalcidol	DOID:299	Adenocarcinoma	0.00124240654893573
DB02709	Resveratrol	DOID:9538	Multiple Myeloma	0.00124075972222518
DB11672	Curcumin	DOID:4235	Sarcoma	0.00123978218671131
DB06774	Capsaicin	DOID:9538	Multiple Myeloma	0.00123632369892408
DB01262	Decitabine	DOID:9538	Multiple Myeloma	0.00123073380670114
DB00877	Sirolimus	DOID:9538	Multiple Myeloma	0.00122834184444631
DB04572	Thiotepa	DOID:3181	Oligodendroglioma	0.00121201760178288
DB00650	Leucovorin	DOID:4235	Sarcoma	0.00120752833426345
DB00276	Amsacrine	DOID:299	Adenocarcinoma	0.00120741989957168
DB00755	Tretinoin	DOID:9538	Multiple Myeloma	0.0011977093618003
DB00641	Simvastatin	DOID:11612	Polycystic Ovary Syndrome	0.00119736530638489
DB00201	Caffeine	DOID:4235	Sarcoma	0.00119471228943536
DB01006	Letrozole	DOID:11612	Polycystic Ovary Syndrome	0.0011942801334577
DB00262	Carmustine	DOID:3181	Oligodendroglioma	0.00119389003148834
DB00851	Dacarbazine	DOID:299	Adenocarcinoma	0.00119376191936798
DB00227	Lovastatin	DOID:4235	Sarcoma	0.00119321608515349
DB08059	Wortmannin	DOID:299	Adenocarcinoma	0.00118858463842551
DB00783	Estradiol	DOID:299	Adenocarcinoma	0.00118659674107022
DB00007	Leuprolide	DOID:299	Adenocarcinoma	0.00118162321520707
DB00958	Carboplatin	DOID:4235	Sarcoma	0.00117847428312096
DB01169	Arsenic Trioxide	DOID:8864	Leukemia, Monocytic, Acute	0.00115748639596782
DB00515	Cisplatin	DOID:4235	Sarcoma	0.00115606232413937
DB06543	astaxanthine	DOID:299	Adenocarcinoma	0.00115546524405042
DB00441	gemcitabine	DOID:2645	Mesothelioma	0.0011494036420513
DB11672	Curcumin	DOID:9538	Multiple Myeloma	0.00114649477870895
DB09073	palbociclib	DOID:2994	Neoplasms, Germ Cell and Embryonal	0.00114552779802999
DB05076	Fenretinide	DOID:299	Adenocarcinoma	0.00114271766919168
DB00997	Doxorubicin	DOID:2645	Mesothelioma	0.00114173125277301
DB00541	Vincristine	DOID:9538	Multiple Myeloma	0.00114025159706784
DB01188	Ciclopirox	DOID:299	Adenocarcinoma	0.00113459720746819
DB00482	Celecoxib	DOID:9538	Multiple Myeloma	0.00113445533047781
DB03843	Formaldehyde	DOID:299	Adenocarcinoma	0.00113098117301882
DB01151	Desipramine	DOID:299	Adenocarcinoma	0.00112989944058148
DB00396	Progesterone	DOID:299	Adenocarcinoma	0.00110686682573028
DB00398	Sorafenib	DOID:2645	Mesothelioma	0.00109716899091004
DB01042	Melphalan	DOID:299	Adenocarcinoma	0.00109578228728042
DB00412	Rosiglitazone	DOID:11612	Polycystic Ovary Syndrome	0.00109130468291636
DB00499	Flutamide	DOID:299	Adenocarcinoma	0.00109049567650112
DB00136	Calcitriol	DOID:9538	Multiple Myeloma	0.00108585037271652
DB04572	Thiotepa	DOID:9538	Multiple Myeloma	0.00107999887432868
DB01393	Bezafibrate	DOID:11612	Polycystic Ovary Syndrome	0.00107723943920967
DB04827	Urethane	DOID:299	Adenocarcinoma	0.00107548215618047
DB01181	Ifosfamide	DOID:3192	Neurilemmoma	0.00106880549505569
DB02546	Vorinostat	DOID:299	Adenocarcinoma	0.00106880536475872
DB00783	Estradiol	DOID:5119	Ovarian Cysts	0.00106286388230787
DB00515	Cisplatin	DOID:9538	Multiple Myeloma	0.00106277491554749
DB00262	Carmustine	DOID:9538	Multiple Myeloma	0.00106187130409856
DB01169	Arsenic Trioxide	DOID:9538	Multiple Myeloma	0.00106013181130573
DB00987	Cytarabine	DOID:8864	Leukemia, Monocytic, Acute	0.00105351840140953
DB00188	Bortezomib	DOID:9538	Multiple Myeloma	0.00104620588056208
DB00293	raltitrexed	DOID:299	Adenocarcinoma	0.00102765762764415
DB00928	Azacitidine	DOID:4235	Sarcoma	0.00102600347451594
DB01041	Thalidomide	DOID:4844	Ependymoma	0.00101186653809823
DB05076	Fenretinide	DOID:2645	Mesothelioma	0.00100997808051771
DB01050	Ibuprofen	DOID:299	Adenocarcinoma	0.0010009276370597
DB00143	Glutathione	DOID:11612	Polycystic Ovary Syndrome	0.00100092262225596
DB00104	Octreotide	DOID:299	Adenocarcinoma	0.000995102351448285
DB06724	Calcium Carbonate	DOID:299	Adenocarcinoma	0.000992683675336614
DB00396	Progesterone	DOID:5119	Ovarian Cysts	0.000983133966443388
DB12418	Saccharin	DOID:299	Adenocarcinoma	0.000982223308245211
DB00997	Doxorubicin	DOID:4235	Sarcoma	0.000977348854706787
DB11663	2-(1H-indazol-4-yl)-6-(4-methanesulfonylpiperazin-1-ylmethyl)-4-morpholin-4-ylthieno(3,2-d)pyrimidine	DOID:9538	Multiple Myeloma	0.000976039971954591
DB00890	Dienestrol	DOID:299	Adenocarcinoma	0.000965255170278879
DB00987	Cytarabine	DOID:9538	Multiple Myeloma	0.000956163816472323
DB00882	Clomiphene	DOID:11612	Polycystic Ovary Syndrome	0.000954428530824065
DB01008	Busulfan	DOID:9538	Multiple Myeloma	0.00093464534123338
DB00928	Azacitidine	DOID:9538	Multiple Myeloma	0.000932716065521678
DB00822	Disulfiram	DOID:2645	Mesothelioma	0.000924950945285032
DB00531	Cyclophosphamide	DOID:715	Leukemia, T-Cell	0.000920615864340189
DB02424	geldanamycin	DOID:3068	Glioblastoma	0.000913797284056946
DB02709	Resveratrol	DOID:715	Leukemia, T-Cell	0.000906518015423567
DB01041	Thalidomide	DOID:2645	Mesothelioma	0.000906362522957914
DB00624	Testosterone	DOID:11612	Polycystic Ovary Syndrome	0.000905767115594015
DB00851	Dacarbazine	DOID:4235	Sarcoma	0.000896639932252231
DB00682	Warfarin	DOID:9538	Multiple Myeloma	0.000895559959184285
DB01167	Itraconazole	DOID:9538	Multiple Myeloma	0.000895478577666226
DB00293	raltitrexed	DOID:2645	Mesothelioma	0.000894918039094295
DB00441	gemcitabine	DOID:9538	Multiple Myeloma	0.000891733835651935
DB00255	Diethylstilbestrol	DOID:4468	Adenocarcinoma, Clear Cell	0.000890656827621204
DB00997	Doxorubicin	DOID:9538	Multiple Myeloma	0.00088406144646639
DB00158	Folic Acid	DOID:11612	Polycystic Ovary Syndrome	0.000879650735656372
DB00262	Carmustine	DOID:3192	Neurilemmoma	0.000865576642968012
DB00783	Estradiol	DOID:11612	Polycystic Ovary Syndrome	0.000848333374903525
DB00642	Pemetrexed	DOID:2645	Mesothelioma	0.000846218383053612
DB00531	Cyclophosphamide	DOID:3308	Carcinoma, Embryonal	0.000816997186630523
DB04539	glyphosate	DOID:11612	Polycystic Ovary Syndrome	0.00081537550625007
DB00541	Vincristine	DOID:715	Leukemia, T-Cell	0.000806009890735183
DB01168	Procarbazine	DOID:5241	Hemangioblastoma	0.000796257316253424
DB00481	Raloxifene Hydrochloride	DOID:9538	Multiple Myeloma	0.00079015559692746
DB00570	Vinblastine	DOID:3308	Carcinoma, Embryonal	0.000776376609946124
DB01234	Dexamethasone	DOID:9538	Multiple Myeloma	0.00076945934689155
DB00396	Progesterone	DOID:11612	Polycystic Ovary Syndrome	0.000768603459073237
DB00563	Methotrexate	DOID:5241	Hemangioblastoma	0.000761060516812649
DB00755	Tretinoin	DOID:3308	Carcinoma, Embryonal	0.000759848977413873
DB00499	Flutamide	DOID:11612	Polycystic Ovary Syndrome	0.00075223231029025
DB05109	Trabectedin	DOID:4235	Sarcoma	0.000748931014901248
DB06824	Trientine	DOID:2645	Mesothelioma	0.000733783677270027
DB01169	Arsenic Trioxide	DOID:715	Leukemia, T-Cell	0.000725890105047901
DB01042	Melphalan	DOID:9538	Multiple Myeloma	0.000705372892203467
DB00541	Vincristine	DOID:3308	Carcinoma, Embryonal	0.000702391212912108
DB00252	Phenytoin	DOID:9538	Multiple Myeloma	0.00068324948932439
DB00328	Indomethacin	DOID:350	Dermatofibrosarcoma	0.000673077801171866
DB01041	Thalidomide	DOID:9538	Multiple Myeloma	0.000648692716061806
DB00860	Prednisolone	DOID:255	Hemangioma	0.000640381471870392
DB12025	triptolide	DOID:9538	Multiple Myeloma	0.000638947049823556
DB00313	Valproic Acid	DOID:255	Hemangioma	0.000629715461764387
DB01356	Lithium	DOID:255	Hemangioma	0.00062746267449023
DB04839	Cyproterone Acetate	DOID:11612	Polycystic Ovary Syndrome	0.000624373527201641
DB00987	Cytarabine	DOID:715	Leukemia, T-Cell	0.000621922110712318
DB00162	Vitamin A	DOID:9538	Multiple Myeloma	0.000617967400070953
DB00290	Bleomycin	DOID:3308	Carcinoma, Embryonal	0.000616652044999465
DB04960	tipifarnib	DOID:9538	Multiple Myeloma	0.000607496281150123
DB00636	Clofibrate	DOID:3507	Dermatofibrosarcoma	0.000574936120980744
DB04786	Suramin	DOID:9538	Multiple Myeloma	0.00057365267512554
DB00541	Vincristine	DOID:5241	Hemangioblastoma	0.000567554367263849
DB00959	Methylprednisolone	DOID:9538	Multiple Myeloma	0.00049250860134261
DB04930	Permethrin	DOID:3172	Adenoma	0.000245788254860511
DB08895	tofacitinib	DOID:3172	Adenoma	0.000234608473214763
DB00842	Oxazepam	DOID:3172	Adenoma	0.000232023127532552
DB11152	Trichloroacetic Acid	DOID:3172	Adenoma	0.000197633353199764
DB08809	Dichloroacetic Acid	DOID:3172	Adenoma	0.000163295706572919
DB09276	Gold Sodium Thiomalate	DOID:3172	Adenoma	0.00011947582472617
DB13178	Inositol	DOID:3172	Adenoma	0.000118219532653972
DB00996	Gabapentin	DOID:3172	Adenoma	0.000101956319019127
DB01174	Phenobarbital	DOID:3172	Adenoma	9.85966681835912e-05
DB00842	Oxazepam	DOID:687	Hepatoblastoma	8.49742610576076e-05
DB04630	Aldosterone	DOID:3172	Adenoma	4.45025741534558e-05
DB00853	Temozolomide	DOID:3172	Adenoma	4.15753849568115e-05
DB00605	Sulindac	DOID:3172	Adenoma	1.23060813238332e-05
DB00898	Ethanol	DOID:255	Hemangioma	7.81351000721936e-06
DB02709	Resveratrol	DOID:3172	Adenoma	1.37121252357514e-06
DB12116	epigallocatechin gallate	DOID:3172	Adenoma	4.70053502059364e-07
DB00603	Medroxyprogesterone Acetate	DOID:3172	Adenoma	-1.4813016956175e-06
DB00328	Indomethacin	DOID:3172	Adenoma	-1.03163874309101e-05
DB00554	Piroxicam	DOID:3172	Adenoma	-1.27991081264114e-05
DB00220	Nelfinavir	DOID:3962	Adenocarcinoma, Follicular	-3.43012606072793e-05
DB00309	Vindesine	DOID:769	Neuroblastoma	-3.8048428997621e-05
DB01174	Phenobarbital	DOID:687	Hepatoblastoma	-4.84521970117932e-05
DB00763	Methimazole	DOID:3172	Adenoma	-5.01445902348421e-05
DB01065	Melatonin	DOID:3172	Adenoma	-5.7932736180509e-05
DB00313	Valproic Acid	DOID:1618	Fibroadenoma	-6.03380778906176e-05
DB00927	Famotidine	DOID:3172	Adenoma	-8.0016752795474e-05
DB00773	Etoposide	DOID:769	Neuroblastoma	-8.46447769840622e-05
DB00661	Verapamil	DOID:687	Hepatoblastoma	-8.55324684578482e-05
DB11672	Curcumin	DOID:3172	Adenoma	-9.28937307126051e-05
DB00780	Phenelzine	DOID:255	Hemangioma	-9.45374772956774e-05
DB00197	Troglitazone	DOID:769	Neuroblastoma	-0.000106725187460029
DB00945	Aspirin	DOID:3172	Adenoma	-0.000107856265868213
DB00762	Irinotecan	DOID:769	Neuroblastoma	-0.000127002240959108
DB00201	Caffeine	DOID:3172	Adenoma	-0.000137963628104289
DB00853	Temozolomide	DOID:769	Neuroblastoma	-0.000142641125040581
DB01181	Ifosfamide	DOID:769	Neuroblastoma	-0.000158504863722785
DB00531	Cyclophosphamide	DOID:769	Neuroblastoma	-0.000168747449017896
DB00995	Auranofin	DOID:3172	Adenoma	-0.000182238940750819
DB01200	Bromocriptine	DOID:3172	Adenoma	-0.000189004649483855
DB01262	Decitabine	DOID:769	Neuroblastoma	-0.000192871211869762
DB06810	Plicamycin	DOID:3247	Rhabdomyosarcoma	-0.000196445983525403
DB01393	Bezafibrate	DOID:3172	Adenoma	-0.000214295099697524
DB08398	2-amino-1-methyl-6-phenylimidazo(4,5-b)pyridine	DOID:3172	Adenoma	-0.000224161309657099
DB02994	Cacodylic Acid	DOID:3172	Adenoma	-0.000226573617680491
DB09110	Mesna	DOID:769	Neuroblastoma	-0.000237465985034015
DB01582	Sulfamethazine	DOID:3172	Adenoma	-0.000238491424246194
DB00945	Aspirin	DOID:349	Carcinoma, Signet Ring Cell	-0.000238963348131511
DB14513	Magnesium	DOID:3172	Adenoma	-0.000251412651041387
DB00541	Vincristine	DOID:769	Neuroblastoma	-0.000283353422644912
DB00482	Celecoxib	DOID:769	Neuroblastoma	-0.000289149688477659
DB00515	Cisplatin	DOID:687	Hepatoblastoma	-0.00032366246091358
DB00958	Carboplatin	DOID:769	Neuroblastoma	-0.000338418144802101
DB00501	Cimetidine	DOID:349	Carcinoma, Signet Ring Cell	-0.000341135228224466
DB04572	Thiotepa	DOID:769	Neuroblastoma	-0.000343606144895675
DB11082	Coal Tar	DOID:3172	Adenoma	-0.00035858867028505
DB00515	Cisplatin	DOID:769	Neuroblastoma	-0.000360830103518887
DB01169	Arsenic Trioxide	DOID:769	Neuroblastoma	-0.000363473207895655
DB00188	Bortezomib	DOID:769	Neuroblastoma	-0.000377399138892086
DB00712	Flurbiprofen	DOID:3172	Adenoma	-0.000405598513075763
DB00158	Folic Acid	DOID:3172	Adenoma	-0.000411883804249787
DB01234	Dexamethasone	DOID:3172	Adenoma	-0.000469929162645079
DB01008	Busulfan	DOID:769	Neuroblastoma	-0.000488959678339916
DB03843	Formaldehyde	DOID:3172	Adenoma	-0.000498816732042641
DB00997	Doxorubicin	DOID:1618	Fibroadenoma	-0.000511363554336383
DB00898	Ethanol	DOID:3172	Adenoma	-0.000526203539817131
DB06510	muraglitazar	DOID:3172	Adenoma	-0.000530194102839908
DB00997	Doxorubicin	DOID:769	Neuroblastoma	-0.000539543573282099
DB08865	Crizotinib	DOID:769	Neuroblastoma	-0.00054887588770438
DB04827	Urethane	DOID:3172	Adenoma	-0.00055431574922226
DB01041	Thalidomide	DOID:5151	Neurofibroma, Plexiform	-0.000578897781033309
DB00851	Dacarbazine	DOID:769	Neuroblastoma	-0.000620252495904632
DB00780	Phenelzine	DOID:3172	Adenoma	-0.000628554526672095
DB00104	Octreotide	DOID:3172	Adenoma	-0.000634695553800788
DB00563	Methotrexate	DOID:3371	Chondrosarcoma	-0.00067468805259286
DB00175	Pravastatin	DOID:3172	Adenoma	-0.000697668075207276
DB00586	Diclofenac	DOID:769	Neuroblastoma	-0.000702626832133867
DB00252	Phenytoin	DOID:687	Hepatoblastoma	-0.000703187886142299
DB01042	Melphalan	DOID:769	Neuroblastoma	-0.00071823212721752
DB00252	Phenytoin	DOID:769	Neuroblastoma	-0.000740355529316887
DB00982	Isotretinoin	DOID:769	Neuroblastoma	-0.000798234199920859
DB12257	Platinum	DOID:769	Neuroblastoma	-0.000836183988929186
DB01406	Danazol	DOID:3172	Adenoma	-0.000898296331848139
DB00619	Imatinib Mesylate	DOID:3070	Glioma	-0.000913644201837198
DB00938	Salmeterol Xinafoate	DOID:4310	Smooth Muscle Tumor	-0.000915736079511877
DB01593	Zinc	DOID:3070	Glioma	-0.000960125739866972
DB00530	Erlotinib Hydrochloride	DOID:3070	Glioma	-0.000974420142229364
DB01248	Docetaxel	DOID:3070	Glioma	-0.00100713904824277
DB00675	Tamoxifen	DOID:3070	Glioma	-0.00101695775687228
DB01168	Procarbazine	DOID:3070	Glioma	-0.00103245013239407
DB00773	Etoposide	DOID:3070	Glioma	-0.00106244443641983
DB00563	Methotrexate	DOID:3070	Glioma	-0.00106764693216387
DB00197	Troglitazone	DOID:3070	Glioma	-0.00108452484659712
DB00762	Irinotecan	DOID:3070	Glioma	-0.00110480189938215
DB01229	Paclitaxel	DOID:3070	Glioma	-0.00110841495742866
DB04216	Quercetin	DOID:3070	Glioma	-0.00111792384748061
DB00853	Temozolomide	DOID:3070	Glioma	-0.00112044078381169
DB14001	alpha-Tocopherol	DOID:3070	Glioma	-0.00112439545428229
DB00531	Cyclophosphamide	DOID:3070	Glioma	-0.00114654710790855
DB02709	Resveratrol	DOID:3070	Glioma	-0.00116064495608526
DB07352	Apigenin	DOID:3070	Glioma	-0.00116810477957525
DB00328	Indomethacin	DOID:3070	Glioma	-0.00117233255606127
DB00126	Ascorbic Acid	DOID:3070	Glioma	-0.0011857474252497
DB02656	2-(4-morpholinyl)-8-phenyl-4H-1-benzopyran-4-one	DOID:3070	Glioma	-0.00119589228058024
DB13950	Win 55212-2	DOID:3070	Glioma	-0.00120633609000367
DB01206	Lomustine	DOID:3070	Glioma	-0.00125252769560165
DB00641	Simvastatin	DOID:3070	Glioma	-0.00125618540161252
DB00541	Vincristine	DOID:3070	Glioma	-0.00126115308112581
DB06755	beta Carotene	DOID:3070	Glioma	-0.00128501431741117
DB00650	Leucovorin	DOID:3070	Glioma	-0.00128716375292708
DB00136	Calcitriol	DOID:3070	Glioma	-0.00131555430519244
DB00958	Carboplatin	DOID:3070	Glioma	-0.00131621780360262
DB04572	Thiotepa	DOID:3070	Glioma	-0.0013214058034514
DB00515	Cisplatin	DOID:3070	Glioma	-0.00133862976311843
DB00262	Carmustine	DOID:3070	Glioma	-0.00133953337354129
DB01169	Arsenic Trioxide	DOID:3070	Glioma	-0.00134127286654332
DB00188	Bortezomib	DOID:3070	Glioma	-0.00135519879735489
DB12072	orantinib	DOID:3070	Glioma	-0.00136699175006672
DB11119	Sodium Iodide	DOID:3070	Glioma	-0.00137220606382073
DB08398	2-amino-1-methyl-6-phenylimidazo(4,5-b)pyridine	DOID:8719	Carcinoma in Situ	-0.00139485919403377
DB04690	Camptothecin	DOID:3070	Glioma	-0.0014414164156775
DB01219	Dantrolene	DOID:1040	Leukemia, Lymphocytic, Chronic, B-Cell	-0.00146132248705937
DB03733	ethylene dichloride	DOID:3172	Adenoma	-0.00149337791693398
DB00970	Dactinomycin	DOID:2671	Carcinoma, Transitional Cell	-0.00152975186496013
DB01219	Dantrolene	DOID:2671	Carcinoma, Transitional Cell	-0.00153478145523126
DB00328	Indomethacin	DOID:3355	Fibrosarcoma	-0.00155602559203415
DB00563	Methotrexate	DOID:1040	Leukemia, Lymphocytic, Chronic, B-Cell	-0.00155934022782134
DB01248	Docetaxel	DOID:2671	Carcinoma, Transitional Cell	-0.00157229131159347
DB00309	Vindesine	DOID:2671	Carcinoma, Transitional Cell	-0.00158100035220522
DB00675	Tamoxifen	DOID:2671	Carcinoma, Transitional Cell	-0.00158211002042318
DB01204	Mitoxantrone	DOID:1040	Leukemia, Lymphocytic, Chronic, B-Cell	-0.00158632324312995
DB01083	Orlistat	DOID:1040	Leukemia, Lymphocytic, Chronic, B-Cell	-0.00159643605597969
DB01168	Procarbazine	DOID:2671	Carcinoma, Transitional Cell	-0.00159760239681579
DB00860	Prednisolone	DOID:2671	Carcinoma, Transitional Cell	-0.00162080401013993
DB00795	Sulfasalazine	DOID:2671	Carcinoma, Transitional Cell	-0.00162202389897709
DB01174	Phenobarbital	DOID:2671	Carcinoma, Transitional Cell	-0.00162857176441714
DB01234	Dexamethasone	DOID:3070	Glioma	-0.00163194533115977
DB00563	Methotrexate	DOID:2671	Carcinoma, Transitional Cell	-0.00163279919563643
DB00361	Vinorelbine	DOID:4552	Carcinoma, Large Cell	-0.00163521597947746
DB00531	Cyclophosphamide	DOID:1040	Leukemia, Lymphocytic, Chronic, B-Cell	-0.00163824040413087
DB00317	Gefitinib	DOID:2671	Carcinoma, Transitional Cell	-0.00165079135764427
DB00603	Medroxyprogesterone Acetate	DOID:1040	Leukemia, Lymphocytic, Chronic, B-Cell	-0.00165519076654701
DB01204	Mitoxantrone	DOID:2671	Carcinoma, Transitional Cell	-0.00165978221034662
DB00877	Sirolimus	DOID:1040	Leukemia, Lymphocytic, Chronic, B-Cell	-0.00166475612987772
DB01229	Paclitaxel	DOID:2671	Carcinoma, Transitional Cell	-0.00167356722119568
DB00829	Diazepam	DOID:2671	Carcinoma, Transitional Cell	-0.00168095246411627
DB01042	Melphalan	DOID:3070	Glioma	-0.00169603178660436
DB01181	Ifosfamide	DOID:2671	Carcinoma, Transitional Cell	-0.00170145678659637
DB00531	Cyclophosphamide	DOID:2671	Carcinoma, Transitional Cell	-0.00171169937204061
DB00515	Cisplatin	DOID:3355	Fibrosarcoma	-0.0017223227989854
DB01169	Arsenic Trioxide	DOID:3355	Fibrosarcoma	-0.00172496590273379
DB00437	Allopurinol	DOID:2671	Carcinoma, Transitional Cell	-0.00173549969351603
DB00570	Vinblastine	DOID:2671	Carcinoma, Transitional Cell	-0.00175231994847804
DB01041	Thalidomide	DOID:3070	Glioma	-0.00175271196217953
DB01229	Paclitaxel	DOID:4552	Carcinoma, Large Cell	-0.00175954887453496
DB09110	Mesna	DOID:2671	Carcinoma, Transitional Cell	-0.00178041790840775
DB01181	Ifosfamide	DOID:4552	Carcinoma, Large Cell	-0.00178743843977843
DB03496	alvocidib	DOID:1040	Leukemia, Lymphocytic, Chronic, B-Cell	-0.00178749517748292
DB00531	Cyclophosphamide	DOID:4552	Carcinoma, Large Cell	-0.00179768102601362
DB00925	Phenoxybenzamine	DOID:1040	Leukemia, Lymphocytic, Chronic, B-Cell	-0.00181514501105248
DB00242	Cladribine	DOID:1040	Leukemia, Lymphocytic, Chronic, B-Cell	-0.00182078557292293
DB00541	Vincristine	DOID:2671	Carcinoma, Transitional Cell	-0.00182630534529245
DB01169	Arsenic Trioxide	DOID:1040	Leukemia, Lymphocytic, Chronic, B-Cell	-0.00183296616312003
DB00945	Aspirin	DOID:2671	Carcinoma, Transitional Cell	-0.00183502469854408
DB00201	Caffeine	DOID:2671	Carcinoma, Transitional Cell	-0.00186513206069972
DB00537	Ciprofloxacin	DOID:2671	Carcinoma, Transitional Cell	-0.00186703176066406
DB01393	Bezafibrate	DOID:1040	Leukemia, Lymphocytic, Chronic, B-Cell	-0.00186800456473609
DB01327	Cefazolin	DOID:2671	Carcinoma, Transitional Cell	-0.00187678493494825
DB00958	Carboplatin	DOID:2671	Carcinoma, Transitional Cell	-0.00188137006818676
DB04572	Thiotepa	DOID:2671	Carcinoma, Transitional Cell	-0.00188655806790737
DB08633	O-(Chloroacetylcarbamoyl)fumagillol	DOID:2671	Carcinoma, Transitional Cell	-0.00188734563724741
DB00515	Cisplatin	DOID:2671	Carcinoma, Transitional Cell	-0.00190378202727399
DB00188	Bortezomib	DOID:2671	Carcinoma, Transitional Cell	-0.00192035106198254
DB01483	Barbital	DOID:2671	Carcinoma, Transitional Cell	-0.00192469343427303
DB00987	Cytarabine	DOID:1040	Leukemia, Lymphocytic, Chronic, B-Cell	-0.00193693415798097
DB14085	Cadmium	DOID:2671	Carcinoma, Transitional Cell	-0.00194396933349351
DB02994	Cacodylic Acid	DOID:2671	Carcinoma, Transitional Cell	-0.00195374205044429
DB00564	Carbamazepine	DOID:1040	Leukemia, Lymphocytic, Chronic, B-Cell	-0.00196696340894737
DB00291	Chlorambucil	DOID:1040	Leukemia, Lymphocytic, Chronic, B-Cell	-0.00197244335122548
DB00515	Cisplatin	DOID:4552	Carcinoma, Large Cell	-0.00198976368051066
DB00171	Adenosine Triphosphate	DOID:4552	Carcinoma, Large Cell	-0.00201192061733572
DB01234	Dexamethasone	DOID:3355	Fibrosarcoma	-0.00201563836733714
DB00291	Chlorambucil	DOID:2671	Carcinoma, Transitional Cell	-0.00204590231865685
DB00184	Nicotine	DOID:2671	Carcinoma, Transitional Cell	-0.00205670206690828
DB00682	Warfarin	DOID:2671	Carcinoma, Transitional Cell	-0.00207099698404199
DB00441	gemcitabine	DOID:2671	Carcinoma, Transitional Cell	-0.00207482310743338
DB12662	naveglitazar	DOID:3355	Fibrosarcoma	-0.0020778117414404
DB00181	Baclofen	DOID:2671	Carcinoma, Transitional Cell	-0.00207890856361583
DB00997	Doxorubicin	DOID:2671	Carcinoma, Transitional Cell	-0.00208249549662242
DB08809	Dichloroacetic Acid	DOID:139	Papilloma	-0.00215239920748495
DB00441	gemcitabine	DOID:4552	Carcinoma, Large Cell	-0.00216080476045314
DB00698	Nitrofurantoin	DOID:2671	Carcinoma, Transitional Cell	-0.00217398783550789
DB00481	Raloxifene Hydrochloride	DOID:2671	Carcinoma, Transitional Cell	-0.00217640134481691
DB00853	Temozolomide	DOID:8632	Sarcoma, Kaposi	-0.00220332512207274
DB00252	Phenytoin	DOID:1040	Leukemia, Lymphocytic, Chronic, B-Cell	-0.00220984848572083
DB00795	Sulfasalazine	DOID:139	Papilloma	-0.00221055037964881
DB00277	Theophylline	DOID:1040	Leukemia, Lymphocytic, Chronic, B-Cell	-0.00221563058180891
DB00822	Disulfiram	DOID:1040	Leukemia, Lymphocytic, Chronic, B-Cell	-0.00222581683585207
DB00563	Methotrexate	DOID:2513	Carcinoma, Basal Cell	-0.00222873638878857
DB15588	ursolic acid	DOID:139	Papilloma	-0.00224145108161865
DB01390	Sodium Bicarbonate	DOID:139	Papilloma	-0.00224259134260411
DB01041	Thalidomide	DOID:1040	Leukemia, Lymphocytic, Chronic, B-Cell	-0.00224440525824136
DB06510	muraglitazar	DOID:2671	Carcinoma, Transitional Cell	-0.00225736253612811
DB08828	HhAntag691	DOID:2513	Carcinoma, Basal Cell	-0.00225807816125441
DB03419	Uracil	DOID:139	Papilloma	-0.00226935153843295
DB00570	Vinblastine	DOID:8632	Sarcoma, Kaposi	-0.00227005202295236
DB10345	Dust	DOID:139	Papilloma	-0.00227173063956989
DB00741	Hydrocortisone	DOID:1040	Leukemia, Lymphocytic, Chronic, B-Cell	-0.00227677067082243
DB00495	Zidovudine	DOID:8632	Sarcoma, Kaposi	-0.0022829315768677
DB03783	Phenacetin	DOID:2671	Carcinoma, Transitional Cell	-0.00229228513332206
DB00531	Cyclophosphamide	DOID:139	Papilloma	-0.00230022585361207
DB06774	Capsaicin	DOID:139	Papilloma	-0.00231875972479365
DB00126	Ascorbic Acid	DOID:139	Papilloma	-0.00233942617143971
DB00541	Vincristine	DOID:8632	Sarcoma, Kaposi	-0.00234403741939019
DB12418	Saccharin	DOID:2671	Carcinoma, Transitional Cell	-0.00237474302968146
DB04743	nimesulide	DOID:139	Papilloma	-0.00237571338655989
DB00959	Methylprednisolone	DOID:1040	Leukemia, Lymphocytic, Chronic, B-Cell	-0.00240058937353523
DB12298	5-hydroxymethylfurfural	DOID:139	Papilloma	-0.00242031879850887
DB00290	Bleomycin	DOID:8632	Sarcoma, Kaposi	-0.00242977658801406
DB01483	Barbital	DOID:139	Papilloma	-0.00251321991569399
DB00477	Chlorpromazine	DOID:3070	Glioma	-0.00251393810002776
DB02994	Cacodylic Acid	DOID:139	Papilloma	-0.00254226853281087
DB06767	Ammonium Chloride	DOID:139	Papilloma	-0.00259558472099406
DB00997	Doxorubicin	DOID:8632	Sarcoma, Kaposi	-0.00260022757000206
DB09096	Benzoyl Peroxide	DOID:139	Papilloma	-0.0026366479030899
DB00428	Streptozocin	DOID:5485	Sarcoma, Synovial	-0.00267747223769647
DB00997	Doxorubicin	DOID:2513	Carcinoma, Basal Cell	-0.0026784326895363
DB04365	Arecoline	DOID:139	Papilloma	-0.00269994721969382
DB04365	Arecoline	DOID:2513	Carcinoma, Basal Cell	-0.00270735793129601
DB00773	Etoposide	DOID:5485	Sarcoma, Synovial	-0.00274188125910504
DB01592	Iron	DOID:139	Papilloma	-0.00274949200383959
DB11091	Hydrogen Peroxide	DOID:139	Papilloma	-0.00277862157542314
DB01181	Ifosfamide	DOID:5485	Sarcoma, Synovial	-0.00281574134492067
DB01041	Thalidomide	DOID:8632	Sarcoma, Kaposi	-0.00283559630053205
DB06510	muraglitazar	DOID:139	Papilloma	-0.00284588901764522
DB01132	Pioglitazone	DOID:139	Papilloma	-0.00290277039512619
DB00541	Vincristine	DOID:5485	Sarcoma, Synovial	-0.0029405899035408
DB12418	Saccharin	DOID:139	Papilloma	-0.00296326951109567
DB00812	Phenylbutazone	DOID:139	Papilloma	-0.0029803469549298
DB00515	Cisplatin	DOID:5485	Sarcoma, Synovial	-0.00301806658562381
DB00997	Doxorubicin	DOID:5485	Sarcoma, Synovial	-0.00319678005441536
DB00970	Dactinomycin	DOID:1967	Leiomyosarcoma	-0.00344820367908093
DB01248	Docetaxel	DOID:1967	Leiomyosarcoma	-0.00349074312700701
DB00309	Vindesine	DOID:1967	Leiomyosarcoma	-0.00349945216698144
DB00773	Etoposide	DOID:1967	Leiomyosarcoma	-0.00354604851537326
DB01229	Paclitaxel	DOID:1967	Leiomyosarcoma	-0.00359201903587936
DB01181	Ifosfamide	DOID:1967	Leiomyosarcoma	-0.00361990860120882
DB00531	Cyclophosphamide	DOID:1967	Leiomyosarcoma	-0.00363015118624357
DB09110	Mesna	DOID:1967	Leiomyosarcoma	-0.00369886972308388
DB00541	Vincristine	DOID:1967	Leiomyosarcoma	-0.00374475715956895
DB00945	Aspirin	DOID:1967	Leiomyosarcoma	-0.00375347651354107
DB00958	Carboplatin	DOID:1967	Leiomyosarcoma	-0.00379982188268573
DB00515	Cisplatin	DOID:1967	Leiomyosarcoma	-0.00382223384152471
DB00997	Doxorubicin	DOID:1967	Leiomyosarcoma	-0.00400094731117536
DB00851	Dacarbazine	DOID:1967	Leiomyosarcoma	-0.00408165623333642
DB11617	Aclarubicin	DOID:9119	Leukemia, Myeloid, Acute	-0.00414251970749838
DB03843	Formaldehyde	DOID:1967	Leiomyosarcoma	-0.00414443697883083
DB00853	Temozolomide	DOID:3071	Gliosarcoma	-0.00460702488913799
DB00531	Cyclophosphamide	DOID:3071	Gliosarcoma	-0.00463313121301643
DB00262	Carmustine	DOID:3071	Gliosarcoma	-0.00482611747934795
DB04690	Camptothecin	DOID:3071	Gliosarcoma	-0.00492800052030083
DB00050	cetrorelix	DOID:9538	Multiple Myeloma	-0.0051801452974256
DB00583	Carnitine	DOID:0060060	Lymphoma, Non-Hodgkin	-0.00550681406207359
DB00571	Propranolol	DOID:255	Hemangioma	-0.00576007483631041
DB00863	Ranitidine	DOID:9206	Barrett Esophagus	-0.00673218657517387
DB14066	tetrandrine	DOID:9119	Leukemia, Myeloid, Acute	-0.00714651697023864
DB00470	Dronabinol	DOID:3070	Glioma	-0.0080174984237202
DB02375	myricetin	DOID:3068	Glioblastoma	-0.0089994071677797
DB01759	kojic acid	DOID:3172	Adenoma	-0.0130875133081798
DB09350	Piperonyl Butoxide	DOID:3172	Adenoma	-0.0133127647556177
DB00213	Pantoprazole	DOID:9206	Barrett Esophagus	-0.0138254738033019
DB06179	darinaparsin	DOID:8543	Hodgkin Disease	-0.0149920828263266
DB01095	Fluvastatin	DOID:9538	Multiple Myeloma	-0.0159865842133143
DB01708	Dehydroepiandrosterone	DOID:299	Adenocarcinoma	-0.0174973671388707
DB01708	Dehydroepiandrosterone	DOID:11612	Polycystic Ovary Syndrome	-0.017835630504924
DB06179	darinaparsin	DOID:9538	Multiple Myeloma	-0.0180314592293526
DB00281	Lidocaine	DOID:0060060	Lymphoma, Non-Hodgkin	-0.0180538578511747
DB06536	tesaglitazar	DOID:255	Hemangioma	-0.0185690352273467
DB06536	tesaglitazar	DOID:3355	Fibrosarcoma	-0.0206487614811325
DB00254	Doxycycline	DOID:0060058	Lymphoma	-0.0218517965792761
DB03068	pyrimidin-2-one beta-ribofuranoside	DOID:9538	Multiple Myeloma	-0.0236355289342223
DB00338	Omeprazole	DOID:9206	Barrett Esophagus	-0.0244146663908469
DB11890	Cilengitide	DOID:3068	Glioblastoma	-0.0267474357365803
DB00727	Nitroglycerin	DOID:4928	Cholangiocarcinoma	-0.0271187477765064
DB02901	Dihydrotestosterone	DOID:11612	Polycystic Ovary Syndrome	-0.0284039026651027
DB00884	Risedronic Acid	DOID:2645	Mesothelioma	-0.0316428293938625
DB00196	Fluconazole	DOID:3068	Glioblastoma	-0.0324712664242982
DB11752	bryostatin 1	DOID:0060060	Lymphoma, Non-Hodgkin	-0.033230028756018
DB13811	oblimersen	DOID:707	Lymphoma, B-Cell	-0.0350693763406654
DB00904	Ondansetron	DOID:171	Neuroectodermal Tumors	-0.0354755690133118
DB06444	HU 211	DOID:3070	Glioma	-0.0354919191718172
DB13811	oblimersen	DOID:9538	Multiple Myeloma	-0.0356647988263529
DB01373	Calcium	DOID:8552	Leukemia, Myelogenous, Chronic, BCR-ABL Positive	-0.0370286443911959
DB04942	tamibarotene	DOID:9538	Multiple Myeloma	-0.037861227063305
DB13811	oblimersen	DOID:1040	Leukemia, Lymphocytic, Chronic, B-Cell	-0.038557896801071
DB01373	Calcium	DOID:0060060	Lymphoma, Non-Hodgkin	-0.0391574410216127
DB00446	Chloramphenicol	DOID:9119	Leukemia, Myeloid, Acute	-0.0394313556194913
DB00318	Codeine	DOID:2671	Carcinoma, Transitional Cell	-0.0396689751041158
DB11752	bryostatin 1	DOID:1040	Leukemia, Lymphocytic, Chronic, B-Cell	-0.0396769376675444
DB12874	quizartinib	DOID:9119	Leukemia, Myeloid, Acute	-0.0406507291037162
DB00014	Goserelin	DOID:127	Choroid Neoplasms	-0.0426411809717623
DB08901	ponatinib	DOID:8552	Leukemia, Myelogenous, Chronic, BCR-ABL Positive	-0.0430627570424783
DB08901	ponatinib	DOID:9119	Leukemia, Myeloid, Acute	-0.0468642906330476
DB01179	Podophyllotoxin	DOID:2671	Carcinoma, Transitional Cell	-0.0480620098063811
DB06769	Bendamustine Hydrochloride	DOID:1037	Leukemia, Lymphoid	-0.048366088234368
DB15304	Carrageenan	DOID:3355	Fibrosarcoma	-0.0484521846296536
DB04815	Clioquinol	DOID:9119	Leukemia, Myeloid, Acute	-0.0493137158536133
DB06769	Bendamustine Hydrochloride	DOID:1040	Leukemia, Lymphocytic, Chronic, B-Cell	-0.0518942620255433
DB04348	Taurocholic Acid	DOID:1967	Leiomyosarcoma	-0.0543869633426351
DB05220	MLN 8237	DOID:769	Neuroblastoma	-0.0579341875093393
DB11175	picolinic acid	DOID:3172	Adenoma	-0.05854258994002
DB04655	metoprine	DOID:8691	Mycosis Fungoides	-0.0606251940463394
DB01698	Rutin	DOID:9538	Multiple Myeloma	-0.0608267203245555
DB04106	fotemustine	DOID:3068	Glioblastoma	-0.0611821094356779
DB04106	fotemustine	DOID:3070	Glioma	-0.0671877330244746
DB01177	Idarubicin	DOID:0060058	Lymphoma	-0.0684235525339107
DB01177	Idarubicin	DOID:0060060	Lymphoma, Non-Hodgkin	-0.0688363388129772
DB04655	metoprine	DOID:299	Adenocarcinoma	-0.0695197425837175
DB06728	aniline	DOID:4235	Sarcoma	-0.0699280578823355
DB00134	Methionine	DOID:3070	Glioma	-0.0703503339453324
DB01177	Idarubicin	DOID:9119	Leukemia, Myeloid, Acute	-0.0705090757722834
DB01177	Idarubicin	DOID:9538	Multiple Myeloma	-0.0723901497492484
DB04944	acadesine	DOID:1040	Leukemia, Lymphocytic, Chronic, B-Cell	-0.0822921464001027
DB09199	netoglitazone	DOID:9538	Multiple Myeloma	-0.118242124192958
DB11467	Thiostrepton	DOID:9538	Multiple Myeloma	-0.147964258280185
