# Supplementary material for: DDCM: A Computational Strategy for Drug Repositioning Based on Support-Vector Regression Algorithm
Source: Int J Mol Sci. 2024 May 12;25(10):5267. doi: 10.3390/ijms25105267 (PMC11121335; doi:10.3390/ijms25105267)
Supplement: Supplementary file 1 [file ijms-25-05267-s001.zip › File S4/1_c04.588_CorScore/renal cell carcinoma_score.csv]

DrugBankID	DrugName	DOID	DiseaseName	score
0.0179058286081424	0.0290030065275161
DB00134	Methionine	DOID:3070	Glioma	0.714895386065139
DB01394	Colchicine	DOID:9538	Multiple Myeloma	0.64689361007232
DB00720	Clodronic Acid	DOID:9538	Multiple Myeloma	0.593840506867208
DB06810	Plicamycin	DOID:3247	Rhabdomyosarcoma	0.434565170495281
DB00694	Daunorubicin	DOID:0060060	Lymphoma, Non-Hodgkin	0.418316194500127
DB00553	Methoxsalen	DOID:8691	Mycosis Fungoides	0.417112569618608
DB00694	Daunorubicin	DOID:9119	Leukemia, Myeloid, Acute	0.415659425612136
DB00553	Methoxsalen	DOID:0060061	Lymphoma, T-Cell, Cutaneous	0.414731767350405
DB00694	Daunorubicin	DOID:299	Adenocarcinoma	0.413459267948904
DB00694	Daunorubicin	DOID:8584	Burkitt Lymphoma	0.413218314872614
DB00694	Daunorubicin	DOID:1618	Fibroadenoma	0.408841393993028
DB11919	O(6)-benzylguanine	DOID:3070	Glioma	0.401556148726977
DB05220	MLN 8237	DOID:769	Neuroblastoma	0.379965418693707
DB00526	Oxaliplatin	DOID:299	Adenocarcinoma	0.339140327334422
DB06809	plerixafor octahydrochloride	DOID:3068	Glioblastoma	0.321680856900628
DB04944	acadesine	DOID:1040	Leukemia, Lymphocytic, Chronic, B-Cell	0.307259525237239
DB01162	Terazosin	DOID:2671	Carcinoma, Transitional Cell	0.290043517739681
DB01177	Idarubicin	DOID:0060058	Lymphoma	0.282493072381776
DB01177	Idarubicin	DOID:0060060	Lymphoma, Non-Hodgkin	0.281496668962619
DB01177	Idarubicin	DOID:9119	Leukemia, Myeloid, Acute	0.278839900074488
DB01188	Ciclopirox	DOID:9119	Leukemia, Myeloid, Acute	0.276606257209943
DB01177	Idarubicin	DOID:9538	Multiple Myeloma	0.275781305646799
DB01254	Dasatinib	DOID:8552	Leukemia, Myelogenous, Chronic, BCR-ABL Positive	0.275765733718226
DB01188	Ciclopirox	DOID:299	Adenocarcinoma	0.274406099545639
DB01188	Ciclopirox	DOID:3247	Rhabdomyosarcoma	0.273833251946316
DB04655	metoprine	DOID:8691	Mycosis Fungoides	0.254732103160765
DB01115	Nifedipine	DOID:3068	Glioblastoma	0.247476483997916
DB01115	Nifedipine	DOID:127	Choroid Neoplasms	0.24451238213282
DB01138	Sulfinpyrazone	DOID:9538	Multiple Myeloma	0.240228395608723
DB04655	metoprine	DOID:299	Adenocarcinoma	0.240185913608759
DB01100	Pimozide	DOID:299	Adenocarcinoma	0.234236464572144
DB04942	tamibarotene	DOID:9538	Multiple Myeloma	0.229791091182309
DB02424	geldanamycin	DOID:3068	Glioblastoma	0.218375274317838
DB00352	Thioguanine	DOID:9119	Leukemia, Myeloid, Acute	0.20854155546423
DB00352	Thioguanine	DOID:1037	Leukemia, Lymphoid	0.204997627430375
DB13964	Peanut Oil	DOID:3172	Adenoma	0.201054892458371
DB11890	Cilengitide	DOID:3068	Glioblastoma	0.199722666959802
DB06412	Oxymetholone	DOID:9119	Leukemia, Myeloid, Acute	0.196895127576346
DB04258	seocalcitol	DOID:3070	Glioma	0.19571608896152
DB06412	Oxymetholone	DOID:9538	Multiple Myeloma	0.193836533148552
DB08889	carfilzomib	DOID:9538	Multiple Myeloma	0.192151822849036
DB00137	Lutein	DOID:11612	Polycystic Ovary Syndrome	0.188940789060015
DB00724	Imiquimod	DOID:255	Hemangioma	0.185518023202937
DB05260	gallium nitrate	DOID:0060060	Lymphoma, Non-Hodgkin	0.18393535217218
DB00724	Imiquimod	DOID:8632	Sarcoma, Kaposi	0.181146678889055
DB00724	Imiquimod	DOID:2513	Carcinoma, Basal Cell	0.180750694653474
DB04365	Arecoline	DOID:139	Papilloma	0.171626759070295
DB04365	Arecoline	DOID:2513	Carcinoma, Basal Cell	0.171394031888559
DB00435	Nitric Oxide	DOID:0060058	Lymphoma	0.171058611400833
DB00435	Nitric Oxide	DOID:299	Adenocarcinoma	0.165205281429929
DB00717	Norethindrone	DOID:3172	Adenoma	0.161838363988801
DB00213	Pantoprazole	DOID:9206	Barrett Esophagus	0.159098952573274
DB04815	Clioquinol	DOID:9119	Leukemia, Myeloid, Acute	0.155280932128514
DB09350	Piperonyl Butoxide	DOID:3172	Adenoma	0.15177024220972
DB11251	Tocopherols	DOID:2645	Mesothelioma	0.148776470201449
DB15304	Carrageenan	DOID:3355	Fibrosarcoma	0.146246754899158
DB07706	2-hydroxyestradiol	DOID:299	Adenocarcinoma	0.143829325345108
DB01373	Calcium	DOID:8552	Leukemia, Myelogenous, Chronic, BCR-ABL Positive	0.142973603567784
DB00481	Raloxifene Hydrochloride	DOID:127	Choroid Neoplasms	0.142956850959488
DB00590	Doxazosin	DOID:127	Choroid Neoplasms	0.140489547925112
DB00481	Raloxifene Hydrochloride	DOID:9538	Multiple Myeloma	0.139911555926142
DB01373	Calcium	DOID:0060060	Lymphoma, Non-Hodgkin	0.139589421556528
DB00443	Betamethasone	DOID:255	Hemangioma	0.137318768605267
DB00481	Raloxifene Hydrochloride	DOID:2671	Carcinoma, Transitional Cell	0.134422120038702
DB06174	Noscapine	DOID:715	Leukemia, T-Cell	0.134285646801646
DB11648	afuresertib	DOID:0060060	Lymphoma, Non-Hodgkin	0.132586293444325
DB11648	afuresertib	DOID:8543	Hodgkin Disease	0.131466541179498
DB06174	Noscapine	DOID:3070	Glioma	0.131316270643142
DB00863	Ranitidine	DOID:9206	Barrett Esophagus	0.130543802903065
DB00742	Mannitol	DOID:3070	Glioma	0.128891607781642
DB00727	Nitroglycerin	DOID:4928	Cholangiocarcinoma	0.12818922383312
DB11648	afuresertib	DOID:9538	Multiple Myeloma	0.126870930128119
DB00276	Amsacrine	DOID:9119	Leukemia, Myeloid, Acute	0.121476325862483
DB00276	Amsacrine	DOID:299	Adenocarcinoma	0.119276168199102
DB00904	Ondansetron	DOID:171	Neuroectodermal Tumors	0.118705329792707
DB00571	Propranolol	DOID:255	Hemangioma	0.113930185194244
DB15588	ursolic acid	DOID:139	Papilloma	0.113060705104561
DB00448	Lansoprazole	DOID:9206	Barrett Esophagus	0.111600688361962
DB09053	PCI 32765	DOID:1037	Leukemia, Lymphoid	0.10881779697313
DB06176	romidepsin	DOID:0060061	Lymphoma, T-Cell, Cutaneous	0.108702544247196
DB13014	hypericin	DOID:3068	Glioblastoma	0.108454125558233
DB00753	Isoflurane	DOID:3172	Adenoma	0.10732217307878
DB06595	midostaurin	DOID:9119	Leukemia, Myeloid, Acute	0.105452023020016
DB12802	picropodophyllin	DOID:9538	Multiple Myeloma	0.105331460744049
DB00909	Zonisamide	DOID:9538	Multiple Myeloma	0.104273749238285
DB09053	PCI 32765	DOID:1040	Leukemia, Lymphocytic, Chronic, B-Cell	0.104250229791804
DB01136	Carvedilol	DOID:3070	Glioma	0.102982842423389
DB06595	midostaurin	DOID:349	Carcinoma, Signet Ring Cell	0.0996882606526432
DB08901	ponatinib	DOID:8552	Leukemia, Myelogenous, Chronic, BCR-ABL Positive	0.0943735081782597
DB12881	indole-3-carbinol	DOID:5119	Ovarian Cysts	0.0941429085091612
DB06176	romidepsin	DOID:2671	Carcinoma, Transitional Cell	0.0901892843130929
DB00583	Carnitine	DOID:0060060	Lymphoma, Non-Hodgkin	0.0896061715624497
DB08901	ponatinib	DOID:9119	Leukemia, Myeloid, Acute	0.0883325572795022
DB00470	Dronabinol	DOID:3070	Glioma	0.0881028583197596
DB00594	Amiloride	DOID:2671	Carcinoma, Transitional Cell	0.0874952456133633
DB00681	Amphotericin B	DOID:3068	Glioblastoma	0.0860079361814334
DB13811	oblimersen	DOID:707	Lymphoma, B-Cell	0.0855670529553907
DB13811	oblimersen	DOID:9538	Multiple Myeloma	0.0852647619200424
DB01095	Fluvastatin	DOID:9538	Multiple Myeloma	0.0836020785958935
DB04106	fotemustine	DOID:3068	Glioblastoma	0.0806000860106073
DB13811	oblimersen	DOID:1040	Leukemia, Lymphocytic, Chronic, B-Cell	0.0802118611326803
DB00947	Fulvestrant	DOID:769	Neuroblastoma	0.0801119735311124
DB01211	Clarithromycin	DOID:9538	Multiple Myeloma	0.0770276653054778
DB03733	ethylene dichloride	DOID:3172	Adenoma	0.075077824003879
DB00282	Pamidronate	DOID:4305	Giant Cell Tumor of Bone	0.0719357852746596
DB00855	Aminolevulinic Acid	DOID:8691	Mycosis Fungoides	0.0710054008559722
DB04106	fotemustine	DOID:3070	Glioma	0.0702600000627476
DB00282	Pamidronate	DOID:9538	Multiple Myeloma	0.0688627081404987
DB01700	AICA ribonucleotide	DOID:3068	Glioblastoma	0.0679112397893837
DB11467	Thiostrepton	DOID:9538	Multiple Myeloma	0.0670423891498173
DB06757	Manganese	DOID:3068	Glioblastoma	0.0661330008358212
DB00627	Niacin	DOID:9119	Leukemia, Myeloid, Acute	0.0653160351478042
DB01073	fludarabine	DOID:9119	Leukemia, Myeloid, Acute	0.064710771002533
DB08804	Nandrolone Decanoate	DOID:255	Hemangioma	0.0626830526971693
DB12874	quizartinib	DOID:9119	Leukemia, Myeloid, Acute	0.0619661326385617
DB01073	fludarabine	DOID:1037	Leukemia, Lymphoid	0.0611668429682359
DB01073	fludarabine	DOID:1040	Leukemia, Lymphocytic, Chronic, B-Cell	0.0565992757868108
DB11752	bryostatin 1	DOID:0060060	Lymphoma, Non-Hodgkin	0.056398196082226
DB05088	tetrathiomolybdate	DOID:2645	Mesothelioma	0.0547651017420228
DB09153	Sodium Chloride	DOID:299	Adenocarcinoma	0.0532381778874742
DB09153	Sodium Chloride	DOID:899	Cervical Intraepithelial Neoplasia	0.0531124613059524
DB01179	Podophyllotoxin	DOID:2671	Carcinoma, Transitional Cell	0.0483204029110331
DB01033	Mercaptopurine	DOID:9119	Leukemia, Myeloid, Acute	0.0458647304791333
DB11752	bryostatin 1	DOID:1040	Leukemia, Lymphocytic, Chronic, B-Cell	0.0456299319793934
DB02901	Dihydrotestosterone	DOID:11612	Polycystic Ovary Syndrome	0.0440704640099645
DB04348	Taurocholic Acid	DOID:1967	Leiomyosarcoma	0.0437399368635332
DB01033	Mercaptopurine	DOID:1037	Leukemia, Lymphoid	0.0423208024446586
DB04571	Trioxsalen	DOID:8691	Mycosis Fungoides	0.0416894011872417
DB01357	Mestranol	DOID:3172	Adenoma	0.040860026927801
DB00014	Goserelin	DOID:127	Choroid Neoplasms	0.0408367599798505
DB12948	3,4-dihydroxybenzohydroxamic acid	DOID:0050902	Medulloblastoma	0.0307828790156128
DB01099	Flucytosine	DOID:3068	Glioblastoma	0.0303759868602163
DB00806	Pentoxifylline	DOID:0060061	Lymphoma, T-Cell, Cutaneous	0.0243357015722785
DB00196	Fluconazole	DOID:3068	Glioblastoma	0.0226297532527637
DB14545	hydrocortisone hemisuccinate	DOID:0060058	Lymphoma	0.0225281772701413
DB12948	3,4-dihydroxybenzohydroxamic acid	DOID:3070	Glioma	0.0220907576221754
DB09054	idelalisib	DOID:0060058	Lymphoma	0.0177392895402113
DB01169	Arsenic Trioxide	DOID:8691	Mycosis Fungoides	0.0174591204251284
DB00262	Carmustine	DOID:8691	Mycosis Fungoides	0.0173009478833299
DB12948	3,4-dihydroxybenzohydroxamic acid	DOID:3071	Gliosarcoma	0.0159056959497923
DB02546	Vorinostat	DOID:0060061	Lymphoma, T-Cell, Cutaneous	0.0151606135259128
DB00563	Methotrexate	DOID:0060061	Lymphoma, T-Cell, Cutaneous	0.015120696836137
DB01169	Arsenic Trioxide	DOID:0060061	Lymphoma, T-Cell, Cutaneous	0.0150783181566772
DB00307	Bexarotene	DOID:0060061	Lymphoma, T-Cell, Cutaneous	0.014859575863911
DB00188	Bortezomib	DOID:4051	Rhabdomyosarcoma, Alveolar	0.0146390930554878
DB00242	Cladribine	DOID:0060061	Lymphoma, T-Cell, Cutaneous	0.0145972601688718
DB06444	HU 211	DOID:3070	Glioma	0.0145073569214438
DB06728	aniline	DOID:4235	Sarcoma	0.0134317295427684
DB01420	Testosterone Propionate	DOID:299	Adenocarcinoma	0.0127992976114923
DB01229	Paclitaxel	DOID:169	Neuroendocrine Tumors	0.0121541892728578
DB00958	Carboplatin	DOID:169	Neuroendocrine Tumors	0.012123556887625
DB00860	Prednisolone	DOID:8552	Leukemia, Myelogenous, Chronic, BCR-ABL Positive	0.0118718660670132
DB01356	Lithium	DOID:255	Hemangioma	0.0118025224260612
DB00104	Octreotide	DOID:169	Neuroendocrine Tumors	0.0117794348196247
DB01420	Testosterone Propionate	DOID:11612	Polycystic Ovary Syndrome	0.0116465065799967
DB06536	tesaglitazar	DOID:255	Hemangioma	0.0116252443954841
DB00619	Imatinib Mesylate	DOID:8552	Leukemia, Myelogenous, Chronic, BCR-ABL Positive	0.0114019236627902
DB04572	Thiotepa	DOID:8552	Leukemia, Myelogenous, Chronic, BCR-ABL Positive	0.0113299803017191
DB00987	Cytarabine	DOID:8552	Leukemia, Myelogenous, Chronic, BCR-ABL Positive	0.0113266254968727
DB01234	Dexamethasone	DOID:8552	Leukemia, Myelogenous, Chronic, BCR-ABL Positive	0.0112922630987049
DB01262	Decitabine	DOID:8552	Leukemia, Myelogenous, Chronic, BCR-ABL Positive	0.0112802649027322
DB02546	Vorinostat	DOID:8552	Leukemia, Myelogenous, Chronic, BCR-ABL Positive	0.0112363348039628
DB00755	Tretinoin	DOID:8552	Leukemia, Myelogenous, Chronic, BCR-ABL Positive	0.0112128276635863
DB01169	Arsenic Trioxide	DOID:8552	Leukemia, Myelogenous, Chronic, BCR-ABL Positive	0.0111540394369547
DB01008	Busulfan	DOID:8552	Leukemia, Myelogenous, Chronic, BCR-ABL Positive	0.0110928226033258
DB00188	Bortezomib	DOID:8552	Leukemia, Myelogenous, Chronic, BCR-ABL Positive	0.0110897139703729
DB00806	Pentoxifylline	DOID:1037	Leukemia, Lymphoid	0.0108265439187625
DB09054	idelalisib	DOID:1037	Leukemia, Lymphoid	0.0105421891980433
DB00744	zileuton	DOID:8552	Leukemia, Myelogenous, Chronic, BCR-ABL Positive	0.0105247507578616
DB11663	2-(1H-indazol-4-yl)-6-(4-methanesulfonylpiperazin-1-ylmethyl)-4-morpholin-4-ylthieno(3,2-d)pyrimidine	DOID:0060058	Lymphoma	0.0102748352836903
DB11663	2-(1H-indazol-4-yl)-6-(4-methanesulfonylpiperazin-1-ylmethyl)-4-morpholin-4-ylthieno(3,2-d)pyrimidine	DOID:9253	Gastrointestinal Stromal Tumors	0.0102619995512347
DB00877	Sirolimus	DOID:13515	Tuberous Sclerosis	0.00994911833277912
DB00959	Methylprednisolone	DOID:0060058	Lymphoma	0.00947319892055476
DB00688	Mycophenolic Acid	DOID:0060058	Lymphoma	0.00927656877920868
DB01168	Procarbazine	DOID:0060058	Lymphoma	0.00915883979798271
DB01206	Lomustine	DOID:0060058	Lymphoma	0.00915422430134982
DB09073	palbociclib	DOID:3382	Liposarcoma	0.00911884939057317
DB00197	Troglitazone	DOID:3382	Liposarcoma	0.00901099377039771
DB00619	Imatinib Mesylate	DOID:9253	Gastrointestinal Stromal Tumors	0.00900130934388899
DB00445	Epirubicin	DOID:0060058	Lymphoma	0.00896703612014194
DB01204	Mitoxantrone	DOID:0060058	Lymphoma	0.00896261321015346
DB04572	Thiotepa	DOID:0060058	Lymphoma	0.00894220171004734
DB00987	Cytarabine	DOID:0060058	Lymphoma	0.00893884690634139
DB01234	Dexamethasone	DOID:0060058	Lymphoma	0.00890448450594961
DB00220	Nelfinavir	DOID:3382	Liposarcoma	0.00890299996099331
DB00982	Isotretinoin	DOID:0060058	Lymphoma	0.00889750370060427
DB01262	Decitabine	DOID:0060058	Lymphoma	0.00889248631152584
DB01229	Paclitaxel	DOID:3382	Liposarcoma	0.00887708719371205
DB00563	Methotrexate	DOID:0060058	Lymphoma	0.00880863952414956
DB00291	Chlorambucil	DOID:0060058	Lymphoma	0.00876013809532084
DB06536	tesaglitazar	DOID:3355	Fibrosarcoma	0.00875204222203529
DB00515	Cisplatin	DOID:0060058	Lymphoma	0.00875157748223843
DB11672	Curcumin	DOID:0060058	Lymphoma	0.00874425233880971
DB12662	naveglitazar	DOID:3382	Liposarcoma	0.00873931553021312
DB00564	Carbamazepine	DOID:0060058	Lymphoma	0.00872787651018769
DB00136	Calcitriol	DOID:0060058	Lymphoma	0.00871347487536611
DB00993	Azathioprine	DOID:0060058	Lymphoma	0.00870505170562752
DB02994	Cacodylic Acid	DOID:0060058	Lymphoma	0.00870368141804989
DB00188	Bortezomib	DOID:0060058	Lymphoma	0.00870193537947928
DB00290	Bleomycin	DOID:0060058	Lymphoma	0.00869189789176006
DB00262	Carmustine	DOID:0060058	Lymphoma	0.00860808830231208
DB08398	2-amino-1-methyl-6-phenylimidazo(4,5-b)pyridine	DOID:0060058	Lymphoma	0.00852081338431021
DB00515	Cisplatin	DOID:4359	Melanoma, Amelanotic	0.00850287681631756
DB00860	Prednisolone	DOID:0060060	Lymphoma, Non-Hodgkin	0.00848768405680844
DB00959	Methylprednisolone	DOID:0060060	Lymphoma, Non-Hodgkin	0.00847679550059
DB01206	Lomustine	DOID:3068	Glioblastoma	0.00845185446512375
DB00227	Lovastatin	DOID:0060058	Lymphoma	0.00835438998707105
DB00650	Leucovorin	DOID:0060058	Lymphoma	0.00834465338714296
DB06510	muraglitazar	DOID:3382	Liposarcoma	0.00831561388959501
DB00608	Chloroquine	DOID:3068	Glioblastoma	0.00830639264873612
DB00970	Dactinomycin	DOID:3068	Glioblastoma	0.00829652739993691
DB00853	Temozolomide	DOID:3068	Glioblastoma	0.00828566998122526
DB04824	Phenolphthalein	DOID:0060058	Lymphoma	0.00827953285490168
DB11094	Vitamin D	DOID:0060058	Lymphoma	0.00827830785493178
DB01042	Melphalan	DOID:3068	Glioblastoma	0.00826824797697712
DB00795	Sulfasalazine	DOID:3068	Glioblastoma	0.00826804602327713
DB00317	Gefitinib	DOID:3068	Glioblastoma	0.00825507171058093
DB00762	Irinotecan	DOID:3068	Glioblastoma	0.00822992182222237
DB01234	Dexamethasone	DOID:3068	Glioblastoma	0.00820211467015697
DB00305	Mitomycin	DOID:3068	Glioblastoma	0.00818152814816586
DB01168	Procarbazine	DOID:0060060	Lymphoma, Non-Hodgkin	0.00816243637855218
DB13069	Nimustine	DOID:4359	Melanoma, Amelanotic	0.00813954677182438
DB00755	Tretinoin	DOID:3068	Glioblastoma	0.00812267923371324
DB00829	Diazepam	DOID:3068	Glioblastoma	0.00810255100246793
DB01645	Genistein	DOID:3068	Glioblastoma	0.00809915417396412
DB01229	Paclitaxel	DOID:3068	Glioblastoma	0.0080987094824414
DB00958	Carboplatin	DOID:3068	Glioblastoma	0.00806807709782675
DB01169	Arsenic Trioxide	DOID:3068	Glioblastoma	0.00806389100791649
DB00515	Cisplatin	DOID:3068	Glioblastoma	0.00804920764436035
DB11672	Curcumin	DOID:3068	Glioblastoma	0.00804188250308102
DB06774	Capsaicin	DOID:3068	Glioblastoma	0.00803667493566906
DB00188	Bortezomib	DOID:3068	Glioblastoma	0.00799956554296188
DB01042	Melphalan	DOID:0060060	Lymphoma, Non-Hodgkin	0.00797421439532386
DB00252	Phenytoin	DOID:0060060	Lymphoma, Non-Hodgkin	0.00797412976238321
DB00445	Epirubicin	DOID:0060060	Lymphoma, Non-Hodgkin	0.00797063269990361
DB01204	Mitoxantrone	DOID:0060060	Lymphoma, Non-Hodgkin	0.00796620979113372
DB00313	Valproic Acid	DOID:3068	Glioblastoma	0.00794908726703825
DB04572	Thiotepa	DOID:0060060	Lymphoma, Non-Hodgkin	0.00794579829078246
DB00987	Cytarabine	DOID:0060060	Lymphoma, Non-Hodgkin	0.00794244348578688
DB00772	Malathion	DOID:0060060	Lymphoma, Non-Hodgkin	0.00793042509355701
DB09110	Mesna	DOID:0060060	Lymphoma, Non-Hodgkin	0.00792409526815985
DB00262	Carmustine	DOID:3068	Glioblastoma	0.00790571846668287
DB05424	Canertinib	DOID:3068	Glioblastoma	0.00787945678313506
DB08865	Crizotinib	DOID:3068	Glioblastoma	0.00787261014861174
DB00635	Prednisone	DOID:0060060	Lymphoma, Non-Hodgkin	0.00783342157941136
DB00563	Methotrexate	DOID:0060060	Lymphoma, Non-Hodgkin	0.00781223610361281
DB01229	Paclitaxel	DOID:0060060	Lymphoma, Non-Hodgkin	0.0078046758999426
DB04216	Quercetin	DOID:3068	Glioblastoma	0.00778952279026357
DB05076	Fenretinide	DOID:3068	Glioblastoma	0.00776773923766627
DB00291	Chlorambucil	DOID:0060060	Lymphoma, Non-Hodgkin	0.00776373467601688
DB01143	Amifostine	DOID:0060060	Lymphoma, Non-Hodgkin	0.00774995572645865
DB02169	Okadaic Acid	DOID:3068	Glioblastoma	0.00773728221286007
DB00136	Calcitriol	DOID:0060060	Lymphoma, Non-Hodgkin	0.00771707145494305
DB00993	Azathioprine	DOID:0060060	Lymphoma, Non-Hodgkin	0.00770864828692752
DB01008	Busulfan	DOID:0060060	Lymphoma, Non-Hodgkin	0.00770864059199838
DB00624	Testosterone	DOID:3068	Glioblastoma	0.00769969893308287
DB00290	Bleomycin	DOID:0060060	Lymphoma, Non-Hodgkin	0.00769549447321993
DB13069	Nimustine	DOID:3068	Glioblastoma	0.00768587760047112
DB14085	Cadmium	DOID:0060060	Lymphoma, Non-Hodgkin	0.00766133869009011
DB13424	DDT	DOID:0060060	Lymphoma, Non-Hodgkin	0.00764620338119415
DB12445	nitroaspirin	DOID:9206	Barrett Esophagus	0.00758278465125017
DB00755	Tretinoin	DOID:9206	Barrett Esophagus	0.00750891987634916
DB00444	Teniposide	DOID:3068	Glioblastoma	0.00750887098466202
DB00624	Testosterone	DOID:0060060	Lymphoma, Non-Hodgkin	0.00740566534923048
DB00860	Prednisolone	DOID:8543	Hodgkin Disease	0.00736793179105022
DB00431	Hexachlorocyclohexane	DOID:0060060	Lymphoma, Non-Hodgkin	0.00735994942718521
DB00959	Methylprednisolone	DOID:8543	Hodgkin Disease	0.00735704323588338
DB00650	Leucovorin	DOID:0060060	Lymphoma, Non-Hodgkin	0.00734824996813743
DB00943	Zalcitabine	DOID:0060058	Lymphoma	0.00734755779982366
DB00444	Teniposide	DOID:0060060	Lymphoma, Non-Hodgkin	0.00721483740169249
DB01168	Procarbazine	DOID:8543	Hodgkin Disease	0.00704268411400144
DB01206	Lomustine	DOID:8543	Hodgkin Disease	0.00703806861737033
DB00928	Azacitidine	DOID:285	Leukemia, Hairy Cell	0.00698600536668637
DB01042	Melphalan	DOID:8543	Hodgkin Disease	0.00685446212842877
DB00252	Phenytoin	DOID:8543	Hodgkin Disease	0.00685437749981532
DB00445	Epirubicin	DOID:8543	Hodgkin Disease	0.00685088043578674
DB01204	Mitoxantrone	DOID:8543	Hodgkin Disease	0.00684645752631341
DB04572	Thiotepa	DOID:8543	Hodgkin Disease	0.00682604602597281
DB00987	Cytarabine	DOID:8543	Hodgkin Disease	0.0068226912219187
DB00888	Mechlorethamine	DOID:8543	Hodgkin Disease	0.00682252562524099
DB01168	Procarbazine	DOID:0050902	Medulloblastoma	0.00680850540770739
DB00635	Prednisone	DOID:8543	Hodgkin Disease	0.00671366931400841
DB00563	Methotrexate	DOID:8543	Hodgkin Disease	0.0066924838389133
DB00242	Cladribine	DOID:285	Leukemia, Hairy Cell	0.00664486060938274
DB00853	Temozolomide	DOID:0050902	Medulloblastoma	0.00663770542733944
DB00515	Cisplatin	DOID:8543	Hodgkin Disease	0.00663542179755994
DB01042	Melphalan	DOID:0050902	Medulloblastoma	0.00662028342466869
DB04572	Thiotepa	DOID:0050902	Medulloblastoma	0.00659186732008821
DB01008	Busulfan	DOID:8543	Hodgkin Disease	0.00658888832696491
DB00987	Cytarabine	DOID:0050902	Medulloblastoma	0.00658851251561487
DB00290	Bleomycin	DOID:8543	Hodgkin Disease	0.00657574220854884
DB00746	Deferoxamine	DOID:9119	Leukemia, Myeloid, Acute	0.00652920461328876
DB02546	Vorinostat	DOID:0050902	Medulloblastoma	0.00649822182373527
DB00262	Carmustine	DOID:8543	Hodgkin Disease	0.0064919326192785
DB00755	Tretinoin	DOID:0050902	Medulloblastoma	0.00647471468090743
DB00563	Methotrexate	DOID:0050902	Medulloblastoma	0.00645830513457413
DB00783	Estradiol	DOID:0050902	Medulloblastoma	0.00645744979934393
DB00958	Carboplatin	DOID:0050902	Medulloblastoma	0.00642011254197628
DB03057	Malondialdehyde	DOID:8552	Leukemia, Myelogenous, Chronic, BCR-ABL Positive	0.00641637037895237
DB01169	Arsenic Trioxide	DOID:0050902	Medulloblastoma	0.00641592645462397
DB00515	Cisplatin	DOID:0050902	Medulloblastoma	0.00640124309138401
DB01008	Busulfan	DOID:0050902	Medulloblastoma	0.00635470962176954
DB00188	Bortezomib	DOID:0050902	Medulloblastoma	0.00635160098836907
DB00262	Carmustine	DOID:0050902	Medulloblastoma	0.00625775391253769
DB00650	Leucovorin	DOID:8543	Hodgkin Disease	0.00622849770382161
DB00444	Teniposide	DOID:8543	Hodgkin Disease	0.00609508513711732
DB00650	Leucovorin	DOID:0050902	Medulloblastoma	0.00599431899715541
DB00860	Prednisolone	DOID:9119	Leukemia, Myeloid, Acute	0.00583091516785061
DB00007	Leuprolide	DOID:127	Choroid Neoplasms	0.00551370938075224
DB00996	Gabapentin	DOID:127	Choroid Neoplasms	0.0054553592527713
DB11616	pirarubicin	DOID:9119	Leukemia, Myeloid, Acute	0.00544030307647891
DB01406	Danazol	DOID:127	Choroid Neoplasms	0.00542165364587732
DB09073	palbociclib	DOID:9119	Leukemia, Myeloid, Acute	0.00538966920788853
DB00608	Chloroquine	DOID:9119	Leukemia, Myeloid, Acute	0.00535559017937914
DB12025	triptolide	DOID:9119	Leukemia, Myeloid, Acute	0.00531083682996525
DB01204	Mitoxantrone	DOID:9119	Leukemia, Myeloid, Acute	0.00530944090243168
DB00987	Cytarabine	DOID:9119	Leukemia, Myeloid, Acute	0.00528567459856277
DB00197	Troglitazone	DOID:9119	Leukemia, Myeloid, Acute	0.00528181358758872
DB00762	Irinotecan	DOID:9119	Leukemia, Myeloid, Acute	0.00527911934976744
DB01234	Dexamethasone	DOID:9119	Leukemia, Myeloid, Acute	0.00525131220021735
DB01262	Decitabine	DOID:9119	Leukemia, Myeloid, Acute	0.00523931400491251
DB00396	Progesterone	DOID:127	Choroid Neoplasms	0.0052253411618699
DB01248	Docetaxel	DOID:9119	Leukemia, Myeloid, Acute	0.00520158006438209
DB00635	Prednisone	DOID:9119	Leukemia, Myeloid, Acute	0.00517665269107881
DB00755	Tretinoin	DOID:9119	Leukemia, Myeloid, Acute	0.00517187676384112
DB00563	Methotrexate	DOID:9119	Leukemia, Myeloid, Acute	0.00515546721669069
DB01229	Paclitaxel	DOID:9119	Leukemia, Myeloid, Acute	0.00514790701166334
DB00783	Estradiol	DOID:127	Choroid Neoplasms	0.00514131248713867
DB01645	Genistein	DOID:127	Choroid Neoplasms	0.00513505230841305
DB03843	Formaldehyde	DOID:127	Choroid Neoplasms	0.00512370104503135
DB00958	Carboplatin	DOID:9119	Leukemia, Myeloid, Acute	0.00511727462590472
DB01169	Arsenic Trioxide	DOID:9119	Leukemia, Myeloid, Acute	0.00511308853859505
DB11672	Curcumin	DOID:127	Choroid Neoplasms	0.00507778063794206
DB03496	alvocidib	DOID:9119	Leukemia, Myeloid, Acute	0.00507677069230739
DB00136	Calcitriol	DOID:9119	Leukemia, Myeloid, Acute	0.00506030256663537
DB00925	Phenoxybenzamine	DOID:127	Choroid Neoplasms	0.00505559503335484
DB00636	Clofibrate	DOID:127	Choroid Neoplasms	0.00505199025702496
DB01008	Busulfan	DOID:9119	Leukemia, Myeloid, Acute	0.00505187170379373
DB00188	Bortezomib	DOID:9119	Leukemia, Myeloid, Acute	0.00504876307180013
DB00313	Valproic Acid	DOID:9119	Leukemia, Myeloid, Acute	0.00499828479545017
DB00928	Azacitidine	DOID:9119	Leukemia, Myeloid, Acute	0.0049731753055744
DB08865	Crizotinib	DOID:9119	Leukemia, Myeloid, Acute	0.00492180767665418
DB06825	Triptorelin Pamoate	DOID:127	Choroid Neoplasms	0.00490749034615612
DB12429	2-(2-chloro-4-iodophenylamino)-N-cyclopropylmethoxy-3,4-difluorobenzamide	DOID:9119	Leukemia, Myeloid, Acute	0.00479173298003333
DB01393	Bezafibrate	DOID:9119	Leukemia, Myeloid, Acute	0.00477242993388161
DB00523	Alitretinoin	DOID:9119	Leukemia, Myeloid, Acute	0.00463298625504849
DB00242	Cladribine	DOID:9119	Leukemia, Myeloid, Acute	0.00463203054933303
DB11094	Vitamin D	DOID:9119	Leukemia, Myeloid, Acute	0.00462513554829003
DB00812	Phenylbutazone	DOID:9119	Leukemia, Myeloid, Acute	0.00445781919055066
DB00304	Desogestrel	DOID:11612	Polycystic Ovary Syndrome	0.00441157173613171
DB11175	picolinic acid	DOID:3172	Adenoma	0.00429282917589391
DB00302	Tranexamic Acid	DOID:127	Choroid Neoplasms	0.00427697556912521
DB02546	Vorinostat	DOID:3246	Rhabdomyosarcoma, Embryonal	0.00415150112459117
DB00188	Bortezomib	DOID:3246	Rhabdomyosarcoma, Embryonal	0.00400488029211687
DB11663	2-(1H-indazol-4-yl)-6-(4-methanesulfonylpiperazin-1-ylmethyl)-4-morpholin-4-ylthieno(3,2-d)pyrimidine	DOID:707	Lymphoma, B-Cell	0.0038653595831788
DB11663	2-(1H-indazol-4-yl)-6-(4-methanesulfonylpiperazin-1-ylmethyl)-4-morpholin-4-ylthieno(3,2-d)pyrimidine	DOID:3247	Rhabdomyosarcoma	0.00384865771085985
DB00641	Simvastatin	DOID:707	Lymphoma, B-Cell	0.00371935685088887
DB00864	Tacrolimus	DOID:707	Lymphoma, B-Cell	0.00364252566311962
DB00860	Prednisolone	DOID:299	Adenocarcinoma	0.00363075750326503
DB11663	2-(1H-indazol-4-yl)-6-(4-methanesulfonylpiperazin-1-ylmethyl)-4-morpholin-4-ylthieno(3,2-d)pyrimidine	DOID:9538	Multiple Myeloma	0.00356306854690858
DB01174	Phenobarbital	DOID:4928	Cholangiocarcinoma	0.00355220416690671
DB00563	Methotrexate	DOID:4928	Cholangiocarcinoma	0.00348124710518705
DB00357	Aminoglutethimide	DOID:299	Adenocarcinoma	0.00341157883183585
DB00860	Prednisolone	DOID:8584	Burkitt Lymphoma	0.003389804427256
DB01168	Procarbazine	DOID:3069	Astrocytoma	0.00336566553195117
DB01206	Lomustine	DOID:3069	Astrocytoma	0.00336105003555187
DB01701	propylene dichloride	DOID:4928	Cholangiocarcinoma	0.00334785964704065
DB00763	Methimazole	DOID:299	Adenocarcinoma	0.0033318854388773
DB00007	Leuprolide	DOID:299	Adenocarcinoma	0.00332685111137665
DB01168	Procarbazine	DOID:299	Adenocarcinoma	0.0033055098262873
DB00262	Carmustine	DOID:4928	Cholangiocarcinoma	0.00328069588226954
DB00183	Pentagastrin	DOID:299	Adenocarcinoma	0.00327670513877565
DB00890	Dienestrol	DOID:299	Adenocarcinoma	0.00327532045797185
DB00996	Gabapentin	DOID:299	Adenocarcinoma	0.00326850098321896
DB11716	Misonidazole	DOID:299	Adenocarcinoma	0.00324984787138072
DB08059	Wortmannin	DOID:299	Adenocarcinoma	0.003210741551394
DB00853	Temozolomide	DOID:3069	Astrocytoma	0.00319486555154058
DB03568	Butyric Acid	DOID:299	Adenocarcinoma	0.00319479245910714
DB00499	Flutamide	DOID:299	Adenocarcinoma	0.00318909129688394
DB00293	raltitrexed	DOID:299	Adenocarcinoma	0.00317837271624577
DB07232	veliparib	DOID:299	Adenocarcinoma	0.003155381597715
DB06724	Calcium Carbonate	DOID:299	Adenocarcinoma	0.00312406383441144
DB00641	Simvastatin	DOID:11612	Polycystic Ovary Syndrome	0.00312271154457222
DB00951	Isoniazid	DOID:299	Adenocarcinoma	0.00312045935971583
DB01042	Melphalan	DOID:299	Adenocarcinoma	0.00311728784179466
DB00317	Gefitinib	DOID:299	Adenocarcinoma	0.00310411157576085
DB00762	Irinotecan	DOID:299	Adenocarcinoma	0.00307896168424748
DB00860	Prednisolone	DOID:707	Lymphoma, B-Cell	0.00307461177593482
DB00530	Erlotinib Hydrochloride	DOID:299	Adenocarcinoma	0.00306456690334245
DB01050	Ibuprofen	DOID:299	Adenocarcinoma	0.0030465516536593
DB00396	Progesterone	DOID:299	Adenocarcinoma	0.00303848289338249
DB00305	Mitomycin	DOID:299	Adenocarcinoma	0.00303056801360868
DB00959	Methylprednisolone	DOID:171	Neuroectodermal Tumors	0.00302857661207256
DB01174	Phenobarbital	DOID:299	Adenocarcinoma	0.00302626661584271
DB12418	Saccharin	DOID:299	Adenocarcinoma	0.00302344101283247
DB01248	Docetaxel	DOID:299	Adenocarcinoma	0.00300142240102219
DB02546	Vorinostat	DOID:299	Adenocarcinoma	0.00299522624220772
DB05294	N-(4-bromo-2-fluorophenyl)-6-methoxy-7-((1-methylpiperidin-4-yl)methoxy)quinazolin-4-amine	DOID:299	Adenocarcinoma	0.00299016283468689
DB04827	Urethane	DOID:299	Adenocarcinoma	0.00298625866036617
DB00635	Prednisone	DOID:299	Adenocarcinoma	0.00297649502650388
DB00515	Cisplatin	DOID:3069	Astrocytoma	0.00295840321693519
DB00563	Methotrexate	DOID:299	Adenocarcinoma	0.00295530955142653
DB00783	Estradiol	DOID:299	Adenocarcinoma	0.00295445421846297
DB01645	Genistein	DOID:299	Adenocarcinoma	0.00294819403878166
DB01229	Paclitaxel	DOID:299	Adenocarcinoma	0.00294774934722342
DB03843	Formaldehyde	DOID:299	Adenocarcinoma	0.0029368427764942
DB00977	Ethinyl Estradiol	DOID:299	Adenocarcinoma	0.00292814231635874
DB00958	Carboplatin	DOID:299	Adenocarcinoma	0.0029171169616069
DB01169	Arsenic Trioxide	DOID:299	Adenocarcinoma	0.00291293087364353
DB00291	Chlorambucil	DOID:299	Adenocarcinoma	0.00290680812389099
DB00515	Cisplatin	DOID:299	Adenocarcinoma	0.00289824751116385
DB00655	Estrone	DOID:299	Adenocarcinoma	0.00288178326171562
DB01042	Melphalan	DOID:8584	Burkitt Lymphoma	0.00287633476638249
DB00688	Mycophenolic Acid	DOID:707	Lymphoma, B-Cell	0.0028670930785728
DB00859	Penicillamine	DOID:2645	Mesothelioma	0.0028578910353636
DB00993	Azathioprine	DOID:299	Adenocarcinoma	0.00285172173478032
DB00987	Cytarabine	DOID:8584	Burkitt Lymphoma	0.00284456385761289
DB00605	Sulindac	DOID:299	Adenocarcinoma	0.00283209737119194
DB09110	Mesna	DOID:8584	Burkitt Lymphoma	0.00282621563969543
DB00262	Carmustine	DOID:3069	Astrocytoma	0.00281491403527867
DB01234	Dexamethasone	DOID:8584	Burkitt Lymphoma	0.00281020145914668
DB00313	Valproic Acid	DOID:299	Adenocarcinoma	0.00279812713163552
DB01065	Melatonin	DOID:4928	Cholangiocarcinoma	0.00277412542637934
DB00860	Prednisolone	DOID:9538	Multiple Myeloma	0.00277232073962197
DB00959	Methylprednisolone	DOID:9538	Multiple Myeloma	0.00276143218565239
DB00262	Carmustine	DOID:299	Adenocarcinoma	0.00275475833113803
DB01436	alfacalcidol	DOID:299	Adenocarcinoma	0.00275204428966647
DB01168	Procarbazine	DOID:707	Lymphoma, B-Cell	0.0027493640989189
DB00257	Clotrimazole	DOID:299	Adenocarcinoma	0.00273825031542629
DB00635	Prednisone	DOID:8584	Burkitt Lymphoma	0.0027355419490489
DB00322	Floxuridine	DOID:299	Adenocarcinoma	0.00272618030209615
DB08865	Crizotinib	DOID:299	Adenocarcinoma	0.00272165001382008
DB06825	Triptorelin Pamoate	DOID:299	Adenocarcinoma	0.00272063207659934
DB00563	Methotrexate	DOID:8584	Burkitt Lymphoma	0.00271435647611384
DB09073	palbociclib	DOID:2994	Neoplasms, Germ Cell and Embryonal	0.00271313576620913
DB00201	Caffeine	DOID:299	Adenocarcinoma	0.00271280752145686
DB01169	Arsenic Trioxide	DOID:8584	Burkitt Lymphoma	0.00267197779819228
DB08398	2-amino-1-methyl-6-phenylimidazo(4,5-b)pyridine	DOID:299	Adenocarcinoma	0.00266748341145928
DB00882	Clomiphene	DOID:299	Adenocarcinoma	0.00266417083552839
DB01168	Procarbazine	DOID:4844	Ependymoma	0.00264738398498321
DB05076	Fenretinide	DOID:299	Adenocarcinoma	0.00261677910165248
DB01380	Cortisone	DOID:299	Adenocarcinoma	0.00260587681118296
DB00361	Vinorelbine	DOID:299	Adenocarcinoma	0.00257932188776011
DB00104	Octreotide	DOID:299	Adenocarcinoma	0.00257299489478613
DB00970	Dactinomycin	DOID:3247	Rhabdomyosarcoma	0.00257271966582295
DB01042	Melphalan	DOID:707	Lymphoma, B-Cell	0.00256114211472025
DB00624	Testosterone	DOID:299	Adenocarcinoma	0.00254873879573325
DB01042	Melphalan	DOID:3247	Rhabdomyosarcoma	0.00254444024219169
DB11616	pirarubicin	DOID:2645	Mesothelioma	0.0025424415296682
DB01204	Mitoxantrone	DOID:3247	Rhabdomyosarcoma	0.00253643563842076
DB00987	Cytarabine	DOID:707	Lymphoma, B-Cell	0.00252937120644092
DB00987	Cytarabine	DOID:3247	Rhabdomyosarcoma	0.00251266933462291
DB04743	nimesulide	DOID:299	Adenocarcinoma	0.00250899488181688
DB00762	Irinotecan	DOID:3247	Rhabdomyosarcoma	0.00250611408621837
DB04572	Thiotepa	DOID:171	Neuroectodermal Tumors	0.0024975794008617
DB09110	Mesna	DOID:3247	Rhabdomyosarcoma	0.00249432111631287
DB00650	Leucovorin	DOID:299	Adenocarcinoma	0.00249132341657288
DB00762	Irinotecan	DOID:171	Neuroectodermal Tumors	0.00248766934714184
DB00293	raltitrexed	DOID:2645	Mesothelioma	0.00248066883408371
DB01229	Paclitaxel	DOID:2994	Neoplasms, Germ Cell and Embryonal	0.00247137356871918
DB01168	Procarbazine	DOID:3181	Oligodendroglioma	0.00246852652624852
DB01262	Decitabine	DOID:3247	Rhabdomyosarcoma	0.00246630873955866
DB13182	daidzein	DOID:299	Adenocarcinoma	0.00246621823428428
DB01206	Lomustine	DOID:3181	Oligodendroglioma	0.00246391102952281
DB00619	Imatinib Mesylate	DOID:2645	Mesothelioma	0.00246311121861909
DB01168	Procarbazine	DOID:9538	Multiple Myeloma	0.00244707306275527
DB00958	Carboplatin	DOID:2994	Neoplasms, Germ Cell and Embryonal	0.00244074118583826
DB02546	Vorinostat	DOID:707	Lymphoma, B-Cell	0.0024390805134813
DB00515	Cisplatin	DOID:2994	Neoplasms, Germ Cell and Embryonal	0.00242187173338437
DB00635	Prednisone	DOID:707	Lymphoma, B-Cell	0.00242034929954671
DB00554	Piroxicam	DOID:2645	Mesothelioma	0.00240895252369655
DB00317	Gefitinib	DOID:2645	Mesothelioma	0.00240640769252054
DB00563	Methotrexate	DOID:707	Lymphoma, B-Cell	0.00239916382544636
DB00755	Tretinoin	DOID:3247	Rhabdomyosarcoma	0.00239887150012152
DB00563	Methotrexate	DOID:3247	Rhabdomyosarcoma	0.0023824619523245
DB00783	Estradiol	DOID:3247	Rhabdomyosarcoma	0.00238160661811393
DB04066	trans-3-(4'-hydroxyphenyl)-2-propenoic acid	DOID:299	Adenocarcinoma	0.00237993543332693
DB00530	Erlotinib Hydrochloride	DOID:2645	Mesothelioma	0.00236686302105427
DB00563	Methotrexate	DOID:171	Neuroectodermal Tumors	0.00236401721378798
DB00290	Bleomycin	DOID:2994	Neoplasms, Germ Cell and Embryonal	0.00236219214422762
DB01167	Itraconazole	DOID:9538	Multiple Myeloma	0.00233549014985912
DB00958	Carboplatin	DOID:171	Neuroectodermal Tumors	0.00232582462342834
DB00515	Cisplatin	DOID:3247	Rhabdomyosarcoma	0.00232539991108838
DB08398	2-amino-1-methyl-6-phenylimidazo(4,5-b)pyridine	DOID:4236	Carcinosarcoma	0.0023217617319935
DB03496	alvocidib	DOID:707	Lymphoma, B-Cell	0.00232046730162438
DB11135	Selenium	DOID:2645	Mesothelioma	0.00231644386942365
DB00515	Cisplatin	DOID:171	Neuroectodermal Tumors	0.00230695517291779
DB00853	Temozolomide	DOID:3181	Oligodendroglioma	0.00229772654640059
DB00563	Methotrexate	DOID:4844	Ependymoma	0.00229718371080367
DB00993	Azathioprine	DOID:707	Lymphoma, B-Cell	0.00229557600717656
DB01008	Busulfan	DOID:707	Lymphoma, B-Cell	0.00229556831152977
DB04216	Quercetin	DOID:4236	Carcinosarcoma	0.002292840974919
DB00188	Bortezomib	DOID:707	Lymphoma, B-Cell	0.00229245967999447
DB00188	Bortezomib	DOID:3247	Rhabdomyosarcoma	0.00227575780899003
DB01006	Letrozole	DOID:5119	Ovarian Cysts	0.00226157529579951
DB01042	Melphalan	DOID:9538	Multiple Myeloma	0.00225885107896162
DB00252	Phenytoin	DOID:9538	Multiple Myeloma	0.00225876644804601
DB12025	triptolide	DOID:9538	Multiple Myeloma	0.00225224240102251
DB04572	Thiotepa	DOID:3181	Oligodendroglioma	0.00225188843890423
DB09130	Copper	DOID:2645	Mesothelioma	0.00225094090115818
DB00650	Leucovorin	DOID:8584	Burkitt Lymphoma	0.00225037033948738
DB01229	Paclitaxel	DOID:2645	Mesothelioma	0.0022500454651484
DB01065	Melatonin	DOID:299	Adenocarcinoma	0.002248187875731
DB00762	Irinotecan	DOID:3181	Oligodendroglioma	0.00224197838447737
DB00977	Ethinyl Estradiol	DOID:2645	Mesothelioma	0.00223043843471715
DB04572	Thiotepa	DOID:9538	Multiple Myeloma	0.00223043497487141
DB00987	Cytarabine	DOID:9538	Multiple Myeloma	0.0022270801700357
DB06543	astaxanthine	DOID:299	Adenocarcinoma	0.00222660072722847
DB00313	Valproic Acid	DOID:3247	Rhabdomyosarcoma	0.00222527953146412
DB14574	Cobalt	DOID:3247	Rhabdomyosarcoma	0.00222250035308691
DB00958	Carboplatin	DOID:2645	Mesothelioma	0.00221941307969531
DB00515	Cisplatin	DOID:2645	Mesothelioma	0.00220054362889344
DB00682	Warfarin	DOID:9538	Multiple Myeloma	0.00219949070613823
DB11672	Curcumin	DOID:2645	Mesothelioma	0.00219321848470799
DB01234	Dexamethasone	DOID:9538	Multiple Myeloma	0.00219271777143448
DB01151	Desipramine	DOID:299	Adenocarcinoma	0.00218765718326552
DB13853	Anethole Trithione	DOID:299	Adenocarcinoma	0.00218681382191677
DB01262	Decitabine	DOID:9538	Multiple Myeloma	0.00218071957589872
DB01248	Docetaxel	DOID:9538	Multiple Myeloma	0.00214298563895654
DB11529	Melengestrol Acetate	DOID:299	Adenocarcinoma	0.00214119805326463
DB04786	Suramin	DOID:9538	Multiple Myeloma	0.00212199276962921
DB00635	Prednisone	DOID:9538	Multiple Myeloma	0.00211805826287859
DB00755	Tretinoin	DOID:9538	Multiple Myeloma	0.0021132823369483
DB00563	Methotrexate	DOID:9538	Multiple Myeloma	0.00209687278830928
DB00262	Carmustine	DOID:4844	Ependymoma	0.0020966324896341
DB00396	Progesterone	DOID:5119	Ovarian Cysts	0.00209662159694646
DB01229	Paclitaxel	DOID:9538	Multiple Myeloma	0.00208931258207401
DB00143	Glutathione	DOID:11612	Polycystic Ovary Syndrome	0.00205752616970245
DB01169	Arsenic Trioxide	DOID:9538	Multiple Myeloma	0.00205449410864689
DB01006	Letrozole	DOID:11612	Polycystic Ovary Syndrome	0.00205064555876988
DB00515	Cisplatin	DOID:9538	Multiple Myeloma	0.0020398107462738
DB00499	Flutamide	DOID:11612	Polycystic Ovary Syndrome	0.00203630026583057
DB11672	Curcumin	DOID:9538	Multiple Myeloma	0.00203248560452551
DB06774	Capsaicin	DOID:9538	Multiple Myeloma	0.00202727803653091
DB00917	Dinoprostone	DOID:9538	Multiple Myeloma	0.00202427661619908
DB00783	Estradiol	DOID:5119	Ovarian Cysts	0.00201259292357592
DB00136	Calcitriol	DOID:9538	Multiple Myeloma	0.00200170814097533
DB01008	Busulfan	DOID:9538	Multiple Myeloma	0.00199327727512455
DB00188	Bortezomib	DOID:9538	Multiple Myeloma	0.00199016864508139
DB00445	Epirubicin	DOID:4235	Sarcoma	0.00195822935487855
DB00197	Troglitazone	DOID:11612	Polycystic Ovary Syndrome	0.00192886489188226
DB05076	Fenretinide	DOID:2645	Mesothelioma	0.00191907521953483
DB00262	Carmustine	DOID:3181	Oligodendroglioma	0.00191777503115476
DB00928	Azacitidine	DOID:9538	Multiple Myeloma	0.00191458087715746
DB09110	Mesna	DOID:4235	Sarcoma	0.00191169192283192
DB00262	Carmustine	DOID:9538	Multiple Myeloma	0.00189632156669917
DB00396	Progesterone	DOID:11612	Polycystic Ovary Syndrome	0.00188569185997722
DB00361	Vinorelbine	DOID:2645	Mesothelioma	0.00188161800557141
DB00242	Cladribine	DOID:707	Lymphoma, B-Cell	0.00187572715785067
DB01083	Orlistat	DOID:11612	Polycystic Ovary Syndrome	0.00186141554839225
DB11135	Selenium	DOID:11612	Polycystic Ovary Syndrome	0.00186135671893539
DB00877	Sirolimus	DOID:2645	Mesothelioma	0.00184995467884819
DB01248	Docetaxel	DOID:4235	Sarcoma	0.00184594560740181
DB00162	Vitamin A	DOID:9538	Multiple Myeloma	0.00183764931333585
DB00412	Rosiglitazone	DOID:11612	Polycystic Ovary Syndrome	0.00182936027592207
DB00822	Disulfiram	DOID:2645	Mesothelioma	0.00182704614905504
DB00783	Estradiol	DOID:11612	Polycystic Ovary Syndrome	0.00180166318604535
DB00563	Methotrexate	DOID:4235	Sarcoma	0.00179983275924145
DB01229	Paclitaxel	DOID:4235	Sarcoma	0.0017922725539441
DB00977	Ethinyl Estradiol	DOID:11612	Polycystic Ovary Syndrome	0.00177535128543327
DB01204	Mitoxantrone	DOID:1037	Leukemia, Lymphoid	0.00176551286772964
DB00958	Carboplatin	DOID:4235	Sarcoma	0.00176164016841995
DB00331	Metformin	DOID:11612	Polycystic Ovary Syndrome	0.00175759758799132
DB04572	Thiotepa	DOID:1037	Leukemia, Lymphoid	0.00174510136867156
DB00515	Cisplatin	DOID:4235	Sarcoma	0.00174277071715978
DB00987	Cytarabine	DOID:1037	Leukemia, Lymphoid	0.00174174656425863
DB11672	Curcumin	DOID:4235	Sarcoma	0.00173544557564242
DB00917	Dinoprostone	DOID:4235	Sarcoma	0.00172723658578122
DB00126	Ascorbic Acid	DOID:11612	Polycystic Ovary Syndrome	0.00172031057659638
DB00642	Pemetrexed	DOID:2645	Mesothelioma	0.0016939951073367
DB00877	Sirolimus	DOID:9538	Multiple Myeloma	0.00168922179733699
DB01593	Zinc	DOID:9538	Multiple Myeloma	0.0016614037267948
DB00313	Valproic Acid	DOID:11612	Polycystic Ovary Syndrome	0.00164533609954476
DB04930	Permethrin	DOID:9538	Multiple Myeloma	0.00163483282070787
DB00635	Prednisone	DOID:1037	Leukemia, Lymphoid	0.00163272465610675
DB00928	Azacitidine	DOID:4235	Sarcoma	0.00161754084698829
DB00563	Methotrexate	DOID:1037	Leukemia, Lymphoid	0.00161153918382895
DB01229	Paclitaxel	DOID:1037	Leukemia, Lymphoid	0.00160397897691156
DB01169	Arsenic Trioxide	DOID:1037	Leukemia, Lymphoid	0.00156916050377931
DB00291	Chlorambucil	DOID:1037	Leukemia, Lymphoid	0.0015630377541902
DB00201	Caffeine	DOID:4235	Sarcoma	0.00155733072888098
DB00515	Cisplatin	DOID:1037	Leukemia, Lymphoid	0.00155447714026935
DB03496	alvocidib	DOID:1037	Leukemia, Lymphoid	0.00153284265831588
DB06824	Trientine	DOID:2645	Mesothelioma	0.00153056597648971
DB00126	Ascorbic Acid	DOID:1037	Leukemia, Lymphoid	0.00152933123895083
DB00136	Calcitriol	DOID:1037	Leukemia, Lymphoid	0.00151637453331177
DB00882	Clomiphene	DOID:11612	Polycystic Ovary Syndrome	0.00151137980416771
DB00262	Carmustine	DOID:3192	Neurilemmoma	0.00150635927805554
DB04960	tipifarnib	DOID:9538	Multiple Myeloma	0.00149238003321117
DB01393	Bezafibrate	DOID:11612	Polycystic Ovary Syndrome	0.00141948123922675
DB04839	Cyproterone Acetate	DOID:11612	Polycystic Ovary Syndrome	0.00141495851786844
DB00624	Testosterone	DOID:11612	Polycystic Ovary Syndrome	0.00139594776442409
DB00277	Theophylline	DOID:1037	Leukemia, Lymphoid	0.00138369298803043
DB04690	Camptothecin	DOID:1037	Leukemia, Lymphoid	0.00138136559624713
DB01593	Zinc	DOID:11612	Polycystic Ovary Syndrome	0.00136704945741628
DB00227	Lovastatin	DOID:4235	Sarcoma	0.00134558322146661
DB00650	Leucovorin	DOID:4235	Sarcoma	0.0013358466216522
DB05109	Trabectedin	DOID:4235	Sarcoma	0.00121938376101149
DB04539	glyphosate	DOID:11612	Polycystic Ovary Syndrome	0.00117738644053333
DB00242	Cladribine	DOID:1037	Leukemia, Lymphoid	0.00108810251410518
DB00987	Cytarabine	DOID:8864	Leukemia, Monocytic, Acute	0.00104709373884604
DB00636	Clofibrate	DOID:3507	Dermatofibrosarcoma	0.00103973415781966
DB08828	HhAntag691	DOID:2512	Basal Cell Nevus Syndrome	0.00103026731783395
DB01169	Arsenic Trioxide	DOID:8864	Leukemia, Monocytic, Acute	0.000874507679418324
DB00987	Cytarabine	DOID:715	Leukemia, T-Cell	0.00086576727982135
DB00755	Tretinoin	DOID:3308	Carcinoma, Embryonal	0.000790303808061887
DB00860	Prednisolone	DOID:255	Hemangioma	0.00077824794661141
DB01169	Arsenic Trioxide	DOID:715	Leukemia, T-Cell	0.000693181220770223
DB00290	Bleomycin	DOID:3308	Carcinoma, Embryonal	0.000657152627612456
DB11094	Vitamin D	DOID:2512	Basal Cell Nevus Syndrome	0.000624507377560812
DB15334	biochanin A	DOID:3068	Glioblastoma	0.000519665642572997
DB01168	Procarbazine	DOID:5241	Hemangioblastoma	0.000451455370118259
DB00175	Pravastatin	DOID:3172	Adenoma	0.000156477637132335
DB00635	Prednisone	DOID:255	Hemangioma	0.000123985470081189
DB00898	Ethanol	DOID:255	Hemangioma	0.000119241066896203
DB00563	Methotrexate	DOID:5241	Hemangioblastoma	0.000101255096995212
DB00780	Phenelzine	DOID:255	Hemangioma	4.69406955876384e-05
DB00993	Azathioprine	DOID:255	Hemangioma	-7.87822104220126e-07
DB00313	Valproic Acid	DOID:255	Hemangioma	-5.43824252419167e-05
DB00763	Methimazole	DOID:3172	Adenoma	-0.000228461188766849
DB00996	Gabapentin	DOID:3172	Adenoma	-0.000291845643674682
DB01406	Danazol	DOID:3172	Adenoma	-0.000325551249504619
DB00437	Allopurinol	DOID:8552	Leukemia, Myelogenous, Chronic, BCR-ABL Positive	-0.000409247503957877
DB00853	Temozolomide	DOID:3172	Adenoma	-0.000425636781970828
DB00853	Temozolomide	DOID:769	Neuroblastoma	-0.000446805796107119
DB00554	Piroxicam	DOID:3172	Adenoma	-0.000453690219009095
DB01042	Melphalan	DOID:769	Neuroblastoma	-0.000464227799204187
DB00252	Phenytoin	DOID:769	Neuroblastoma	-0.000464312429647284
DB00586	Diclofenac	DOID:769	Neuroblastoma	-0.000466200586840548
DB00220	Nelfinavir	DOID:3962	Adenocarcinoma, Follicular	-0.000473015291474033
DB04572	Thiotepa	DOID:769	Neuroblastoma	-0.000492643904097312
DB00197	Troglitazone	DOID:769	Neuroblastoma	-0.000499859719644169
DB00762	Irinotecan	DOID:769	Neuroblastoma	-0.000502553956641227
DB01234	Dexamethasone	DOID:3172	Adenoma	-0.000509192092200683
DB08809	Dichloroacetic Acid	DOID:3172	Adenoma	-0.000511544690896093
DB09110	Mesna	DOID:769	Neuroblastoma	-0.000514346925541309
DB01174	Phenobarbital	DOID:3172	Adenoma	-0.000534080011396432
DB00982	Isotretinoin	DOID:769	Neuroblastoma	-0.00053734191181376
DB01262	Decitabine	DOID:769	Neuroblastoma	-0.000542359302291961
DB04827	Urethane	DOID:3172	Adenoma	-0.000574087966983106
DB00898	Ethanol	DOID:3172	Adenoma	-0.000588596002332187
DB03843	Formaldehyde	DOID:3172	Adenoma	-0.000623503852215768
DB12116	epigallocatechin gallate	DOID:3172	Adenoma	-0.000646903076690242
DB00780	Phenelzine	DOID:3172	Adenoma	-0.000660896374384157
DB00958	Carboplatin	DOID:769	Neuroblastoma	-0.000664398681427647
DB01169	Arsenic Trioxide	DOID:769	Neuroblastoma	-0.000668584769206282
DB11672	Curcumin	DOID:3172	Adenoma	-0.000669424258367135
DB00515	Cisplatin	DOID:769	Neuroblastoma	-0.000683268131216996
DB00995	Auranofin	DOID:3172	Adenoma	-0.000700610345139685
DB02994	Cacodylic Acid	DOID:3172	Adenoma	-0.000709995181642276
DB00605	Sulindac	DOID:3172	Adenoma	-0.000728249255187441
DB01008	Busulfan	DOID:769	Neuroblastoma	-0.000729801601769386
DB00188	Bortezomib	DOID:769	Neuroblastoma	-0.000732910232647432
DB11082	Coal Tar	DOID:3172	Adenoma	-0.000775104042814112
DB00712	Flurbiprofen	DOID:3172	Adenoma	-0.000776639603101037
DB14513	Magnesium	DOID:3172	Adenoma	-0.000781600211384292
DB00252	Phenytoin	DOID:687	Hepatoblastoma	-0.000800242985681043
DB00501	Cimetidine	DOID:349	Carcinoma, Signet Ring Cell	-0.0008214853029338
DB00201	Caffeine	DOID:3172	Adenoma	-0.000847539106805462
DB08865	Crizotinib	DOID:769	Neuroblastoma	-0.000859865628347611
DB00842	Oxazepam	DOID:3172	Adenoma	-0.000877143241881262
DB01200	Bromocriptine	DOID:3172	Adenoma	-0.000890301531045301
DB01174	Phenobarbital	DOID:687	Hepatoblastoma	-0.000891179583516921
DB08398	2-amino-1-methyl-6-phenylimidazo(4,5-b)pyridine	DOID:3172	Adenoma	-0.000892863216326978
DB00641	Simvastatin	DOID:3070	Glioma	-0.000913623236866945
DB00104	Octreotide	DOID:3172	Adenoma	-0.000987351732310904
DB01393	Bezafibrate	DOID:3172	Adenoma	-0.00098807435698034
DB01582	Sulfamethazine	DOID:3172	Adenoma	-0.00100193522395453
DB00515	Cisplatin	DOID:687	Hepatoblastoma	-0.00101919868929712
DB04930	Permethrin	DOID:3172	Adenoma	-0.00106707704232689
DB06510	muraglitazar	DOID:3172	Adenoma	-0.00117407058379171
DB12257	Platinum	DOID:769	Neuroblastoma	-0.00118733494198664
DB00842	Oxazepam	DOID:687	Hepatoblastoma	-0.00123424281304607
DB00927	Famotidine	DOID:3172	Adenoma	-0.00127943775797745
DB08895	tofacitinib	DOID:3172	Adenoma	-0.00131163295818282
DB01065	Melatonin	DOID:3172	Adenoma	-0.0013121587526308
DB06732	beta-Naphthoflavone	DOID:3172	Adenoma	-0.001334473347258
DB09276	Gold Sodium Thiomalate	DOID:3172	Adenoma	-0.00133573618797
DB11152	Trichloroacetic Acid	DOID:3172	Adenoma	-0.00134377781713169
DB00563	Methotrexate	DOID:3371	Chondrosarcoma	-0.00155866634638158
DB04630	Aldosterone	DOID:3172	Adenoma	-0.00173473975397598
DB00313	Valproic Acid	DOID:1618	Fibroadenoma	-0.00181974682296882
DB01168	Procarbazine	DOID:3070	Glioma	-0.00188361598591658
DB01206	Lomustine	DOID:3070	Glioma	-0.00188823148235762
DB11119	Sodium Iodide	DOID:3070	Glioma	-0.00195282414636888
DB00619	Imatinib Mesylate	DOID:3070	Glioma	-0.00202831071075393
DB02656	2-(4-morpholinyl)-8-phenyl-4H-1-benzopyran-4-one	DOID:3070	Glioma	-0.00204830620318375
DB00853	Temozolomide	DOID:3070	Glioma	-0.0020544159662117
DB01042	Melphalan	DOID:3070	Glioma	-0.00207183797063037
DB04572	Thiotepa	DOID:3070	Glioma	-0.00210025407333148
DB00197	Troglitazone	DOID:3070	Glioma	-0.00210746989025323
DB00762	Irinotecan	DOID:3070	Glioma	-0.00211016412779741
DB00530	Erlotinib Hydrochloride	DOID:3070	Glioma	-0.00212455890905061
DB01234	Dexamethasone	DOID:3070	Glioma	-0.00213797127731907
DB01248	Docetaxel	DOID:3070	Glioma	-0.00218770341188246
DB08398	2-amino-1-methyl-6-phenylimidazo(4,5-b)pyridine	DOID:8719	Carcinoma in Situ	-0.00221215776473982
DB00698	Nitrofurantoin	DOID:2671	Carcinoma, Transitional Cell	-0.00221434933671971
DB00563	Methotrexate	DOID:3070	Glioma	-0.00223381626029862
DB01229	Paclitaxel	DOID:3070	Glioma	-0.00224137646488543
DB14001	alpha-Tocopherol	DOID:3070	Glioma	-0.00226573551936382
DB00958	Carboplatin	DOID:3070	Glioma	-0.00227200885147538
DB01169	Arsenic Trioxide	DOID:3070	Glioma	-0.00227619493906217
DB00515	Cisplatin	DOID:3070	Glioma	-0.00229087830249397
DB00959	Methylprednisolone	DOID:1040	Leukemia, Lymphocytic, Chronic, B-Cell	-0.00229146860111995
DB00126	Ascorbic Acid	DOID:3070	Glioma	-0.00231602420352828
DB00136	Calcitriol	DOID:3070	Glioma	-0.00232898090857758
DB07352	Apigenin	DOID:3070	Glioma	-0.00234007784125878
DB00188	Bortezomib	DOID:3070	Glioma	-0.00234052040494048
DB00262	Carmustine	DOID:3070	Glioma	-0.00243436748271875
DB06755	beta Carotene	DOID:3070	Glioma	-0.00245516847524185
DB04690	Camptothecin	DOID:3070	Glioma	-0.0024639898465233
DB04216	Quercetin	DOID:3070	Glioma	-0.00255056315770275
DB01593	Zinc	DOID:3070	Glioma	-0.00266928532302102
DB01234	Dexamethasone	DOID:3355	Fibrosarcoma	-0.00267455719510123
DB00650	Leucovorin	DOID:3070	Glioma	-0.00269780239599782
DB00860	Prednisolone	DOID:2671	Carcinoma, Transitional Cell	-0.00271711514806383
DB13950	Win 55212-2	DOID:3070	Glioma	-0.00276606149347258
DB01219	Dantrolene	DOID:1040	Leukemia, Lymphocytic, Chronic, B-Cell	-0.00279260847729446
DB00252	Phenytoin	DOID:1040	Leukemia, Lymphocytic, Chronic, B-Cell	-0.00279413433935871
DB01204	Mitoxantrone	DOID:1040	Leukemia, Lymphocytic, Chronic, B-Cell	-0.0028020543127647
DB01169	Arsenic Trioxide	DOID:3355	Fibrosarcoma	-0.00281278085766856
DB00987	Cytarabine	DOID:1040	Leukemia, Lymphocytic, Chronic, B-Cell	-0.00282582061626413
DB00515	Cisplatin	DOID:3355	Fibrosarcoma	-0.00282746421990665
DB12072	orantinib	DOID:3070	Glioma	-0.00282816573169753
DB01083	Orlistat	DOID:1040	Leukemia, Lymphocytic, Chronic, B-Cell	-0.00289713097168387
DB12662	naveglitazar	DOID:3355	Fibrosarcoma	-0.00291573404734247
DB00563	Methotrexate	DOID:1040	Leukemia, Lymphocytic, Chronic, B-Cell	-0.00295602800000494
DB03057	Malondialdehyde	DOID:11612	Polycystic Ovary Syndrome	-0.00297752921463057
DB01169	Arsenic Trioxide	DOID:1040	Leukemia, Lymphocytic, Chronic, B-Cell	-0.00299840667912732
DB00291	Chlorambucil	DOID:1040	Leukemia, Lymphocytic, Chronic, B-Cell	-0.00300452942711416
DB03496	alvocidib	DOID:1040	Leukemia, Lymphocytic, Chronic, B-Cell	-0.00303472452215003
DB01327	Cefazolin	DOID:2671	Carcinoma, Transitional Cell	-0.00303530177411271
DB00564	Carbamazepine	DOID:1040	Leukemia, Lymphocytic, Chronic, B-Cell	-0.00303679101140886
DB01168	Procarbazine	DOID:2671	Carcinoma, Transitional Cell	-0.00304236282457437
DB00925	Phenoxybenzamine	DOID:1040	Leukemia, Lymphocytic, Chronic, B-Cell	-0.00304260078697882
DB00277	Theophylline	DOID:1040	Leukemia, Lymphocytic, Chronic, B-Cell	-0.00318387419169297
DB00970	Dactinomycin	DOID:2671	Carcinoma, Transitional Cell	-0.00320230538652821
DB00537	Ciprofloxacin	DOID:2671	Carcinoma, Transitional Cell	-0.00321043002761257
DB01219	Dantrolene	DOID:2671	Carcinoma, Transitional Cell	-0.00322914357798054
DB00795	Sulfasalazine	DOID:2671	Carcinoma, Transitional Cell	-0.0032307867635859
DB01204	Mitoxantrone	DOID:2671	Carcinoma, Transitional Cell	-0.00323858941204036
DB00317	Gefitinib	DOID:2671	Carcinoma, Transitional Cell	-0.00324376107451996
DB04572	Thiotepa	DOID:2671	Carcinoma, Transitional Cell	-0.00325900091265807
DB09110	Mesna	DOID:2671	Carcinoma, Transitional Cell	-0.00328070393463142
DB00682	Warfarin	DOID:2671	Carcinoma, Transitional Cell	-0.00328994518064518
DB00305	Mitomycin	DOID:2671	Carcinoma, Transitional Cell	-0.00331730463633817
DB01174	Phenobarbital	DOID:2671	Carcinoma, Transitional Cell	-0.00332160603609366
DB12418	Saccharin	DOID:2671	Carcinoma, Transitional Cell	-0.00332443163875573
DB00318	Codeine	DOID:2671	Carcinoma, Transitional Cell	-0.00333905809784141
DB01393	Bezafibrate	DOID:1040	Leukemia, Lymphocytic, Chronic, B-Cell	-0.00333906528169492
DB01248	Docetaxel	DOID:2671	Carcinoma, Transitional Cell	-0.00334645025065128
DB00877	Sirolimus	DOID:1040	Leukemia, Lymphocytic, Chronic, B-Cell	-0.00336367898974799
DB00635	Prednisone	DOID:2671	Carcinoma, Transitional Cell	-0.00337137762489248
DB00822	Disulfiram	DOID:1040	Leukemia, Lymphocytic, Chronic, B-Cell	-0.00338658751988929
DB00563	Methotrexate	DOID:2671	Carcinoma, Transitional Cell	-0.00339256309853453
DB00829	Diazepam	DOID:2671	Carcinoma, Transitional Cell	-0.00339628178482854
DB01229	Paclitaxel	DOID:2671	Carcinoma, Transitional Cell	-0.00340012330373951
DB00958	Carboplatin	DOID:2671	Carcinoma, Transitional Cell	-0.00343075569037921
DB00184	Nicotine	DOID:2671	Carcinoma, Transitional Cell	-0.00343484888712253
DB00291	Chlorambucil	DOID:2671	Carcinoma, Transitional Cell	-0.00344106452678772
DB00515	Cisplatin	DOID:2671	Carcinoma, Transitional Cell	-0.0034496251394438
DB00242	Cladribine	DOID:1040	Leukemia, Lymphocytic, Chronic, B-Cell	-0.00347946466643534
DB00993	Azathioprine	DOID:2671	Carcinoma, Transitional Cell	-0.003496150915131
DB02994	Cacodylic Acid	DOID:2671	Carcinoma, Transitional Cell	-0.00349752120498237
DB00188	Bortezomib	DOID:2671	Carcinoma, Transitional Cell	-0.00349926724293481
DB14085	Cadmium	DOID:2671	Carcinoma, Transitional Cell	-0.00354346051263632
DB00201	Caffeine	DOID:2671	Carcinoma, Transitional Cell	-0.00363506512848288
DB06179	darinaparsin	DOID:8543	Hodgkin Disease	-0.00379307600560508
DB00437	Allopurinol	DOID:0060060	Lymphoma, Non-Hodgkin	-0.00379342951450723
DB00181	Baclofen	DOID:2671	Carcinoma, Transitional Cell	-0.00382521272248737
DB06510	muraglitazar	DOID:2671	Carcinoma, Transitional Cell	-0.00396159660834683
DB00853	Temozolomide	DOID:8632	Sarcoma, Kaposi	-0.00408914402517424
DB00495	Zidovudine	DOID:8632	Sarcoma, Kaposi	-0.00419258418490087
DB10345	Dust	DOID:139	Papilloma	-0.00420633017733052
DB00795	Sulfasalazine	DOID:139	Papilloma	-0.00427002503820062
DB00171	Adenosine Triphosphate	DOID:4552	Carcinoma, Large Cell	-0.00427173082748111
DB03419	Uracil	DOID:139	Papilloma	-0.0043199424866438
DB01390	Sodium Bicarbonate	DOID:139	Papilloma	-0.00432549037434593
DB01229	Paclitaxel	DOID:4552	Carcinoma, Large Cell	-0.00433744080024012
DB08809	Dichloroacetic Acid	DOID:139	Papilloma	-0.00433830898994159
DB11091	Hydrogen Peroxide	DOID:139	Papilloma	-0.00434808322520808
DB12418	Saccharin	DOID:139	Papilloma	-0.00436366991295301
DB00290	Bleomycin	DOID:8632	Sarcoma, Kaposi	-0.00438528594987075
DB00515	Cisplatin	DOID:4552	Carcinoma, Large Cell	-0.00438694263792683
DB12298	5-hydroxymethylfurfural	DOID:139	Papilloma	-0.00444599505688781
DB06774	Capsaicin	DOID:139	Papilloma	-0.00450139612534683
DB00126	Ascorbic Acid	DOID:139	Papilloma	-0.00451400931577495
DB02994	Cacodylic Acid	DOID:139	Papilloma	-0.00453675948124554
DB06767	Ammonium Chloride	DOID:139	Papilloma	-0.00453779008996746
DB01132	Pioglitazone	DOID:139	Papilloma	-0.00464829164520864
DB00563	Methotrexate	DOID:2513	Carcinoma, Basal Cell	-0.0046645285539364
DB00361	Vinorelbine	DOID:4552	Carcinoma, Large Cell	-0.00470586826066977
DB00993	Azathioprine	DOID:2513	Carcinoma, Basal Cell	-0.0047681163724691
DB08828	HhAntag691	DOID:2513	Carcinoma, Basal Cell	-0.00478910028107271
DB01592	Iron	DOID:139	Papilloma	-0.00481659651042121
DB11616	pirarubicin	DOID:5485	Sarcoma, Synovial	-0.00481695667937454
DB04743	nimesulide	DOID:139	Papilloma	-0.00487811604361865
DB06510	muraglitazar	DOID:139	Papilloma	-0.0050008348828372
DB00812	Phenylbutazone	DOID:139	Papilloma	-0.00512944939928928
DB00515	Cisplatin	DOID:5485	Sarcoma, Synovial	-0.00515885458213616
DB09096	Benzoyl Peroxide	DOID:139	Papilloma	-0.00518667905862258
DB00437	Allopurinol	DOID:9119	Leukemia, Myeloid, Acute	-0.00645019840255201
DB00970	Dactinomycin	DOID:1967	Leiomyosarcoma	-0.00649000572124492
DB09110	Mesna	DOID:1967	Leiomyosarcoma	-0.00656840426925975
DB01248	Docetaxel	DOID:1967	Leiomyosarcoma	-0.00663415058481376
DB00635	Prednisone	DOID:1967	Leiomyosarcoma	-0.00665907795948484
DB01229	Paclitaxel	DOID:1967	Leiomyosarcoma	-0.00668782363758935
DB03843	Formaldehyde	DOID:1967	Leiomyosarcoma	-0.00669873021030098
DB00958	Carboplatin	DOID:1967	Leiomyosarcoma	-0.00671845602422194
DB00515	Cisplatin	DOID:1967	Leiomyosarcoma	-0.00673732547540751
DB01080	Vigabatrin	DOID:13515	Tuberous Sclerosis	-0.00718833445359324
DB00853	Temozolomide	DOID:3071	Gliosarcoma	-0.0082394776400585
DB06179	darinaparsin	DOID:9538	Multiple Myeloma	-0.00838868705799256
DB00262	Carmustine	DOID:3071	Gliosarcoma	-0.00861942915417102
DB04690	Camptothecin	DOID:3071	Gliosarcoma	-0.00864905151798978
DB00477	Chlorpromazine	DOID:3070	Glioma	-0.00930831020138156
DB00437	Allopurinol	DOID:1037	Leukemia, Lymphoid	-0.00999412643587561
DB02375	myricetin	DOID:3068	Glioblastoma	-0.0113770353557194
DB00437	Allopurinol	DOID:2671	Carcinoma, Transitional Cell	-0.0149982287171235
DB00336	Nitrofurazone	DOID:4440	Seminoma	-0.0155419304475417
DB01698	Rutin	DOID:9538	Multiple Myeloma	-0.0195026941274301
DB00338	Omeprazole	DOID:9206	Barrett Esophagus	-0.0273493991266365
DB06448	lonafarnib	DOID:9538	Multiple Myeloma	-0.0295314727089158
DB00884	Risedronic Acid	DOID:2645	Mesothelioma	-0.0311504507037321
DB05258	Interferon-alpha	DOID:8552	Leukemia, Myelogenous, Chronic, BCR-ABL Positive	-0.0329746826193202
DB00480	Lenalidomide	DOID:0060060	Lymphoma, Non-Hodgkin	-0.0355778809669276
DB00050	cetrorelix	DOID:9538	Multiple Myeloma	-0.0361904993869524
DB08868	Fingolimod Hydrochloride	DOID:8552	Leukemia, Myelogenous, Chronic, BCR-ABL Positive	-0.0378446727506565
DB03068	pyrimidin-2-one beta-ribofuranoside	DOID:9538	Multiple Myeloma	-0.0385733885676147
DB00480	Lenalidomide	DOID:707	Lymphoma, B-Cell	-0.0409909532470836
DB00480	Lenalidomide	DOID:9538	Multiple Myeloma	-0.0412932442825082
DB00446	Chloramphenicol	DOID:9119	Leukemia, Myeloid, Acute	-0.042110184542407
DB00421	Spironolactone	DOID:11612	Polycystic Ovary Syndrome	-0.0429437591568893
DB01759	kojic acid	DOID:3172	Adenoma	-0.044072404410924
DB01217	Anastrozole	DOID:299	Adenocarcinoma	-0.0487072368514851
DB14322	Coconut Oil	DOID:3172	Adenoma	-0.0493061112545463
DB00254	Doxycycline	DOID:0060058	Lymphoma	-0.0537674373415962
DB04865	Homoharringtonine	DOID:0060058	Lymphoma	-0.0585294547630946
DB00815	Sodium Dodecyl Sulfate	DOID:299	Adenocarcinoma	-0.0614039418964987
DB13911	Eosine I Bluish	DOID:715	Leukemia, T-Cell	-0.0653609558676871
DB01708	Dehydroepiandrosterone	DOID:299	Adenocarcinoma	-0.0707494298522897
DB01708	Dehydroepiandrosterone	DOID:11612	Polycystic Ovary Syndrome	-0.0719022208858371
DB01094	hesperetin	DOID:299	Adenocarcinoma	-0.0800325918332498
DB06641	perifosine	DOID:3068	Glioblastoma	-0.0821878112184444
DB14066	tetrandrine	DOID:9119	Leukemia, Myeloid, Acute	-0.0864603571157099
DB09199	netoglitazone	DOID:9538	Multiple Myeloma	-0.0882914284079701
DB00938	Salmeterol Xinafoate	DOID:4310	Smooth Muscle Tumor	-0.102335214907269
DB01017	Minocycline	DOID:3070	Glioma	-0.110865580104763
DB01017	Minocycline	DOID:139	Papilloma	-0.113063565217294
DB00422	Methylphenidate	DOID:687	Hepatoblastoma	-0.127235970972654
DB11617	Aclarubicin	DOID:9119	Leukemia, Myeloid, Acute	-0.131526444961821
DB00281	Lidocaine	DOID:0060060	Lymphoma, Non-Hodgkin	-0.140411884631449
DB00741	Hydrocortisone	DOID:8584	Burkitt Lymphoma	-0.150291126993407
DB00741	Hydrocortisone	DOID:3247	Rhabdomyosarcoma	-0.150623021519477
DB08633	O-(Chloroacetylcarbamoyl)fumagillol	DOID:2671	Carcinoma, Transitional Cell	-0.15139131596973
DB00741	Hydrocortisone	DOID:1040	Leukemia, Lymphocytic, Chronic, B-Cell	-0.155961511468382
DB13178	Inositol	DOID:11612	Polycystic Ovary Syndrome	-0.162765400725297
DB13178	Inositol	DOID:3172	Adenoma	-0.165172956318796
DB04868	4-methyl-N-(3-(4-methylimidazol-1-yl)-5-(trifluoromethyl)phenyl)-3-((4-pyridin-3-ylpyrimidin-2-yl)amino)benzamide	DOID:8552	Leukemia, Myelogenous, Chronic, BCR-ABL Positive	-0.175769263169988
DB06769	Bendamustine Hydrochloride	DOID:1037	Leukemia, Lymphoid	-0.180826642760037
DB06769	Bendamustine Hydrochloride	DOID:1040	Leukemia, Lymphocytic, Chronic, B-Cell	-0.185394209939945
DB08882	Linagliptin	DOID:5119	Ovarian Cysts	-0.216733667906597
DB00630	Alendronate	DOID:4305	Giant Cell Tumor of Bone	-0.240406688605157
