# Supplementary material for: DDCM: A Computational Strategy for Drug Repositioning Based on Support-Vector Regression Algorithm
Source: Int J Mol Sci. 2024 May 12;25(10):5267. doi: 10.3390/ijms25105267 (PMC11121335; doi:10.3390/ijms25105267)
Supplement: Supplementary file 1 [file ijms-25-05267-s001.zip › File S4/1_c04.588_CorScore/skin benign neoplasm_score.csv]

DrugBankID	DrugName	DOID	DiseaseName	score
0.0168365269015807	0.0276842059131864
DB04942	tamibarotene	DOID:9538	Multiple Myeloma	0.42962624095884
DB14545	hydrocortisone hemisuccinate	DOID:0060058	Lymphoma	0.348759241748939
DB00853	Temozolomide	DOID:3071	Gliosarcoma	0.348063143148669
DB00470	Dronabinol	DOID:3070	Glioma	0.346275328383783
DB00853	Temozolomide	DOID:8632	Sarcoma, Kaposi	0.342110347518358
DB00281	Lidocaine	DOID:0060060	Lymphoma, Non-Hodgkin	0.341663338828463
DB00853	Temozolomide	DOID:3181	Oligodendroglioma	0.338651647378561
DB00853	Temozolomide	DOID:3069	Astrocytoma	0.334126045302883
DB00853	Temozolomide	DOID:769	Neuroblastoma	0.332945689176507
DB00853	Temozolomide	DOID:3172	Adenoma	0.330930655419279
DB00853	Temozolomide	DOID:3068	Glioblastoma	0.328601107201126
DB00853	Temozolomide	DOID:3070	Glioma	0.327925945143387
DB02375	myricetin	DOID:3068	Glioblastoma	0.326572868231078
DB00853	Temozolomide	DOID:0050902	Medulloblastoma	0.321671859124673
DB09350	Piperonyl Butoxide	DOID:3172	Adenoma	0.312140603540855
DB11251	Tocopherols	DOID:2645	Mesothelioma	0.308221319521553
DB00815	Sodium Dodecyl Sulfate	DOID:299	Adenocarcinoma	0.303057686977836
DB06810	Plicamycin	DOID:3247	Rhabdomyosarcoma	0.300611606041115
DB01073	fludarabine	DOID:1037	Leukemia, Lymphoid	0.29346239100414
DB06412	Oxymetholone	DOID:9119	Leukemia, Myeloid, Acute	0.2914402486995
DB11135	Selenium	DOID:11612	Polycystic Ovary Syndrome	0.290724233144005
DB01073	fludarabine	DOID:1040	Leukemia, Lymphocytic, Chronic, B-Cell	0.290341006390037
DB06412	Oxymetholone	DOID:9538	Multiple Myeloma	0.288223064378477
DB01073	fludarabine	DOID:9119	Leukemia, Myeloid, Acute	0.285945360801256
DB11135	Selenium	DOID:2645	Mesothelioma	0.280003548677983
DB01268	Sunitinib	DOID:9253	Gastrointestinal Stromal Tumors	0.279866059545909
DB02901	Dihydrotestosterone	DOID:11612	Polycystic Ovary Syndrome	0.277053015098089
DB00213	Pantoprazole	DOID:9206	Barrett Esophagus	0.271698425388403
DB01268	Sunitinib	DOID:169	Neuroendocrine Tumors	0.262047781635124
DB04106	fotemustine	DOID:3068	Glioblastoma	0.258626666495575
DB04106	fotemustine	DOID:3070	Glioma	0.257951504438056
DB08868	Fingolimod Hydrochloride	DOID:8552	Leukemia, Myelogenous, Chronic, BCR-ABL Positive	0.256358214643712
DB00352	Thioguanine	DOID:1037	Leukemia, Lymphoid	0.25544461963285
DB00352	Thioguanine	DOID:9119	Leukemia, Myeloid, Acute	0.247927589430057
DB06287	temsirolimus	DOID:3068	Glioblastoma	0.242840901311971
DB13014	hypericin	DOID:3068	Glioblastoma	0.237307328987101
DB06287	temsirolimus	DOID:13515	Tuberous Sclerosis	0.236279779213055
DB06287	temsirolimus	DOID:2645	Mesothelioma	0.234786547631752
DB01708	Dehydroepiandrosterone	DOID:11612	Polycystic Ovary Syndrome	0.233276691924778
DB00694	Daunorubicin	DOID:1618	Fibroadenoma	0.232841207434778
DB00904	Ondansetron	DOID:171	Neuroectodermal Tumors	0.231580657615291
DB00681	Amphotericin B	DOID:3068	Glioblastoma	0.229986477420621
DB01708	Dehydroepiandrosterone	DOID:299	Adenocarcinoma	0.22614702737714
DB00694	Daunorubicin	DOID:8584	Burkitt Lymphoma	0.225441257194206
DB01179	Podophyllotoxin	DOID:2671	Carcinoma, Transitional Cell	0.22273307038017
DB00694	Daunorubicin	DOID:299	Adenocarcinoma	0.221371804378566
DB00694	Daunorubicin	DOID:0060060	Lymphoma, Non-Hodgkin	0.220846132673766
DB00694	Daunorubicin	DOID:9119	Leukemia, Myeloid, Acute	0.220171874443214
DB00742	Mannitol	DOID:3070	Glioma	0.216358800722216
DB00480	Lenalidomide	DOID:707	Lymphoma, B-Cell	0.206673632508292
DB00422	Methylphenidate	DOID:687	Hepatoblastoma	0.205693126965191
DB03068	pyrimidin-2-one beta-ribofuranoside	DOID:9538	Multiple Myeloma	0.205230403550714
DB06757	Manganese	DOID:3068	Glioblastoma	0.201897710625508
DB00480	Lenalidomide	DOID:0060060	Lymphoma, Non-Hodgkin	0.198670464659401
DB08633	O-(Chloroacetylcarbamoyl)fumagillol	DOID:2671	Carcinoma, Transitional Cell	0.195962838620384
DB00480	Lenalidomide	DOID:9538	Multiple Myeloma	0.194779022107126
DB12948	3,4-dihydroxybenzohydroxamic acid	DOID:3071	Gliosarcoma	0.186163635713188
DB00890	Dienestrol	DOID:299	Adenocarcinoma	0.185488748339306
DB04815	Clioquinol	DOID:9119	Leukemia, Myeloid, Acute	0.181519438225089
DB01177	Idarubicin	DOID:0060060	Lymphoma, Non-Hodgkin	0.181111693521424
DB01177	Idarubicin	DOID:0060058	Lymphoma	0.181076453136079
DB01177	Idarubicin	DOID:9119	Leukemia, Myeloid, Acute	0.180437435290472
DB01177	Idarubicin	DOID:9538	Multiple Myeloma	0.177220250969335
DB05220	MLN 8237	DOID:769	Neuroblastoma	0.172088868691303
DB12948	3,4-dihydroxybenzohydroxamic acid	DOID:3070	Glioma	0.166026437708992
DB13911	Eosine I Bluish	DOID:715	Leukemia, T-Cell	0.163763187863096
DB00143	Glutathione	DOID:11612	Polycystic Ovary Syndrome	0.161125984842196
DB12948	3,4-dihydroxybenzohydroxamic acid	DOID:0050902	Medulloblastoma	0.159772351690219
DB02424	geldanamycin	DOID:3068	Glioblastoma	0.157750008792127
DB00564	Carbamazepine	DOID:1040	Leukemia, Lymphocytic, Chronic, B-Cell	0.155948423933418
DB03057	Malondialdehyde	DOID:11612	Polycystic Ovary Syndrome	0.155704860013581
DB01080	Vigabatrin	DOID:13515	Tuberous Sclerosis	0.153492308652506
DB00564	Carbamazepine	DOID:0060058	Lymphoma	0.152191796191157
DB01188	Ciclopirox	DOID:3247	Rhabdomyosarcoma	0.148872359441468
DB03057	Malondialdehyde	DOID:8552	Leukemia, Myelogenous, Chronic, BCR-ABL Positive	0.144474060096422
DB11175	picolinic acid	DOID:3172	Adenoma	0.141901947037886
DB11648	afuresertib	DOID:0060060	Lymphoma, Non-Hodgkin	0.141762161929764
DB01188	Ciclopirox	DOID:299	Adenocarcinoma	0.141188850518129
DB01188	Ciclopirox	DOID:9119	Leukemia, Myeloid, Acute	0.139988920583339
DB11648	afuresertib	DOID:9538	Multiple Myeloma	0.137870719377621
DB11648	afuresertib	DOID:8543	Hodgkin Disease	0.136938931744159
DB00338	Omeprazole	DOID:9206	Barrett Esophagus	0.136216622579527
DB00443	Betamethasone	DOID:255	Hemangioma	0.135955936520513
DB01100	Pimozide	DOID:299	Adenocarcinoma	0.132870121489362
DB11919	O(6)-benzylguanine	DOID:3070	Glioma	0.126370389518439
DB04258	seocalcitol	DOID:3070	Glioma	0.126020467402815
DB06728	aniline	DOID:4235	Sarcoma	0.125453684017805
DB00884	Risedronic Acid	DOID:2645	Mesothelioma	0.122959942644678
DB06448	lonafarnib	DOID:9538	Multiple Myeloma	0.11925304874909
DB04944	acadesine	DOID:1040	Leukemia, Lymphocytic, Chronic, B-Cell	0.117913555957965
DB00624	Testosterone	DOID:11612	Polycystic Ovary Syndrome	0.117317336153477
DB02656	2-(4-morpholinyl)-8-phenyl-4H-1-benzopyran-4-one	DOID:3070	Glioma	0.116252266032009
DB00624	Testosterone	DOID:3068	Glioblastoma	0.114651005367773
DB00435	Nitric Oxide	DOID:299	Adenocarcinoma	0.113164544888172
DB00435	Nitric Oxide	DOID:0060058	Lymphoma	0.112603632798792
DB00134	Methionine	DOID:3070	Glioma	0.112601594583906
DB00624	Testosterone	DOID:299	Adenocarcinoma	0.110187671604657
DB00624	Testosterone	DOID:0060060	Lymphoma, Non-Hodgkin	0.109661999899972
DB01033	Mercaptopurine	DOID:1037	Leukemia, Lymphoid	0.105490920506585
DB01254	Dasatinib	DOID:8552	Leukemia, Myelogenous, Chronic, BCR-ABL Positive	0.10438867987006
DB01033	Mercaptopurine	DOID:9119	Leukemia, Myeloid, Acute	0.0979738903037724
DB01357	Mestranol	DOID:3172	Adenoma	0.0952860663497777
DB11890	Cilengitide	DOID:3068	Glioblastoma	0.0925026156492821
DB05260	gallium nitrate	DOID:0060060	Lymphoma, Non-Hodgkin	0.0885093410695948
DB06176	romidepsin	DOID:2671	Carcinoma, Transitional Cell	0.0879812196008796
DB12802	picropodophyllin	DOID:9538	Multiple Myeloma	0.0870625940952337
DB00477	Chlorpromazine	DOID:3070	Glioma	0.0863688561384677
DB00947	Fulvestrant	DOID:769	Neuroblastoma	0.083673050621173
DB01394	Colchicine	DOID:9538	Multiple Myeloma	0.0826997669149286
DB01698	Rutin	DOID:9538	Multiple Myeloma	0.0808718163137073
DB01759	kojic acid	DOID:3172	Adenoma	0.0790060602452829
DB00772	Malathion	DOID:0060060	Lymphoma, Non-Hodgkin	0.0766649740417041
DB01211	Clarithromycin	DOID:9538	Multiple Myeloma	0.0762452544834165
DB01017	Minocycline	DOID:139	Papilloma	0.0747236089955521
DB00446	Chloramphenicol	DOID:9119	Leukemia, Myeloid, Acute	0.0746778709013441
DB06176	romidepsin	DOID:0060061	Lymphoma, T-Cell, Cutaneous	0.0737771640642098
DB11467	Thiostrepton	DOID:9538	Multiple Myeloma	0.0718223713773714
DB06536	tesaglitazar	DOID:3355	Fibrosarcoma	0.0693402825387384
DB01017	Minocycline	DOID:3070	Glioma	0.0670403797011392
DB01094	hesperetin	DOID:299	Adenocarcinoma	0.0665352631901566
DB00282	Pamidronate	DOID:4305	Giant Cell Tumor of Bone	0.0658082060696568
DB06536	tesaglitazar	DOID:255	Hemangioma	0.0645829836623422
DB04571	Trioxsalen	DOID:8691	Mycosis Fungoides	0.0644834603327451
DB00282	Pamidronate	DOID:9538	Multiple Myeloma	0.0555608946577102
DB14066	tetrandrine	DOID:9119	Leukemia, Myeloid, Acute	0.0551513502369517
DB00909	Zonisamide	DOID:9538	Multiple Myeloma	0.0495308094624647
DB06174	Noscapine	DOID:715	Leukemia, T-Cell	0.0482456520553718
DB00014	Goserelin	DOID:127	Choroid Neoplasms	0.0478338138081236
DB13964	Peanut Oil	DOID:3172	Adenoma	0.0477587717952648
DB06809	plerixafor octahydrochloride	DOID:3068	Glioblastoma	0.0449047587280791
DB06174	Noscapine	DOID:3070	Glioma	0.042955223746527
DB04066	trans-3-(4'-hydroxyphenyl)-2-propenoic acid	DOID:299	Adenocarcinoma	0.0400835377493738
DB00724	Imiquimod	DOID:255	Hemangioma	0.0378853053482711
DB00724	Imiquimod	DOID:2513	Carcinoma, Basal Cell	0.0368581188102642
DB00724	Imiquimod	DOID:8632	Sarcoma, Kaposi	0.0353139722753209
DB00254	Doxycycline	DOID:0060058	Lymphoma	0.0352099678399973
DB01138	Sulfinpyrazone	DOID:9538	Multiple Myeloma	0.0347662420230857
DB01582	Sulfamethazine	DOID:3172	Adenoma	0.0331438208197821
DB09199	netoglitazone	DOID:9538	Multiple Myeloma	0.0310566001014754
DB00571	Propranolol	DOID:255	Hemangioma	0.0303421404266906
DB11663	2-(1H-indazol-4-yl)-6-(4-methanesulfonylpiperazin-1-ylmethyl)-4-morpholin-4-ylthieno(3,2-d)pyrimidine	DOID:3247	Rhabdomyosarcoma	0.0287735617010075
DB11663	2-(1H-indazol-4-yl)-6-(4-methanesulfonylpiperazin-1-ylmethyl)-4-morpholin-4-ylthieno(3,2-d)pyrimidine	DOID:707	Lymphoma, B-Cell	0.0285675489213862
DB00531	Cyclophosphamide	DOID:3308	Carcinoma, Embryonal	0.0274441104238015
DB00290	Bleomycin	DOID:3308	Carcinoma, Embryonal	0.0273401563033147
DB00570	Vinblastine	DOID:3308	Carcinoma, Embryonal	0.0272929859804456
DB12874	quizartinib	DOID:9119	Leukemia, Myeloid, Acute	0.027091179713765
DB07706	2-hydroxyestradiol	DOID:299	Adenocarcinoma	0.0263868227135962
DB00746	Deferoxamine	DOID:9119	Leukemia, Myeloid, Acute	0.0256990533424364
DB00437	Allopurinol	DOID:1037	Leukemia, Lymphoid	0.024751417299284
DB06641	perifosine	DOID:3068	Glioblastoma	0.023990800750952
DB00050	cetrorelix	DOID:9538	Multiple Myeloma	0.0238072579927174
DB11663	2-(1H-indazol-4-yl)-6-(4-methanesulfonylpiperazin-1-ylmethyl)-4-morpholin-4-ylthieno(3,2-d)pyrimidine	DOID:9253	Gastrointestinal Stromal Tumors	0.0236247236343406
DB01700	AICA ribonucleotide	DOID:3068	Glioblastoma	0.0231884548865906
DB01234	Dexamethasone	DOID:3355	Fibrosarcoma	0.0228882693624868
DB12662	naveglitazar	DOID:3355	Fibrosarcoma	0.0228294263819449
DB00328	Indomethacin	DOID:3355	Fibrosarcoma	0.0227204108193309
DB01169	Arsenic Trioxide	DOID:3355	Fibrosarcoma	0.0226578949548813
DB00515	Cisplatin	DOID:3355	Fibrosarcoma	0.0226019947579424
DB14322	Coconut Oil	DOID:3172	Adenoma	0.0220711748520655
DB00531	Cyclophosphamide	DOID:3071	Gliosarcoma	0.0214766213756555
DB00437	Allopurinol	DOID:2671	Carcinoma, Transitional Cell	0.0213350640246553
DB00448	Lansoprazole	DOID:9206	Barrett Esophagus	0.0209518219980971
DB04690	Camptothecin	DOID:3071	Gliosarcoma	0.020806586276456
DB11663	2-(1H-indazol-4-yl)-6-(4-methanesulfonylpiperazin-1-ylmethyl)-4-morpholin-4-ylthieno(3,2-d)pyrimidine	DOID:0060058	Lymphoma	0.0205291406876345
DB00636	Clofibrate	DOID:3507	Dermatofibrosarcoma	0.0193243740614857
DB01356	Lithium	DOID:255	Hemangioma	0.0191633745480065
DB00428	Streptozocin	DOID:5485	Sarcoma, Synovial	0.0187173732230999
DB00773	Etoposide	DOID:5485	Sarcoma, Synovial	0.0187146499792686
DB11616	pirarubicin	DOID:5485	Sarcoma, Synovial	0.0184956444226437
DB00515	Cisplatin	DOID:5485	Sarcoma, Synovial	0.0182742444152566
DB00860	Prednisolone	DOID:255	Hemangioma	0.0182313535725818
DB00635	Prednisone	DOID:255	Hemangioma	0.0182015745760385
DB01181	Ifosfamide	DOID:5485	Sarcoma, Synovial	0.0180745507840932
DB00898	Ethanol	DOID:255	Hemangioma	0.0180365819295421
DB00993	Azathioprine	DOID:255	Hemangioma	0.0179160160941041
DB00437	Allopurinol	DOID:0060060	Lymphoma, Non-Hodgkin	0.0179086453270958
DB08804	Nandrolone Decanoate	DOID:255	Hemangioma	0.017565457087345
DB00313	Valproic Acid	DOID:255	Hemangioma	0.017517270950054
DB00780	Phenelzine	DOID:255	Hemangioma	0.0174634140830346
DB05258	Interferon-alpha	DOID:8552	Leukemia, Myelogenous, Chronic, BCR-ABL Positive	0.0173111565370199
DB00437	Allopurinol	DOID:9119	Leukemia, Myeloid, Acute	0.0172343870968852
DB00993	Azathioprine	DOID:2513	Carcinoma, Basal Cell	0.0168888295561167
DB04365	Arecoline	DOID:2513	Carcinoma, Basal Cell	0.0168580144642164
DB11663	2-(1H-indazol-4-yl)-6-(4-methanesulfonylpiperazin-1-ylmethyl)-4-morpholin-4-ylthieno(3,2-d)pyrimidine	DOID:9538	Multiple Myeloma	0.0166729385195168
DB00970	Dactinomycin	DOID:1967	Leiomyosarcoma	0.016663609405202
DB00773	Etoposide	DOID:1967	Leiomyosarcoma	0.0166279338519882
DB00635	Prednisone	DOID:1967	Leiomyosarcoma	0.0165444069848284
DB00531	Cyclophosphamide	DOID:1967	Leiomyosarcoma	0.0164379912267261
DB00958	Carboplatin	DOID:1967	Leiomyosarcoma	0.0163642219314102
DB00945	Aspirin	DOID:1967	Leiomyosarcoma	0.0163596749704585
DB08828	HhAntag691	DOID:2513	Carcinoma, Basal Cell	0.0162994165732007
DB03843	Formaldehyde	DOID:1967	Leiomyosarcoma	0.0162063245470765
DB00515	Cisplatin	DOID:1967	Leiomyosarcoma	0.0161875282895448
DB00603	Medroxyprogesterone Acetate	DOID:3319	Lymphangioleiomyomatosis	0.0161280002526023
DB00309	Vindesine	DOID:1967	Leiomyosarcoma	0.0160965281990986
DB01181	Ifosfamide	DOID:1967	Leiomyosarcoma	0.015987834657518
DB00855	Aminolevulinic Acid	DOID:8691	Mycosis Fungoides	0.0159146247857105
DB09110	Mesna	DOID:1967	Leiomyosarcoma	0.0158987697132116
DB00531	Cyclophosphamide	DOID:4552	Carcinoma, Large Cell	0.0158064365430082
DB00441	gemcitabine	DOID:4552	Carcinoma, Large Cell	0.0157682438075771
DB00171	Adenosine Triphosphate	DOID:4552	Carcinoma, Large Cell	0.0157639501882858
DB00361	Vinorelbine	DOID:4552	Carcinoma, Large Cell	0.0156668677127525
DB00515	Cisplatin	DOID:4552	Carcinoma, Large Cell	0.0155559736048978
DB01041	Thalidomide	DOID:8632	Sarcoma, Kaposi	0.0154853964109332
DB00290	Bleomycin	DOID:8632	Sarcoma, Kaposi	0.0154198716238454
DB00570	Vinblastine	DOID:8632	Sarcoma, Kaposi	0.0153727013032626
DB01181	Ifosfamide	DOID:4552	Carcinoma, Large Cell	0.0153562799739475
DB01041	Thalidomide	DOID:5151	Neurofibroma, Plexiform	0.0152152473795482
DB08901	ponatinib	DOID:9119	Leukemia, Myeloid, Acute	0.0145798513217013
DB00196	Fluconazole	DOID:3068	Glioblastoma	0.0145725610421182
DB01168	Procarbazine	DOID:5241	Hemangioblastoma	0.0144502320342851
DB00437	Allopurinol	DOID:8552	Leukemia, Myelogenous, Chronic, BCR-ABL Positive	0.0143331816637147
DB11094	Vitamin D	DOID:2512	Basal Cell Nevus Syndrome	0.0142803382252186
DB08828	HhAntag691	DOID:2512	Basal Cell Nevus Syndrome	0.0136569783922081
DB00938	Salmeterol Xinafoate	DOID:4310	Smooth Muscle Tumor	0.01336793721586
DB04572	Thiotepa	DOID:3181	Oligodendroglioma	0.0120794807945533
DB00762	Irinotecan	DOID:3181	Oligodendroglioma	0.0119510423964353
DB01006	Letrozole	DOID:5119	Ovarian Cysts	0.0118656350113245
DB08901	ponatinib	DOID:8552	Leukemia, Myelogenous, Chronic, BCR-ABL Positive	0.0116786458892786
DB12881	indole-3-carbinol	DOID:5119	Ovarian Cysts	0.011616743093106
DB00675	Tamoxifen	DOID:5119	Ovarian Cysts	0.0115878098334672
DB01168	Procarbazine	DOID:3181	Oligodendroglioma	0.0115676659042192
DB01206	Lomustine	DOID:3181	Oligodendroglioma	0.011404909733386
DB00396	Progesterone	DOID:5119	Ovarian Cysts	0.0113879145842162
DB00783	Estradiol	DOID:5119	Ovarian Cysts	0.0113511218464797
DB01181	Ifosfamide	DOID:3192	Neurilemmoma	0.0106783756065425
DB08059	Wortmannin	DOID:299	Adenocarcinoma	0.0103388499110054
DB00126	Ascorbic Acid	DOID:139	Papilloma	0.00904873307761171
DB00531	Cyclophosphamide	DOID:139	Papilloma	0.00902265266676387
DB00987	Cytarabine	DOID:8864	Leukemia, Monocytic, Acute	0.00886796430492857
DB04365	Arecoline	DOID:139	Papilloma	0.00881269485053231
DB06767	Ammonium Chloride	DOID:139	Papilloma	0.00881204368677117
DB00531	Cyclophosphamide	DOID:4236	Carcinosarcoma	0.00875860996901849
DB01169	Arsenic Trioxide	DOID:8864	Leukemia, Monocytic, Acute	0.00874477893173413
DB01483	Barbital	DOID:139	Papilloma	0.00873848516274682
DB12418	Saccharin	DOID:139	Papilloma	0.00870177655841502
DB00795	Sulfasalazine	DOID:139	Papilloma	0.00861400808102601
DB01132	Pioglitazone	DOID:139	Papilloma	0.0085658264860367
DB00812	Phenylbutazone	DOID:139	Papilloma	0.00847041155064047
DB00313	Valproic Acid	DOID:1618	Fibroadenoma	0.00844276685477911
DB06510	muraglitazar	DOID:139	Papilloma	0.00838230316198078
DB01390	Sodium Bicarbonate	DOID:139	Papilloma	0.00829824767759417
DB00661	Verapamil	DOID:687	Hepatoblastoma	0.00824371334613509
DB03419	Uracil	DOID:139	Papilloma	0.0082403610916522
DB00773	Etoposide	DOID:3069	Astrocytoma	0.00772946615671515
DB00252	Phenytoin	DOID:687	Hepatoblastoma	0.00761046421048732
DB13323	Trichloroethylene	DOID:3069	Astrocytoma	0.0073841185978452
DB00515	Cisplatin	DOID:3069	Astrocytoma	0.00728906059326632
DB00544	Fluorouracil	DOID:687	Hepatoblastoma	0.00719584583845005
DB00842	Oxazepam	DOID:687	Hepatoblastoma	0.00709703071783023
DB01168	Procarbazine	DOID:3069	Astrocytoma	0.0070420638287421
DB01174	Phenobarbital	DOID:687	Hepatoblastoma	0.00699932604896673
DB00515	Cisplatin	DOID:687	Hepatoblastoma	0.00693384459900485
DB01206	Lomustine	DOID:3069	Astrocytoma	0.006879307657554
DB00252	Phenytoin	DOID:769	Neuroblastoma	0.00678532407950776
DB09153	Sodium Chloride	DOID:899	Cervical Intraepithelial Neoplasia	0.00676478525910333
DB00531	Cyclophosphamide	DOID:715	Leukemia, T-Cell	0.00662985168048529
DB00987	Cytarabine	DOID:715	Leukemia, T-Cell	0.00655847431348704
DB00773	Etoposide	DOID:769	Neuroblastoma	0.00654911003184004
DB00586	Diclofenac	DOID:769	Neuroblastoma	0.00651557590880429
DB01262	Decitabine	DOID:769	Neuroblastoma	0.00645174998186242
DB01169	Arsenic Trioxide	DOID:715	Leukemia, T-Cell	0.0064352889394506
DB04572	Thiotepa	DOID:769	Neuroblastoma	0.0063735225927422
DB00531	Cyclophosphamide	DOID:769	Neuroblastoma	0.00635916740590474
DB01008	Busulfan	DOID:769	Neuroblastoma	0.00630448593938197
DB00958	Carboplatin	DOID:769	Neuroblastoma	0.00628539810992805
DB00482	Celecoxib	DOID:769	Neuroblastoma	0.00625392320336608
DB00762	Irinotecan	DOID:769	Neuroblastoma	0.00624508419645657
DB00641	Simvastatin	DOID:707	Lymphoma, B-Cell	0.00619835497169312
DB00188	Bortezomib	DOID:769	Neuroblastoma	0.00619054505176457
DB01169	Arsenic Trioxide	DOID:769	Neuroblastoma	0.00616460466580086
DB00773	Etoposide	DOID:4440	Seminoma	0.00611290377147426
DB00515	Cisplatin	DOID:769	Neuroblastoma	0.0061087044679116
DB08865	Crizotinib	DOID:769	Neuroblastoma	0.00604343223295771
DB00336	Nitrofurazone	DOID:4440	Seminoma	0.0060190247463268
DB00309	Vindesine	DOID:769	Neuroblastoma	0.00601770437762798
DB01030	Topotecan	DOID:769	Neuroblastoma	0.00598588240774482
DB12257	Platinum	DOID:769	Neuroblastoma	0.00594796312257521
DB01181	Ifosfamide	DOID:769	Neuroblastoma	0.00590901083676058
DB00328	Indomethacin	DOID:350	Dermatofibrosarcoma	0.00586384218066875
DB00641	Simvastatin	DOID:11612	Polycystic Ovary Syndrome	0.00585052337597496
DB09110	Mesna	DOID:769	Neuroblastoma	0.0058199458925126
DB00741	Hydrocortisone	DOID:3247	Rhabdomyosarcoma	0.00563397976526296
DB00970	Dactinomycin	DOID:3247	Rhabdomyosarcoma	0.00546037876920628
DB00773	Etoposide	DOID:3247	Rhabdomyosarcoma	0.00542470321711512
DB00499	Flutamide	DOID:11612	Polycystic Ovary Syndrome	0.00540800410258661
DB00688	Mycophenolic Acid	DOID:707	Lymphoma, B-Cell	0.00539920450635982
DB00175	Pravastatin	DOID:3172	Adenoma	0.00538176099365621
DB01262	Decitabine	DOID:3247	Rhabdomyosarcoma	0.00532734316578036
DB00531	Cyclophosphamide	DOID:3247	Rhabdomyosarcoma	0.00523476058995946
DB00773	Etoposide	DOID:707	Lymphoma, B-Cell	0.00521869043692184
DB00860	Prednisolone	DOID:707	Lymphoma, B-Cell	0.00516494256420401
DB00987	Cytarabine	DOID:3247	Rhabdomyosarcoma	0.00516338322267877
DB00635	Prednisone	DOID:707	Lymphoma, B-Cell	0.0051351635683357
DB00762	Irinotecan	DOID:3247	Rhabdomyosarcoma	0.00512067738131243
DB02546	Vorinostat	DOID:707	Lymphoma, B-Cell	0.0051033209791818
DB04839	Cyproterone Acetate	DOID:11612	Polycystic Ovary Syndrome	0.00508995497869229
DB00570	Vinblastine	DOID:3247	Rhabdomyosarcoma	0.00508363614736744
DB00783	Estradiol	DOID:3247	Rhabdomyosarcoma	0.00507759050046168
DB00188	Bortezomib	DOID:3247	Rhabdomyosarcoma	0.00506613823655293
DB01006	Letrozole	DOID:11612	Polycystic Ovary Syndrome	0.0050382592901748
DB00531	Cyclophosphamide	DOID:707	Lymphoma, B-Cell	0.00502874781120148
DB00531	Cyclophosphamide	DOID:3347	Neoplasms, Bone Tissue	0.00498724395725496
DB00515	Cisplatin	DOID:3247	Rhabdomyosarcoma	0.00498429765325774
DB01008	Busulfan	DOID:707	Lymphoma, B-Cell	0.00497406634238366
DB00987	Cytarabine	DOID:707	Lymphoma, B-Cell	0.00495737044328486
DB03496	alvocidib	DOID:707	Lymphoma, B-Cell	0.00493858515860417
DB00188	Bortezomib	DOID:707	Lymphoma, B-Cell	0.0048601254563934
DB00993	Azathioprine	DOID:707	Lymphoma, B-Cell	0.00484960508829495
DB00412	Rosiglitazone	DOID:11612	Polycystic Ovary Syndrome	0.00483892908544696
DB01083	Orlistat	DOID:11612	Polycystic Ovary Syndrome	0.0048037545063238
DB14574	Cobalt	DOID:3247	Rhabdomyosarcoma	0.00479643285392121
DB01181	Ifosfamide	DOID:3247	Rhabdomyosarcoma	0.00478460402087393
DB01593	Zinc	DOID:11612	Polycystic Ovary Syndrome	0.00477364293259512
DB13178	Inositol	DOID:11612	Polycystic Ovary Syndrome	0.00474468259842169
DB00126	Ascorbic Acid	DOID:11612	Polycystic Ovary Syndrome	0.00470699662374656
DB00331	Metformin	DOID:11612	Polycystic Ovary Syndrome	0.00469717984918887
DB09110	Mesna	DOID:3247	Rhabdomyosarcoma	0.0046955390768673
DB00313	Valproic Acid	DOID:3247	Rhabdomyosarcoma	0.00465687272242547
DB01204	Mitoxantrone	DOID:3247	Rhabdomyosarcoma	0.0045949811167894
DB00158	Folic Acid	DOID:11612	Polycystic Ovary Syndrome	0.00458239663238373
DB01181	Ifosfamide	DOID:707	Lymphoma, B-Cell	0.00457859124111408
DB00396	Progesterone	DOID:11612	Polycystic Ovary Syndrome	0.0045605388622441
DB00882	Clomiphene	DOID:11612	Polycystic Ovary Syndrome	0.00454485699546385
DB00763	Methimazole	DOID:3172	Adenoma	0.00454093823862749
DB03733	ethylene dichloride	DOID:3172	Adenoma	0.00453436497615094
DB01168	Procarbazine	DOID:707	Lymphoma, B-Cell	0.00453128810820651
DB00783	Estradiol	DOID:11612	Polycystic Ovary Syndrome	0.00452374612511335
DB02546	Vorinostat	DOID:3246	Rhabdomyosarcoma, Embryonal	0.00447858299115537
DB01065	Melatonin	DOID:3172	Adenoma	0.00442361476634438
DB13178	Inositol	DOID:3172	Adenoma	0.00440790003246931
DB00104	Octreotide	DOID:3172	Adenoma	0.00438749933466091
DB01234	Dexamethasone	DOID:3172	Adenoma	0.00437994531557599
DB04930	Permethrin	DOID:3172	Adenoma	0.00434254614023004
DB09276	Gold Sodium Thiomalate	DOID:3172	Adenoma	0.00433649111753524
DB00603	Medroxyprogesterone Acetate	DOID:3172	Adenoma	0.00429874296291359
DB00898	Ethanol	DOID:3172	Adenoma	0.00428555675905677
DB01200	Bromocriptine	DOID:3172	Adenoma	0.00427553704185506
DB00977	Ethinyl Estradiol	DOID:11612	Polycystic Ovary Syndrome	0.00427257946979935
DB00945	Aspirin	DOID:3172	Adenoma	0.00426581739029323
DB00842	Oxazepam	DOID:3172	Adenoma	0.00425685682875736
DB00158	Folic Acid	DOID:3172	Adenoma	0.00424561406464612
DB00188	Bortezomib	DOID:3246	Rhabdomyosarcoma, Embryonal	0.00423538746694944
DB00605	Sulindac	DOID:3172	Adenoma	0.00421902453334937
DB00328	Indomethacin	DOID:3172	Adenoma	0.00421208677094036
DB00806	Pentoxifylline	DOID:1037	Leukemia, Lymphoid	0.00418004590116254
DB01174	Phenobarbital	DOID:3172	Adenoma	0.00415915216021005
DB00945	Aspirin	DOID:349	Carcinoma, Signet Ring Cell	0.00415571680638287
DB00501	Cimetidine	DOID:349	Carcinoma, Signet Ring Cell	0.00413111145980131
DB03843	Formaldehyde	DOID:3172	Adenoma	0.00411246696784211
DB00313	Valproic Acid	DOID:11612	Polycystic Ovary Syndrome	0.00410302834659219
DB00995	Auranofin	DOID:3172	Adenoma	0.00409358522976326
DB01393	Bezafibrate	DOID:11612	Polycystic Ovary Syndrome	0.00408705425043081
DB00554	Piroxicam	DOID:3172	Adenoma	0.00407651982920391
DB11082	Coal Tar	DOID:3172	Adenoma	0.00404630651977893
DB14513	Magnesium	DOID:3172	Adenoma	0.00400791847414154
DB00635	Prednisone	DOID:1037	Leukemia, Lymphoid	0.00397476769050335
DB00126	Ascorbic Acid	DOID:1037	Leukemia, Lymphoid	0.0038944323430055
DB00277	Theophylline	DOID:1037	Leukemia, Lymphoid	0.00388347119109582
DB04572	Thiotepa	DOID:1037	Leukemia, Lymphoid	0.00388270712134257
DB00531	Cyclophosphamide	DOID:1037	Leukemia, Lymphoid	0.00386835193262307
DB00927	Famotidine	DOID:3172	Adenoma	0.00380670647429397
DB00987	Cytarabine	DOID:1037	Leukemia, Lymphoid	0.00379697456622523
DB03496	alvocidib	DOID:1037	Leukemia, Lymphoid	0.00377818928095479
DB08895	tofacitinib	DOID:3172	Adenoma	0.00376062754612043
DB01393	Bezafibrate	DOID:3172	Adenoma	0.00375027168247292
DB00780	Phenelzine	DOID:3172	Adenoma	0.00371238891249996
DB06510	muraglitazar	DOID:3172	Adenoma	0.00370378414205667
DB01406	Danazol	DOID:3172	Adenoma	0.00368958657964029
DB01169	Arsenic Trioxide	DOID:1037	Leukemia, Lymphoid	0.00367378919388876
DB00996	Gabapentin	DOID:3172	Adenoma	0.00362523558004861
DB00515	Cisplatin	DOID:1037	Leukemia, Lymphoid	0.00361788899593733
DB00630	Alendronate	DOID:4305	Giant Cell Tumor of Bone	0.00357785111767654
DB00291	Chlorambucil	DOID:1037	Leukemia, Lymphoid	0.00354184416299468
DB11152	Trichloroacetic Acid	DOID:3172	Adenoma	0.00353830360085254
DB04630	Aldosterone	DOID:3172	Adenoma	0.00348927071037224
DB01204	Mitoxantrone	DOID:1037	Leukemia, Lymphoid	0.0032285724596786
DB04690	Camptothecin	DOID:1037	Leukemia, Lymphoid	0.00319831683428511
DB00399	Zoledronic Acid	DOID:4305	Giant Cell Tumor of Bone	0.00315797349137696
DB00594	Amiloride	DOID:2671	Carcinoma, Transitional Cell	0.00314144581225655
DB00608	Chloroquine	DOID:3068	Glioblastoma	0.00310089887265157
DB09053	PCI 32765	DOID:1037	Leukemia, Lymphoid	0.00292685792023199
DB00641	Simvastatin	DOID:3070	Glioma	0.00250903053260813
DB00220	Nelfinavir	DOID:3962	Adenocarcinoma, Follicular	0.00233887171763385
DB00970	Dactinomycin	DOID:3068	Glioblastoma	0.00224020360709858
DB00444	Teniposide	DOID:3068	Glioblastoma	0.00209765753063955
DB01645	Genistein	DOID:3068	Glioblastoma	0.00208680772308405
DB13069	Nimustine	DOID:3068	Glioblastoma	0.00208090211151095
DB00305	Mitomycin	DOID:3068	Glioblastoma	0.00205050280260437
DB01234	Dexamethasone	DOID:3068	Glioblastoma	0.00205039709736958
DB00741	Hydrocortisone	DOID:8584	Burkitt Lymphoma	0.00201992365819663
DB01041	Thalidomide	DOID:3068	Glioblastoma	0.00197615609371198
DB00958	Carboplatin	DOID:3068	Glioblastoma	0.00194081613315049
DB00945	Aspirin	DOID:3068	Glioblastoma	0.00193626917196425
DB00762	Irinotecan	DOID:3068	Glioblastoma	0.00190050222011066
DB00328	Indomethacin	DOID:3068	Glioblastoma	0.00188253855227564
DB05424	Canertinib	DOID:3068	Glioblastoma	0.00187638210853507
DB00188	Bortezomib	DOID:3068	Glioblastoma	0.00184596307456779
DB01169	Arsenic Trioxide	DOID:3068	Glioblastoma	0.00182002268808183
DB00773	Etoposide	DOID:8584	Burkitt Lymphoma	0.00181064710788163
DB00515	Cisplatin	DOID:3068	Glioblastoma	0.00176412249157458
DB00860	Prednisolone	DOID:8584	Burkitt Lymphoma	0.00175689923737891
DB01115	Nifedipine	DOID:3068	Glioblastoma	0.00173218430357273
DB00635	Prednisone	DOID:8584	Burkitt Lymphoma	0.00172712023918713
DB00619	Imatinib Mesylate	DOID:3070	Glioma	0.00171627789435007
DB08865	Crizotinib	DOID:3068	Glioblastoma	0.00169885025637377
DB00309	Vindesine	DOID:3068	Glioblastoma	0.00167312240163912
DB00530	Erlotinib Hydrochloride	DOID:3070	Glioma	0.00167139659236319
DB00959	Methylprednisolone	DOID:1040	Leukemia, Lymphocytic, Chronic, B-Cell	0.00166636901156351
DB01234	Dexamethasone	DOID:8584	Burkitt Lymphoma	0.00165651615035393
DB01041	Thalidomide	DOID:4844	Ependymoma	0.00164467542513407
DB01030	Topotecan	DOID:3068	Glioblastoma	0.00164130043113957
DB06755	beta Carotene	DOID:3070	Glioma	0.00162450737367052
DB01373	Calcium	DOID:0060060	Lymphoma, Non-Hodgkin	0.0016221335387641
DB00531	Cyclophosphamide	DOID:8584	Burkitt Lymphoma	0.00162070448177758
DB00795	Sulfasalazine	DOID:3068	Glioblastoma	0.00160594084296299
DB00987	Cytarabine	DOID:8584	Burkitt Lymphoma	0.00154932711380056
DB00773	Etoposide	DOID:3070	Glioma	0.00152936599751179
DB14001	alpha-Tocopherol	DOID:3070	Glioma	0.00144446577248906
DB00313	Valproic Acid	DOID:3068	Glioblastoma	0.00143669756110469
DB01593	Zinc	DOID:3070	Glioma	0.00143215008981094
DB01169	Arsenic Trioxide	DOID:8584	Burkitt Lymphoma	0.00142614174149784
DB00675	Tamoxifen	DOID:3070	Glioma	0.00141894126893476
DB01234	Dexamethasone	DOID:3070	Glioma	0.00137523503935881
DB00126	Ascorbic Acid	DOID:3070	Glioma	0.00136550378013105
DB01206	Lomustine	DOID:3068	Glioblastoma	0.0013543695552543
DB04572	Thiotepa	DOID:3070	Glioma	0.00135377855882605
DB00544	Fluorouracil	DOID:3070	Glioma	0.00135096167391317
DB00531	Cyclophosphamide	DOID:3070	Glioma	0.00133942337056218
DB01041	Thalidomide	DOID:3070	Glioma	0.00130099403685406
DB00829	Diazepam	DOID:3068	Glioblastoma	0.00129078115839291
DB00958	Carboplatin	DOID:3070	Glioma	0.00126565407628547
DB00762	Irinotecan	DOID:3070	Glioma	0.0012253401623699
DB00328	Indomethacin	DOID:3070	Glioma	0.00120737649468587
DB01168	Procarbazine	DOID:4844	Ependymoma	0.00118564505703182
DB00252	Phenytoin	DOID:1040	Leukemia, Lymphocytic, Chronic, B-Cell	0.00117312399243445
DB00188	Bortezomib	DOID:3070	Glioma	0.00117080101720006
DB01181	Ifosfamide	DOID:8584	Burkitt Lymphoma	0.00117054791320008
DB00741	Hydrocortisone	DOID:1040	Leukemia, Lymphocytic, Chronic, B-Cell	0.00114618649566793
DB01169	Arsenic Trioxide	DOID:3070	Glioma	0.00114486063118306
DB11119	Sodium Iodide	DOID:3070	Glioma	0.00110795062395246
DB00515	Cisplatin	DOID:3070	Glioma	0.00108896043375566
DB09110	Mesna	DOID:8584	Burkitt Lymphoma	0.00108148296906312
DB01083	Orlistat	DOID:1040	Leukemia, Lymphocytic, Chronic, B-Cell	0.000869805610814109
DB00650	Leucovorin	DOID:8584	Burkitt Lymphoma	0.000857505333963712
DB01168	Procarbazine	DOID:3070	Glioma	0.000841963669117304
DB00822	Disulfiram	DOID:1040	Leukemia, Lymphocytic, Chronic, B-Cell	0.000826101909185792
DB00277	Theophylline	DOID:1040	Leukemia, Lymphocytic, Chronic, B-Cell	0.000762086576773055
DB00531	Cyclophosphamide	DOID:1040	Leukemia, Lymphocytic, Chronic, B-Cell	0.000746967319090783
DB01041	Thalidomide	DOID:1040	Leukemia, Lymphocytic, Chronic, B-Cell	0.000708537984029076
DB00603	Medroxyprogesterone Acetate	DOID:1040	Leukemia, Lymphocytic, Chronic, B-Cell	0.000701576635171716
DB01206	Lomustine	DOID:3070	Glioma	0.000679207497712928
DB00970	Dactinomycin	DOID:2671	Carcinoma, Transitional Cell	0.000677616838301628
DB00987	Cytarabine	DOID:1040	Leukemia, Lymphocytic, Chronic, B-Cell	0.000675589951410413
DB04690	Camptothecin	DOID:3070	Glioma	0.000669388271888491
DB03496	alvocidib	DOID:1040	Leukemia, Lymphocytic, Chronic, B-Cell	0.000656804667086772
DB00698	Nitrofurantoin	DOID:2671	Carcinoma, Transitional Cell	0.000592900178497044
DB00860	Prednisolone	DOID:2671	Carcinoma, Transitional Cell	0.000588193414270674
DB00650	Leucovorin	DOID:3070	Glioma	0.000576224223057406
DB00635	Prednisone	DOID:2671	Carcinoma, Transitional Cell	0.000558414415192485
DB01169	Arsenic Trioxide	DOID:1040	Leukemia, Lymphocytic, Chronic, B-Cell	0.000552404577581808
DB00675	Tamoxifen	DOID:2671	Carcinoma, Transitional Cell	0.000531516555812669
DB00318	Codeine	DOID:2671	Carcinoma, Transitional Cell	0.000506929519713137
DB12072	orantinib	DOID:3070	Glioma	0.000502598221533465
DB00305	Mitomycin	DOID:2671	Carcinoma, Transitional Cell	0.000487916033038258
DB04572	Thiotepa	DOID:2671	Carcinoma, Transitional Cell	0.000466353845372677
DB00619	Imatinib Mesylate	DOID:9253	Gastrointestinal Stromal Tumors	0.000462777048091209
DB00531	Cyclophosphamide	DOID:2671	Carcinoma, Transitional Cell	0.000451998658010308
DB00291	Chlorambucil	DOID:1040	Leukemia, Lymphocytic, Chronic, B-Cell	0.000420459549421534
DB00441	gemcitabine	DOID:2671	Carcinoma, Transitional Cell	0.000413805922397967
DB14085	Cadmium	DOID:2671	Carcinoma, Transitional Cell	0.000400031419323807
DB00958	Carboplatin	DOID:2671	Carcinoma, Transitional Cell	0.00037822936286673
DB00537	Ciprofloxacin	DOID:2671	Carcinoma, Transitional Cell	0.000376508559125452
DB00945	Aspirin	DOID:2671	Carcinoma, Transitional Cell	0.000373682402859996
DB00481	Raloxifene Hydrochloride	DOID:2671	Carcinoma, Transitional Cell	0.00036359619787589
DB00570	Vinblastine	DOID:2671	Carcinoma, Transitional Cell	0.000300874216285149
DB00188	Bortezomib	DOID:2671	Carcinoma, Transitional Cell	0.000283376304774305
DB00993	Azathioprine	DOID:2671	Carcinoma, Transitional Cell	0.000272855935478586
DB01174	Phenobarbital	DOID:2671	Carcinoma, Transitional Cell	0.000267017172204828
DB00515	Cisplatin	DOID:2671	Carcinoma, Transitional Cell	0.000201535720992393
DB01483	Barbital	DOID:2671	Carcinoma, Transitional Cell	0.000167831153558493
DB01393	Bezafibrate	DOID:1040	Leukemia, Lymphocytic, Chronic, B-Cell	0.000153105354986846
DB12418	Saccharin	DOID:2671	Carcinoma, Transitional Cell	0.000131122549914583
DB03783	Phenacetin	DOID:2671	Carcinoma, Transitional Cell	0.000128522041280374
DB00291	Chlorambucil	DOID:2671	Carcinoma, Transitional Cell	0.000125490887387156
DB00309	Vindesine	DOID:2671	Carcinoma, Transitional Cell	0.000110535629714012
DB01204	Mitoxantrone	DOID:1040	Leukemia, Lymphocytic, Chronic, B-Cell	0.000107187845116027
DB00795	Sulfasalazine	DOID:2671	Carcinoma, Transitional Cell	4.33540719029651e-05
DB01219	Dantrolene	DOID:1040	Leukemia, Lymphocytic, Chronic, B-Cell	4.31528369720241e-05
DB01181	Ifosfamide	DOID:2671	Carcinoma, Transitional Cell	1.84208891056137e-06
DB00925	Phenoxybenzamine	DOID:1040	Leukemia, Lymphocytic, Chronic, B-Cell	-4.13281752355693e-05
DB01168	Procarbazine	DOID:2671	Carcinoma, Transitional Cell	-4.54610441568831e-05
DB00181	Baclofen	DOID:2671	Carcinoma, Transitional Cell	-4.71098801979181e-05
DB09110	Mesna	DOID:2671	Carcinoma, Transitional Cell	-8.72228551973137e-05
DB00682	Warfarin	DOID:2671	Carcinoma, Transitional Cell	-9.77968814758895e-05
DB00773	Etoposide	DOID:2994	Neoplasms, Germ Cell and Embryonal	-0.000172314422935929
DB00398	Sorafenib	DOID:9253	Gastrointestinal Stromal Tumors	-0.000185249077478036
DB01204	Mitoxantrone	DOID:2671	Carcinoma, Transitional Cell	-0.00018778081625577
DB06510	muraglitazar	DOID:2671	Carcinoma, Transitional Cell	-0.000188350846723931
DB09053	PCI 32765	DOID:1040	Leukemia, Lymphocytic, Chronic, B-Cell	-0.000194526693650235
DB09073	palbociclib	DOID:2994	Neoplasms, Germ Cell and Embryonal	-0.000213029655319733
DB01219	Dantrolene	DOID:2671	Carcinoma, Transitional Cell	-0.000251815824310955
DB01327	Cefazolin	DOID:2671	Carcinoma, Transitional Cell	-0.000260053496496673
DB00829	Diazepam	DOID:2671	Carcinoma, Transitional Cell	-0.00027180561118563
DB00958	Carboplatin	DOID:2994	Neoplasms, Germ Cell and Embryonal	-0.000436026343895793
DB00290	Bleomycin	DOID:2994	Neoplasms, Germ Cell and Embryonal	-0.000466211170269307
DB00570	Vinblastine	DOID:2994	Neoplasms, Germ Cell and Embryonal	-0.000513381491621348
DB00515	Cisplatin	DOID:2994	Neoplasms, Germ Cell and Embryonal	-0.000612719987265822
DB01181	Ifosfamide	DOID:2994	Neoplasms, Germ Cell and Embryonal	-0.000812413617532218
DB00445	Epirubicin	DOID:4235	Sarcoma	-0.00108117569170325
DB00917	Dinoprostone	DOID:4235	Sarcoma	-0.00111560063937084
DB00428	Streptozocin	DOID:4235	Sarcoma	-0.00111719490726721
DB00773	Etoposide	DOID:4235	Sarcoma	-0.00111991815216435
DB00959	Methylprednisolone	DOID:171	Neuroectodermal Tumors	-0.00117883587526997
DB00227	Lovastatin	DOID:4235	Sarcoma	-0.00120257431195477
DB05109	Trabectedin	DOID:4235	Sarcoma	-0.00128526952943116
DB00544	Fluorouracil	DOID:4235	Sarcoma	-0.0012983224751963
DB00531	Cyclophosphamide	DOID:4235	Sarcoma	-0.00130986077792024
DB00603	Medroxyprogesterone Acetate	DOID:4235	Sarcoma	-0.00135525146188727
DB00958	Carboplatin	DOID:4235	Sarcoma	-0.00138363007237104
DB00515	Cisplatin	DOID:4235	Sarcoma	-0.00156032371521349
DB00309	Vindesine	DOID:4235	Sarcoma	-0.00165132380556017
DB00499	Flutamide	DOID:299	Adenocarcinoma	-0.00172166044610229
DB01181	Ifosfamide	DOID:4235	Sarcoma	-0.00176001734789928
DB09110	Mesna	DOID:4235	Sarcoma	-0.00184908229108323
DB01373	Calcium	DOID:8552	Leukemia, Myelogenous, Chronic, BCR-ABL Positive	-0.0019533301223202
DB00959	Methylprednisolone	DOID:0060060	Lymphoma, Non-Hodgkin	-0.00205501834569084
DB00650	Leucovorin	DOID:4235	Sarcoma	-0.00207305992681413
DB04572	Thiotepa	DOID:171	Neuroectodermal Tumors	-0.00208388238024355
DB00959	Methylprednisolone	DOID:0060058	Lymphoma	-0.00209025873134756
DB00531	Cyclophosphamide	DOID:171	Neuroectodermal Tumors	-0.00209823756779599
DB00530	Erlotinib Hydrochloride	DOID:299	Adenocarcinoma	-0.0021167751132591
DB00958	Carboplatin	DOID:171	Neuroectodermal Tumors	-0.00217200686267845
DB09153	Sodium Chloride	DOID:299	Adenocarcinoma	-0.00219760047464242
DB00762	Irinotecan	DOID:171	Neuroectodermal Tumors	-0.00221232077637908
DB01050	Ibuprofen	DOID:299	Adenocarcinoma	-0.00222100301320012
DB13182	daidzein	DOID:299	Adenocarcinoma	-0.00222919825818053
DB00763	Methimazole	DOID:299	Adenocarcinoma	-0.00225194374182643
DB00428	Streptozocin	DOID:299	Adenocarcinoma	-0.00225608246273197
DB00773	Etoposide	DOID:299	Adenocarcinoma	-0.00225880570628618
DB00007	Leuprolide	DOID:299	Adenocarcinoma	-0.0022782396989129
DB00860	Prednisolone	DOID:299	Adenocarcinoma	-0.00231255357756517
DB00951	Isoniazid	DOID:299	Adenocarcinoma	-0.00231463494300783
DB00635	Prednisone	DOID:299	Adenocarcinoma	-0.00234233257551715
DB00515	Cisplatin	DOID:171	Neuroectodermal Tumors	-0.00234870050601828
DB00255	Diethylstilbestrol	DOID:299	Adenocarcinoma	-0.00235853288515671
DB00675	Tamoxifen	DOID:299	Adenocarcinoma	-0.00236923043611022
DB01065	Melatonin	DOID:299	Adenocarcinoma	-0.00236926721359083
DB02546	Vorinostat	DOID:299	Adenocarcinoma	-0.0023741751635999
DB01645	Genistein	DOID:299	Adenocarcinoma	-0.00237652603949386
DB00104	Octreotide	DOID:299	Adenocarcinoma	-0.00240538264585873
DB00305	Mitomycin	DOID:299	Adenocarcinoma	-0.00241283095877982
DB01151	Desipramine	DOID:299	Adenocarcinoma	-0.00241722366045956
DB00526	Oxaliplatin	DOID:299	Adenocarcinoma	-0.00241807496328868
DB00544	Fluorouracil	DOID:299	Adenocarcinoma	-0.00243721003177129
DB00675	Tamoxifen	DOID:4359	Melanoma, Amelanotic	-0.00244606747091432
DB00531	Cyclophosphamide	DOID:299	Adenocarcinoma	-0.00244874833313276
DB13069	Nimustine	DOID:4359	Melanoma, Amelanotic	-0.00245926868623166
DB00441	gemcitabine	DOID:299	Adenocarcinoma	-0.00248694106994947
DB00007	Leuprolide	DOID:127	Choroid Neoplasms	-0.00248832563489572
DB00603	Medroxyprogesterone Acetate	DOID:299	Adenocarcinoma	-0.00249413901742308
DB11716	Misonidazole	DOID:299	Adenocarcinoma	-0.00250383232407332
DB00322	Floxuridine	DOID:299	Adenocarcinoma	-0.00251021738741759
DB00958	Carboplatin	DOID:299	Adenocarcinoma	-0.00252251762868845
DB00945	Aspirin	DOID:299	Adenocarcinoma	-0.0025270645894679
DB00252	Phenytoin	DOID:0060060	Lymphoma, Non-Hodgkin	-0.00254826336488918
DB00482	Celecoxib	DOID:299	Adenocarcinoma	-0.00255399253617945
DB00183	Pentagastrin	DOID:299	Adenocarcinoma	-0.00255633992912481
DB00608	Chloroquine	DOID:9119	Leukemia, Myeloid, Acute	-0.00256236482408419
DB00762	Irinotecan	DOID:299	Adenocarcinoma	-0.00256283154156307
DB00255	Diethylstilbestrol	DOID:127	Choroid Neoplasms	-0.0025686188211644
DB00396	Progesterone	DOID:299	Adenocarcinoma	-0.0025691256860771
DB00605	Sulindac	DOID:299	Adenocarcinoma	-0.00257385744729817
DB00675	Tamoxifen	DOID:127	Choroid Neoplasms	-0.00257931637143578
DB00328	Indomethacin	DOID:299	Adenocarcinoma	-0.00258079520968231
DB00882	Clomiphene	DOID:299	Adenocarcinoma	-0.00258480755246655
DB01645	Genistein	DOID:127	Choroid Neoplasms	-0.00258661197634531
DB00361	Vinorelbine	DOID:299	Adenocarcinoma	-0.00258831716280757
DB00783	Estradiol	DOID:299	Adenocarcinoma	-0.00260591842282949
DB00993	Azathioprine	DOID:299	Adenocarcinoma	-0.00262789105656865
DB01174	Phenobarbital	DOID:299	Adenocarcinoma	-0.00263372981909811
DB00688	Mycophenolic Acid	DOID:0060058	Lymphoma	-0.00263920372704547
DB01169	Arsenic Trioxide	DOID:299	Adenocarcinoma	-0.00264331107290801
DB03843	Formaldehyde	DOID:299	Adenocarcinoma	-0.00268041501232937
DB00515	Cisplatin	DOID:299	Adenocarcinoma	-0.00269921127006185
DB13853	Anethole Trithione	DOID:299	Adenocarcinoma	-0.00269936148419632
DB00257	Clotrimazole	DOID:299	Adenocarcinoma	-0.00271203623577705
DB00445	Epirubicin	DOID:0060060	Lymphoma, Non-Hodgkin	-0.00274573495329662
DB00655	Estrone	DOID:299	Adenocarcinoma	-0.00274609211282524
DB00481	Raloxifene Hydrochloride	DOID:127	Choroid Neoplasms	-0.00274723672855544
DB08865	Crizotinib	DOID:299	Adenocarcinoma	-0.00276448350600163
DB12418	Saccharin	DOID:299	Adenocarcinoma	-0.00276962444175428
DB00291	Chlorambucil	DOID:299	Adenocarcinoma	-0.00277525610389447
DB00515	Cisplatin	DOID:4359	Melanoma, Amelanotic	-0.00277604830622132
DB00396	Progesterone	DOID:127	Choroid Neoplasms	-0.00277921162187696
DB00445	Epirubicin	DOID:0060058	Lymphoma	-0.00278097533754647
DB00773	Etoposide	DOID:0060060	Lymphoma, Non-Hodgkin	-0.00278447741146444
DB00636	Clofibrate	DOID:127	Choroid Neoplasms	-0.00278753113787218
DB00309	Vindesine	DOID:299	Adenocarcinoma	-0.00279021136067943
DB00783	Estradiol	DOID:127	Choroid Neoplasms	-0.00281600435937897
DB00773	Etoposide	DOID:0060058	Lymphoma	-0.00281971779695951
DB01030	Topotecan	DOID:299	Adenocarcinoma	-0.00282203333057858
DB01436	alfacalcidol	DOID:299	Adenocarcinoma	-0.00283225276531969
DB00860	Prednisolone	DOID:0060060	Lymphoma, Non-Hodgkin	-0.00283822528278961
DB00977	Ethinyl Estradiol	DOID:299	Adenocarcinoma	-0.00285708507895528
DB00635	Prednisone	DOID:0060060	Lymphoma, Non-Hodgkin	-0.00286800428050711
DB06543	astaxanthine	DOID:299	Adenocarcinoma	-0.00287708892370216
DB03843	Formaldehyde	DOID:127	Choroid Neoplasms	-0.00289050094766026
DB00444	Teniposide	DOID:0060060	Lymphoma, Non-Hodgkin	-0.0028913479366512
DB00357	Aminoglutethimide	DOID:299	Adenocarcinoma	-0.00289319296298203
DB01181	Ifosfamide	DOID:299	Adenocarcinoma	-0.00289890490301055
DB00293	raltitrexed	DOID:299	Adenocarcinoma	-0.00290105813496595
DB00227	Lovastatin	DOID:0060058	Lymphoma	-0.00290237395787792
DB07232	veliparib	DOID:299	Adenocarcinoma	-0.00291435226013732
DB01262	Decitabine	DOID:0060058	Lymphoma	-0.00291707784789282
DB00255	Diethylstilbestrol	DOID:0060058	Lymphoma	-0.00291944497464698
DB01101	Capecitabine	DOID:299	Adenocarcinoma	-0.00292879181370527
DB01115	Nifedipine	DOID:127	Choroid Neoplasms	-0.0029412353947162
DB01168	Procarbazine	DOID:299	Adenocarcinoma	-0.00294620803556196
DB04572	Thiotepa	DOID:0060060	Lymphoma, Non-Hodgkin	-0.00296006484995033
DB01234	Dexamethasone	DOID:0060058	Lymphoma	-0.00297384875629732
DB00531	Cyclophosphamide	DOID:0060060	Lymphoma, Non-Hodgkin	-0.00297442003700361
DB04572	Thiotepa	DOID:0060058	Lymphoma	-0.00299530523617549
DB00531	Cyclophosphamide	DOID:0060058	Lymphoma	-0.0030096604238949
DB00441	gemcitabine	DOID:0060060	Lymphoma, Non-Hodgkin	-0.00301261277416139
DB01041	Thalidomide	DOID:0060060	Lymphoma, Non-Hodgkin	-0.00301284937200137
DB00431	Hexachlorocyclohexane	DOID:0060060	Lymphoma, Non-Hodgkin	-0.00301310128499495
DB14085	Cadmium	DOID:0060060	Lymphoma, Non-Hodgkin	-0.00302638727709166
DB00313	Valproic Acid	DOID:299	Adenocarcinoma	-0.00302663620078931
DB01008	Busulfan	DOID:0060060	Lymphoma, Non-Hodgkin	-0.00302910150623177
DB00987	Cytarabine	DOID:0060060	Lymphoma, Non-Hodgkin	-0.00304579740452056
DB01041	Thalidomide	DOID:0060058	Lymphoma	-0.0030480897584166
DB00290	Bleomycin	DOID:0060060	Lymphoma, Non-Hodgkin	-0.00307837415981922
DB00987	Cytarabine	DOID:0060058	Lymphoma	-0.00308103779133369
DB01143	Amifostine	DOID:0060060	Lymphoma, Non-Hodgkin	-0.00308637054464285
DB00276	Amsacrine	DOID:299	Adenocarcinoma	-0.00310763515488617
DB00290	Bleomycin	DOID:0060058	Lymphoma	-0.00311361454518284
DB13323	Trichloroethylene	DOID:0060060	Lymphoma, Non-Hodgkin	-0.00312982497233101
DB13424	DDT	DOID:0060060	Lymphoma, Non-Hodgkin	-0.00313796361926251
DB00993	Azathioprine	DOID:0060060	Lymphoma, Non-Hodgkin	-0.00315356276121399
DB11094	Vitamin D	DOID:0060058	Lymphoma	-0.00315485629532404
DB00996	Gabapentin	DOID:299	Adenocarcinoma	-0.0031676464004879
DB00188	Bortezomib	DOID:0060058	Lymphoma	-0.00317828277711137
DB05294	N-(4-bromo-2-fluorophenyl)-6-methoxy-7-((1-methylpiperidin-4-yl)methoxy)quinazolin-4-amine	DOID:299	Adenocarcinoma	-0.00318012586337808
DB00993	Azathioprine	DOID:0060058	Lymphoma	-0.00318880314718335
DB00650	Leucovorin	DOID:299	Adenocarcinoma	-0.00321194748179217
DB11529	Melengestrol Acetate	DOID:299	Adenocarcinoma	-0.00322014678373624
DB00515	Cisplatin	DOID:0060058	Lymphoma	-0.0032601233614404
DB00291	Chlorambucil	DOID:0060060	Lymphoma, Non-Hodgkin	-0.00330092780930542
DB01406	Danazol	DOID:127	Choroid Neoplasms	-0.0033133813362209
DB00309	Vindesine	DOID:0060060	Lymphoma, Non-Hodgkin	-0.00331588306584348
DB00291	Chlorambucil	DOID:0060058	Lymphoma	-0.00333616819407219
DB01030	Topotecan	DOID:0060060	Lymphoma, Non-Hodgkin	-0.00334770503562538
DB00309	Vindesine	DOID:0060058	Lymphoma	-0.00335112345158546
DB06825	Triptorelin Pamoate	DOID:299	Adenocarcinoma	-0.00336634282354638
DB00996	Gabapentin	DOID:127	Choroid Neoplasms	-0.00337773233618517
DB01181	Ifosfamide	DOID:0060060	Lymphoma, Non-Hodgkin	-0.00342457660810887
DB00925	Phenoxybenzamine	DOID:127	Choroid Neoplasms	-0.0034471297629028
DB00773	Etoposide	DOID:9119	Leukemia, Myeloid, Acute	-0.00345873564209427
DB01181	Ifosfamide	DOID:0060058	Lymphoma	-0.0034598169934263
DB01168	Procarbazine	DOID:0060060	Lymphoma, Non-Hodgkin	-0.0034718797404973
DB12025	triptolide	DOID:9119	Leukemia, Myeloid, Acute	-0.00349907927674593
DB09073	palbociclib	DOID:9119	Leukemia, Myeloid, Acute	-0.00349945087512733
DB01168	Procarbazine	DOID:0060058	Lymphoma	-0.00350712012609895
DB00860	Prednisolone	DOID:9119	Leukemia, Myeloid, Acute	-0.00351248351352069
DB09110	Mesna	DOID:0060060	Lymphoma, Non-Hodgkin	-0.0035136415514196
DB00635	Prednisone	DOID:9119	Leukemia, Myeloid, Acute	-0.00354226251180841
DB01262	Decitabine	DOID:9119	Leukemia, Myeloid, Acute	-0.00355609569273092
DB06825	Triptorelin Pamoate	DOID:127	Choroid Neoplasms	-0.00357642875966331
DB01234	Dexamethasone	DOID:9119	Leukemia, Myeloid, Acute	-0.00361286660127931
DB01204	Mitoxantrone	DOID:0060060	Lymphoma, Non-Hodgkin	-0.00361419951140647
DB00531	Cyclophosphamide	DOID:9119	Leukemia, Myeloid, Acute	-0.00364867826854472
DB01204	Mitoxantrone	DOID:0060058	Lymphoma	-0.00364943989694418
DB01206	Lomustine	DOID:0060058	Lymphoma	-0.00366987629722466
DB11616	pirarubicin	DOID:9119	Leukemia, Myeloid, Acute	-0.00367774119923743
DB01041	Thalidomide	DOID:9119	Leukemia, Myeloid, Acute	-0.00368710760300602
DB00603	Medroxyprogesterone Acetate	DOID:9119	Leukemia, Myeloid, Acute	-0.0036940689522293
DB01008	Busulfan	DOID:9119	Leukemia, Myeloid, Acute	-0.00370335973606579
DB00987	Cytarabine	DOID:9119	Leukemia, Myeloid, Acute	-0.00372005563623219
DB00958	Carboplatin	DOID:9119	Leukemia, Myeloid, Acute	-0.00372244756430469
DB00650	Leucovorin	DOID:0060060	Lymphoma, Non-Hodgkin	-0.00373761918749445
DB03496	alvocidib	DOID:9119	Leukemia, Myeloid, Acute	-0.00373884092108696
DB00523	Alitretinoin	DOID:9119	Leukemia, Myeloid, Acute	-0.00374487848902057
DB00863	Ranitidine	DOID:9206	Barrett Esophagus	-0.00374594951653436
DB01065	Melatonin	DOID:4928	Cholangiocarcinoma	-0.00376035293629613
DB00762	Irinotecan	DOID:9119	Leukemia, Myeloid, Acute	-0.00376276147708694
DB00650	Leucovorin	DOID:0060058	Lymphoma	-0.00377285957138369
DB00328	Indomethacin	DOID:9119	Leukemia, Myeloid, Acute	-0.00378072514479939
DB11094	Vitamin D	DOID:9119	Leukemia, Myeloid, Acute	-0.00379387414262596
DB00188	Bortezomib	DOID:9119	Leukemia, Myeloid, Acute	-0.00381730062213421
DB01169	Arsenic Trioxide	DOID:9119	Leukemia, Myeloid, Acute	-0.00384324100898788
DB01041	Thalidomide	DOID:4928	Cholangiocarcinoma	-0.00387826339072213
DB01701	propylene dichloride	DOID:4928	Cholangiocarcinoma	-0.00390376217819384
DB00398	Sorafenib	DOID:9119	Leukemia, Myeloid, Acute	-0.00391984987286627
DB08865	Crizotinib	DOID:9119	Leukemia, Myeloid, Acute	-0.0039644134415628
DB01174	Phenobarbital	DOID:4928	Cholangiocarcinoma	-0.00402481554306995
DB01181	Ifosfamide	DOID:9119	Leukemia, Myeloid, Acute	-0.0040988348382129
DB12429	2-(2-chloro-4-iodophenylamino)-N-cyclopropylmethoxy-3,4-difluorobenzamide	DOID:9119	Leukemia, Myeloid, Acute	-0.00417062710284917
DB00812	Phenylbutazone	DOID:9119	Leukemia, Myeloid, Acute	-0.00420091938587959
DB00313	Valproic Acid	DOID:9119	Leukemia, Myeloid, Acute	-0.00422656613633983
DB01393	Bezafibrate	DOID:9119	Leukemia, Myeloid, Acute	-0.00424254023429534
DB01204	Mitoxantrone	DOID:9119	Leukemia, Myeloid, Acute	-0.00428845774171301
DB00276	Amsacrine	DOID:9119	Leukemia, Myeloid, Acute	-0.00430756509151138
DB00773	Etoposide	DOID:0050902	Medulloblastoma	-0.00472472002015252
DB00583	Carnitine	DOID:0060060	Lymphoma, Non-Hodgkin	-0.00483040428831068
DB02546	Vorinostat	DOID:0050902	Medulloblastoma	-0.00484008947786947
DB04572	Thiotepa	DOID:0050902	Medulloblastoma	-0.00490030745891552
DB00531	Cyclophosphamide	DOID:0050902	Medulloblastoma	-0.00491466264642355
DB01008	Busulfan	DOID:0050902	Medulloblastoma	-0.00496934411361778
DB00987	Cytarabine	DOID:0050902	Medulloblastoma	-0.00498604001408971
DB00958	Carboplatin	DOID:0050902	Medulloblastoma	-0.00498843194176786
DB01590	Everolimus	DOID:13515	Tuberous Sclerosis	-0.0049987238256108
DB00783	Estradiol	DOID:0050902	Medulloblastoma	-0.00507183273655017
DB00188	Bortezomib	DOID:0050902	Medulloblastoma	-0.00508328500042161
DB01169	Arsenic Trioxide	DOID:0050902	Medulloblastoma	-0.0051092253867477
DB00515	Cisplatin	DOID:0050902	Medulloblastoma	-0.0051651255838074
DB00398	Sorafenib	DOID:0050902	Medulloblastoma	-0.00518583424897941
DB00859	Penicillamine	DOID:2645	Mesothelioma	-0.00518631122301834
DB01168	Procarbazine	DOID:0050902	Medulloblastoma	-0.00541212234898532
DB00619	Imatinib Mesylate	DOID:2645	Mesothelioma	-0.00566291372814938
DB00650	Leucovorin	DOID:0050902	Medulloblastoma	-0.00567786179467795
DB00530	Erlotinib Hydrochloride	DOID:2645	Mesothelioma	-0.0057077950298023
DB00773	Etoposide	DOID:2645	Mesothelioma	-0.00584982562485444
DB00188	Bortezomib	DOID:4051	Rhabdomyosarcoma, Alveolar	-0.00592830950645436
DB00959	Methylprednisolone	DOID:9538	Multiple Myeloma	-0.00594646089912949
DB00822	Disulfiram	DOID:2645	Mesothelioma	-0.00596063366065742
DB11616	pirarubicin	DOID:2645	Mesothelioma	-0.00606883118120889
DB00441	gemcitabine	DOID:2645	Mesothelioma	-0.00607796098723874
DB01041	Thalidomide	DOID:2645	Mesothelioma	-0.00607819758506985
DB00958	Carboplatin	DOID:2645	Mesothelioma	-0.00611353754676287
DB00945	Aspirin	DOID:2645	Mesothelioma	-0.0061180845063948
DB00619	Imatinib Mesylate	DOID:8552	Leukemia, Myelogenous, Chronic, BCR-ABL Positive	-0.00617302917830749
DB00361	Vinorelbine	DOID:2645	Mesothelioma	-0.00617933708135184
DB09130	Copper	DOID:2645	Mesothelioma	-0.00622121898772328
DB00642	Pemetrexed	DOID:2645	Mesothelioma	-0.00624933628270981
DB00399	Zoledronic Acid	DOID:2645	Mesothelioma	-0.0062632435798939
DB00515	Cisplatin	DOID:2645	Mesothelioma	-0.00629023118766554
DB00554	Piroxicam	DOID:2645	Mesothelioma	-0.00630738206827992
DB00398	Sorafenib	DOID:2645	Mesothelioma	-0.00631093985376303
DB13811	oblimersen	DOID:707	Lymphoma, B-Cell	-0.0063288922932447
DB00860	Prednisolone	DOID:8552	Leukemia, Myelogenous, Chronic, BCR-ABL Positive	-0.00641368894501078
DB00252	Phenytoin	DOID:9538	Multiple Myeloma	-0.00643970591626904
DB00977	Ethinyl Estradiol	DOID:2645	Mesothelioma	-0.00644810499577027
DB01262	Decitabine	DOID:8552	Leukemia, Myelogenous, Chronic, BCR-ABL Positive	-0.00645730112614835
DB02546	Vorinostat	DOID:8552	Leukemia, Myelogenous, Chronic, BCR-ABL Positive	-0.00647531053203494
DB00293	raltitrexed	DOID:2645	Mesothelioma	-0.00649207805314873
DB01234	Dexamethasone	DOID:8552	Leukemia, Myelogenous, Chronic, BCR-ABL Positive	-0.00651407203436989
DB04572	Thiotepa	DOID:8552	Leukemia, Myelogenous, Chronic, BCR-ABL Positive	-0.00653552851336521
DB00531	Cyclophosphamide	DOID:8552	Leukemia, Myelogenous, Chronic, BCR-ABL Positive	-0.00654988370162642
DB01008	Busulfan	DOID:8552	Leukemia, Myelogenous, Chronic, BCR-ABL Positive	-0.00660456516866788
DB00987	Cytarabine	DOID:8552	Leukemia, Myelogenous, Chronic, BCR-ABL Positive	-0.00662126106918066
DB00917	Dinoprostone	DOID:9538	Multiple Myeloma	-0.00667160245093008
DB00773	Etoposide	DOID:9538	Multiple Myeloma	-0.00667591996366852
DB00328	Indomethacin	DOID:8552	Leukemia, Myelogenous, Chronic, BCR-ABL Positive	-0.00668193057752937
DB12025	triptolide	DOID:9538	Multiple Myeloma	-0.00671626359752971
DB00188	Bortezomib	DOID:8552	Leukemia, Myelogenous, Chronic, BCR-ABL Positive	-0.00671850605586073
DB00860	Prednisolone	DOID:9538	Multiple Myeloma	-0.00672966783489244
DB01169	Arsenic Trioxide	DOID:8552	Leukemia, Myelogenous, Chronic, BCR-ABL Positive	-0.0067444464414745
DB00635	Prednisone	DOID:9538	Multiple Myeloma	-0.00675944683331871
DB01593	Zinc	DOID:9538	Multiple Myeloma	-0.00677313587161983
DB01262	Decitabine	DOID:9538	Multiple Myeloma	-0.00677328001456275
DB00675	Tamoxifen	DOID:9538	Multiple Myeloma	-0.00678634469223667
DB04786	Suramin	DOID:9538	Multiple Myeloma	-0.00680521565794585
DB00398	Sorafenib	DOID:8552	Leukemia, Myelogenous, Chronic, BCR-ABL Positive	-0.00682105530380568
DB00162	Vitamin A	DOID:9538	Multiple Myeloma	-0.006823262684944
DB06824	Trientine	DOID:2645	Mesothelioma	-0.00682856238157399
DB01234	Dexamethasone	DOID:9538	Multiple Myeloma	-0.00683005092374352
DB00744	zileuton	DOID:8552	Leukemia, Myelogenous, Chronic, BCR-ABL Positive	-0.00684711131929668
DB04572	Thiotepa	DOID:9538	Multiple Myeloma	-0.00685150740320335
DB01167	Itraconazole	DOID:9538	Multiple Myeloma	-0.00685922625299647
DB00531	Cyclophosphamide	DOID:9538	Multiple Myeloma	-0.00686586259047957
DB04930	Permethrin	DOID:9538	Multiple Myeloma	-0.00686745009814978
DB00959	Methylprednisolone	DOID:8543	Hodgkin Disease	-0.00687824853101056
DB00309	Vindesine	DOID:8552	Leukemia, Myelogenous, Chronic, BCR-ABL Positive	-0.00689134672950172
DB00441	gemcitabine	DOID:9538	Multiple Myeloma	-0.00690405532722345
DB01041	Thalidomide	DOID:9538	Multiple Myeloma	-0.00690429192525528
DB01008	Busulfan	DOID:9538	Multiple Myeloma	-0.00692054405890481
DB00987	Cytarabine	DOID:9538	Multiple Myeloma	-0.00693723995756131
DB00481	Raloxifene Hydrochloride	DOID:9538	Multiple Myeloma	-0.00695426505070458
DB00482	Celecoxib	DOID:9538	Multiple Myeloma	-0.00697110679279796
DB00188	Bortezomib	DOID:9538	Multiple Myeloma	-0.00703448494432131
DB01169	Arsenic Trioxide	DOID:9538	Multiple Myeloma	-0.00706042533085878
DB00399	Zoledronic Acid	DOID:9538	Multiple Myeloma	-0.00708933792055007
DB00515	Cisplatin	DOID:9538	Multiple Myeloma	-0.00711632552813697
DB00309	Vindesine	DOID:9538	Multiple Myeloma	-0.0072073256183673
DB01030	Topotecan	DOID:9538	Multiple Myeloma	-0.00723914758762163
DB01168	Procarbazine	DOID:9538	Multiple Myeloma	-0.00736332229281973
DB00252	Phenytoin	DOID:8543	Hodgkin Disease	-0.00737149354967422
DB00682	Warfarin	DOID:9538	Multiple Myeloma	-0.00741565813106355
DB00888	Mechlorethamine	DOID:8543	Hodgkin Disease	-0.00752297350942506
DB06595	midostaurin	DOID:349	Carcinoma, Signet Ring Cell	-0.00753753381814022
DB00445	Epirubicin	DOID:8543	Hodgkin Disease	-0.00756896513706735
DB00428	Streptozocin	DOID:8543	Hodgkin Disease	-0.00760498435193142
DB00773	Etoposide	DOID:8543	Hodgkin Disease	-0.00760770759748582
DB00860	Prednisolone	DOID:8543	Hodgkin Disease	-0.00766145546784287
DB00635	Prednisone	DOID:8543	Hodgkin Disease	-0.00769123446678784
DB00444	Teniposide	DOID:8543	Hodgkin Disease	-0.00771457812256778
DB00255	Diethylstilbestrol	DOID:4468	Adenocarcinoma, Clear Cell	-0.00774176766083486
DB04572	Thiotepa	DOID:8543	Hodgkin Disease	-0.00778329503570348
DB00531	Cyclophosphamide	DOID:8543	Hodgkin Disease	-0.0077976502225738
DB00441	gemcitabine	DOID:8543	Hodgkin Disease	-0.00783584295995894
DB01008	Busulfan	DOID:8543	Hodgkin Disease	-0.00785233169086048
DB00987	Cytarabine	DOID:8543	Hodgkin Disease	-0.00786902759035897
DB00290	Bleomycin	DOID:8543	Hodgkin Disease	-0.007901604343812
DB00570	Vinblastine	DOID:8543	Hodgkin Disease	-0.0079487746657378
DB00515	Cisplatin	DOID:8543	Hodgkin Disease	-0.00804811316132188
DB00309	Vindesine	DOID:8543	Hodgkin Disease	-0.00813911325167922
DB01181	Ifosfamide	DOID:8543	Hodgkin Disease	-0.00824780679441979
DB01168	Procarbazine	DOID:8543	Hodgkin Disease	-0.00829510992602552
DB01204	Mitoxantrone	DOID:8543	Hodgkin Disease	-0.00843742969755575
DB01206	Lomustine	DOID:8543	Hodgkin Disease	-0.00845786609737749
DB00650	Leucovorin	DOID:8543	Hodgkin Disease	-0.00856084937227237
DB00603	Medroxyprogesterone Acetate	DOID:3007	Carcinoma, Ductal	-0.00998760168654407
DB09073	palbociclib	DOID:3382	Liposarcoma	-0.0104356955652458
DB06732	beta-Naphthoflavone	DOID:3172	Adenoma	-0.0104552917971283
DB01169	Arsenic Trioxide	DOID:8691	Mycosis Fungoides	-0.0105434936219321
DB12662	naveglitazar	DOID:3382	Liposarcoma	-0.0106079542711061
DB13811	oblimersen	DOID:1040	Leukemia, Lymphocytic, Chronic, B-Cell	-0.0106106727853332
DB00398	Sorafenib	DOID:3382	Liposarcoma	-0.0108560945599489
DB00553	Methoxsalen	DOID:8691	Mycosis Fungoides	-0.0111102645124339
DB00220	Nelfinavir	DOID:3382	Liposarcoma	-0.0111686201481771
DB06510	muraglitazar	DOID:3382	Liposarcoma	-0.0112252724629169
DB00727	Nitroglycerin	DOID:4928	Cholangiocarcinoma	-0.0113902084236727
DB01420	Testosterone Propionate	DOID:11612	Polycystic Ovary Syndrome	-0.0125529377048441
DB00806	Pentoxifylline	DOID:0060061	Lymphoma, T-Cell, Cutaneous	-0.0134403629117081
DB00307	Bexarotene	DOID:0060061	Lymphoma, T-Cell, Cutaneous	-0.0135492222893607
DB02546	Vorinostat	DOID:0060061	Lymphoma, T-Cell, Cutaneous	-0.0136774837100042
DB01169	Arsenic Trioxide	DOID:0060061	Lymphoma, T-Cell, Cutaneous	-0.0139466196191737
DB09054	idelalisib	DOID:1037	Leukemia, Lymphoid	-0.0144879276830736
DB00553	Methoxsalen	DOID:0060061	Lymphoma, T-Cell, Cutaneous	-0.0145133905109757
DB00753	Isoflurane	DOID:3172	Adenoma	-0.0145701356275929
DB00675	Tamoxifen	DOID:1192	Nerve Sheath Neoplasms	-0.014608697854155
DB06595	midostaurin	DOID:9119	Leukemia, Myeloid, Acute	-0.0154202451511971
DB05088	tetrathiomolybdate	DOID:2645	Mesothelioma	-0.0165703365971812
DB00104	Octreotide	DOID:169	Neuroendocrine Tumors	-0.0176889896988508
DB00958	Carboplatin	DOID:169	Neuroendocrine Tumors	-0.0178061246812746
DB01590	Everolimus	DOID:169	Neuroendocrine Tumors	-0.0181845425400564
DB13811	oblimersen	DOID:9538	Multiple Myeloma	-0.0182235026941353
DB01420	Testosterone Propionate	DOID:299	Adenocarcinoma	-0.0196826022520701
DB09054	idelalisib	DOID:0060058	Lymphoma	-0.0213659400404797
DB00304	Desogestrel	DOID:11612	Polycystic Ovary Syndrome	-0.0215941166927404
DB11752	bryostatin 1	DOID:1040	Leukemia, Lymphocytic, Chronic, B-Cell	-0.0219977308631904
DB06179	darinaparsin	DOID:9538	Multiple Myeloma	-0.0248684700418977
DB11752	bryostatin 1	DOID:0060060	Lymphoma, Non-Hodgkin	-0.0257191182204785
DB06179	darinaparsin	DOID:8543	Hodgkin Disease	-0.0258002576741021
DB15304	Carrageenan	DOID:3355	Fibrosarcoma	-0.0291126576936691
DB01380	Cortisone	DOID:299	Adenocarcinoma	-0.0333967333836586
DB00137	Lutein	DOID:11612	Polycystic Ovary Syndrome	-0.0337552797503868
DB00421	Spironolactone	DOID:11612	Polycystic Ovary Syndrome	-0.0342176371122857
DB01162	Terazosin	DOID:2671	Carcinoma, Transitional Cell	-0.0360337270295112
DB01099	Flucytosine	DOID:3068	Glioblastoma	-0.0539448436540477
DB04655	metoprine	DOID:299	Adenocarcinoma	-0.0592827154872772
DB08882	Linagliptin	DOID:5119	Ovarian Cysts	-0.0620666623155232
DB01095	Fluvastatin	DOID:9538	Multiple Myeloma	-0.0629587545252647
DB15334	biochanin A	DOID:3068	Glioblastoma	-0.0659671616760111
DB04655	metoprine	DOID:8691	Mycosis Fungoides	-0.0671828980357289
DB00627	Niacin	DOID:9119	Leukemia, Myeloid, Acute	-0.0700797624556959
DB04865	Homoharringtonine	DOID:0060058	Lymphoma	-0.083800896821357
DB12445	nitroaspirin	DOID:9206	Barrett Esophagus	-0.0851056451701339
DB08889	carfilzomib	DOID:9538	Multiple Myeloma	-0.0914351317775115
DB00712	Flurbiprofen	DOID:3172	Adenoma	-0.0954426582183043
DB00302	Tranexamic Acid	DOID:127	Choroid Neoplasms	-0.0960168763752682
DB00943	Zalcitabine	DOID:0060058	Lymphoma	-0.102672699667199
DB04824	Phenolphthalein	DOID:0060058	Lymphoma	-0.103002996206615
DB04348	Taurocholic Acid	DOID:1967	Leiomyosarcoma	-0.105926314090268
DB06724	Calcium Carbonate	DOID:299	Adenocarcinoma	-0.115134966879143
DB00720	Clodronic Acid	DOID:9538	Multiple Myeloma	-0.126421343142146
DB01136	Carvedilol	DOID:3070	Glioma	-0.13042800415039
DB04868	4-methyl-N-(3-(4-methylimidazol-1-yl)-5-(trifluoromethyl)phenyl)-3-((4-pyridin-3-ylpyrimidin-2-yl)amino)benzamide	DOID:8552	Leukemia, Myelogenous, Chronic, BCR-ABL Positive	-0.153617020116353
DB00590	Doxazosin	DOID:127	Choroid Neoplasms	-0.170362081228919
DB11617	Aclarubicin	DOID:9119	Leukemia, Myeloid, Acute	-0.177135057099124
DB06444	HU 211	DOID:3070	Glioma	-0.178717471785272
DB13950	Win 55212-2	DOID:3070	Glioma	-0.189348020627406
DB00717	Norethindrone	DOID:3172	Adenoma	-0.202653320266663
DB00242	Cladribine	DOID:707	Lymphoma, B-Cell	-0.215336018580279
DB00242	Cladribine	DOID:1037	Leukemia, Lymphoid	-0.216496414456871
DB00242	Cladribine	DOID:285	Leukemia, Hairy Cell	-0.219573701215622
DB00242	Cladribine	DOID:1040	Leukemia, Lymphocytic, Chronic, B-Cell	-0.219617799072325
DB00242	Cladribine	DOID:9119	Leukemia, Myeloid, Acute	-0.224013444658694
DB00242	Cladribine	DOID:0060061	Lymphoma, T-Cell, Cutaneous	-0.234116823270516
DB01217	Anastrozole	DOID:299	Adenocarcinoma	-0.287409553096083
DB06769	Bendamustine Hydrochloride	DOID:1037	Leukemia, Lymphoid	-0.326318520871555
DB06769	Bendamustine Hydrochloride	DOID:1040	Leukemia, Lymphocytic, Chronic, B-Cell	-0.32943990548581
