# Supplementary material for: DDCM: A Computational Strategy for Drug Repositioning Based on Support-Vector Regression Algorithm
Source: Int J Mol Sci. 2024 May 12;25(10):5267. doi: 10.3390/ijms25105267 (PMC11121335; doi:10.3390/ijms25105267)
Supplement: Supplementary file 1 [file ijms-25-05267-s001.zip › File S4/1_c04.588_CorScore/skin melanoma_score.csv]

DrugBankID	DrugName	DOID	DiseaseName	score
0.0102934197459208	0.0125817022119313
DB00553	Methoxsalen	DOID:8691	Mycosis Fungoides	0.0756708889861871
DB00855	Aminolevulinic Acid	DOID:8691	Mycosis Fungoides	0.0754800910496333
DB00262	Carmustine	DOID:8691	Mycosis Fungoides	0.075237359038947
DB01169	Arsenic Trioxide	DOID:8691	Mycosis Fungoides	0.07517693260562
DB00541	Vincristine	DOID:8691	Mycosis Fungoides	0.0750817129298533
DB04655	metoprine	DOID:8691	Mycosis Fungoides	0.0749248078905472
DB04571	Trioxsalen	DOID:8691	Mycosis Fungoides	0.0677946382352789
DB02709	Resveratrol	DOID:8541	Sezary Syndrome	0.0676039219575205
DB00553	Methoxsalen	DOID:0060061	Lymphoma, T-Cell, Cutaneous	0.0656034808326589
DB00806	Pentoxifylline	DOID:0060061	Lymphoma, T-Cell, Cutaneous	0.0655498025889506
DB00242	Cladribine	DOID:0060061	Lymphoma, T-Cell, Cutaneous	0.0653424142792533
DB00563	Methotrexate	DOID:0060061	Lymphoma, T-Cell, Cutaneous	0.0652714510084898
DB01169	Arsenic Trioxide	DOID:0060061	Lymphoma, T-Cell, Cutaneous	0.0651095244522099
DB00307	Bexarotene	DOID:0060061	Lymphoma, T-Cell, Cutaneous	0.0650479735558698
DB02546	Vorinostat	DOID:0060061	Lymphoma, T-Cell, Cutaneous	0.0648739601728524
DB00188	Bortezomib	DOID:4051	Rhabdomyosarcoma, Alveolar	0.064260037138302
DB06176	romidepsin	DOID:0060061	Lymphoma, T-Cell, Cutaneous	0.0621351850827592
DB00958	Carboplatin	DOID:169	Neuroendocrine Tumors	0.053702671521323
DB01229	Paclitaxel	DOID:169	Neuroendocrine Tumors	0.05363176794253
DB08868	Fingolimod Hydrochloride	DOID:8552	Leukemia, Myelogenous, Chronic, BCR-ABL Positive	0.0536003126641582
DB01268	Sunitinib	DOID:169	Neuroendocrine Tumors	0.0533603244659326
DB00104	Octreotide	DOID:169	Neuroendocrine Tumors	0.0531592797320461
DB01590	Everolimus	DOID:169	Neuroendocrine Tumors	0.0530218782179321
DB05258	Interferon-alpha	DOID:8552	Leukemia, Myelogenous, Chronic, BCR-ABL Positive	0.0505232530841381
DB00619	Imatinib Mesylate	DOID:8552	Leukemia, Myelogenous, Chronic, BCR-ABL Positive	0.0492866880155057
DB04572	Thiotepa	DOID:8552	Leukemia, Myelogenous, Chronic, BCR-ABL Positive	0.0492665773671063
DB00398	Sorafenib	DOID:8552	Leukemia, Myelogenous, Chronic, BCR-ABL Positive	0.0492330507792544
DB00437	Allopurinol	DOID:8552	Leukemia, Myelogenous, Chronic, BCR-ABL Positive	0.0491785907885655
DB00987	Cytarabine	DOID:8552	Leukemia, Myelogenous, Chronic, BCR-ABL Positive	0.0491602272603089
DB01005	Hydroxyurea	DOID:8552	Leukemia, Myelogenous, Chronic, BCR-ABL Positive	0.0491033263888161
DB08901	ponatinib	DOID:8552	Leukemia, Myelogenous, Chronic, BCR-ABL Positive	0.0490464246450254
DB02709	Resveratrol	DOID:8552	Leukemia, Myelogenous, Chronic, BCR-ABL Positive	0.0490070338294578
DB03057	Malondialdehyde	DOID:8552	Leukemia, Myelogenous, Chronic, BCR-ABL Positive	0.0489615537439073
DB01008	Busulfan	DOID:8552	Leukemia, Myelogenous, Chronic, BCR-ABL Positive	0.0489223185405314
DB00188	Bortezomib	DOID:8552	Leukemia, Myelogenous, Chronic, BCR-ABL Positive	0.0489136563622782
DB00531	Cyclophosphamide	DOID:8552	Leukemia, Myelogenous, Chronic, BCR-ABL Positive	0.0488996586204083
DB01169	Arsenic Trioxide	DOID:8552	Leukemia, Myelogenous, Chronic, BCR-ABL Positive	0.0488817124636963
DB01262	Decitabine	DOID:8552	Leukemia, Myelogenous, Chronic, BCR-ABL Positive	0.0488484331898767
DB00328	Indomethacin	DOID:8552	Leukemia, Myelogenous, Chronic, BCR-ABL Positive	0.0488408519084712
DB00860	Prednisolone	DOID:8552	Leukemia, Myelogenous, Chronic, BCR-ABL Positive	0.0487970304835554
DB00541	Vincristine	DOID:8552	Leukemia, Myelogenous, Chronic, BCR-ABL Positive	0.0487864927878057
DB00309	Vindesine	DOID:8552	Leukemia, Myelogenous, Chronic, BCR-ABL Positive	0.0487338044482759
DB00744	zileuton	DOID:8552	Leukemia, Myelogenous, Chronic, BCR-ABL Positive	0.0487090858009893
DB01234	Dexamethasone	DOID:8552	Leukemia, Myelogenous, Chronic, BCR-ABL Positive	0.0487062093637181
DB00755	Tretinoin	DOID:8552	Leukemia, Myelogenous, Chronic, BCR-ABL Positive	0.0486853398111885
DB02546	Vorinostat	DOID:8552	Leukemia, Myelogenous, Chronic, BCR-ABL Positive	0.0486461481843809
DB04868	4-methyl-N-(3-(4-methylimidazol-1-yl)-5-(trifluoromethyl)phenyl)-3-((4-pyridin-3-ylpyrimidin-2-yl)amino)benzamide	DOID:8552	Leukemia, Myelogenous, Chronic, BCR-ABL Positive	0.0482949413520838
DB01373	Calcium	DOID:8552	Leukemia, Myelogenous, Chronic, BCR-ABL Positive	0.0476302732932981
DB01254	Dasatinib	DOID:8552	Leukemia, Myelogenous, Chronic, BCR-ABL Positive	0.047296168950196
DB00675	Tamoxifen	DOID:1192	Nerve Sheath Neoplasms	0.0463652541440963
DB06287	temsirolimus	DOID:13515	Tuberous Sclerosis	0.0455677850407128
DB00877	Sirolimus	DOID:13515	Tuberous Sclerosis	0.0455380274945083
DB01080	Vigabatrin	DOID:13515	Tuberous Sclerosis	0.0452342059122804
DB01590	Everolimus	DOID:13515	Tuberous Sclerosis	0.0448614981432707
DB11752	bryostatin 1	DOID:0060060	Lymphoma, Non-Hodgkin	0.0420368683085371
DB00681	Amphotericin B	DOID:3068	Glioblastoma	0.0406259303384705
DB14545	hydrocortisone hemisuccinate	DOID:0060058	Lymphoma	0.0404638268069752
DB00220	Nelfinavir	DOID:3382	Liposarcoma	0.0389325331391284
DB00398	Sorafenib	DOID:3382	Liposarcoma	0.0387662490842323
DB06510	muraglitazar	DOID:3382	Liposarcoma	0.0386378396315032
DB01229	Paclitaxel	DOID:3382	Liposarcoma	0.0385979832623688
DB00197	Troglitazone	DOID:3382	Liposarcoma	0.0383748986503318
DB12662	naveglitazar	DOID:3382	Liposarcoma	0.0382583075732016
DB09073	palbociclib	DOID:3382	Liposarcoma	0.0380912238099673
DB00619	Imatinib Mesylate	DOID:9253	Gastrointestinal Stromal Tumors	0.0378143284365674
DB00398	Sorafenib	DOID:9253	Gastrointestinal Stromal Tumors	0.0377606912004904
DB01268	Sunitinib	DOID:9253	Gastrointestinal Stromal Tumors	0.0373209819019692
DB00959	Methylprednisolone	DOID:0060058	Lymphoma	0.0373058549578332
DB00943	Zalcitabine	DOID:0060058	Lymphoma	0.0372507764203731
DB04824	Phenolphthalein	DOID:0060058	Lymphoma	0.0371914998058698
DB11663	2-(1H-indazol-4-yl)-6-(4-methanesulfonylpiperazin-1-ylmethyl)-4-morpholin-4-ylthieno(3,2-d)pyrimidine	DOID:9253	Gastrointestinal Stromal Tumors	0.0371792545597065
DB00851	Dacarbazine	DOID:4359	Melanoma, Amelanotic	0.0371299803775418
DB13069	Nimustine	DOID:4359	Melanoma, Amelanotic	0.0370892651586543
DB04572	Thiotepa	DOID:0060058	Lymphoma	0.037060051995226
DB01181	Ifosfamide	DOID:0060058	Lymphoma	0.0370417488357239
DB01204	Mitoxantrone	DOID:0060058	Lymphoma	0.0370217063171809
DB00227	Lovastatin	DOID:0060058	Lymphoma	0.0370200828376733
DB00688	Mycophenolic Acid	DOID:0060058	Lymphoma	0.0370182758795269
DB05260	gallium nitrate	DOID:0060060	Lymphoma, Non-Hodgkin	0.036977767223661
DB00987	Cytarabine	DOID:0060058	Lymphoma	0.0369537018885238
DB01206	Lomustine	DOID:0060058	Lymphoma	0.0368550720612753
DB11672	Curcumin	DOID:0060058	Lymphoma	0.0368449454594731
DB00563	Methotrexate	DOID:0060058	Lymphoma	0.0368371136482165
DB01168	Procarbazine	DOID:0060058	Lymphoma	0.0368139613503213
DB00291	Chlorambucil	DOID:0060058	Lymphoma	0.0368078516734244
DB00254	Doxycycline	DOID:0060058	Lymphoma	0.0368073962506907
DB00290	Bleomycin	DOID:0060058	Lymphoma	0.0367591161348905
DB00262	Carmustine	DOID:0060058	Lymphoma	0.0367356135252118
DB00675	Tamoxifen	DOID:4359	Melanoma, Amelanotic	0.0367231926471515
DB02994	Cacodylic Acid	DOID:0060058	Lymphoma	0.0367150833251023
DB00255	Diethylstilbestrol	DOID:0060058	Lymphoma	0.0367144338968671
DB00188	Bortezomib	DOID:0060058	Lymphoma	0.0367071309904718
DB00531	Cyclophosphamide	DOID:0060058	Lymphoma	0.0366931332485419
DB00136	Calcitriol	DOID:0060058	Lymphoma	0.0366854922057304
DB00564	Carbamazepine	DOID:0060058	Lymphoma	0.0366851861734364
DB00773	Etoposide	DOID:0060058	Lymphoma	0.0366805061921068
DB00445	Epirubicin	DOID:0060058	Lymphoma	0.0366733996607557
DB00515	Cisplatin	DOID:4359	Melanoma, Amelanotic	0.036673385178178
DB01262	Decitabine	DOID:0060058	Lymphoma	0.03664190781806
DB00541	Vincristine	DOID:4359	Melanoma, Amelanotic	0.0366326339341473
DB00515	Cisplatin	DOID:0060058	Lymphoma	0.0366207186601259
DB00993	Azathioprine	DOID:0060058	Lymphoma	0.0366078940968027
DB00997	Doxorubicin	DOID:0060058	Lymphoma	0.0366002679365263
DB00541	Vincristine	DOID:0060058	Lymphoma	0.0365799674161645
DB08398	2-amino-1-methyl-6-phenylimidazo(4,5-b)pyridine	DOID:0060058	Lymphoma	0.0365711491867425
DB00982	Isotretinoin	DOID:0060058	Lymphoma	0.0365581694698648
DB00309	Vindesine	DOID:0060058	Lymphoma	0.0365272790764158
DB01234	Dexamethasone	DOID:0060058	Lymphoma	0.0364996839919587
DB00650	Leucovorin	DOID:0060058	Lymphoma	0.0364453046377977
DB11663	2-(1H-indazol-4-yl)-6-(4-methanesulfonylpiperazin-1-ylmethyl)-4-morpholin-4-ylthieno(3,2-d)pyrimidine	DOID:0060058	Lymphoma	0.0364450887667314
DB01041	Thalidomide	DOID:0060058	Lymphoma	0.0363747121788238
DB11094	Vitamin D	DOID:0060058	Lymphoma	0.0363646052845979
DB00583	Carnitine	DOID:0060060	Lymphoma, Non-Hodgkin	0.0362553720788889
DB09054	idelalisib	DOID:0060058	Lymphoma	0.0357636511595158
DB00480	Lenalidomide	DOID:0060060	Lymphoma, Non-Hodgkin	0.035646444920936
DB04865	Homoharringtonine	DOID:0060058	Lymphoma	0.0353287108945365
DB00281	Lidocaine	DOID:0060060	Lymphoma, Non-Hodgkin	0.0351199586200527
DB01700	AICA ribonucleotide	DOID:3068	Glioblastoma	0.0349963033611785
DB06641	perifosine	DOID:3068	Glioblastoma	0.0349523107848822
DB00338	Omeprazole	DOID:9206	Barrett Esophagus	0.0347698994389279
DB00970	Dactinomycin	DOID:3068	Glioblastoma	0.0346477751059465
DB00853	Temozolomide	DOID:3068	Glioblastoma	0.0345891797159043
DB00851	Dacarbazine	DOID:3068	Glioblastoma	0.0345853984873556
DB11890	Cilengitide	DOID:3068	Glioblastoma	0.0345764890368324
DB13069	Nimustine	DOID:3068	Glioblastoma	0.0345446832684177
DB06774	Capsaicin	DOID:3068	Glioblastoma	0.0344675921805681
DB06287	temsirolimus	DOID:3068	Glioblastoma	0.0344627413863985
DB00608	Chloroquine	DOID:3068	Glioblastoma	0.0344554856501249
DB00958	Carboplatin	DOID:3068	Glioblastoma	0.0344372477923041
DB00305	Mitomycin	DOID:3068	Glioblastoma	0.0344243675493042
DB02169	Okadaic Acid	DOID:3068	Glioblastoma	0.0344111131710974
DB00959	Methylprednisolone	DOID:0060060	Lymphoma, Non-Hodgkin	0.0343765379972424
DB00945	Aspirin	DOID:3068	Glioblastoma	0.0343749972885832
DB01229	Paclitaxel	DOID:3068	Glioblastoma	0.0343663442134706
DB01206	Lomustine	DOID:3068	Glioblastoma	0.0343631566891723
DB11672	Curcumin	DOID:3068	Glioblastoma	0.0343530300873825
DB01042	Melphalan	DOID:3068	Glioblastoma	0.0343121504132902
DB02709	Resveratrol	DOID:3068	Glioblastoma	0.0343085930856523
DB00795	Sulfasalazine	DOID:3068	Glioblastoma	0.034293713767331
DB00762	Irinotecan	DOID:3068	Glioblastoma	0.034249008289479
DB00262	Carmustine	DOID:3068	Glioblastoma	0.0342436981530898
DB00188	Bortezomib	DOID:3068	Glioblastoma	0.0342152156184127
DB01169	Arsenic Trioxide	DOID:3068	Glioblastoma	0.0341832717197844
DB04216	Quercetin	DOID:3068	Glioblastoma	0.0341584559316185
DB00851	Dacarbazine	DOID:0060060	Lymphoma, Non-Hodgkin	0.0341479968989453
DB00328	Indomethacin	DOID:3068	Glioblastoma	0.0341424111646005
DB05076	Fenretinide	DOID:3068	Glioblastoma	0.034135513767645
DB04572	Thiotepa	DOID:0060060	Lymphoma, Non-Hodgkin	0.03413073503464
DB00515	Cisplatin	DOID:3068	Glioblastoma	0.0341288032879347
DB00772	Malathion	DOID:0060060	Lymphoma, Non-Hodgkin	0.0341217695185751
DB00829	Diazepam	DOID:3068	Glioblastoma	0.0341197975212979
DB01181	Ifosfamide	DOID:0060060	Lymphoma, Non-Hodgkin	0.0341124318751471
DB00997	Doxorubicin	DOID:3068	Glioblastoma	0.0341083525644866
DB01204	Mitoxantrone	DOID:0060060	Lymphoma, Non-Hodgkin	0.0340923893566308
DB00317	Gefitinib	DOID:3068	Glioblastoma	0.0340472178564226
DB01645	Genistein	DOID:3068	Glioblastoma	0.0340444361027952
DB00437	Allopurinol	DOID:0060060	Lymphoma, Non-Hodgkin	0.0340427484561171
DB00196	Fluconazole	DOID:3068	Glioblastoma	0.0340423750312367
DB00309	Vindesine	DOID:3068	Glioblastoma	0.0340353637043555
DB09110	Mesna	DOID:0060060	Lymphoma, Non-Hodgkin	0.0340307398216654
DB00987	Cytarabine	DOID:0060060	Lymphoma, Non-Hodgkin	0.0340243849278417
DB01234	Dexamethasone	DOID:3068	Glioblastoma	0.0340077686198711
DB00755	Tretinoin	DOID:3068	Glioblastoma	0.0339868990672973
DB01115	Nifedipine	DOID:3068	Glioblastoma	0.0339658691159265
DB01229	Paclitaxel	DOID:0060060	Lymphoma, Non-Hodgkin	0.0339289426249556
DB08865	Crizotinib	DOID:3068	Glioblastoma	0.0339195348113069
DB00435	Nitric Oxide	DOID:0060058	Lymphoma	0.0339142534491446
DB00563	Methotrexate	DOID:0060060	Lymphoma, Non-Hodgkin	0.0339077966874999
DB01030	Topotecan	DOID:3068	Glioblastoma	0.033900370460548
DB01143	Amifostine	DOID:0060060	Lymphoma, Non-Hodgkin	0.0338921405546902
DB01168	Procarbazine	DOID:0060060	Lymphoma, Non-Hodgkin	0.0338846443896999
DB01041	Thalidomide	DOID:3068	Glioblastoma	0.0338827968067808
DB00291	Chlorambucil	DOID:0060060	Lymphoma, Non-Hodgkin	0.0338785347128973
DB01042	Melphalan	DOID:0060060	Lymphoma, Non-Hodgkin	0.0338747488247008
DB05424	Canertinib	DOID:3068	Glioblastoma	0.0338744695277864
DB02709	Resveratrol	DOID:0060060	Lymphoma, Non-Hodgkin	0.0338711914971326
DB00624	Testosterone	DOID:3068	Glioblastoma	0.0338425071856195
DB00290	Bleomycin	DOID:0060060	Lymphoma, Non-Hodgkin	0.0338297991742692
DB00444	Teniposide	DOID:3068	Glioblastoma	0.0338013805237837
DB00313	Valproic Acid	DOID:3068	Glioblastoma	0.0337958646741276
DB01008	Busulfan	DOID:0060060	Lymphoma, Non-Hodgkin	0.0337864762080792
DB00441	gemcitabine	DOID:0060060	Lymphoma, Non-Hodgkin	0.0337764661505218
DB00531	Cyclophosphamide	DOID:0060060	Lymphoma, Non-Hodgkin	0.0337638162879102
DB00136	Calcitriol	DOID:0060060	Lymphoma, Non-Hodgkin	0.0337561752449608
DB14085	Cadmium	DOID:0060060	Lymphoma, Non-Hodgkin	0.0337526359185343
DB00773	Etoposide	DOID:0060060	Lymphoma, Non-Hodgkin	0.0337511892314456
DB00445	Epirubicin	DOID:0060060	Lymphoma, Non-Hodgkin	0.0337440827000796
DB13424	DDT	DOID:0060060	Lymphoma, Non-Hodgkin	0.033713592862084
DB00993	Azathioprine	DOID:0060060	Lymphoma, Non-Hodgkin	0.0336785771361727
DB00997	Doxorubicin	DOID:0060060	Lymphoma, Non-Hodgkin	0.033670950975938
DB00860	Prednisolone	DOID:0060060	Lymphoma, Non-Hodgkin	0.0336611881510654
DB00541	Vincristine	DOID:0060060	Lymphoma, Non-Hodgkin	0.0336506504554284
DB00635	Prednisone	DOID:0060060	Lymphoma, Non-Hodgkin	0.033636073282404
DB00252	Phenytoin	DOID:0060060	Lymphoma, Non-Hodgkin	0.0336131122545002
DB00309	Vindesine	DOID:0060060	Lymphoma, Non-Hodgkin	0.0335979621158216
DB00694	Daunorubicin	DOID:0060060	Lymphoma, Non-Hodgkin	0.0335665504541542
DB00650	Leucovorin	DOID:0060060	Lymphoma, Non-Hodgkin	0.0335159876771894
DB13323	Trichloroethylene	DOID:0060060	Lymphoma, Non-Hodgkin	0.0334995743831837
DB01030	Topotecan	DOID:0060060	Lymphoma, Non-Hodgkin	0.0334629688720865
DB00431	Hexachlorocyclohexane	DOID:0060060	Lymphoma, Non-Hodgkin	0.033449684886801
DB01041	Thalidomide	DOID:0060060	Lymphoma, Non-Hodgkin	0.03344539521815
DB00624	Testosterone	DOID:0060060	Lymphoma, Non-Hodgkin	0.0334051055971315
DB02424	geldanamycin	DOID:3068	Glioblastoma	0.0333700828273782
DB00444	Teniposide	DOID:0060060	Lymphoma, Non-Hodgkin	0.0333639789352276
DB11648	afuresertib	DOID:0060060	Lymphoma, Non-Hodgkin	0.0331772213756483
DB04106	fotemustine	DOID:3068	Glioblastoma	0.0331019442701887
DB13014	hypericin	DOID:3068	Glioblastoma	0.0327473576690094
DB01177	Idarubicin	DOID:0060058	Lymphoma	0.0325669597944125
DB15334	biochanin A	DOID:3068	Glioblastoma	0.0325594960261026
DB12948	3,4-dihydroxybenzohydroxamic acid	DOID:0050902	Medulloblastoma	0.0325554552988679
DB01373	Calcium	DOID:0060060	Lymphoma, Non-Hodgkin	0.0324944309609615
DB02375	myricetin	DOID:3068	Glioblastoma	0.0321415742554201
DB06757	Manganese	DOID:3068	Glioblastoma	0.0314777982029593
DB00863	Ranitidine	DOID:9206	Barrett Esophagus	0.0310808721699116
DB12445	nitroaspirin	DOID:9206	Barrett Esophagus	0.0310052708707232
DB00755	Tretinoin	DOID:9206	Barrett Esophagus	0.0309274525833921
DB00242	Cladribine	DOID:285	Leukemia, Hairy Cell	0.0304649177464773
DB00448	Lansoprazole	DOID:9206	Barrett Esophagus	0.0304455760363373
DB00928	Azacitidine	DOID:285	Leukemia, Hairy Cell	0.0301593581039345
DB00959	Methylprednisolone	DOID:8543	Hodgkin Disease	0.029862596234051
DB01177	Idarubicin	DOID:0060060	Lymphoma, Non-Hodgkin	0.0296376428337882
DB00851	Dacarbazine	DOID:8543	Hodgkin Disease	0.0296340551356332
DB04572	Thiotepa	DOID:8543	Hodgkin Disease	0.0296167932714758
DB01181	Ifosfamide	DOID:8543	Hodgkin Disease	0.0295984901119889
DB00428	Streptozocin	DOID:8543	Hodgkin Disease	0.0295836954284335
DB01204	Mitoxantrone	DOID:8543	Hodgkin Disease	0.0295784475934828
DB00888	Mechlorethamine	DOID:8543	Hodgkin Disease	0.0295417018460854
DB00987	Cytarabine	DOID:8543	Hodgkin Disease	0.0295104431647249
DB01206	Lomustine	DOID:8543	Hodgkin Disease	0.0294118133374696
DB00563	Methotrexate	DOID:8543	Hodgkin Disease	0.0293938549244203
DB01168	Procarbazine	DOID:8543	Hodgkin Disease	0.0293707026265109
DB01042	Melphalan	DOID:8543	Hodgkin Disease	0.0293608070616344
DB00290	Bleomycin	DOID:8543	Hodgkin Disease	0.0293158574111155
DB00262	Carmustine	DOID:8543	Hodgkin Disease	0.029292354801346
DB01008	Busulfan	DOID:8543	Hodgkin Disease	0.0292725344447646
DB00441	gemcitabine	DOID:8543	Hodgkin Disease	0.0292625243872836
DB00531	Cyclophosphamide	DOID:8543	Hodgkin Disease	0.0292498745247249
DB00773	Etoposide	DOID:8543	Hodgkin Disease	0.0292372474682513
DB00445	Epirubicin	DOID:8543	Hodgkin Disease	0.0292301409368572
DB00515	Cisplatin	DOID:8543	Hodgkin Disease	0.0291774599361895
DB00570	Vinblastine	DOID:8543	Hodgkin Disease	0.0291594729678871
DB00997	Doxorubicin	DOID:8543	Hodgkin Disease	0.0291570092127253
DB00860	Prednisolone	DOID:8543	Hodgkin Disease	0.0291472463879113
DB00541	Vincristine	DOID:8543	Hodgkin Disease	0.029136708692299
DB00635	Prednisone	DOID:8543	Hodgkin Disease	0.0291221315193272
DB00252	Phenytoin	DOID:8543	Hodgkin Disease	0.0290991704913753
DB00309	Vindesine	DOID:8543	Hodgkin Disease	0.0290840203526441
DB00213	Pantoprazole	DOID:9206	Barrett Esophagus	0.0290750187571217
DB00650	Leucovorin	DOID:8543	Hodgkin Disease	0.0290020459140219
DB00444	Teniposide	DOID:8543	Hodgkin Disease	0.0288500371720415
DB11648	afuresertib	DOID:8543	Hodgkin Disease	0.0286632796124734
DB00014	Goserelin	DOID:127	Choroid Neoplasms	0.0284516891941234
DB00853	Temozolomide	DOID:0050902	Medulloblastoma	0.0283166439127154
DB04572	Thiotepa	DOID:0050902	Medulloblastoma	0.0282956008200488
DB00398	Sorafenib	DOID:0050902	Medulloblastoma	0.0282620742323087
DB00987	Cytarabine	DOID:0050902	Medulloblastoma	0.0281892507133557
DB00958	Carboplatin	DOID:0050902	Medulloblastoma	0.0281647119891911
DB06179	darinaparsin	DOID:8543	Hodgkin Disease	0.0280788386850562
DB00563	Methotrexate	DOID:0050902	Medulloblastoma	0.028072662473087
DB01168	Procarbazine	DOID:0050902	Medulloblastoma	0.0280495101751259
DB01042	Melphalan	DOID:0050902	Medulloblastoma	0.0280396146102845
DB00783	Estradiol	DOID:0050902	Medulloblastoma	0.0279853591752656
DB00262	Carmustine	DOID:0050902	Medulloblastoma	0.0279711623500299
DB01008	Busulfan	DOID:0050902	Medulloblastoma	0.0279513419935266
DB00188	Bortezomib	DOID:0050902	Medulloblastoma	0.0279426798152884
DB00531	Cyclophosphamide	DOID:0050902	Medulloblastoma	0.0279286820733878
DB00773	Etoposide	DOID:0050902	Medulloblastoma	0.0279160550168379
DB01169	Arsenic Trioxide	DOID:0050902	Medulloblastoma	0.0279107359167327
DB00515	Cisplatin	DOID:0050902	Medulloblastoma	0.0278562674848963
DB02709	Resveratrol	DOID:3007	Carcinoma, Ductal	0.0278237129544544
DB00541	Vincristine	DOID:0050902	Medulloblastoma	0.0278155162407998
DB00755	Tretinoin	DOID:0050902	Medulloblastoma	0.0277143632641813
DB00650	Leucovorin	DOID:0050902	Medulloblastoma	0.0276808534625391
DB02546	Vorinostat	DOID:0050902	Medulloblastoma	0.0276751716374119
DB00603	Medroxyprogesterone Acetate	DOID:3007	Carcinoma, Ductal	0.0276419274701017
DB06809	plerixafor octahydrochloride	DOID:3068	Glioblastoma	0.0275692758158562
DB00282	Pamidronate	DOID:4305	Giant Cell Tumor of Bone	0.0274503384605706
DB01099	Flucytosine	DOID:3068	Glioblastoma	0.0273604369009116
DB00630	Alendronate	DOID:4305	Giant Cell Tumor of Bone	0.0269195165524809
DB00399	Zoledronic Acid	DOID:4305	Giant Cell Tumor of Bone	0.026499611402139
DB00446	Chloramphenicol	DOID:9119	Leukemia, Myeloid, Acute	0.0257542347765403
DB14066	tetrandrine	DOID:9119	Leukemia, Myeloid, Acute	0.023749080104326
DB00007	Leuprolide	DOID:127	Choroid Neoplasms	0.0231047801274661
DB00996	Gabapentin	DOID:127	Choroid Neoplasms	0.0229253697606807
DB00396	Progesterone	DOID:127	Choroid Neoplasms	0.0228054911253905
DB01406	Danazol	DOID:127	Choroid Neoplasms	0.0228017986855322
DB06412	Oxymetholone	DOID:9119	Leukemia, Myeloid, Acute	0.0227534348934078
DB11672	Curcumin	DOID:127	Choroid Neoplasms	0.0226984323250361
DB00590	Doxazosin	DOID:127	Choroid Neoplasms	0.0226899199563562
DB00783	Estradiol	DOID:127	Choroid Neoplasms	0.0226032972160782
DB00531	Cyclophosphamide	DOID:3347	Neoplasms, Bone Tissue	0.0225841373609847
DB00255	Diethylstilbestrol	DOID:127	Choroid Neoplasms	0.0225679207623892
DB00302	Tranexamic Acid	DOID:127	Choroid Neoplasms	0.0225403771038417
DB00675	Tamoxifen	DOID:127	Choroid Neoplasms	0.0225240129947087
DB00997	Doxorubicin	DOID:3347	Neoplasms, Bone Tissue	0.0224912720488432
DB00541	Vincristine	DOID:3347	Neoplasms, Bone Tissue	0.0224709715283412
DB00636	Clofibrate	DOID:127	Choroid Neoplasms	0.0224636745286488
DB00481	Raloxifene Hydrochloride	DOID:127	Choroid Neoplasms	0.022445178772692
DB00925	Phenoxybenzamine	DOID:127	Choroid Neoplasms	0.0224173196035165
DB01645	Genistein	DOID:127	Choroid Neoplasms	0.0223898383404628
DB01115	Nifedipine	DOID:127	Choroid Neoplasms	0.022311271353556
DB03843	Formaldehyde	DOID:127	Choroid Neoplasms	0.0223021209169537
DB06825	Triptorelin Pamoate	DOID:127	Choroid Neoplasms	0.0222221711761395
DB11617	Aclarubicin	DOID:9119	Leukemia, Myeloid, Acute	0.022132319640618
DB01033	Mercaptopurine	DOID:9119	Leukemia, Myeloid, Acute	0.0215060254216338
DB00904	Ondansetron	DOID:171	Neuroectodermal Tumors	0.021335984096003
DB06595	midostaurin	DOID:9119	Leukemia, Myeloid, Acute	0.0213215110956731
DB11616	pirarubicin	DOID:9119	Leukemia, Myeloid, Acute	0.0213130789400909
DB01181	Ifosfamide	DOID:9119	Leukemia, Myeloid, Acute	0.0212554621011565
DB00398	Sorafenib	DOID:9119	Leukemia, Myeloid, Acute	0.0212402386730862
DB01204	Mitoxantrone	DOID:9119	Leukemia, Myeloid, Acute	0.0212354195829008
DB00437	Allopurinol	DOID:9119	Leukemia, Myeloid, Acute	0.0211857786823279
DB00987	Cytarabine	DOID:9119	Leukemia, Myeloid, Acute	0.0211674151539768
DB00608	Chloroquine	DOID:9119	Leukemia, Myeloid, Acute	0.0211611142876299
DB00958	Carboplatin	DOID:9119	Leukemia, Myeloid, Acute	0.0211428764299255
DB00242	Cladribine	DOID:9119	Leukemia, Myeloid, Acute	0.0211217901844704
DB00812	Phenylbutazone	DOID:9119	Leukemia, Myeloid, Acute	0.0211188325295203
DB01005	Hydroxyurea	DOID:9119	Leukemia, Myeloid, Acute	0.021110514282643
DB01393	Bezafibrate	DOID:9119	Leukemia, Myeloid, Acute	0.0210841793402005
DB01229	Paclitaxel	DOID:9119	Leukemia, Myeloid, Acute	0.0210719728511301
DB08901	ponatinib	DOID:9119	Leukemia, Myeloid, Acute	0.021053612538827
DB00563	Methotrexate	DOID:9119	Leukemia, Myeloid, Acute	0.0210508269138255
DB00523	Alitretinoin	DOID:9119	Leukemia, Myeloid, Acute	0.0210333621037257
DB01248	Docetaxel	DOID:9119	Leukemia, Myeloid, Acute	0.0210309289496008
DB02709	Resveratrol	DOID:9119	Leukemia, Myeloid, Acute	0.021014221723271
DB00762	Irinotecan	DOID:9119	Leukemia, Myeloid, Acute	0.0209546369271643
DB03496	alvocidib	DOID:9119	Leukemia, Myeloid, Acute	0.0209417611135883
DB01008	Busulfan	DOID:9119	Leukemia, Myeloid, Acute	0.0209295064343088
DB00188	Bortezomib	DOID:9119	Leukemia, Myeloid, Acute	0.020920844256101
DB00531	Cyclophosphamide	DOID:9119	Leukemia, Myeloid, Acute	0.020906846514131
DB00136	Calcitriol	DOID:9119	Leukemia, Myeloid, Acute	0.0208992054712104
DB00773	Etoposide	DOID:9119	Leukemia, Myeloid, Acute	0.0208942194576284
DB01169	Arsenic Trioxide	DOID:9119	Leukemia, Myeloid, Acute	0.0208889003574163
DB00276	Amsacrine	DOID:9119	Leukemia, Myeloid, Acute	0.0208734486444193
DB01262	Decitabine	DOID:9119	Leukemia, Myeloid, Acute	0.0208556210835581
DB00197	Troglitazone	DOID:9119	Leukemia, Myeloid, Acute	0.0208488882390391
DB01073	fludarabine	DOID:9119	Leukemia, Myeloid, Acute	0.0208488298331133
DB00328	Indomethacin	DOID:9119	Leukemia, Myeloid, Acute	0.0208480398022151
DB00603	Medroxyprogesterone Acetate	DOID:9119	Leukemia, Myeloid, Acute	0.0208324362388846
DB00928	Azacitidine	DOID:9119	Leukemia, Myeloid, Acute	0.0208162305419887
DB00997	Doxorubicin	DOID:9119	Leukemia, Myeloid, Acute	0.0208139812020993
DB00860	Prednisolone	DOID:9119	Leukemia, Myeloid, Acute	0.0208042183772891
DB00541	Vincristine	DOID:9119	Leukemia, Myeloid, Acute	0.0207936806816441
DB01188	Ciclopirox	DOID:9119	Leukemia, Myeloid, Acute	0.0207803181640468
DB00635	Prednisone	DOID:9119	Leukemia, Myeloid, Acute	0.0207791035085984
DB00746	Deferoxamine	DOID:9119	Leukemia, Myeloid, Acute	0.0207780100179356
DB12429	2-(2-chloro-4-iodophenylamino)-N-cyclopropylmethoxy-3,4-difluorobenzamide	DOID:9119	Leukemia, Myeloid, Acute	0.0207386172881474
DB01234	Dexamethasone	DOID:9119	Leukemia, Myeloid, Acute	0.0207133972574972
DB00694	Daunorubicin	DOID:9119	Leukemia, Myeloid, Acute	0.0207095806803054
DB00755	Tretinoin	DOID:9119	Leukemia, Myeloid, Acute	0.0206925277048979
DB08865	Crizotinib	DOID:9119	Leukemia, Myeloid, Acute	0.0206251634487711
DB01041	Thalidomide	DOID:9119	Leukemia, Myeloid, Acute	0.0205884254443458
DB11094	Vitamin D	DOID:9119	Leukemia, Myeloid, Acute	0.0205783185500902
DB09073	palbociclib	DOID:9119	Leukemia, Myeloid, Acute	0.0205652133987909
DB00313	Valproic Acid	DOID:9119	Leukemia, Myeloid, Acute	0.0205014933116889
DB00603	Medroxyprogesterone Acetate	DOID:3319	Lymphangioleiomyomatosis	0.0204962022579626
DB12025	triptolide	DOID:9119	Leukemia, Myeloid, Acute	0.0204568246630056
DB00352	Thioguanine	DOID:9119	Leukemia, Myeloid, Acute	0.0200148235218857
DB00627	Niacin	DOID:9119	Leukemia, Myeloid, Acute	0.0190983210200994
DB04815	Clioquinol	DOID:9119	Leukemia, Myeloid, Acute	0.0187880040690191
DB00188	Bortezomib	DOID:3246	Rhabdomyosarcoma, Embryonal	0.0187477007658903
DB09053	PCI 32765	DOID:1037	Leukemia, Lymphoid	0.0187264662022391
DB02546	Vorinostat	DOID:3246	Rhabdomyosarcoma, Embryonal	0.0184801925879875
DB13811	oblimersen	DOID:707	Lymphoma, B-Cell	0.0179651416831605
DB01177	Idarubicin	DOID:9119	Leukemia, Myeloid, Acute	0.0167806730599096
DB06769	Bendamustine Hydrochloride	DOID:1037	Leukemia, Lymphoid	0.0155951457099556
DB00727	Nitroglycerin	DOID:4928	Cholangiocarcinoma	0.0153302812208133
DB12874	quizartinib	DOID:9119	Leukemia, Myeloid, Acute	0.0152599024331988
DB00563	Methotrexate	DOID:4928	Cholangiocarcinoma	0.0149705483728051
DB01701	propylene dichloride	DOID:4928	Cholangiocarcinoma	0.0149420682159618
DB00262	Carmustine	DOID:4928	Cholangiocarcinoma	0.0148690482497879
DB01174	Phenobarbital	DOID:4928	Cholangiocarcinoma	0.0148684831515605
DB01065	Melatonin	DOID:4928	Cholangiocarcinoma	0.0147978014196372
DB09153	Sodium Chloride	DOID:899	Cervical Intraepithelial Neoplasia	0.0145904520393934
DB00959	Methylprednisolone	DOID:171	Neuroectodermal Tumors	0.0145348273706922
DB01041	Thalidomide	DOID:4928	Cholangiocarcinoma	0.0145081469034274
DB01420	Testosterone Propionate	DOID:299	Adenocarcinoma	0.0144988795933417
DB13811	oblimersen	DOID:9538	Multiple Myeloma	0.0144481132930387
DB01708	Dehydroepiandrosterone	DOID:299	Adenocarcinoma	0.0144081411191191
DB04572	Thiotepa	DOID:171	Neuroectodermal Tumors	0.0142890244081259
DB00958	Carboplatin	DOID:171	Neuroectodermal Tumors	0.0141581355773462
DB00563	Methotrexate	DOID:171	Neuroectodermal Tumors	0.0140660860610914
DB00762	Irinotecan	DOID:171	Neuroectodermal Tumors	0.0139698960744811
DB00531	Cyclophosphamide	DOID:171	Neuroectodermal Tumors	0.0139221056615397
DB00515	Cisplatin	DOID:171	Neuroectodermal Tumors	0.0138496910729713
DB00541	Vincristine	DOID:171	Neuroectodermal Tumors	0.0138089398289291
DB13911	Eosine I Bluish	DOID:715	Leukemia, T-Cell	0.0135728421298776
DB00480	Lenalidomide	DOID:707	Lymphoma, B-Cell	0.013198375214955
DB01181	Ifosfamide	DOID:8584	Burkitt Lymphoma	0.012929738002342
DB00741	Hydrocortisone	DOID:8584	Burkitt Lymphoma	0.0128700897987519
DB09110	Mesna	DOID:8584	Burkitt Lymphoma	0.0128480459488941
DB00987	Cytarabine	DOID:8584	Burkitt Lymphoma	0.0128416910551043
DB08882	Linagliptin	DOID:5119	Ovarian Cysts	0.0127715581330052
DB08889	carfilzomib	DOID:9538	Multiple Myeloma	0.0127590894104521
DB00563	Methotrexate	DOID:8584	Burkitt Lymphoma	0.012725102814831
DB01042	Melphalan	DOID:8584	Burkitt Lymphoma	0.0126920549519884
DB00531	Cyclophosphamide	DOID:8584	Burkitt Lymphoma	0.0125811224151706
DB00773	Etoposide	DOID:8584	Burkitt Lymphoma	0.0125684953586603
DB01169	Arsenic Trioxide	DOID:8584	Burkitt Lymphoma	0.0125631762585179
DB00997	Doxorubicin	DOID:8584	Burkitt Lymphoma	0.0124882571031736
DB00860	Prednisolone	DOID:8584	Burkitt Lymphoma	0.0124784942783772
DB00541	Vincristine	DOID:8584	Burkitt Lymphoma	0.0124679565825794
DB00635	Prednisone	DOID:8584	Burkitt Lymphoma	0.0124533794097016
DB01234	Dexamethasone	DOID:8584	Burkitt Lymphoma	0.012387673158556
DB00694	Daunorubicin	DOID:8584	Burkitt Lymphoma	0.0123838565813847
DB00650	Leucovorin	DOID:8584	Burkitt Lymphoma	0.012333293804426
DB00970	Dactinomycin	DOID:3247	Rhabdomyosarcoma	0.0118290455657991
DB00531	Cyclophosphamide	DOID:4236	Carcinosarcoma	0.0117773562881151
DB01033	Mercaptopurine	DOID:1037	Leukemia, Lymphoid	0.0117674592654823
DB00851	Dacarbazine	DOID:3247	Rhabdomyosarcoma	0.0117666689471345
DB04216	Quercetin	DOID:4236	Carcinosarcoma	0.0117345943430629
DB01181	Ifosfamide	DOID:3247	Rhabdomyosarcoma	0.0117311039234421
DB01204	Mitoxantrone	DOID:3247	Rhabdomyosarcoma	0.0117110614049765
DB00853	Temozolomide	DOID:3069	Astrocytoma	0.0117022443883328
DB00741	Hydrocortisone	DOID:3247	Rhabdomyosarcoma	0.0116714557198147
DB01181	Ifosfamide	DOID:707	Lymphoma, B-Cell	0.0116643621690978
DB08398	2-amino-1-methyl-6-phenylimidazo(4,5-b)pyridine	DOID:4236	Carcinosarcoma	0.0116553722261768
DB09110	Mesna	DOID:3247	Rhabdomyosarcoma	0.0116494118699857
DB00987	Cytarabine	DOID:3247	Rhabdomyosarcoma	0.0116430569761574
DB00688	Mycophenolic Acid	DOID:707	Lymphoma, B-Cell	0.0116408892129842
DB00806	Pentoxifylline	DOID:1037	Leukemia, Lymphoid	0.0115906123380894
DB00641	Simvastatin	DOID:707	Lymphoma, B-Cell	0.0115823268395481
DB00987	Cytarabine	DOID:707	Lymphoma, B-Cell	0.0115763152219126
DB04572	Thiotepa	DOID:1037	Leukemia, Lymphoid	0.0115351991046507
DB00242	Cladribine	DOID:707	Lymphoma, B-Cell	0.0115306902523396
DB00563	Methotrexate	DOID:3247	Rhabdomyosarcoma	0.0115264687358954
DB01204	Mitoxantrone	DOID:1037	Leukemia, Lymphoid	0.0114968534266827
DB01042	Melphalan	DOID:3247	Rhabdomyosarcoma	0.0114934208730032
DB00864	Tacrolimus	DOID:707	Lymphoma, B-Cell	0.0114933454007759
DB01206	Lomustine	DOID:3069	Astrocytoma	0.0114762213616854
DB00563	Methotrexate	DOID:707	Lymphoma, B-Cell	0.0114597269814891
DB01420	Testosterone Propionate	DOID:11612	Polycystic Ovary Syndrome	0.0114564497099056
DB00437	Allopurinol	DOID:1037	Leukemia, Lymphoid	0.0114472125262071
DB00783	Estradiol	DOID:3247	Rhabdomyosarcoma	0.0114391654381217
DB01168	Procarbazine	DOID:707	Lymphoma, B-Cell	0.0114365746836597
DB01168	Procarbazine	DOID:3069	Astrocytoma	0.0114351106507461
DB00762	Irinotecan	DOID:3247	Rhabdomyosarcoma	0.0114302787493893
DB00987	Cytarabine	DOID:1037	Leukemia, Lymphoid	0.0114288489979156
DB01042	Melphalan	DOID:707	Lymphoma, B-Cell	0.0114266791187123
DB02709	Resveratrol	DOID:707	Lymphoma, B-Cell	0.0114231217910967
DB00188	Bortezomib	DOID:3247	Rhabdomyosarcoma	0.0113964860780521
DB00242	Cladribine	DOID:1037	Leukemia, Lymphoid	0.0113832240283857
DB00531	Cyclophosphamide	DOID:3247	Rhabdomyosarcoma	0.0113824883363162
DB01005	Hydroxyurea	DOID:1037	Leukemia, Lymphoid	0.0113719481263816
DB00773	Etoposide	DOID:3247	Rhabdomyosarcoma	0.0113698612797643
DB01708	Dehydroepiandrosterone	DOID:11612	Polycystic Ovary Syndrome	0.0113657112357715
DB00262	Carmustine	DOID:3069	Astrocytoma	0.0113567628255933
DB03496	alvocidib	DOID:707	Lymphoma, B-Cell	0.0113506611813898
DB00126	Ascorbic Acid	DOID:1037	Leukemia, Lymphoid	0.0113455178575636
DB01008	Busulfan	DOID:707	Lymphoma, B-Cell	0.0113384065020651
DB01229	Paclitaxel	DOID:1037	Leukemia, Lymphoid	0.0113334066950435
DB01262	Decitabine	DOID:3247	Rhabdomyosarcoma	0.0113312629057415
DB00188	Bortezomib	DOID:707	Lymphoma, B-Cell	0.0113297443238223
DB00531	Cyclophosphamide	DOID:707	Lymphoma, B-Cell	0.0113157465819627
DB00563	Methotrexate	DOID:1037	Leukemia, Lymphoid	0.011312260757663
DB00515	Cisplatin	DOID:3247	Rhabdomyosarcoma	0.0113100737477608
DB00773	Etoposide	DOID:707	Lymphoma, B-Cell	0.0113031195254716
DB00773	Etoposide	DOID:3069	Astrocytoma	0.0113016554924805
DB00277	Theophylline	DOID:1037	Leukemia, Lymphoid	0.011301253161913
DB00570	Vinblastine	DOID:3247	Rhabdomyosarcoma	0.0112920867794159
DB00997	Doxorubicin	DOID:3247	Rhabdomyosarcoma	0.0112896230242253
DB00291	Chlorambucil	DOID:1037	Leukemia, Lymphoid	0.011282998782788
DB02709	Resveratrol	DOID:1037	Leukemia, Lymphoid	0.0112756555671712
DB14574	Cobalt	DOID:3247	Rhabdomyosarcoma	0.0112736715186993
DB00541	Vincristine	DOID:3247	Rhabdomyosarcoma	0.0112693225037049
DB01188	Ciclopirox	DOID:3247	Rhabdomyosarcoma	0.0112559599862195
DB00515	Cisplatin	DOID:3069	Astrocytoma	0.0112418679605607
DB01095	Fluvastatin	DOID:9538	Multiple Myeloma	0.0112357307158925
DB00993	Azathioprine	DOID:707	Lymphoma, B-Cell	0.0112305074301178
DB00997	Doxorubicin	DOID:707	Lymphoma, B-Cell	0.0112228812698966
DB00860	Prednisolone	DOID:707	Lymphoma, B-Cell	0.0112131184451515
DB03496	alvocidib	DOID:1037	Leukemia, Lymphoid	0.0112031949573824
DB00541	Vincristine	DOID:707	Lymphoma, B-Cell	0.0112025807494742
DB00541	Vincristine	DOID:3069	Astrocytoma	0.0112011167165183
DB00635	Prednisone	DOID:707	Lymphoma, B-Cell	0.0111880035764157
DB00531	Cyclophosphamide	DOID:1037	Leukemia, Lymphoid	0.0111682803580084
DB00755	Tretinoin	DOID:3247	Rhabdomyosarcoma	0.0111681695270121
DB00136	Calcitriol	DOID:1037	Leukemia, Lymphoid	0.0111606393151142
DB01169	Arsenic Trioxide	DOID:1037	Leukemia, Lymphoid	0.0111503342014127
DB11663	2-(1H-indazol-4-yl)-6-(4-methanesulfonylpiperazin-1-ylmethyl)-4-morpholin-4-ylthieno(3,2-d)pyrimidine	DOID:3247	Rhabdomyosarcoma	0.0111344438544283
DB01073	fludarabine	DOID:1037	Leukemia, Lymphoid	0.0111102636770427
DB00515	Cisplatin	DOID:1037	Leukemia, Lymphoid	0.0110958657694743
DB00997	Doxorubicin	DOID:1037	Leukemia, Lymphoid	0.0110754150459559
DB11663	2-(1H-indazol-4-yl)-6-(4-methanesulfonylpiperazin-1-ylmethyl)-4-morpholin-4-ylthieno(3,2-d)pyrimidine	DOID:707	Lymphoma, B-Cell	0.0110677021001418
DB02546	Vorinostat	DOID:707	Lymphoma, B-Cell	0.0110622361459556
DB00541	Vincristine	DOID:1037	Leukemia, Lymphoid	0.0110551145254407
DB13323	Trichloroethylene	DOID:3069	Astrocytoma	0.0110500406442938
DB00635	Prednisone	DOID:1037	Leukemia, Lymphoid	0.0110405373525542
DB04690	Camptothecin	DOID:1037	Leukemia, Lymphoid	0.0110338643333804
DB00313	Valproic Acid	DOID:3247	Rhabdomyosarcoma	0.0109771351338645
DB01217	Anastrozole	DOID:299	Adenocarcinoma	0.0108314478622669
DB01094	hesperetin	DOID:299	Adenocarcinoma	0.010747321503919
DB00007	Leuprolide	DOID:299	Adenocarcinoma	0.0106546032529174
DB00563	Methotrexate	DOID:4844	Ependymoma	0.0106356004312228
DB01181	Ifosfamide	DOID:2994	Neoplasms, Germ Cell and Embryonal	0.0106183056039388
DB01168	Procarbazine	DOID:4844	Ependymoma	0.0106124481332983
DB00183	Pentagastrin	DOID:299	Adenocarcinoma	0.0105567736103966
DB00890	Dienestrol	DOID:299	Adenocarcinoma	0.0105420497426941
DB00262	Carmustine	DOID:4844	Ependymoma	0.0105341003081508
DB06810	Plicamycin	DOID:3247	Rhabdomyosarcoma	0.0105257178530426
DB11716	Misonidazole	DOID:299	Adenocarcinoma	0.0105233602455498
DB13182	daidzein	DOID:299	Adenocarcinoma	0.0105132408843491
DB00958	Carboplatin	DOID:2994	Neoplasms, Germ Cell and Embryonal	0.0105057199326736
DB00851	Dacarbazine	DOID:299	Adenocarcinoma	0.0104806238505323
DB09153	Sodium Chloride	DOID:299	Adenocarcinoma	0.0104796769858454
DB00996	Gabapentin	DOID:299	Adenocarcinoma	0.0104751928861016
DB00293	raltitrexed	DOID:299	Adenocarcinoma	0.0104588895060023
DB01181	Ifosfamide	DOID:299	Adenocarcinoma	0.0104450588266948
DB01229	Paclitaxel	DOID:2994	Neoplasms, Germ Cell and Embryonal	0.0104348163538575
DB00428	Streptozocin	DOID:299	Adenocarcinoma	0.0104302641431742
DB01380	Cortisone	DOID:299	Adenocarcinoma	0.0103796726669365
DB00541	Vincristine	DOID:4844	Ependymoma	0.0103784541989991
DB00396	Progesterone	DOID:299	Adenocarcinoma	0.0103553142507971
DB00290	Bleomycin	DOID:2994	Neoplasms, Germ Cell and Embryonal	0.0103356729031739
DB00958	Carboplatin	DOID:299	Adenocarcinoma	0.0103324731554689
DB00305	Mitomycin	DOID:299	Adenocarcinoma	0.0103195929123743
DB01005	Hydroxyurea	DOID:299	Adenocarcinoma	0.0103001110079882
DB00352	Thioguanine	DOID:1037	Leukemia, Lymphoid	0.0102762573657973
DB00945	Aspirin	DOID:299	Adenocarcinoma	0.010270222651698
DB03568	Butyric Acid	DOID:299	Adenocarcinoma	0.0102652079606974
DB01229	Paclitaxel	DOID:299	Adenocarcinoma	0.0102615695766332
DB00482	Celecoxib	DOID:299	Adenocarcinoma	0.0102580715920991
DB00773	Etoposide	DOID:2994	Neoplasms, Germ Cell and Embryonal	0.0102570629603718
DB00563	Methotrexate	DOID:299	Adenocarcinoma	0.0102404236392423
DB09054	idelalisib	DOID:1037	Leukemia, Lymphoid	0.0102387982689023
DB00605	Sulindac	DOID:299	Adenocarcinoma	0.0102375878200076
DB00526	Oxaliplatin	DOID:299	Adenocarcinoma	0.0102348424149603
DB06543	astaxanthine	DOID:299	Adenocarcinoma	0.01023312547536
DB01248	Docetaxel	DOID:299	Adenocarcinoma	0.0102205256750415
DB01168	Procarbazine	DOID:299	Adenocarcinoma	0.0102172713413498
DB00291	Chlorambucil	DOID:299	Adenocarcinoma	0.0102111616644434
DB01042	Melphalan	DOID:299	Adenocarcinoma	0.0102073757763753
DB02709	Resveratrol	DOID:299	Adenocarcinoma	0.0102038184487444
DB00515	Cisplatin	DOID:2994	Neoplasms, Germ Cell and Embryonal	0.0101972754282963
DB00951	Isoniazid	DOID:299	Adenocarcinoma	0.0101846186713523
DB00570	Vinblastine	DOID:2994	Neoplasms, Germ Cell and Embryonal	0.0101792884599196
DB01041	Thalidomide	DOID:4844	Ependymoma	0.0101731989617512
DB00783	Estradiol	DOID:299	Adenocarcinoma	0.010153120341458
DB00361	Vinorelbine	DOID:299	Adenocarcinoma	0.0101505531204186
DB08059	Wortmannin	DOID:299	Adenocarcinoma	0.0101476749580435
DB00762	Irinotecan	DOID:299	Adenocarcinoma	0.0101442336526797
DB00262	Carmustine	DOID:299	Adenocarcinoma	0.0101389235161583
DB01174	Phenobarbital	DOID:299	Adenocarcinoma	0.0101383584179489
DB00977	Ethinyl Estradiol	DOID:299	Adenocarcinoma	0.0101343164751469
DB00544	Fluorouracil	DOID:299	Adenocarcinoma	0.0101239779578415
DB00255	Diethylstilbestrol	DOID:299	Adenocarcinoma	0.0101177438877933
DB13853	Anethole Trithione	DOID:299	Adenocarcinoma	0.0101121002024535
DB00441	gemcitabine	DOID:299	Adenocarcinoma	0.0101090931022163
DB06724	Calcium Carbonate	DOID:299	Adenocarcinoma	0.0101046268944438
DB00357	Aminoglutethimide	DOID:299	Adenocarcinoma	0.0101043283352779
DB00531	Cyclophosphamide	DOID:299	Adenocarcinoma	0.0100964432395196
DB04066	trans-3-(4'-hydroxyphenyl)-2-propenoic acid	DOID:299	Adenocarcinoma	0.0100931715137775
DB00773	Etoposide	DOID:299	Adenocarcinoma	0.010083816182988
DB01169	Arsenic Trioxide	DOID:299	Adenocarcinoma	0.0100784970828339
DB00675	Tamoxifen	DOID:299	Adenocarcinoma	0.0100738361200957
DB01436	alfacalcidol	DOID:299	Adenocarcinoma	0.0100733674148994
DB01065	Melatonin	DOID:299	Adenocarcinoma	0.0100676766859809
DB00276	Amsacrine	DOID:299	Adenocarcinoma	0.0100630453698491
DB00328	Indomethacin	DOID:299	Adenocarcinoma	0.010037636527744
DB07232	veliparib	DOID:299	Adenocarcinoma	0.0100345106584363
DB05076	Fenretinide	DOID:299	Adenocarcinoma	0.0100307391307506
DB00515	Cisplatin	DOID:299	Adenocarcinoma	0.0100240286511358
DB00603	Medroxyprogesterone Acetate	DOID:299	Adenocarcinoma	0.010022032964399
DB00993	Azathioprine	DOID:299	Adenocarcinoma	0.0100112040877489
DB00997	Doxorubicin	DOID:299	Adenocarcinoma	0.0100035779275274
DB00257	Clotrimazole	DOID:299	Adenocarcinoma	0.0099945667206888
DB00860	Prednisolone	DOID:299	Adenocarcinoma	0.00999381510279028
DB00201	Caffeine	DOID:299	Adenocarcinoma	0.00999343592705427
DB12418	Saccharin	DOID:299	Adenocarcinoma	0.00998808273635723
DB00541	Vincristine	DOID:299	Adenocarcinoma	0.00998327740700362
DB07706	2-hydroxyestradiol	DOID:299	Adenocarcinoma	0.00998107006520228
DB08398	2-amino-1-methyl-6-phenylimidazo(4,5-b)pyridine	DOID:299	Adenocarcinoma	0.00997445917768234
DB01101	Capecitabine	DOID:299	Adenocarcinoma	0.00997305735732753
DB01188	Ciclopirox	DOID:299	Adenocarcinoma	0.0099699148895186
DB00635	Prednisone	DOID:299	Adenocarcinoma	0.00996870023413159
DB01151	Desipramine	DOID:299	Adenocarcinoma	0.009956073677156
DB00499	Flutamide	DOID:299	Adenocarcinoma	0.00994623400536421
DB00317	Gefitinib	DOID:299	Adenocarcinoma	0.0099424432194467
DB01645	Genistein	DOID:299	Adenocarcinoma	0.00993966146584064
DB00309	Vindesine	DOID:299	Adenocarcinoma	0.0099305890674943
DB09073	palbociclib	DOID:2994	Neoplasms, Germ Cell and Embryonal	0.00992805690155064
DB01050	Ibuprofen	DOID:299	Adenocarcinoma	0.00991873725023844
DB00530	Erlotinib Hydrochloride	DOID:299	Adenocarcinoma	0.00990445124835595
DB00694	Daunorubicin	DOID:299	Adenocarcinoma	0.00989917740581334
DB04743	nimesulide	DOID:299	Adenocarcinoma	0.0098687130981377
DB00322	Floxuridine	DOID:299	Adenocarcinoma	0.00986753919928677
DB03843	Formaldehyde	DOID:299	Adenocarcinoma	0.00985194404233758
DB00882	Clomiphene	DOID:299	Adenocarcinoma	0.0098513604616176
DB00650	Leucovorin	DOID:299	Adenocarcinoma	0.00984861462879029
DB02546	Vorinostat	DOID:299	Adenocarcinoma	0.00984293280356518
DB04655	metoprine	DOID:299	Adenocarcinoma	0.00982637236778637
DB00763	Methimazole	DOID:299	Adenocarcinoma	0.00981550435706901
DB08865	Crizotinib	DOID:299	Adenocarcinoma	0.00981476017427925
DB01030	Topotecan	DOID:299	Adenocarcinoma	0.00979559582379056
DB11529	Melengestrol Acetate	DOID:299	Adenocarcinoma	0.00979424292403824
DB00104	Octreotide	DOID:299	Adenocarcinoma	0.00978908136619572
DB06825	Triptorelin Pamoate	DOID:299	Adenocarcinoma	0.00977199430155754
DB04827	Urethane	DOID:299	Adenocarcinoma	0.00975383072130869
DB00624	Testosterone	DOID:299	Adenocarcinoma	0.00973773254875147
DB00313	Valproic Acid	DOID:299	Adenocarcinoma	0.00969109003721247
DB00480	Lenalidomide	DOID:9538	Multiple Myeloma	0.00968134682473793
DB06412	Oxymetholone	DOID:9538	Multiple Myeloma	0.00964530657110087
DB00655	Estrone	DOID:299	Adenocarcinoma	0.00964236827996827
DB05294	N-(4-bromo-2-fluorophenyl)-6-methoxy-7-((1-methylpiperidin-4-yl)methoxy)quinazolin-4-amine	DOID:299	Adenocarcinoma	0.00959763975445617
DB03068	pyrimidin-2-one beta-ribofuranoside	DOID:9538	Multiple Myeloma	0.00954830171657023
DB00336	Nitrofurazone	DOID:4440	Seminoma	0.00927664909817156
DB00773	Etoposide	DOID:4440	Seminoma	0.00923230347618734
DB12802	picropodophyllin	DOID:9538	Multiple Myeloma	0.00919775065114091
DB06448	lonafarnib	DOID:9538	Multiple Myeloma	0.00912069978034306
DB02901	Dihydrotestosterone	DOID:11612	Polycystic Ovary Syndrome	0.0091144746104004
DB00304	Desogestrel	DOID:11612	Polycystic Ovary Syndrome	0.00901091514477983
DB00396	Progesterone	DOID:5119	Ovarian Cysts	0.00895132587814485
DB00853	Temozolomide	DOID:3181	Oligodendroglioma	0.00894329811905083
DB04572	Thiotepa	DOID:3181	Oligodendroglioma	0.0089222550263553
DB08828	HhAntag691	DOID:2512	Basal Cell Nevus Syndrome	0.00890828866536511
DB11094	Vitamin D	DOID:2512	Basal Cell Nevus Syndrome	0.00885756257121794
DB00783	Estradiol	DOID:5119	Ovarian Cysts	0.00874913196880638
DB01206	Lomustine	DOID:3181	Oligodendroglioma	0.0087172750924405
DB11616	pirarubicin	DOID:2645	Mesothelioma	0.00871726535178503
DB11251	Tocopherols	DOID:2645	Mesothelioma	0.00870436129291838
DB00619	Imatinib Mesylate	DOID:2645	Mesothelioma	0.00869806232091855
DB00282	Pamidronate	DOID:9538	Multiple Myeloma	0.00868503653069013
DB01138	Sulfinpyrazone	DOID:9538	Multiple Myeloma	0.00868373714497392
DB01168	Procarbazine	DOID:3181	Oligodendroglioma	0.00867616438148102
DB00293	raltitrexed	DOID:2645	Mesothelioma	0.00867347919222499
DB00675	Tamoxifen	DOID:5119	Ovarian Cysts	0.00866984774734072
DB00398	Sorafenib	DOID:2645	Mesothelioma	0.00864442508471543
DB00762	Irinotecan	DOID:3181	Oligodendroglioma	0.00860312669271183
DB00262	Carmustine	DOID:3181	Oligodendroglioma	0.00859781655631916
DB06824	Trientine	DOID:2645	Mesothelioma	0.00858452795311816
DB06287	temsirolimus	DOID:2645	Mesothelioma	0.00857255643574014
DB00958	Carboplatin	DOID:2645	Mesothelioma	0.00854706284163278
DB00877	Sirolimus	DOID:2645	Mesothelioma	0.00854279888944124
DB00945	Aspirin	DOID:2645	Mesothelioma	0.00848481233798224
DB11135	Selenium	DOID:2645	Mesothelioma	0.00848315323513033
DB01229	Paclitaxel	DOID:2645	Mesothelioma	0.0084761592628542
DB12881	indole-3-carbinol	DOID:5119	Ovarian Cysts	0.00846672360720608
DB11672	Curcumin	DOID:2645	Mesothelioma	0.00846284513673891
DB00541	Vincristine	DOID:3181	Oligodendroglioma	0.0084421704472235
DB00959	Methylprednisolone	DOID:9538	Multiple Myeloma	0.00841143990103125
DB00822	Disulfiram	DOID:2645	Mesothelioma	0.00837299547474107
DB00361	Vinorelbine	DOID:2645	Mesothelioma	0.00836514280657843
DB00977	Ethinyl Estradiol	DOID:2645	Mesothelioma	0.00834890616138343
DB00441	gemcitabine	DOID:2645	Mesothelioma	0.00832368278842648
DB01167	Itraconazole	DOID:9538	Multiple Myeloma	0.00831959553467072
DB00773	Etoposide	DOID:2645	Mesothelioma	0.00829840586927905
DB09130	Copper	DOID:2645	Mesothelioma	0.00828833311235382
DB00399	Zoledronic Acid	DOID:2645	Mesothelioma	0.00824662420641251
DB05076	Fenretinide	DOID:2645	Mesothelioma	0.0082453288169968
DB00515	Cisplatin	DOID:2645	Mesothelioma	0.00823861833724575
DB00997	Doxorubicin	DOID:2645	Mesothelioma	0.00821816761378455
DB00859	Penicillamine	DOID:2645	Mesothelioma	0.00820664959953449
DB01006	Letrozole	DOID:5119	Ovarian Cysts	0.00817156925550232
DB04572	Thiotepa	DOID:9538	Multiple Myeloma	0.00816563693844575
DB00317	Gefitinib	DOID:2645	Mesothelioma	0.00815703290555999
DB00530	Erlotinib Hydrochloride	DOID:2645	Mesothelioma	0.00811904093459898
DB00720	Clodronic Acid	DOID:9538	Multiple Myeloma	0.00811501837471388
DB06774	Capsaicin	DOID:9538	Multiple Myeloma	0.00806509249572918
DB00987	Cytarabine	DOID:9538	Multiple Myeloma	0.00805928683170821
DB00851	Dacarbazine	DOID:4235	Sarcoma	0.00805041252250522
DB00877	Sirolimus	DOID:9538	Multiple Myeloma	0.00803048415546736
DB00917	Dinoprostone	DOID:9538	Multiple Myeloma	0.00802957354771039
DB01181	Ifosfamide	DOID:4235	Sarcoma	0.00801484749868784
DB00428	Streptozocin	DOID:4235	Sarcoma	0.00800005281509928
DB00227	Lovastatin	DOID:4235	Sarcoma	0.00799318150060837
DB01041	Thalidomide	DOID:2645	Mesothelioma	0.00799261185600255
DB00642	Pemetrexed	DOID:2645	Mesothelioma	0.00797453387649678
DB01229	Paclitaxel	DOID:9538	Multiple Myeloma	0.00796384452879293
DB00162	Vitamin A	DOID:9538	Multiple Myeloma	0.00796320682001265
DB00482	Celecoxib	DOID:9538	Multiple Myeloma	0.00796034654426755
DB11672	Curcumin	DOID:9538	Multiple Myeloma	0.0079505304026632
DB00563	Methotrexate	DOID:9538	Multiple Myeloma	0.00794269859142526
DB09110	Mesna	DOID:4235	Sarcoma	0.00793315544526383
DB01248	Docetaxel	DOID:9538	Multiple Myeloma	0.00792280062724159
DB01168	Procarbazine	DOID:9538	Multiple Myeloma	0.00791954629352143
DB01042	Melphalan	DOID:9538	Multiple Myeloma	0.00790965072850718
DB02709	Resveratrol	DOID:9538	Multiple Myeloma	0.00790609340096692
DB00958	Carboplatin	DOID:4235	Sarcoma	0.00790226182741278
DB00917	Dinoprostone	DOID:4235	Sarcoma	0.007897087267476
DB00554	Piroxicam	DOID:2645	Mesothelioma	0.00785158064552344
DB00262	Carmustine	DOID:9538	Multiple Myeloma	0.00784119846833816
DB01229	Paclitaxel	DOID:4235	Sarcoma	0.00783135824858063
DB05109	Trabectedin	DOID:4235	Sarcoma	0.00783014019259596
DB04786	Suramin	DOID:9538	Multiple Myeloma	0.00782614937669364
DB00682	Warfarin	DOID:9538	Multiple Myeloma	0.00782330086131488
DB01008	Busulfan	DOID:9538	Multiple Myeloma	0.00782137811185138
DB11672	Curcumin	DOID:4235	Sarcoma	0.00781804412243516
DB00188	Bortezomib	DOID:9538	Multiple Myeloma	0.0078127159337111
DB00441	gemcitabine	DOID:9538	Multiple Myeloma	0.00781136805440311
DB00563	Methotrexate	DOID:4235	Sarcoma	0.00781021231113735
DB00909	Zonisamide	DOID:9538	Multiple Myeloma	0.00780746890431436
DB00531	Cyclophosphamide	DOID:9538	Multiple Myeloma	0.00779871819176544
DB04942	tamibarotene	DOID:9538	Multiple Myeloma	0.00779805404598403
DB00136	Calcitriol	DOID:9538	Multiple Myeloma	0.00779107714880209
DB01248	Docetaxel	DOID:4235	Sarcoma	0.00779031434695033
DB00773	Etoposide	DOID:9538	Multiple Myeloma	0.0077860911353241
DB01169	Arsenic Trioxide	DOID:9538	Multiple Myeloma	0.0077807720351182
DB00675	Tamoxifen	DOID:9538	Multiple Myeloma	0.0077761110722666
DB01262	Decitabine	DOID:9538	Multiple Myeloma	0.00774749276129907
DB00399	Zoledronic Acid	DOID:9538	Multiple Myeloma	0.0077343094723423
DB04930	Permethrin	DOID:9538	Multiple Myeloma	0.00773134586823993
DB00515	Cisplatin	DOID:9538	Multiple Myeloma	0.00772630360326753
DB00928	Azacitidine	DOID:9538	Multiple Myeloma	0.00770810221970102
DB00997	Doxorubicin	DOID:9538	Multiple Myeloma	0.00770585287973546
DB00481	Raloxifene Hydrochloride	DOID:9538	Multiple Myeloma	0.00769727685027135
DB04960	tipifarnib	DOID:9538	Multiple Myeloma	0.00769680676623571
DB00860	Prednisolone	DOID:9538	Multiple Myeloma	0.00769609005499144
DB00544	Fluorouracil	DOID:4235	Sarcoma	0.00769376662979457
DB00541	Vincristine	DOID:9538	Multiple Myeloma	0.00768555235925659
DB00635	Prednisone	DOID:9538	Multiple Myeloma	0.00767097518633183
DB00531	Cyclophosphamide	DOID:4235	Sarcoma	0.0076662319115609
DB00773	Etoposide	DOID:4235	Sarcoma	0.00765360485501507
DB00252	Phenytoin	DOID:9538	Multiple Myeloma	0.00764801415836113
DB00445	Epirubicin	DOID:4235	Sarcoma	0.0076464983236958
DB00309	Vindesine	DOID:9538	Multiple Myeloma	0.00763286401965889
DB01593	Zinc	DOID:9538	Multiple Myeloma	0.00761446132508638
DB01234	Dexamethasone	DOID:9538	Multiple Myeloma	0.00760526893515358
DB00515	Cisplatin	DOID:4235	Sarcoma	0.00759381732305862
DB00603	Medroxyprogesterone Acetate	DOID:4235	Sarcoma	0.0075918216363418
DB00755	Tretinoin	DOID:9538	Multiple Myeloma	0.00758439938250619
DB00928	Azacitidine	DOID:4235	Sarcoma	0.00757561593945293
DB00997	Doxorubicin	DOID:4235	Sarcoma	0.00757336659955463
DB00201	Caffeine	DOID:4235	Sarcoma	0.00756322459904914
DB11663	2-(1H-indazol-4-yl)-6-(4-methanesulfonylpiperazin-1-ylmethyl)-4-morpholin-4-ylthieno(3,2-d)pyrimidine	DOID:9538	Multiple Myeloma	0.00755067370997455
DB00143	Glutathione	DOID:11612	Polycystic Ovary Syndrome	0.00752156570908587
DB00309	Vindesine	DOID:4235	Sarcoma	0.00750037773939225
DB01030	Topotecan	DOID:9538	Multiple Myeloma	0.00749787077591166
DB00884	Risedronic Acid	DOID:2645	Mesothelioma	0.00748903141674646
DB01041	Thalidomide	DOID:9538	Multiple Myeloma	0.00748029712193816
DB00650	Leucovorin	DOID:4235	Sarcoma	0.00741840330080434
DB12025	triptolide	DOID:9538	Multiple Myeloma	0.00734869634062964
DB00641	Simvastatin	DOID:11612	Polycystic Ovary Syndrome	0.00732059361371495
DB00435	Nitric Oxide	DOID:299	Adenocarcinoma	0.00731756344012219
DB00396	Progesterone	DOID:11612	Polycystic Ovary Syndrome	0.00731288436735739
DB04539	glyphosate	DOID:11612	Polycystic Ovary Syndrome	0.00728811830284554
DB00331	Metformin	DOID:11612	Polycystic Ovary Syndrome	0.00727921550811811
DB01181	Ifosfamide	DOID:3192	Neurilemmoma	0.00727636042560038
DB01393	Bezafibrate	DOID:11612	Polycystic Ovary Syndrome	0.00723134618226335
DB00126	Ascorbic Acid	DOID:11612	Polycystic Ovary Syndrome	0.00723125085572545
DB11135	Selenium	DOID:11612	Polycystic Ovary Syndrome	0.00722613366557604
DB04839	Cyproterone Acetate	DOID:11612	Polycystic Ovary Syndrome	0.0072252493011821
DB11648	afuresertib	DOID:9538	Multiple Myeloma	0.00721212327938946
DB02709	Resveratrol	DOID:11612	Polycystic Ovary Syndrome	0.00716138856536957
DB03057	Malondialdehyde	DOID:11612	Polycystic Ovary Syndrome	0.00711590847971014
DB00783	Estradiol	DOID:11612	Polycystic Ovary Syndrome	0.00711069045814713
DB13178	Inositol	DOID:11612	Polycystic Ovary Syndrome	0.00709647345919232
DB00977	Ethinyl Estradiol	DOID:11612	Polycystic Ovary Syndrome	0.00709188659168961
DB01394	Colchicine	DOID:9538	Multiple Myeloma	0.0070903049890151
DB01100	Pimozide	DOID:299	Adenocarcinoma	0.00706544655451526
DB00412	Rosiglitazone	DOID:11612	Polycystic Ovary Syndrome	0.00704845794963275
DB00197	Troglitazone	DOID:11612	Polycystic Ovary Syndrome	0.00699605508120372
DB00262	Carmustine	DOID:3192	Neurilemmoma	0.00697022511517952
DB01083	Orlistat	DOID:11612	Polycystic Ovary Syndrome	0.00693330210915931
DB00158	Folic Acid	DOID:11612	Polycystic Ovary Syndrome	0.00693056545695023
DB00499	Flutamide	DOID:11612	Polycystic Ovary Syndrome	0.00690380412197839
DB01593	Zinc	DOID:11612	Polycystic Ovary Syndrome	0.00686975648943461
DB00137	Lutein	DOID:11612	Polycystic Ovary Syndrome	0.00683861730622463
DB00882	Clomiphene	DOID:11612	Polycystic Ovary Syndrome	0.00680893057819597
DB00624	Testosterone	DOID:11612	Polycystic Ovary Syndrome	0.00669530266536592
DB00313	Valproic Acid	DOID:11612	Polycystic Ovary Syndrome	0.00664866015381216
DB06179	darinaparsin	DOID:9538	Multiple Myeloma	0.00662768235196671
DB00815	Sodium Dodecyl Sulfate	DOID:299	Adenocarcinoma	0.00658218645144819
DB00987	Cytarabine	DOID:8864	Leukemia, Monocytic, Acute	0.00657403841749317
DB01006	Letrozole	DOID:11612	Polycystic Ovary Syndrome	0.00653312774484602
DB01698	Rutin	DOID:9538	Multiple Myeloma	0.00643739509525435
DB02709	Resveratrol	DOID:8864	Leukemia, Monocytic, Acute	0.00642084498673469
DB01169	Arsenic Trioxide	DOID:8864	Leukemia, Monocytic, Acute	0.0062955236208503
DB06728	aniline	DOID:4235	Sarcoma	0.00607195998312907
DB14322	Coconut Oil	DOID:3172	Adenoma	0.00588279818600733
DB00050	cetrorelix	DOID:9538	Multiple Myeloma	0.00579398975649416
DB00255	Diethylstilbestrol	DOID:4468	Adenocarcinoma, Clear Cell	0.00563017506977761
DB09199	netoglitazone	DOID:9538	Multiple Myeloma	0.00542844134984357
DB00421	Spironolactone	DOID:11612	Polycystic Ovary Syndrome	0.00524274544193116
DB01211	Clarithromycin	DOID:9538	Multiple Myeloma	0.00486491723569398
DB11467	Thiostrepton	DOID:9538	Multiple Myeloma	0.00471008752222947
DB00987	Cytarabine	DOID:715	Leukemia, T-Cell	0.00440005938466099
DB02709	Resveratrol	DOID:715	Leukemia, T-Cell	0.00424686595386216
DB00531	Cyclophosphamide	DOID:715	Leukemia, T-Cell	0.00413949074466891
DB01169	Arsenic Trioxide	DOID:715	Leukemia, T-Cell	0.00412154458806579
DB00541	Vincristine	DOID:715	Leukemia, T-Cell	0.00402632491216901
DB05088	tetrathiomolybdate	DOID:2645	Mesothelioma	0.00385946419101577
DB00636	Clofibrate	DOID:3507	Dermatofibrosarcoma	0.00368996026858468
DB01177	Idarubicin	DOID:9538	Multiple Myeloma	0.003672544737617
DB00328	Indomethacin	DOID:350	Dermatofibrosarcoma	0.00339432504893282
DB00290	Bleomycin	DOID:3308	Carcinoma, Embryonal	0.00316553653493969
DB00531	Cyclophosphamide	DOID:3308	Carcinoma, Embryonal	0.00309955364871312
DB00570	Vinblastine	DOID:3308	Carcinoma, Embryonal	0.00300915209181925
DB00541	Vincristine	DOID:3308	Carcinoma, Embryonal	0.00298638781616462
DB00563	Methotrexate	DOID:5241	Hemangioblastoma	0.00296961557465659
DB01168	Procarbazine	DOID:5241	Hemangioblastoma	0.00294646327666227
DB00755	Tretinoin	DOID:3308	Carcinoma, Embryonal	0.00288523483954944
DB00541	Vincristine	DOID:5241	Hemangioblastoma	0.00271246934234259
DB06536	tesaglitazar	DOID:255	Hemangioma	0.00205883690500821
DB11175	picolinic acid	DOID:3172	Adenoma	0.00155833289990134
DB01356	Lithium	DOID:255	Hemangioma	0.00128157467570353
DB08804	Nandrolone Decanoate	DOID:255	Hemangioma	0.00121941386860753
DB00780	Phenelzine	DOID:255	Hemangioma	0.0011779455617926
DB00993	Azathioprine	DOID:255	Hemangioma	0.000979539792521513
DB00860	Prednisolone	DOID:255	Hemangioma	0.000962150807550443
DB00635	Prednisone	DOID:255	Hemangioma	0.000937035938952334
DB00898	Ethanol	DOID:255	Hemangioma	0.000831098938406173
DB00313	Valproic Acid	DOID:255	Hemangioma	0.000659425742015022
DB00717	Norethindrone	DOID:3172	Adenoma	0.000636805346414518
DB01357	Mestranol	DOID:3172	Adenoma	0.000531844732714773
DB00724	Imiquimod	DOID:255	Hemangioma	0.000465004886698815
DB00571	Propranolol	DOID:255	Hemangioma	-0.000119833710247425
DB00753	Isoflurane	DOID:3172	Adenoma	-0.000672699144425757
DB00443	Betamethasone	DOID:255	Hemangioma	-0.000726979528273915
DB06174	Noscapine	DOID:715	Leukemia, T-Cell	-0.000788501020871845
DB01759	kojic acid	DOID:3172	Adenoma	-0.0013841175163832
DB00947	Fulvestrant	DOID:769	Neuroblastoma	-0.00200316535295592
DB00853	Temozolomide	DOID:3172	Adenoma	-0.00226523247669481
DB00996	Gabapentin	DOID:3172	Adenoma	-0.00227444466962035
DB06595	midostaurin	DOID:349	Carcinoma, Signet Ring Cell	-0.00234906730203625
DB01406	Danazol	DOID:3172	Adenoma	-0.00239801574482127
DB01582	Sulfamethazine	DOID:3172	Adenoma	-0.00240021209457006
DB00995	Auranofin	DOID:3172	Adenoma	-0.0024335017000396
DB06510	muraglitazar	DOID:3172	Adenoma	-0.00244821160989996
DB00842	Oxazepam	DOID:3172	Adenoma	-0.00247322255013631
DB01393	Bezafibrate	DOID:3172	Adenoma	-0.00247586148991638
DB00945	Aspirin	DOID:3172	Adenoma	-0.00247941490392793
DB11152	Trichloroacetic Acid	DOID:3172	Adenoma	-0.00249885991512106
DB09350	Piperonyl Butoxide	DOID:3172	Adenoma	-0.00249915007403719
DB11672	Curcumin	DOID:3172	Adenoma	-0.00250138210516509
DB00501	Cimetidine	DOID:349	Carcinoma, Signet Ring Cell	-0.00251121362856858
DB00605	Sulindac	DOID:3172	Adenoma	-0.00251204973580607
DB12116	epigallocatechin gallate	DOID:3172	Adenoma	-0.00252324070959424
DB00780	Phenelzine	DOID:3172	Adenoma	-0.00254002769872368
DB00927	Famotidine	DOID:3172	Adenoma	-0.00254255208839609
DB02709	Resveratrol	DOID:3172	Adenoma	-0.00254581910693842
DB00945	Aspirin	DOID:349	Carcinoma, Signet Ring Cell	-0.00258995247148363
DB13178	Inositol	DOID:3172	Adenoma	-0.00261073421307179
DB01174	Phenobarbital	DOID:3172	Adenoma	-0.00261127913780435
DB09276	Gold Sodium Thiomalate	DOID:3172	Adenoma	-0.00262911829335966
DB02994	Cacodylic Acid	DOID:3172	Adenoma	-0.00263124423954552
DB00220	Nelfinavir	DOID:3962	Adenocarcinoma, Follicular	-0.00264067398888881
DB08809	Dichloroacetic Acid	DOID:3172	Adenoma	-0.00264784693442157
DB00853	Temozolomide	DOID:769	Neuroblastoma	-0.00265754390474638
DB00851	Dacarbazine	DOID:769	Neuroblastoma	-0.00266132513317067
DB04572	Thiotepa	DOID:769	Neuroblastoma	-0.0026785869975185
DB01065	Melatonin	DOID:3172	Adenoma	-0.00268196086969839
DB01181	Ifosfamide	DOID:769	Neuroblastoma	-0.00269689015695338
DB00328	Indomethacin	DOID:3172	Adenoma	-0.00271200102795761
DB14513	Magnesium	DOID:3172	Adenoma	-0.00271469090722288
DB11082	Coal Tar	DOID:3172	Adenoma	-0.002719160264084
DB04930	Permethrin	DOID:3172	Adenoma	-0.0027205666395636
DB00603	Medroxyprogesterone Acetate	DOID:3172	Adenoma	-0.00272760459126047
DB01041	Thalidomide	DOID:5151	Neurofibroma, Plexiform	-0.00272808265963815
DB00175	Pravastatin	DOID:3172	Adenoma	-0.00273430264592595
DB00661	Verapamil	DOID:687	Hepatoblastoma	-0.00275289466660726
DB00201	Caffeine	DOID:3172	Adenoma	-0.00275620162858859
DB08398	2-amino-1-methyl-6-phenylimidazo(4,5-b)pyridine	DOID:3172	Adenoma	-0.00277517837791919
DB00158	Folic Acid	DOID:3172	Adenoma	-0.00277664221533779
DB09110	Mesna	DOID:769	Neuroblastoma	-0.00277858221039981
DB00958	Carboplatin	DOID:769	Neuroblastoma	-0.002809475828314
DB06732	beta-Naphthoflavone	DOID:3172	Adenoma	-0.00281910862686873
DB01200	Bromocriptine	DOID:3172	Adenoma	-0.00282753174672593
DB01234	Dexamethasone	DOID:3172	Adenoma	-0.00284664357273194
DB00712	Flurbiprofen	DOID:3172	Adenoma	-0.0028685924966541
DB00482	Celecoxib	DOID:769	Neuroblastoma	-0.00288387739160754
DB00898	Ethanol	DOID:3172	Adenoma	-0.00288687432213766
DB03843	Formaldehyde	DOID:3172	Adenoma	-0.00289769351339247
DB00763	Methimazole	DOID:3172	Adenoma	-0.0029341331986651
DB01042	Melphalan	DOID:769	Neuroblastoma	-0.00293457320741026
DB08895	tofacitinib	DOID:3172	Adenoma	-0.00294841040025879
DB00104	Octreotide	DOID:3172	Adenoma	-0.00296055618950918
DB04827	Urethane	DOID:3172	Adenoma	-0.00299580683439946
DB00762	Irinotecan	DOID:769	Neuroblastoma	-0.00299771533109637
DB01008	Busulfan	DOID:769	Neuroblastoma	-0.00302284582404394
DB00188	Bortezomib	DOID:769	Neuroblastoma	-0.00303150800213586
DB00586	Diclofenac	DOID:769	Neuroblastoma	-0.00304505977193464
DB00531	Cyclophosphamide	DOID:769	Neuroblastoma	-0.00304550574408976
DB00773	Etoposide	DOID:769	Neuroblastoma	-0.00305813280059181
DB01169	Arsenic Trioxide	DOID:769	Neuroblastoma	-0.00306345190073301
DB01262	Decitabine	DOID:769	Neuroblastoma	-0.00309673117464741
DB00197	Troglitazone	DOID:769	Neuroblastoma	-0.00310346401913681
DB00554	Piroxicam	DOID:3172	Adenoma	-0.00311264659639162
DB00515	Cisplatin	DOID:769	Neuroblastoma	-0.00311792033266278
DB00997	Doxorubicin	DOID:769	Neuroblastoma	-0.00313837105616147
DB00541	Vincristine	DOID:769	Neuroblastoma	-0.00315867157670876
DB00842	Oxazepam	DOID:687	Hepatoblastoma	-0.00316365490826818
DB00982	Isotretinoin	DOID:769	Neuroblastoma	-0.00318046952284145
DB00252	Phenytoin	DOID:769	Neuroblastoma	-0.00319620977750585
DB00309	Vindesine	DOID:769	Neuroblastoma	-0.00321135991626695
DB13964	Peanut Oil	DOID:3172	Adenoma	-0.00322755100497018
DB12257	Platinum	DOID:769	Neuroblastoma	-0.00329523068371623
DB01174	Phenobarbital	DOID:687	Hepatoblastoma	-0.00330171149593243
DB00544	Fluorouracil	DOID:687	Hepatoblastoma	-0.00331609195597094
DB08865	Crizotinib	DOID:769	Neuroblastoma	-0.00332718880940517
DB04630	Aldosterone	DOID:3172	Adenoma	-0.00334487705598134
DB01030	Topotecan	DOID:769	Neuroblastoma	-0.00334635315993921
DB00515	Cisplatin	DOID:687	Hepatoblastoma	-0.00341604126278022
DB00252	Phenytoin	DOID:687	Hepatoblastoma	-0.00349433070758586
DB03733	ethylene dichloride	DOID:3172	Adenoma	-0.00362335222491021
DB00997	Doxorubicin	DOID:1618	Fibroadenoma	-0.00414316322086086
DB00694	Daunorubicin	DOID:1618	Fibroadenoma	-0.00424756374262331
DB00422	Methylphenidate	DOID:687	Hepatoblastoma	-0.00426140131861157
DB00313	Valproic Acid	DOID:1618	Fibroadenoma	-0.00445565111125284
DB05220	MLN 8237	DOID:769	Neuroblastoma	-0.00489396351377762
DB11752	bryostatin 1	DOID:1040	Leukemia, Lymphocytic, Chronic, B-Cell	-0.00521081927597712
DB12948	3,4-dihydroxybenzohydroxamic acid	DOID:3070	Glioma	-0.00570688290275016
DB09053	PCI 32765	DOID:1040	Leukemia, Lymphocytic, Chronic, B-Cell	-0.00592568545223617
DB13811	oblimersen	DOID:1040	Leukemia, Lymphocytic, Chronic, B-Cell	-0.00683447619539104
DB01136	Carvedilol	DOID:3070	Glioma	-0.00706596756297951
DB00563	Methotrexate	DOID:3371	Chondrosarcoma	-0.00770481399540105
DB00938	Salmeterol Xinafoate	DOID:4310	Smooth Muscle Tumor	-0.00828753168919423
DB06769	Bendamustine Hydrochloride	DOID:1040	Leukemia, Lymphocytic, Chronic, B-Cell	-0.00905700594460831
DB00134	Methionine	DOID:3070	Glioma	-0.00909170431514771
DB00742	Mannitol	DOID:3070	Glioma	-0.00934150413278199
DB08398	2-amino-1-methyl-6-phenylimidazo(4,5-b)pyridine	DOID:8719	Carcinoma in Situ	-0.00993471092478249
DB00853	Temozolomide	DOID:3070	Glioma	-0.0099456942888523
DB00619	Imatinib Mesylate	DOID:3070	Glioma	-0.00994662673307455
DB14001	alpha-Tocopherol	DOID:3070	Glioma	-0.00996194548853587
DB04572	Thiotepa	DOID:3070	Glioma	-0.00996673738155513
DB02656	2-(4-morpholinyl)-8-phenyl-4H-1-benzopyran-4-one	DOID:3070	Glioma	-0.0100643487361396
DB00641	Simvastatin	DOID:3070	Glioma	-0.0100670758706866
DB00958	Carboplatin	DOID:3070	Glioma	-0.0100976262124281
DB07352	Apigenin	DOID:3070	Glioma	-0.0101064352738212
DB00126	Ascorbic Acid	DOID:3070	Glioma	-0.0101564186286324
DB06755	beta Carotene	DOID:3070	Glioma	-0.0101669578984352
DB01229	Paclitaxel	DOID:3070	Glioma	-0.0101685297911435
DB01206	Lomustine	DOID:3070	Glioma	-0.010171717315541
DB00563	Methotrexate	DOID:3070	Glioma	-0.0101896757285983
DB01248	Docetaxel	DOID:3070	Glioma	-0.0102095736928238
DB01168	Procarbazine	DOID:3070	Glioma	-0.0102128280265011
DB01042	Melphalan	DOID:3070	Glioma	-0.0102227235915355
DB02709	Resveratrol	DOID:3070	Glioma	-0.0102262809190473
DB13950	Win 55212-2	DOID:3070	Glioma	-0.0102397355277734
DB00762	Irinotecan	DOID:3070	Glioma	-0.0102858657151642
DB00262	Carmustine	DOID:3070	Glioma	-0.0102911758517014
DB00544	Fluorouracil	DOID:3070	Glioma	-0.0103061214099998
DB00188	Bortezomib	DOID:3070	Glioma	-0.010319658386361
DB00531	Cyclophosphamide	DOID:3070	Glioma	-0.0103336561283174
DB00136	Calcitriol	DOID:3070	Glioma	-0.0103412971711254
DB00773	Etoposide	DOID:3070	Glioma	-0.0103462831847155
DB01169	Arsenic Trioxide	DOID:3070	Glioma	-0.0103516022849661
DB00675	Tamoxifen	DOID:3070	Glioma	-0.0103562632477455
DB04216	Quercetin	DOID:3070	Glioma	-0.0103764180732319
DB00197	Troglitazone	DOID:3070	Glioma	-0.0103916144030909
DB00328	Indomethacin	DOID:3070	Glioma	-0.0103924628401682
DB00515	Cisplatin	DOID:3070	Glioma	-0.0104060707167179
DB00541	Vincristine	DOID:3070	Glioma	-0.0104468219607592
DB04690	Camptothecin	DOID:3070	Glioma	-0.01046807215292
DB01593	Zinc	DOID:3070	Glioma	-0.0105179129949441
DB00530	Erlotinib Hydrochloride	DOID:3070	Glioma	-0.0105256481194639
DB01234	Dexamethasone	DOID:3070	Glioma	-0.0105271053848509
DB00470	Dronabinol	DOID:3070	Glioma	-0.0105312529401196
DB00650	Leucovorin	DOID:3070	Glioma	-0.0105814847389844
DB01041	Thalidomide	DOID:3070	Glioma	-0.0106520771980629
DB11119	Sodium Iodide	DOID:3070	Glioma	-0.0107661480304519
DB00477	Chlorpromazine	DOID:3070	Glioma	-0.0108661842802019
DB12072	orantinib	DOID:3070	Glioma	-0.0109184133619275
DB01017	Minocycline	DOID:3070	Glioma	-0.0109845990525841
DB15304	Carrageenan	DOID:3355	Fibrosarcoma	-0.0109905554646024
DB04106	fotemustine	DOID:3070	Glioma	-0.0114329297345348
DB06536	tesaglitazar	DOID:3355	Fibrosarcoma	-0.011681118794919
DB01169	Arsenic Trioxide	DOID:3355	Fibrosarcoma	-0.0126931229120474
DB00328	Indomethacin	DOID:3355	Fibrosarcoma	-0.0127339834673224
DB00515	Cisplatin	DOID:3355	Fibrosarcoma	-0.0127475913439426
DB12662	naveglitazar	DOID:3355	Fibrosarcoma	-0.0128497261075938
DB11919	O(6)-benzylguanine	DOID:3070	Glioma	-0.0128524359091479
DB01234	Dexamethasone	DOID:3355	Fibrosarcoma	-0.0128686260121076
DB00959	Methylprednisolone	DOID:1040	Leukemia, Lymphocytic, Chronic, B-Cell	-0.0128711495872721
DB01219	Dantrolene	DOID:1040	Leukemia, Lymphocytic, Chronic, B-Cell	-0.0130502575170199
DB01204	Mitoxantrone	DOID:1040	Leukemia, Lymphocytic, Chronic, B-Cell	-0.0131552982278772
DB06444	HU 211	DOID:3070	Glioma	-0.0131921485318375
DB00741	Hydrocortisone	DOID:1040	Leukemia, Lymphocytic, Chronic, B-Cell	-0.0131949039130909
DB00987	Cytarabine	DOID:1040	Leukemia, Lymphocytic, Chronic, B-Cell	-0.0132233026566306
DB00877	Sirolimus	DOID:1040	Leukemia, Lymphocytic, Chronic, B-Cell	-0.0132521053328288
DB00242	Cladribine	DOID:1040	Leukemia, Lymphocytic, Chronic, B-Cell	-0.0132689276262412
DB01393	Bezafibrate	DOID:1040	Leukemia, Lymphocytic, Chronic, B-Cell	-0.0133065384704701
DB00563	Methotrexate	DOID:1040	Leukemia, Lymphocytic, Chronic, B-Cell	-0.0133398908969861
DB00277	Theophylline	DOID:1040	Leukemia, Lymphocytic, Chronic, B-Cell	-0.0133508984926587
DB00291	Chlorambucil	DOID:1040	Leukemia, Lymphocytic, Chronic, B-Cell	-0.0133691528717052
DB01179	Podophyllotoxin	DOID:2671	Carcinoma, Transitional Cell	-0.0133803154584301
DB00822	Disulfiram	DOID:1040	Leukemia, Lymphocytic, Chronic, B-Cell	-0.0134219087475055
DB03496	alvocidib	DOID:1040	Leukemia, Lymphocytic, Chronic, B-Cell	-0.0134489566971431
DB00531	Cyclophosphamide	DOID:1040	Leukemia, Lymphocytic, Chronic, B-Cell	-0.0134838712966152
DB00564	Carbamazepine	DOID:1040	Leukemia, Lymphocytic, Chronic, B-Cell	-0.0134918183717696
DB01169	Arsenic Trioxide	DOID:1040	Leukemia, Lymphocytic, Chronic, B-Cell	-0.0135018174532895
DB01073	fludarabine	DOID:1040	Leukemia, Lymphocytic, Chronic, B-Cell	-0.0135418879775287
DB00603	Medroxyprogesterone Acetate	DOID:1040	Leukemia, Lymphocytic, Chronic, B-Cell	-0.0135582815718186
DB01083	Orlistat	DOID:1040	Leukemia, Lymphocytic, Chronic, B-Cell	-0.0136045825436766
DB00925	Phenoxybenzamine	DOID:1040	Leukemia, Lymphocytic, Chronic, B-Cell	-0.0136131718072886
DB00252	Phenytoin	DOID:1040	Leukemia, Lymphocytic, Chronic, B-Cell	-0.0136345753300503
DB01041	Thalidomide	DOID:1040	Leukemia, Lymphocytic, Chronic, B-Cell	-0.013802292366286
DB00970	Dactinomycin	DOID:2671	Carcinoma, Transitional Cell	-0.0140597850188879
DB04944	acadesine	DOID:1040	Leukemia, Lymphocytic, Chronic, B-Cell	-0.0140680482181986
DB01219	Dantrolene	DOID:2671	Carcinoma, Transitional Cell	-0.0140727284689432
DB04572	Thiotepa	DOID:2671	Carcinoma, Transitional Cell	-0.0141394235017849
DB01181	Ifosfamide	DOID:2671	Carcinoma, Transitional Cell	-0.0141577266612835
DB01204	Mitoxantrone	DOID:2671	Carcinoma, Transitional Cell	-0.0141777691797624
DB08633	O-(Chloroacetylcarbamoyl)fumagillol	DOID:2671	Carcinoma, Transitional Cell	-0.0142004006418046
DB00437	Allopurinol	DOID:2671	Carcinoma, Transitional Cell	-0.0142274100802182
DB09110	Mesna	DOID:2671	Carcinoma, Transitional Cell	-0.0142394187147285
DB00958	Carboplatin	DOID:2671	Carcinoma, Transitional Cell	-0.0142703123326509
DB00305	Mitomycin	DOID:2671	Carcinoma, Transitional Cell	-0.0142831925755532
DB06510	muraglitazar	DOID:2671	Carcinoma, Transitional Cell	-0.0143013595422664
DB00945	Aspirin	DOID:2671	Carcinoma, Transitional Cell	-0.0143325628362908
DB00537	Ciprofloxacin	DOID:2671	Carcinoma, Transitional Cell	-0.0143351412497683
DB01229	Paclitaxel	DOID:2671	Carcinoma, Transitional Cell	-0.0143412159114978
DB00563	Methotrexate	DOID:2671	Carcinoma, Transitional Cell	-0.0143623618487341
DB01327	Cefazolin	DOID:2671	Carcinoma, Transitional Cell	-0.01438200683745
DB01248	Docetaxel	DOID:2671	Carcinoma, Transitional Cell	-0.0143822598128777
DB01483	Barbital	DOID:2671	Carcinoma, Transitional Cell	-0.01438489526824
DB01168	Procarbazine	DOID:2671	Carcinoma, Transitional Cell	-0.0143855141466995
DB00291	Chlorambucil	DOID:2671	Carcinoma, Transitional Cell	-0.0143916238235729
DB00795	Sulfasalazine	DOID:2671	Carcinoma, Transitional Cell	-0.0144138463575937
DB04258	seocalcitol	DOID:3070	Glioma	-0.0144326842450906
DB01174	Phenobarbital	DOID:2671	Carcinoma, Transitional Cell	-0.0144644270701528
DB03783	Phenacetin	DOID:2671	Carcinoma, Transitional Cell	-0.0144782256187949
DB00682	Warfarin	DOID:2671	Carcinoma, Transitional Cell	-0.0144817595788918
DB02994	Cacodylic Acid	DOID:2671	Carcinoma, Transitional Cell	-0.0144843921719979
DB00188	Bortezomib	DOID:2671	Carcinoma, Transitional Cell	-0.0144923445065019
DB00441	gemcitabine	DOID:2671	Carcinoma, Transitional Cell	-0.0144936923857978
DB00531	Cyclophosphamide	DOID:2671	Carcinoma, Transitional Cell	-0.0145063422484166
DB14085	Cadmium	DOID:2671	Carcinoma, Transitional Cell	-0.0145175226178865
DB00675	Tamoxifen	DOID:2671	Carcinoma, Transitional Cell	-0.014528949367946
DB00515	Cisplatin	DOID:2671	Carcinoma, Transitional Cell	-0.0145787568369894
DB00829	Diazepam	DOID:2671	Carcinoma, Transitional Cell	-0.0145877626036205
DB00993	Azathioprine	DOID:2671	Carcinoma, Transitional Cell	-0.0145915814003197
DB00570	Vinblastine	DOID:2671	Carcinoma, Transitional Cell	-0.0145967438052845
DB00997	Doxorubicin	DOID:2671	Carcinoma, Transitional Cell	-0.0145992075605066
DB00698	Nitrofurantoin	DOID:2671	Carcinoma, Transitional Cell	-0.0146043987637906
DB00481	Raloxifene Hydrochloride	DOID:2671	Carcinoma, Transitional Cell	-0.0146077835899129
DB00860	Prednisolone	DOID:2671	Carcinoma, Transitional Cell	-0.0146089703852815
DB00201	Caffeine	DOID:2671	Carcinoma, Transitional Cell	-0.0146093495608849
DB12418	Saccharin	DOID:2671	Carcinoma, Transitional Cell	-0.0146147027516754
DB00541	Vincristine	DOID:2671	Carcinoma, Transitional Cell	-0.014619508080974
DB00181	Baclofen	DOID:2671	Carcinoma, Transitional Cell	-0.0146282910805694
DB00318	Codeine	DOID:2671	Carcinoma, Transitional Cell	-0.0146337447026796
DB00635	Prednisone	DOID:2671	Carcinoma, Transitional Cell	-0.0146340852538901
DB00317	Gefitinib	DOID:2671	Carcinoma, Transitional Cell	-0.0146603422686262
DB00309	Vindesine	DOID:2671	Carcinoma, Transitional Cell	-0.0146721964205439
DB00184	Nicotine	DOID:2671	Carcinoma, Transitional Cell	-0.0146832753743247
DB06174	Noscapine	DOID:3070	Glioma	-0.0152616478939124
DB01162	Terazosin	DOID:2671	Carcinoma, Transitional Cell	-0.0174479649214066
DB06176	romidepsin	DOID:2671	Carcinoma, Transitional Cell	-0.0174986277744423
DB01181	Ifosfamide	DOID:4552	Carcinoma, Large Cell	-0.0177543745732143
DB00853	Temozolomide	DOID:8632	Sarcoma, Kaposi	-0.0178845061420953
DB01229	Paclitaxel	DOID:4552	Carcinoma, Large Cell	-0.0179378638233659
DB00171	Adenosine Triphosphate	DOID:4552	Carcinoma, Large Cell	-0.0179879028816263
DB00361	Vinorelbine	DOID:4552	Carcinoma, Large Cell	-0.0180488802796224
DB00441	gemcitabine	DOID:4552	Carcinoma, Large Cell	-0.0180903402976923
DB00531	Cyclophosphamide	DOID:4552	Carcinoma, Large Cell	-0.0181029901603934
DB00515	Cisplatin	DOID:4552	Carcinoma, Large Cell	-0.0181754047488635
DB00290	Bleomycin	DOID:8632	Sarcoma, Kaposi	-0.0182064850950731
DB00594	Amiloride	DOID:2671	Carcinoma, Transitional Cell	-0.0183499084620237
DB00570	Vinblastine	DOID:8632	Sarcoma, Kaposi	-0.018362869538261
DB00997	Doxorubicin	DOID:8632	Sarcoma, Kaposi	-0.018365333293389
DB00541	Vincristine	DOID:8632	Sarcoma, Kaposi	-0.0183856338139737
DB00495	Zidovudine	DOID:8632	Sarcoma, Kaposi	-0.0185581089824895
DB01041	Thalidomide	DOID:8632	Sarcoma, Kaposi	-0.0185908890511033
DB00724	Imiquimod	DOID:8632	Sarcoma, Kaposi	-0.0188722420391528
DB15588	ursolic acid	DOID:139	Papilloma	-0.0188818889195761
DB01592	Iron	DOID:139	Papilloma	-0.0191904085809705
DB01132	Pioglitazone	DOID:139	Papilloma	-0.0192670430088356
DB12298	5-hydroxymethylfurfural	DOID:139	Papilloma	-0.0192885624809538
DB06774	Capsaicin	DOID:139	Papilloma	-0.0193092710594311
DB00812	Phenylbutazone	DOID:139	Papilloma	-0.019363659348114
DB06510	muraglitazar	DOID:139	Papilloma	-0.019370662657275
DB00126	Ascorbic Acid	DOID:139	Papilloma	-0.0193984078638632
DB01483	Barbital	DOID:139	Papilloma	-0.019454198383228
DB00563	Methotrexate	DOID:2513	Carcinoma, Basal Cell	-0.0194820754714134
DB00795	Sulfasalazine	DOID:139	Papilloma	-0.0194831494726696
DB09096	Benzoyl Peroxide	DOID:139	Papilloma	-0.0195349114286227
DB02994	Cacodylic Acid	DOID:139	Papilloma	-0.0195536952869623
DB08809	Dichloroacetic Acid	DOID:139	Papilloma	-0.0195702979817264
DB00531	Cyclophosphamide	DOID:139	Papilloma	-0.019575645363329
DB06767	Ammonium Chloride	DOID:139	Papilloma	-0.0196334819490692
DB12418	Saccharin	DOID:139	Papilloma	-0.0196840058666772
DB04365	Arecoline	DOID:139	Papilloma	-0.0196840962760761
DB00993	Azathioprine	DOID:2513	Carcinoma, Basal Cell	-0.0197112950228853
DB01390	Sodium Bicarbonate	DOID:139	Papilloma	-0.0197120580974805
DB00997	Doxorubicin	DOID:2513	Carcinoma, Basal Cell	-0.0197189211830465
DB04365	Arecoline	DOID:2513	Carcinoma, Basal Cell	-0.0197345067835694
DB10345	Dust	DOID:139	Papilloma	-0.0197439739619018
DB04743	nimesulide	DOID:139	Papilloma	-0.0198033755048816
DB11091	Hydrogen Peroxide	DOID:139	Papilloma	-0.0198158008961682
DB08828	HhAntag691	DOID:2513	Carcinoma, Basal Cell	-0.0199038577408352
DB03419	Uracil	DOID:139	Papilloma	-0.0199125673907673
DB00724	Imiquimod	DOID:2513	Carcinoma, Basal Cell	-0.0202258299286722
DB01017	Minocycline	DOID:139	Papilloma	-0.0202265882877816
DB11616	pirarubicin	DOID:5485	Sarcoma, Synovial	-0.0225307449816628
DB01181	Ifosfamide	DOID:5485	Sarcoma, Synovial	-0.0225883618205244
DB00428	Streptozocin	DOID:5485	Sarcoma, Synovial	-0.0226031565039819
DB00773	Etoposide	DOID:5485	Sarcoma, Synovial	-0.0229496044641992
DB00515	Cisplatin	DOID:5485	Sarcoma, Synovial	-0.0230093919961876
DB00997	Doxorubicin	DOID:5485	Sarcoma, Synovial	-0.0230298427196733
DB00541	Vincristine	DOID:5485	Sarcoma, Synovial	-0.0230501432401667
DB00970	Dactinomycin	DOID:1967	Leiomyosarcoma	-0.0280871907589107
DB00851	Dacarbazine	DOID:1967	Leiomyosarcoma	-0.028149567377474
DB01181	Ifosfamide	DOID:1967	Leiomyosarcoma	-0.0281851324013409
DB09110	Mesna	DOID:1967	Leiomyosarcoma	-0.0282668244547504
DB00958	Carboplatin	DOID:1967	Leiomyosarcoma	-0.0282977180725748
DB00945	Aspirin	DOID:1967	Leiomyosarcoma	-0.0283599685762238
DB01229	Paclitaxel	DOID:1967	Leiomyosarcoma	-0.028368621651459
DB01248	Docetaxel	DOID:1967	Leiomyosarcoma	-0.0284096655529473
DB00531	Cyclophosphamide	DOID:1967	Leiomyosarcoma	-0.028533747988438
DB00773	Etoposide	DOID:1967	Leiomyosarcoma	-0.0285463750450737
DB00515	Cisplatin	DOID:1967	Leiomyosarcoma	-0.0286061625769986
DB00997	Doxorubicin	DOID:1967	Leiomyosarcoma	-0.0286266133005351
DB00541	Vincristine	DOID:1967	Leiomyosarcoma	-0.0286469138209687
DB00635	Prednisone	DOID:1967	Leiomyosarcoma	-0.0286614909938995
DB00309	Vindesine	DOID:1967	Leiomyosarcoma	-0.0286996021606164
DB03843	Formaldehyde	DOID:1967	Leiomyosarcoma	-0.0287782471857166
DB04348	Taurocholic Acid	DOID:1967	Leiomyosarcoma	-0.0298081725736647
DB12948	3,4-dihydroxybenzohydroxamic acid	DOID:3071	Gliosarcoma	-0.0317061378438567
DB00853	Temozolomide	DOID:3071	Gliosarcoma	-0.0359449492300751
DB00262	Carmustine	DOID:3071	Gliosarcoma	-0.0362904307928432
DB00531	Cyclophosphamide	DOID:3071	Gliosarcoma	-0.036332911069428
DB04690	Camptothecin	DOID:3071	Gliosarcoma	-0.0364673270940503
