# Supplementary material for: DDCM: A Computational Strategy for Drug Repositioning Based on Support-Vector Regression Algorithm
Source: Int J Mol Sci. 2024 May 12;25(10):5267. doi: 10.3390/ijms25105267 (PMC11121335; doi:10.3390/ijms25105267)
Supplement: Supplementary file 1 [file ijms-25-05267-s001.zip › File S4/1_c04.588_CorScore/stomach cancer_score.csv]

DrugBankID	DrugName	DOID	DiseaseName	score
0.0143199706497672	0.0280028899844287
DB00134	Methionine	DOID:3070	Glioma	0.713058176585493
DB01030	Topotecan	DOID:3068	Glioblastoma	0.567697930398448
DB01030	Topotecan	DOID:0060060	Lymphoma, Non-Hodgkin	0.567509793312485
DB01030	Topotecan	DOID:299	Adenocarcinoma	0.566171967651815
DB01030	Topotecan	DOID:9538	Multiple Myeloma	0.565854748860498
DB01030	Topotecan	DOID:769	Neuroblastoma	0.5650178268087
DB01162	Terazosin	DOID:2671	Carcinoma, Transitional Cell	0.562641555707396
DB09054	idelalisib	DOID:0060058	Lymphoma	0.485671980460407
DB09054	idelalisib	DOID:1037	Leukemia, Lymphoid	0.484093701630879
DB08059	Wortmannin	DOID:299	Adenocarcinoma	0.470736462848936
DB00806	Pentoxifylline	DOID:0060061	Lymphoma, T-Cell, Cutaneous	0.454397449197394
DB00806	Pentoxifylline	DOID:1037	Leukemia, Lymphoid	0.450607542966883
DB00694	Daunorubicin	DOID:0060060	Lymphoma, Non-Hodgkin	0.40060002317989
DB00694	Daunorubicin	DOID:9119	Leukemia, Myeloid, Acute	0.399931429359323
DB00694	Daunorubicin	DOID:8584	Burkitt Lymphoma	0.399340368594104
DB00694	Daunorubicin	DOID:299	Adenocarcinoma	0.399262197516284
DB00694	Daunorubicin	DOID:1618	Fibroadenoma	0.398335651598578
DB01254	Dasatinib	DOID:8552	Leukemia, Myelogenous, Chronic, BCR-ABL Positive	0.370141391933527
DB06448	lonafarnib	DOID:9538	Multiple Myeloma	0.34924783243308
DB00863	Ranitidine	DOID:9206	Barrett Esophagus	0.324822950805071
DB09053	PCI 32765	DOID:1037	Leukemia, Lymphoid	0.319718521061586
DB09053	PCI 32765	DOID:1040	Leukemia, Lymphocytic, Chronic, B-Cell	0.317404604264314
DB00753	Isoflurane	DOID:3172	Adenoma	0.317291331992581
DB11648	afuresertib	DOID:0060060	Lymphoma, Non-Hodgkin	0.290117880170352
DB11648	afuresertib	DOID:8543	Hodgkin Disease	0.289979911502301
DB11648	afuresertib	DOID:9538	Multiple Myeloma	0.288462835718171
DB01017	Minocycline	DOID:3070	Glioma	0.284747338674962
DB01017	Minocycline	DOID:139	Papilloma	0.283861996496719
DB11251	Tocopherols	DOID:2645	Mesothelioma	0.267976696099331
DB00553	Methoxsalen	DOID:8691	Mycosis Fungoides	0.266852115676605
DB00553	Methoxsalen	DOID:0060061	Lymphoma, T-Cell, Cutaneous	0.266364268929855
DB01582	Sulfamethazine	DOID:3172	Adenoma	0.265223349854427
DB00281	Lidocaine	DOID:0060060	Lymphoma, Non-Hodgkin	0.264529677849404
DB08804	Nandrolone Decanoate	DOID:255	Hemangioma	0.26228405019465
DB08901	ponatinib	DOID:8552	Leukemia, Myelogenous, Chronic, BCR-ABL Positive	0.261582285070099
DB08901	ponatinib	DOID:9119	Leukemia, Myeloid, Acute	0.25972264823048
DB00448	Lansoprazole	DOID:9206	Barrett Esophagus	0.255488012476328
DB15588	ursolic acid	DOID:139	Papilloma	0.243117880329847
DB00470	Dronabinol	DOID:3070	Glioma	0.240587047420003
DB13964	Peanut Oil	DOID:3172	Adenoma	0.23912261100034
DB01099	Flucytosine	DOID:3068	Glioblastoma	0.231980336739906
DB04258	seocalcitol	DOID:3070	Glioma	0.21904333126025
DB01100	Pimozide	DOID:299	Adenocarcinoma	0.215255788509524
DB14322	Coconut Oil	DOID:3172	Adenoma	0.210222007751927
DB00437	Allopurinol	DOID:8552	Leukemia, Myelogenous, Chronic, BCR-ABL Positive	0.20845991277711
DB00437	Allopurinol	DOID:0060060	Lymphoma, Non-Hodgkin	0.207268869757966
DB00437	Allopurinol	DOID:9119	Leukemia, Myeloid, Acute	0.206600275937757
DB00437	Allopurinol	DOID:1037	Leukemia, Lymphoid	0.206003490869372
DB00904	Ondansetron	DOID:171	Neuroectodermal Tumors	0.205592816368672
DB00437	Allopurinol	DOID:2671	Carcinoma, Transitional Cell	0.203879260166605
DB01073	fludarabine	DOID:9119	Leukemia, Myeloid, Acute	0.203634812646518
DB01073	fludarabine	DOID:1037	Leukemia, Lymphoid	0.203038027577544
DB01073	fludarabine	DOID:1040	Leukemia, Lymphocytic, Chronic, B-Cell	0.200724110780903
DB11919	O(6)-benzylguanine	DOID:3070	Glioma	0.19995380571341
DB06810	Plicamycin	DOID:3247	Rhabdomyosarcoma	0.194027642136919
DB00171	Adenosine Triphosphate	DOID:4552	Carcinoma, Large Cell	0.177417395441143
DB15304	Carrageenan	DOID:3355	Fibrosarcoma	0.175616363483181
DB02656	2-(4-morpholinyl)-8-phenyl-4H-1-benzopyran-4-one	DOID:3070	Glioma	0.171686058971509
DB04066	trans-3-(4'-hydroxyphenyl)-2-propenoic acid	DOID:299	Adenocarcinoma	0.167980086741996
DB01033	Mercaptopurine	DOID:9119	Leukemia, Myeloid, Acute	0.165478379844527
DB00352	Thioguanine	DOID:9119	Leukemia, Myeloid, Acute	0.165015160027433
DB01033	Mercaptopurine	DOID:1037	Leukemia, Lymphoid	0.164881594776412
DB00352	Thioguanine	DOID:1037	Leukemia, Lymphoid	0.164418374958884
DB00336	Nitrofurazone	DOID:4440	Seminoma	0.161561698677923
DB00594	Amiloride	DOID:2671	Carcinoma, Transitional Cell	0.160822973388057
DB00724	Imiquimod	DOID:255	Hemangioma	0.157203654169636
DB00724	Imiquimod	DOID:8632	Sarcoma, Kaposi	0.155754500716325
DB00724	Imiquimod	DOID:2513	Carcinoma, Basal Cell	0.155498909209256
DB00143	Glutathione	DOID:11612	Polycystic Ovary Syndrome	0.154974903926481
DB00627	Niacin	DOID:9119	Leukemia, Myeloid, Acute	0.152606849647952
DB15334	biochanin A	DOID:3068	Glioblastoma	0.14602112544003
DB00421	Spironolactone	DOID:11612	Polycystic Ovary Syndrome	0.141152616202996
DB00641	Simvastatin	DOID:707	Lymphoma, B-Cell	0.132488852260129
DB00641	Simvastatin	DOID:11612	Polycystic Ovary Syndrome	0.132241330222711
DB00641	Simvastatin	DOID:3070	Glioma	0.131058155985936
DB00446	Chloramphenicol	DOID:9119	Leukemia, Myeloid, Acute	0.127745169755149
DB11752	bryostatin 1	DOID:0060060	Lymphoma, Non-Hodgkin	0.122099247638213
DB00137	Lutein	DOID:11612	Polycystic Ovary Syndrome	0.120017025768478
DB11752	bryostatin 1	DOID:1040	Leukemia, Lymphocytic, Chronic, B-Cell	0.118519951954484
DB01700	AICA ribonucleotide	DOID:3068	Glioblastoma	0.116301127602534
DB00571	Propranolol	DOID:255	Hemangioma	0.103341964006155
DB01394	Colchicine	DOID:9538	Multiple Myeloma	0.102143223498076
DB00480	Lenalidomide	DOID:0060060	Lymphoma, Non-Hodgkin	0.0980168484651388
DB00480	Lenalidomide	DOID:707	Lymphoma, B-Cell	0.0964737092257882
DB00480	Lenalidomide	DOID:9538	Multiple Myeloma	0.096361804012019
DB06641	perifosine	DOID:3068	Glioblastoma	0.0954240717382605
DB11135	Selenium	DOID:2645	Mesothelioma	0.0908255534158163
DB11135	Selenium	DOID:11612	Polycystic Ovary Syndrome	0.0904788180246919
DB00435	Nitric Oxide	DOID:0060058	Lymphoma	0.0885902573532545
DB00435	Nitric Oxide	DOID:299	Adenocarcinoma	0.0869395317503331
DB01217	Anastrozole	DOID:299	Adenocarcinoma	0.0861298571295917
DB00947	Fulvestrant	DOID:769	Neuroblastoma	0.0852926597290716
DB01698	Rutin	DOID:9538	Multiple Myeloma	0.0805978769121752
DB00742	Mannitol	DOID:3070	Glioma	0.0785358210404515
DB00855	Aminolevulinic Acid	DOID:8691	Mycosis Fungoides	0.0692811919532848
DB01151	Desipramine	DOID:299	Adenocarcinoma	0.0686385215898978
DB04942	tamibarotene	DOID:9538	Multiple Myeloma	0.0680033698439336
DB04348	Taurocholic Acid	DOID:1967	Leiomyosarcoma	0.0679601007257057
DB01268	Sunitinib	DOID:169	Neuroendocrine Tumors	0.0620657620658397
DB01268	Sunitinib	DOID:9253	Gastrointestinal Stromal Tumors	0.0606774686752297
DB06767	Ammonium Chloride	DOID:139	Papilloma	0.0590138100936842
DB03068	pyrimidin-2-one beta-ribofuranoside	DOID:9538	Multiple Myeloma	0.0579970881507504
DB00583	Carnitine	DOID:0060060	Lymphoma, Non-Hodgkin	0.0563866924393904
DB06536	tesaglitazar	DOID:255	Hemangioma	0.0562444978896458
DB06536	tesaglitazar	DOID:3355	Fibrosarcoma	0.0552866659558798
DB01136	Carvedilol	DOID:3070	Glioma	0.0531658225640624
DB06174	Noscapine	DOID:715	Leukemia, T-Cell	0.0514048103352186
DB11616	pirarubicin	DOID:9119	Leukemia, Myeloid, Acute	0.0513954944617464
DB11616	pirarubicin	DOID:2645	Mesothelioma	0.0506201623971506
DB06174	Noscapine	DOID:3070	Glioma	0.0504546021116722
DB13911	Eosine I Bluish	DOID:715	Leukemia, T-Cell	0.0499272174556265
DB11616	pirarubicin	DOID:5485	Sarcoma, Synovial	0.0480807511924842
DB00681	Amphotericin B	DOID:3068	Glioblastoma	0.0477579341795534
DB04868	4-methyl-N-(3-(4-methylimidazol-1-yl)-5-(trifluoromethyl)phenyl)-3-((4-pyridin-3-ylpyrimidin-2-yl)amino)benzamide	DOID:8552	Leukemia, Myelogenous, Chronic, BCR-ABL Positive	0.0426811170288749
DB13811	oblimersen	DOID:707	Lymphoma, B-Cell	0.0397014409445025
DB13811	oblimersen	DOID:9538	Multiple Myeloma	0.0395895357304331
DB05258	Interferon-alpha	DOID:8552	Leukemia, Myelogenous, Chronic, BCR-ABL Positive	0.0383675217793641
DB00909	Zonisamide	DOID:9538	Multiple Myeloma	0.0379309777525497
DB13811	oblimersen	DOID:1040	Leukemia, Lymphocytic, Chronic, B-Cell	0.0376652844979993
DB06728	aniline	DOID:4235	Sarcoma	0.0374166726511363
DB01420	Testosterone Propionate	DOID:299	Adenocarcinoma	0.0370346408747662
DB01420	Testosterone Propionate	DOID:11612	Polycystic Ovary Syndrome	0.0365818052606771
DB00888	Mechlorethamine	DOID:8543	Hodgkin Disease	0.0333015663844408
DB06595	midostaurin	DOID:9119	Leukemia, Myeloid, Acute	0.0316149113134626
DB06595	midostaurin	DOID:349	Carcinoma, Signet Ring Cell	0.0297474977616824
DB06757	Manganese	DOID:3068	Glioblastoma	0.0252783957096868
DB06176	romidepsin	DOID:0060061	Lymphoma, T-Cell, Cutaneous	0.0236969442050435
DB00050	cetrorelix	DOID:9538	Multiple Myeloma	0.0232612041687557
DB00422	Methylphenidate	DOID:687	Hepatoblastoma	0.0217464802706034
DB06176	romidepsin	DOID:2671	Carcinoma, Transitional Cell	0.0177828072688205
DB04865	Homoharringtonine	DOID:0060058	Lymphoma	0.0158533665749768
DB00254	Doxycycline	DOID:0060058	Lymphoma	0.0134334153453922
DB12802	picropodophyllin	DOID:9538	Multiple Myeloma	0.0125035622985242
DB00877	Sirolimus	DOID:13515	Tuberous Sclerosis	0.0116526387832104
DB01393	Bezafibrate	DOID:9119	Leukemia, Myeloid, Acute	0.00993546945272725
DB00698	Nitrofurantoin	DOID:2671	Carcinoma, Transitional Cell	0.00916364586529492
DB00877	Sirolimus	DOID:2645	Mesothelioma	0.00909844398354606
DB00877	Sirolimus	DOID:9538	Multiple Myeloma	0.0088873254142777
DB01393	Bezafibrate	DOID:11612	Polycystic Ovary Syndrome	0.00881340199724909
DB12072	orantinib	DOID:3070	Glioma	0.00839550142783838
DB01393	Bezafibrate	DOID:3172	Adenoma	0.00812706043104625
DB09199	netoglitazone	DOID:9538	Multiple Myeloma	0.00811516675258636
DB01708	Dehydroepiandrosterone	DOID:299	Adenocarcinoma	0.00769887695737856
DB01708	Dehydroepiandrosterone	DOID:11612	Polycystic Ovary Syndrome	0.0072460413434777
DB01393	Bezafibrate	DOID:1040	Leukemia, Lymphocytic, Chronic, B-Cell	0.00702476758899392
DB00877	Sirolimus	DOID:1040	Leukemia, Lymphocytic, Chronic, B-Cell	0.00696307418160144
DB02901	Dihydrotestosterone	DOID:11612	Polycystic Ovary Syndrome	0.00680369926513377
DB14066	tetrandrine	DOID:9119	Leukemia, Myeloid, Acute	0.00619576785560069
DB00727	Nitroglycerin	DOID:4928	Cholangiocarcinoma	0.00591692890176651
DB00541	Vincristine	DOID:8691	Mycosis Fungoides	0.00549080096959051
DB00262	Carmustine	DOID:8691	Mycosis Fungoides	0.00544946463454585
DB02546	Vorinostat	DOID:0060061	Lymphoma, T-Cell, Cutaneous	0.00517498881848275
DB00188	Bortezomib	DOID:4051	Rhabdomyosarcoma, Alveolar	0.0049412961231686
DB11175	picolinic acid	DOID:3172	Adenoma	0.00486305498097947
DB00307	Bexarotene	DOID:0060061	Lymphoma, T-Cell, Cutaneous	0.00484272763794399
DB01138	Sulfinpyrazone	DOID:9538	Multiple Myeloma	0.00474412211341443
DB00242	Cladribine	DOID:0060061	Lymphoma, T-Cell, Cutaneous	0.00464589372536514
DB01590	Everolimus	DOID:169	Neuroendocrine Tumors	0.00437706939298485
DB00958	Carboplatin	DOID:169	Neuroendocrine Tumors	0.00412451370244268
DB01005	Hydroxyurea	DOID:8552	Leukemia, Myelogenous, Chronic, BCR-ABL Positive	0.00393026605408883
DB00675	Tamoxifen	DOID:1192	Nerve Sheath Neoplasms	0.00392006303117162
DB00860	Prednisolone	DOID:8552	Leukemia, Myelogenous, Chronic, BCR-ABL Positive	0.00389565214322238
DB06287	temsirolimus	DOID:13515	Tuberous Sclerosis	0.00385436111896217
DB02546	Vorinostat	DOID:8552	Leukemia, Myelogenous, Chronic, BCR-ABL Positive	0.00384150449303652
DB04572	Thiotepa	DOID:8552	Leukemia, Myelogenous, Chronic, BCR-ABL Positive	0.00372723737065547
DB01590	Everolimus	DOID:13515	Tuberous Sclerosis	0.00369220622881036
DB01234	Dexamethasone	DOID:8552	Leukemia, Myelogenous, Chronic, BCR-ABL Positive	0.00367257804099572
DB00541	Vincristine	DOID:8552	Leukemia, Myelogenous, Chronic, BCR-ABL Positive	0.00366946989856784
DB00744	zileuton	DOID:8552	Leukemia, Myelogenous, Chronic, BCR-ABL Positive	0.00364885859864947
DB00531	Cyclophosphamide	DOID:8552	Leukemia, Myelogenous, Chronic, BCR-ABL Positive	0.00362051663064142
DB00987	Cytarabine	DOID:8552	Leukemia, Myelogenous, Chronic, BCR-ABL Positive	0.00360104516766965
DB00188	Bortezomib	DOID:8552	Leukemia, Myelogenous, Chronic, BCR-ABL Positive	0.0035801182566034
DB01008	Busulfan	DOID:8552	Leukemia, Myelogenous, Chronic, BCR-ABL Positive	0.00352854617886797
DB09073	palbociclib	DOID:3382	Liposarcoma	0.00352010844653736
DB06510	muraglitazar	DOID:3382	Liposarcoma	0.00340461199989525
DB00675	Tamoxifen	DOID:4359	Melanoma, Amelanotic	0.00336394453951824
DB00688	Mycophenolic Acid	DOID:0060058	Lymphoma	0.00316085196531843
DB00541	Vincristine	DOID:4359	Melanoma, Amelanotic	0.00314934436535216
DB04824	Phenolphthalein	DOID:0060058	Lymphoma	0.00313713377052491
DB00227	Lovastatin	DOID:0060058	Lymphoma	0.00311156085090522
DB00943	Zalcitabine	DOID:0060058	Lymphoma	0.00303029643369199
DB00851	Dacarbazine	DOID:4359	Melanoma, Amelanotic	0.00300954622540259
DB00291	Chlorambucil	DOID:0060058	Lymphoma	0.00299351258338673
DB01115	Nifedipine	DOID:3068	Glioblastoma	0.00297345991266637
DB00773	Etoposide	DOID:0060058	Lymphoma	0.00297332086173915
DB00313	Valproic Acid	DOID:3068	Glioblastoma	0.00294491808588701
DB06287	temsirolimus	DOID:3068	Glioblastoma	0.00293222928624579
DB01181	Ifosfamide	DOID:0060058	Lymphoma	0.0029265124336669
DB02169	Okadaic Acid	DOID:3068	Glioblastoma	0.0029191061731749
DB00970	Dactinomycin	DOID:3068	Glioblastoma	0.00291077959721106
DB00444	Teniposide	DOID:3068	Glioblastoma	0.00288886303835353
DB04572	Thiotepa	DOID:0060058	Lymphoma	0.00284909429222444
DB01041	Thalidomide	DOID:0060058	Lymphoma	0.00280202556164375
DB12662	naveglitazar	DOID:3382	Liposarcoma	0.00280178520030402
DB01645	Genistein	DOID:3068	Glioblastoma	0.0027991686874079
DB01234	Dexamethasone	DOID:0060058	Lymphoma	0.00279443496191098
DB00541	Vincristine	DOID:0060058	Lymphoma	0.00279132682001068
DB00959	Methylprednisolone	DOID:0060058	Lymphoma	0.00278783762459808
DB01206	Lomustine	DOID:0060058	Lymphoma	0.00277808899536755
DB05076	Fenretinide	DOID:3068	Glioblastoma	0.00277234767981879
DB05424	Canertinib	DOID:3068	Glioblastoma	0.00277144563987738
DB00136	Calcitriol	DOID:0060058	Lymphoma	0.00277037209376493
DB00772	Malathion	DOID:0060060	Lymphoma, Non-Hodgkin	0.00275348240467585
DB00262	Carmustine	DOID:0060058	Lymphoma	0.00274999048650257
DB00982	Isotretinoin	DOID:0060058	Lymphoma	0.00274241741403655
DB00531	Cyclophosphamide	DOID:0060058	Lymphoma	0.00274237355367055
DB00987	Cytarabine	DOID:0060058	Lymphoma	0.00272290209041456
DB00860	Prednisolone	DOID:0060060	Lymphoma, Non-Hodgkin	0.00270460912298218
DB00188	Bortezomib	DOID:0060058	Lymphoma	0.00270197517808354
DB00444	Teniposide	DOID:0060060	Lymphoma, Non-Hodgkin	0.00270072595545331
DB01042	Melphalan	DOID:3068	Glioblastoma	0.00269517361241731
DB11663	2-(1H-indazol-4-yl)-6-(4-methanesulfonylpiperazin-1-ylmethyl)-4-morpholin-4-ylthieno(3,2-d)pyrimidine	DOID:9253	Gastrointestinal Stromal Tumors	0.00268952288213894
DB00291	Chlorambucil	DOID:0060060	Lymphoma, Non-Hodgkin	0.00268061264196126
DB00635	Prednisone	DOID:0060060	Lymphoma, Non-Hodgkin	0.00267765283198904
DB01041	Thalidomide	DOID:3068	Glioblastoma	0.00267726270319577
DB00993	Azathioprine	DOID:0060058	Lymphoma	0.00267658235213139
DB00853	Temozolomide	DOID:3068	Glioblastoma	0.00267521455052075
DB01234	Dexamethasone	DOID:3068	Glioblastoma	0.00266967210591437
DB00290	Bleomycin	DOID:0060058	Lymphoma	0.00266585228224456
DB04630	Aldosterone	DOID:3172	Adenoma	0.00266132357522805
DB00773	Etoposide	DOID:0060060	Lymphoma, Non-Hodgkin	0.00266042092118055
DB00564	Carbamazepine	DOID:0060058	Lymphoma	0.00265364670536647
DB01206	Lomustine	DOID:3068	Glioblastoma	0.00265332613720112
DB02994	Cacodylic Acid	DOID:0060058	Lymphoma	0.00264784630821899
DB00262	Carmustine	DOID:3068	Glioblastoma	0.00262522762764603
DB01181	Ifosfamide	DOID:0060060	Lymphoma, Non-Hodgkin	0.00261361249304612
DB11663	2-(1H-indazol-4-yl)-6-(4-methanesulfonylpiperazin-1-ylmethyl)-4-morpholin-4-ylthieno(3,2-d)pyrimidine	DOID:0060058	Lymphoma	0.00259558413336633
DB09110	Mesna	DOID:0060060	Lymphoma, Non-Hodgkin	0.0025823238464325
DB00252	Phenytoin	DOID:0060060	Lymphoma, Non-Hodgkin	0.00258153179306694
DB00188	Bortezomib	DOID:3068	Glioblastoma	0.00257721231993577
DB00860	Prednisolone	DOID:8543	Hodgkin Disease	0.0025666404557286
DB00444	Teniposide	DOID:8543	Hodgkin Disease	0.00256275728753183
DB00635	Prednisone	DOID:8543	Hodgkin Disease	0.00253968416455605
DB00255	Diethylstilbestrol	DOID:0060058	Lymphoma	0.00253925665488572
DB04572	Thiotepa	DOID:0060060	Lymphoma, Non-Hodgkin	0.00253619435078387
DB13069	Nimustine	DOID:4359	Melanoma, Amelanotic	0.00253269429379385
DB00851	Dacarbazine	DOID:3068	Glioblastoma	0.00252676582103759
DB00773	Etoposide	DOID:8543	Hodgkin Disease	0.00252245225045242
DB01143	Amifostine	DOID:0060060	Lymphoma, Non-Hodgkin	0.00251764699557397
DB00958	Carboplatin	DOID:3068	Glioblastoma	0.00251751870593905
DB13323	Trichloroethylene	DOID:0060060	Lymphoma, Non-Hodgkin	0.00251123364603897
DB01168	Procarbazine	DOID:0060058	Lymphoma	0.00250726858805458
DB01042	Melphalan	DOID:0060060	Lymphoma, Non-Hodgkin	0.00250703652736681
DB01041	Thalidomide	DOID:0060060	Lymphoma, Non-Hodgkin	0.00248912562045986
DB00428	Streptozocin	DOID:8543	Hodgkin Disease	0.00247927274866674
DB00541	Vincristine	DOID:0060060	Lymphoma, Non-Hodgkin	0.00247842687995656
DB01181	Ifosfamide	DOID:8543	Hodgkin Disease	0.00247564382578899
DB00959	Methylprednisolone	DOID:0060060	Lymphoma, Non-Hodgkin	0.00247493768277293
DB00220	Nelfinavir	DOID:3382	Liposarcoma	0.00247134912848543
DB00136	Calcitriol	DOID:0060060	Lymphoma, Non-Hodgkin	0.00245747215291856
DB00252	Phenytoin	DOID:8543	Hodgkin Disease	0.00244356312726643
DB00531	Cyclophosphamide	DOID:0060060	Lymphoma, Non-Hodgkin	0.00242947361363063
DB13424	DDT	DOID:0060060	Lymphoma, Non-Hodgkin	0.00242029919461059
DB00928	Azacitidine	DOID:285	Leukemia, Hairy Cell	0.00241158995187915
DB00987	Cytarabine	DOID:0060060	Lymphoma, Non-Hodgkin	0.00241000214867645
DB04572	Thiotepa	DOID:8543	Hodgkin Disease	0.00239822568253997
DB00441	gemcitabine	DOID:0060060	Lymphoma, Non-Hodgkin	0.00239020297600709
DB14085	Cadmium	DOID:0060060	Lymphoma, Non-Hodgkin	0.0023866696345903
DB01042	Melphalan	DOID:8543	Hodgkin Disease	0.00236906786020027
DB00317	Gefitinib	DOID:3068	Glioblastoma	0.00236414454478803
DB00993	Azathioprine	DOID:0060060	Lymphoma, Non-Hodgkin	0.00236368241078941
DB00290	Bleomycin	DOID:0060060	Lymphoma, Non-Hodgkin	0.00235295234000019
DB00541	Vincristine	DOID:8543	Hodgkin Disease	0.00234045821278825
DB00851	Dacarbazine	DOID:0060060	Lymphoma, Non-Hodgkin	0.00233862873845977
DB01008	Busulfan	DOID:0060060	Lymphoma, Non-Hodgkin	0.00233750315927259
DB00959	Methylprednisolone	DOID:8543	Hodgkin Disease	0.00233696901717137
DB01206	Lomustine	DOID:8543	Hodgkin Disease	0.00232722038624886
DB11094	Vitamin D	DOID:0060058	Lymphoma	0.00232668471857997
DB00773	Etoposide	DOID:0050902	Medulloblastoma	0.00232013375841097
DB02546	Vorinostat	DOID:0050902	Medulloblastoma	0.00231017431234135
DB00624	Testosterone	DOID:3068	Glioblastoma	0.00230089293724708
DB00262	Carmustine	DOID:8543	Hodgkin Disease	0.00229912187683942
DB00531	Cyclophosphamide	DOID:8543	Hodgkin Disease	0.00229150494635041
DB00570	Vinblastine	DOID:8543	Hodgkin Disease	0.00228868767023846
DB00987	Cytarabine	DOID:8543	Hodgkin Disease	0.00227203348243185
DB00783	Estradiol	DOID:0050902	Medulloblastoma	0.0022611936362201
DB00441	gemcitabine	DOID:8543	Hodgkin Disease	0.00225223430850482
DB00399	Zoledronic Acid	DOID:4305	Giant Cell Tumor of Bone	0.00221879626683061
DB00290	Bleomycin	DOID:8543	Hodgkin Disease	0.00221498367274306
DB00276	Amsacrine	DOID:9119	Leukemia, Myeloid, Acute	0.00221495493014187
DB00851	Dacarbazine	DOID:8543	Hodgkin Disease	0.00220066007070527
DB01008	Busulfan	DOID:8543	Hodgkin Disease	0.00219953449244178
DB04572	Thiotepa	DOID:0050902	Medulloblastoma	0.00219590719015925
DB01168	Procarbazine	DOID:0060060	Lymphoma, Non-Hodgkin	0.00219436864662756
DB00242	Cladribine	DOID:285	Leukemia, Hairy Cell	0.00218047815101427
DB01042	Melphalan	DOID:0050902	Medulloblastoma	0.00216674936805936
DB01115	Nifedipine	DOID:127	Choroid Neoplasms	0.00216659640772696
DB00630	Alendronate	DOID:4305	Giant Cell Tumor of Bone	0.00215848756425294
DB00853	Temozolomide	DOID:0050902	Medulloblastoma	0.00214679030534923
DB00541	Vincristine	DOID:0050902	Medulloblastoma	0.00213813971868979
DB01204	Mitoxantrone	DOID:0060058	Lymphoma	0.00211978358986484
DB00624	Testosterone	DOID:0060060	Lymphoma, Non-Hodgkin	0.00211275585322687
DB00746	Deferoxamine	DOID:9119	Leukemia, Myeloid, Acute	0.00210979511498385
DB00262	Carmustine	DOID:0050902	Medulloblastoma	0.00209680338443738
DB01357	Mestranol	DOID:3172	Adenoma	0.00209515279693426
DB09073	palbociclib	DOID:9119	Leukemia, Myeloid, Acute	0.00209393582736203
DB00531	Cyclophosphamide	DOID:0050902	Medulloblastoma	0.00208918645325204
DB00313	Valproic Acid	DOID:9119	Leukemia, Myeloid, Acute	0.00208818718337808
DB02546	Vorinostat	DOID:3246	Rhabdomyosarcoma, Embryonal	0.00208513262597285
DB12025	triptolide	DOID:9119	Leukemia, Myeloid, Acute	0.0020815319760453
DB00675	Tamoxifen	DOID:127	Choroid Neoplasms	0.00207430062972
DB01005	Hydroxyurea	DOID:9119	Leukemia, Myeloid, Acute	0.00207062921350895
DB00987	Cytarabine	DOID:0050902	Medulloblastoma	0.00206971498763528
DB00829	Diazepam	DOID:3068	Glioblastoma	0.00206497416898918
DB01168	Procarbazine	DOID:8543	Hodgkin Disease	0.00205639997893722
DB13069	Nimustine	DOID:3068	Glioblastoma	0.00204991389011275
DB00188	Bortezomib	DOID:0050902	Medulloblastoma	0.00204878807534689
DB12445	nitroaspirin	DOID:9206	Barrett Esophagus	0.00204587540850318
DB00860	Prednisolone	DOID:9119	Leukemia, Myeloid, Acute	0.00203601530226946
DB00007	Leuprolide	DOID:127	Choroid Neoplasms	0.0020228975651809
DB00635	Prednisone	DOID:9119	Leukemia, Myeloid, Acute	0.00200905901361578
DB01008	Busulfan	DOID:0050902	Medulloblastoma	0.00199721599986211
DB00925	Phenoxybenzamine	DOID:127	Choroid Neoplasms	0.00199350910781768
DB01645	Genistein	DOID:127	Choroid Neoplasms	0.00199230518123214
DB00773	Etoposide	DOID:9119	Leukemia, Myeloid, Acute	0.00199182709824738
DB00958	Carboplatin	DOID:0050902	Medulloblastoma	0.00198909446091497
DB00783	Estradiol	DOID:127	Choroid Neoplasms	0.00198275437412873
DB00302	Tranexamic Acid	DOID:127	Choroid Neoplasms	0.0019603019095665
DB01181	Ifosfamide	DOID:9119	Leukemia, Myeloid, Acute	0.00194501867297289
DB00431	Hexachlorocyclohexane	DOID:0060060	Lymphoma, Non-Hodgkin	0.00189753716519134
DB00541	Vincristine	DOID:3347	Neoplasms, Bone Tissue	0.0018767989465148
DB01168	Procarbazine	DOID:0050902	Medulloblastoma	0.0018540814857145
DB00396	Progesterone	DOID:127	Choroid Neoplasms	0.00184655252602836
DB00531	Cyclophosphamide	DOID:3347	Neoplasms, Bone Tissue	0.00182784568096514
DB00188	Bortezomib	DOID:3246	Rhabdomyosarcoma, Embryonal	0.00182374638925373
DB01041	Thalidomide	DOID:9119	Leukemia, Myeloid, Acute	0.00182053179953753
DB01234	Dexamethasone	DOID:9119	Leukemia, Myeloid, Acute	0.00181294120156869
DB00541	Vincristine	DOID:9119	Leukemia, Myeloid, Acute	0.00180983305833612
DB01204	Mitoxantrone	DOID:0060060	Lymphoma, Non-Hodgkin	0.00180688364930268
DB00282	Pamidronate	DOID:4305	Giant Cell Tumor of Bone	0.00179686437309753
DB00603	Medroxyprogesterone Acetate	DOID:3007	Carcinoma, Ductal	0.00178982907751055
DB00136	Calcitriol	DOID:9119	Leukemia, Myeloid, Acute	0.00178887833278493
DB00531	Cyclophosphamide	DOID:9119	Leukemia, Myeloid, Acute	0.00176087979323411
DB00987	Cytarabine	DOID:9119	Leukemia, Myeloid, Acute	0.00174140832886435
DB01065	Melatonin	DOID:299	Adenocarcinoma	0.0017402384044439
DB00188	Bortezomib	DOID:9119	Leukemia, Myeloid, Acute	0.00172048141654221
DB00636	Clofibrate	DOID:127	Choroid Neoplasms	0.0016967204435486
DB00928	Azacitidine	DOID:9119	Leukemia, Myeloid, Acute	0.00168388436141539
DB00523	Alitretinoin	DOID:9119	Leukemia, Myeloid, Acute	0.00167527954120258
DB01204	Mitoxantrone	DOID:8543	Hodgkin Disease	0.00166891498107744
DB01008	Busulfan	DOID:9119	Leukemia, Myeloid, Acute	0.00166890933978911
DB00958	Carboplatin	DOID:9119	Leukemia, Myeloid, Acute	0.00166078780118303
DB01065	Melatonin	DOID:4928	Cholangiocarcinoma	0.0016126837588922
DB00255	Diethylstilbestrol	DOID:127	Choroid Neoplasms	0.00160763029000086
DB00183	Pentagastrin	DOID:299	Adenocarcinoma	0.00157532668033675
DB01188	Ciclopirox	DOID:9119	Leukemia, Myeloid, Acute	0.00157514578434834
DB00276	Amsacrine	DOID:299	Adenocarcinoma	0.00154572308870135
DB01005	Hydroxyurea	DOID:1037	Leukemia, Lymphoid	0.00147384414656967
DB00242	Cladribine	DOID:9119	Leukemia, Myeloid, Acute	0.00145277255858409
DB00481	Raloxifene Hydrochloride	DOID:127	Choroid Neoplasms	0.00145125950741351
DB00860	Prednisolone	DOID:8584	Burkitt Lymphoma	0.00144495453672397
DB00773	Etoposide	DOID:3069	Astrocytoma	0.00143820896435129
DB00313	Valproic Acid	DOID:299	Adenocarcinoma	0.00141895534122702
DB00635	Prednisone	DOID:8584	Burkitt Lymphoma	0.00141799824590313
DB00291	Chlorambucil	DOID:1037	Leukemia, Lymphoid	0.00141523375463257
DB00635	Prednisone	DOID:1037	Leukemia, Lymphoid	0.00141227394423579
DB01005	Hydroxyurea	DOID:299	Adenocarcinoma	0.0014013973725587
DB00773	Etoposide	DOID:8584	Burkitt Lymphoma	0.00140076633349592
DB00530	Erlotinib Hydrochloride	DOID:299	Adenocarcinoma	0.00139487180652628
DB00860	Prednisolone	DOID:299	Adenocarcinoma	0.00136678346091243
DB00322	Floxuridine	DOID:299	Adenocarcinoma	0.00136641948448121
DB13182	daidzein	DOID:299	Adenocarcinoma	0.00136003772902291
DB00675	Tamoxifen	DOID:299	Adenocarcinoma	0.00135520139026055
DB01181	Ifosfamide	DOID:8584	Burkitt Lymphoma	0.00135395790743983
DB11094	Vitamin D	DOID:9119	Leukemia, Myeloid, Acute	0.00134519095636362
DB00291	Chlorambucil	DOID:299	Adenocarcinoma	0.00134278698096976
DB00635	Prednisone	DOID:299	Adenocarcinoma	0.00133982716895117
DB09110	Mesna	DOID:8584	Burkitt Lymphoma	0.0013226692601854
DB00773	Etoposide	DOID:299	Adenocarcinoma	0.0013225952550536
DB02546	Vorinostat	DOID:299	Adenocarcinoma	0.00131263581053295
DB00688	Mycophenolic Acid	DOID:707	Lymphoma, B-Cell	0.0013048127858569
DB00007	Leuprolide	DOID:299	Adenocarcinoma	0.00130379832665758
DB06287	temsirolimus	DOID:2645	Mesothelioma	0.0013001663173616
DB06825	Triptorelin Pamoate	DOID:127	Choroid Neoplasms	0.00129977713923632
DB01701	propylene dichloride	DOID:4928	Cholangiocarcinoma	0.00129361993577234
DB13323	Trichloroethylene	DOID:3069	Astrocytoma	0.00128902169254394
DB00530	Erlotinib Hydrochloride	DOID:2645	Mesothelioma	0.00128877158378712
DB00428	Streptozocin	DOID:299	Adenocarcinoma	0.00127941575449184
DB01181	Ifosfamide	DOID:299	Adenocarcinoma	0.00127578683061222
DB01645	Genistein	DOID:299	Adenocarcinoma	0.00127320594202138
DB04572	Thiotepa	DOID:1037	Leukemia, Lymphoid	0.00127081546250304
DB00951	Isoniazid	DOID:299	Adenocarcinoma	0.00126838758452705
DB01174	Phenobarbital	DOID:299	Adenocarcinoma	0.00126715243900341
DB04572	Thiotepa	DOID:171	Neuroectodermal Tumors	0.0012654194699436
DB00853	Temozolomide	DOID:3069	Astrocytoma	0.00126486551298774
DB00783	Estradiol	DOID:299	Adenocarcinoma	0.00126365513555035
DB00541	Vincristine	DOID:3069	Astrocytoma	0.0012562149235181
DB09073	palbociclib	DOID:2994	Neoplasms, Germ Cell and Embryonal	0.0012538220807444
DB01042	Melphalan	DOID:8584	Burkitt Lymphoma	0.00124738194320825
DB05076	Fenretinide	DOID:299	Adenocarcinoma	0.00124638493576987
DB01206	Lomustine	DOID:3069	Astrocytoma	0.00124297709989415
DB00603	Medroxyprogesterone Acetate	DOID:9119	Leukemia, Myeloid, Acute	0.00124119331161707
DB00655	Estrone	DOID:299	Adenocarcinoma	0.00123034175394152
DB12429	2-(2-chloro-4-iodophenylamino)-N-cyclopropylmethoxy-3,4-difluorobenzamide	DOID:9119	Leukemia, Myeloid, Acute	0.0012273977008975
DB01234	Dexamethasone	DOID:8584	Burkitt Lymphoma	0.00122188043541036
DB00541	Vincristine	DOID:8584	Burkitt Lymphoma	0.0012187722934319
DB00773	Etoposide	DOID:2645	Mesothelioma	0.0012164950348191
DB00262	Carmustine	DOID:3069	Astrocytoma	0.00121487858984301
DB00541	Vincristine	DOID:1037	Leukemia, Lymphoid	0.00121304799232055
DB00541	Vincristine	DOID:171	Neuroectodermal Tumors	0.00120765199884806
DB00959	Methylprednisolone	DOID:171	Neuroectodermal Tumors	0.0012041628016751
DB00996	Gabapentin	DOID:127	Choroid Neoplasms	0.00120160245036413
DB00136	Calcitriol	DOID:1037	Leukemia, Lymphoid	0.00119209326343514
DB00554	Piroxicam	DOID:2645	Mesothelioma	0.00118476130273612
DB03568	Butyric Acid	DOID:299	Adenocarcinoma	0.00118021891204498
DB00357	Aminoglutethimide	DOID:299	Adenocarcinoma	0.00117892525658045
DB00605	Sulindac	DOID:299	Adenocarcinoma	0.00117081571793007
DB00531	Cyclophosphamide	DOID:8584	Burkitt Lymphoma	0.00116981902610944
DB01042	Melphalan	DOID:299	Adenocarcinoma	0.00116921086595431
DB00361	Vinorelbine	DOID:299	Adenocarcinoma	0.00116743098638614
DB00227	Lovastatin	DOID:4235	Sarcoma	0.00116653717062162
DB00531	Cyclophosphamide	DOID:1037	Leukemia, Lymphoid	0.0011640947252308
DB00399	Zoledronic Acid	DOID:2645	Mesothelioma	0.00116301376629244
DB01050	Ibuprofen	DOID:299	Adenocarcinoma	0.00116247776019071
DB00860	Prednisolone	DOID:707	Lymphoma, B-Cell	0.00116146988444518
DB00812	Phenylbutazone	DOID:9119	Leukemia, Myeloid, Acute	0.00115999709588741
DB00531	Cyclophosphamide	DOID:171	Neuroectodermal Tumors	0.0011586987309021
DB00603	Medroxyprogesterone Acetate	DOID:3319	Lymphangioleiomyomatosis	0.00115795071281019
DB00773	Etoposide	DOID:2994	Neoplasms, Germ Cell and Embryonal	0.00115171335186423
DB00987	Cytarabine	DOID:8584	Burkitt Lymphoma	0.00115034756292628
DB00987	Cytarabine	DOID:1037	Leukemia, Lymphoid	0.00114462326072426
DB00541	Vincristine	DOID:299	Adenocarcinoma	0.0011406012166327
DB05076	Fenretinide	DOID:2645	Mesothelioma	0.00114028471232727
DB01174	Phenobarbital	DOID:4928	Cholangiocarcinoma	0.00113959779386028
DB01204	Mitoxantrone	DOID:9119	Leukemia, Myeloid, Acute	0.00113828982936445
DB00635	Prednisone	DOID:707	Lymphoma, B-Cell	0.00113451359351244
DB00773	Etoposide	DOID:4440	Seminoma	0.00112843784994551
DB00396	Progesterone	DOID:299	Adenocarcinoma	0.00112745328784966
DB00773	Etoposide	DOID:707	Lymphoma, B-Cell	0.00111728168053679
DB02546	Vorinostat	DOID:707	Lymphoma, B-Cell	0.00110732223514218
DB01181	Ifosfamide	DOID:2994	Neoplasms, Germ Cell and Embryonal	0.00110490492636592
DB00262	Carmustine	DOID:299	Adenocarcinoma	0.00109926488279952
DB01406	Danazol	DOID:127	Choroid Neoplasms	0.00109608747525355
DB12025	triptolide	DOID:9538	Multiple Myeloma	0.00109508134385669
DB00531	Cyclophosphamide	DOID:299	Adenocarcinoma	0.00109164795234071
DB04690	Camptothecin	DOID:1037	Leukemia, Lymphoid	0.00108813094132407
DB00313	Valproic Acid	DOID:3247	Rhabdomyosarcoma	0.00107618998915923
DB00531	Cyclophosphamide	DOID:4236	Carcinosarcoma	0.00107348995113851
DB01181	Ifosfamide	DOID:707	Lymphoma, B-Cell	0.00107047325426043
DB00882	Clomiphene	DOID:299	Adenocarcinoma	0.0010680267228341
DB00361	Vinorelbine	DOID:2645	Mesothelioma	0.00106133076325618
DB00958	Carboplatin	DOID:171	Neuroectodermal Tumors	0.00105860673970901
DB04839	Cyproterone Acetate	DOID:11612	Polycystic Ovary Syndrome	0.00105652030163159
DB00441	gemcitabine	DOID:299	Adenocarcinoma	0.00105237731387339
DB00860	Prednisolone	DOID:9538	Multiple Myeloma	0.00104956466907011
DB01041	Thalidomide	DOID:2645	Mesothelioma	0.00104519973399361
DB01041	Thalidomide	DOID:4844	Ependymoma	0.00104479196854554
DB00970	Dactinomycin	DOID:3247	Rhabdomyosarcoma	0.00104205149990597
DB00675	Tamoxifen	DOID:9538	Multiple Myeloma	0.00103798260030294
DB00541	Vincristine	DOID:4844	Ependymoma	0.00103409322980794
DB00773	Etoposide	DOID:4235	Sarcoma	0.00102829718165451
DB00993	Azathioprine	DOID:299	Adenocarcinoma	0.00102585675010167
DB01041	Thalidomide	DOID:4928	Cholangiocarcinoma	0.00102374531071034
DB00635	Prednisone	DOID:9538	Multiple Myeloma	0.00102260837846066
DB00773	Etoposide	DOID:9538	Multiple Myeloma	0.00100537646566087
DB04572	Thiotepa	DOID:3181	Oligodendroglioma	0.00100280419528284
DB00851	Dacarbazine	DOID:299	Adenocarcinoma	0.0010008030765197
DB13853	Anethole Trithione	DOID:299	Adenocarcinoma	0.000999430380759975
DB00262	Carmustine	DOID:4844	Ependymoma	0.000992756893432784
DB00958	Carboplatin	DOID:299	Adenocarcinoma	0.000991555959058615
DB13178	Inositol	DOID:11612	Polycystic Ovary Syndrome	0.000988144719314604
DB00428	Streptozocin	DOID:4235	Sarcoma	0.000985117679245334
DB01181	Ifosfamide	DOID:4235	Sarcoma	0.000981488755079724
DB00773	Etoposide	DOID:3247	Rhabdomyosarcoma	0.000979829905136981
DB04827	Urethane	DOID:299	Adenocarcinoma	0.000976124567621056
DB01168	Procarbazine	DOID:3069	Astrocytoma	0.000972156692231912
DB00262	Carmustine	DOID:4928	Cholangiocarcinoma	0.000971710238153761
DB00313	Valproic Acid	DOID:11612	Polycystic Ovary Syndrome	0.000966119726162645
DB01042	Melphalan	DOID:707	Lymphoma, B-Cell	0.000963897289851218
DB01593	Zinc	DOID:9538	Multiple Myeloma	0.000962887527271888
DB01356	Lithium	DOID:255	Hemangioma	0.000959066902415401
DB04743	nimesulide	DOID:299	Adenocarcinoma	0.000955867437590768
DB00853	Temozolomide	DOID:3181	Oligodendroglioma	0.000953687313147128
DB00399	Zoledronic Acid	DOID:9538	Multiple Myeloma	0.000951895199381297
DB09110	Mesna	DOID:4235	Sarcoma	0.000950200108513183
DB00441	gemcitabine	DOID:2645	Mesothelioma	0.000946277093805875
DB00864	Tacrolimus	DOID:707	Lymphoma, B-Cell	0.000945896404192709
DB00541	Vincristine	DOID:3181	Oligodendroglioma	0.000945036724650933
DB00541	Vincristine	DOID:707	Lymphoma, B-Cell	0.000935287640556254
DB01181	Ifosfamide	DOID:3247	Rhabdomyosarcoma	0.000933021479498336
DB01206	Lomustine	DOID:3181	Oligodendroglioma	0.00093179889895309
DB00252	Phenytoin	DOID:9538	Multiple Myeloma	0.000926487339694887
DB09130	Copper	DOID:2645	Mesothelioma	0.000924706452538032
DB00783	Estradiol	DOID:3247	Rhabdomyosarcoma	0.000920889782926565
DB00162	Vitamin A	DOID:9538	Multiple Myeloma	0.000920240899883268
DB00570	Vinblastine	DOID:2994	Neoplasms, Germ Cell and Embryonal	0.00091794877184212
DB00257	Clotrimazole	DOID:299	Adenocarcinoma	0.000916006047824908
DB00675	Tamoxifen	DOID:5119	Ovarian Cysts	0.000907590967054034
DB01188	Ciclopirox	DOID:299	Adenocarcinoma	0.000905913942142206
DB00262	Carmustine	DOID:3181	Oligodendroglioma	0.000903700389881607
DB09110	Mesna	DOID:3247	Rhabdomyosarcoma	0.000901732833044594
DB07232	veliparib	DOID:299	Adenocarcinoma	0.000900506489317138
DB08828	HhAntag691	DOID:2512	Basal Cell Nevus Syndrome	0.000889643006630386
DB00412	Rosiglitazone	DOID:11612	Polycystic Ovary Syndrome	0.000889530781506082
DB00255	Diethylstilbestrol	DOID:299	Adenocarcinoma	0.000888531051184444
DB01094	hesperetin	DOID:299	Adenocarcinoma	0.000887357936807248
DB00531	Cyclophosphamide	DOID:707	Lymphoma, B-Cell	0.000886334374441716
DB00958	Carboplatin	DOID:2645	Mesothelioma	0.000885455734297963
DB04572	Thiotepa	DOID:9538	Multiple Myeloma	0.000881149898045969
DB00763	Methimazole	DOID:299	Adenocarcinoma	0.0008790854675714
DB00987	Cytarabine	DOID:707	Lymphoma, B-Cell	0.000866862910159
DB01168	Procarbazine	DOID:299	Adenocarcinoma	0.000856542984716352
DB00242	Cladribine	DOID:1037	Leukemia, Lymphoid	0.000855987491257565
DB01042	Melphalan	DOID:9538	Multiple Myeloma	0.000851992076238289
DB00188	Bortezomib	DOID:707	Lymphoma, B-Cell	0.000845935997367903
DB00290	Bleomycin	DOID:2994	Neoplasms, Germ Cell and Embryonal	0.000844244774902719
DB00317	Gefitinib	DOID:299	Adenocarcinoma	0.000838181799149268
DB01181	Ifosfamide	DOID:3192	Neurilemmoma	0.00083708105666544
DB01041	Thalidomide	DOID:9538	Multiple Myeloma	0.000834081166153439
DB00917	Dinoprostone	DOID:4235	Sarcoma	0.000830996154232849
DB01593	Zinc	DOID:11612	Polycystic Ovary Syndrome	0.000827270704255895
DB00859	Penicillamine	DOID:2645	Mesothelioma	0.000826775947854713
DB01234	Dexamethasone	DOID:9538	Multiple Myeloma	0.000826490568866717
DB01042	Melphalan	DOID:3247	Rhabdomyosarcoma	0.000826445513822577
DB00541	Vincristine	DOID:9538	Multiple Myeloma	0.000823382427824398
DB00958	Carboplatin	DOID:2994	Neoplasms, Germ Cell and Embryonal	0.000820674055732468
DB00993	Azathioprine	DOID:707	Lymphoma, B-Cell	0.000820543170877513
DB00959	Methylprednisolone	DOID:9538	Multiple Myeloma	0.000819893231818497
DB00783	Estradiol	DOID:5119	Ovarian Cysts	0.000816044710988478
DB00783	Estradiol	DOID:11612	Polycystic Ovary Syndrome	0.000810819519278055
DB00917	Dinoprostone	DOID:9538	Multiple Myeloma	0.000808075440704797
DB00136	Calcitriol	DOID:9538	Multiple Myeloma	0.000802427700772185
DB00541	Vincristine	DOID:3247	Rhabdomyosarcoma	0.000797835865978896
DB00531	Cyclophosphamide	DOID:4235	Sarcoma	0.000797349875040737
DB01008	Busulfan	DOID:707	Lymphoma, B-Cell	0.000794363922245495
DB00977	Ethinyl Estradiol	DOID:299	Adenocarcinoma	0.000784740445984283
DB00262	Carmustine	DOID:9538	Multiple Myeloma	0.000782046091985705
DB05294	N-(4-bromo-2-fluorophenyl)-6-methoxy-7-((1-methylpiperidin-4-yl)methoxy)quinazolin-4-amine	DOID:299	Adenocarcinoma	0.000779434402216367
DB00624	Testosterone	DOID:299	Adenocarcinoma	0.000774930190331119
DB00531	Cyclophosphamide	DOID:9538	Multiple Myeloma	0.000774429161240903
DB00987	Cytarabine	DOID:8864	Leukemia, Monocytic, Acute	0.000761210411780538
DB00987	Cytarabine	DOID:9538	Multiple Myeloma	0.000754957695160513
DB01168	Procarbazine	DOID:4844	Ependymoma	0.000750034996675669
DB00531	Cyclophosphamide	DOID:3247	Rhabdomyosarcoma	0.000748882599098749
DB00570	Vinblastine	DOID:3247	Rhabdomyosarcoma	0.000746065325198358
DB11663	2-(1H-indazol-4-yl)-6-(4-methanesulfonylpiperazin-1-ylmethyl)-4-morpholin-4-ylthieno(3,2-d)pyrimidine	DOID:707	Lymphoma, B-Cell	0.000739544953673871
DB00441	gemcitabine	DOID:9538	Multiple Myeloma	0.000735158524123619
DB00188	Bortezomib	DOID:9538	Multiple Myeloma	0.000734030784552558
DB00317	Gefitinib	DOID:2645	Mesothelioma	0.000732081576523796
DB00987	Cytarabine	DOID:3247	Rhabdomyosarcoma	0.000729411135856978
DB04539	glyphosate	DOID:11612	Polycystic Ovary Syndrome	0.000729355372654922
DB00293	raltitrexed	DOID:299	Adenocarcinoma	0.000720363870778534
DB00928	Azacitidine	DOID:4235	Sarcoma	0.000720354442875631
DB00331	Metformin	DOID:11612	Polycystic Ovary Syndrome	0.000718362303229497
DB00188	Bortezomib	DOID:3247	Rhabdomyosarcoma	0.000708484223724909
DB00851	Dacarbazine	DOID:4235	Sarcoma	0.000706504999553687
DB00928	Azacitidine	DOID:9538	Multiple Myeloma	0.000697433726855351
DB00958	Carboplatin	DOID:4235	Sarcoma	0.000697257883876062
DB01008	Busulfan	DOID:9538	Multiple Myeloma	0.000682458707097794
DB00396	Progesterone	DOID:5119	Ovarian Cysts	0.00067984286323805
DB00977	Ethinyl Estradiol	DOID:2645	Mesothelioma	0.00067864022380823
DB00396	Progesterone	DOID:11612	Polycystic Ovary Syndrome	0.000674617671737238
DB00720	Clodronic Acid	DOID:9538	Multiple Myeloma	0.000673484006339237
DB01168	Procarbazine	DOID:3181	Oligodendroglioma	0.000660978491469594
DB00262	Carmustine	DOID:3192	Neurilemmoma	0.000660559110320008
DB00851	Dacarbazine	DOID:3247	Rhabdomyosarcoma	0.000658037724412835
DB04786	Suramin	DOID:9538	Multiple Myeloma	0.000656402094352998
DB01168	Procarbazine	DOID:707	Lymphoma, B-Cell	0.000651229407726411
DB00277	Theophylline	DOID:1037	Leukemia, Lymphoid	0.000644573492033146
DB11663	2-(1H-indazol-4-yl)-6-(4-methanesulfonylpiperazin-1-ylmethyl)-4-morpholin-4-ylthieno(3,2-d)pyrimidine	DOID:9538	Multiple Myeloma	0.000627639739098157
DB00882	Clomiphene	DOID:11612	Polycystic Ovary Syndrome	0.000615191109617136
DB00293	raltitrexed	DOID:2645	Mesothelioma	0.000614263648293839
DB00313	Valproic Acid	DOID:255	Hemangioma	0.000603233585132784
DB11663	2-(1H-indazol-4-yl)-6-(4-methanesulfonylpiperazin-1-ylmethyl)-4-morpholin-4-ylthieno(3,2-d)pyrimidine	DOID:3247	Rhabdomyosarcoma	0.000602093178986379
DB01065	Melatonin	DOID:3172	Adenoma	0.000601061224834026
DB14574	Cobalt	DOID:3247	Rhabdomyosarcoma	0.000587014522705459
DB06825	Triptorelin Pamoate	DOID:299	Adenocarcinoma	0.000580677900310661
DB00242	Cladribine	DOID:707	Lymphoma, B-Cell	0.000578227140658555
DB11529	Melengestrol Acetate	DOID:299	Adenocarcinoma	0.000577375238461769
DB00603	Medroxyprogesterone Acetate	DOID:299	Adenocarcinoma	0.000571961469833709
DB01188	Ciclopirox	DOID:3247	Rhabdomyosarcoma	0.000563148591060297
DB06543	astaxanthine	DOID:299	Adenocarcinoma	0.000555642238757897
DB00860	Prednisolone	DOID:255	Hemangioma	0.000551061704377659
DB01204	Mitoxantrone	DOID:1037	Leukemia, Lymphoid	0.000541504760883299
DB01168	Procarbazine	DOID:9538	Multiple Myeloma	0.000539324194018448
DB00499	Flutamide	DOID:299	Adenocarcinoma	0.000534930357852431
DB00282	Pamidronate	DOID:9538	Multiple Myeloma	0.000529963308064069
DB00635	Prednisone	DOID:255	Hemangioma	0.000524105414924619
DB00822	Disulfiram	DOID:2645	Mesothelioma	0.000514424044524148
DB01380	Cortisone	DOID:299	Adenocarcinoma	0.000513426150662383
DB00313	Valproic Acid	DOID:1618	Fibroadenoma	0.000492409422286982
DB01436	alfacalcidol	DOID:299	Adenocarcinoma	0.00049125845424966
DB00996	Gabapentin	DOID:299	Adenocarcinoma	0.000482503211195556
DB00890	Dienestrol	DOID:299	Adenocarcinoma	0.000468678182873411
DB00541	Vincristine	DOID:715	Leukemia, T-Cell	0.000454799589600569
DB00481	Raloxifene Hydrochloride	DOID:9538	Multiple Myeloma	0.00041494147992735
DB00531	Cyclophosphamide	DOID:715	Leukemia, T-Cell	0.000405846324351117
DB00541	Vincristine	DOID:3308	Carcinoma, Embryonal	0.000392740791892748
DB00987	Cytarabine	DOID:715	Leukemia, T-Cell	0.000386374858927979
DB00255	Diethylstilbestrol	DOID:4468	Adenocarcinoma, Clear Cell	0.000382204490660371
DB06824	Trientine	DOID:2645	Mesothelioma	0.000378164142582932
DB05109	Trabectedin	DOID:4235	Sarcoma	0.000359275875108395
DB00531	Cyclophosphamide	DOID:3308	Carcinoma, Embryonal	0.000343787524273637
DB00570	Vinblastine	DOID:3308	Carcinoma, Embryonal	0.00034097025000554
DB00541	Vincristine	DOID:5241	Hemangioblastoma	0.000339740729063592
DB00977	Ethinyl Estradiol	DOID:11612	Polycystic Ovary Syndrome	0.000331904830816881
DB04930	Permethrin	DOID:9538	Multiple Myeloma	0.000330885769879913
DB00624	Testosterone	DOID:11612	Polycystic Ovary Syndrome	0.000322094575629123
DB13178	Inositol	DOID:3172	Adenoma	0.000301803154857921
DB00603	Medroxyprogesterone Acetate	DOID:4235	Sarcoma	0.000277663394272792
DB00290	Bleomycin	DOID:3308	Carcinoma, Embryonal	0.000267266252673565
DB12257	Platinum	DOID:769	Neuroblastoma	0.000259275183409485
DB11094	Vitamin D	DOID:2512	Basal Cell Nevus Syndrome	0.000250079610521453
DB00636	Clofibrate	DOID:3507	Dermatofibrosarcoma	0.000229216995326936
DB00586	Diclofenac	DOID:769	Neuroblastoma	0.000226774453105122
DB00993	Azathioprine	DOID:255	Hemangioma	0.000210134993080174
DB04960	tipifarnib	DOID:9538	Multiple Myeloma	0.00018977847903065
DB00842	Oxazepam	DOID:3172	Adenoma	0.000181769742512244
DB01041	Thalidomide	DOID:5151	Neurofibroma, Plexiform	0.000176719318827651
DB06510	muraglitazar	DOID:3172	Adenoma	0.000170030358582401
DB00773	Etoposide	DOID:769	Neuroblastoma	0.000168454415340719
DB00682	Warfarin	DOID:9538	Multiple Myeloma	0.000165033111012874
DB00554	Piroxicam	DOID:3172	Adenoma	0.000151684344845776
DB12881	indole-3-carbinol	DOID:5119	Ovarian Cysts	0.000148214259561769
DB01174	Phenobarbital	DOID:3172	Adenoma	0.000127975259215901
DB01204	Mitoxantrone	DOID:3247	Rhabdomyosarcoma	0.000126292635683839
DB01181	Ifosfamide	DOID:769	Neuroblastoma	0.000121645988934688
DB00712	Flurbiprofen	DOID:3172	Adenoma	0.000119935736065585
DB11152	Trichloroacetic Acid	DOID:3172	Adenoma	9.83870986062951e-05
DB09110	Mesna	DOID:769	Neuroblastoma	9.03573419131776e-05
DB00252	Phenytoin	DOID:769	Neuroblastoma	8.95652885114229e-05
DB12116	epigallocatechin gallate	DOID:3172	Adenoma	8.23964966952528e-05
DB00499	Flutamide	DOID:11612	Polycystic Ovary Syndrome	8.20947424860774e-05
DB01168	Procarbazine	DOID:5241	Hemangioblastoma	5.56824958300728e-05
DB00842	Oxazepam	DOID:687	Hepatoblastoma	5.4086064600195e-05
DB04572	Thiotepa	DOID:769	Neuroblastoma	4.42278455044798e-05
DB00605	Sulindac	DOID:3172	Adenoma	3.1638538004003e-05
DB01042	Melphalan	DOID:769	Neuroblastoma	1.50700232038614e-05
DB00853	Temozolomide	DOID:3172	Adenoma	1.00746244798555e-05
DB01234	Dexamethasone	DOID:3172	Adenoma	4.53217897286584e-06
DB01174	Phenobarbital	DOID:687	Hepatoblastoma	2.9158183897926e-07
DB00853	Temozolomide	DOID:769	Neuroblastoma	-4.88903658060758e-06
DB00541	Vincristine	DOID:769	Neuroblastoma	-1.35396250075248e-05
DB00252	Phenytoin	DOID:687	Hepatoblastoma	-2.31547263501997e-05
DB00982	Isotretinoin	DOID:769	Neuroblastoma	-6.24490319675319e-05
DB00531	Cyclophosphamide	DOID:769	Neuroblastoma	-6.24928902569766e-05
DB00188	Bortezomib	DOID:769	Neuroblastoma	-0.000102891268318445
DB00995	Auranofin	DOID:3172	Adenoma	-0.000120427265662443
DB02994	Cacodylic Acid	DOID:3172	Adenoma	-0.000142056474813274
DB00851	Dacarbazine	DOID:769	Neuroblastoma	-0.000153337767246825
DB01200	Bromocriptine	DOID:3172	Adenoma	-0.000154425972513167
DB01008	Busulfan	DOID:769	Neuroblastoma	-0.00015446334410521
DB00958	Carboplatin	DOID:769	Neuroblastoma	-0.000162584882498124
DB04827	Urethane	DOID:3172	Adenoma	-0.000163052611310249
DB11119	Sodium Iodide	DOID:3070	Glioma	-0.000181624326313884
DB00780	Phenelzine	DOID:255	Hemangioma	-0.000192513051980342
DB14513	Magnesium	DOID:3172	Adenoma	-0.000240248863214859
DB00530	Erlotinib Hydrochloride	DOID:3070	Glioma	-0.000241138044622474
DB09276	Gold Sodium Thiomalate	DOID:3172	Adenoma	-0.00024687449491681
DB00763	Methimazole	DOID:3172	Adenoma	-0.000260091712729477
DB00675	Tamoxifen	DOID:3070	Glioma	-0.000280808459852594
DB00773	Etoposide	DOID:3070	Glioma	-0.000313414594077216
DB01593	Zinc	DOID:3070	Glioma	-0.000355903533651031
DB04572	Thiotepa	DOID:3070	Glioma	-0.000437641161247143
DB14001	alpha-Tocopherol	DOID:3070	Glioma	-0.000446456460157535
DB01042	Melphalan	DOID:3070	Glioma	-0.000466798985112732
DB01041	Thalidomide	DOID:3070	Glioma	-0.000484709893772944
DB00853	Temozolomide	DOID:3070	Glioma	-0.00048675804557044
DB04930	Permethrin	DOID:3172	Adenoma	-0.000491072620537963
DB01234	Dexamethasone	DOID:3070	Glioma	-0.000492300492107717
DB00541	Vincristine	DOID:3070	Glioma	-0.000495408632974176
DB00661	Verapamil	DOID:687	Hepatoblastoma	-0.000505451620269298
DB01206	Lomustine	DOID:3070	Glioma	-0.000508646458783041
DB00780	Phenelzine	DOID:3172	Adenoma	-0.000515968476342415
DB00136	Calcitriol	DOID:3070	Glioma	-0.000516363361390632
DB00262	Carmustine	DOID:3070	Glioma	-0.000536744968391872
DB00220	Nelfinavir	DOID:3962	Adenocarcinoma, Follicular	-0.000538540932563919
DB00531	Cyclophosphamide	DOID:3070	Glioma	-0.000544361899133122
DB00603	Medroxyprogesterone Acetate	DOID:3172	Adenoma	-0.000567215710049723
DB00188	Bortezomib	DOID:3070	Glioma	-0.000584760274972368
DB08895	tofacitinib	DOID:3172	Adenoma	-0.00060023904917253
DB07352	Apigenin	DOID:3070	Glioma	-0.000611800921416134
DB04690	Camptothecin	DOID:3070	Glioma	-0.000620325683739736
DB06755	beta Carotene	DOID:3070	Glioma	-0.000628920350172507
DB01234	Dexamethasone	DOID:3355	Fibrosarcoma	-0.000629844330639756
DB08809	Dichloroacetic Acid	DOID:3172	Adenoma	-0.000640916187461343
DB00958	Carboplatin	DOID:3070	Glioma	-0.000644453890953273
DB00996	Gabapentin	DOID:3172	Adenoma	-0.000656673968726956
DB00970	Dactinomycin	DOID:2671	Carcinoma, Transitional Cell	-0.00066696707729777
DB00860	Prednisolone	DOID:2671	Carcinoma, Transitional Cell	-0.00068500046671241
DB00675	Tamoxifen	DOID:2671	Carcinoma, Transitional Cell	-0.000696582537568574
DB00291	Chlorambucil	DOID:2671	Carcinoma, Transitional Cell	-0.000708996948809798
DB00635	Prednisone	DOID:2671	Carcinoma, Transitional Cell	-0.000711956758435633
DB06510	muraglitazar	DOID:2671	Carcinoma, Transitional Cell	-0.000742576390426436
DB01406	Danazol	DOID:3172	Adenoma	-0.00076218894402183
DB01181	Ifosfamide	DOID:2671	Carcinoma, Transitional Cell	-0.000775997097570397
DB01168	Procarbazine	DOID:3070	Glioma	-0.000779466866123318
DB01174	Phenobarbital	DOID:2671	Carcinoma, Transitional Cell	-0.000784631489916393
DB00318	Codeine	DOID:2671	Carcinoma, Transitional Cell	-0.000790141076303513
DB09110	Mesna	DOID:2671	Carcinoma, Transitional Cell	-0.000807285744340996
DB03783	Phenacetin	DOID:2671	Carcinoma, Transitional Cell	-0.000807418645048991
DB04572	Thiotepa	DOID:2671	Carcinoma, Transitional Cell	-0.000853415239432082
DB00291	Chlorambucil	DOID:1040	Leukemia, Lymphocytic, Chronic, B-Cell	-0.000898683042163256
DB00541	Vincristine	DOID:2671	Carcinoma, Transitional Cell	-0.000911182711686692
DB01181	Ifosfamide	DOID:4552	Carcinoma, Large Cell	-0.000914635190295471
DB03733	ethylene dichloride	DOID:3172	Adenoma	-0.000934320067401601
DB01327	Cefazolin	DOID:2671	Carcinoma, Transitional Cell	-0.000936027447796445
DB01483	Barbital	DOID:2671	Carcinoma, Transitional Cell	-0.000946789235535622
DB00531	Cyclophosphamide	DOID:2671	Carcinoma, Transitional Cell	-0.000960135978716053
DB00570	Vinblastine	DOID:2671	Carcinoma, Transitional Cell	-0.000962953250928905
DB00925	Phenoxybenzamine	DOID:1040	Leukemia, Lymphocytic, Chronic, B-Cell	-0.000967060153889282
DB00938	Salmeterol Xinafoate	DOID:4310	Smooth Muscle Tumor	-0.000970889623424981
DB13950	Win 55212-2	DOID:3070	Glioma	-0.000993316304712138
DB00252	Phenytoin	DOID:1040	Leukemia, Lymphocytic, Chronic, B-Cell	-0.000997763891737918
DB00441	gemcitabine	DOID:2671	Carcinoma, Transitional Cell	-0.000999406614492188
DB00188	Bortezomib	DOID:2671	Carcinoma, Transitional Cell	-0.00100053435271499
DB14085	Cadmium	DOID:2671	Carcinoma, Transitional Cell	-0.00100293995671188
DB00361	Vinorelbine	DOID:4552	Carcinoma, Large Cell	-0.00102299103550921
DB00993	Azathioprine	DOID:2671	Carcinoma, Transitional Cell	-0.00102592718004382
DB02994	Cacodylic Acid	DOID:2671	Carcinoma, Transitional Cell	-0.00105466322423511
DB00958	Carboplatin	DOID:2671	Carcinoma, Transitional Cell	-0.00106022796883801
DB12662	naveglitazar	DOID:3355	Fibrosarcoma	-0.00106717295077599
DB00537	Ciprofloxacin	DOID:2671	Carcinoma, Transitional Cell	-0.00107957771292591
DB01041	Thalidomide	DOID:1040	Leukemia, Lymphocytic, Chronic, B-Cell	-0.00109017006422243
DB01390	Sodium Bicarbonate	DOID:139	Papilloma	-0.00109142236987006
DB00531	Cyclophosphamide	DOID:4552	Carcinoma, Large Cell	-0.00109877407129191
DB00959	Methylprednisolone	DOID:1040	Leukemia, Lymphocytic, Chronic, B-Cell	-0.00110435799998557
DB01041	Thalidomide	DOID:8632	Sarcoma, Kaposi	-0.00111357525021441
DB00181	Baclofen	DOID:2671	Carcinoma, Transitional Cell	-0.00111405724275096
DB00853	Temozolomide	DOID:8632	Sarcoma, Kaposi	-0.00111562340338858
DB00541	Vincristine	DOID:8632	Sarcoma, Kaposi	-0.0011242739916876
DB00441	gemcitabine	DOID:4552	Carcinoma, Large Cell	-0.0011380447064108
DB00531	Cyclophosphamide	DOID:1040	Leukemia, Lymphocytic, Chronic, B-Cell	-0.0011498220720482
DB11091	Hydrogen Peroxide	DOID:139	Papilloma	-0.00116039151276462
DB00987	Cytarabine	DOID:1040	Leukemia, Lymphocytic, Chronic, B-Cell	-0.00116929353562215
DB00570	Vinblastine	DOID:8632	Sarcoma, Kaposi	-0.00117604453198142
DB10345	Dust	DOID:139	Papilloma	-0.00118109148602366
DB01168	Procarbazine	DOID:2671	Carcinoma, Transitional Cell	-0.00119524094400805
DB08828	HhAntag691	DOID:2513	Carcinoma, Basal Cell	-0.00120494420481579
DB06510	muraglitazar	DOID:139	Papilloma	-0.00121214448978227
DB00317	Gefitinib	DOID:2671	Carcinoma, Transitional Cell	-0.00121360212926605
DB12298	5-hydroxymethylfurfural	DOID:139	Papilloma	-0.00122304861495751
DB01592	Iron	DOID:139	Papilloma	-0.00123541508899785
DB00564	Carbamazepine	DOID:1040	Leukemia, Lymphocytic, Chronic, B-Cell	-0.0012385489204251
DB03419	Uracil	DOID:139	Papilloma	-0.00124611926745702
DB00290	Bleomycin	DOID:8632	Sarcoma, Kaposi	-0.00124974852908247
DB00481	Raloxifene Hydrochloride	DOID:2671	Carcinoma, Transitional Cell	-0.00131962365951269
DB00773	Etoposide	DOID:5485	Sarcoma, Synovial	-0.00132291616868643
DB00428	Streptozocin	DOID:5485	Sarcoma, Synovial	-0.00136609567232307
DB01181	Ifosfamide	DOID:5485	Sarcoma, Synovial	-0.00136972459541398
DB01219	Dantrolene	DOID:2671	Carcinoma, Transitional Cell	-0.00138917702372568
DB08633	O-(Chloroacetylcarbamoyl)fumagillol	DOID:2671	Carcinoma, Transitional Cell	-0.00141271036907278
DB01483	Barbital	DOID:139	Papilloma	-0.00141635733499315
DB04365	Arecoline	DOID:2513	Carcinoma, Basal Cell	-0.00142259117707746
DB04365	Arecoline	DOID:139	Papilloma	-0.00142347648979838
DB00531	Cyclophosphamide	DOID:139	Papilloma	-0.0014297040766286
DB00242	Cladribine	DOID:1040	Leukemia, Lymphocytic, Chronic, B-Cell	-0.0014579293048437
DB00993	Azathioprine	DOID:2513	Carcinoma, Basal Cell	-0.00149460996638121
DB00541	Vincristine	DOID:5485	Sarcoma, Synovial	-0.00150491021000634
DB00829	Diazepam	DOID:2671	Carcinoma, Transitional Cell	-0.00151277250541307
DB02994	Cacodylic Acid	DOID:139	Papilloma	-0.00152423132392046
DB04743	nimesulide	DOID:139	Papilloma	-0.00156548458865183
DB00682	Warfarin	DOID:2671	Carcinoma, Transitional Cell	-0.00156953202700075
DB01219	Dantrolene	DOID:1040	Leukemia, Lymphocytic, Chronic, B-Cell	-0.00157886311750369
DB01204	Mitoxantrone	DOID:2671	Carcinoma, Transitional Cell	-0.0015827259430671
DB00822	Disulfiram	DOID:1040	Leukemia, Lymphocytic, Chronic, B-Cell	-0.00162094575491226
DB00277	Theophylline	DOID:1040	Leukemia, Lymphocytic, Chronic, B-Cell	-0.00166934330523519
DB00603	Medroxyprogesterone Acetate	DOID:1040	Leukemia, Lymphocytic, Chronic, B-Cell	-0.00166950855257278
DB01204	Mitoxantrone	DOID:1040	Leukemia, Lymphocytic, Chronic, B-Cell	-0.0017724120352304
DB01132	Pioglitazone	DOID:139	Papilloma	-0.00188972719412797
DB09096	Benzoyl Peroxide	DOID:139	Papilloma	-0.00200745269972794
DB08809	Dichloroacetic Acid	DOID:139	Papilloma	-0.00202309103587753
DB00970	Dactinomycin	DOID:1967	Leiomyosarcoma	-0.00202462341695112
DB00812	Phenylbutazone	DOID:139	Papilloma	-0.0020305867721119
DB00635	Prednisone	DOID:1967	Leiomyosarcoma	-0.00206961309773726
DB00773	Etoposide	DOID:1967	Leiomyosarcoma	-0.00208684501078929
DB01181	Ifosfamide	DOID:1967	Leiomyosarcoma	-0.00213365343582397
DB09110	Mesna	DOID:1967	Leiomyosarcoma	-0.00216494208302667
DB00541	Vincristine	DOID:1967	Leiomyosarcoma	-0.00226883904991718
DB00531	Cyclophosphamide	DOID:1967	Leiomyosarcoma	-0.00231779231760379
DB00851	Dacarbazine	DOID:1967	Leiomyosarcoma	-0.00240863719255793
DB00958	Carboplatin	DOID:1967	Leiomyosarcoma	-0.00241788430842385
DB00853	Temozolomide	DOID:3071	Gliosarcoma	-0.00270690974414714
DB00262	Carmustine	DOID:3071	Gliosarcoma	-0.00275689666663284
DB00531	Cyclophosphamide	DOID:3071	Gliosarcoma	-0.00276451359834043
DB04690	Camptothecin	DOID:3071	Gliosarcoma	-0.00284047738072127
DB00014	Goserelin	DOID:127	Choroid Neoplasms	-0.00325278128731701
DB00590	Doxazosin	DOID:127	Choroid Neoplasms	-0.00452382549673006
DB07706	2-hydroxyestradiol	DOID:299	Adenocarcinoma	-0.00759055882708518
DB02424	geldanamycin	DOID:3068	Glioblastoma	-0.0168592107425051
DB01373	Calcium	DOID:8552	Leukemia, Myelogenous, Chronic, BCR-ABL Positive	-0.0178645821840361
DB11467	Thiostrepton	DOID:9538	Multiple Myeloma	-0.0189962278856678
DB01373	Calcium	DOID:0060060	Lymphoma, Non-Hodgkin	-0.0190556252039832
DB01095	Fluvastatin	DOID:9538	Multiple Myeloma	-0.0224674450289181
DB00338	Omeprazole	DOID:9206	Barrett Esophagus	-0.0263997557846475
DB00213	Pantoprazole	DOID:9206	Barrett Esophagus	-0.0271750367552782
DB00717	Norethindrone	DOID:3172	Adenoma	-0.0300097438127655
DB00175	Pravastatin	DOID:3172	Adenoma	-0.0317483449640085
DB04106	fotemustine	DOID:3068	Glioblastoma	-0.0348381661969996
DB04106	fotemustine	DOID:3070	Glioma	-0.0380001387936734
DB01759	kojic acid	DOID:3172	Adenoma	-0.0381850699588823
DB00196	Fluconazole	DOID:3068	Glioblastoma	-0.0382577102179062
DB00304	Desogestrel	DOID:11612	Polycystic Ovary Syndrome	-0.0460267723131308
DB12874	quizartinib	DOID:9119	Leukemia, Myeloid, Acute	-0.0578165218310917
DB11617	Aclarubicin	DOID:9119	Leukemia, Myeloid, Acute	-0.0687939807636943
DB12948	3,4-dihydroxybenzohydroxamic acid	DOID:0050902	Medulloblastoma	-0.0721773724026639
DB02375	myricetin	DOID:3068	Glioblastoma	-0.0734304803719687
DB12948	3,4-dihydroxybenzohydroxamic acid	DOID:3070	Glioma	-0.0748109207546334
DB12948	3,4-dihydroxybenzohydroxamic acid	DOID:3071	Gliosarcoma	-0.0770310724540805
DB05220	MLN 8237	DOID:769	Neuroblastoma	-0.077493008687256
DB04815	Clioquinol	DOID:9119	Leukemia, Myeloid, Acute	-0.0790421442686041
DB09350	Piperonyl Butoxide	DOID:3172	Adenoma	-0.0797196779614377
DB13014	hypericin	DOID:3068	Glioblastoma	-0.0815548947301418
DB01167	Itraconazole	DOID:9538	Multiple Myeloma	-0.0840269127581023
DB11890	Cilengitide	DOID:3068	Glioblastoma	-0.0854805545854564
DB06769	Bendamustine Hydrochloride	DOID:1037	Leukemia, Lymphoid	-0.0859664502433161
DB14545	hydrocortisone hemisuccinate	DOID:0060058	Lymphoma	-0.0861533924224519
DB06769	Bendamustine Hydrochloride	DOID:1040	Leukemia, Lymphocytic, Chronic, B-Cell	-0.0882803670397442
DB06179	darinaparsin	DOID:8543	Hodgkin Disease	-0.0883715751007041
DB06179	darinaparsin	DOID:9538	Multiple Myeloma	-0.0898886508866858
DB06444	HU 211	DOID:3070	Glioma	-0.0981352937542847
DB01080	Vigabatrin	DOID:13515	Tuberous Sclerosis	-0.104959446369253
DB06809	plerixafor octahydrochloride	DOID:3068	Glioblastoma	-0.105359101502395
DB04571	Trioxsalen	DOID:8691	Mycosis Fungoides	-0.107859101915895
DB05088	tetrathiomolybdate	DOID:2645	Mesothelioma	-0.111758568617182
DB00884	Risedronic Acid	DOID:2645	Mesothelioma	-0.115304453538647
DB06732	beta-Naphthoflavone	DOID:3172	Adenoma	-0.118634052035925
DB08868	Fingolimod Hydrochloride	DOID:8552	Leukemia, Myelogenous, Chronic, BCR-ABL Positive	-0.13589303024212
DB05260	gallium nitrate	DOID:0060060	Lymphoma, Non-Hodgkin	-0.142667691649936
DB01211	Clarithromycin	DOID:9538	Multiple Myeloma	-0.150713954986444
DB08889	carfilzomib	DOID:9538	Multiple Myeloma	-0.153763275041391
DB01177	Idarubicin	DOID:0060058	Lymphoma	-0.157225251061826
DB01177	Idarubicin	DOID:0060060	Lymphoma, Non-Hodgkin	-0.157538151003043
DB01177	Idarubicin	DOID:9119	Leukemia, Myeloid, Acute	-0.158206744822988
DB01177	Idarubicin	DOID:9538	Multiple Myeloma	-0.159193195455928
DB00443	Betamethasone	DOID:255	Hemangioma	-0.160940168630977
DB01006	Letrozole	DOID:5119	Ovarian Cysts	-0.161388792303323
DB01006	Letrozole	DOID:11612	Polycystic Ovary Syndrome	-0.161394017494442
DB01179	Podophyllotoxin	DOID:2671	Carcinoma, Transitional Cell	-0.177337660837833
DB04944	acadesine	DOID:1040	Leukemia, Lymphocytic, Chronic, B-Cell	-0.2020574133077
DB08882	Linagliptin	DOID:5119	Ovarian Cysts	-0.207207855993535
DB03057	Malondialdehyde	DOID:8552	Leukemia, Myelogenous, Chronic, BCR-ABL Positive	-0.217110988421335
DB03057	Malondialdehyde	DOID:11612	Polycystic Ovary Syndrome	-0.2200926927191
DB00815	Sodium Dodecyl Sulfate	DOID:299	Adenocarcinoma	-0.236103166960252
DB00741	Hydrocortisone	DOID:8584	Burkitt Lymphoma	-0.258790017190922
DB00741	Hydrocortisone	DOID:3247	Rhabdomyosarcoma	-0.259210953619539
DB00741	Hydrocortisone	DOID:1040	Leukemia, Lymphocytic, Chronic, B-Cell	-0.261109658293223
DB06412	Oxymetholone	DOID:9119	Leukemia, Myeloid, Acute	-0.263309043177423
DB06412	Oxymetholone	DOID:9538	Multiple Myeloma	-0.26429549381005
DB00477	Chlorpromazine	DOID:3070	Glioma	-0.282167628541258
DB04655	metoprine	DOID:8691	Mycosis Fungoides	-0.311983503213722
DB04655	metoprine	DOID:299	Adenocarcinoma	-0.316333702965527
