# Supplementary material for: DDCM: A Computational Strategy for Drug Repositioning Based on Support-Vector Regression Algorithm
Source: Int J Mol Sci. 2024 May 12;25(10):5267. doi: 10.3390/ijms25105267 (PMC11121335; doi:10.3390/ijms25105267)
Supplement: Supplementary file 1 [file ijms-25-05267-s001.zip › File S4/1_c04.588_CorScore/supratentorial cancer_score.csv]

DrugBankID	DrugName	DOID	DiseaseName	score
-9.83819384745691e-05	0.00235966480727578
DB01394	Colchicine	DOID:9538	Multiple Myeloma	0.212111406399333
DB13014	hypericin	DOID:3068	Glioblastoma	0.126164055413349
DB01179	Podophyllotoxin	DOID:2671	Carcinoma, Transitional Cell	0.0941368759547583
DB00681	Amphotericin B	DOID:3068	Glioblastoma	0.0920800415141186
DB04942	tamibarotene	DOID:9538	Multiple Myeloma	0.0918996499610048
DB09054	idelalisib	DOID:0060058	Lymphoma	0.090495077698908
DB09054	idelalisib	DOID:1037	Leukemia, Lymphoid	0.0902694331716783
DB06728	aniline	DOID:4235	Sarcoma	0.0870136208685462
DB09053	PCI 32765	DOID:1040	Leukemia, Lymphocytic, Chronic, B-Cell	0.0820444284870728
DB09053	PCI 32765	DOID:1037	Leukemia, Lymphoid	0.0819029748497058
DB00254	Doxycycline	DOID:0060058	Lymphoma	0.0781068864020145
DB01177	Idarubicin	DOID:0060058	Lymphoma	0.0756193271618087
DB01177	Idarubicin	DOID:0060060	Lymphoma, Non-Hodgkin	0.0755860218819043
DB01177	Idarubicin	DOID:9119	Leukemia, Myeloid, Acute	0.0755043586091369
DB01177	Idarubicin	DOID:9538	Multiple Myeloma	0.075496966154151
DB11467	Thiostrepton	DOID:9538	Multiple Myeloma	0.0721197161490995
DB06810	Plicamycin	DOID:3247	Rhabdomyosarcoma	0.0701429092308171
DB01708	Dehydroepiandrosterone	DOID:299	Adenocarcinoma	0.0619058500534076
DB01708	Dehydroepiandrosterone	DOID:11612	Polycystic Ovary Syndrome	0.0618911511417415
DB03057	Malondialdehyde	DOID:8552	Leukemia, Myelogenous, Chronic, BCR-ABL Positive	0.0606973565050618
DB03057	Malondialdehyde	DOID:11612	Polycystic Ovary Syndrome	0.0605648195068174
DB00421	Spironolactone	DOID:11612	Polycystic Ovary Syndrome	0.0604197442146286
DB06176	romidepsin	DOID:0060061	Lymphoma, T-Cell, Cutaneous	0.059610782166951
DB06176	romidepsin	DOID:2671	Carcinoma, Transitional Cell	0.0594634758563957
DB01073	fludarabine	DOID:1040	Leukemia, Lymphocytic, Chronic, B-Cell	0.0580024411438523
DB01073	fludarabine	DOID:9119	Leukemia, Myeloid, Acute	0.0579716634808297
DB01073	fludarabine	DOID:1037	Leukemia, Lymphoid	0.0578609875062882
DB06769	Bendamustine Hydrochloride	DOID:1040	Leukemia, Lymphocytic, Chronic, B-Cell	0.0571996933383048
DB06769	Bendamustine Hydrochloride	DOID:1037	Leukemia, Lymphoid	0.0570582397006663
DB00742	Mannitol	DOID:3070	Glioma	0.0552399881427626
DB12948	3,4-dihydroxybenzohydroxamic acid	DOID:0050902	Medulloblastoma	0.0544787603336805
DB12948	3,4-dihydroxybenzohydroxamic acid	DOID:3070	Glioma	0.0543661895212134
DB12948	3,4-dihydroxybenzohydroxamic acid	DOID:3071	Gliosarcoma	0.0543054558547711
DB05260	gallium nitrate	DOID:0060060	Lymphoma, Non-Hodgkin	0.0502606536459052
DB11919	O(6)-benzylguanine	DOID:3070	Glioma	0.0502592218245935
DB09350	Piperonyl Butoxide	DOID:3172	Adenoma	0.0497266779295505
DB00724	Imiquimod	DOID:8632	Sarcoma, Kaposi	0.0485852469432478
DB00724	Imiquimod	DOID:2513	Carcinoma, Basal Cell	0.0485759610999855
DB12257	Platinum	DOID:769	Neuroblastoma	0.0485537738436466
DB00724	Imiquimod	DOID:255	Hemangioma	0.0485530292219143
DB00338	Omeprazole	DOID:9206	Barrett Esophagus	0.0479086204628705
DB01138	Sulfinpyrazone	DOID:9538	Multiple Myeloma	0.0476381966159765
DB06179	darinaparsin	DOID:9538	Multiple Myeloma	0.0451831009844553
DB06179	darinaparsin	DOID:8543	Hodgkin Disease	0.0451559165856797
DB12874	quizartinib	DOID:9119	Leukemia, Myeloid, Acute	0.0435636531640276
DB08804	Nandrolone Decanoate	DOID:255	Hemangioma	0.0422971894056381
DB00583	Carnitine	DOID:0060060	Lymphoma, Non-Hodgkin	0.0406959599975392
DB00014	Goserelin	DOID:127	Choroid Neoplasms	0.0378022545148551
DB01759	kojic acid	DOID:3172	Adenoma	0.037623435589989
DB00815	Sodium Dodecyl Sulfate	DOID:299	Adenocarcinoma	0.0374723319473254
DB14066	tetrandrine	DOID:9119	Leukemia, Myeloid, Acute	0.0374066796156454
DB05220	MLN 8237	DOID:769	Neuroblastoma	0.0360000533791171
DB01357	Mestranol	DOID:3172	Adenoma	0.0352291761902471
DB01136	Carvedilol	DOID:3070	Glioma	0.0283845233868708
DB09199	netoglitazone	DOID:9538	Multiple Myeloma	0.0276495228510708
DB05088	tetrathiomolybdate	DOID:2645	Mesothelioma	0.0271382216287642
DB01420	Testosterone Propionate	DOID:299	Adenocarcinoma	0.0269634495203593
DB01420	Testosterone Propionate	DOID:11612	Polycystic Ovary Syndrome	0.0269487506086801
DB04348	Taurocholic Acid	DOID:1967	Leiomyosarcoma	0.0261865071891819
DB06757	Manganese	DOID:3068	Glioblastoma	0.0237274767802216
DB15304	Carrageenan	DOID:3355	Fibrosarcoma	0.0230726614278854
DB00727	Nitroglycerin	DOID:4928	Cholangiocarcinoma	0.0227046567011438
DB00137	Lutein	DOID:11612	Polycystic Ovary Syndrome	0.0215503098707895
DB00594	Amiloride	DOID:2671	Carcinoma, Transitional Cell	0.020155745177513
DB15334	biochanin A	DOID:3068	Glioblastoma	0.0192832709089066
DB00050	cetrorelix	DOID:9538	Multiple Myeloma	0.0185126057231405
DB04868	4-methyl-N-(3-(4-methylimidazol-1-yl)-5-(trifluoromethyl)phenyl)-3-((4-pyridin-3-ylpyrimidin-2-yl)amino)benzamide	DOID:8552	Leukemia, Myelogenous, Chronic, BCR-ABL Positive	0.018413697503168
DB00352	Thioguanine	DOID:9119	Leukemia, Myeloid, Acute	0.0174508537650422
DB00352	Thioguanine	DOID:1037	Leukemia, Lymphoid	0.0173401777904096
DB11617	Aclarubicin	DOID:9119	Leukemia, Myeloid, Acute	0.0167573930628789
DB13911	Eosine I Bluish	DOID:715	Leukemia, T-Cell	0.0161052061770391
DB13811	oblimersen	DOID:1040	Leukemia, Lymphocytic, Chronic, B-Cell	0.0160928099075384
DB13811	oblimersen	DOID:707	Lymphoma, B-Cell	0.0160798082143261
DB13811	oblimersen	DOID:9538	Multiple Myeloma	0.0160546397897848
DB00477	Chlorpromazine	DOID:3070	Glioma	0.0134371091224788
DB06732	beta-Naphthoflavone	DOID:3172	Adenoma	0.0130578820257297
DB02424	geldanamycin	DOID:3068	Glioblastoma	0.0128302540425569
DB06641	perifosine	DOID:3068	Glioblastoma	0.0104369883177525
DB03068	pyrimidin-2-one beta-ribofuranoside	DOID:9538	Multiple Myeloma	0.0101099766028812
DB04865	Homoharringtonine	DOID:0060058	Lymphoma	0.00957947374268114
DB04944	acadesine	DOID:1040	Leukemia, Lymphocytic, Chronic, B-Cell	0.00573235044241366
DB06448	lonafarnib	DOID:9538	Multiple Myeloma	0.00251540346278573
DB01373	Calcium	DOID:8552	Leukemia, Myelogenous, Chronic, BCR-ABL Positive	0.00202244000156787
DB01373	Calcium	DOID:0060060	Lymphoma, Non-Hodgkin	0.00200232575999909
DB06444	HU 211	DOID:3070	Glioma	0.00177195681822534
DB08882	Linagliptin	DOID:5119	Ovarian Cysts	0.00105528332607513
DB11175	picolinic acid	DOID:3172	Adenoma	0.00101370677731799
DB03733	ethylene dichloride	DOID:3172	Adenoma	0.000815402100367513
DB12662	naveglitazar	DOID:3382	Liposarcoma	0.000782267230157452
DB01701	propylene dichloride	DOID:4928	Cholangiocarcinoma	0.000695295039774224
DB12662	naveglitazar	DOID:3355	Fibrosarcoma	0.000643506424089335
DB09110	Mesna	DOID:0060060	Lymphoma, Non-Hodgkin	0.00060183785656498
DB15588	ursolic acid	DOID:139	Papilloma	0.000601673148390047
DB00806	Pentoxifylline	DOID:0060061	Lymphoma, T-Cell, Cutaneous	0.000575097270383351
DB00925	Phenoxybenzamine	DOID:1040	Leukemia, Lymphocytic, Chronic, B-Cell	0.000570811619220069
DB09110	Mesna	DOID:3247	Rhabdomyosarcoma	0.00055633658270976
DB00688	Mycophenolic Acid	DOID:0060058	Lymphoma	0.000555776691161525
DB00925	Phenoxybenzamine	DOID:127	Choroid Neoplasms	0.000555123023324444
DB00890	Dienestrol	DOID:299	Adenocarcinoma	0.000536227890225283
DB00398	Sorafenib	DOID:8552	Leukemia, Myelogenous, Chronic, BCR-ABL Positive	0.000535493068492932
DB01094	hesperetin	DOID:299	Adenocarcinoma	0.00053001932389668
DB00943	Zalcitabine	DOID:0060058	Lymphoma	0.000527578203942503
DB00780	Phenelzine	DOID:3172	Adenoma	0.000520408742605782
DB00398	Sorafenib	DOID:9253	Gastrointestinal Stromal Tumors	0.000513985955906071
DB09110	Mesna	DOID:4235	Sarcoma	0.000510381831033302
DB09110	Mesna	DOID:769	Neuroblastoma	0.000502907548474207
DB09110	Mesna	DOID:2671	Carcinoma, Transitional Cell	0.000493681203146523
DB12445	nitroaspirin	DOID:9206	Barrett Esophagus	0.000492989977702474
DB00741	Hydrocortisone	DOID:3247	Rhabdomyosarcoma	0.000489397558865845
DB00220	Nelfinavir	DOID:3382	Liposarcoma	0.000488931499862011
DB00851	Dacarbazine	DOID:0060060	Lymphoma, Non-Hodgkin	0.00048891986925842
DB00741	Hydrocortisone	DOID:1040	Leukemia, Lymphocytic, Chronic, B-Cell	0.000484013222786628
DB00398	Sorafenib	DOID:0050902	Medulloblastoma	0.000481783780698797
DB09110	Mesna	DOID:8584	Burkitt Lymphoma	0.000478038369678746
DB09110	Mesna	DOID:1967	Leiomyosarcoma	0.000477889416968413
DB00780	Phenelzine	DOID:255	Hemangioma	0.000477603284329942
DB00398	Sorafenib	DOID:3382	Liposarcoma	0.000472661514249018
DB00444	Teniposide	DOID:0060060	Lymphoma, Non-Hodgkin	0.000466592487296469
DB00772	Malathion	DOID:0060060	Lymphoma, Non-Hodgkin	0.000465388810651002
DB00431	Hexachlorocyclohexane	DOID:0060060	Lymphoma, Non-Hodgkin	0.000464158515549207
DB11119	Sodium Iodide	DOID:3070	Glioma	0.000459579603082239
DB00688	Mycophenolic Acid	DOID:707	Lymphoma, B-Cell	0.000458584108320059
DB04066	trans-3-(4'-hydroxyphenyl)-2-propenoic acid	DOID:299	Adenocarcinoma	0.00045520088737977
DB00851	Dacarbazine	DOID:3247	Rhabdomyosarcoma	0.000443418595474532
DB12025	triptolide	DOID:9119	Leukemia, Myeloid, Acute	0.000440639935962273
DB00143	Glutathione	DOID:11612	Polycystic Ovary Syndrome	0.000439778899538779
DB00970	Dactinomycin	DOID:3247	Rhabdomyosarcoma	0.000438803990648273
DB00293	raltitrexed	DOID:299	Adenocarcinoma	0.000435817346123024
DB00398	Sorafenib	DOID:9119	Leukemia, Myeloid, Acute	0.0004337155541006
DB12025	triptolide	DOID:9538	Multiple Myeloma	0.000433247480705001
DB08059	Wortmannin	DOID:299	Adenocarcinoma	0.000433170072490496
DB00851	Dacarbazine	DOID:3068	Glioblastoma	0.000421828694652737
DB01168	Procarbazine	DOID:0060058	Lymphoma	0.000419155801800464
DB00970	Dactinomycin	DOID:3068	Glioblastoma	0.000417214089663054
DB01234	Dexamethasone	DOID:0060058	Lymphoma	0.000414426813624635
DB00741	Hydrocortisone	DOID:8584	Burkitt Lymphoma	0.000411099345754951
DB00293	raltitrexed	DOID:2645	Mesothelioma	0.000404200117023634
DB13424	DDT	DOID:0060060	Lymphoma, Non-Hodgkin	0.000402721248880467
DB01234	Dexamethasone	DOID:8552	Leukemia, Myelogenous, Chronic, BCR-ABL Positive	0.000401235775111586
DB00444	Teniposide	DOID:3068	Glioblastoma	0.000399501312773831
DB00851	Dacarbazine	DOID:4235	Sarcoma	0.00039746384392908
DB00851	Dacarbazine	DOID:299	Adenocarcinoma	0.000391196024213392
DB00851	Dacarbazine	DOID:769	Neuroblastoma	0.000389989561156379
DB13182	daidzein	DOID:299	Adenocarcinoma	0.000386820837285085
DB00398	Sorafenib	DOID:2645	Mesothelioma	0.000386037752741208
DB01168	Procarbazine	DOID:0060060	Lymphoma, Non-Hodgkin	0.000385850521856135
DB00220	Nelfinavir	DOID:3962	Adenocarcinoma, Follicular	0.000380755599600102
DB00851	Dacarbazine	DOID:4359	Melanoma, Amelanotic	0.000378772050784681
DB00970	Dactinomycin	DOID:2671	Carcinoma, Transitional Cell	0.000376148610491234
DB02546	Vorinostat	DOID:0060061	Lymphoma, T-Cell, Cutaneous	0.000376102049658711
DB00851	Dacarbazine	DOID:8543	Hodgkin Disease	0.000372679742656923
DB00773	Etoposide	DOID:0060058	Lymphoma	0.000367416342060223
DB00851	Dacarbazine	DOID:1967	Leiomyosarcoma	0.000364971429521133
DB00970	Dactinomycin	DOID:1967	Leiomyosarcoma	0.000360356824806785
DB00331	Metformin	DOID:11612	Polycystic Ovary Syndrome	0.000357811020726351
DB00183	Pentagastrin	DOID:299	Adenocarcinoma	0.00035755176828306
DB02546	Vorinostat	DOID:8552	Leukemia, Myelogenous, Chronic, BCR-ABL Positive	0.000357066634720626
DB01168	Procarbazine	DOID:0050902	Medulloblastoma	0.000352255475751295
DB00444	Teniposide	DOID:8543	Hodgkin Disease	0.000350352360594608
DB00526	Oxaliplatin	DOID:299	Adenocarcinoma	0.000348334122588112
DB02169	Okadaic Acid	DOID:3068	Glioblastoma	0.000344549808651673
DB00806	Pentoxifylline	DOID:1037	Leukemia, Lymphoid	0.000343608366360437
DB00712	Flurbiprofen	DOID:3172	Adenoma	0.000341356015078953
DB00997	Doxorubicin	DOID:3347	Neoplasms, Bone Tissue	0.000338698983947394
DB00959	Methylprednisolone	DOID:0060058	Lymphoma	0.000336984404972596
DB00445	Epirubicin	DOID:0060058	Lymphoma	0.000335794814854629
DB00773	Etoposide	DOID:0060060	Lymphoma, Non-Hodgkin	0.000334111062798625
DB03783	Phenacetin	DOID:2671	Carcinoma, Transitional Cell	0.000329971995580769
DB01406	Danazol	DOID:127	Choroid Neoplasms	0.000328367922005912
DB11672	Curcumin	DOID:0060058	Lymphoma	0.000326582376110329
DB00997	Doxorubicin	DOID:0060058	Lymphoma	0.000325042559967292
DB01168	Procarbazine	DOID:707	Lymphoma, B-Cell	0.000321963218772037
DB01169	Arsenic Trioxide	DOID:8691	Mycosis Fungoides	0.000321114437770442
DB00842	Oxazepam	DOID:687	Hepatoblastoma	0.000319802638130195
DB00795	Sulfasalazine	DOID:3068	Glioblastoma	0.000319748187666724
DB01590	Everolimus	DOID:169	Neuroendocrine Tumors	0.000319162055934241
DB01593	Zinc	DOID:9538	Multiple Myeloma	0.000317013729644045
DB00635	Prednisone	DOID:0060060	Lymphoma, Non-Hodgkin	0.000316833396938387
DB01234	Dexamethasone	DOID:3068	Glioblastoma	0.000314030359186701
DB00428	Streptozocin	DOID:4235	Sarcoma	0.000313498484779517
DB00762	Irinotecan	DOID:171	Neuroectodermal Tumors	0.000308653231612832
DB00428	Streptozocin	DOID:299	Adenocarcinoma	0.000307230665409775
DB00361	Vinorelbine	DOID:299	Adenocarcinoma	0.000305611825283825
DB01168	Procarbazine	DOID:4844	Ependymoma	0.000305489470266651
DB00959	Methylprednisolone	DOID:0060060	Lymphoma, Non-Hodgkin	0.000303679125023992
DB02546	Vorinostat	DOID:0050902	Medulloblastoma	0.000303357347013977
DB00445	Epirubicin	DOID:0060060	Lymphoma, Non-Hodgkin	0.000302489535236428
DB00773	Etoposide	DOID:0050902	Medulloblastoma	0.00030051601642983
DB00762	Irinotecan	DOID:3247	Rhabdomyosarcoma	0.000300093447666294
DB01234	Dexamethasone	DOID:9119	Leukemia, Myeloid, Acute	0.000299458261003471
DB01168	Procarbazine	DOID:9538	Multiple Myeloma	0.000296794794154731
DB11616	pirarubicin	DOID:9119	Leukemia, Myeloid, Acute	0.00029673305778205
DB00795	Sulfasalazine	DOID:139	Papilloma	0.000296354248638997
DB00783	Estradiol	DOID:0050902	Medulloblastoma	0.000295599107300648
DB00619	Imatinib Mesylate	DOID:8552	Leukemia, Myelogenous, Chronic, BCR-ABL Positive	0.000295061331288038
DB05294	N-(4-bromo-2-fluorophenyl)-6-methoxy-7-((1-methylpiperidin-4-yl)methoxy)quinazolin-4-amine	DOID:299	Adenocarcinoma	0.000294785138446996
DB01593	Zinc	DOID:11612	Polycystic Ovary Syndrome	0.000293646701204298
DB01590	Everolimus	DOID:13515	Tuberous Sclerosis	0.00029275396573919
DB01234	Dexamethasone	DOID:9538	Multiple Myeloma	0.000292065805942932
DB00997	Doxorubicin	DOID:0060060	Lymphoma, Non-Hodgkin	0.000291737279805526
DB00842	Oxazepam	DOID:3172	Adenoma	0.000290107716698629
DB00428	Streptozocin	DOID:8543	Hodgkin Disease	0.000288714383311073
DB00773	Etoposide	DOID:3247	Rhabdomyosarcoma	0.000288609788611061
DB01168	Procarbazine	DOID:299	Adenocarcinoma	0.000288126676822598
DB01168	Procarbazine	DOID:5241	Hemangioblastoma	0.000287724719775229
DB00783	Estradiol	DOID:3247	Rhabdomyosarcoma	0.000283692879424591
DB00853	Temozolomide	DOID:0050902	Medulloblastoma	0.000282671371335808
DB12298	5-hydroxymethylfurfural	DOID:139	Papilloma	0.000278987271701336
DB00795	Sulfasalazine	DOID:2671	Carcinoma, Transitional Cell	0.000278682708734712
DB00762	Irinotecan	DOID:3068	Glioblastoma	0.000278503546663311
DB01483	Barbital	DOID:139	Papilloma	0.000277709180670882
DB01168	Procarbazine	DOID:2671	Carcinoma, Transitional Cell	0.000277693868432738
DB00608	Chloroquine	DOID:3068	Glioblastoma	0.000275113561492069
DB00361	Vinorelbine	DOID:2645	Mesothelioma	0.000273994596260929
DB00619	Imatinib Mesylate	DOID:9253	Gastrointestinal Stromal Tumors	0.000273554218846839
DB02546	Vorinostat	DOID:707	Lymphoma, B-Cell	0.000273065089787361
DB06774	Capsaicin	DOID:3068	Glioblastoma	0.000271283491993179
DB00773	Etoposide	DOID:707	Lymphoma, B-Cell	0.000270223759407051
DB01167	Itraconazole	DOID:9538	Multiple Myeloma	0.000269768253744973
DB01168	Procarbazine	DOID:8543	Hodgkin Disease	0.000269610395075615
DB00959	Methylprednisolone	DOID:171	Neuroectodermal Tumors	0.000266737635554792
DB00864	Tacrolimus	DOID:707	Lymphoma, B-Cell	0.000266250660797829
DB00762	Irinotecan	DOID:9119	Leukemia, Myeloid, Acute	0.0002639314485125
DB00698	Nitrofurantoin	DOID:2671	Carcinoma, Transitional Cell	0.000263072561586475
DB00783	Estradiol	DOID:127	Choroid Neoplasms	0.00026261994756821
DB00608	Chloroquine	DOID:9119	Leukemia, Myeloid, Acute	0.000260541463474928
DB01483	Barbital	DOID:2671	Carcinoma, Transitional Cell	0.000260037641178601
DB01593	Zinc	DOID:3070	Glioma	0.000259903598819167
DB01406	Danazol	DOID:3172	Adenoma	0.000257334087910233
DB01234	Dexamethasone	DOID:8584	Burkitt Lymphoma	0.000257322046878061
DB00252	Phenytoin	DOID:0060060	Lymphoma, Non-Hodgkin	0.000255756454564937
DB01168	Procarbazine	DOID:3181	Oligodendroglioma	0.000255273827637237
DB00305	Mitomycin	DOID:3068	Glioblastoma	0.00025341299653997
DB00635	Prednisone	DOID:707	Lymphoma, B-Cell	0.00025294609398735
DB00959	Methylprednisolone	DOID:1040	Leukemia, Lymphocytic, Chronic, B-Cell	0.000252793515197747
DB00773	Etoposide	DOID:9119	Leukemia, Myeloid, Acute	0.00025244778946748
DB00987	Cytarabine	DOID:0060058	Lymphoma	0.00025213110205119
DB00888	Mechlorethamine	DOID:8543	Hodgkin Disease	0.000251531765877611
DB06774	Capsaicin	DOID:9538	Multiple Myeloma	0.000249318938776055
DB00853	Temozolomide	DOID:3068	Glioblastoma	0.000249175242728106
DB11616	pirarubicin	DOID:2645	Mesothelioma	0.000249055256570874
DB06774	Capsaicin	DOID:139	Papilloma	0.000247889552767389
DB00762	Irinotecan	DOID:299	Adenocarcinoma	0.000247870876469103
DB00762	Irinotecan	DOID:769	Neuroblastoma	0.000246664412981323
DB00997	Doxorubicin	DOID:3247	Rhabdomyosarcoma	0.000246236006198386
DB00773	Etoposide	DOID:9538	Multiple Myeloma	0.000245055334599675
DB00661	Verapamil	DOID:687	Hepatoblastoma	0.000244475263323329
DB01234	Dexamethasone	DOID:3172	Adenoma	0.000243513493827285
DB00773	Etoposide	DOID:4235	Sarcoma	0.000242655037176631
DB01168	Procarbazine	DOID:3070	Glioma	0.00023968466322094
DB02546	Vorinostat	DOID:299	Adenocarcinoma	0.000239228548165438
DB13323	Trichloroethylene	DOID:0060060	Lymphoma, Non-Hodgkin	0.000239210291257896
DB00987	Cytarabine	DOID:8552	Leukemia, Myelogenous, Chronic, BCR-ABL Positive	0.000238940063941817
DB00773	Etoposide	DOID:2994	Neoplasms, Germ Cell and Embryonal	0.000238444372691105
DB00773	Etoposide	DOID:299	Adenocarcinoma	0.000236387217269984
DB00773	Etoposide	DOID:769	Neuroblastoma	0.000235180754099729
DB00635	Prednisone	DOID:9119	Leukemia, Myeloid, Acute	0.000235170124255168
DB01234	Dexamethasone	DOID:3070	Glioma	0.000234955675243287
DB00855	Aminolevulinic Acid	DOID:8691	Mycosis Fungoides	0.000233536937221113
DB00783	Estradiol	DOID:5119	Ovarian Cysts	0.000233259687430876
DB00481	Raloxifene Hydrochloride	DOID:127	Choroid Neoplasms	0.000232293494657532
DB00783	Estradiol	DOID:299	Adenocarcinoma	0.000231470308398374
DB01168	Procarbazine	DOID:3069	Astrocytoma	0.000231449575347209
DB00997	Doxorubicin	DOID:707	Lymphoma, B-Cell	0.000227849977172456
DB13069	Nimustine	DOID:3068	Glioblastoma	0.000227826310073065
DB00635	Prednisone	DOID:9538	Multiple Myeloma	0.000227777669089824
DB11672	Curcumin	DOID:127	Choroid Neoplasms	0.000226702890321617
DB11672	Curcumin	DOID:3068	Glioblastoma	0.000226185921532063
DB00997	Doxorubicin	DOID:3068	Glioblastoma	0.000224646105637716
DB00305	Mitomycin	DOID:299	Adenocarcinoma	0.000222780326382177
DB00227	Lovastatin	DOID:0060058	Lymphoma	0.000222478153926231
DB00822	Disulfiram	DOID:1040	Leukemia, Lymphocytic, Chronic, B-Cell	0.0002221028172254
DB00859	Penicillamine	DOID:2645	Mesothelioma	0.00022047986065582
DB00302	Tranexamic Acid	DOID:127	Choroid Neoplasms	0.000220008134169281
DB00682	Warfarin	DOID:9538	Multiple Myeloma	0.000219434500789151
DB01229	Paclitaxel	DOID:169	Neuroendocrine Tumors	0.000219223064288399
DB00635	Prednisone	DOID:299	Adenocarcinoma	0.00021910955198573
DB00987	Cytarabine	DOID:0060060	Lymphoma, Non-Hodgkin	0.000218825822158097
DB01229	Paclitaxel	DOID:0060060	Lymphoma, Non-Hodgkin	0.000218642689474413
DB00773	Etoposide	DOID:8543	Hodgkin Disease	0.000217870935498132
DB00853	Temozolomide	DOID:769	Neuroblastoma	0.00021733610920599
DB00783	Estradiol	DOID:11612	Polycystic Ovary Syndrome	0.00021677139657067
DB00762	Irinotecan	DOID:3181	Oligodendroglioma	0.000215018027077074
DB00959	Methylprednisolone	DOID:9538	Multiple Myeloma	0.000214623397147451
DB01169	Arsenic Trioxide	DOID:0060061	Lymphoma, T-Cell, Cutaneous	0.000214557831574036
DB00570	Vinblastine	DOID:3247	Rhabdomyosarcoma	0.000213842365053341
DB14513	Magnesium	DOID:3172	Adenoma	0.000213268254194043
DB00305	Mitomycin	DOID:2671	Carcinoma, Transitional Cell	0.000212347517472955
DB00428	Streptozocin	DOID:5485	Sarcoma, Synovial	0.000211567872730856
DB00445	Epirubicin	DOID:4235	Sarcoma	0.000211033509488312
DB00773	Etoposide	DOID:8584	Burkitt Lymphoma	0.000210311575584987
DB00773	Etoposide	DOID:1967	Leiomyosarcoma	0.000210162622723387
DB00997	Doxorubicin	DOID:9119	Leukemia, Myeloid, Acute	0.000210074007264416
DB00481	Raloxifene Hydrochloride	DOID:9538	Multiple Myeloma	0.000209811972762763
DB01327	Cefazolin	DOID:2671	Carcinoma, Transitional Cell	0.000209086174384143
DB00635	Prednisone	DOID:2671	Carcinoma, Transitional Cell	0.000208676743661818
DB08895	tofacitinib	DOID:3172	Adenoma	0.000208193321536376
DB00586	Diclofenac	DOID:769	Neuroblastoma	0.000207580052485723
DB04827	Urethane	DOID:299	Adenocarcinoma	0.000206012601600192
DB00252	Phenytoin	DOID:1040	Leukemia, Lymphocytic, Chronic, B-Cell	0.000204870844243532
DB00773	Etoposide	DOID:2645	Mesothelioma	0.000204769988108089
DB11672	Curcumin	DOID:9538	Multiple Myeloma	0.00020422136823145
DB00997	Doxorubicin	DOID:9538	Multiple Myeloma	0.000202681552486317
DB11672	Curcumin	DOID:4235	Sarcoma	0.000201821070843045
DB00437	Allopurinol	DOID:8552	Leukemia, Myelogenous, Chronic, BCR-ABL Positive	0.00020147583724045
DB02994	Cacodylic Acid	DOID:0060058	Lymphoma	0.000201158437694249
DB00635	Prednisone	DOID:8543	Hodgkin Disease	0.000200593270129501
DB00682	Warfarin	DOID:2671	Carcinoma, Transitional Cell	0.000200333575155087
DB00997	Doxorubicin	DOID:4235	Sarcoma	0.000200281254522816
DB01234	Dexamethasone	DOID:3355	Fibrosarcoma	0.000199643415091322
DB00762	Irinotecan	DOID:3070	Glioma	0.000199428862489415
DB07352	Apigenin	DOID:3070	Glioma	0.000196530497126146
DB00773	Etoposide	DOID:4440	Seminoma	0.000195661444652606
DB01169	Arsenic Trioxide	DOID:8552	Leukemia, Myelogenous, Chronic, BCR-ABL Positive	0.000195522416472083
DB00997	Doxorubicin	DOID:299	Adenocarcinoma	0.000194013435136642
DB11716	Misonidazole	DOID:299	Adenocarcinoma	0.000193090219129777
DB00635	Prednisone	DOID:8584	Burkitt Lymphoma	0.000193033910167062
DB00635	Prednisone	DOID:1967	Leiomyosarcoma	0.000192884957388506
DB00997	Doxorubicin	DOID:769	Neuroblastoma	0.000192806972143578
DB00481	Raloxifene Hydrochloride	DOID:2671	Carcinoma, Transitional Cell	0.00019071104707008
DB00773	Etoposide	DOID:3070	Glioma	0.000187945203760143
DB00959	Methylprednisolone	DOID:8543	Hodgkin Disease	0.000187438998158262
DB00445	Epirubicin	DOID:8543	Hodgkin Disease	0.000186249408297423
DB00853	Temozolomide	DOID:3181	Oligodendroglioma	0.000185689723002425
DB00987	Cytarabine	DOID:0050902	Medulloblastoma	0.000185230776045986
DB11616	pirarubicin	DOID:5485	Sarcoma, Synovial	0.000185009693279448
DB02656	2-(4-morpholinyl)-8-phenyl-4H-1-benzopyran-4-one	DOID:3070	Glioma	0.000184881669849146
DB13069	Nimustine	DOID:4359	Melanoma, Amelanotic	0.000184769666451035
DB14001	alpha-Tocopherol	DOID:3070	Glioma	0.000184491589413638
DB00997	Doxorubicin	DOID:2671	Carcinoma, Transitional Cell	0.000183580626662183
DB05076	Fenretinide	DOID:3068	Glioblastoma	0.000182316324453036
DB00437	Allopurinol	DOID:0060060	Lymphoma, Non-Hodgkin	0.000181361595701868
DB00412	Rosiglitazone	DOID:11612	Polycystic Ovary Syndrome	0.00018096548087071
DB00773	Etoposide	DOID:3069	Astrocytoma	0.00017971011544754
DB00853	Temozolomide	DOID:3172	Adenoma	0.000178658377440188
DB01229	Paclitaxel	DOID:3382	Liposarcoma	0.000175925376963149
DB00997	Doxorubicin	DOID:8543	Hodgkin Disease	0.000175497153376336
DB01390	Sodium Bicarbonate	DOID:139	Papilloma	0.000175019910131302
DB00860	Prednisolone	DOID:8552	Leukemia, Myelogenous, Chronic, BCR-ABL Positive	0.000174842234317352
DB00987	Cytarabine	DOID:3247	Rhabdomyosarcoma	0.000173324548244536
DB00188	Bortezomib	DOID:0060058	Lymphoma	0.000172582846157676
DB00158	Folic Acid	DOID:11612	Polycystic Ovary Syndrome	0.000171065598850773
DB00853	Temozolomide	DOID:3070	Glioma	0.000170100558502695
DB00945	Aspirin	DOID:3068	Glioblastoma	0.000169172793858918
DB00853	Temozolomide	DOID:8632	Sarcoma, Kaposi	0.000168070640640006
DB00987	Cytarabine	DOID:1040	Leukemia, Lymphocytic, Chronic, B-Cell	0.000167940212305651
DB00997	Doxorubicin	DOID:8584	Burkitt Lymphoma	0.000167937793243811
DB00997	Doxorubicin	DOID:1967	Leiomyosarcoma	0.000167788840550964
DB00252	Phenytoin	DOID:9538	Multiple Myeloma	0.000166700726363322
DB04827	Urethane	DOID:3172	Adenoma	0.000166128406659694
DB11672	Curcumin	DOID:2645	Mesothelioma	0.000163936022035627
DB00570	Vinblastine	DOID:2994	Neoplasms, Germ Cell and Embryonal	0.000163676949098301
DB00563	Methotrexate	DOID:0060061	Lymphoma, T-Cell, Cutaneous	0.000163256341605023
DB00997	Doxorubicin	DOID:2645	Mesothelioma	0.00016239620616304
DB00642	Pemetrexed	DOID:2645	Mesothelioma	0.000162341409768507
DB00853	Temozolomide	DOID:3069	Astrocytoma	0.000161865470680367
DB00188	Bortezomib	DOID:8552	Leukemia, Myelogenous, Chronic, BCR-ABL Positive	0.00015939180791108
DB02546	Vorinostat	DOID:3246	Rhabdomyosarcoma, Embryonal	0.000158728957197207
DB01115	Nifedipine	DOID:127	Choroid Neoplasms	0.000157906991563428
DB00563	Methotrexate	DOID:0060058	Lymphoma	0.000157411964478771
DB01115	Nifedipine	DOID:3068	Glioblastoma	0.000157390022908876
DB00252	Phenytoin	DOID:769	Neuroblastoma	0.000156826146342548
DB11672	Curcumin	DOID:3172	Adenoma	0.000155669056074059
DB00987	Cytarabine	DOID:707	Lymphoma, B-Cell	0.000154938519266568
DB00860	Prednisolone	DOID:0060060	Lymphoma, Non-Hodgkin	0.000154727992491444
DB00262	Carmustine	DOID:8691	Mycosis Fungoides	0.000153098323907364
DB00829	Diazepam	DOID:3068	Glioblastoma	0.000152333885919342
DB05076	Fenretinide	DOID:299	Adenocarcinoma	0.000151683653856483
DB01229	Paclitaxel	DOID:3068	Glioblastoma	0.000151551514779469
DB00570	Vinblastine	DOID:2671	Carcinoma, Transitional Cell	0.000151186985717422
DB00188	Bortezomib	DOID:4051	Rhabdomyosarcoma, Alveolar	0.000147932756157376
DB00252	Phenytoin	DOID:687	Hepatoblastoma	0.000147843335659703
DB03496	alvocidib	DOID:1040	Leukemia, Lymphocytic, Chronic, B-Cell	0.000146196119966524
DB00158	Folic Acid	DOID:3172	Adenoma	0.000145880315701119
DB03568	Butyric Acid	DOID:299	Adenocarcinoma	0.000145870097150669
DB00619	Imatinib Mesylate	DOID:2645	Mesothelioma	0.000145606015348021
DB01582	Sulfamethazine	DOID:3172	Adenoma	0.000144755181523848
DB00822	Disulfiram	DOID:2645	Mesothelioma	0.000143647352877141
DB00997	Doxorubicin	DOID:8632	Sarcoma, Kaposi	0.000143541503208555
DB00570	Vinblastine	DOID:8543	Hodgkin Disease	0.000143103512318332
DB01169	Arsenic Trioxide	DOID:0050902	Medulloblastoma	0.000141813128817392
DB00773	Etoposide	DOID:5485	Sarcoma, Synovial	0.000140724424975203
DB00252	Phenytoin	DOID:8543	Hodgkin Disease	0.000139516327494482
DB00945	Aspirin	DOID:299	Adenocarcinoma	0.00013854012368425
DB00515	Cisplatin	DOID:0060058	Lymphoma	0.000137897601826753
DB00126	Ascorbic Acid	DOID:139	Papilloma	0.000137822329330517
DB00987	Cytarabine	DOID:9119	Leukemia, Myeloid, Acute	0.000137162549379843
DB02709	Resveratrol	DOID:8552	Leukemia, Myelogenous, Chronic, BCR-ABL Positive	0.000137062471360194
DB01229	Paclitaxel	DOID:9119	Leukemia, Myeloid, Acute	0.000136979416509198
DB00635	Prednisone	DOID:255	Hemangioma	0.000136419898806805
DB00997	Doxorubicin	DOID:2513	Carcinoma, Basal Cell	0.00013425566019315
DB03496	alvocidib	DOID:707	Lymphoma, B-Cell	0.000133194426799543
DB00544	Fluorouracil	DOID:4235	Sarcoma	0.00013245257829736
DB00987	Cytarabine	DOID:9538	Multiple Myeloma	0.000129770094314863
DB01229	Paclitaxel	DOID:9538	Multiple Myeloma	0.000129586961497508
DB00619	Imatinib Mesylate	DOID:3070	Glioma	0.000128781230860631
DB00357	Aminoglutethimide	DOID:299	Adenocarcinoma	0.000128568540714913
DB00945	Aspirin	DOID:2671	Carcinoma, Transitional Cell	0.000128107314946446
DB01229	Paclitaxel	DOID:4235	Sarcoma	0.000127186663706758
DB00544	Fluorouracil	DOID:299	Adenocarcinoma	0.000126184758817482
DB01248	Docetaxel	DOID:9119	Leukemia, Myeloid, Acute	0.000125714909000207
DB00255	Diethylstilbestrol	DOID:0060058	Lymphoma	0.000125559165511435
DB00570	Vinblastine	DOID:3308	Carcinoma, Embryonal	0.000124944093538526
DB00755	Tretinoin	DOID:8552	Leukemia, Myelogenous, Chronic, BCR-ABL Positive	0.000124608342978727
DB01169	Arsenic Trioxide	DOID:1040	Leukemia, Lymphocytic, Chronic, B-Cell	0.000124522564829255
DB00635	Prednisone	DOID:1037	Leukemia, Lymphoid	0.000124494149678578
DB00563	Methotrexate	DOID:0060060	Lymphoma, Non-Hodgkin	0.000124106684392056
DB01229	Paclitaxel	DOID:2994	Neoplasms, Germ Cell and Embryonal	0.000122975999555186
DB01229	Paclitaxel	DOID:299	Adenocarcinoma	0.000120918844501772
DB05076	Fenretinide	DOID:2645	Mesothelioma	0.000120066425202625
DB02709	Resveratrol	DOID:8541	Sezary Syndrome	0.000119173547301232
DB01248	Docetaxel	DOID:9538	Multiple Myeloma	0.000118322454063124
DB02709	Resveratrol	DOID:0060060	Lymphoma, Non-Hodgkin	0.000116948229823388
DB00544	Fluorouracil	DOID:687	Hepatoblastoma	0.000115995484836484
DB01248	Docetaxel	DOID:4235	Sarcoma	0.000115922156322112
DB00126	Ascorbic Acid	DOID:11612	Polycystic Ovary Syndrome	0.000115884686473555
DB03496	alvocidib	DOID:9119	Leukemia, Myeloid, Acute	0.00011541845690749
DB14085	Cadmium	DOID:0060060	Lymphoma, Non-Hodgkin	0.000113798521284958
DB00945	Aspirin	DOID:1967	Leiomyosarcoma	0.000112315529343709
DB00829	Diazepam	DOID:2671	Carcinoma, Transitional Cell	0.000111268407116116
DB00570	Vinblastine	DOID:8632	Sarcoma, Kaposi	0.000111147862123906
DB01229	Paclitaxel	DOID:2671	Carcinoma, Transitional Cell	0.000110486035859003
DB01248	Docetaxel	DOID:299	Adenocarcinoma	0.000109654336768961
DB00853	Temozolomide	DOID:3071	Gliosarcoma	0.000109366892460605
DB00136	Calcitriol	DOID:0060058	Lymphoma	0.000109028832456615
DB01169	Arsenic Trioxide	DOID:3068	Glioblastoma	0.000108317000040048
DB00945	Aspirin	DOID:2645	Mesothelioma	0.000106922894369588
DB07232	veliparib	DOID:299	Adenocarcinoma	0.000105721352301524
DB00188	Bortezomib	DOID:0050902	Medulloblastoma	0.000105682520095185
DB00563	Methotrexate	DOID:4928	Cholangiocarcinoma	0.000104018187083332
DB00987	Cytarabine	DOID:8543	Hodgkin Disease	0.000102585695509083
DB08398	2-amino-1-methyl-6-phenylimidazo(4,5-b)pyridine	DOID:0060058	Lymphoma	0.00010012323781311
DB00437	Allopurinol	DOID:9119	Leukemia, Myeloid, Acute	9.9698322845454e-05
DB00997	Doxorubicin	DOID:1037	Leukemia, Lymphoid	9.93980327197996e-05
DB01248	Docetaxel	DOID:2671	Carcinoma, Transitional Cell	9.92215284388309e-05
DB00945	Aspirin	DOID:3172	Adenoma	9.86559285021671e-05
DB00997	Doxorubicin	DOID:5485	Sarcoma, Synovial	9.83506426602276e-05
DB00242	Cladribine	DOID:0060061	Lymphoma, T-Cell, Cutaneous	9.80641638733126e-05
DB00227	Lovastatin	DOID:4235	Sarcoma	9.77168485647995e-05
DB00987	Cytarabine	DOID:8584	Burkitt Lymphoma	9.50263351487401e-05
DB01229	Paclitaxel	DOID:1967	Leiomyosarcoma	9.46942499818193e-05
DB00188	Bortezomib	DOID:3247	Rhabdomyosarcoma	9.37762925157792e-05
DB01169	Arsenic Trioxide	DOID:9119	Leukemia, Myeloid, Acute	9.3744902159687e-05
DB01592	Iron	DOID:139	Papilloma	9.30145154090511e-05
DB00945	Aspirin	DOID:349	Carcinoma, Signet Ring Cell	9.12780749101061e-05
DB00987	Cytarabine	DOID:715	Leukemia, T-Cell	9.09647231939759e-05
DB00860	Prednisolone	DOID:707	Lymphoma, B-Cell	9.08406894284952e-05
DB00563	Methotrexate	DOID:0050902	Medulloblastoma	9.05116385885862e-05
DB01229	Paclitaxel	DOID:2645	Mesothelioma	8.93016151409243e-05
DB00563	Methotrexate	DOID:171	Neuroectodermal Tumors	8.71651951595553e-05
DB01169	Arsenic Trioxide	DOID:9538	Multiple Myeloma	8.63524471098054e-05
DB13323	Trichloroethylene	DOID:3069	Astrocytoma	8.48093446630949e-05
DB01181	Ifosfamide	DOID:0060058	Lymphoma	8.3796626844157e-05
DB01248	Docetaxel	DOID:1967	Leiomyosarcoma	8.3429741959018e-05
DB11094	Vitamin D	DOID:0060058	Lymphoma	8.2970712913133e-05
DB00997	Doxorubicin	DOID:1618	Fibroadenoma	8.22341606233068e-05
DB00126	Ascorbic Acid	DOID:3070	Glioma	8.2141584798967e-05
DB00482	Celecoxib	DOID:9538	Multiple Myeloma	8.0733457804405e-05
DB00554	Piroxicam	DOID:2645	Mesothelioma	7.98686735868359e-05
DB00291	Chlorambucil	DOID:0060058	Lymphoma	7.86125819836614e-05
DB00563	Methotrexate	DOID:3247	Rhabdomyosarcoma	7.86054110242795e-05
DB00544	Fluorouracil	DOID:3070	Glioma	7.77427447600787e-05
DB01169	Arsenic Trioxide	DOID:299	Adenocarcinoma	7.7684329713501e-05
DB02994	Cacodylic Acid	DOID:139	Papilloma	7.73680440345204e-05
DB01169	Arsenic Trioxide	DOID:769	Neuroblastoma	7.64778667990407e-05
DB00136	Calcitriol	DOID:0060060	Lymphoma, Non-Hodgkin	7.57235524058708e-05
DB00188	Bortezomib	DOID:707	Lymphoma, B-Cell	7.53902634054726e-05
DB00563	Methotrexate	DOID:1040	Leukemia, Lymphocytic, Chronic, B-Cell	7.32210748891071e-05
DB00437	Allopurinol	DOID:2671	Carcinoma, Transitional Cell	7.32049420158476e-05
DB00860	Prednisolone	DOID:9119	Leukemia, Myeloid, Acute	7.30647201350743e-05
DB01229	Paclitaxel	DOID:3070	Glioma	7.24768307698853e-05
DB00188	Bortezomib	DOID:3068	Glioblastoma	7.21863916042786e-05
DB00482	Celecoxib	DOID:299	Adenocarcinoma	7.20653408735061e-05
DB00290	Bleomycin	DOID:0060058	Lymphoma	7.17408476443304e-05
DB00554	Piroxicam	DOID:3172	Adenoma	7.16017078242204e-05
DB00515	Cisplatin	DOID:0050902	Medulloblastoma	7.09972755821853e-05
DB00755	Tretinoin	DOID:0050902	Medulloblastoma	7.08990550877808e-05
DB00482	Celecoxib	DOID:769	Neuroblastoma	7.08588781677677e-05
DB06724	Calcium Carbonate	DOID:299	Adenocarcinoma	6.89958258500156e-05
DB00515	Cisplatin	DOID:171	Neuroectodermal Tumors	6.76508321975633e-05
DB00523	Alitretinoin	DOID:9119	Leukemia, Myeloid, Acute	6.75853260637127e-05
DB00755	Tretinoin	DOID:9206	Barrett Esophagus	6.65873865118294e-05
DB00860	Prednisolone	DOID:9538	Multiple Myeloma	6.56722649732822e-05
DB01143	Amifostine	DOID:0060060	Lymphoma, Non-Hodgkin	6.45400949857433e-05
DB01188	Ciclopirox	DOID:3247	Rhabdomyosarcoma	6.1321118240143e-05
DB01248	Docetaxel	DOID:3070	Glioma	6.12123230726014e-05
DB00563	Methotrexate	DOID:707	Lymphoma, B-Cell	6.02193816741647e-05
DB02994	Cacodylic Acid	DOID:2671	Carcinoma, Transitional Cell	5.96965043327402e-05
DB00515	Cisplatin	DOID:3247	Rhabdomyosarcoma	5.90910476688244e-05
DB00755	Tretinoin	DOID:3247	Rhabdomyosarcoma	5.89928272330398e-05
DB00501	Cimetidine	DOID:349	Carcinoma, Signet Ring Cell	5.89211303690385e-05
DB00188	Bortezomib	DOID:9119	Leukemia, Myeloid, Acute	5.7614293461461e-05
DB00860	Prednisolone	DOID:299	Adenocarcinoma	5.70041476746774e-05
DB01436	alfacalcidol	DOID:299	Adenocarcinoma	5.53492577942127e-05
DB02709	Resveratrol	DOID:707	Lymphoma, B-Cell	5.30609266449766e-05
DB01169	Arsenic Trioxide	DOID:8584	Burkitt Lymphoma	5.16086878459832e-05
DB01181	Ifosfamide	DOID:0060060	Lymphoma, Non-Hodgkin	5.04913467747614e-05
DB00188	Bortezomib	DOID:9538	Multiple Myeloma	5.0221838156228e-05
DB02709	Resveratrol	DOID:3068	Glioblastoma	4.98570554508526e-05
DB01169	Arsenic Trioxide	DOID:715	Leukemia, T-Cell	4.75470756833851e-05
DB00860	Prednisolone	DOID:2671	Carcinoma, Transitional Cell	4.65713390705447e-05
DB00197	Troglitazone	DOID:3382	Liposarcoma	4.53678963690529e-05
DB00291	Chlorambucil	DOID:0060060	Lymphoma, Non-Hodgkin	4.5307302129205e-05
DB00277	Theophylline	DOID:1040	Leukemia, Lymphocytic, Chronic, B-Cell	4.48770869754811e-05
DB00563	Methotrexate	DOID:4844	Ependymoma	4.37456330298347e-05
DB00563	Methotrexate	DOID:9119	Leukemia, Myeloid, Acute	4.24434118322936e-05
DB00262	Carmustine	DOID:0060058	Lymphoma	4.06973404936672e-05
DB00188	Bortezomib	DOID:769	Neuroblastoma	4.03472582855557e-05
DB00361	Vinorelbine	DOID:4552	Carcinoma, Large Cell	3.97529618379466e-05
DB00860	Prednisolone	DOID:8543	Hodgkin Disease	3.84878660285026e-05
DB00290	Bleomycin	DOID:0060060	Lymphoma, Non-Hodgkin	3.84355680350112e-05
DB13950	Win 55212-2	DOID:3070	Glioma	3.82791776930014e-05
DB00515	Cisplatin	DOID:3068	Glioblastoma	3.75011471094866e-05
DB00755	Tretinoin	DOID:3068	Glioblastoma	3.7402926604424e-05
DB01393	Bezafibrate	DOID:1040	Leukemia, Lymphocytic, Chronic, B-Cell	3.63531328640421e-05
DB00126	Ascorbic Acid	DOID:1037	Leukemia, Lymphoid	3.59681962179281e-05
DB02709	Resveratrol	DOID:9119	Leukemia, Myeloid, Acute	3.52849570406932e-05
DB00563	Methotrexate	DOID:9538	Multiple Myeloma	3.50509568254886e-05
DB00563	Methotrexate	DOID:4235	Sarcoma	3.26506592585596e-05
DB00188	Bortezomib	DOID:2671	Carcinoma, Transitional Cell	3.11209129267298e-05
DB00860	Prednisolone	DOID:8584	Burkitt Lymphoma	3.09285056237507e-05
DB02994	Cacodylic Acid	DOID:3172	Adenoma	3.02451180292374e-05
DB01169	Arsenic Trioxide	DOID:3070	Glioma	2.92423159074517e-05
DB02709	Resveratrol	DOID:9538	Multiple Myeloma	2.78925019588372e-05
DB01008	Busulfan	DOID:8552	Leukemia, Myelogenous, Chronic, BCR-ABL Positive	2.64961960954602e-05
DB00987	Cytarabine	DOID:1037	Leukemia, Lymphoid	2.64865748325627e-05
DB00563	Methotrexate	DOID:299	Adenocarcinoma	2.63828397178423e-05
DB01229	Paclitaxel	DOID:1037	Leukemia, Lymphoid	2.63034421364439e-05
DB00563	Methotrexate	DOID:5241	Hemangioblastoma	2.59808826635344e-05
DB09153	Sodium Chloride	DOID:299	Adenocarcinoma	2.58009769114609e-05
DB00255	Diethylstilbestrol	DOID:127	Choroid Neoplasms	2.56796797933334e-05
DB01188	Ciclopirox	DOID:9119	Leukemia, Myeloid, Acute	2.51591191942624e-05
DB00755	Tretinoin	DOID:9119	Leukemia, Myeloid, Acute	2.28308282719802e-05
DB09130	Copper	DOID:2645	Mesothelioma	2.27913894970677e-05
DB03843	Formaldehyde	DOID:127	Choroid Neoplasms	2.13429965781331e-05
DB02709	Resveratrol	DOID:299	Adenocarcinoma	1.9224384692651e-05
DB00564	Carbamazepine	DOID:0060058	Lymphoma	1.74658970353847e-05
DB12429	2-(2-chloro-4-iodophenylamino)-N-cyclopropylmethoxy-3,4-difluorobenzamide	DOID:9119	Leukemia, Myeloid, Acute	1.61856196601584e-05
DB00563	Methotrexate	DOID:2671	Carcinoma, Transitional Cell	1.59500312496008e-05
DB00515	Cisplatin	DOID:9538	Multiple Myeloma	1.55365942356434e-05
DB00755	Tretinoin	DOID:9538	Multiple Myeloma	1.5438373572485e-05
DB01206	Lomustine	DOID:0060058	Lymphoma	1.4511365811376e-05
DB00515	Cisplatin	DOID:4235	Sarcoma	1.31362960856252e-05
DB09153	Sodium Chloride	DOID:899	Cervical Intraepithelial Neoplasia	1.31138963897492e-05
DB00396	Progesterone	DOID:127	Choroid Neoplasms	1.28196427731653e-05
DB14574	Cobalt	DOID:3247	Rhabdomyosarcoma	1.06253355825481e-05
DB01188	Ciclopirox	DOID:299	Adenocarcinoma	9.09854717351388e-06
DB00515	Cisplatin	DOID:2994	Neoplasms, Germ Cell and Embryonal	8.9256318598907e-06
DB00242	Cladribine	DOID:1040	Leukemia, Lymphocytic, Chronic, B-Cell	8.02889726708722e-06
DB00563	Methotrexate	DOID:8543	Hodgkin Disease	7.8665579841819e-06
DB00515	Cisplatin	DOID:299	Adenocarcinoma	6.8684765346938e-06
DB00197	Troglitazone	DOID:9119	Leukemia, Myeloid, Acute	6.42193605943087e-06
DB01008	Busulfan	DOID:0060060	Lymphoma, Non-Hodgkin	6.3819541096799e-06
DB00515	Cisplatin	DOID:769	Neuroblastoma	5.66201368151775e-06
DB14085	Cadmium	DOID:2671	Carcinoma, Transitional Cell	5.64186775658948e-06
DB01393	Bezafibrate	DOID:9119	Leukemia, Myeloid, Acute	5.57547003460224e-06
DB01181	Ifosfamide	DOID:3247	Rhabdomyosarcoma	4.99007298465637e-06
DB03496	alvocidib	DOID:1037	Leukemia, Lymphoid	4.74248255383225e-06
DB02709	Resveratrol	DOID:11612	Polycystic Ovary Syndrome	4.52547302348671e-06
DB00987	Cytarabine	DOID:8864	Leukemia, Monocytic, Acute	5.53858642116101e-07
DB00563	Methotrexate	DOID:8584	Burkitt Lymphoma	3.07197503046641e-07
DB00201	Caffeine	DOID:4235	Sarcoma	-1.01685052639189e-06
DB00928	Azacitidine	DOID:9119	Leukemia, Myeloid, Acute	-2.0789815535216e-06
DB10345	Dust	DOID:139	Papilloma	-2.37186837720449e-06
DB00898	Ethanol	DOID:3172	Adenoma	-2.8517355609714e-06
DB08398	2-amino-1-methyl-6-phenylimidazo(4,5-b)pyridine	DOID:8719	Carcinoma in Situ	-3.1471684493467e-06
DB00515	Cisplatin	DOID:687	Hepatoblastoma	-3.32079693915466e-06
DB00515	Cisplatin	DOID:2671	Carcinoma, Transitional Cell	-3.56433158138492e-06
DB00242	Cladribine	DOID:707	Lymphoma, B-Cell	-4.97279578931531e-06
DB00993	Azathioprine	DOID:0060058	Lymphoma	-5.32693755012081e-06
DB00255	Diethylstilbestrol	DOID:299	Adenocarcinoma	-5.46995924860516e-06
DB00636	Clofibrate	DOID:127	Choroid Neoplasms	-5.51673614207493e-06
DB00515	Cisplatin	DOID:4359	Melanoma, Amelanotic	-5.55549660136156e-06
DB00291	Chlorambucil	DOID:1040	Leukemia, Lymphocytic, Chronic, B-Cell	-5.5783078160565e-06
DB00136	Calcitriol	DOID:9119	Leukemia, Myeloid, Acute	-5.93972034396151e-06
DB01169	Arsenic Trioxide	DOID:3355	Fibrosarcoma	-6.06994383728354e-06
DB00188	Bortezomib	DOID:3070	Glioma	-6.88829226053178e-06
DB00201	Caffeine	DOID:299	Adenocarcinoma	-7.28467009020184e-06
DB01065	Melatonin	DOID:4928	Cholangiocarcinoma	-7.56584909383795e-06
DB00537	Ciprofloxacin	DOID:2671	Carcinoma, Transitional Cell	-7.63530762698528e-06
DB00928	Azacitidine	DOID:9538	Multiple Myeloma	-9.47143639068448e-06
DB08865	Crizotinib	DOID:3068	Glioblastoma	-9.62063392989654e-06
DB03843	Formaldehyde	DOID:299	Adenocarcinoma	-9.80664256727826e-06
DB00307	Bexarotene	DOID:0060061	Lymphoma, T-Cell, Cutaneous	-1.0015432078736e-05
DB00197	Troglitazone	DOID:769	Neuroblastoma	-1.08450991551101e-05
DB02709	Resveratrol	DOID:715	Leukemia, T-Cell	-1.09128693681071e-05
DB00437	Allopurinol	DOID:1037	Leukemia, Lymphoid	-1.09776518261717e-05
DB00515	Cisplatin	DOID:8543	Hodgkin Disease	-1.16478051794267e-05
DB00928	Azacitidine	DOID:4235	Sarcoma	-1.18717344421149e-05
DB00262	Carmustine	DOID:4928	Cholangiocarcinoma	-1.26964367498927e-05
DB00136	Calcitriol	DOID:9538	Multiple Myeloma	-1.333217536853e-05
DB01181	Ifosfamide	DOID:707	Lymphoma, B-Cell	-1.33959565155606e-05
DB12116	epigallocatechin gallate	DOID:3172	Adenoma	-1.50830199027729e-05
DB02709	Resveratrol	DOID:3007	Carcinoma, Ductal	-1.61559377617748e-05
DB00399	Zoledronic Acid	DOID:4305	Giant Cell Tumor of Bone	-1.62317325935191e-05
DB00396	Progesterone	DOID:5119	Ovarian Cysts	-1.65406169347349e-05
DB00928	Azacitidine	DOID:285	Leukemia, Hairy Cell	-1.6552479946641e-05
DB01169	Arsenic Trioxide	DOID:1037	Leukemia, Lymphoid	-1.69310724555394e-05
DB00201	Caffeine	DOID:2671	Carcinoma, Transitional Cell	-1.77174784811718e-05
DB00396	Progesterone	DOID:299	Adenocarcinoma	-1.83299964739425e-05
DB00515	Cisplatin	DOID:1967	Leiomyosarcoma	-1.9356118066971e-05
DB02709	Resveratrol	DOID:3172	Adenoma	-2.0659810156809e-05
DB00563	Methotrexate	DOID:3070	Glioma	-2.20591740131559e-05
DB00242	Cladribine	DOID:9119	Leukemia, Myeloid, Acute	-2.27487657541992e-05
DB08865	Crizotinib	DOID:9119	Leukemia, Myeloid, Acute	-2.41927320278612e-05
DB00197	Troglitazone	DOID:11612	Polycystic Ovary Syndrome	-2.43375478569674e-05
DB01042	Melphalan	DOID:0060060	Lymphoma, Non-Hodgkin	-2.47053362340544e-05
DB00515	Cisplatin	DOID:2645	Mesothelioma	-2.47487524127066e-05
DB01393	Bezafibrate	DOID:11612	Polycystic Ovary Syndrome	-2.51840138174031e-05
DB01262	Decitabine	DOID:0060058	Lymphoma	-2.56039350773896e-05
DB00860	Prednisolone	DOID:255	Hemangioma	-2.5685505434081e-05
DB00262	Carmustine	DOID:0050902	Medulloblastoma	-2.62029856705204e-05
DB01008	Busulfan	DOID:0050902	Medulloblastoma	-2.72130919073965e-05
DB08398	2-amino-1-methyl-6-phenylimidazo(4,5-b)pyridine	DOID:4236	Carcinosarcoma	-2.7248020841808e-05
DB02709	Resveratrol	DOID:3070	Glioma	-2.92176290481172e-05
DB00755	Tretinoin	DOID:3308	Carcinoma, Embryonal	-2.99054441130209e-05
DB08398	2-amino-1-methyl-6-phenylimidazo(4,5-b)pyridine	DOID:299	Adenocarcinoma	-3.0905886965138e-05
DB01181	Ifosfamide	DOID:9119	Leukemia, Myeloid, Acute	-3.11719260456811e-05
DB00276	Amsacrine	DOID:9119	Leukemia, Myeloid, Acute	-3.19356994710751e-05
DB11094	Vitamin D	DOID:9119	Leukemia, Myeloid, Acute	-3.19978398270471e-05
DB00396	Progesterone	DOID:11612	Polycystic Ovary Syndrome	-3.30289081177937e-05
DB00563	Methotrexate	DOID:2513	Carcinoma, Basal Cell	-3.33749351763557e-05
DB03843	Formaldehyde	DOID:1967	Leiomyosarcoma	-3.60312372368887e-05
DB00242	Cladribine	DOID:285	Leukemia, Hairy Cell	-3.72222640114273e-05
DB00993	Azathioprine	DOID:0060060	Lymphoma, Non-Hodgkin	-3.86322176661458e-05
DB01262	Decitabine	DOID:8552	Leukemia, Myelogenous, Chronic, BCR-ABL Positive	-3.87949729909187e-05
DB00188	Bortezomib	DOID:3246	Rhabdomyosarcoma, Embryonal	-3.89458697726552e-05
DB08865	Crizotinib	DOID:299	Adenocarcinoma	-4.02533042582198e-05
DB01181	Ifosfamide	DOID:4235	Sarcoma	-4.09646789595874e-05
DB08865	Crizotinib	DOID:769	Neuroblastoma	-4.14597671860029e-05
DB00515	Cisplatin	DOID:3070	Glioma	-4.15735370253301e-05
DB01169	Arsenic Trioxide	DOID:8864	Leukemia, Monocytic, Acute	-4.28637885380723e-05
DB06755	beta Carotene	DOID:3070	Glioma	-4.43712296535614e-05
DB00322	Floxuridine	DOID:299	Adenocarcinoma	-4.48380996364572e-05
DB01181	Ifosfamide	DOID:2994	Neoplasms, Germ Cell and Embryonal	-4.51753430112389e-05
DB00898	Ethanol	DOID:255	Hemangioma	-4.56571937634265e-05
DB01181	Ifosfamide	DOID:3192	Neurilemmoma	-4.62675387513101e-05
DB00201	Caffeine	DOID:3172	Adenoma	-4.71688646612178e-05
DB01181	Ifosfamide	DOID:299	Adenocarcinoma	-4.7232498272487e-05
DB11094	Vitamin D	DOID:2512	Basal Cell Nevus Syndrome	-4.75022604011222e-05
DB00255	Diethylstilbestrol	DOID:4468	Adenocarcinoma, Clear Cell	-4.75652657092041e-05
DB00276	Amsacrine	DOID:299	Adenocarcinoma	-4.79962716468108e-05
DB01181	Ifosfamide	DOID:769	Neuroblastoma	-4.84389614578418e-05
DB04824	Phenolphthalein	DOID:0060058	Lymphoma	-4.96277245448096e-05
DB03843	Formaldehyde	DOID:3172	Adenoma	-4.96908374789107e-05
DB00515	Cisplatin	DOID:3069	Astrocytoma	-4.98086248529872e-05
DB01393	Bezafibrate	DOID:3172	Adenoma	-5.03692969670566e-05
DB00291	Chlorambucil	DOID:299	Adenocarcinoma	-5.24165430415002e-05
DB00257	Clotrimazole	DOID:299	Adenocarcinoma	-5.25487177038264e-05
DB01204	Mitoxantrone	DOID:0060058	Lymphoma	-5.56561737740657e-05
DB00290	Bleomycin	DOID:2994	Neoplasms, Germ Cell and Embryonal	-5.72311219628197e-05
DB01008	Busulfan	DOID:707	Lymphoma, B-Cell	-5.75053488200417e-05
DB01181	Ifosfamide	DOID:2671	Carcinoma, Transitional Cell	-5.7665306434751e-05
DB00197	Troglitazone	DOID:3070	Glioma	-5.80806497469388e-05
DB01042	Melphalan	DOID:0050902	Medulloblastoma	-5.83003822937633e-05
DB00399	Zoledronic Acid	DOID:9538	Multiple Myeloma	-5.89644115284726e-05
DB04365	Arecoline	DOID:139	Papilloma	-5.91813161787136e-05
DB00262	Carmustine	DOID:3068	Glioblastoma	-5.96991141383341e-05
DB11663	2-(1H-indazol-4-yl)-6-(4-methanesulfonylpiperazin-1-ylmethyl)-4-morpholin-4-ylthieno(3,2-d)pyrimidine	DOID:0060058	Lymphoma	-6.16408583148931e-05
DB00291	Chlorambucil	DOID:2671	Carcinoma, Transitional Cell	-6.28493513050166e-05
DB01181	Ifosfamide	DOID:8543	Hodgkin Disease	-6.57487799262113e-05
DB12418	Saccharin	DOID:139	Papilloma	-6.66908188124427e-05
DB00564	Carbamazepine	DOID:1040	Leukemia, Lymphocytic, Chronic, B-Cell	-6.67249927789881e-05
DB00563	Methotrexate	DOID:3371	Chondrosarcoma	-6.74627993095256e-05
DB00812	Phenylbutazone	DOID:9119	Leukemia, Myeloid, Acute	-6.7497778382053e-05
DB00563	Methotrexate	DOID:1037	Leukemia, Lymphoid	-6.823256255023e-05
DB01042	Melphalan	DOID:3247	Rhabdomyosarcoma	-7.02066100898846e-05
DB00136	Calcitriol	DOID:3070	Glioma	-7.04423060952641e-05
DB08398	2-amino-1-methyl-6-phenylimidazo(4,5-b)pyridine	DOID:3172	Adenoma	-7.07900821076968e-05
DB00262	Carmustine	DOID:4844	Ependymoma	-7.29689907207898e-05
DB00641	Simvastatin	DOID:707	Lymphoma, B-Cell	-7.3193137234584e-05
DB01181	Ifosfamide	DOID:8584	Burkitt Lymphoma	-7.33081401035895e-05
DB01181	Ifosfamide	DOID:1967	Leiomyosarcoma	-7.34570928372924e-05
DB01380	Cortisone	DOID:299	Adenocarcinoma	-7.35416107557341e-05
DB00996	Gabapentin	DOID:127	Choroid Neoplasms	-7.39238600553915e-05
DB12418	Saccharin	DOID:299	Adenocarcinoma	-7.39295499802561e-05
DB11752	bryostatin 1	DOID:0060060	Lymphoma, Non-Hodgkin	-7.49745280294589e-05
DB00746	Deferoxamine	DOID:9119	Leukemia, Myeloid, Acute	-7.5187994340753e-05
DB01008	Busulfan	DOID:9119	Leukemia, Myeloid, Acute	-7.52813183976797e-05
DB02709	Resveratrol	DOID:1037	Leukemia, Lymphoid	-7.53910176709005e-05
DB04539	glyphosate	DOID:11612	Polycystic Ovary Syndrome	-7.556799049796e-05
DB00812	Phenylbutazone	DOID:139	Papilloma	-7.63196192931637e-05
DB00515	Cisplatin	DOID:3355	Fibrosarcoma	-7.68857967758385e-05
DB00290	Bleomycin	DOID:8543	Hodgkin Disease	-7.7804559131367e-05
DB00553	Methoxsalen	DOID:8691	Mycosis Fungoides	-7.81286235466694e-05
DB00262	Carmustine	DOID:9538	Multiple Myeloma	-8.16636673936499e-05
DB01008	Busulfan	DOID:9538	Multiple Myeloma	-8.26737733694016e-05
DB12418	Saccharin	DOID:2671	Carcinoma, Transitional Cell	-8.43623584118602e-05
DB01065	Melatonin	DOID:299	Adenocarcinoma	-8.52011965077337e-05
DB01206	Lomustine	DOID:3068	Glioblastoma	-8.58850887088258e-05
DB01101	Capecitabine	DOID:299	Adenocarcinoma	-8.69413797847662e-05
DB00515	Cisplatin	DOID:1037	Leukemia, Lymphoid	-8.77469257156149e-05
DB01042	Melphalan	DOID:707	Lymphoma, B-Cell	-8.85926394355585e-05
DB00515	Cisplatin	DOID:5485	Sarcoma, Synovial	-8.87943158160431e-05
DB01204	Mitoxantrone	DOID:0060060	Lymphoma, Non-Hodgkin	-8.89614536818129e-05
DB00262	Carmustine	DOID:3192	Neurilemmoma	-8.93668249157265e-05
DB00262	Carmustine	DOID:299	Adenocarcinoma	-9.03317844035967e-05
DB01042	Melphalan	DOID:3068	Glioblastoma	-9.17965108215291e-05
DB01008	Busulfan	DOID:769	Neuroblastoma	-9.25483538262717e-05
DB00441	gemcitabine	DOID:0060060	Lymphoma, Non-Hodgkin	-9.39243022556879e-05
DB00636	Clofibrate	DOID:3507	Dermatofibrosarcoma	-9.49114768541981e-05
DB00290	Bleomycin	DOID:3308	Carcinoma, Embryonal	-9.59639776225152e-05
DB11663	2-(1H-indazol-4-yl)-6-(4-methanesulfonylpiperazin-1-ylmethyl)-4-morpholin-4-ylthieno(3,2-d)pyrimidine	DOID:9253	Gastrointestinal Stromal Tumors	-9.63390090275573e-05
DB00277	Theophylline	DOID:1037	Leukemia, Lymphoid	-9.65765504625238e-05
DB05424	Canertinib	DOID:3068	Glioblastoma	-9.68486290741644e-05
DB00995	Auranofin	DOID:3172	Adenoma	-9.7540055927714e-05
DB00399	Zoledronic Acid	DOID:2645	Mesothelioma	-9.92497578428675e-05
DB02709	Resveratrol	DOID:8864	Leukemia, Monocytic, Acute	-0.000101323733916414
DB06767	Ammonium Chloride	DOID:139	Papilloma	-0.000102503313711144
DB00993	Azathioprine	DOID:707	Lymphoma, B-Cell	-0.000102519520991995
DB04786	Suramin	DOID:9538	Multiple Myeloma	-0.000103220570426943
DB01262	Decitabine	DOID:3247	Rhabdomyosarcoma	-0.000104410488511009
DB04743	nimesulide	DOID:139	Papilloma	-0.000104537996469423
DB00877	Sirolimus	DOID:13515	Tuberous Sclerosis	-0.000104597466352219
DB00882	Clomiphene	DOID:299	Adenocarcinoma	-0.000105054563498574
DB00996	Gabapentin	DOID:299	Adenocarcinoma	-0.000105073499354236
DB12881	indole-3-carbinol	DOID:5119	Ovarian Cysts	-0.0001066644292122
DB04690	Camptothecin	DOID:3070	Glioma	-0.000106793266339833
DB00262	Carmustine	DOID:8543	Hodgkin Disease	-0.000108848066366851
DB00290	Bleomycin	DOID:8632	Sarcoma, Kaposi	-0.000109760208828413
DB01008	Busulfan	DOID:8543	Hodgkin Disease	-0.000109858172262667
DB04743	nimesulide	DOID:299	Adenocarcinoma	-0.000111776727596824
DB01042	Melphalan	DOID:9538	Multiple Myeloma	-0.000113761063995577
DB03419	Uracil	DOID:139	Papilloma	-0.000113864429159116
DB00181	Baclofen	DOID:2671	Carcinoma, Transitional Cell	-0.000114506188651775
DB00136	Calcitriol	DOID:1037	Leukemia, Lymphoid	-0.000116615695071098
DB01041	Thalidomide	DOID:0060058	Lymphoma	-0.000117358183245153
DB00882	Clomiphene	DOID:11612	Polycystic Ovary Syndrome	-0.000119753475081585
DB00641	Simvastatin	DOID:11612	Polycystic Ovary Syndrome	-0.000121728591123416
DB01042	Melphalan	DOID:299	Adenocarcinoma	-0.000122429181091233
DB00675	Tamoxifen	DOID:1192	Nerve Sheath Neoplasms	-0.000122711110503937
DB00262	Carmustine	DOID:3181	Oligodendroglioma	-0.000123184633784967
DB01042	Melphalan	DOID:769	Neuroblastoma	-0.000123635644407594
DB01065	Melatonin	DOID:3172	Adenoma	-0.000125085391515734
DB11752	bryostatin 1	DOID:1040	Leukemia, Lymphocytic, Chronic, B-Cell	-0.000125860137968059
DB04365	Arecoline	DOID:2513	Carcinoma, Basal Cell	-0.00012617782250185
DB00877	Sirolimus	DOID:1040	Leukemia, Lymphocytic, Chronic, B-Cell	-0.00012965536152526
DB13853	Anethole Trithione	DOID:299	Adenocarcinoma	-0.000129679994439635
DB04216	Quercetin	DOID:3068	Glioblastoma	-0.000129762091452379
DB00242	Cladribine	DOID:1037	Leukemia, Lymphoid	-0.000133424740200672
DB01204	Mitoxantrone	DOID:3247	Rhabdomyosarcoma	-0.000134462727584717
DB01206	Lomustine	DOID:8543	Hodgkin Disease	-0.000135034040921134
DB00317	Gefitinib	DOID:3068	Glioblastoma	-0.000135234708149079
DB00993	Azathioprine	DOID:299	Adenocarcinoma	-0.000136356062480691
DB00262	Carmustine	DOID:3070	Glioma	-0.000138773798027125
DB01204	Mitoxantrone	DOID:1040	Leukemia, Lymphocytic, Chronic, B-Cell	-0.000139847063484966
DB01005	Hydroxyurea	DOID:8552	Leukemia, Myelogenous, Chronic, BCR-ABL Positive	-0.000139855755547147
DB11663	2-(1H-indazol-4-yl)-6-(4-methanesulfonylpiperazin-1-ylmethyl)-4-morpholin-4-ylthieno(3,2-d)pyrimidine	DOID:3247	Rhabdomyosarcoma	-0.000140447412070033
DB01262	Decitabine	DOID:9119	Leukemia, Myeloid, Acute	-0.000140572487639046
DB01042	Melphalan	DOID:8543	Hodgkin Disease	-0.000140945462984321
DB01181	Ifosfamide	DOID:5485	Sarcoma, Synovial	-0.000142895290811074
DB00318	Codeine	DOID:2671	Carcinoma, Transitional Cell	-0.000143302927405775
DB01229	Paclitaxel	DOID:4552	Carcinoma, Large Cell	-0.000144940019144835
DB00996	Gabapentin	DOID:3172	Adenoma	-0.000144957694263537
DB00993	Azathioprine	DOID:2671	Carcinoma, Transitional Cell	-0.000146788871017323
DB00262	Carmustine	DOID:3069	Astrocytoma	-0.000147008885921396
DB00291	Chlorambucil	DOID:1037	Leukemia, Lymphoid	-0.000147031945313569
DB01262	Decitabine	DOID:9538	Multiple Myeloma	-0.00014796494271424
DB01042	Melphalan	DOID:8584	Burkitt Lymphoma	-0.000148504823257622
DB01206	Lomustine	DOID:3181	Oligodendroglioma	-0.00014937060838266
DB04960	tipifarnib	DOID:9538	Multiple Myeloma	-0.000150134024331672
DB01041	Thalidomide	DOID:0060060	Lymphoma, Non-Hodgkin	-0.000150663462872236
DB00495	Zidovudine	DOID:8632	Sarcoma, Kaposi	-0.000151261973226402
DB04690	Camptothecin	DOID:1037	Leukemia, Lymphoid	-0.000152966655048326
DB01268	Sunitinib	DOID:169	Neuroendocrine Tumors	-0.000154251235234548
DB00530	Erlotinib Hydrochloride	DOID:299	Adenocarcinoma	-0.000155069724319057
DB00641	Simvastatin	DOID:3070	Glioma	-0.000155471692903697
DB01268	Sunitinib	DOID:9253	Gastrointestinal Stromal Tumors	-0.000156224480778844
DB04216	Quercetin	DOID:4236	Carcinosarcoma	-0.000156736895466858
DB00951	Isoniazid	DOID:299	Adenocarcinoma	-0.000157457562297958
DB01262	Decitabine	DOID:769	Neuroblastoma	-0.000157839523188874
DB11663	2-(1H-indazol-4-yl)-6-(4-methanesulfonylpiperazin-1-ylmethyl)-4-morpholin-4-ylthieno(3,2-d)pyrimidine	DOID:707	Lymphoma, B-Cell	-0.000158833441291362
DB00328	Indomethacin	DOID:8552	Leukemia, Myelogenous, Chronic, BCR-ABL Positive	-0.000162623415624397
DB01206	Lomustine	DOID:3070	Glioma	-0.000164959772747719
DB00317	Gefitinib	DOID:299	Adenocarcinoma	-0.000165867378480067
DB09096	Benzoyl Peroxide	DOID:139	Papilloma	-0.000165919395056446
DB04690	Camptothecin	DOID:3071	Gliosarcoma	-0.000167526932632833
DB00877	Sirolimus	DOID:9538	Multiple Myeloma	-0.000167825479318873
DB01204	Mitoxantrone	DOID:9119	Leukemia, Myeloid, Acute	-0.000170624726463176
DB01041	Thalidomide	DOID:4928	Cholangiocarcinoma	-0.000170751960606397
DB01042	Melphalan	DOID:3070	Glioma	-0.000170871195018518
DB01206	Lomustine	DOID:3069	Astrocytoma	-0.00017319486071371
DB08809	Dichloroacetic Acid	DOID:139	Papilloma	-0.000174765158832579
DB06543	astaxanthine	DOID:299	Adenocarcinoma	-0.000174773421657226
DB00317	Gefitinib	DOID:2671	Carcinoma, Transitional Cell	-0.000176300187165468
DB00184	Nicotine	DOID:2671	Carcinoma, Transitional Cell	-0.000178639725392171
DB00441	gemcitabine	DOID:9538	Multiple Myeloma	-0.000182980030290325
DB00675	Tamoxifen	DOID:127	Choroid Neoplasms	-0.000183133313654105
DB11663	2-(1H-indazol-4-yl)-6-(4-methanesulfonylpiperazin-1-ylmethyl)-4-morpholin-4-ylthieno(3,2-d)pyrimidine	DOID:9538	Multiple Myeloma	-0.000184001865984607
DB00553	Methoxsalen	DOID:0060061	Lymphoma, T-Cell, Cutaneous	-0.000184685230210258
DB00530	Erlotinib Hydrochloride	DOID:2645	Mesothelioma	-0.000186686953958792
DB01645	Genistein	DOID:127	Choroid Neoplasms	-0.000190051520218615
DB01645	Genistein	DOID:3068	Glioblastoma	-0.000190568488860288
DB00441	gemcitabine	DOID:299	Adenocarcinoma	-0.000191648147310042
DB00993	Azathioprine	DOID:2513	Carcinoma, Basal Cell	-0.000196113837575174
DB01204	Mitoxantrone	DOID:2671	Carcinoma, Transitional Cell	-0.00019711810699613
DB00917	Dinoprostone	DOID:9538	Multiple Myeloma	-0.000197183809355239
DB00317	Gefitinib	DOID:2645	Mesothelioma	-0.000197484607329323
DB00262	Carmustine	DOID:3071	Gliosarcoma	-0.000199507464292148
DB00917	Dinoprostone	DOID:4235	Sarcoma	-0.000199584106634398
DB00744	zileuton	DOID:8552	Leukemia, Myelogenous, Chronic, BCR-ABL Positive	-0.000200895167706994
DB01041	Thalidomide	DOID:1040	Leukemia, Lymphocytic, Chronic, B-Cell	-0.000201549073087504
DB00441	gemcitabine	DOID:2671	Carcinoma, Transitional Cell	-0.000202080955739647
DB00530	Erlotinib Hydrochloride	DOID:3070	Glioma	-0.000203511738047391
DB11082	Coal Tar	DOID:3172	Adenoma	-0.000203827704425785
DB01204	Mitoxantrone	DOID:8543	Hodgkin Disease	-0.000205201580409431
DB00675	Tamoxifen	DOID:9538	Multiple Myeloma	-0.000205614835151413
DB00624	Testosterone	DOID:0060060	Lymphoma, Non-Hodgkin	-0.000206001377934528
DB00938	Salmeterol Xinafoate	DOID:4310	Smooth Muscle Tumor	-0.000206473331805179
DB00877	Sirolimus	DOID:2645	Mesothelioma	-0.000208110825504926
DB04216	Quercetin	DOID:3070	Glioma	-0.000208836775740406
DB00441	gemcitabine	DOID:8543	Hodgkin Disease	-0.000210164429411408
DB00675	Tamoxifen	DOID:5119	Ovarian Cysts	-0.000212493573303385
DB01200	Bromocriptine	DOID:3172	Adenoma	-0.000213506122006046
DB00171	Adenosine Triphosphate	DOID:4552	Carcinoma, Large Cell	-0.000214217334082389
DB00675	Tamoxifen	DOID:299	Adenocarcinoma	-0.000214282952624101
DB01041	Thalidomide	DOID:3068	Glioblastoma	-0.000217754637732381
DB00993	Azathioprine	DOID:255	Hemangioma	-0.000219045715600552
DB01174	Phenobarbital	DOID:4928	Cholangiocarcinoma	-0.000220262209196187
DB01645	Genistein	DOID:299	Adenocarcinoma	-0.000221201159370688
DB08809	Dichloroacetic Acid	DOID:3172	Adenoma	-0.00022188808501683
DB00441	gemcitabine	DOID:2645	Mesothelioma	-0.000223265376532333
DB00675	Tamoxifen	DOID:2671	Carcinoma, Transitional Cell	-0.000224715761146077
DB00675	Tamoxifen	DOID:4359	Melanoma, Amelanotic	-0.000226706925864073
DB08828	HhAntag691	DOID:2512	Basal Cell Nevus Syndrome	-0.000227815767386452
DB00605	Sulindac	DOID:299	Adenocarcinoma	-0.000229516775331839
DB01041	Thalidomide	DOID:4844	Ependymoma	-0.000231024514488476
DB04930	Permethrin	DOID:9538	Multiple Myeloma	-0.000231030059156756
DB11529	Melengestrol Acetate	DOID:299	Adenocarcinoma	-0.000231796519933158
DB01041	Thalidomide	DOID:9119	Leukemia, Myeloid, Acute	-0.000232326736056387
DB01041	Thalidomide	DOID:9538	Multiple Myeloma	-0.000239719190860688
DB00977	Ethinyl Estradiol	DOID:299	Adenocarcinoma	-0.000240339894497621
DB01005	Hydroxyurea	DOID:9119	Leukemia, Myeloid, Acute	-0.0002416332697463
DB04839	Cyproterone Acetate	DOID:11612	Polycystic Ovary Syndrome	-0.000249709043765811
DB00328	Indomethacin	DOID:3068	Glioblastoma	-0.000249828832183441
DB00313	Valproic Acid	DOID:3247	Rhabdomyosarcoma	-0.000250968408002039
DB06287	temsirolimus	DOID:13515	Tuberous Sclerosis	-0.000254155299482084
DB00977	Ethinyl Estradiol	DOID:11612	Polycystic Ovary Syndrome	-0.000255038806266705
DB01005	Hydroxyurea	DOID:299	Adenocarcinoma	-0.000257693842025952
DB00515	Cisplatin	DOID:4552	Carcinoma, Large Cell	-0.000258990386648283
DB11091	Hydrogen Peroxide	DOID:139	Papilloma	-0.000262704977007588
DB00675	Tamoxifen	DOID:3070	Glioma	-0.000262724966353767
DB01083	Orlistat	DOID:1040	Leukemia, Lymphocytic, Chronic, B-Cell	-0.000264397543654871
DB00328	Indomethacin	DOID:9119	Leukemia, Myeloid, Acute	-0.00026440093039154
DB05109	Trabectedin	DOID:4235	Sarcoma	-0.000267979889819914
DB00605	Sulindac	DOID:3172	Adenoma	-0.000269400969938383
DB00007	Leuprolide	DOID:127	Choroid Neoplasms	-0.000270838854158961
DB00977	Ethinyl Estradiol	DOID:2645	Mesothelioma	-0.000271957123622657
DB00313	Valproic Acid	DOID:3068	Glioblastoma	-0.000272558308683502
DB00624	Testosterone	DOID:3068	Glioblastoma	-0.000273092552470044
DB01030	Topotecan	DOID:0060060	Lymphoma, Non-Hodgkin	-0.00027532562970517
DB04930	Permethrin	DOID:3172	Adenoma	-0.000279582371076115
DB01041	Thalidomide	DOID:2645	Mesothelioma	-0.000280004537274559
DB00328	Indomethacin	DOID:299	Adenocarcinoma	-0.00028046150253308
DB01204	Mitoxantrone	DOID:1037	Leukemia, Lymphoid	-0.000281300700930964
DB00328	Indomethacin	DOID:350	Dermatofibrosarcoma	-0.000281506881930349
DB00313	Valproic Acid	DOID:9119	Leukemia, Myeloid, Acute	-0.000287130406943115
DB08828	HhAntag691	DOID:2513	Carcinoma, Basal Cell	-0.000288129694005546
DB06287	temsirolimus	DOID:3068	Glioblastoma	-0.000295418758778199
DB01041	Thalidomide	DOID:3070	Glioma	-0.000296829321707326
DB01174	Phenobarbital	DOID:299	Adenocarcinoma	-0.000297897556491955
DB01041	Thalidomide	DOID:8632	Sarcoma, Kaposi	-0.000298859239883986
DB00650	Leucovorin	DOID:0060058	Lymphoma	-0.000300013044140568
DB00007	Leuprolide	DOID:299	Adenocarcinoma	-0.000301988493171146
DB00982	Isotretinoin	DOID:0060058	Lymphoma	-0.000302147896649119
DB00313	Valproic Acid	DOID:299	Adenocarcinoma	-0.000303190979368428
DB00624	Testosterone	DOID:299	Adenocarcinoma	-0.00030372522269001
DB00175	Pravastatin	DOID:3172	Adenoma	-0.000304104788372894
DB11135	Selenium	DOID:11612	Polycystic Ovary Syndrome	-0.000307533326780296
DB00655	Estrone	DOID:299	Adenocarcinoma	-0.000307682675406651
DB01174	Phenobarbital	DOID:687	Hepatoblastoma	-0.000308086830050625
DB00720	Clodronic Acid	DOID:9538	Multiple Myeloma	-0.000308091881944195
DB00309	Vindesine	DOID:0060058	Lymphoma	-0.000308249095211266
DB01174	Phenobarbital	DOID:2671	Carcinoma, Transitional Cell	-0.000308330365202669
DB01181	Ifosfamide	DOID:4552	Carcinoma, Large Cell	-0.000313091361694384
DB01050	Ibuprofen	DOID:299	Adenocarcinoma	-0.000314911507211357
DB06825	Triptorelin Pamoate	DOID:127	Choroid Neoplasms	-0.000317561952683676
DB00313	Valproic Acid	DOID:11612	Polycystic Ovary Syndrome	-0.000317889891049583
DB00624	Testosterone	DOID:11612	Polycystic Ovary Syndrome	-0.000318424134984896
DB00328	Indomethacin	DOID:3172	Adenoma	-0.000320345697331026
DB00309	Vindesine	DOID:8552	Leukemia, Myelogenous, Chronic, BCR-ABL Positive	-0.000321440133500717
DB11135	Selenium	DOID:2645	Mesothelioma	-0.000324451644394708
DB01083	Orlistat	DOID:11612	Polycystic Ovary Syndrome	-0.000325934690480201
DB01356	Lithium	DOID:255	Hemangioma	-0.000326615109323691
DB00328	Indomethacin	DOID:3070	Glioma	-0.00032890351603404
DB00162	Vitamin A	DOID:9538	Multiple Myeloma	-0.000330345318840519
DB00650	Leucovorin	DOID:0060060	Lymphoma, Non-Hodgkin	-0.000333318324273912
DB01174	Phenobarbital	DOID:3172	Adenoma	-0.000337781751423127
DB01041	Thalidomide	DOID:5151	Neurofibroma, Plexiform	-0.000339315544933549
DB00309	Vindesine	DOID:0060060	Lymphoma, Non-Hodgkin	-0.000341554375200726
DB01030	Topotecan	DOID:3068	Glioblastoma	-0.000342416804395673
DB06825	Triptorelin Pamoate	DOID:299	Adenocarcinoma	-0.000348711591996287
DB06510	muraglitazar	DOID:3382	Liposarcoma	-0.000350925278194747
DB01005	Hydroxyurea	DOID:1037	Leukemia, Lymphoid	-0.000352309244404159
DB06287	temsirolimus	DOID:2645	Mesothelioma	-0.00035766865825243
DB01151	Desipramine	DOID:299	Adenocarcinoma	-0.00035767396197034
DB13178	Inositol	DOID:11612	Polycystic Ovary Syndrome	-0.000359861349648438
DB00763	Methimazole	DOID:299	Adenocarcinoma	-0.000363344556423895
DB00328	Indomethacin	DOID:3355	Fibrosarcoma	-0.0003642157760812
DB01030	Topotecan	DOID:9538	Multiple Myeloma	-0.00036438135736544
DB00104	Octreotide	DOID:169	Neuroendocrine Tumors	-0.000366085335931243
DB00650	Leucovorin	DOID:0050902	Medulloblastoma	-0.000366913370259014
DB01219	Dantrolene	DOID:1040	Leukemia, Lymphocytic, Chronic, B-Cell	-0.00036945321585774
DB01132	Pioglitazone	DOID:139	Papilloma	-0.000372806075558285
DB01030	Topotecan	DOID:299	Adenocarcinoma	-0.000373049474743092
DB01030	Topotecan	DOID:769	Neuroblastoma	-0.000374255938049239
DB01006	Letrozole	DOID:5119	Ovarian Cysts	-0.0003764916192876
DB13178	Inositol	DOID:3172	Adenoma	-0.000385046633101849
DB00313	Valproic Acid	DOID:255	Hemangioma	-0.000385880632376823
DB00694	Daunorubicin	DOID:0060060	Lymphoma, Non-Hodgkin	-0.000389234628876911
DB01006	Letrozole	DOID:11612	Polycystic Ovary Syndrome	-0.000392979910193547
DB07706	2-hydroxyestradiol	DOID:299	Adenocarcinoma	-0.000393019474489609
DB06510	muraglitazar	DOID:139	Papilloma	-0.00039869307968815
DB00927	Famotidine	DOID:3172	Adenoma	-0.000402201222820364
DB00763	Methimazole	DOID:3172	Adenoma	-0.000403228751279572
DB00309	Vindesine	DOID:3068	Glioblastoma	-0.000408645549815734
DB00313	Valproic Acid	DOID:1618	Fibroadenoma	-0.000414970253475866
DB00499	Flutamide	DOID:299	Adenocarcinoma	-0.000415294773186525
DB06510	muraglitazar	DOID:2671	Carcinoma, Transitional Cell	-0.000416364619149012
DB00650	Leucovorin	DOID:4235	Sarcoma	-0.000424774349486456
DB01219	Dantrolene	DOID:2671	Carcinoma, Transitional Cell	-0.000426724259514122
DB00499	Flutamide	DOID:11612	Polycystic Ovary Syndrome	-0.00042999368491653
DB00309	Vindesine	DOID:9538	Multiple Myeloma	-0.000430610102817475
DB00650	Leucovorin	DOID:299	Adenocarcinoma	-0.000431042169153295
DB00309	Vindesine	DOID:4235	Sarcoma	-0.000433010400846257
DB00982	Isotretinoin	DOID:769	Neuroblastoma	-0.000434383484753942
DB00309	Vindesine	DOID:299	Adenocarcinoma	-0.000439278220225547
DB00309	Vindesine	DOID:769	Neuroblastoma	-0.00044048468344754
DB00630	Alendronate	DOID:4305	Giant Cell Tumor of Bone	-0.000444860448978568
DB06510	muraglitazar	DOID:3172	Adenoma	-0.00044581600571808
DB09073	palbociclib	DOID:3382	Liposarcoma	-0.000449515325453065
DB00650	Leucovorin	DOID:8543	Hodgkin Disease	-0.000449558450690668
DB00309	Vindesine	DOID:2671	Carcinoma, Transitional Cell	-0.000449711028614741
DB00650	Leucovorin	DOID:8584	Burkitt Lymphoma	-0.000457117810914676
DB00441	gemcitabine	DOID:4552	Carcinoma, Large Cell	-0.000457507010523217
DB00309	Vindesine	DOID:8543	Hodgkin Disease	-0.000457794501897479
DB00603	Medroxyprogesterone Acetate	DOID:1040	Leukemia, Lymphocytic, Chronic, B-Cell	-0.000458869899062131
DB00104	Octreotide	DOID:299	Adenocarcinoma	-0.000464389556039391
DB00309	Vindesine	DOID:1967	Leiomyosarcoma	-0.000465502814843199
DB00694	Daunorubicin	DOID:9119	Leukemia, Myeloid, Acute	-0.000470897901910072
DB00650	Leucovorin	DOID:3070	Glioma	-0.0004794841826809
DB00694	Daunorubicin	DOID:299	Adenocarcinoma	-0.000486958474197718
DB09073	palbociclib	DOID:9119	Leukemia, Myeloid, Acute	-0.000488461285852393
DB00603	Medroxyprogesterone Acetate	DOID:9119	Leukemia, Myeloid, Acute	-0.000489647561648654
DB00603	Medroxyprogesterone Acetate	DOID:3319	Lymphangioleiomyomatosis	-0.000491967301438245
DB11152	Trichloroacetic Acid	DOID:3172	Adenoma	-0.000496440007339449
DB00603	Medroxyprogesterone Acetate	DOID:4235	Sarcoma	-0.000499440314399135
DB09073	palbociclib	DOID:2994	Neoplasms, Germ Cell and Embryonal	-0.000502464702477778
DB00104	Octreotide	DOID:3172	Adenoma	-0.00050427375077694
DB00603	Medroxyprogesterone Acetate	DOID:299	Adenocarcinoma	-0.000505708133679172
DB00694	Daunorubicin	DOID:8584	Burkitt Lymphoma	-0.000513034116005284
DB09276	Gold Sodium Thiomalate	DOID:3172	Adenoma	-0.000525693162848506
DB00336	Nitrofurazone	DOID:4440	Seminoma	-0.000540418171900148
DB00603	Medroxyprogesterone Acetate	DOID:3007	Carcinoma, Ductal	-0.000541088456431582
DB12072	orantinib	DOID:3070	Glioma	-0.000541580017125953
DB00603	Medroxyprogesterone Acetate	DOID:3172	Adenoma	-0.000545592328945632
DB06824	Trientine	DOID:2645	Mesothelioma	-0.000571278229368255
DB00694	Daunorubicin	DOID:1618	Fibroadenoma	-0.000598737748458811
DB00282	Pamidronate	DOID:4305	Giant Cell Tumor of Bone	-0.000720131615680797
DB00282	Pamidronate	DOID:9538	Multiple Myeloma	-0.000762864294678367
DB04630	Aldosterone	DOID:3172	Adenoma	-0.000997206514794013
DB00863	Ranitidine	DOID:9206	Barrett Esophagus	-0.00124848986815701
DB00590	Doxazosin	DOID:127	Choroid Neoplasms	-0.00168093157349952
DB00448	Lansoprazole	DOID:9206	Barrett Esophagus	-0.00308486710966832
DB00947	Fulvestrant	DOID:769	Neuroblastoma	-0.00325619271670247
DB02901	Dihydrotestosterone	DOID:11612	Polycystic Ovary Syndrome	-0.00330350513054606
DB08889	carfilzomib	DOID:9538	Multiple Myeloma	-0.00810875824701446
DB01100	Pimozide	DOID:299	Adenocarcinoma	-0.00971348582918669
DB00470	Dronabinol	DOID:3070	Glioma	-0.0116588452660932
DB00213	Pantoprazole	DOID:9206	Barrett Esophagus	-0.0144040596415113
DB00753	Isoflurane	DOID:3172	Adenoma	-0.015571733368052
DB05258	Interferon-alpha	DOID:8552	Leukemia, Myelogenous, Chronic, BCR-ABL Positive	-0.0165148318771044
DB08901	ponatinib	DOID:8552	Leukemia, Myelogenous, Chronic, BCR-ABL Positive	-0.0173216164332878
DB08901	ponatinib	DOID:9119	Leukemia, Myeloid, Acute	-0.0174233939478081
DB14545	hydrocortisone hemisuccinate	DOID:0060058	Lymphoma	-0.0180057488333931
DB00717	Norethindrone	DOID:3172	Adenoma	-0.0191390470328911
DB00884	Risedronic Acid	DOID:2645	Mesothelioma	-0.0192830832836925
DB01211	Clarithromycin	DOID:9538	Multiple Myeloma	-0.0192939086529308
DB01095	Fluvastatin	DOID:9538	Multiple Myeloma	-0.0194458747872165
DB00480	Lenalidomide	DOID:0060060	Lymphoma, Non-Hodgkin	-0.0197126321858194
DB00480	Lenalidomide	DOID:707	Lymphoma, B-Cell	-0.0197765194890289
DB00480	Lenalidomide	DOID:9538	Multiple Myeloma	-0.0198016879136733
DB00134	Methionine	DOID:3070	Glioma	-0.0213743431354749
DB00627	Niacin	DOID:9119	Leukemia, Myeloid, Acute	-0.0219840137113966
DB02375	myricetin	DOID:3068	Glioblastoma	-0.0227729999992218
DB11251	Tocopherols	DOID:2645	Mesothelioma	-0.0228975536055173
DB06174	Noscapine	DOID:715	Leukemia, T-Cell	-0.0252128931544777
DB06174	Noscapine	DOID:3070	Glioma	-0.0252311979139996
DB08868	Fingolimod Hydrochloride	DOID:8552	Leukemia, Myelogenous, Chronic, BCR-ABL Positive	-0.0253162062015843
DB06595	midostaurin	DOID:9119	Leukemia, Myeloid, Acute	-0.0255700855310676
DB06595	midostaurin	DOID:349	Carcinoma, Signet Ring Cell	-0.0256334081518816
DB00281	Lidocaine	DOID:0060060	Lymphoma, Non-Hodgkin	-0.0262204638993881
DB01080	Vigabatrin	DOID:13515	Tuberous Sclerosis	-0.0264480634222614
DB01033	Mercaptopurine	DOID:9119	Leukemia, Myeloid, Acute	-0.0278014497233178
DB01033	Mercaptopurine	DOID:1037	Leukemia, Lymphoid	-0.0279121256978833
DB01162	Terazosin	DOID:2671	Carcinoma, Transitional Cell	-0.02992208691445
DB00443	Betamethasone	DOID:255	Hemangioma	-0.0302241421018307
DB12802	picropodophyllin	DOID:9538	Multiple Myeloma	-0.0324728469282233
DB08633	O-(Chloroacetylcarbamoyl)fumagillol	DOID:2671	Carcinoma, Transitional Cell	-0.0344935368246352
DB04815	Clioquinol	DOID:9119	Leukemia, Myeloid, Acute	-0.0353018266320814
DB00446	Chloramphenicol	DOID:9119	Leukemia, Myeloid, Acute	-0.0371853221604814
DB11890	Cilengitide	DOID:3068	Glioblastoma	-0.0376558986554849
DB06536	tesaglitazar	DOID:255	Hemangioma	-0.0391391586608933
DB06536	tesaglitazar	DOID:3355	Fibrosarcoma	-0.0391402232811399
DB00571	Propranolol	DOID:255	Hemangioma	-0.0401286219699703
DB01217	Anastrozole	DOID:299	Adenocarcinoma	-0.0433117413959831
DB04106	fotemustine	DOID:3068	Glioblastoma	-0.0453958473872386
DB04106	fotemustine	DOID:3070	Glioma	-0.0454749220713934
DB00435	Nitric Oxide	DOID:0060058	Lymphoma	-0.045526466459596
DB01017	Minocycline	DOID:139	Papilloma	-0.0455694309444436
DB01017	Minocycline	DOID:3070	Glioma	-0.0456251116891657
DB00435	Nitric Oxide	DOID:299	Adenocarcinoma	-0.0456574955843667
DB04571	Trioxsalen	DOID:8691	Mycosis Fungoides	-0.0504989838928195
DB00422	Methylphenidate	DOID:687	Hepatoblastoma	-0.0517904668047706
DB01700	AICA ribonucleotide	DOID:3068	Glioblastoma	-0.0520731451745399
DB04258	seocalcitol	DOID:3070	Glioma	-0.0523747129423868
DB00909	Zonisamide	DOID:9538	Multiple Myeloma	-0.0556268660650553
DB06809	plerixafor octahydrochloride	DOID:3068	Glioblastoma	-0.0558300620222744
DB01698	Rutin	DOID:9538	Multiple Myeloma	-0.0559693275098744
DB01254	Dasatinib	DOID:8552	Leukemia, Myelogenous, Chronic, BCR-ABL Positive	-0.0588475884185135
DB00904	Ondansetron	DOID:171	Neuroectodermal Tumors	-0.0681041504770897
DB14322	Coconut Oil	DOID:3172	Adenoma	-0.0694321319265118
DB11648	afuresertib	DOID:0060060	Lymphoma, Non-Hodgkin	-0.0727689014107957
DB11648	afuresertib	DOID:9538	Multiple Myeloma	-0.0728579571385643
DB11648	afuresertib	DOID:8543	Hodgkin Disease	-0.0728851415376028
DB00196	Fluconazole	DOID:3068	Glioblastoma	-0.0741429344009105
DB06412	Oxymetholone	DOID:9119	Leukemia, Myeloid, Acute	-0.0777552972555127
DB06412	Oxymetholone	DOID:9538	Multiple Myeloma	-0.0777626897104128
DB00304	Desogestrel	DOID:11612	Polycystic Ovary Syndrome	-0.079207770611988
DB04655	metoprine	DOID:8691	Mycosis Fungoides	-0.0847882705171661
DB04655	metoprine	DOID:299	Adenocarcinoma	-0.0850317006254941
DB13964	Peanut Oil	DOID:3172	Adenoma	-0.102263595408503
DB01099	Flucytosine	DOID:3068	Glioblastoma	-0.121207599162202
