# Supplementary material for: DDCM: A Computational Strategy for Drug Repositioning Based on Support-Vector Regression Algorithm
Source: Int J Mol Sci. 2024 May 12;25(10):5267. doi: 10.3390/ijms25105267 (PMC11121335; doi:10.3390/ijms25105267)
Supplement: Supplementary file 1 [file ijms-25-05267-s001.zip › File S4/1_c04.588_CorScore/testicular cancer_score.csv]

DrugBankID	DrugName	DOID	DiseaseName	score
0.00501234179591603	0.0122311147523155
DB00720	Clodronic Acid	DOID:9538	Multiple Myeloma	0.536355279581267
DB01394	Colchicine	DOID:9538	Multiple Myeloma	0.458850895549773
DB00694	Daunorubicin	DOID:0060060	Lymphoma, Non-Hodgkin	0.416741028015915
DB00694	Daunorubicin	DOID:9119	Leukemia, Myeloid, Acute	0.414694872285879
DB00694	Daunorubicin	DOID:8584	Burkitt Lymphoma	0.41310575164188
DB00694	Daunorubicin	DOID:299	Adenocarcinoma	0.412706172298771
DB00694	Daunorubicin	DOID:1618	Fibroadenoma	0.410048772486132
DB06810	Plicamycin	DOID:3247	Rhabdomyosarcoma	0.30319833455493
DB05220	MLN 8237	DOID:769	Neuroblastoma	0.281077460194562
DB01179	Podophyllotoxin	DOID:2671	Carcinoma, Transitional Cell	0.255938826769063
DB01162	Terazosin	DOID:2671	Carcinoma, Transitional Cell	0.244621153407839
DB13811	oblimersen	DOID:707	Lymphoma, B-Cell	0.233293253632474
DB13811	oblimersen	DOID:9538	Multiple Myeloma	0.232630728838548
DB13811	oblimersen	DOID:1040	Leukemia, Lymphocytic, Chronic, B-Cell	0.228799657400305
DB09350	Piperonyl Butoxide	DOID:3172	Adenoma	0.209866984430511
DB01177	Idarubicin	DOID:0060058	Lymphoma	0.190262645765545
DB01177	Idarubicin	DOID:0060060	Lymphoma, Non-Hodgkin	0.189552165285367
DB01177	Idarubicin	DOID:9119	Leukemia, Myeloid, Acute	0.18750600955592
DB01177	Idarubicin	DOID:9538	Multiple Myeloma	0.185003211998349
DB04942	tamibarotene	DOID:9538	Multiple Myeloma	0.17435077000275
DB11919	O(6)-benzylguanine	DOID:3070	Glioma	0.14927706688731
DB00302	Tranexamic Acid	DOID:127	Choroid Neoplasms	0.148850399877067
DB00863	Ranitidine	DOID:9206	Barrett Esophagus	0.146795253037809
DB01136	Carvedilol	DOID:3070	Glioma	0.139928826812796
DB00171	Adenosine Triphosphate	DOID:4552	Carcinoma, Large Cell	0.139843243460474
DB00947	Fulvestrant	DOID:769	Neuroblastoma	0.139679236365988
DB01138	Sulfinpyrazone	DOID:9538	Multiple Myeloma	0.13705546985552
DB00571	Propranolol	DOID:255	Hemangioma	0.135335596496372
DB05260	gallium nitrate	DOID:0060060	Lymphoma, Non-Hodgkin	0.132503939009665
DB00137	Lutein	DOID:11612	Polycystic Ovary Syndrome	0.126821766448097
DB01100	Pimozide	DOID:299	Adenocarcinoma	0.123348249416111
DB00890	Dienestrol	DOID:299	Adenocarcinoma	0.120470012766265
DB15304	Carrageenan	DOID:3355	Fibrosarcoma	0.110019014161644
DB00448	Lansoprazole	DOID:9206	Barrett Esophagus	0.108652808817844
DB01373	Calcium	DOID:8552	Leukemia, Myelogenous, Chronic, BCR-ABL Positive	0.107968829623815
DB04815	Clioquinol	DOID:9119	Leukemia, Myeloid, Acute	0.10678308127905
DB08804	Nandrolone Decanoate	DOID:255	Hemangioma	0.105784731948949
DB04865	Homoharringtonine	DOID:0060058	Lymphoma	0.105283572384066
DB01373	Calcium	DOID:0060060	Lymphoma, Non-Hodgkin	0.105151296950292
DB00724	Imiquimod	DOID:255	Hemangioma	0.0945916371847084
DB01268	Sunitinib	DOID:169	Neuroendocrine Tumors	0.0923134836176627
DB00446	Chloramphenicol	DOID:9119	Leukemia, Myeloid, Acute	0.0913371188816856
DB00724	Imiquimod	DOID:8632	Sarcoma, Kaposi	0.0912307660131888
DB00724	Imiquimod	DOID:2513	Carcinoma, Basal Cell	0.0910526993834435
DB01268	Sunitinib	DOID:9253	Gastrointestinal Stromal Tumors	0.0893538420133013
DB02424	geldanamycin	DOID:3068	Glioblastoma	0.0853220592763084
DB15334	biochanin A	DOID:3068	Glioblastoma	0.0838519307371937
DB11251	Tocopherols	DOID:2645	Mesothelioma	0.0833254127927607
DB00727	Nitroglycerin	DOID:4928	Cholangiocarcinoma	0.07694486266197
DB11890	Cilengitide	DOID:3068	Glioblastoma	0.0737673599941671
DB00553	Methoxsalen	DOID:8691	Mycosis Fungoides	0.0704276164854725
DB00553	Methoxsalen	DOID:0060061	Lymphoma, T-Cell, Cutaneous	0.0685392490226442
DB00470	Dronabinol	DOID:3070	Glioma	0.0666090797466254
DB03057	Malondialdehyde	DOID:8552	Leukemia, Myelogenous, Chronic, BCR-ABL Positive	0.060209369619495
DB13014	hypericin	DOID:3068	Glioblastoma	0.056816772053137
DB02901	Dihydrotestosterone	DOID:11612	Polycystic Ovary Syndrome	0.0543310433552429
DB03057	Malondialdehyde	DOID:11612	Polycystic Ovary Syndrome	0.0526644042324524
DB12662	naveglitazar	DOID:3382	Liposarcoma	0.0523734991218348
DB01357	Mestranol	DOID:3172	Adenoma	0.0522849887872119
DB00213	Pantoprazole	DOID:9206	Barrett Esophagus	0.0517527691496542
DB00254	Doxycycline	DOID:0060058	Lymphoma	0.0509056005455073
DB00281	Lidocaine	DOID:0060060	Lymphoma, Non-Hodgkin	0.0506323198562897
DB12874	quizartinib	DOID:9119	Leukemia, Myeloid, Acute	0.0475396282445577
DB00742	Mannitol	DOID:3070	Glioma	0.047020454166621
DB01099	Flucytosine	DOID:3068	Glioblastoma	0.0452742885026471
DB06728	aniline	DOID:4235	Sarcoma	0.0451285871197595
DB06174	Noscapine	DOID:715	Leukemia, T-Cell	0.0442491610358133
DB12662	naveglitazar	DOID:3355	Fibrosarcoma	0.0432222945749916
DB01033	Mercaptopurine	DOID:9119	Leukemia, Myeloid, Acute	0.0417717767443162
DB06174	Noscapine	DOID:3070	Glioma	0.0416628030895176
DB02375	myricetin	DOID:3068	Glioblastoma	0.0415687395965141
DB01167	Itraconazole	DOID:9538	Multiple Myeloma	0.0407268540426196
DB06757	Manganese	DOID:3068	Glioblastoma	0.0403865384341224
DB01033	Mercaptopurine	DOID:1037	Leukemia, Lymphoid	0.0399353124965001
DB08901	ponatinib	DOID:8552	Leukemia, Myelogenous, Chronic, BCR-ABL Positive	0.0354024816289518
DB01073	fludarabine	DOID:9119	Leukemia, Myeloid, Acute	0.0350584901833018
DB01073	fludarabine	DOID:1037	Leukemia, Lymphoid	0.0332220259356615
DB13911	Eosine I Bluish	DOID:715	Leukemia, T-Cell	0.0320097227820937
DB08901	ponatinib	DOID:9119	Leukemia, Myeloid, Acute	0.0305387932257735
DB00014	Goserelin	DOID:127	Choroid Neoplasms	0.0304315605591783
DB01073	fludarabine	DOID:1040	Leukemia, Lymphocytic, Chronic, B-Cell	0.0287246211884598
DB11648	afuresertib	DOID:0060060	Lymphoma, Non-Hodgkin	0.0282708037996637
DB00338	Omeprazole	DOID:9206	Barrett Esophagus	0.0280672323482443
DB11648	afuresertib	DOID:8543	Hodgkin Disease	0.0275419953699001
DB03068	pyrimidin-2-one beta-ribofuranoside	DOID:9538	Multiple Myeloma	0.0273424472468524
DB01254	Dasatinib	DOID:8552	Leukemia, Myelogenous, Chronic, BCR-ABL Positive	0.0265206908970232
DB00196	Fluconazole	DOID:3068	Glioblastoma	0.0250505108595265
DB00583	Carnitine	DOID:0060060	Lymphoma, Non-Hodgkin	0.0249031111854543
DB11648	afuresertib	DOID:9538	Multiple Myeloma	0.0237218505123562
DB00681	Amphotericin B	DOID:3068	Glioblastoma	0.0236285404206691
DB00753	Isoflurane	DOID:3172	Adenoma	0.022622013521604
DB04348	Taurocholic Acid	DOID:1967	Leiomyosarcoma	0.0210459290501022
DB00421	Spironolactone	DOID:11612	Polycystic Ovary Syndrome	0.0210011155768979
DB05088	tetrathiomolybdate	DOID:2645	Mesothelioma	0.0204733605320624
DB08889	carfilzomib	DOID:9538	Multiple Myeloma	0.0185748950157154
DB04944	acadesine	DOID:1040	Leukemia, Lymphocytic, Chronic, B-Cell	0.0174752256765029
DB01169	Arsenic Trioxide	DOID:8691	Mycosis Fungoides	0.0135978594365729
DB00262	Carmustine	DOID:8691	Mycosis Fungoides	0.0135789002288118
DB00855	Aminolevulinic Acid	DOID:8691	Mycosis Fungoides	0.0130674904529973
DB02709	Resveratrol	DOID:8541	Sezary Syndrome	0.0123564249151671
DB00806	Pentoxifylline	DOID:0060061	Lymphoma, T-Cell, Cutaneous	0.0118928527583972
DB00563	Methotrexate	DOID:0060061	Lymphoma, T-Cell, Cutaneous	0.011823297818021
DB00307	Bexarotene	DOID:0060061	Lymphoma, T-Cell, Cutaneous	0.011745969157261
DB02546	Vorinostat	DOID:0060061	Lymphoma, T-Cell, Cutaneous	0.0117395500360566
DB01169	Arsenic Trioxide	DOID:0060061	Lymphoma, T-Cell, Cutaneous	0.0117094919742748
DB00188	Bortezomib	DOID:4051	Rhabdomyosarcoma, Alveolar	0.0116209946677448
DB00242	Cladribine	DOID:0060061	Lymphoma, T-Cell, Cutaneous	0.0115660034461205
DB00435	Nitric Oxide	DOID:0060058	Lymphoma	0.0114905299277628
DB00443	Betamethasone	DOID:255	Hemangioma	0.0114775843879866
DB01590	Everolimus	DOID:169	Neuroendocrine Tumors	0.0099494829194513
DB09053	PCI 32765	DOID:1037	Leukemia, Lymphoid	0.00983291741084047
DB00958	Carboplatin	DOID:169	Neuroendocrine Tumors	0.00968516758537641
DB00104	Octreotide	DOID:169	Neuroendocrine Tumors	0.00939916945145258
DB00619	Imatinib Mesylate	DOID:8552	Leukemia, Myelogenous, Chronic, BCR-ABL Positive	0.00914732107412641
DB00860	Prednisolone	DOID:8552	Leukemia, Myelogenous, Chronic, BCR-ABL Positive	0.00912152435161184
DB00755	Tretinoin	DOID:8552	Leukemia, Myelogenous, Chronic, BCR-ABL Positive	0.00897850930262267
DB02709	Resveratrol	DOID:8552	Leukemia, Myelogenous, Chronic, BCR-ABL Positive	0.00896807318857329
DB00328	Indomethacin	DOID:8552	Leukemia, Myelogenous, Chronic, BCR-ABL Positive	0.00896727352316917
DB04106	fotemustine	DOID:3068	Glioblastoma	0.00893191401225168
DB01262	Decitabine	DOID:8552	Leukemia, Myelogenous, Chronic, BCR-ABL Positive	0.00889969631151332
DB02546	Vorinostat	DOID:8552	Leukemia, Myelogenous, Chronic, BCR-ABL Positive	0.00878776539929449
DB01169	Arsenic Trioxide	DOID:8552	Leukemia, Myelogenous, Chronic, BCR-ABL Positive	0.00875770733764769
DB04572	Thiotepa	DOID:8552	Leukemia, Myelogenous, Chronic, BCR-ABL Positive	0.00872730481236461
DB00188	Bortezomib	DOID:8552	Leukemia, Myelogenous, Chronic, BCR-ABL Positive	0.00870791017233552
DB01005	Hydroxyurea	DOID:8552	Leukemia, Myelogenous, Chronic, BCR-ABL Positive	0.00866857804398835
DB01008	Busulfan	DOID:8552	Leukemia, Myelogenous, Chronic, BCR-ABL Positive	0.00859218630577674
DB00398	Sorafenib	DOID:8552	Leukemia, Myelogenous, Chronic, BCR-ABL Positive	0.00851268456754583
DB00877	Sirolimus	DOID:13515	Tuberous Sclerosis	0.00843084011530281
DB06287	temsirolimus	DOID:13515	Tuberous Sclerosis	0.00842166064446781
DB01590	Everolimus	DOID:13515	Tuberous Sclerosis	0.00839777646912631
DB00675	Tamoxifen	DOID:1192	Nerve Sheath Neoplasms	0.0083785656931199
DB00987	Cytarabine	DOID:8552	Leukemia, Myelogenous, Chronic, BCR-ABL Positive	0.00825087448896377
DB00688	Mycophenolic Acid	DOID:0060058	Lymphoma	0.00776055679633502
DB00197	Troglitazone	DOID:3382	Liposarcoma	0.00715726755109225
DB00619	Imatinib Mesylate	DOID:9253	Gastrointestinal Stromal Tumors	0.00712258620218664
DB01168	Procarbazine	DOID:0060058	Lymphoma	0.00706563321172404
DB00982	Isotretinoin	DOID:0060058	Lymphoma	0.00686716348272975
DB13069	Nimustine	DOID:4359	Melanoma, Amelanotic	0.00685703112295721
DB00445	Epirubicin	DOID:0060058	Lymphoma	0.00684265419461605
DB00675	Tamoxifen	DOID:4359	Melanoma, Amelanotic	0.0068411798653849
DB11672	Curcumin	DOID:0060058	Lymphoma	0.00682044497275002
DB00943	Zalcitabine	DOID:0060058	Lymphoma	0.00679403920091603
DB01262	Decitabine	DOID:0060058	Lymphoma	0.00679264411766533
DB00563	Methotrexate	DOID:0060058	Lymphoma	0.00676446098846073
DB00435	Nitric Oxide	DOID:299	Adenocarcinoma	0.00674519372974957
DB00398	Sorafenib	DOID:3382	Liposarcoma	0.00672140908734286
DB00227	Lovastatin	DOID:0060058	Lymphoma	0.00670886892680267
DB00650	Leucovorin	DOID:0060058	Lymphoma	0.00668230184640395
DB00136	Calcitriol	DOID:0060058	Lymphoma	0.00665543210437791
DB00262	Carmustine	DOID:0060058	Lymphoma	0.00663169593645074
DB02994	Cacodylic Acid	DOID:0060058	Lymphoma	0.00662235565283042
DB04572	Thiotepa	DOID:0060058	Lymphoma	0.00662025261856813
DB00608	Chloroquine	DOID:3068	Glioblastoma	0.00661959933879474
DB11094	Vitamin D	DOID:0060058	Lymphoma	0.00661718479739415
DB00564	Carbamazepine	DOID:0060058	Lymphoma	0.00660392411911603
DB00795	Sulfasalazine	DOID:3068	Glioblastoma	0.00660265272834204
DB00188	Bortezomib	DOID:0060058	Lymphoma	0.00660085797905774
DB08398	2-amino-1-methyl-6-phenylimidazo(4,5-b)pyridine	DOID:0060058	Lymphoma	0.00659182337798869
DB00220	Nelfinavir	DOID:3382	Liposarcoma	0.00658163746040552
DB06510	muraglitazar	DOID:3382	Liposarcoma	0.00657288647333365
DB00970	Dactinomycin	DOID:3068	Glioblastoma	0.00655264668333766
DB11663	2-(1H-indazol-4-yl)-6-(4-methanesulfonylpiperazin-1-ylmethyl)-4-morpholin-4-ylthieno(3,2-d)pyrimidine	DOID:9253	Gastrointestinal Stromal Tumors	0.00654931602140296
DB01645	Genistein	DOID:3068	Glioblastoma	0.00652148830784016
DB01030	Topotecan	DOID:3068	Glioblastoma	0.0065168871420842
DB01204	Mitoxantrone	DOID:0060058	Lymphoma	0.00650695539394208
DB00993	Azathioprine	DOID:0060058	Lymphoma	0.00649688046206842
DB06287	temsirolimus	DOID:3068	Glioblastoma	0.00649426051815504
DB00398	Sorafenib	DOID:9253	Gastrointestinal Stromal Tumors	0.00648794969573929
DB00317	Gefitinib	DOID:3068	Glioblastoma	0.00648369255562508
DB11663	2-(1H-indazol-4-yl)-6-(4-methanesulfonylpiperazin-1-ylmethyl)-4-morpholin-4-ylthieno(3,2-d)pyrimidine	DOID:0060058	Lymphoma	0.00646699869953737
DB00624	Testosterone	DOID:3068	Glioblastoma	0.00646677852955379
DB00851	Dacarbazine	DOID:4359	Melanoma, Amelanotic	0.00646632796313406
DB01042	Melphalan	DOID:3068	Glioblastoma	0.00644992434945424
DB00313	Valproic Acid	DOID:3068	Glioblastoma	0.00643808138159807
DB00755	Tretinoin	DOID:3068	Glioblastoma	0.00643430945970324
DB02709	Resveratrol	DOID:3068	Glioblastoma	0.00642387334558991
DB00328	Indomethacin	DOID:3068	Glioblastoma	0.00642307368043626
DB06774	Capsaicin	DOID:3068	Glioblastoma	0.00640525719550888
DB05076	Fenretinide	DOID:3068	Glioblastoma	0.00639290587309426
DB11672	Curcumin	DOID:3068	Glioblastoma	0.00638329732284726
DB00291	Chlorambucil	DOID:0060058	Lymphoma	0.00637524366113995
DB01168	Procarbazine	DOID:0060060	Lymphoma, Non-Hodgkin	0.00635515273164144
DB00444	Teniposide	DOID:3068	Glioblastoma	0.00633585572996553
DB01041	Thalidomide	DOID:0060058	Lymphoma	0.00632143242478244
DB00252	Phenytoin	DOID:0060060	Lymphoma, Non-Hodgkin	0.00631598208128503
DB13069	Nimustine	DOID:3068	Glioblastoma	0.00631096029014743
DB00860	Prednisolone	DOID:0060060	Lymphoma, Non-Hodgkin	0.00630399167766215
DB02169	Okadaic Acid	DOID:3068	Glioblastoma	0.00625812472249487
DB01030	Topotecan	DOID:0060060	Lymphoma, Non-Hodgkin	0.00624355431225653
DB00762	Irinotecan	DOID:3068	Glioblastoma	0.00624259326870779
DB01206	Lomustine	DOID:0060058	Lymphoma	0.00622477177587299
DB00431	Hexachlorocyclohexane	DOID:0060060	Lymphoma, Non-Hodgkin	0.00621393098143174
DB01169	Arsenic Trioxide	DOID:3068	Glioblastoma	0.00621350749480287
DB00958	Carboplatin	DOID:3068	Glioblastoma	0.00620606101017928
DB00262	Carmustine	DOID:3068	Glioblastoma	0.00619454828654797
DB00624	Testosterone	DOID:0060060	Lymphoma, Non-Hodgkin	0.00619344569830149
DB09110	Mesna	DOID:0060060	Lymphoma, Non-Hodgkin	0.00618915074494297
DB04216	Quercetin	DOID:3068	Glioblastoma	0.00618577698567657
DB00772	Malathion	DOID:0060060	Lymphoma, Non-Hodgkin	0.00618081368199208
DB01042	Melphalan	DOID:0060060	Lymphoma, Non-Hodgkin	0.00617659151878458
DB04824	Phenolphthalein	DOID:0060058	Lymphoma	0.00617496076629642
DB00188	Bortezomib	DOID:3068	Glioblastoma	0.00616371032932727
DB00635	Prednisone	DOID:0060060	Lymphoma, Non-Hodgkin	0.00615870252036332
DB13323	Trichloroethylene	DOID:0060060	Lymphoma, Non-Hodgkin	0.00615718658680686
DB02709	Resveratrol	DOID:0060060	Lymphoma, Non-Hodgkin	0.00615054051490604
DB00987	Cytarabine	DOID:0060058	Lymphoma	0.00614382229522414
DB05424	Canertinib	DOID:3068	Glioblastoma	0.00614178957070388
DB00445	Epirubicin	DOID:0060060	Lymphoma, Non-Hodgkin	0.00613217371419816
DB00441	gemcitabine	DOID:0060060	Lymphoma, Non-Hodgkin	0.00612166276723202
DB08865	Crizotinib	DOID:3068	Glioblastoma	0.00612149250720195
DB00305	Mitomycin	DOID:3068	Glioblastoma	0.00610292730402095
DB00444	Teniposide	DOID:0060060	Lymphoma, Non-Hodgkin	0.00606252289948772
DB00563	Methotrexate	DOID:0060060	Lymphoma, Non-Hodgkin	0.00605398050898786
DB00829	Diazepam	DOID:3068	Glioblastoma	0.00603673697467543
DB12445	nitroaspirin	DOID:9206	Barrett Esophagus	0.00600587932388352
DB00650	Leucovorin	DOID:0060060	Lymphoma, Non-Hodgkin	0.00597182136624008
DB13424	DDT	DOID:0060060	Lymphoma, Non-Hodgkin	0.00595355283282872
DB00136	Calcitriol	DOID:0060060	Lymphoma, Non-Hodgkin	0.00594495162423181
DB14085	Cadmium	DOID:0060060	Lymphoma, Non-Hodgkin	0.00592796486402713
DB00851	Dacarbazine	DOID:3068	Glioblastoma	0.0059202571307293
DB04572	Thiotepa	DOID:0060060	Lymphoma, Non-Hodgkin	0.00590977213868493
DB01041	Thalidomide	DOID:3068	Glioblastoma	0.00588428477510882
DB00755	Tretinoin	DOID:9206	Barrett Esophagus	0.00582402197641807
DB01204	Mitoxantrone	DOID:0060060	Lymphoma, Non-Hodgkin	0.00579647491360235
DB01206	Lomustine	DOID:3068	Glioblastoma	0.00578762412618694
DB00993	Azathioprine	DOID:0060060	Lymphoma, Non-Hodgkin	0.00578639998216212
DB01008	Busulfan	DOID:0060060	Lymphoma, Non-Hodgkin	0.00577465363144691
DB01143	Amifostine	DOID:0060060	Lymphoma, Non-Hodgkin	0.00577210646982751
DB00853	Temozolomide	DOID:3068	Glioblastoma	0.00567217991896607
DB00291	Chlorambucil	DOID:0060060	Lymphoma, Non-Hodgkin	0.00566476318077891
DB00851	Dacarbazine	DOID:0060060	Lymphoma, Non-Hodgkin	0.00564692430072044
DB01168	Procarbazine	DOID:8543	Hodgkin Disease	0.0056263443012674
DB01041	Thalidomide	DOID:0060060	Lymphoma, Non-Hodgkin	0.00561095194458305
DB00252	Phenytoin	DOID:8543	Hodgkin Disease	0.00558717365140681
DB00860	Prednisolone	DOID:8543	Hodgkin Disease	0.00557518324686201
DB01168	Procarbazine	DOID:0050902	Medulloblastoma	0.00551832781255989
DB01042	Melphalan	DOID:8543	Hodgkin Disease	0.00544778308869675
DB00987	Cytarabine	DOID:0060060	Lymphoma, Non-Hodgkin	0.00543334181474408
DB00635	Prednisone	DOID:8543	Hodgkin Disease	0.00542989408966088
DB00445	Epirubicin	DOID:8543	Hodgkin Disease	0.00540336528345486
DB00441	gemcitabine	DOID:8543	Hodgkin Disease	0.00539285433616365
DB01042	Melphalan	DOID:0050902	Medulloblastoma	0.00533976660029056
DB09053	PCI 32765	DOID:1040	Leukemia, Lymphocytic, Chronic, B-Cell	0.00533551266265108
DB00444	Teniposide	DOID:8543	Hodgkin Disease	0.00533371446892827
DB00428	Streptozocin	DOID:8543	Hodgkin Disease	0.00532830832179209
DB00563	Methotrexate	DOID:8543	Hodgkin Disease	0.00532517207787686
DB00755	Tretinoin	DOID:0050902	Medulloblastoma	0.00532415171014877
DB00242	Cladribine	DOID:285	Leukemia, Hairy Cell	0.00532296588037306
DB00603	Medroxyprogesterone Acetate	DOID:3007	Carcinoma, Ductal	0.00531982685256737
DB00650	Leucovorin	DOID:8543	Hodgkin Disease	0.00524301293625706
DB02709	Resveratrol	DOID:3007	Carcinoma, Ductal	0.00521962931076069
DB00563	Methotrexate	DOID:0050902	Medulloblastoma	0.00521715559051516
DB04571	Trioxsalen	DOID:8691	Mycosis Fungoides	0.00520421596520526
DB00262	Carmustine	DOID:8543	Hodgkin Disease	0.0051924070267586
DB04572	Thiotepa	DOID:8543	Hodgkin Disease	0.00518096370859266
DB00650	Leucovorin	DOID:0050902	Medulloblastoma	0.00513499644755777
DB02546	Vorinostat	DOID:0050902	Medulloblastoma	0.0051334078069023
DB00783	Estradiol	DOID:0050902	Medulloblastoma	0.0051243771693259
DB01169	Arsenic Trioxide	DOID:0050902	Medulloblastoma	0.0051033497455486
DB00958	Carboplatin	DOID:0050902	Medulloblastoma	0.00509590326086106
DB00262	Carmustine	DOID:0050902	Medulloblastoma	0.00508439053768983
DB04572	Thiotepa	DOID:0050902	Medulloblastoma	0.00507294721974682
DB00399	Zoledronic Acid	DOID:4305	Giant Cell Tumor of Bone	0.00507240574823031
DB01204	Mitoxantrone	DOID:8543	Hodgkin Disease	0.00506766648337064
DB00188	Bortezomib	DOID:0050902	Medulloblastoma	0.00505355258034479
DB01008	Busulfan	DOID:8543	Hodgkin Disease	0.00504584520173212
DB00746	Deferoxamine	DOID:9119	Leukemia, Myeloid, Acute	0.00501690138471611
DB01008	Busulfan	DOID:0050902	Medulloblastoma	0.00493782871214465
DB00851	Dacarbazine	DOID:8543	Hodgkin Disease	0.0049181158704763
DB00398	Sorafenib	DOID:0050902	Medulloblastoma	0.00485832697454435
DB00888	Mechlorethamine	DOID:8543	Hodgkin Disease	0.00484226344726979
DB01206	Lomustine	DOID:8543	Hodgkin Disease	0.00478548286538993
DB00987	Cytarabine	DOID:8543	Hodgkin Disease	0.00470453338415888
DB00630	Alendronate	DOID:4305	Giant Cell Tumor of Bone	0.00469745504468699
DB00987	Cytarabine	DOID:0050902	Medulloblastoma	0.00459651689556617
DB06825	Triptorelin Pamoate	DOID:127	Choroid Neoplasms	0.00459395377581062
DB00853	Temozolomide	DOID:0050902	Medulloblastoma	0.00456202216935297
DB00481	Raloxifene Hydrochloride	DOID:127	Choroid Neoplasms	0.00443073491887924
DB00007	Leuprolide	DOID:127	Choroid Neoplasms	0.00440162571929692
DB00282	Pamidronate	DOID:4305	Giant Cell Tumor of Bone	0.00439824512654896
DB01645	Genistein	DOID:127	Choroid Neoplasms	0.00439312231718469
DB00608	Chloroquine	DOID:9119	Leukemia, Myeloid, Acute	0.00430011077804026
DB12025	triptolide	DOID:9119	Leukemia, Myeloid, Acute	0.00428522782155882
DB00860	Prednisolone	DOID:9119	Leukemia, Myeloid, Acute	0.00425783594762352
DB01248	Docetaxel	DOID:9119	Leukemia, Myeloid, Acute	0.00425782816513598
DB11672	Curcumin	DOID:127	Choroid Neoplasms	0.00425493133278331
DB00396	Progesterone	DOID:127	Choroid Neoplasms	0.00420692347684381
DB00603	Medroxyprogesterone Acetate	DOID:9119	Leukemia, Myeloid, Acute	0.00420458232639875
DB12429	2-(2-chloro-4-iodophenylamino)-N-cyclopropylmethoxy-3,4-difluorobenzamide	DOID:9119	Leukemia, Myeloid, Acute	0.00417656100475172
DB00675	Tamoxifen	DOID:127	Choroid Neoplasms	0.00416674304430175
DB00603	Medroxyprogesterone Acetate	DOID:3319	Lymphangioleiomyomatosis	0.00415099117321782
DB00636	Clofibrate	DOID:127	Choroid Neoplasms	0.00412666463208078
DB00313	Valproic Acid	DOID:9119	Leukemia, Myeloid, Acute	0.0041185928213161
DB00755	Tretinoin	DOID:9119	Leukemia, Myeloid, Acute	0.00411482089971082
DB00635	Prednisone	DOID:9119	Leukemia, Myeloid, Acute	0.00411254678983619
DB00783	Estradiol	DOID:127	Choroid Neoplasms	0.00410616892916104
DB02709	Resveratrol	DOID:9119	Leukemia, Myeloid, Acute	0.00410438478506458
DB00328	Indomethacin	DOID:9119	Leukemia, Myeloid, Acute	0.00410358512027686
DB00197	Troglitazone	DOID:9119	Leukemia, Myeloid, Acute	0.00408485462794283
DB01262	Decitabine	DOID:9119	Leukemia, Myeloid, Acute	0.00403600790789804
DB00563	Methotrexate	DOID:9119	Leukemia, Myeloid, Acute	0.00400782477872363
DB05258	Interferon-alpha	DOID:8552	Leukemia, Myelogenous, Chronic, BCR-ABL Positive	0.00398726125519877
DB00523	Alitretinoin	DOID:9119	Leukemia, Myeloid, Acute	0.00395343934407011
DB00762	Irinotecan	DOID:9119	Leukemia, Myeloid, Acute	0.00392310470877399
DB00136	Calcitriol	DOID:9119	Leukemia, Myeloid, Acute	0.00389879589491082
DB01169	Arsenic Trioxide	DOID:9119	Leukemia, Myeloid, Acute	0.00389401893462926
DB00958	Carboplatin	DOID:9119	Leukemia, Myeloid, Acute	0.00388657245103241
DB11616	pirarubicin	DOID:9119	Leukemia, Myeloid, Acute	0.0038675597984148
DB11094	Vitamin D	DOID:9119	Leukemia, Myeloid, Acute	0.00386054858855766
DB00188	Bortezomib	DOID:9119	Leukemia, Myeloid, Acute	0.0038442217697967
DB14545	hydrocortisone hemisuccinate	DOID:0060058	Lymphoma	0.00383064338854888
DB01005	Hydroxyurea	DOID:9119	Leukemia, Myeloid, Acute	0.00380488964002312
DB08865	Crizotinib	DOID:9119	Leukemia, Myeloid, Acute	0.00380200394680807
DB03496	alvocidib	DOID:9119	Leukemia, Myeloid, Acute	0.00375891390517013
DB00242	Cladribine	DOID:9119	Leukemia, Myeloid, Acute	0.00375053040737194
DB01204	Mitoxantrone	DOID:9119	Leukemia, Myeloid, Acute	0.00375031918424229
DB00996	Gabapentin	DOID:127	Choroid Neoplasms	0.00373938499480886
DB01406	Danazol	DOID:127	Choroid Neoplasms	0.00373647346659789
DB01008	Busulfan	DOID:9119	Leukemia, Myeloid, Acute	0.00372849790211704
DB00925	Phenoxybenzamine	DOID:127	Choroid Neoplasms	0.00368521507524732
DB00398	Sorafenib	DOID:9119	Leukemia, Myeloid, Acute	0.00364899616451852
DB00276	Amsacrine	DOID:9119	Leukemia, Myeloid, Acute	0.00361014029288009
DB01188	Ciclopirox	DOID:9119	Leukemia, Myeloid, Acute	0.00360312202879287
DB01041	Thalidomide	DOID:9119	Leukemia, Myeloid, Acute	0.00356479621444849
DB01393	Bezafibrate	DOID:9119	Leukemia, Myeloid, Acute	0.00352388118896707
DB00812	Phenylbutazone	DOID:9119	Leukemia, Myeloid, Acute	0.00340519079883927
DB00987	Cytarabine	DOID:9119	Leukemia, Myeloid, Acute	0.00338718608508737
DB02546	Vorinostat	DOID:3246	Rhabdomyosarcoma, Embryonal	0.00336221759734778
DB00188	Bortezomib	DOID:3246	Rhabdomyosarcoma, Embryonal	0.00328236236978663
DB00688	Mycophenolic Acid	DOID:707	Lymphoma, B-Cell	0.00316364782363942
DB01701	propylene dichloride	DOID:4928	Cholangiocarcinoma	0.00275452319146474
DB00563	Methotrexate	DOID:4928	Cholangiocarcinoma	0.00274042490924353
DB00860	Prednisolone	DOID:8584	Burkitt Lymphoma	0.00266871530354118
DB01065	Melatonin	DOID:4928	Cholangiocarcinoma	0.00264916014432836
DB00262	Carmustine	DOID:4928	Cholangiocarcinoma	0.00260765985838995
DB01168	Procarbazine	DOID:3069	Astrocytoma	0.00256162979632956
DB09110	Mesna	DOID:8584	Burkitt Lymphoma	0.00255387437104248
DB01042	Melphalan	DOID:8584	Burkitt Lymphoma	0.00254131514578093
DB00635	Prednisone	DOID:8584	Burkitt Lymphoma	0.00252342614593859
DB00641	Simvastatin	DOID:707	Lymphoma, B-Cell	0.00251971729662203
DB00563	Methotrexate	DOID:171	Neuroectodermal Tumors	0.00251017695034372
DB00864	Tacrolimus	DOID:707	Lymphoma, B-Cell	0.0025024133577749
DB01168	Procarbazine	DOID:707	Lymphoma, B-Cell	0.00246872423858168
DB00762	Irinotecan	DOID:171	Neuroectodermal Tumors	0.00242545688006545
DB00563	Methotrexate	DOID:8584	Burkitt Lymphoma	0.00241870413472478
DB00860	Prednisolone	DOID:707	Lymphoma, B-Cell	0.00241756318476449
DB06825	Triptorelin Pamoate	DOID:299	Adenocarcinoma	0.00241413121831968
DB00958	Carboplatin	DOID:171	Neuroectodermal Tumors	0.00238892462176609
DB01174	Phenobarbital	DOID:4928	Cholangiocarcinoma	0.00237793983707179
DB04572	Thiotepa	DOID:171	Neuroectodermal Tumors	0.00236596858063942
DB13323	Trichloroethylene	DOID:3069	Astrocytoma	0.00236366365112461
DB00970	Dactinomycin	DOID:3247	Rhabdomyosarcoma	0.00235364035624963
DB00650	Leucovorin	DOID:8584	Burkitt Lymphoma	0.00233654499252944
DB01168	Procarbazine	DOID:299	Adenocarcinoma	0.00232029701433545
DB01169	Arsenic Trioxide	DOID:8584	Burkitt Lymphoma	0.00230489829027869
DB04066	trans-3-(4'-hydroxyphenyl)-2-propenoic acid	DOID:299	Adenocarcinoma	0.00230279246337028
DB01041	Thalidomide	DOID:4928	Cholangiocarcinoma	0.00229739634558834
DB09153	Sodium Chloride	DOID:899	Cervical Intraepithelial Neoplasia	0.00229627994391679
DB01042	Melphalan	DOID:707	Lymphoma, B-Cell	0.0022901630255796
DB00635	Prednisone	DOID:1037	Leukemia, Lymphoid	0.00227608254218347
DB00635	Prednisone	DOID:707	Lymphoma, B-Cell	0.00227227402676222
DB00860	Prednisolone	DOID:299	Adenocarcinoma	0.00226913596116285
DB01248	Docetaxel	DOID:299	Adenocarcinoma	0.00226912817778712
DB02709	Resveratrol	DOID:1037	Leukemia, Lymphoid	0.00226792053791813
DB02709	Resveratrol	DOID:707	Lymphoma, B-Cell	0.0022641120224045
DB09110	Mesna	DOID:3247	Rhabdomyosarcoma	0.00226347724808295
DB11529	Melengestrol Acetate	DOID:299	Adenocarcinoma	0.00226235172875899
DB00859	Penicillamine	DOID:2645	Mesothelioma	0.00225806618020607
DB01168	Procarbazine	DOID:4844	Ependymoma	0.00225343546188794
DB01042	Melphalan	DOID:3247	Rhabdomyosarcoma	0.00225091802210508
DB00763	Methimazole	DOID:299	Adenocarcinoma	0.00224155803855241
DB00806	Pentoxifylline	DOID:1037	Leukemia, Lymphoid	0.0022409154716585
DB00313	Valproic Acid	DOID:3247	Rhabdomyosarcoma	0.00223907505431109
DB08059	Wortmannin	DOID:299	Adenocarcinoma	0.00223639897847372
DB00755	Tretinoin	DOID:3247	Rhabdomyosarcoma	0.0022353031325033
DB00007	Leuprolide	DOID:299	Adenocarcinoma	0.00222180316113496
DB00603	Medroxyprogesterone Acetate	DOID:299	Adenocarcinoma	0.0022158823383962
DB01645	Genistein	DOID:299	Adenocarcinoma	0.00221329975897477
DB01030	Topotecan	DOID:299	Adenocarcinoma	0.00220869859443917
DB00317	Gefitinib	DOID:299	Adenocarcinoma	0.00217550400734767
DB00563	Methotrexate	DOID:1037	Leukemia, Lymphoid	0.0021713605307263
DB00563	Methotrexate	DOID:707	Lymphoma, B-Cell	0.00216755201546492
DB00624	Testosterone	DOID:299	Adenocarcinoma	0.00215858998145224
DB01262	Decitabine	DOID:3247	Rhabdomyosarcoma	0.00215649014117014
DB00126	Ascorbic Acid	DOID:1037	Leukemia, Lymphoid	0.00214362407980184
DB01042	Melphalan	DOID:299	Adenocarcinoma	0.00214173580213428
DB00313	Valproic Acid	DOID:299	Adenocarcinoma	0.0021298928333473
DB00563	Methotrexate	DOID:3247	Rhabdomyosarcoma	0.0021283070116671
DB00262	Carmustine	DOID:3069	Astrocytoma	0.00212769252014633
DB01094	hesperetin	DOID:299	Adenocarcinoma	0.00212452391827833
DB00635	Prednisone	DOID:299	Adenocarcinoma	0.00212384680259747
DB00499	Flutamide	DOID:299	Adenocarcinoma	0.00212016936252768
DB02709	Resveratrol	DOID:299	Adenocarcinoma	0.00211568479800528
DB00328	Indomethacin	DOID:299	Adenocarcinoma	0.00211488513181956
DB04216	Quercetin	DOID:4236	Carcinosarcoma	0.00209749564724726
DB00441	gemcitabine	DOID:299	Adenocarcinoma	0.00208680704959585
DB05076	Fenretinide	DOID:299	Adenocarcinoma	0.00208471732482218
DB02546	Vorinostat	DOID:707	Lymphoma, B-Cell	0.00208380423347387
DB01050	Ibuprofen	DOID:299	Adenocarcinoma	0.00206898559823054
DB08398	2-amino-1-methyl-6-phenylimidazo(4,5-b)pyridine	DOID:4236	Carcinosarcoma	0.00206639439013445
DB00958	Carboplatin	DOID:2994	Neoplasms, Germ Cell and Embryonal	0.00206325616769875
DB00136	Calcitriol	DOID:1037	Leukemia, Lymphoid	0.00206233164654046
DB01169	Arsenic Trioxide	DOID:1037	Leukemia, Lymphoid	0.00205755468729096
DB00762	Irinotecan	DOID:3247	Rhabdomyosarcoma	0.00204358694211359
DB00783	Estradiol	DOID:3247	Rhabdomyosarcoma	0.00203552859288303
DB04827	Urethane	DOID:299	Adenocarcinoma	0.00203330297797466
DB04572	Thiotepa	DOID:1037	Leukemia, Lymphoid	0.00202715216133997
DB00396	Progesterone	DOID:299	Adenocarcinoma	0.00202710091975833
DB00277	Theophylline	DOID:1037	Leukemia, Lymphoid	0.00202643055503637
DB00428	Streptozocin	DOID:299	Adenocarcinoma	0.0020222610345173
DB00563	Methotrexate	DOID:299	Adenocarcinoma	0.00201912479111365
DB00188	Bortezomib	DOID:707	Lymphoma, B-Cell	0.00200394900622358
DB03568	Butyric Acid	DOID:299	Adenocarcinoma	0.00199574853628492
DB01168	Procarbazine	DOID:3181	Oligodendroglioma	0.00199394363915872
DB00675	Tamoxifen	DOID:299	Adenocarcinoma	0.00198692048674731
DB04690	Camptothecin	DOID:1037	Leukemia, Lymphoid	0.00197415710965254
DB00482	Celecoxib	DOID:299	Adenocarcinoma	0.00196893884398763
DB01005	Hydroxyurea	DOID:1037	Leukemia, Lymphoid	0.00196842539303832
DB00188	Bortezomib	DOID:3247	Rhabdomyosarcoma	0.00196470400196924
DB07232	veliparib	DOID:299	Adenocarcinoma	0.00195352025167627
DB00563	Methotrexate	DOID:4844	Ependymoma	0.00195226323926123
DB01436	alfacalcidol	DOID:299	Adenocarcinoma	0.00194346609420881
DB00650	Leucovorin	DOID:299	Adenocarcinoma	0.00193696564928958
DB02546	Vorinostat	DOID:299	Adenocarcinoma	0.00193537700968038
DB00762	Irinotecan	DOID:299	Adenocarcinoma	0.0019344047218035
DB00357	Aminoglutethimide	DOID:299	Adenocarcinoma	0.00192998422510459
DB01065	Melatonin	DOID:299	Adenocarcinoma	0.00192786002683442
DB00201	Caffeine	DOID:299	Adenocarcinoma	0.0019274194914467
DB00783	Estradiol	DOID:299	Adenocarcinoma	0.0019263463710133
DB00619	Imatinib Mesylate	DOID:2645	Mesothelioma	0.00192444754507237
DB03496	alvocidib	DOID:1037	Leukemia, Lymphoid	0.00192244965747123
DB03496	alvocidib	DOID:707	Lymphoma, B-Cell	0.00191864114144069
DB00242	Cladribine	DOID:1037	Leukemia, Lymphoid	0.00191406615957534
DB01204	Mitoxantrone	DOID:1037	Leukemia, Lymphoid	0.00191385493619345
DB00242	Cladribine	DOID:707	Lymphoma, B-Cell	0.00191025764399244
DB01169	Arsenic Trioxide	DOID:299	Adenocarcinoma	0.00190531894738521
DB00993	Azathioprine	DOID:707	Lymphoma, B-Cell	0.00189997148858944
DB00544	Fluorouracil	DOID:299	Adenocarcinoma	0.00189867602990867
DB00958	Carboplatin	DOID:299	Adenocarcinoma	0.00189787246309913
DB11716	Misonidazole	DOID:299	Adenocarcinoma	0.00189557804562756
DB01008	Busulfan	DOID:707	Lymphoma, B-Cell	0.00188822513869846
DB00262	Carmustine	DOID:299	Adenocarcinoma	0.00188635973942519
DB01204	Mitoxantrone	DOID:3247	Rhabdomyosarcoma	0.00187080141688378
DB11663	2-(1H-indazol-4-yl)-6-(4-methanesulfonylpiperazin-1-ylmethyl)-4-morpholin-4-ylthieno(3,2-d)pyrimidine	DOID:707	Lymphoma, B-Cell	0.00187008972621827
DB07706	2-hydroxyestradiol	DOID:299	Adenocarcinoma	0.00185364246576513
DB00399	Zoledronic Acid	DOID:2645	Mesothelioma	0.00185280661001963
DB08398	2-amino-1-methyl-6-phenylimidazo(4,5-b)pyridine	DOID:299	Adenocarcinoma	0.00184648718040714
DB12881	indole-3-carbinol	DOID:5119	Ovarian Cysts	0.00184350413977485
DB11663	2-(1H-indazol-4-yl)-6-(4-methanesulfonylpiperazin-1-ylmethyl)-4-morpholin-4-ylthieno(3,2-d)pyrimidine	DOID:3247	Rhabdomyosarcoma	0.00183084472277217
DB00877	Sirolimus	DOID:2645	Mesothelioma	0.00182476630290695
DB00917	Dinoprostone	DOID:4235	Sarcoma	0.00182439738306827
DB14574	Cobalt	DOID:3247	Rhabdomyosarcoma	0.00182433184841679
DB13853	Anethole Trithione	DOID:299	Adenocarcinoma	0.00182198285648072
DB00262	Carmustine	DOID:4844	Ependymoma	0.00181949818709492
DB01005	Hydroxyurea	DOID:299	Adenocarcinoma	0.00181618965315388
DB06287	temsirolimus	DOID:2645	Mesothelioma	0.00181558683320526
DB08865	Crizotinib	DOID:299	Adenocarcinoma	0.00181330395902934
DB00917	Dinoprostone	DOID:9538	Multiple Myeloma	0.00180965363748919
DB00822	Disulfiram	DOID:2645	Mesothelioma	0.0018063968443962
DB01168	Procarbazine	DOID:9538	Multiple Myeloma	0.00180619944447957
DB00317	Gefitinib	DOID:2645	Mesothelioma	0.00180501886976047
DB00987	Cytarabine	DOID:8584	Burkitt Lymphoma	0.00179806544108318
DB00305	Mitomycin	DOID:299	Adenocarcinoma	0.00179473875620361
DB00293	raltitrexed	DOID:299	Adenocarcinoma	0.00179469477482596
DB11135	Selenium	DOID:2645	Mesothelioma	0.00179310023555823
DB06543	astaxanthine	DOID:299	Adenocarcinoma	0.00178702350078952
DB12025	triptolide	DOID:9538	Multiple Myeloma	0.00178243026303315
DB00291	Chlorambucil	DOID:1037	Leukemia, Lymphoid	0.00178214320381409
DB01151	Desipramine	DOID:299	Adenocarcinoma	0.00177274855701492
DB01248	Docetaxel	DOID:4235	Sarcoma	0.00176977435354652
DB00252	Phenytoin	DOID:9538	Multiple Myeloma	0.00176702879488788
DB00860	Prednisolone	DOID:9538	Multiple Myeloma	0.00175503839010149
DB01248	Docetaxel	DOID:9538	Multiple Myeloma	0.00175503060794613
DB00993	Azathioprine	DOID:299	Adenocarcinoma	0.00175154426407831
DB01101	Capecitabine	DOID:299	Adenocarcinoma	0.00175113450477182
DB00481	Raloxifene Hydrochloride	DOID:9538	Multiple Myeloma	0.00173681479092957
DB01188	Ciclopirox	DOID:3247	Rhabdomyosarcoma	0.00172360426189088
DB00851	Dacarbazine	DOID:3247	Rhabdomyosarcoma	0.00172125080433582
DB01206	Lomustine	DOID:3069	Astrocytoma	0.00172076836050294
DB00603	Medroxyprogesterone Acetate	DOID:4235	Sarcoma	0.00171652851430304
DB00441	gemcitabine	DOID:2645	Mesothelioma	0.00171632191142601
DB06724	Calcium Carbonate	DOID:299	Adenocarcinoma	0.00171573705413097
DB05076	Fenretinide	DOID:2645	Mesothelioma	0.00171423218689925
DB00399	Zoledronic Acid	DOID:9538	Multiple Myeloma	0.00170919417832005
DB00642	Pemetrexed	DOID:2645	Mesothelioma	0.00170593204338454
DB11672	Curcumin	DOID:2645	Mesothelioma	0.00170462363727752
DB00951	Isoniazid	DOID:299	Adenocarcinoma	0.00169464465390634
DB01030	Topotecan	DOID:9538	Multiple Myeloma	0.00169460102458218
DB00605	Sulindac	DOID:299	Adenocarcinoma	0.00168279768404966
DB00143	Glutathione	DOID:11612	Polycystic Ovary Syndrome	0.0016818013581763
DB00877	Sirolimus	DOID:9538	Multiple Myeloma	0.00168115387114165
DB00641	Simvastatin	DOID:11612	Polycystic Ovary Syndrome	0.00167871307650502
DB06824	Trientine	DOID:2645	Mesothelioma	0.00166739443131058
DB00882	Clomiphene	DOID:299	Adenocarcinoma	0.00166396968643534
DB00257	Clotrimazole	DOID:299	Adenocarcinoma	0.00166051664850863
DB01174	Phenobarbital	DOID:299	Adenocarcinoma	0.00165663971865415
DB09110	Mesna	DOID:4235	Sarcoma	0.00165494120352649
DB00530	Erlotinib Hydrochloride	DOID:299	Adenocarcinoma	0.00165136660419174
DB00396	Progesterone	DOID:5119	Ovarian Cysts	0.00164705423457833
DB00291	Chlorambucil	DOID:299	Adenocarcinoma	0.00162990746351932
DB00977	Ethinyl Estradiol	DOID:299	Adenocarcinoma	0.00162852937615953
DB09153	Sodium Chloride	DOID:299	Adenocarcinoma	0.00162852310558614
DB01042	Melphalan	DOID:9538	Multiple Myeloma	0.00162763823225775
DB00276	Amsacrine	DOID:299	Adenocarcinoma	0.00162144030524524
DB00183	Pentagastrin	DOID:299	Adenocarcinoma	0.00162071959603293
DB01593	Zinc	DOID:9538	Multiple Myeloma	0.00161586825259485
DB00682	Warfarin	DOID:9538	Multiple Myeloma	0.00161471023386505
DB01188	Ciclopirox	DOID:299	Adenocarcinoma	0.00161442204108697
DB00851	Dacarbazine	DOID:299	Adenocarcinoma	0.0016120685831269
DB00755	Tretinoin	DOID:9538	Multiple Myeloma	0.00161202334103416
DB00104	Octreotide	DOID:299	Adenocarcinoma	0.00161187432800647
DB00635	Prednisone	DOID:9538	Multiple Myeloma	0.00160974923254153
DB00762	Irinotecan	DOID:3181	Oligodendroglioma	0.00160805134589425
DB00675	Tamoxifen	DOID:5119	Ovarian Cysts	0.00160687380175384
DB00853	Temozolomide	DOID:3069	Astrocytoma	0.00160532415272252
DB02709	Resveratrol	DOID:9538	Multiple Myeloma	0.00160158722802572
DB00445	Epirubicin	DOID:4235	Sarcoma	0.00159796417326996
DB13182	daidzein	DOID:299	Adenocarcinoma	0.00159336724115855
DB09130	Copper	DOID:2645	Mesothelioma	0.00158581514928402
DB06774	Capsaicin	DOID:9538	Multiple Myeloma	0.00158297107750948
DB00331	Metformin	DOID:11612	Polycystic Ovary Syndrome	0.00157667479250145
DB11672	Curcumin	DOID:4235	Sarcoma	0.00157575495144302
DB04743	nimesulide	DOID:299	Adenocarcinoma	0.00157473504055838
DB00441	gemcitabine	DOID:9538	Multiple Myeloma	0.00157270947974774
DB00322	Floxuridine	DOID:299	Adenocarcinoma	0.00157047888946193
DB00655	Estrone	DOID:299	Adenocarcinoma	0.00156644307436204
DB11094	Vitamin D	DOID:2512	Basal Cell Nevus Syndrome	0.00156279433619888
DB11672	Curcumin	DOID:9538	Multiple Myeloma	0.00156101120575558
DB00262	Carmustine	DOID:3181	Oligodendroglioma	0.00156000636459241
DB00996	Gabapentin	DOID:299	Adenocarcinoma	0.00155956243745647
DB00987	Cytarabine	DOID:1037	Leukemia, Lymphoid	0.00155072183711135
DB00412	Rosiglitazone	DOID:11612	Polycystic Ovary Syndrome	0.0015486533291722
DB04572	Thiotepa	DOID:3181	Oligodendroglioma	0.00154856304577544
DB00987	Cytarabine	DOID:707	Lymphoma, B-Cell	0.00154691332198675
DB00783	Estradiol	DOID:5119	Ovarian Cysts	0.00154629968661313
DB04786	Suramin	DOID:9538	Multiple Myeloma	0.001538620815277
DB00336	Nitrofurazone	DOID:4440	Seminoma	0.00153456123917417
DB01262	Decitabine	DOID:9538	Multiple Myeloma	0.00153321035002962
DB00958	Carboplatin	DOID:2645	Mesothelioma	0.00152738732510515
DB00428	Streptozocin	DOID:4235	Sarcoma	0.0015229072101186
DB00563	Methotrexate	DOID:4235	Sarcoma	0.0015197709670578
DB01041	Thalidomide	DOID:4844	Ependymoma	0.00150923467508201
DB11616	pirarubicin	DOID:2645	Mesothelioma	0.00150837467273579
DB00987	Cytarabine	DOID:3247	Rhabdomyosarcoma	0.00150766831792248
DB00563	Methotrexate	DOID:9538	Multiple Myeloma	0.00150502722087298
DB00361	Vinorelbine	DOID:299	Adenocarcinoma	0.00149389855634973
DB00675	Tamoxifen	DOID:9538	Multiple Myeloma	0.0014728229164409
DB11135	Selenium	DOID:11612	Polycystic Ovary Syndrome	0.00147100837778824
DB00624	Testosterone	DOID:11612	Polycystic Ovary Syndrome	0.00146601298617854
DB00227	Lovastatin	DOID:4235	Sarcoma	0.00146417890477623
DB00482	Celecoxib	DOID:9538	Multiple Myeloma	0.00145484127352668
DB00158	Folic Acid	DOID:11612	Polycystic Ovary Syndrome	0.00145270749986226
DB05294	N-(4-bromo-2-fluorophenyl)-6-methoxy-7-((1-methylpiperidin-4-yl)methoxy)quinazolin-4-amine	DOID:299	Adenocarcinoma	0.00145175995215796
DB00650	Leucovorin	DOID:4235	Sarcoma	0.00143761182529056
DB01593	Zinc	DOID:11612	Polycystic Ovary Syndrome	0.0014373888272865
DB00313	Valproic Acid	DOID:11612	Polycystic Ovary Syndrome	0.00143731583779471
DB00201	Caffeine	DOID:4235	Sarcoma	0.00142806566757025
DB00499	Flutamide	DOID:11612	Polycystic Ovary Syndrome	0.00142759236775846
DB00293	raltitrexed	DOID:2645	Mesothelioma	0.00142420963673251
DB02709	Resveratrol	DOID:11612	Polycystic Ovary Syndrome	0.00142310780247578
DB00197	Troglitazone	DOID:11612	Polycystic Ovary Syndrome	0.00140357764401999
DB00544	Fluorouracil	DOID:4235	Sarcoma	0.00139932220598249
DB00958	Carboplatin	DOID:4235	Sarcoma	0.00139851863875551
DB00136	Calcitriol	DOID:9538	Multiple Myeloma	0.0013959983369074
DB01169	Arsenic Trioxide	DOID:9538	Multiple Myeloma	0.00139122137769698
DB00554	Piroxicam	DOID:2645	Mesothelioma	0.00139053011240841
DB00526	Oxaliplatin	DOID:299	Adenocarcinoma	0.001385606468292
DB00262	Carmustine	DOID:9538	Multiple Myeloma	0.00137226216954156
DB04572	Thiotepa	DOID:9538	Multiple Myeloma	0.0013608188513543
DB00188	Bortezomib	DOID:9538	Multiple Myeloma	0.00134142421182348
DB12418	Saccharin	DOID:299	Adenocarcinoma	0.00133846697421758
DB00396	Progesterone	DOID:11612	Polycystic Ovary Syndrome	0.00133452392362487
DB02709	Resveratrol	DOID:8864	Leukemia, Monocytic, Acute	0.0013334921260264
DB00126	Ascorbic Acid	DOID:11612	Polycystic Ovary Syndrome	0.00129881134382836
DB00398	Sorafenib	DOID:2645	Mesothelioma	0.00128981103837278
DB00530	Erlotinib Hydrochloride	DOID:2645	Mesothelioma	0.0012808814657963
DB05109	Trabectedin	DOID:4235	Sarcoma	0.00126465088910388
DB00977	Ethinyl Estradiol	DOID:2645	Mesothelioma	0.00125804423862741
DB00262	Carmustine	DOID:3192	Neurilemmoma	0.00125228377272757
DB00783	Estradiol	DOID:11612	Polycystic Ovary Syndrome	0.00123376937585861
DB01008	Busulfan	DOID:9538	Multiple Myeloma	0.00122570034460922
DB04960	tipifarnib	DOID:9538	Multiple Myeloma	0.00122426210850301
DB11663	2-(1H-indazol-4-yl)-6-(4-methanesulfonylpiperazin-1-ylmethyl)-4-morpholin-4-ylthieno(3,2-d)pyrimidine	DOID:9538	Multiple Myeloma	0.00120756493249496
DB01041	Thalidomide	DOID:2645	Mesothelioma	0.00120561108942363
DB01356	Lithium	DOID:255	Hemangioma	0.0011852448740588
DB04930	Permethrin	DOID:9538	Multiple Myeloma	0.00118427950514688
DB01206	Lomustine	DOID:3181	Oligodendroglioma	0.00115308220326593
DB13178	Inositol	DOID:11612	Polycystic Ovary Syndrome	0.00112576472851211
DB00361	Vinorelbine	DOID:2645	Mesothelioma	0.00112341341865241
DB01169	Arsenic Trioxide	DOID:8864	Leukemia, Monocytic, Acute	0.00112312627490185
DB00851	Dacarbazine	DOID:4235	Sarcoma	0.00111271475920427
DB01041	Thalidomide	DOID:9538	Multiple Myeloma	0.00106199865696732
DB00853	Temozolomide	DOID:3181	Oligodendroglioma	0.00103763799604239
DB00282	Pamidronate	DOID:9538	Multiple Myeloma	0.00103503355668666
DB00162	Vitamin A	DOID:9538	Multiple Myeloma	0.00100031411242129
DB00755	Tretinoin	DOID:3308	Carcinoma, Embryonal	0.000997886777023723
DB08828	HhAntag691	DOID:2512	Basal Cell Nevus Syndrome	0.000982654182108519
DB00882	Clomiphene	DOID:11612	Polycystic Ovary Syndrome	0.000971392690689129
DB02709	Resveratrol	DOID:715	Leukemia, T-Cell	0.000956768537335947
DB01083	Orlistat	DOID:11612	Polycystic Ovary Syndrome	0.000955127145580989
DB00977	Ethinyl Estradiol	DOID:11612	Polycystic Ovary Syndrome	0.000935952381472035
DB00328	Indomethacin	DOID:350	Dermatofibrosarcoma	0.000911610791043402
DB00987	Cytarabine	DOID:9538	Multiple Myeloma	0.000884388527742971
DB04106	fotemustine	DOID:3070	Glioma	0.000878451258683463
DB01168	Procarbazine	DOID:5241	Hemangioblastoma	0.000864691800782632
DB00636	Clofibrate	DOID:3507	Dermatofibrosarcoma	0.000846582822938033
DB01393	Bezafibrate	DOID:11612	Polycystic Ovary Syndrome	0.000842604204880801
DB01169	Arsenic Trioxide	DOID:715	Leukemia, T-Cell	0.00074640268646364
DB04539	glyphosate	DOID:11612	Polycystic Ovary Syndrome	0.000737350549960155
DB04839	Cyproterone Acetate	DOID:11612	Polycystic Ovary Syndrome	0.000661915344307481
DB00987	Cytarabine	DOID:8864	Leukemia, Monocytic, Acute	0.000616293426225042
DB03733	ethylene dichloride	DOID:3172	Adenoma	0.000572360885478404
DB00563	Methotrexate	DOID:5241	Hemangioblastoma	0.000563519577781776
DB00661	Verapamil	DOID:687	Hepatoblastoma	0.000556234137969455
DB00860	Prednisolone	DOID:255	Hemangioma	0.000496161534212277
DB00780	Phenelzine	DOID:255	Hemangioma	0.000448407381426816
DB00313	Valproic Acid	DOID:255	Hemangioma	0.000356918407551362
DB00635	Prednisone	DOID:255	Hemangioma	0.000350872376291719
DB00987	Cytarabine	DOID:715	Leukemia, T-Cell	0.000239569837079842
DB00175	Pravastatin	DOID:3172	Adenoma	0.000226252938518187
DB00898	Ethanol	DOID:255	Hemangioma	0.000225050392038015
DB01582	Sulfamethazine	DOID:3172	Adenoma	-1.69165763250797e-05
DB00993	Azathioprine	DOID:255	Hemangioma	-2.14301615115739e-05
DB00763	Methimazole	DOID:3172	Adenoma	-7.61625350089753e-05
DB00780	Phenelzine	DOID:3172	Adenoma	-9.63387667543033e-05
DB00603	Medroxyprogesterone Acetate	DOID:3172	Adenoma	-0.000101838235758492
DB00712	Flurbiprofen	DOID:3172	Adenoma	-0.000104819343440979
DB04630	Aldosterone	DOID:3172	Adenoma	-0.000117023395457053
DB00252	Phenytoin	DOID:769	Neuroblastoma	-0.000123439948843454
DB09276	Gold Sodium Thiomalate	DOID:3172	Adenoma	-0.000125561989535952
DB00252	Phenytoin	DOID:687	Hepatoblastoma	-0.000126744794261227
DB00158	Folic Acid	DOID:3172	Adenoma	-0.000172436078892616
DB14513	Magnesium	DOID:3172	Adenoma	-0.000183721765585346
DB01030	Topotecan	DOID:769	Neuroblastoma	-0.000195867719548829
DB02709	Resveratrol	DOID:3172	Adenoma	-0.000202035776545542
DB00328	Indomethacin	DOID:3172	Adenoma	-0.000202835441098784
DB11672	Curcumin	DOID:3172	Adenoma	-0.000242611798678908
DB09110	Mesna	DOID:769	Neuroblastoma	-0.000250271286725171
DB01042	Melphalan	DOID:769	Neuroblastoma	-0.000262830512272941
DB00982	Isotretinoin	DOID:769	Neuroblastoma	-0.000282739028791837
DB04827	Urethane	DOID:3172	Adenoma	-0.000284417595815881
DB00197	Troglitazone	DOID:769	Neuroblastoma	-0.000308411674733392
DB00898	Ethanol	DOID:3172	Adenoma	-0.000319695756004549
DB01262	Decitabine	DOID:769	Neuroblastoma	-0.000357258393994811
DB01065	Melatonin	DOID:3172	Adenoma	-0.000389860547185264
DB00201	Caffeine	DOID:3172	Adenoma	-0.000390301083088132
DB00482	Celecoxib	DOID:769	Neuroblastoma	-0.000435627470787295
DB02994	Cacodylic Acid	DOID:3172	Adenoma	-0.000440701120007162
DB00586	Diclofenac	DOID:769	Neuroblastoma	-0.000470141618764245
DB00762	Irinotecan	DOID:769	Neuroblastoma	-0.000470161593088661
DB08398	2-amino-1-methyl-6-phenylimidazo(4,5-b)pyridine	DOID:3172	Adenoma	-0.00047123339369071
DB00995	Auranofin	DOID:3172	Adenoma	-0.000486239166975991
DB01169	Arsenic Trioxide	DOID:769	Neuroblastoma	-0.000499247366860359
DB13178	Inositol	DOID:3172	Adenoma	-0.000499378849619262
DB00958	Carboplatin	DOID:769	Neuroblastoma	-0.000506693851869414
DB00544	Fluorouracil	DOID:687	Hepatoblastoma	-0.00050919513041903
DB00842	Oxazepam	DOID:3172	Adenoma	-0.000513612882155015
DB00927	Famotidine	DOID:3172	Adenoma	-0.000526560914944965
DB00313	Valproic Acid	DOID:1618	Fibroadenoma	-0.000527506978950768
DB04572	Thiotepa	DOID:769	Neuroblastoma	-0.000529649892706544
DB00188	Bortezomib	DOID:769	Neuroblastoma	-0.00054904453331828
DB00554	Piroxicam	DOID:3172	Adenoma	-0.000556705324258558
DB08865	Crizotinib	DOID:769	Neuroblastoma	-0.00059126235477214
DB00501	Cimetidine	DOID:349	Carcinoma, Signet Ring Cell	-0.000601163359224003
DB00842	Oxazepam	DOID:687	Hepatoblastoma	-0.000603763467246224
DB01200	Bromocriptine	DOID:3172	Adenoma	-0.000605601555713434
DB04930	Permethrin	DOID:3172	Adenoma	-0.000619343499843608
DB00605	Sulindac	DOID:3172	Adenoma	-0.000634922890049963
DB01174	Phenobarbital	DOID:3172	Adenoma	-0.000661080856012134
DB01008	Busulfan	DOID:769	Neuroblastoma	-0.000664768399754493
DB12116	epigallocatechin gallate	DOID:3172	Adenoma	-0.000680731526406134
DB11082	Coal Tar	DOID:3172	Adenoma	-0.000692771552503138
DB00104	Octreotide	DOID:3172	Adenoma	-0.000705846246357836
DB08809	Dichloroacetic Acid	DOID:3172	Adenoma	-0.000726064959589493
DB01174	Phenobarbital	DOID:687	Hepatoblastoma	-0.000751231440703662
DB00996	Gabapentin	DOID:3172	Adenoma	-0.00075815813697844
DB01406	Danazol	DOID:3172	Adenoma	-0.000761069665049078
DB08895	tofacitinib	DOID:3172	Adenoma	-0.00076422418422473
DB11152	Trichloroacetic Acid	DOID:3172	Adenoma	-0.000772791865898184
DB01393	Bezafibrate	DOID:3172	Adenoma	-0.00078253937314399
DB00851	Dacarbazine	DOID:769	Neuroblastoma	-0.000792497732035272
DB06510	muraglitazar	DOID:3172	Adenoma	-0.000805947012345157
DB01041	Thalidomide	DOID:5151	Neurofibroma, Plexiform	-0.00082687664612591
DB00853	Temozolomide	DOID:3172	Adenoma	-0.000953729203176493
DB00853	Temozolomide	DOID:769	Neuroblastoma	-0.0010405749434308
DB00563	Methotrexate	DOID:3371	Chondrosarcoma	-0.00117083492737314
DB00220	Nelfinavir	DOID:3962	Adenocarcinoma, Follicular	-0.0012161793170562
DB00641	Simvastatin	DOID:3070	Glioma	-0.0013739841346605
DB01168	Procarbazine	DOID:3070	Glioma	-0.00142497719215373
DB00619	Imatinib Mesylate	DOID:3070	Glioma	-0.00145034152381163
DB01248	Docetaxel	DOID:3070	Glioma	-0.00147614602864854
DB01042	Melphalan	DOID:3070	Glioma	-0.00160353840491778
DB01593	Zinc	DOID:3070	Glioma	-0.00161530838388258
DB02709	Resveratrol	DOID:3070	Glioma	-0.00162958940888514
DB00328	Indomethacin	DOID:3070	Glioma	-0.00163038907366753
DB00197	Troglitazone	DOID:3070	Glioma	-0.00164911956693415
DB02656	2-(4-morpholinyl)-8-phenyl-4H-1-benzopyran-4-one	DOID:3070	Glioma	-0.00167734067347914
DB14001	alpha-Tocopherol	DOID:3070	Glioma	-0.00169771549400144
DB07352	Apigenin	DOID:3070	Glioma	-0.00172323469881653
DB00563	Methotrexate	DOID:3070	Glioma	-0.00172614941511595
DB00126	Ascorbic Acid	DOID:3070	Glioma	-0.00175388586628378
DB00675	Tamoxifen	DOID:3070	Glioma	-0.00175835372035804
DB00650	Leucovorin	DOID:3070	Glioma	-0.00180830855738412
DB00762	Irinotecan	DOID:3070	Glioma	-0.0018108694854262
DB00938	Salmeterol Xinafoate	DOID:4310	Smooth Muscle Tumor	-0.00182342118064005
DB00136	Calcitriol	DOID:3070	Glioma	-0.00183517829973168
DB01169	Arsenic Trioxide	DOID:3070	Glioma	-0.0018399552590469
DB00544	Fluorouracil	DOID:3070	Glioma	-0.00184659817703326
DB00958	Carboplatin	DOID:3070	Glioma	-0.00184740174419451
DB00262	Carmustine	DOID:3070	Glioma	-0.00185891446758602
DB04216	Quercetin	DOID:3070	Glioma	-0.00186768576787122
DB04572	Thiotepa	DOID:3070	Glioma	-0.00187035778503697
DB00188	Bortezomib	DOID:3070	Glioma	-0.00188975242475875
DB08398	2-amino-1-methyl-6-phenylimidazo(4,5-b)pyridine	DOID:8719	Carcinoma in Situ	-0.00189033391625726
DB06755	beta Carotene	DOID:3070	Glioma	-0.00191071314842395
DB13950	Win 55212-2	DOID:3070	Glioma	-0.00192044187448337
DB04690	Camptothecin	DOID:3070	Glioma	-0.00192335283697132
DB00328	Indomethacin	DOID:3355	Fibrosarcoma	-0.00197520650369532
DB01219	Dantrolene	DOID:1040	Leukemia, Lymphocytic, Chronic, B-Cell	-0.00204659760963955
DB00252	Phenytoin	DOID:1040	Leukemia, Lymphocytic, Chronic, B-Cell	-0.00206404264289395
DB00530	Erlotinib Hydrochloride	DOID:3070	Glioma	-0.00209390760245709
DB00603	Medroxyprogesterone Acetate	DOID:1040	Leukemia, Lymphocytic, Chronic, B-Cell	-0.00212928666916623
DB00877	Sirolimus	DOID:1040	Leukemia, Lymphocytic, Chronic, B-Cell	-0.00214991756687999
DB00822	Disulfiram	DOID:1040	Leukemia, Lymphocytic, Chronic, B-Cell	-0.00216828702640149
DB01041	Thalidomide	DOID:3070	Glioma	-0.00216917797983696
DB11119	Sodium Iodide	DOID:3070	Glioma	-0.00217387205257147
DB01168	Procarbazine	DOID:2671	Carcinoma, Transitional Cell	-0.00217756865844887
DB01169	Arsenic Trioxide	DOID:3355	Fibrosarcoma	-0.00218477268861817
DB01219	Dantrolene	DOID:2671	Carcinoma, Transitional Cell	-0.00219929427398524
DB00795	Sulfasalazine	DOID:2671	Carcinoma, Transitional Cell	-0.00220340149158061
DB00860	Prednisolone	DOID:2671	Carcinoma, Transitional Cell	-0.00222872971240973
DB01248	Docetaxel	DOID:2671	Carcinoma, Transitional Cell	-0.00222873749438391
DB01327	Cefazolin	DOID:2671	Carcinoma, Transitional Cell	-0.00222886937785916
DB00481	Raloxifene Hydrochloride	DOID:2671	Carcinoma, Transitional Cell	-0.00224695331222647
DB00970	Dactinomycin	DOID:2671	Carcinoma, Transitional Cell	-0.00225340753632564
DB01206	Lomustine	DOID:3070	Glioma	-0.00226583862783825
DB00184	Nicotine	DOID:2671	Carcinoma, Transitional Cell	-0.0023062010719328
DB00317	Gefitinib	DOID:2671	Carcinoma, Transitional Cell	-0.00232236166523015
DB00563	Methotrexate	DOID:1040	Leukemia, Lymphocytic, Chronic, B-Cell	-0.00232604421733696
DB09110	Mesna	DOID:2671	Carcinoma, Transitional Cell	-0.00234357064523505
DB12072	orantinib	DOID:3070	Glioma	-0.00234704432416555
DB00698	Nitrofurantoin	DOID:2671	Carcinoma, Transitional Cell	-0.00234866919886967
DB00682	Warfarin	DOID:2671	Carcinoma, Transitional Cell	-0.00236905786820208
DB00635	Prednisone	DOID:2671	Carcinoma, Transitional Cell	-0.00237401887030009
DB00853	Temozolomide	DOID:3070	Glioma	-0.00238128283566886
DB03783	Phenacetin	DOID:2671	Carcinoma, Transitional Cell	-0.00238173744295756
DB00441	gemcitabine	DOID:2671	Carcinoma, Transitional Cell	-0.00241105862369251
DB01169	Arsenic Trioxide	DOID:1040	Leukemia, Lymphocytic, Chronic, B-Cell	-0.0024398500610956
DB00277	Theophylline	DOID:1040	Leukemia, Lymphocytic, Chronic, B-Cell	-0.00247097419267517
DB00563	Methotrexate	DOID:2671	Carcinoma, Transitional Cell	-0.0024787408816791
DB01483	Barbital	DOID:2671	Carcinoma, Transitional Cell	-0.00248315352999385
DB00564	Carbamazepine	DOID:1040	Leukemia, Lymphocytic, Chronic, B-Cell	-0.0024865810872039
DB00675	Tamoxifen	DOID:2671	Carcinoma, Transitional Cell	-0.00251094518596018
DB00201	Caffeine	DOID:2671	Carcinoma, Transitional Cell	-0.00257044618067282
DB03496	alvocidib	DOID:1040	Leukemia, Lymphocytic, Chronic, B-Cell	-0.00257495509118355
DB00242	Cladribine	DOID:1040	Leukemia, Lymphocytic, Chronic, B-Cell	-0.00258333858822679
DB01204	Mitoxantrone	DOID:1040	Leukemia, Lymphocytic, Chronic, B-Cell	-0.00258354981166731
DB00958	Carboplatin	DOID:2671	Carcinoma, Transitional Cell	-0.00259999321128879
DB14085	Cadmium	DOID:2671	Carcinoma, Transitional Cell	-0.00260475652595416
DB02994	Cacodylic Acid	DOID:2671	Carcinoma, Transitional Cell	-0.0026208462185422
DB04572	Thiotepa	DOID:2671	Carcinoma, Transitional Cell	-0.0026229492510308
DB00188	Bortezomib	DOID:2671	Carcinoma, Transitional Cell	-0.00264234389072682
DB00537	Ciprofloxacin	DOID:2671	Carcinoma, Transitional Cell	-0.0026519478223892
DB01083	Orlistat	DOID:1040	Leukemia, Lymphocytic, Chronic, B-Cell	-0.00269746486689959
DB00305	Mitomycin	DOID:2671	Carcinoma, Transitional Cell	-0.00270312691631558
DB00291	Chlorambucil	DOID:1040	Leukemia, Lymphocytic, Chronic, B-Cell	-0.00271526154457069
DB01204	Mitoxantrone	DOID:2671	Carcinoma, Transitional Cell	-0.00273624647655835
DB00318	Codeine	DOID:2671	Carcinoma, Transitional Cell	-0.00274593282136549
DB00993	Azathioprine	DOID:2671	Carcinoma, Transitional Cell	-0.00274632140777298
DB01041	Thalidomide	DOID:1040	Leukemia, Lymphocytic, Chronic, B-Cell	-0.00276907278059957
DB00829	Diazepam	DOID:2671	Carcinoma, Transitional Cell	-0.00276931724546748
DB01393	Bezafibrate	DOID:1040	Leukemia, Lymphocytic, Chronic, B-Cell	-0.00280998780719655
DB00181	Baclofen	DOID:2671	Carcinoma, Transitional Cell	-0.00283076382695802
DB00925	Phenoxybenzamine	DOID:1040	Leukemia, Lymphocytic, Chronic, B-Cell	-0.00283977649049572
DB01174	Phenobarbital	DOID:2671	Carcinoma, Transitional Cell	-0.00284122595335701
DB00291	Chlorambucil	DOID:2671	Carcinoma, Transitional Cell	-0.00286795820887731
DB00987	Cytarabine	DOID:1040	Leukemia, Lymphocytic, Chronic, B-Cell	-0.00294668291040656
DB06510	muraglitazar	DOID:2671	Carcinoma, Transitional Cell	-0.00298609211104362
DB10345	Dust	DOID:139	Papilloma	-0.00303782428412225
DB00795	Sulfasalazine	DOID:139	Papilloma	-0.00305705871333606
DB12418	Saccharin	DOID:2671	Carcinoma, Transitional Cell	-0.00315939869837889
DB11091	Hydrogen Peroxide	DOID:139	Papilloma	-0.00320231977116548
DB00441	gemcitabine	DOID:4552	Carcinoma, Large Cell	-0.00321359331387639
DB06774	Capsaicin	DOID:139	Papilloma	-0.00325445424638593
DB00563	Methotrexate	DOID:2513	Carcinoma, Basal Cell	-0.00329278743539474
DB01483	Barbital	DOID:139	Papilloma	-0.00333681075106629
DB00495	Zidovudine	DOID:8632	Sarcoma, Kaposi	-0.0033468965988468
DB00126	Ascorbic Acid	DOID:139	Papilloma	-0.00336013455450468
DB12298	5-hydroxymethylfurfural	DOID:139	Papilloma	-0.00343004190198615
DB06767	Ammonium Chloride	DOID:139	Papilloma	-0.00345598550874682
DB02994	Cacodylic Acid	DOID:139	Papilloma	-0.00347450343912526
DB03419	Uracil	DOID:139	Papilloma	-0.00355596985009532
DB01041	Thalidomide	DOID:8632	Sarcoma, Kaposi	-0.00355774937053921
DB00993	Azathioprine	DOID:2513	Carcinoma, Basal Cell	-0.00356036796231463
DB09096	Benzoyl Peroxide	DOID:139	Papilloma	-0.00359434545590842
DB15588	ursolic acid	DOID:139	Papilloma	-0.00361965659611263
DB01592	Iron	DOID:139	Papilloma	-0.00368915637089051
DB08809	Dichloroacetic Acid	DOID:139	Papilloma	-0.00375986727924227
DB00853	Temozolomide	DOID:8632	Sarcoma, Kaposi	-0.00376985422625565
DB04743	nimesulide	DOID:139	Papilloma	-0.00377678785324731
DB00361	Vinorelbine	DOID:4552	Carcinoma, Large Cell	-0.00380650180673259
DB06510	muraglitazar	DOID:139	Papilloma	-0.00383974933172171
DB01132	Pioglitazone	DOID:139	Papilloma	-0.00387271832749603
DB01390	Sodium Bicarbonate	DOID:139	Papilloma	-0.00390533520497849
DB00812	Phenylbutazone	DOID:139	Papilloma	-0.00393503208290502
DB00428	Streptozocin	DOID:5485	Sarcoma, Synovial	-0.00394360053273202
DB04365	Arecoline	DOID:2513	Carcinoma, Basal Cell	-0.00394795984074348
DB04365	Arecoline	DOID:139	Papilloma	-0.00398757050840315
DB06179	darinaparsin	DOID:8543	Hodgkin Disease	-0.0039990754484065
DB12418	Saccharin	DOID:139	Papilloma	-0.00401305591931012
DB08828	HhAntag691	DOID:2513	Carcinoma, Basal Cell	-0.00402020378086254
DB11616	pirarubicin	DOID:5485	Sarcoma, Synovial	-0.00408700175686372
DB01248	Docetaxel	DOID:1967	Leiomyosarcoma	-0.00479810063955588
DB00970	Dactinomycin	DOID:1967	Leiomyosarcoma	-0.00482277068217974
DB09110	Mesna	DOID:1967	Leiomyosarcoma	-0.00491293379041935
DB00635	Prednisone	DOID:1967	Leiomyosarcoma	-0.00494338201591793
DB00958	Carboplatin	DOID:1967	Leiomyosarcoma	-0.00516935635543936
DB00851	Dacarbazine	DOID:1967	Leiomyosarcoma	-0.00545516023472415
DB00262	Carmustine	DOID:3071	Gliosarcoma	-0.00657304374772805
DB04690	Camptothecin	DOID:3071	Gliosarcoma	-0.00663748211773863
DB11752	bryostatin 1	DOID:0060060	Lymphoma, Non-Hodgkin	-0.00699867262939558
DB00853	Temozolomide	DOID:3071	Gliosarcoma	-0.00709541211627274
DB06179	darinaparsin	DOID:9538	Multiple Myeloma	-0.0078192203047478
DB00717	Norethindrone	DOID:3172	Adenoma	-0.0115904009827186
DB08868	Fingolimod Hydrochloride	DOID:8552	Leukemia, Myelogenous, Chronic, BCR-ABL Positive	-0.0152666360886964
DB11752	bryostatin 1	DOID:1040	Leukemia, Lymphocytic, Chronic, B-Cell	-0.0153786973549832
DB14066	tetrandrine	DOID:9119	Leukemia, Myeloid, Acute	-0.0159998922139279
DB09199	netoglitazone	DOID:9538	Multiple Myeloma	-0.0167954161369379
DB01759	kojic acid	DOID:3172	Adenoma	-0.0171839884056122
DB06595	midostaurin	DOID:9119	Leukemia, Myeloid, Acute	-0.017968019382486
DB04258	seocalcitol	DOID:3070	Glioma	-0.0181710400232418
DB00590	Doxazosin	DOID:127	Choroid Neoplasms	-0.01943679254151
DB09054	idelalisib	DOID:0060058	Lymphoma	-0.0219081098718141
DB06595	midostaurin	DOID:349	Carcinoma, Signet Ring Cell	-0.0223473352377428
DB00480	Lenalidomide	DOID:0060060	Lymphoma, Non-Hodgkin	-0.0226482744725618
DB01006	Letrozole	DOID:5119	Ovarian Cysts	-0.0255231473641344
DB01006	Letrozole	DOID:11612	Polycystic Ovary Syndrome	-0.0258356776743134
DB00352	Thioguanine	DOID:9119	Leukemia, Myeloid, Acute	-0.0263538847757157
DB09054	idelalisib	DOID:1037	Leukemia, Lymphoid	-0.0265012103292004
DB00480	Lenalidomide	DOID:707	Lymphoma, B-Cell	-0.0265347029659977
DB00480	Lenalidomide	DOID:9538	Multiple Myeloma	-0.0271972277600763
DB00352	Thioguanine	DOID:1037	Leukemia, Lymphoid	-0.0281903490236362
DB01217	Anastrozole	DOID:299	Adenocarcinoma	-0.0294105440380212
DB00594	Amiloride	DOID:2671	Carcinoma, Transitional Cell	-0.0307977153397512
DB01698	Rutin	DOID:9538	Multiple Myeloma	-0.0310640780409481
DB01700	AICA ribonucleotide	DOID:3068	Glioblastoma	-0.0334352903959902
DB11175	picolinic acid	DOID:3172	Adenoma	-0.033695087907025
DB00437	Allopurinol	DOID:8552	Leukemia, Myelogenous, Chronic, BCR-ABL Positive	-0.0337581299457574
DB00909	Zonisamide	DOID:9538	Multiple Myeloma	-0.0349781005955134
DB01380	Cortisone	DOID:299	Adenocarcinoma	-0.0350719471831566
DB00437	Allopurinol	DOID:0060060	Lymphoma, Non-Hodgkin	-0.0365756626194407
DB14322	Coconut Oil	DOID:3172	Adenoma	-0.0366124837771165
DB08633	O-(Chloroacetylcarbamoyl)fumagillol	DOID:2671	Carcinoma, Transitional Cell	-0.0381793302077535
DB00437	Allopurinol	DOID:9119	Leukemia, Myeloid, Acute	-0.0386218183488807
DB00437	Allopurinol	DOID:1037	Leukemia, Lymphoid	-0.0404582825963256
DB01211	Clarithromycin	DOID:9538	Multiple Myeloma	-0.0428552697792326
DB01420	Testosterone Propionate	DOID:299	Adenocarcinoma	-0.0431757252543643
DB01420	Testosterone Propionate	DOID:11612	Polycystic Ovary Syndrome	-0.0438683022500617
DB00134	Methionine	DOID:3070	Glioma	-0.0439381780363326
DB06536	tesaglitazar	DOID:255	Hemangioma	-0.0439806937232663
DB00437	Allopurinol	DOID:2671	Carcinoma, Transitional Cell	-0.0451083840092799
DB06536	tesaglitazar	DOID:3355	Fibrosarcoma	-0.046297810933011
DB04868	4-methyl-N-(3-(4-methylimidazol-1-yl)-5-(trifluoromethyl)phenyl)-3-((4-pyridin-3-ylpyrimidin-2-yl)amino)benzamide	DOID:8552	Leukemia, Myelogenous, Chronic, BCR-ABL Positive	-0.0486369820716237
DB01095	Fluvastatin	DOID:9538	Multiple Myeloma	-0.0494840058757648
DB11467	Thiostrepton	DOID:9538	Multiple Myeloma	-0.0503210676777495
DB06732	beta-Naphthoflavone	DOID:3172	Adenoma	-0.0518034185163976
DB04655	metoprine	DOID:8691	Mycosis Fungoides	-0.0519945910385884
DB12948	3,4-dihydroxybenzohydroxamic acid	DOID:0050902	Medulloblastoma	-0.0526231894082065
DB01080	Vigabatrin	DOID:13515	Tuberous Sclerosis	-0.0540340761078308
DB00815	Sodium Dodecyl Sulfate	DOID:299	Adenocarcinoma	-0.0580303786998928
DB12948	3,4-dihydroxybenzohydroxamic acid	DOID:3070	Glioma	-0.0595664944135836
DB00959	Methylprednisolone	DOID:0060058	Lymphoma	-0.0634836286927238
DB04655	metoprine	DOID:299	Adenocarcinoma	-0.0636871315279661
DB00422	Methylphenidate	DOID:687	Hepatoblastoma	-0.0637040621195273
DB00959	Methylprednisolone	DOID:0060060	Lymphoma, Non-Hodgkin	-0.064194109173394
DB12948	3,4-dihydroxybenzohydroxamic acid	DOID:3071	Gliosarcoma	-0.0642806236936475
DB00959	Methylprednisolone	DOID:8543	Hodgkin Disease	-0.0649229176034178
DB06444	HU 211	DOID:3070	Glioma	-0.0658027385848192
DB01708	Dehydroepiandrosterone	DOID:299	Adenocarcinoma	-0.0660905352558259
DB01708	Dehydroepiandrosterone	DOID:11612	Polycystic Ovary Syndrome	-0.066783112252002
DB00959	Methylprednisolone	DOID:171	Neuroectodermal Tumors	-0.0677379127315656
DB00959	Methylprednisolone	DOID:9538	Multiple Myeloma	-0.0687430624603542
DB01017	Minocycline	DOID:3070	Glioma	-0.0703528904426594
DB01017	Minocycline	DOID:139	Papilloma	-0.0719591391300596
DB00959	Methylprednisolone	DOID:1040	Leukemia, Lymphocytic, Chronic, B-Cell	-0.0725741338981893
DB06809	plerixafor octahydrochloride	DOID:3068	Glioblastoma	-0.0742928887060077
DB00741	Hydrocortisone	DOID:8584	Burkitt Lymphoma	-0.0744634215073705
DB00741	Hydrocortisone	DOID:3247	Rhabdomyosarcoma	-0.0747538186313128
DB00884	Risedronic Acid	DOID:2645	Mesothelioma	-0.0783776690642024
DB00741	Hydrocortisone	DOID:1040	Leukemia, Lymphocytic, Chronic, B-Cell	-0.0792081698603062
DB00904	Ondansetron	DOID:171	Neuroectodermal Tumors	-0.0803234760828606
DB00050	cetrorelix	DOID:9538	Multiple Myeloma	-0.0818187287405467
DB06176	romidepsin	DOID:0060061	Lymphoma, T-Cell, Cutaneous	-0.0839558930841124
DB06769	Bendamustine Hydrochloride	DOID:1037	Leukemia, Lymphoid	-0.0886564203851914
DB13964	Peanut Oil	DOID:3172	Adenoma	-0.0923523666509669
DB00477	Chlorpromazine	DOID:3070	Glioma	-0.0926780483806033
DB06769	Bendamustine Hydrochloride	DOID:1040	Leukemia, Lymphocytic, Chronic, B-Cell	-0.0931538251333133
DB00744	zileuton	DOID:8552	Leukemia, Myelogenous, Chronic, BCR-ABL Positive	-0.0944311592673563
DB06641	perifosine	DOID:3068	Glioblastoma	-0.0945916724429998
DB06176	romidepsin	DOID:2671	Carcinoma, Transitional Cell	-0.098257931784214
DB06448	lonafarnib	DOID:9538	Multiple Myeloma	-0.101937662544147
DB11617	Aclarubicin	DOID:9119	Leukemia, Myeloid, Acute	-0.103252234415554
DB08882	Linagliptin	DOID:5119	Ovarian Cysts	-0.106633140701658
DB12802	picropodophyllin	DOID:9538	Multiple Myeloma	-0.116218155799172
DB06412	Oxymetholone	DOID:9119	Leukemia, Myeloid, Acute	-0.124785120804179
DB06412	Oxymetholone	DOID:9538	Multiple Myeloma	-0.12728791836193
DB00627	Niacin	DOID:9119	Leukemia, Myeloid, Acute	-0.129160620092582
DB00304	Desogestrel	DOID:11612	Polycystic Ovary Syndrome	-0.129972157790112
