# Supplementary material for: DDCM: A Computational Strategy for Drug Repositioning Based on Support-Vector Regression Algorithm
Source: Int J Mol Sci. 2024 May 12;25(10):5267. doi: 10.3390/ijms25105267 (PMC11121335; doi:10.3390/ijms25105267)
Supplement: Supplementary file 1 [file ijms-25-05267-s001.zip › File S4/1_c04.588_CorScore/testicular germ cell cancer_score.csv]

DrugBankID	DrugName	DOID	DiseaseName	score
5.17150631005715e-05	0.000506569734768999
DB01177	Idarubicin	DOID:0060060	Lymphoma, Non-Hodgkin	0.0243142093907945
DB01177	Idarubicin	DOID:0060058	Lymphoma	0.0242660197779438
DB01177	Idarubicin	DOID:9119	Leukemia, Myeloid, Acute	0.0241562581539867
DB05260	gallium nitrate	DOID:0060060	Lymphoma, Non-Hodgkin	0.024058782682272
DB01177	Idarubicin	DOID:9538	Multiple Myeloma	0.0239439110621063
DB00681	Amphotericin B	DOID:3068	Glioblastoma	0.0192757283449597
DB00480	Lenalidomide	DOID:0060060	Lymphoma, Non-Hodgkin	0.0178661235132039
DB00727	Nitroglycerin	DOID:4928	Cholangiocarcinoma	0.0178398965070643
DB00480	Lenalidomide	DOID:707	Lymphoma, B-Cell	0.0176008469069097
DB00480	Lenalidomide	DOID:9538	Multiple Myeloma	0.0174958251847101
DB08901	ponatinib	DOID:8552	Leukemia, Myelogenous, Chronic, BCR-ABL Positive	0.0157797578584515
DB08901	ponatinib	DOID:9119	Leukemia, Myeloid, Acute	0.0155821619844226
DB13014	hypericin	DOID:3068	Glioblastoma	0.013996123759432
DB01254	Dasatinib	DOID:8552	Leukemia, Myelogenous, Chronic, BCR-ABL Positive	0.0135634480780093
DB01073	fludarabine	DOID:9119	Leukemia, Myeloid, Acute	0.0125668339628054
DB01073	fludarabine	DOID:1037	Leukemia, Lymphoid	0.0124439923453993
DB01073	fludarabine	DOID:1040	Leukemia, Lymphocytic, Chronic, B-Cell	0.0121410422135203
DB11752	bryostatin 1	DOID:0060060	Lymphoma, Non-Hodgkin	0.0114130791672898
DB11617	Aclarubicin	DOID:9119	Leukemia, Myeloid, Acute	0.0111111014697918
DB00137	Lutein	DOID:11612	Polycystic Ovary Syndrome	0.0108303247087501
DB11752	bryostatin 1	DOID:1040	Leukemia, Lymphocytic, Chronic, B-Cell	0.0108293361812102
DB11648	afuresertib	DOID:0060060	Lymphoma, Non-Hodgkin	0.0108286769239189
DB00213	Pantoprazole	DOID:9206	Barrett Esophagus	0.0107966386899361
DB11648	afuresertib	DOID:8543	Hodgkin Disease	0.0107941835612631
DB00422	Methylphenidate	DOID:687	Hepatoblastoma	0.0105481510556108
DB06728	aniline	DOID:4235	Sarcoma	0.0104829574968681
DB11648	afuresertib	DOID:9538	Multiple Myeloma	0.0104583785953048
DB08868	Fingolimod Hydrochloride	DOID:8552	Leukemia, Myelogenous, Chronic, BCR-ABL Positive	0.0102994652721171
DB00724	Imiquimod	DOID:255	Hemangioma	0.0100635872470343
DB00724	Imiquimod	DOID:8632	Sarcoma, Kaposi	0.00995281095010777
DB00724	Imiquimod	DOID:2513	Carcinoma, Basal Cell	0.00989462929796628
DB00134	Methionine	DOID:3070	Glioma	0.00972862730090765
DB01373	Calcium	DOID:8552	Leukemia, Myelogenous, Chronic, BCR-ABL Positive	0.00935565423250703
DB01373	Calcium	DOID:0060060	Lymphoma, Non-Hodgkin	0.00931600959533718
DB01394	Colchicine	DOID:9538	Multiple Myeloma	0.00873862739653999
DB00863	Ranitidine	DOID:9206	Barrett Esophagus	0.00867603495567512
DB05088	tetrathiomolybdate	DOID:2645	Mesothelioma	0.0086202603626869
DB01211	Clarithromycin	DOID:9538	Multiple Myeloma	0.00850300429204831
DB06444	HU 211	DOID:3070	Glioma	0.00816033864032117
DB00884	Risedronic Acid	DOID:2645	Mesothelioma	0.00795298285414858
DB01100	Pimozide	DOID:299	Adenocarcinoma	0.00790778664162638
DB00304	Desogestrel	DOID:11612	Polycystic Ovary Syndrome	0.0076737965765019
DB06536	tesaglitazar	DOID:3355	Fibrosarcoma	0.00736676637315622
DB06536	tesaglitazar	DOID:255	Hemangioma	0.00736308382305584
DB00717	Norethindrone	DOID:3172	Adenoma	0.00719164071848052
DB01095	Fluvastatin	DOID:9538	Multiple Myeloma	0.00690985151039675
DB05258	Interferon-alpha	DOID:8552	Leukemia, Myelogenous, Chronic, BCR-ABL Positive	0.00681816712691557
DB01033	Mercaptopurine	DOID:9119	Leukemia, Myeloid, Acute	0.00659789575447359
DB14545	hydrocortisone hemisuccinate	DOID:0060058	Lymphoma	0.00651417073958638
DB01033	Mercaptopurine	DOID:1037	Leukemia, Lymphoid	0.00647505413697405
DB06809	plerixafor octahydrochloride	DOID:3068	Glioblastoma	0.00625780272175262
DB11467	Thiostrepton	DOID:9538	Multiple Myeloma	0.00559103808090239
DB06448	lonafarnib	DOID:9538	Multiple Myeloma	0.00469729771559832
DB13811	oblimersen	DOID:707	Lymphoma, B-Cell	0.0045987227764621
DB00421	Spironolactone	DOID:11612	Polycystic Ovary Syndrome	0.0045498579158382
DB13811	oblimersen	DOID:9538	Multiple Myeloma	0.00449370105428555
DB04815	Clioquinol	DOID:9119	Leukemia, Myeloid, Acute	0.00432285967186338
DB13811	oblimersen	DOID:1040	Leukemia, Lymphocytic, Chronic, B-Cell	0.00428025639688433
DB06179	darinaparsin	DOID:8543	Hodgkin Disease	0.00425464295243108
DB09053	PCI 32765	DOID:1037	Leukemia, Lymphoid	0.00418232191859072
DB06179	darinaparsin	DOID:9538	Multiple Myeloma	0.0039188379867415
DB09053	PCI 32765	DOID:1040	Leukemia, Lymphocytic, Chronic, B-Cell	0.00387937178692643
DB00590	Doxazosin	DOID:127	Choroid Neoplasms	0.0034363603408214
DB00753	Isoflurane	DOID:3172	Adenoma	0.00309221713607549
DB04106	fotemustine	DOID:3068	Glioblastoma	0.00279273688317233
DB06769	Bendamustine Hydrochloride	DOID:1037	Leukemia, Lymphoid	0.00266714883657523
DB00196	Fluconazole	DOID:3068	Glioblastoma	0.00257111776525187
DB00571	Propranolol	DOID:255	Hemangioma	0.00240411023863227
DB06769	Bendamustine Hydrochloride	DOID:1040	Leukemia, Lymphocytic, Chronic, B-Cell	0.00236419870485124
DB04106	fotemustine	DOID:3070	Glioma	0.00234815023236709
DB00448	Lansoprazole	DOID:9206	Barrett Esophagus	0.00225430063038531
DB01357	Mestranol	DOID:3172	Adenoma	0.00211264014102648
DB12802	picropodophyllin	DOID:9538	Multiple Myeloma	0.00202925770948528
DB01080	Vigabatrin	DOID:13515	Tuberous Sclerosis	0.00189681879790395
DB06732	beta-Naphthoflavone	DOID:3172	Adenoma	0.00172937438105763
DB01162	Terazosin	DOID:2671	Carcinoma, Transitional Cell	0.00160106265347548
DB12874	quizartinib	DOID:9119	Leukemia, Myeloid, Acute	0.00136647271543866
DB00806	Pentoxifylline	DOID:0060061	Lymphoma, T-Cell, Cutaneous	0.00117089898823661
DB00877	Sirolimus	DOID:13515	Tuberous Sclerosis	0.0010478417156449
DB08882	Linagliptin	DOID:5119	Ovarian Cysts	0.000995120078501386
DB02709	Resveratrol	DOID:8541	Sezary Syndrome	0.000947752585672366
DB00619	Imatinib Mesylate	DOID:8552	Leukemia, Myelogenous, Chronic, BCR-ABL Positive	0.000942409493127431
DB02546	Vorinostat	DOID:0060061	Lymphoma, T-Cell, Cutaneous	0.000931805450055416
DB06287	temsirolimus	DOID:13515	Tuberous Sclerosis	0.000883231490786477
DB00563	Methotrexate	DOID:0060061	Lymphoma, T-Cell, Cutaneous	0.000877934743342466
DB01229	Paclitaxel	DOID:169	Neuroendocrine Tumors	0.000856697454376524
DB00619	Imatinib Mesylate	DOID:9253	Gastrointestinal Stromal Tumors	0.000851077190642894
DB00630	Alendronate	DOID:4305	Giant Cell Tumor of Bone	0.000834484208033918
DB06825	Triptorelin Pamoate	DOID:127	Choroid Neoplasms	0.000830545628016583
DB00282	Pamidronate	DOID:4305	Giant Cell Tumor of Bone	0.000829133559955618
DB03733	ethylene dichloride	DOID:3172	Adenoma	0.000818520298353885
DB01268	Sunitinib	DOID:169	Neuroendocrine Tumors	0.000798682893700773
DB00313	Valproic Acid	DOID:3068	Glioblastoma	0.000791031218420139
DB01262	Decitabine	DOID:8552	Leukemia, Myelogenous, Chronic, BCR-ABL Positive	0.000788505351513894
DB01229	Paclitaxel	DOID:0060060	Lymphoma, Non-Hodgkin	0.000778026900025512
DB01169	Arsenic Trioxide	DOID:8691	Mycosis Fungoides	0.000776771706091193
DB01590	Everolimus	DOID:13515	Tuberous Sclerosis	0.000769630366430822
DB00675	Tamoxifen	DOID:4359	Melanoma, Amelanotic	0.000762699554376354
DB00302	Tranexamic Acid	DOID:127	Choroid Neoplasms	0.000761790909820146
DB01229	Paclitaxel	DOID:3382	Liposarcoma	0.00076140092681906
DB01234	Dexamethasone	DOID:8552	Leukemia, Myelogenous, Chronic, BCR-ABL Positive	0.00075499868843029
DB00531	Cyclophosphamide	DOID:8552	Leukemia, Myelogenous, Chronic, BCR-ABL Positive	0.000750206010015101
DB01169	Arsenic Trioxide	DOID:0060061	Lymphoma, T-Cell, Cutaneous	0.000743168583670404
DB01206	Lomustine	DOID:8543	Hodgkin Disease	0.000735121671119781
DB01590	Everolimus	DOID:169	Neuroendocrine Tumors	0.000731970691055876
DB00444	Teniposide	DOID:0060060	Lymphoma, Non-Hodgkin	0.000730771244722884
DB02709	Resveratrol	DOID:8552	Leukemia, Myelogenous, Chronic, BCR-ABL Positive	0.000722785686833509
DB09153	Sodium Chloride	DOID:899	Cervical Intraepithelial Neoplasia	0.000721724615813239
DB01206	Lomustine	DOID:0060058	Lymphoma	0.000721425421042155
DB01645	Genistein	DOID:3068	Glioblastoma	0.000719851326198921
DB13424	DDT	DOID:0060060	Lymphoma, Non-Hodgkin	0.000719724364590444
DB01229	Paclitaxel	DOID:3068	Glioblastoma	0.000713434580540155
DB02546	Vorinostat	DOID:8552	Leukemia, Myelogenous, Chronic, BCR-ABL Positive	0.000712866209133937
DB00531	Cyclophosphamide	DOID:0060060	Lymphoma, Non-Hodgkin	0.000710561372648104
DB00624	Testosterone	DOID:0060060	Lymphoma, Non-Hodgkin	0.000707168803846246
DB00220	Nelfinavir	DOID:3382	Liposarcoma	0.000706714433017756
DB01206	Lomustine	DOID:3068	Glioblastoma	0.000705022714390274
DB01005	Hydroxyurea	DOID:8552	Leukemia, Myelogenous, Chronic, BCR-ABL Positive	0.000703867065982964
DB06287	temsirolimus	DOID:3068	Glioblastoma	0.000702308941588929
DB01262	Decitabine	DOID:0060058	Lymphoma	0.000700671101620363
DB11529	Melengestrol Acetate	DOID:299	Adenocarcinoma	0.000698949151463872
DB00313	Valproic Acid	DOID:9119	Leukemia, Myeloid, Acute	0.000697672300933093
DB00444	Teniposide	DOID:8543	Hodgkin Disease	0.000696277882021311
DB00262	Carmustine	DOID:8691	Mycosis Fungoides	0.000693695846647328
DB00399	Zoledronic Acid	DOID:4305	Giant Cell Tumor of Bone	0.000686278020914114
DB02709	Resveratrol	DOID:0060060	Lymphoma, Non-Hodgkin	0.000683141049593048
DB00531	Cyclophosphamide	DOID:8543	Hodgkin Disease	0.000676068009909573
DB00188	Bortezomib	DOID:4051	Rhabdomyosarcoma, Alveolar	0.000668364074839776
DB01268	Sunitinib	DOID:9253	Gastrointestinal Stromal Tumors	0.000668324673928354
DB01234	Dexamethasone	DOID:0060058	Lymphoma	0.000667164438322014
DB00444	Teniposide	DOID:3068	Glioblastoma	0.00066617892532758
DB00531	Cyclophosphamide	DOID:0060058	Lymphoma	0.000662371760015072
DB00855	Aminolevulinic Acid	DOID:8691	Mycosis Fungoides	0.000653424174581667
DB00675	Tamoxifen	DOID:1192	Nerve Sheath Neoplasms	0.000652529395341271
DB06825	Triptorelin Pamoate	DOID:299	Adenocarcinoma	0.000652235809159038
DB00143	Glutathione	DOID:11612	Polycystic Ovary Syndrome	0.000651683905509208
DB01234	Dexamethasone	DOID:3068	Glioblastoma	0.000650761731581627
DB00925	Phenoxybenzamine	DOID:127	Choroid Neoplasms	0.000642706025602317
DB00624	Testosterone	DOID:3068	Glioblastoma	0.000642576484326194
DB00305	Mitomycin	DOID:3068	Glioblastoma	0.000639063886872763
DB00309	Vindesine	DOID:8552	Leukemia, Myelogenous, Chronic, BCR-ABL Positive	0.000634850956249709
DB01698	Rutin	DOID:9538	Multiple Myeloma	0.000633658956993381
DB00720	Clodronic Acid	DOID:9538	Multiple Myeloma	0.000633616602669666
DB00313	Valproic Acid	DOID:3247	Rhabdomyosarcoma	0.000632496723739022
DB00806	Pentoxifylline	DOID:1037	Leukemia, Lymphoid	0.000631522255924525
DB00531	Cyclophosphamide	DOID:0050902	Medulloblastoma	0.000620593136722051
DB01229	Paclitaxel	DOID:9119	Leukemia, Myeloid, Acute	0.000620075663162049
DB00563	Methotrexate	DOID:0060060	Lymphoma, Non-Hodgkin	0.000619350865401295
DB02709	Resveratrol	DOID:3068	Glioblastoma	0.000618548730150268
DB01645	Genistein	DOID:127	Choroid Neoplasms	0.000610197949151762
DB01181	Ifosfamide	DOID:0060060	Lymphoma, Non-Hodgkin	0.000608531598945859
DB06510	muraglitazar	DOID:3382	Liposarcoma	0.000598654530977223
DB00641	Simvastatin	DOID:707	Lymphoma, B-Cell	0.00059681252673474
DB00877	Sirolimus	DOID:2645	Mesothelioma	0.000596386597735614
DB00309	Vindesine	DOID:0060060	Lymphoma, Non-Hodgkin	0.000595206318958609
DB05109	Trabectedin	DOID:4235	Sarcoma	0.000591173003363947
DB01248	Docetaxel	DOID:9119	Leukemia, Myeloid, Acute	0.000590967104013433
DB01262	Decitabine	DOID:9119	Leukemia, Myeloid, Acute	0.000590909477511668
DB00563	Methotrexate	DOID:8543	Hodgkin Disease	0.00058485750277165
DB01042	Melphalan	DOID:0060060	Lymphoma, Non-Hodgkin	0.000583780958820194
DB02546	Vorinostat	DOID:0050902	Medulloblastoma	0.000583253335879689
DB02546	Vorinostat	DOID:3246	Rhabdomyosarcoma, Embryonal	0.000580034657080701
DB01181	Ifosfamide	DOID:8543	Hodgkin Disease	0.000574038236292011
DB00563	Methotrexate	DOID:0060058	Lymphoma	0.000571161252468115
DB11672	Curcumin	DOID:0060058	Lymphoma	0.000570386867720566
DB00641	Simvastatin	DOID:11612	Polycystic Ovary Syndrome	0.000567979974133074
DB00619	Imatinib Mesylate	DOID:2645	Mesothelioma	0.000567639967988835
DB00783	Estradiol	DOID:0050902	Medulloblastoma	0.000566179660501263
DB01206	Lomustine	DOID:3069	Astrocytoma	0.000566037703372808
DB00541	Vincristine	DOID:8691	Mycosis Fungoides	0.000564663398719993
DB00313	Valproic Acid	DOID:11612	Polycystic Ovary Syndrome	0.000561514378947163
DB00877	Sirolimus	DOID:9538	Multiple Myeloma	0.000561213157134225
DB06774	Capsaicin	DOID:3068	Glioblastoma	0.000561174148387326
DB00309	Vindesine	DOID:8543	Hodgkin Disease	0.000560712956306662
DB01181	Ifosfamide	DOID:0060058	Lymphoma	0.000560341986104022
DB00958	Carboplatin	DOID:169	Neuroendocrine Tumors	0.000558775087581119
DB01234	Dexamethasone	DOID:9119	Leukemia, Myeloid, Acute	0.000557402814204714
DB00242	Cladribine	DOID:0060061	Lymphoma, T-Cell, Cutaneous	0.000555208857861476
DB11672	Curcumin	DOID:3068	Glioblastoma	0.000553984161102332
DB00531	Cyclophosphamide	DOID:9119	Leukemia, Myeloid, Acute	0.000552610135795354
DB01042	Melphalan	DOID:8543	Hodgkin Disease	0.000549287596113722
DB00309	Vindesine	DOID:0060058	Lymphoma	0.000547016706187424
DB01206	Lomustine	DOID:3181	Oligodendroglioma	0.000546104500797789
DB00531	Cyclophosphamide	DOID:3308	Carcinoma, Embryonal	0.000545020102973163
DB00307	Bexarotene	DOID:0060061	Lymphoma, T-Cell, Cutaneous	0.000539939652956815
DB00282	Pamidronate	DOID:9538	Multiple Myeloma	0.00053973111801872
DB00197	Troglitazone	DOID:3382	Liposarcoma	0.000534025059372082
DB00938	Salmeterol Xinafoate	DOID:4310	Smooth Muscle Tumor	0.000532549311334838
DB03843	Formaldehyde	DOID:127	Choroid Neoplasms	0.000532548653105201
DB00309	Vindesine	DOID:3068	Glioblastoma	0.000530613999562333
DB00563	Methotrexate	DOID:0050902	Medulloblastoma	0.000529382629278484
DB01234	Dexamethasone	DOID:8584	Burkitt Lymphoma	0.000529160139579902
DB00675	Tamoxifen	DOID:127	Choroid Neoplasms	0.000525847206800599
DB01262	Decitabine	DOID:3247	Rhabdomyosarcoma	0.000525733900183621
DB02709	Resveratrol	DOID:9119	Leukemia, Myeloid, Acute	0.00052518981270294
DB00531	Cyclophosphamide	DOID:8584	Burkitt Lymphoma	0.000524367461203405
DB01169	Arsenic Trioxide	DOID:8552	Leukemia, Myelogenous, Chronic, BCR-ABL Positive	0.000524229342873687
DB00437	Allopurinol	DOID:8552	Leukemia, Myelogenous, Chronic, BCR-ABL Positive	0.000520242909168021
DB01042	Melphalan	DOID:3068	Glioblastoma	0.000519188639322791
DB00997	Doxorubicin	DOID:0060060	Lymphoma, Non-Hodgkin	0.000518462774166588
DB01065	Melatonin	DOID:299	Adenocarcinoma	0.000515996580276038
DB02709	Resveratrol	DOID:3007	Carcinoma, Ductal	0.000510829558169527
DB01005	Hydroxyurea	DOID:9119	Leukemia, Myeloid, Acute	0.000506271191911127
DB09153	Sodium Chloride	DOID:299	Adenocarcinoma	0.000503696270702928
DB00313	Valproic Acid	DOID:299	Adenocarcinoma	0.000503068022295159
DB00526	Oxaliplatin	DOID:299	Adenocarcinoma	0.000500461663590189
DB00290	Bleomycin	DOID:0060060	Lymphoma, Non-Hodgkin	0.000497480989862379
DB01229	Paclitaxel	DOID:1037	Leukemia, Lymphoid	0.000497234045639087
DB01042	Melphalan	DOID:0050902	Medulloblastoma	0.000493812722753144
DB00603	Medroxyprogesterone Acetate	DOID:3319	Lymphangioleiomyomatosis	0.000490491080300996
DB05076	Fenretinide	DOID:3068	Glioblastoma	0.000488769354996891
DB01229	Paclitaxel	DOID:2994	Neoplasms, Germ Cell and Embryonal	0.00048781117700311
DB00531	Cyclophosphamide	DOID:3247	Rhabdomyosarcoma	0.000487434558628068
DB00188	Bortezomib	DOID:8552	Leukemia, Myelogenous, Chronic, BCR-ABL Positive	0.000485953091556688
DB00945	Aspirin	DOID:3068	Glioblastoma	0.000484939477328498
DB01593	Zinc	DOID:11612	Polycystic Ovary Syndrome	0.00048438893429603
DB00997	Doxorubicin	DOID:8543	Hodgkin Disease	0.000483969411409267
DB01065	Melatonin	DOID:3172	Adenoma	0.000483790529903131
DB00317	Gefitinib	DOID:3068	Glioblastoma	0.000483255705955503
DB00783	Estradiol	DOID:127	Choroid Neoplasms	0.000481902200033772
DB00437	Allopurinol	DOID:0060060	Lymphoma, Non-Hodgkin	0.000480598271918651
DB00917	Dinoprostone	DOID:4235	Sarcoma	0.000471780862885044
DB00997	Doxorubicin	DOID:0060058	Lymphoma	0.000470273161239041
DB01229	Paclitaxel	DOID:4235	Sarcoma	0.000468989855361505
DB00650	Leucovorin	DOID:0060060	Lymphoma, Non-Hodgkin	0.000468040763886733
DB00290	Bleomycin	DOID:8543	Hodgkin Disease	0.000462987627245974
DB11094	Vitamin D	DOID:0060058	Lymphoma	0.000462625205671445
DB00563	Methotrexate	DOID:9119	Leukemia, Myeloid, Acute	0.000461399628536611
DB01168	Procarbazine	DOID:0060060	Lymphoma, Non-Hodgkin	0.000459663481810596
DB09110	Mesna	DOID:0060060	Lymphoma, Non-Hodgkin	0.000457856864099016
DB01065	Melatonin	DOID:4928	Cholangiocarcinoma	0.000455993611236242
DB00997	Doxorubicin	DOID:3068	Glioblastoma	0.000453870454579701
DB00313	Valproic Acid	DOID:1618	Fibroadenoma	0.00045228902598071
DB01181	Ifosfamide	DOID:9119	Leukemia, Myeloid, Acute	0.000450580361924994
DB08059	Wortmannin	DOID:299	Adenocarcinoma	0.000450440467722161
DB00290	Bleomycin	DOID:0060058	Lymphoma	0.000449291377094345
DB00982	Isotretinoin	DOID:0060058	Lymphoma	0.000448953306355858
DB00531	Cyclophosphamide	DOID:707	Lymphoma, B-Cell	0.00044528476635977
DB11672	Curcumin	DOID:127	Choroid Neoplasms	0.000444330783994666
DB01229	Paclitaxel	DOID:2645	Mesothelioma	0.000442902012059791
DB01248	Docetaxel	DOID:4235	Sarcoma	0.000439881296395798
DB11716	Misonidazole	DOID:299	Adenocarcinoma	0.00043859963804505
DB00772	Malathion	DOID:0060060	Lymphoma, Non-Hodgkin	0.000433611849711439
DB00650	Leucovorin	DOID:8543	Hodgkin Disease	0.000433547401230026
DB00563	Methotrexate	DOID:8584	Burkitt Lymphoma	0.000433156953701356
DB00783	Estradiol	DOID:3247	Rhabdomyosarcoma	0.000433021082340971
DB00399	Zoledronic Acid	DOID:2645	Mesothelioma	0.00043204901971902
DB01645	Genistein	DOID:299	Adenocarcinoma	0.000431888130256851
DB06287	temsirolimus	DOID:2645	Mesothelioma	0.000431776373097046
DB00531	Cyclophosphamide	DOID:1037	Leukemia, Lymphoid	0.000429768518425548
DB00313	Valproic Acid	DOID:255	Hemangioma	0.000429065680652594
DB00829	Diazepam	DOID:3068	Glioblastoma	0.000427810392868764
DB01229	Paclitaxel	DOID:299	Adenocarcinoma	0.00042547138445456
DB01168	Procarbazine	DOID:8543	Hodgkin Disease	0.000425170119136417
DB01167	Itraconazole	DOID:9538	Multiple Myeloma	0.000424789500880511
DB00563	Methotrexate	DOID:4844	Ependymoma	0.000423721228792555
DB01181	Ifosfamide	DOID:8584	Burkitt Lymphoma	0.000422337687315503
DB01169	Arsenic Trioxide	DOID:3068	Glioblastoma	0.000419992386253063
DB00650	Leucovorin	DOID:0060058	Lymphoma	0.000419851151058441
DB00608	Chloroquine	DOID:3068	Glioblastoma	0.00041844944863814
DB02709	Resveratrol	DOID:707	Lymphoma, B-Cell	0.000417864443193609
DB00859	Penicillamine	DOID:2645	Mesothelioma	0.000416069443941262
DB00958	Carboplatin	DOID:3068	Glioblastoma	0.000415512213753159
DB00544	Fluorouracil	DOID:687	Hepatoblastoma	0.000415067288542651
DB14085	Cadmium	DOID:0060060	Lymphoma, Non-Hodgkin	0.000414617413064753
DB00624	Testosterone	DOID:11612	Polycystic Ovary Syndrome	0.000413059644858103
DB01168	Procarbazine	DOID:0060058	Lymphoma	0.000411473869004015
DB00917	Dinoprostone	DOID:9538	Multiple Myeloma	0.000410519578905115
DB01593	Zinc	DOID:9538	Multiple Myeloma	0.000408199764806742
DB02546	Vorinostat	DOID:707	Lymphoma, B-Cell	0.000407944965528205
DB01229	Paclitaxel	DOID:9538	Multiple Myeloma	0.000407728571293202
DB00544	Fluorouracil	DOID:4235	Sarcoma	0.000402918463246164
DB02709	Resveratrol	DOID:1037	Leukemia, Lymphoid	0.000402348195080364
DB00531	Cyclophosphamide	DOID:4235	Sarcoma	0.000401524328228734
DB00531	Cyclophosphamide	DOID:171	Neuroectodermal Tumors	0.000400676355714528
DB00603	Medroxyprogesterone Acetate	DOID:9119	Leukemia, Myeloid, Acute	0.000400662585719911
DB00860	Prednisolone	DOID:8552	Leukemia, Myelogenous, Chronic, BCR-ABL Positive	0.000399204332424572
DB00188	Bortezomib	DOID:0060058	Lymphoma	0.000398118841634347
DB01143	Amifostine	DOID:0060060	Lymphoma, Non-Hodgkin	0.000397939997307721
DB01042	Melphalan	DOID:8584	Burkitt Lymphoma	0.000397587047201385
DB00399	Zoledronic Acid	DOID:9538	Multiple Myeloma	0.000396875578947601
DB01248	Docetaxel	DOID:299	Adenocarcinoma	0.000396362825309053
DB00563	Methotrexate	DOID:3247	Rhabdomyosarcoma	0.000396224051198239
DB01169	Arsenic Trioxide	DOID:0050902	Medulloblastoma	0.000394616469671398
DB02169	Okadaic Acid	DOID:3068	Glioblastoma	0.000393734802713179
DB00619	Imatinib Mesylate	DOID:3070	Glioma	0.000393585885878426
DB00197	Troglitazone	DOID:9119	Leukemia, Myeloid, Acute	0.000392699795449617
DB04216	Quercetin	DOID:3068	Glioblastoma	0.000391697482374912
DB00958	Carboplatin	DOID:0050902	Medulloblastoma	0.000390136297096664
DB02709	Resveratrol	DOID:11612	Polycystic Ovary Syndrome	0.000389031890525858
DB00603	Medroxyprogesterone Acetate	DOID:3007	Carcinoma, Ductal	0.000386302331155939
DB01181	Ifosfamide	DOID:3247	Rhabdomyosarcoma	0.000385404784721375
DB00842	Oxazepam	DOID:687	Hepatoblastoma	0.000384450088601869
DB01005	Hydroxyurea	DOID:1037	Leukemia, Lymphoid	0.00038342957458398
DB08398	2-amino-1-methyl-6-phenylimidazo(4,5-b)pyridine	DOID:0060058	Lymphoma	0.000382549735768399
DB15588	ursolic acid	DOID:139	Papilloma	0.000382427142957135
DB00888	Mechlorethamine	DOID:8543	Hodgkin Disease	0.000381960130496765
DB02994	Cacodylic Acid	DOID:0060058	Lymphoma	0.000381780816300996
DB00188	Bortezomib	DOID:3068	Glioblastoma	0.000381716134964542
DB00322	Floxuridine	DOID:299	Adenocarcinoma	0.000380012784823759
DB01248	Docetaxel	DOID:9538	Multiple Myeloma	0.000378620012288914
DB01262	Decitabine	DOID:9538	Multiple Myeloma	0.000378562385627694
DB00650	Leucovorin	DOID:0050902	Medulloblastoma	0.000378072527870086
DB12418	Saccharin	DOID:299	Adenocarcinoma	0.00037507629541207
DB04630	Aldosterone	DOID:3172	Adenoma	0.000371006850591519
DB00136	Calcitriol	DOID:0060060	Lymphoma, Non-Hodgkin	0.000369883838484518
DB01168	Procarbazine	DOID:0050902	Medulloblastoma	0.000369695245763487
DB00531	Cyclophosphamide	DOID:4236	Carcinosarcoma	0.000369140129119342
DB00262	Carmustine	DOID:8543	Hodgkin Disease	0.000367015483440673
DB00554	Piroxicam	DOID:2645	Mesothelioma	0.000363595168640206
DB00783	Estradiol	DOID:11612	Polycystic Ovary Syndrome	0.0003620387376268
DB01042	Melphalan	DOID:3247	Rhabdomyosarcoma	0.000360654144675841
DB00997	Doxorubicin	DOID:9119	Leukemia, Myeloid, Acute	0.000360511537290052
DB00928	Azacitidine	DOID:285	Leukemia, Hairy Cell	0.000359677150867597
DB00860	Prednisolone	DOID:0060060	Lymphoma, Non-Hodgkin	0.000359559695208954
DB00544	Fluorouracil	DOID:299	Adenocarcinoma	0.000359399992028912
DB01083	Orlistat	DOID:11612	Polycystic Ovary Syndrome	0.000358635879562001
DB00398	Sorafenib	DOID:8552	Leukemia, Myelogenous, Chronic, BCR-ABL Positive	0.000358244864076622
DB00531	Cyclophosphamide	DOID:299	Adenocarcinoma	0.000358005857171743
DB00188	Bortezomib	DOID:0050902	Medulloblastoma	0.000356340218290728
DB00624	Testosterone	DOID:299	Adenocarcinoma	0.000354613288461673
DB03843	Formaldehyde	DOID:299	Adenocarcinoma	0.000354238834238128
DB00563	Methotrexate	DOID:707	Lymphoma, B-Cell	0.000354074259150237
DB00262	Carmustine	DOID:0060058	Lymphoma	0.000353319233307196
DB00188	Bortezomib	DOID:3246	Rhabdomyosarcoma, Embryonal	0.000353121539669375
DB00641	Simvastatin	DOID:3070	Glioma	0.00035291016303182
DB11094	Vitamin D	DOID:9119	Leukemia, Myeloid, Acute	0.000352863581603439
DB00291	Chlorambucil	DOID:0060060	Lymphoma, Non-Hodgkin	0.00035263257188861
DB01008	Busulfan	DOID:8552	Leukemia, Myelogenous, Chronic, BCR-ABL Positive	0.000351582113103486
DB00305	Mitomycin	DOID:299	Adenocarcinoma	0.000351100690776511
DB00563	Methotrexate	DOID:5241	Hemangioblastoma	0.000348386336398164
DB00877	Sirolimus	DOID:1040	Leukemia, Lymphocytic, Chronic, B-Cell	0.000347768499903671
DB00675	Tamoxifen	DOID:299	Adenocarcinoma	0.000347537387967776
DB01234	Dexamethasone	DOID:9538	Multiple Myeloma	0.000345055722579949
DB01356	Lithium	DOID:255	Hemangioma	0.000343677270510599
DB00675	Tamoxifen	DOID:5119	Ovarian Cysts	0.000343519709454286
DB01181	Ifosfamide	DOID:707	Lymphoma, B-Cell	0.00034325499264101
DB11152	Trichloroacetic Acid	DOID:3172	Adenoma	0.000342699117573479
DB07706	2-hydroxyestradiol	DOID:299	Adenocarcinoma	0.000342267430582034
DB00755	Tretinoin	DOID:8552	Leukemia, Myelogenous, Chronic, BCR-ABL Positive	0.000341815003584127
DB01262	Decitabine	DOID:769	Neuroblastoma	0.000341394394904991
DB00531	Cyclophosphamide	DOID:9538	Multiple Myeloma	0.000340263044244419
DB00563	Methotrexate	DOID:1037	Leukemia, Lymphoid	0.000338558011190425
DB00262	Carmustine	DOID:3068	Glioblastoma	0.000336916526740031
DB04930	Permethrin	DOID:9538	Multiple Myeloma	0.00033639272870181
DB01151	Desipramine	DOID:299	Adenocarcinoma	0.000335444774669123
DB00541	Vincristine	DOID:4359	Melanoma, Amelanotic	0.000335083049435773
DB11663	2-(1H-indazol-4-yl)-6-(4-methanesulfonylpiperazin-1-ylmethyl)-4-morpholin-4-ylthieno(3,2-d)pyrimidine	DOID:0060058	Lymphoma	0.000334641750458746
DB04572	Thiotepa	DOID:8552	Leukemia, Myelogenous, Chronic, BCR-ABL Positive	0.000332988081621298
DB00997	Doxorubicin	DOID:8584	Burkitt Lymphoma	0.00033226886255888
DB00290	Bleomycin	DOID:3308	Carcinoma, Embryonal	0.000331939720195433
DB11663	2-(1H-indazol-4-yl)-6-(4-methanesulfonylpiperazin-1-ylmethyl)-4-morpholin-4-ylthieno(3,2-d)pyrimidine	DOID:9253	Gastrointestinal Stromal Tumors	0.000331143698002244
DB01234	Dexamethasone	DOID:3172	Adenoma	0.000330592485163093
DB02709	Resveratrol	DOID:299	Adenocarcinoma	0.000330585534137865
DB00675	Tamoxifen	DOID:9538	Multiple Myeloma	0.000329794574740387
DB00126	Ascorbic Acid	DOID:1037	Leukemia, Lymphoid	0.00032675950506275
DB01169	Arsenic Trioxide	DOID:9119	Leukemia, Myeloid, Acute	0.000326633468673869
DB00531	Cyclophosphamide	DOID:715	Leukemia, T-Cell	0.000326009195851044
DB00608	Chloroquine	DOID:9119	Leukemia, Myeloid, Acute	0.000325090531193421
DB00860	Prednisolone	DOID:8543	Hodgkin Disease	0.000325066332327982
DB00437	Allopurinol	DOID:9119	Leukemia, Myeloid, Acute	0.000322647035053523
DB00958	Carboplatin	DOID:9119	Leukemia, Myeloid, Acute	0.00032215329638091
DB03843	Formaldehyde	DOID:3172	Adenoma	0.000322032783857699
DB04930	Permethrin	DOID:3172	Adenoma	0.000321929491278876
DB01181	Ifosfamide	DOID:3192	Neurilemmoma	0.0003218991569279
DB00136	Calcitriol	DOID:0060058	Lymphoma	0.000321694225451806
DB02546	Vorinostat	DOID:299	Adenocarcinoma	0.000320666056400657
DB02709	Resveratrol	DOID:8864	Leukemia, Monocytic, Acute	0.000320134878727422
DB01042	Melphalan	DOID:707	Lymphoma, B-Cell	0.000318504352355918
DB01181	Ifosfamide	DOID:2994	Neoplasms, Germ Cell and Embryonal	0.000318315875926371
DB00554	Piroxicam	DOID:3172	Adenoma	0.000313958490693931
DB00126	Ascorbic Acid	DOID:11612	Polycystic Ovary Syndrome	0.000313443200468137
DB02709	Resveratrol	DOID:9538	Multiple Myeloma	0.000312842720916333
DB00541	Vincristine	DOID:8552	Leukemia, Myelogenous, Chronic, BCR-ABL Positive	0.000312121035492273
DB01008	Busulfan	DOID:0060060	Lymphoma, Non-Hodgkin	0.00031193747573424
DB01005	Hydroxyurea	DOID:299	Adenocarcinoma	0.000311666913354989
DB00262	Carmustine	DOID:0050902	Medulloblastoma	0.000311540610167386
DB00531	Cyclophosphamide	DOID:3347	Neoplasms, Bone Tissue	0.000310922553063307
DB00563	Methotrexate	DOID:4235	Sarcoma	0.000310313820844675
DB11672	Curcumin	DOID:4235	Sarcoma	0.000309539436266852
DB00563	Methotrexate	DOID:171	Neuroectodermal Tumors	0.000309465848420369
DB00993	Azathioprine	DOID:0060060	Lymphoma, Non-Hodgkin	0.000305850627828562
DB00291	Chlorambucil	DOID:0060058	Lymphoma	0.000304442959248833
DB00783	Estradiol	DOID:299	Adenocarcinoma	0.00030359238110869
DB00531	Cyclophosphamide	DOID:769	Neuroblastoma	0.000303095053371642
DB03496	alvocidib	DOID:9119	Leukemia, Myeloid, Acute	0.000303050711658951
DB12429	2-(2-chloro-4-iodophenylamino)-N-cyclopropylmethoxy-3,4-difluorobenzamide	DOID:9119	Leukemia, Myeloid, Acute	0.000302931935240223
DB00398	Sorafenib	DOID:3382	Liposarcoma	0.000301974253605312
DB00783	Estradiol	DOID:5119	Ovarian Cysts	0.000299574702606635
DB01181	Ifosfamide	DOID:4235	Sarcoma	0.000299494554538286
DB02709	Resveratrol	DOID:715	Leukemia, T-Cell	0.000298588872775006
DB01169	Arsenic Trioxide	DOID:8584	Burkitt Lymphoma	0.000298390794022411
DB02709	Resveratrol	DOID:3172	Adenoma	0.000298379483697568
DB00635	Prednisone	DOID:0060060	Lymphoma, Non-Hodgkin	0.000296916555980379
DB00842	Oxazepam	DOID:3172	Adenoma	0.000296576741697223
DB00997	Doxorubicin	DOID:3247	Rhabdomyosarcoma	0.000295335959884622
DB04572	Thiotepa	DOID:0060060	Lymphoma, Non-Hodgkin	0.000293343444344172
DB00220	Nelfinavir	DOID:3962	Adenocarcinoma, Follicular	0.000293002672763608
DB01234	Dexamethasone	DOID:3355	Fibrosarcoma	0.000292478744104928
DB00188	Bortezomib	DOID:9119	Leukemia, Myeloid, Acute	0.000288357217433753
DB00309	Vindesine	DOID:4235	Sarcoma	0.00028616927448556
DB11672	Curcumin	DOID:2645	Mesothelioma	0.000283451592701848
DB00661	Verapamil	DOID:687	Hepatoblastoma	0.000283107887883547
DB00650	Leucovorin	DOID:8584	Burkitt Lymphoma	0.000281846852246191
DB01008	Busulfan	DOID:8543	Hodgkin Disease	0.00027744411315833
DB11094	Vitamin D	DOID:2512	Basal Cell Nevus Syndrome	0.000274104924491118
DB11616	pirarubicin	DOID:9119	Leukemia, Myeloid, Acute	0.000273888214386146
DB00927	Famotidine	DOID:3172	Adenoma	0.00027370017031386
DB00541	Vincristine	DOID:0060060	Lymphoma, Non-Hodgkin	0.000272476398320174
DB00441	gemcitabine	DOID:0060060	Lymphoma, Non-Hodgkin	0.000272463263957049
DB00523	Alitretinoin	DOID:9119	Leukemia, Myeloid, Acute	0.000271911019722763
DB09110	Mesna	DOID:8584	Burkitt Lymphoma	0.000271662952456076
DB01593	Zinc	DOID:3070	Glioma	0.000269319123151172
DB01229	Paclitaxel	DOID:3070	Glioma	0.000268847929682485
DB00398	Sorafenib	DOID:9253	Gastrointestinal Stromal Tumors	0.000266912561583203
DB00563	Methotrexate	DOID:299	Adenocarcinoma	0.000266795349877917
DB08865	Crizotinib	DOID:3068	Glioblastoma	0.000264242172138216
DB01168	Procarbazine	DOID:4844	Ependymoma	0.000264033845250982
DB00635	Prednisone	DOID:8543	Hodgkin Disease	0.000262423193358534
DB04960	tipifarnib	DOID:9538	Multiple Myeloma	0.000262153616095799
DB09054	idelalisib	DOID:0060058	Lymphoma	0.000262120088231841
DB01206	Lomustine	DOID:3070	Glioma	0.000260436063578942
DB04572	Thiotepa	DOID:8543	Hodgkin Disease	0.000258850081716775
DB00993	Azathioprine	DOID:0060058	Lymphoma	0.000257661015045567
DB00197	Troglitazone	DOID:11612	Polycystic Ovary Syndrome	0.000256541873557141
DB00482	Celecoxib	DOID:299	Adenocarcinoma	0.000256440875392753
DB01168	Procarbazine	DOID:3069	Astrocytoma	0.00025608615132997
DB01181	Ifosfamide	DOID:299	Adenocarcinoma	0.000255976083536861
DB06774	Capsaicin	DOID:9538	Multiple Myeloma	0.000255468138880081
DB00928	Azacitidine	DOID:9119	Leukemia, Myeloid, Acute	0.000253741837512254
DB01229	Paclitaxel	DOID:4552	Carcinoma, Large Cell	0.000253270110131652
DB00997	Doxorubicin	DOID:707	Lymphoma, B-Cell	0.000253186167736534
DB00255	Diethylstilbestrol	DOID:0060058	Lymphoma	0.000251724204114593
DB00328	Indomethacin	DOID:8552	Leukemia, Myelogenous, Chronic, BCR-ABL Positive	0.000251226979891881
DB00603	Medroxyprogesterone Acetate	DOID:4235	Sarcoma	0.000249576777914427
DB00563	Methotrexate	DOID:9538	Multiple Myeloma	0.000249052536764076
DB11672	Curcumin	DOID:9538	Multiple Myeloma	0.000248278152039231
DB04572	Thiotepa	DOID:0060058	Lymphoma	0.000245153831468113
DB00242	Cladribine	DOID:285	Leukemia, Hairy Cell	0.000244609056323118
DB00309	Vindesine	DOID:299	Adenocarcinoma	0.000242650803463083
DB07232	veliparib	DOID:299	Adenocarcinoma	0.00024013939989896
DB01248	Docetaxel	DOID:3070	Glioma	0.000239739370806539
DB00482	Celecoxib	DOID:9538	Multiple Myeloma	0.000238698062427238
DB00541	Vincristine	DOID:8543	Hodgkin Disease	0.000237983035468041
DB00441	gemcitabine	DOID:8543	Hodgkin Disease	0.000237969901060868
DB13950	Win 55212-2	DOID:3070	Glioma	0.000237833402154579
DB00997	Doxorubicin	DOID:1037	Leukemia, Lymphoid	0.000237669919809362
DB00755	Tretinoin	DOID:3068	Glioblastoma	0.000237578046981017
DB01168	Procarbazine	DOID:3181	Oligodendroglioma	0.000236152948799645
DB09110	Mesna	DOID:3247	Rhabdomyosarcoma	0.000234730049936299
DB00851	Dacarbazine	DOID:4359	Melanoma, Amelanotic	0.00023433647907453
DB11672	Curcumin	DOID:3172	Adenoma	0.000233814914732648
DB04743	nimesulide	DOID:299	Adenocarcinoma	0.000233623568572592
DB00925	Phenoxybenzamine	DOID:1040	Leukemia, Lymphocytic, Chronic, B-Cell	0.000233208736245506
DB01042	Melphalan	DOID:299	Adenocarcinoma	0.000231225443312165
DB00564	Carbamazepine	DOID:0060058	Lymphoma	0.000230580151076602
DB06510	muraglitazar	DOID:3172	Adenoma	0.000230518938314534
DB12116	epigallocatechin gallate	DOID:3172	Adenoma	0.000230203825038603
DB00398	Sorafenib	DOID:0050902	Medulloblastoma	0.000228631990903864
DB12257	Platinum	DOID:769	Neuroblastoma	0.000226900453475952
DB01229	Paclitaxel	DOID:2671	Carcinoma, Transitional Cell	0.000225799675766606
DB05424	Canertinib	DOID:3068	Glioblastoma	0.000225522956319333
DB00309	Vindesine	DOID:9538	Multiple Myeloma	0.000224907990385213
DB00541	Vincristine	DOID:0060058	Lymphoma	0.000224286785458131
DB00188	Bortezomib	DOID:3247	Rhabdomyosarcoma	0.000223181640134155
DB01008	Busulfan	DOID:0050902	Medulloblastoma	0.000221969239808854
DB05076	Fenretinide	DOID:2645	Mesothelioma	0.000218236786619889
DB00945	Aspirin	DOID:2645	Mesothelioma	0.000214406908875224
DB01042	Melphalan	DOID:9538	Multiple Myeloma	0.000213482630223414
DB00317	Gefitinib	DOID:2645	Mesothelioma	0.000212723137227781
DB00755	Tretinoin	DOID:0050902	Medulloblastoma	0.000212202130545928
DB00136	Calcitriol	DOID:9119	Leukemia, Myeloid, Acute	0.000211932601601182
DB00997	Doxorubicin	DOID:4235	Sarcoma	0.000209425729570749
DB00636	Clofibrate	DOID:127	Choroid Neoplasms	0.000208658524189191
DB00290	Bleomycin	DOID:2994	Neoplasms, Germ Cell and Embryonal	0.000207265266908367
DB00563	Methotrexate	DOID:4928	Cholangiocarcinoma	0.000206792380782498
DB01234	Dexamethasone	DOID:3070	Glioma	0.000206175080871699
DB00603	Medroxyprogesterone Acetate	DOID:299	Adenocarcinoma	0.000206058306938732
DB00262	Carmustine	DOID:4844	Ependymoma	0.000205879209411756
DB00276	Amsacrine	DOID:9119	Leukemia, Myeloid, Acute	0.00020535496103055
DB01169	Arsenic Trioxide	DOID:1037	Leukemia, Lymphoid	0.000203791851305061
DB04572	Thiotepa	DOID:0050902	Medulloblastoma	0.000203375208332799
DB00544	Fluorouracil	DOID:3070	Glioma	0.000202776537352815
DB00860	Prednisolone	DOID:9119	Leukemia, Myeloid, Acute	0.000201608458285122
DB00482	Celecoxib	DOID:769	Neuroblastoma	0.000201530071590432
DB00531	Cyclophosphamide	DOID:3070	Glioma	0.000201382402737175
DB01181	Ifosfamide	DOID:769	Neuroblastoma	0.000201065279608779
DB05076	Fenretinide	DOID:299	Adenocarcinoma	0.000200806158969833
DB00437	Allopurinol	DOID:1037	Leukemia, Lymphoid	0.000199805417515962
DB00262	Carmustine	DOID:3069	Astrocytoma	0.000197931515679177
DB00945	Aspirin	DOID:299	Adenocarcinoma	0.000196976281425868
DB01248	Docetaxel	DOID:2671	Carcinoma, Transitional Cell	0.000196691116791629
DB03496	alvocidib	DOID:707	Lymphoma, B-Cell	0.000195725342008317
DB00317	Gefitinib	DOID:299	Adenocarcinoma	0.000195292509654969
DB04690	Camptothecin	DOID:1037	Leukemia, Lymphoid	0.000195207777427984
DB01168	Procarbazine	DOID:707	Lymphoma, B-Cell	0.000194386875460051
DB00357	Aminoglutethimide	DOID:299	Adenocarcinoma	0.000194262043743841
DB10345	Dust	DOID:139	Papilloma	0.000194098895829884
DB09276	Gold Sodium Thiomalate	DOID:3172	Adenoma	0.000192600672872854
DB00675	Tamoxifen	DOID:3070	Glioma	0.000190913933370727
DB00958	Carboplatin	DOID:2994	Neoplasms, Germ Cell and Embryonal	0.000189888810254333
DB03568	Butyric Acid	DOID:299	Adenocarcinoma	0.000189409065391636
DB01592	Iron	DOID:139	Papilloma	0.000188777469616345
DB01168	Procarbazine	DOID:5241	Hemangioblastoma	0.000188698952840174
DB13323	Trichloroethylene	DOID:0060060	Lymphoma, Non-Hodgkin	0.000188335823970291
DB00309	Vindesine	DOID:769	Neuroblastoma	0.000187739999644386
DB00773	Etoposide	DOID:0060060	Lymphoma, Non-Hodgkin	0.00018617453733885
DB00531	Cyclophosphamide	DOID:4552	Carcinoma, Large Cell	0.000185804583111291
DB04827	Urethane	DOID:299	Adenocarcinoma	0.000184289124106755
DB00997	Doxorubicin	DOID:2645	Mesothelioma	0.000183337886188932
DB00541	Vincristine	DOID:0050902	Medulloblastoma	0.000182508162217153
DB00227	Lovastatin	DOID:0060058	Lymphoma	0.000182157977141799
DB00188	Bortezomib	DOID:707	Lymphoma, B-Cell	0.000181031847939049
DB03496	alvocidib	DOID:1037	Leukemia, Lymphoid	0.000180209094135545
DB00262	Carmustine	DOID:3181	Oligodendroglioma	0.000177998313044657
DB12418	Saccharin	DOID:139	Papilloma	0.000176616415220513
DB01042	Melphalan	DOID:769	Neuroblastoma	0.000176314639435181
DB12418	Saccharin	DOID:2671	Carcinoma, Transitional Cell	0.000175404586670589
DB02709	Resveratrol	DOID:3070	Glioma	0.000173962079399707
DB00603	Medroxyprogesterone Acetate	DOID:3172	Adenoma	0.000173852256635491
DB00970	Dactinomycin	DOID:3068	Glioblastoma	0.000173653304912784
DB00860	Prednisolone	DOID:8584	Burkitt Lymphoma	0.000173365783439182
DB00755	Tretinoin	DOID:9206	Barrett Esophagus	0.00017277952902389
DB00104	Octreotide	DOID:169	Neuroendocrine Tumors	0.000171985392992317
DB00851	Dacarbazine	DOID:0060060	Lymphoma, Non-Hodgkin	0.000171729827918075
DB00958	Carboplatin	DOID:4235	Sarcoma	0.00017106748862422
DB08865	Crizotinib	DOID:9119	Leukemia, Myeloid, Acute	0.000170883254717783
DB00201	Caffeine	DOID:4235	Sarcoma	0.000170619376537338
DB00958	Carboplatin	DOID:171	Neuroectodermal Tumors	0.000170219516200552
DB14001	alpha-Tocopherol	DOID:3070	Glioma	0.000167713695688491
DB00997	Doxorubicin	DOID:299	Adenocarcinoma	0.000165907258602159
DB00945	Aspirin	DOID:3172	Adenoma	0.000164770231176418
DB01030	Topotecan	DOID:0060060	Lymphoma, Non-Hodgkin	0.000164191456727301
DB00398	Sorafenib	DOID:9119	Leukemia, Myeloid, Acute	0.00016064899007087
DB01219	Dantrolene	DOID:2671	Carcinoma, Transitional Cell	0.000160217901364832
DB11663	2-(1H-indazol-4-yl)-6-(4-methanesulfonylpiperazin-1-ylmethyl)-4-morpholin-4-ylthieno(3,2-d)pyrimidine	DOID:3247	Rhabdomyosarcoma	0.000159704549117871
DB00531	Cyclophosphamide	DOID:139	Papilloma	0.000159545977234636
DB00650	Leucovorin	DOID:4235	Sarcoma	0.000159003719423454
DB00531	Cyclophosphamide	DOID:2671	Carcinoma, Transitional Cell	0.000158334148512655
DB11890	Cilengitide	DOID:3068	Glioblastoma	0.000157383826097006
DB00563	Methotrexate	DOID:3371	Chondrosarcoma	0.00015594782853484
DB02656	2-(4-morpholinyl)-8-phenyl-4H-1-benzopyran-4-one	DOID:3070	Glioma	0.000155119427523635
DB01008	Busulfan	DOID:9119	Leukemia, Myeloid, Acute	0.000153986239038199
DB04827	Urethane	DOID:3172	Adenoma	0.000152083073747948
DB00773	Etoposide	DOID:8543	Hodgkin Disease	0.000151681174606981
DB00305	Mitomycin	DOID:2671	Carcinoma, Transitional Cell	0.000151428982097466
DB07352	Apigenin	DOID:3070	Glioma	0.000150437588940315
DB11091	Hydrogen Peroxide	DOID:139	Papilloma	0.000149431679318272
DB09110	Mesna	DOID:4235	Sarcoma	0.00014881981963012
DB00997	Doxorubicin	DOID:9538	Multiple Myeloma	0.000148164445289143
DB00675	Tamoxifen	DOID:2671	Carcinoma, Transitional Cell	0.000147865679206325
DB00328	Indomethacin	DOID:3068	Glioblastoma	0.000146990023332514
DB00958	Carboplatin	DOID:2645	Mesothelioma	0.000144979645094771
DB00755	Tretinoin	DOID:9119	Leukemia, Myeloid, Acute	0.000144219129597193
DB09130	Copper	DOID:2645	Mesothelioma	0.000143368712020585
DB00197	Troglitazone	DOID:769	Neuroblastoma	0.000143184713229159
DB00945	Aspirin	DOID:349	Carcinoma, Signet Ring Cell	0.000141633322059768
DB00635	Prednisone	DOID:9119	Leukemia, Myeloid, Acute	0.000138965319271931
DB00242	Cladribine	DOID:9119	Leukemia, Myeloid, Acute	0.000138673742930194
DB00773	Etoposide	DOID:0060058	Lymphoma	0.000137984924551663
DB01188	Ciclopirox	DOID:9119	Leukemia, Myeloid, Acute	0.000137787573446039
DB00851	Dacarbazine	DOID:8543	Hodgkin Disease	0.000137236465157757
DB01041	Thalidomide	DOID:0060060	Lymphoma, Non-Hodgkin	0.000137083623860028
DB00755	Tretinoin	DOID:3308	Carcinoma, Embryonal	0.00013662909655812
DB14574	Cobalt	DOID:3247	Rhabdomyosarcoma	0.000136287205078715
DB03419	Uracil	DOID:139	Papilloma	0.000135613541266675
DB01169	Arsenic Trioxide	DOID:299	Adenocarcinoma	0.000132029190163472
DB01219	Dantrolene	DOID:1040	Leukemia, Lymphocytic, Chronic, B-Cell	0.00012870213955876
DB03783	Phenacetin	DOID:2671	Carcinoma, Transitional Cell	0.000128588532238209
DB00958	Carboplatin	DOID:299	Adenocarcinoma	0.000127549017764432
DB00201	Caffeine	DOID:299	Adenocarcinoma	0.000127100905502912
DB00531	Cyclophosphamide	DOID:1040	Leukemia, Lymphocytic, Chronic, B-Cell	0.000126818386871312
DB00255	Diethylstilbestrol	DOID:127	Choroid Neoplasms	0.00012566812038514
DB00812	Phenylbutazone	DOID:9119	Leukemia, Myeloid, Acute	0.000125103348854903
DB00996	Gabapentin	DOID:127	Choroid Neoplasms	0.000122677367360815
DB00553	Methoxsalen	DOID:8691	Mycosis Fungoides	0.000122002341946812
DB01169	Arsenic Trioxide	DOID:8864	Leukemia, Monocytic, Acute	0.000121578534943682
DB00997	Doxorubicin	DOID:3347	Neoplasms, Bone Tissue	0.000118823954432133
DB00281	Lidocaine	DOID:0060060	Lymphoma, Non-Hodgkin	0.000118800568797454
DB11663	2-(1H-indazol-4-yl)-6-(4-methanesulfonylpiperazin-1-ylmethyl)-4-morpholin-4-ylthieno(3,2-d)pyrimidine	DOID:707	Lymphoma, B-Cell	0.000117554756989323
DB00650	Leucovorin	DOID:299	Adenocarcinoma	0.00011548524832544
DB12298	5-hydroxymethylfurfural	DOID:139	Papilloma	0.000115427760954806
DB00997	Doxorubicin	DOID:1618	Fibroadenoma	0.000115128262208246
DB00262	Carmustine	DOID:3192	Neurilemmoma	0.000114876404129242
DB04216	Quercetin	DOID:4236	Carcinosarcoma	0.000114868558197088
DB00541	Vincristine	DOID:9119	Leukemia, Myeloid, Acute	0.000114525161490934
DB01169	Arsenic Trioxide	DOID:9538	Multiple Myeloma	0.00011428637710839
DB00428	Streptozocin	DOID:8543	Hodgkin Disease	0.000113274047261523
DB00007	Leuprolide	DOID:127	Choroid Neoplasms	0.000112280054219009
DB00636	Clofibrate	DOID:3507	Dermatofibrosarcoma	0.000111720489967075
DB00997	Doxorubicin	DOID:769	Neuroblastoma	0.000110996454772248
DB00635	Prednisone	DOID:8584	Burkitt Lymphoma	0.000110722644421772
DB00563	Methotrexate	DOID:3070	Glioma	0.000110171895142201
DB00851	Dacarbazine	DOID:3068	Glioblastoma	0.000107137508550762
DB01168	Procarbazine	DOID:299	Adenocarcinoma	0.000107107966308346
DB00541	Vincristine	DOID:3308	Carcinoma, Embryonal	0.000106935128379669
DB01582	Sulfamethazine	DOID:3172	Adenoma	0.000104698738360087
DB00431	Hexachlorocyclohexane	DOID:0060060	Lymphoma, Non-Hodgkin	0.000104032333164332
DB00928	Azacitidine	DOID:4235	Sarcoma	0.000102656029743102
DB01169	Arsenic Trioxide	DOID:715	Leukemia, T-Cell	0.000100032528654396
DB01030	Topotecan	DOID:3068	Glioblastoma	9.95991374095323e-05
DB00126	Ascorbic Acid	DOID:3070	Glioma	9.83733892611898e-05
DB11616	pirarubicin	DOID:2645	Mesothelioma	9.67145632686292e-05
DB00773	Etoposide	DOID:0050902	Medulloblastoma	9.62063012319974e-05
DB00201	Caffeine	DOID:3172	Adenoma	9.48948549981382e-05
DB00860	Prednisolone	DOID:707	Lymphoma, B-Cell	9.42830887229445e-05
DB01050	Ibuprofen	DOID:299	Adenocarcinoma	9.31522105291332e-05
DB00898	Ethanol	DOID:3172	Adenoma	9.00977109539163e-05
DB00982	Isotretinoin	DOID:769	Neuroblastoma	8.9676599971637e-05
DB01168	Procarbazine	DOID:9538	Multiple Myeloma	8.93651532312395e-05
DB08398	2-amino-1-methyl-6-phenylimidazo(4,5-b)pyridine	DOID:4236	Carcinosarcoma	8.93181048613173e-05
DB00136	Calcitriol	DOID:1037	Leukemia, Lymphoid	8.90909840271497e-05
DB01041	Thalidomide	DOID:0060058	Lymphoma	8.88940112078723e-05
DB00553	Methoxsalen	DOID:0060061	Lymphoma, T-Cell, Cutaneous	8.83992196226129e-05
DB00445	Epirubicin	DOID:0060060	Lymphoma, Non-Hodgkin	8.76594601100216e-05
DB00795	Sulfasalazine	DOID:3068	Glioblastoma	8.76228230868009e-05
DB00541	Vincristine	DOID:8584	Burkitt Lymphoma	8.62824866614248e-05
DB01181	Ifosfamide	DOID:4552	Carcinoma, Large Cell	8.37748090893303e-05
DB04824	Phenolphthalein	DOID:0060058	Lymphoma	8.09057896168e-05
DB00252	Phenytoin	DOID:0060060	Lymphoma, Non-Hodgkin	7.99244403546489e-05
DB00755	Tretinoin	DOID:3247	Rhabdomyosarcoma	7.90435523753946e-05
DB01174	Phenobarbital	DOID:687	Hepatoblastoma	7.83648925876662e-05
DB08398	2-amino-1-methyl-6-phenylimidazo(4,5-b)pyridine	DOID:299	Adenocarcinoma	7.81838330080314e-05
DB01393	Bezafibrate	DOID:9119	Leukemia, Myeloid, Acute	7.77393012718047e-05
DB01169	Arsenic Trioxide	DOID:769	Neuroblastoma	7.71183861629204e-05
DB00541	Vincristine	DOID:4844	Ependymoma	7.68467616986662e-05
DB00188	Bortezomib	DOID:9538	Multiple Myeloma	7.60101258459861e-05
DB04539	glyphosate	DOID:11612	Polycystic Ovary Syndrome	7.52997662697135e-05
DB06774	Capsaicin	DOID:139	Papilloma	7.4751072046601e-05
DB01042	Melphalan	DOID:3070	Glioma	7.46019886926058e-05
DB00254	Doxycycline	DOID:0060058	Lymphoma	7.37645181202989e-05
DB00958	Carboplatin	DOID:769	Neuroblastoma	7.26382137915798e-05
DB01188	Ciclopirox	DOID:3247	Rhabdomyosarcoma	7.26119961402799e-05
DB01041	Thalidomide	DOID:3068	Glioblastoma	7.24913043950153e-05
DB00291	Chlorambucil	DOID:1037	Leukemia, Lymphoid	7.18397176612523e-05
DB00882	Clomiphene	DOID:11612	Polycystic Ovary Syndrome	7.08307263526092e-05
DB04572	Thiotepa	DOID:3181	Oligodendroglioma	6.98329113254081e-05
DB00977	Ethinyl Estradiol	DOID:11612	Polycystic Ovary Syndrome	6.96587379226659e-05
DB01083	Orlistat	DOID:1040	Leukemia, Lymphocytic, Chronic, B-Cell	6.90020527460127e-05
DB00541	Vincristine	DOID:3069	Astrocytoma	6.8899067881793e-05
DB00563	Methotrexate	DOID:2671	Carcinoma, Transitional Cell	6.71236412539394e-05
DB06510	muraglitazar	DOID:139	Papilloma	6.42651084565831e-05
DB00995	Auranofin	DOID:3172	Adenoma	6.4092581480239e-05
DB06510	muraglitazar	DOID:2671	Carcinoma, Transitional Cell	6.30532799845828e-05
DB01169	Arsenic Trioxide	DOID:3355	Fibrosarcoma	6.17093985441058e-05
DB00126	Ascorbic Acid	DOID:139	Papilloma	5.65369639327334e-05
DB01181	Ifosfamide	DOID:2671	Carcinoma, Transitional Cell	5.63043747630592e-05
DB00495	Zidovudine	DOID:8632	Sarcoma, Kaposi	5.45067039959251e-05
DB00688	Mycophenolic Acid	DOID:0060058	Lymphoma	5.41877357453074e-05
DB00328	Indomethacin	DOID:9119	Leukemia, Myeloid, Acute	5.3631105800615e-05
DB00445	Epirubicin	DOID:8543	Hodgkin Disease	5.31660974808206e-05
DB00762	Irinotecan	DOID:3068	Glioblastoma	5.21811939031818e-05
DB09110	Mesna	DOID:769	Neuroblastoma	5.03905447604755e-05
DB00541	Vincristine	DOID:3247	Rhabdomyosarcoma	4.93495841802899e-05
DB00541	Vincristine	DOID:3181	Oligodendroglioma	4.89658652196839e-05
DB00262	Carmustine	DOID:299	Adenocarcinoma	4.89533304492678e-05
DB00898	Ethanol	DOID:255	Hemangioma	4.83014197587267e-05
DB01008	Busulfan	DOID:707	Lymphoma, B-Cell	4.66608695124365e-05
DB08398	2-amino-1-methyl-6-phenylimidazo(4,5-b)pyridine	DOID:3172	Adenoma	4.59777824925439e-05
DB00252	Phenytoin	DOID:8543	Hodgkin Disease	4.543107775201e-05
DB02994	Cacodylic Acid	DOID:3172	Adenoma	4.5208863273109e-05
DB00309	Vindesine	DOID:2671	Carcinoma, Transitional Cell	4.29790947287772e-05
DB00197	Troglitazone	DOID:3070	Glioma	4.14720623869419e-05
DB00928	Azacitidine	DOID:9538	Multiple Myeloma	4.13947458342539e-05
DB00744	zileuton	DOID:8552	Leukemia, Myelogenous, Chronic, BCR-ABL Positive	4.08920993132372e-05
DB00993	Azathioprine	DOID:707	Lymphoma, B-Cell	4.05740213376398e-05
DB00445	Epirubicin	DOID:0060058	Lymphoma	3.94698473300519e-05
DB00188	Bortezomib	DOID:769	Neuroblastoma	3.88421350797901e-05
DB00694	Daunorubicin	DOID:0060060	Lymphoma, Non-Hodgkin	3.80957603472437e-05
DB00563	Methotrexate	DOID:1040	Leukemia, Lymphocytic, Chronic, B-Cell	3.56078792873565e-05
DB04743	nimesulide	DOID:139	Papilloma	3.51636882511535e-05
DB00635	Prednisone	DOID:707	Lymphoma, B-Cell	3.1639949697097e-05
DB00242	Cladribine	DOID:707	Lymphoma, B-Cell	3.13483733209424e-05
DB00262	Carmustine	DOID:9538	Multiple Myeloma	3.12105174868609e-05
DB09054	idelalisib	DOID:1037	Leukemia, Lymphoid	2.95168467786249e-05
DB00977	Ethinyl Estradiol	DOID:2645	Mesothelioma	2.86430088420869e-05
DB00605	Sulindac	DOID:299	Adenocarcinoma	2.85144333940484e-05
DB00773	Etoposide	DOID:9119	Leukemia, Myeloid, Acute	2.82233003359427e-05
DB00586	Diclofenac	DOID:769	Neuroblastoma	2.73737205157259e-05
DB00531	Cyclophosphamide	DOID:3071	Gliosarcoma	2.51946198804292e-05
DB00563	Methotrexate	DOID:2513	Carcinoma, Basal Cell	2.38350591345842e-05
DB01174	Phenobarbital	DOID:299	Adenocarcinoma	2.2697596182673e-05
DB00853	Temozolomide	DOID:3068	Glioblastoma	1.93739968436784e-05
DB01181	Ifosfamide	DOID:5485	Sarcoma, Synovial	1.78106641957592e-05
DB00635	Prednisone	DOID:1037	Leukemia, Lymphoid	1.61237018209953e-05
DB00242	Cladribine	DOID:1037	Leukemia, Lymphoid	1.58321254528343e-05
DB00970	Dactinomycin	DOID:3247	Rhabdomyosarcoma	1.51188102732996e-05
DB04572	Thiotepa	DOID:1037	Leukemia, Lymphoid	1.25505900300232e-05
DB11663	2-(1H-indazol-4-yl)-6-(4-methanesulfonylpiperazin-1-ylmethyl)-4-morpholin-4-ylthieno(3,2-d)pyrimidine	DOID:9538	Multiple Myeloma	1.25330347049407e-05
DB00882	Clomiphene	DOID:299	Adenocarcinoma	1.23843698443937e-05
DB00977	Ethinyl Estradiol	DOID:299	Adenocarcinoma	1.12123814529613e-05
DB00276	Amsacrine	DOID:299	Adenocarcinoma	1.07506823522046e-05
DB00864	Tacrolimus	DOID:707	Lymphoma, B-Cell	7.65519074965966e-06
DB00541	Vincristine	DOID:707	Lymphoma, B-Cell	7.19979210950068e-06
DB00860	Prednisolone	DOID:299	Adenocarcinoma	7.00417974089203e-06
DB00501	Cimetidine	DOID:349	Carcinoma, Signet Ring Cell	6.73216589663735e-06
DB00570	Vinblastine	DOID:8543	Hodgkin Disease	5.6114539061219e-06
DB12662	naveglitazar	DOID:3382	Liposarcoma	3.09444989565584e-06
DB00541	Vincristine	DOID:5241	Hemangioblastoma	1.51186932326015e-06
DB13069	Nimustine	DOID:4359	Melanoma, Amelanotic	2.62717812392024e-07
DB00291	Chlorambucil	DOID:299	Adenocarcinoma	7.7056569984204e-08
DB00773	Etoposide	DOID:8584	Burkitt Lymphoma	-1.93742683857613e-08
DB00136	Calcitriol	DOID:9538	Multiple Myeloma	-4.14490274410249e-07
DB00945	Aspirin	DOID:2671	Carcinoma, Transitional Cell	-2.69542730427401e-06
DB00605	Sulindac	DOID:3172	Adenoma	-3.69161705440939e-06
DB00317	Gefitinib	DOID:2671	Carcinoma, Transitional Cell	-4.37919910803612e-06
DB12445	nitroaspirin	DOID:9206	Barrett Esophagus	-5.90606783052065e-06
DB00853	Temozolomide	DOID:0050902	Medulloblastoma	-6.00191965979995e-06
DB01483	Barbital	DOID:139	Papilloma	-7.62667321244252e-06
DB00541	Vincristine	DOID:1037	Leukemia, Lymphoid	-8.31645593069201e-06
DB01483	Barbital	DOID:2671	Carcinoma, Transitional Cell	-8.83850175192356e-06
DB01174	Phenobarbital	DOID:3172	Adenoma	-9.50845428382589e-06
DB00773	Etoposide	DOID:4440	Seminoma	-9.91848848333647e-06
DB00860	Prednisolone	DOID:9538	Multiple Myeloma	-1.07386334313192e-05
DB00262	Carmustine	DOID:4928	Cholangiocarcinoma	-1.10496386047393e-05
DB00361	Vinorelbine	DOID:2645	Mesothelioma	-1.27653374411857e-05
DB13323	Trichloroethylene	DOID:3069	Astrocytoma	-1.52415064907114e-05
DB00398	Sorafenib	DOID:2645	Mesothelioma	-1.65246610407139e-05
DB04572	Thiotepa	DOID:171	Neuroectodermal Tumors	-1.65415727039781e-05
DB00773	Etoposide	DOID:3069	Astrocytoma	-1.7402793245554e-05
DB01700	AICA ribonucleotide	DOID:3068	Glioblastoma	-1.80919809930364e-05
DB00997	Doxorubicin	DOID:8632	Sarcoma, Kaposi	-1.88713801372326e-05
DB01041	Thalidomide	DOID:9119	Leukemia, Myeloid, Acute	-2.08676128421476e-05
DB06543	astaxanthine	DOID:299	Adenocarcinoma	-2.26097428697187e-05
DB08865	Crizotinib	DOID:299	Adenocarcinoma	-2.37210238302494e-05
DB01169	Arsenic Trioxide	DOID:3070	Glioma	-2.45942645996661e-05
DB00481	Raloxifene Hydrochloride	DOID:127	Choroid Neoplasms	-2.46863572206119e-05
DB00603	Medroxyprogesterone Acetate	DOID:1040	Leukemia, Lymphocytic, Chronic, B-Cell	-2.51291635878243e-05
DB00712	Flurbiprofen	DOID:3172	Adenoma	-2.75932294901155e-05
DB09073	palbociclib	DOID:3382	Liposarcoma	-2.89953393975989e-05
DB00958	Carboplatin	DOID:3070	Glioma	-2.90744371608548e-05
DB00361	Vinorelbine	DOID:299	Adenocarcinoma	-3.01959648876266e-05
DB06724	Calcium Carbonate	DOID:299	Adenocarcinoma	-3.12219643768003e-05
DB01017	Minocycline	DOID:3070	Glioma	-3.31761334766162e-05
DB04690	Camptothecin	DOID:3070	Glioma	-3.3178338508218e-05
DB00997	Doxorubicin	DOID:2671	Carcinoma, Transitional Cell	-3.37644502049223e-05
DB11082	Coal Tar	DOID:3172	Adenoma	-3.63008144628768e-05
DB00773	Etoposide	DOID:3247	Rhabdomyosarcoma	-3.69522768339531e-05
DB01174	Phenobarbital	DOID:4928	Cholangiocarcinoma	-3.73053730105283e-05
DB00541	Vincristine	DOID:171	Neuroectodermal Tumors	-3.74086187550099e-05
DB01327	Cefazolin	DOID:2671	Carcinoma, Transitional Cell	-3.87322333245485e-05
DB00290	Bleomycin	DOID:8632	Sarcoma, Kaposi	-3.9853164395533e-05
DB01115	Nifedipine	DOID:3068	Glioblastoma	-4.04540249429336e-05
DB00650	Leucovorin	DOID:3070	Glioma	-4.11382063272309e-05
DB00762	Irinotecan	DOID:9119	Leukemia, Myeloid, Acute	-4.11777236241379e-05
DB00162	Vitamin A	DOID:9538	Multiple Myeloma	-4.3759095944897e-05
DB00993	Azathioprine	DOID:299	Adenocarcinoma	-4.67048876491866e-05
DB01168	Procarbazine	DOID:3070	Glioma	-4.95154884106539e-05
DB00851	Dacarbazine	DOID:3247	Rhabdomyosarcoma	-5.13969862218927e-05
DB00987	Cytarabine	DOID:8552	Leukemia, Myelogenous, Chronic, BCR-ABL Positive	-5.1740518888595e-05
DB00255	Diethylstilbestrol	DOID:299	Adenocarcinoma	-5.26416984968931e-05
DB04216	Quercetin	DOID:3070	Glioma	-5.28891683717908e-05
DB00996	Gabapentin	DOID:299	Adenocarcinoma	-5.56324514861348e-05
DB00635	Prednisone	DOID:299	Adenocarcinoma	-5.56389595407509e-05
DB01188	Ciclopirox	DOID:299	Adenocarcinoma	-5.68167051729924e-05
DB01008	Busulfan	DOID:9538	Multiple Myeloma	-5.83608526618113e-05
DB01393	Bezafibrate	DOID:11612	Polycystic Ovary Syndrome	-5.84186209208765e-05
DB01041	Thalidomide	DOID:4844	Ependymoma	-5.85460125408794e-05
DB00829	Diazepam	DOID:2671	Carcinoma, Transitional Cell	-5.98245120064806e-05
DB01229	Paclitaxel	DOID:1967	Leiomyosarcoma	-6.04525158611497e-05
DB00257	Clotrimazole	DOID:299	Adenocarcinoma	-6.14815300442623e-05
DB05294	N-(4-bromo-2-fluorophenyl)-6-methoxy-7-((1-methylpiperidin-4-yl)methoxy)quinazolin-4-amine	DOID:299	Adenocarcinoma	-6.23722047379555e-05
DB00441	gemcitabine	DOID:2645	Mesothelioma	-6.26616242147288e-05
DB00188	Bortezomib	DOID:3070	Glioma	-6.28705160103677e-05
DB00328	Indomethacin	DOID:350	Dermatofibrosarcoma	-6.48066022375954e-05
DB00007	Leuprolide	DOID:299	Adenocarcinoma	-6.60297646487857e-05
DB01101	Capecitabine	DOID:299	Adenocarcinoma	-6.63992131516317e-05
DB00860	Prednisolone	DOID:255	Hemangioma	-6.69981620198007e-05
DB00171	Adenosine Triphosphate	DOID:4552	Carcinoma, Large Cell	-6.80152016276653e-05
DB00755	Tretinoin	DOID:9538	Multiple Myeloma	-6.8127962117916e-05
DB00746	Deferoxamine	DOID:9119	Leukemia, Myeloid, Acute	-7.04752276652637e-05
DB00437	Allopurinol	DOID:2671	Carcinoma, Transitional Cell	-7.16289522242636e-05
DB00958	Carboplatin	DOID:2671	Carcinoma, Transitional Cell	-7.21226910434264e-05
DB00997	Doxorubicin	DOID:5485	Sarcoma, Synovial	-7.22581607353629e-05
DB00201	Caffeine	DOID:2671	Carcinoma, Transitional Cell	-7.25708031746614e-05
DB00635	Prednisone	DOID:9538	Multiple Myeloma	-7.33817724753744e-05
DB01017	Minocycline	DOID:139	Papilloma	-7.50125589342471e-05
DB04572	Thiotepa	DOID:9538	Multiple Myeloma	-7.69548843085627e-05
DB00997	Doxorubicin	DOID:2513	Carcinoma, Basal Cell	-7.70530320746993e-05
DB08865	Crizotinib	DOID:769	Neuroblastoma	-7.86318278258053e-05
DB00227	Lovastatin	DOID:4235	Sarcoma	-7.86894546840073e-05
DB00773	Etoposide	DOID:707	Lymphoma, B-Cell	-7.91020690916483e-05
DB00541	Vincristine	DOID:299	Adenocarcinoma	-8.00791172482513e-05
DB00441	gemcitabine	DOID:299	Adenocarcinoma	-8.00922515854802e-05
DB00996	Gabapentin	DOID:3172	Adenoma	-8.78385019270709e-05
DB01248	Docetaxel	DOID:1967	Leiomyosarcoma	-8.95610747806159e-05
DB00987	Cytarabine	DOID:0060060	Lymphoma, Non-Hodgkin	-9.13851561195073e-05
DB01168	Procarbazine	DOID:2671	Carcinoma, Transitional Cell	-9.25637424165921e-05
DB09110	Mesna	DOID:2671	Carcinoma, Transitional Cell	-9.43703601188738e-05
DB01008	Busulfan	DOID:769	Neuroblastoma	-9.55288435513252e-05
DB00541	Vincristine	DOID:9538	Multiple Myeloma	-9.78219303609546e-05
DB00441	gemcitabine	DOID:9538	Multiple Myeloma	-9.78350646229382e-05
DB01169	Arsenic Trioxide	DOID:1040	Leukemia, Lymphocytic, Chronic, B-Cell	-9.9158280319896e-05
DB01380	Cortisone	DOID:299	Adenocarcinoma	-0.000103910488138044
DB00773	Etoposide	DOID:2994	Neoplasms, Germ Cell and Embryonal	-0.000104041185799071
DB13853	Anethole Trithione	DOID:299	Adenocarcinoma	-0.000104484479129226
DB00188	Bortezomib	DOID:2671	Carcinoma, Transitional Cell	-0.000105918769634424
DB00762	Irinotecan	DOID:3247	Rhabdomyosarcoma	-0.00010635330108494
DB00762	Irinotecan	DOID:3181	Oligodendroglioma	-0.00010673701992678
DB00262	Carmustine	DOID:3070	Glioma	-0.000107670124227329
DB01200	Bromocriptine	DOID:3172	Adenoma	-0.000108130653981743
DB00331	Metformin	DOID:11612	Polycystic Ovary Syndrome	-0.000110257059523918
DB00541	Vincristine	DOID:715	Leukemia, T-Cell	-0.000112075778672395
DB00277	Theophylline	DOID:1037	Leukemia, Lymphoid	-0.00011355467863461
DB04572	Thiotepa	DOID:769	Neuroblastoma	-0.000114122875073288
DB11135	Selenium	DOID:11612	Polycystic Ovary Syndrome	-0.000114345643976279
DB00853	Temozolomide	DOID:3069	Astrocytoma	-0.000119611014249179
DB00694	Daunorubicin	DOID:9119	Leukemia, Myeloid, Acute	-0.00011985547655838
DB00993	Azathioprine	DOID:255	Hemangioma	-0.000120707229435303
DB02994	Cacodylic Acid	DOID:139	Papilloma	-0.000121044966528623
DB02994	Cacodylic Acid	DOID:2671	Carcinoma, Transitional Cell	-0.000122256795134308
DB08895	tofacitinib	DOID:3172	Adenoma	-0.000122593452997895
DB03496	alvocidib	DOID:1040	Leukemia, Lymphocytic, Chronic, B-Cell	-0.000122741037487191
DB00773	Etoposide	DOID:4235	Sarcoma	-0.000122862507122708
DB00570	Vinblastine	DOID:3308	Carcinoma, Embryonal	-0.000125436453281504
DB00987	Cytarabine	DOID:8543	Hodgkin Disease	-0.000125878518852625
DB13069	Nimustine	DOID:3068	Glioblastoma	-0.000126936252741546
DB00541	Vincristine	DOID:3347	Neoplasms, Bone Tissue	-0.000127162421470458
DB00531	Cyclophosphamide	DOID:1967	Leiomyosarcoma	-0.000127918043192373
DB01204	Mitoxantrone	DOID:0060060	Lymphoma, Non-Hodgkin	-0.000128532707282943
DB00635	Prednisone	DOID:255	Hemangioma	-0.000129641301088947
DB03843	Formaldehyde	DOID:1967	Leiomyosarcoma	-0.000131685066123601
DB04839	Cyproterone Acetate	DOID:11612	Polycystic Ovary Syndrome	-0.000132232243919521
DB00530	Erlotinib Hydrochloride	DOID:2645	Mesothelioma	-0.000133256586207305
DB00541	Vincristine	DOID:769	Neuroblastoma	-0.000134989921007108
DB00851	Dacarbazine	DOID:4235	Sarcoma	-0.000137307216698969
DB14085	Cadmium	DOID:2671	Carcinoma, Transitional Cell	-0.000137609811007524
DB00136	Calcitriol	DOID:3070	Glioma	-0.000139295132068536
DB00853	Temozolomide	DOID:3181	Oligodendroglioma	-0.000139544216644612
DB00987	Cytarabine	DOID:0060058	Lymphoma	-0.000139574769008418
DB00328	Indomethacin	DOID:299	Adenocarcinoma	-0.000140973172751387
DB00396	Progesterone	DOID:127	Choroid Neoplasms	-0.000145319094858794
DB06767	Ammonium Chloride	DOID:139	Papilloma	-0.00014566300929328
DB00694	Daunorubicin	DOID:8584	Burkitt Lymphoma	-0.000148098151224048
DB00741	Hydrocortisone	DOID:8584	Burkitt Lymphoma	-0.000148770301883401
DB00773	Etoposide	DOID:2645	Mesothelioma	-0.000148950350784967
DB01393	Bezafibrate	DOID:3172	Adenoma	-0.000149071027868876
DB01115	Nifedipine	DOID:127	Choroid Neoplasms	-0.000150107402046159
DB00530	Erlotinib Hydrochloride	DOID:299	Adenocarcinoma	-0.00015068721378095
DB01436	alfacalcidol	DOID:299	Adenocarcinoma	-0.000152913728204961
DB01094	hesperetin	DOID:299	Adenocarcinoma	-0.000153389550549806
DB11135	Selenium	DOID:2645	Mesothelioma	-0.000155361373018416
DB01041	Thalidomide	DOID:5151	Neurofibroma, Plexiform	-0.00015607836525869
DB11616	pirarubicin	DOID:5485	Sarcoma, Synovial	-0.000158881483612297
DB00959	Methylprednisolone	DOID:0060060	Lymphoma, Non-Hodgkin	-0.00015922695017548
DB00428	Streptozocin	DOID:4235	Sarcoma	-0.00016126963456717
DB00688	Mycophenolic Acid	DOID:707	Lymphoma, B-Cell	-0.00016289925795396
DB01204	Mitoxantrone	DOID:8543	Hodgkin Disease	-0.000163026069901042
DB00537	Ciprofloxacin	DOID:2671	Carcinoma, Transitional Cell	-0.000163459567686266
DB01138	Sulfinpyrazone	DOID:9538	Multiple Myeloma	-0.000164647457300078
DB06755	beta Carotene	DOID:3070	Glioma	-0.000164981443419478
DB00773	Etoposide	DOID:299	Adenocarcinoma	-0.000166380978361776
DB09073	palbociclib	DOID:9119	Leukemia, Myeloid, Acute	-0.00017032060312744
DB13178	Inositol	DOID:11612	Polycystic Ovary Syndrome	-0.000171090207950088
DB11119	Sodium Iodide	DOID:3070	Glioma	-0.00017301637067057
DB00328	Indomethacin	DOID:3172	Adenoma	-0.000173179223330712
DB00412	Rosiglitazone	DOID:11612	Polycystic Ovary Syndrome	-0.000174180706526002
DB00255	Diethylstilbestrol	DOID:4468	Adenocarcinoma, Clear Cell	-0.000176228382532785
DB01204	Mitoxantrone	DOID:0060058	Lymphoma	-0.000176722320119451
DB01174	Phenobarbital	DOID:2671	Carcinoma, Transitional Cell	-0.000176974112598651
DB00851	Dacarbazine	DOID:299	Adenocarcinoma	-0.000180825687596505
DB00987	Cytarabine	DOID:0050902	Medulloblastoma	-0.000181353392231189
DB00570	Vinblastine	DOID:3247	Rhabdomyosarcoma	-0.000183021997607226
DB00773	Etoposide	DOID:9538	Multiple Myeloma	-0.000184123791323295
DB00780	Phenelzine	DOID:3172	Adenoma	-0.000185349808050387
DB00741	Hydrocortisone	DOID:3247	Rhabdomyosarcoma	-0.000185703204419687
DB01030	Topotecan	DOID:299	Adenocarcinoma	-0.000188364058698794
DB00698	Nitrofurantoin	DOID:2671	Carcinoma, Transitional Cell	-0.000188881084212557
DB00860	Prednisolone	DOID:2671	Carcinoma, Transitional Cell	-0.000192667529067077
DB00762	Irinotecan	DOID:171	Neuroectodermal Tumors	-0.000193111503888373
DB00959	Methylprednisolone	DOID:8543	Hodgkin Disease	-0.00019372031289794
DB01041	Thalidomide	DOID:2645	Mesothelioma	-0.000198041264062228
DB00499	Flutamide	DOID:11612	Polycystic Ovary Syndrome	-0.000199492382528506
DB00291	Chlorambucil	DOID:2671	Carcinoma, Transitional Cell	-0.000199594652201792
DB00361	Vinorelbine	DOID:4552	Carcinoma, Large Cell	-0.000202397239152831
DB00890	Dienestrol	DOID:299	Adenocarcinoma	-0.000202506476770213
DB00428	Streptozocin	DOID:299	Adenocarcinoma	-0.000204788105536676
DB00158	Folic Acid	DOID:11612	Polycystic Ovary Syndrome	-0.000205578463460478
DB01030	Topotecan	DOID:9538	Multiple Myeloma	-0.000206106871758678
DB00959	Methylprednisolone	DOID:0060058	Lymphoma	-0.000207416563073578
DB04690	Camptothecin	DOID:3071	Gliosarcoma	-0.000209366120902972
DB00328	Indomethacin	DOID:3355	Fibrosarcoma	-0.000211292964358236
DB12025	triptolide	DOID:9119	Leukemia, Myeloid, Acute	-0.000211529790206751
DB04572	Thiotepa	DOID:3070	Glioma	-0.000215835525817861
DB04365	Arecoline	DOID:139	Papilloma	-0.000216869355193329
DB00252	Phenytoin	DOID:687	Hepatoblastoma	-0.000216963778670561
DB01701	propylene dichloride	DOID:4928	Cholangiocarcinoma	-0.000220242279754689
DB00481	Raloxifene Hydrochloride	DOID:9538	Multiple Myeloma	-0.000220738989176491
DB00773	Etoposide	DOID:769	Neuroblastoma	-0.000221291782139229
DB00445	Epirubicin	DOID:4235	Sarcoma	-0.000221377584224582
DB00780	Phenelzine	DOID:255	Hemangioma	-0.000227146099250614
DB01181	Ifosfamide	DOID:1967	Leiomyosarcoma	-0.0002299478168539
DB00291	Chlorambucil	DOID:1040	Leukemia, Lymphocytic, Chronic, B-Cell	-0.000231110414005893
DB12072	orantinib	DOID:3070	Glioma	-0.000231544594435614
DB01041	Thalidomide	DOID:9538	Multiple Myeloma	-0.000233214704777803
DB00851	Dacarbazine	DOID:769	Neuroblastoma	-0.000235736491426332
DB00762	Irinotecan	DOID:299	Adenocarcinoma	-0.000235782002397407
DB00541	Vincristine	DOID:3070	Glioma	-0.000236702571941529
DB04066	trans-3-(4'-hydroxyphenyl)-2-propenoic acid	DOID:299	Adenocarcinoma	-0.000240895896691575
DB01406	Danazol	DOID:127	Choroid Neoplasms	-0.000241081030685127
DB00309	Vindesine	DOID:1967	Leiomyosarcoma	-0.000243273096822498
DB01030	Topotecan	DOID:769	Neuroblastoma	-0.000243274862538058
DB00742	Mannitol	DOID:3070	Glioma	-0.000245721531456746
DB00993	Azathioprine	DOID:2671	Carcinoma, Transitional Cell	-0.00024637659633467
DB00987	Cytarabine	DOID:9119	Leukemia, Myeloid, Acute	-0.000249336393012724
DB00570	Vinblastine	DOID:2994	Neoplasms, Germ Cell and Embryonal	-0.000250110906422631
DB00441	gemcitabine	DOID:4552	Carcinoma, Large Cell	-0.00025229352581871
DB00635	Prednisone	DOID:2671	Carcinoma, Transitional Cell	-0.000255310668231258
DB00183	Pentagastrin	DOID:299	Adenocarcinoma	-0.000255567566596374
DB00822	Disulfiram	DOID:2645	Mesothelioma	-0.000256592335009827
DB00499	Flutamide	DOID:299	Adenocarcinoma	-0.000257938739205156
DB04572	Thiotepa	DOID:2671	Carcinoma, Transitional Cell	-0.000258883779852616
DB00104	Octreotide	DOID:299	Adenocarcinoma	-0.000259240676721341
DB04365	Arecoline	DOID:2513	Carcinoma, Basal Cell	-0.000261369765900023
DB13178	Inositol	DOID:3172	Adenoma	-0.000261742614830364
DB00541	Vincristine	DOID:8632	Sarcoma, Kaposi	-0.000264857755814226
DB00396	Progesterone	DOID:11612	Polycystic Ovary Syndrome	-0.000265182557398188
DB00763	Methimazole	DOID:299	Adenocarcinoma	-0.000265895150582814
DB00812	Phenylbutazone	DOID:139	Papilloma	-0.000267960809919062
DB08398	2-amino-1-methyl-6-phenylimidazo(4,5-b)pyridine	DOID:8719	Carcinoma in Situ	-0.000273902570792963
DB01041	Thalidomide	DOID:4928	Cholangiocarcinoma	-0.000275474860581966
DB00336	Nitrofurazone	DOID:4440	Seminoma	-0.000277158501958115
DB00987	Cytarabine	DOID:8584	Burkitt Lymphoma	-0.00027757906779627
DB00541	Vincristine	DOID:2671	Carcinoma, Transitional Cell	-0.000279750825991828
DB00441	gemcitabine	DOID:2671	Carcinoma, Transitional Cell	-0.000279763960484377
DB00262	Carmustine	DOID:3071	Gliosarcoma	-0.000283857906688863
DB01204	Mitoxantrone	DOID:9119	Leukemia, Myeloid, Acute	-0.000286483944123979
DB01132	Pioglitazone	DOID:139	Papilloma	-0.000286618614388974
DB00242	Cladribine	DOID:1040	Leukemia, Lymphocytic, Chronic, B-Cell	-0.000287118006266742
DB00945	Aspirin	DOID:1967	Leiomyosarcoma	-0.000288947618859644
DB00993	Azathioprine	DOID:2513	Carcinoma, Basal Cell	-0.000289665178413613
DB00252	Phenytoin	DOID:9538	Multiple Myeloma	-0.000290373888254676
DB00762	Irinotecan	DOID:769	Neuroblastoma	-0.000290692806227651
DB00104	Octreotide	DOID:3172	Adenoma	-0.000291446727248902
DB00158	Folic Acid	DOID:3172	Adenoma	-0.000296230870557442
DB00328	Indomethacin	DOID:3070	Glioma	-0.000297596627645393
DB00763	Methimazole	DOID:3172	Adenoma	-0.000298101200910507
DB00853	Temozolomide	DOID:3172	Adenoma	-0.000300795249496668
DB09073	palbociclib	DOID:2994	Neoplasms, Germ Cell and Embryonal	-0.000302585089203529
DB00184	Nicotine	DOID:2671	Carcinoma, Transitional Cell	-0.00030386644974187
DB00564	Carbamazepine	DOID:1040	Leukemia, Lymphocytic, Chronic, B-Cell	-0.000304973222038903
DB00530	Erlotinib Hydrochloride	DOID:3070	Glioma	-0.000307310668432233
DB00970	Dactinomycin	DOID:2671	Carcinoma, Transitional Cell	-0.000313981599632059
DB00694	Daunorubicin	DOID:299	Adenocarcinoma	-0.000314459755097503
DB00987	Cytarabine	DOID:3247	Rhabdomyosarcoma	-0.000314511970272076
DB00541	Vincristine	DOID:5485	Sarcoma, Synovial	-0.000318244536504255
DB00997	Doxorubicin	DOID:1967	Leiomyosarcoma	-0.000320016641699341
DB00773	Etoposide	DOID:3070	Glioma	-0.000323004433047698
DB00853	Temozolomide	DOID:769	Neuroblastoma	-0.000323500003024864
DB00396	Progesterone	DOID:299	Adenocarcinoma	-0.000323628913934339
DB13182	daidzein	DOID:299	Adenocarcinoma	-0.000325317657937559
DB15304	Carrageenan	DOID:3355	Fibrosarcoma	-0.000325429257050066
DB00252	Phenytoin	DOID:769	Neuroblastoma	-0.000327541879045686
DB00396	Progesterone	DOID:5119	Ovarian Cysts	-0.000327646592383076
DB02375	myricetin	DOID:3068	Glioblastoma	-0.0003303548308021
DB00655	Estrone	DOID:299	Adenocarcinoma	-0.000337747258146144
DB00951	Isoniazid	DOID:299	Adenocarcinoma	-0.000338729330936262
DB00293	raltitrexed	DOID:2645	Mesothelioma	-0.000346507728727666
DB01393	Bezafibrate	DOID:1040	Leukemia, Lymphocytic, Chronic, B-Cell	-0.000348052447824989
DB01204	Mitoxantrone	DOID:3247	Rhabdomyosarcoma	-0.000351659521358906
DB08828	HhAntag691	DOID:2512	Basal Cell Nevus Syndrome	-0.000352550369030953
DB00987	Cytarabine	DOID:707	Lymphoma, B-Cell	-0.000356661762515838
DB00958	Carboplatin	DOID:1967	Leiomyosarcoma	-0.000358374882749453
DB00181	Baclofen	DOID:2671	Carcinoma, Transitional Cell	-0.000360683850153478
DB00293	raltitrexed	DOID:299	Adenocarcinoma	-0.000363938356218551
DB00694	Daunorubicin	DOID:1618	Fibroadenoma	-0.000365238751467907
DB00318	Codeine	DOID:2671	Carcinoma, Transitional Cell	-0.000365643776988779
DB01041	Thalidomide	DOID:3070	Glioma	-0.000372095346249908
DB00987	Cytarabine	DOID:1037	Leukemia, Lymphoid	-0.000372178010475207
DB01006	Letrozole	DOID:11612	Polycystic Ovary Syndrome	-0.000372835971370696
DB12881	indole-3-carbinol	DOID:5119	Ovarian Cysts	-0.000375908635909557
DB09096	Benzoyl Peroxide	DOID:139	Papilloma	-0.000379438168685743
DB14513	Magnesium	DOID:3172	Adenoma	-0.000380586332807716
DB09110	Mesna	DOID:1967	Leiomyosarcoma	-0.000380622551728904
DB00762	Irinotecan	DOID:3070	Glioma	-0.000392405457042918
DB00795	Sulfasalazine	DOID:139	Papilloma	-0.000398800253125471
DB00795	Sulfasalazine	DOID:2671	Carcinoma, Transitional Cell	-0.000400012081935882
DB01041	Thalidomide	DOID:8632	Sarcoma, Kaposi	-0.000400250530152748
DB00481	Raloxifene Hydrochloride	DOID:2671	Carcinoma, Transitional Cell	-0.000402667884910919
DB12662	naveglitazar	DOID:3355	Fibrosarcoma	-0.000403154884042892
DB00773	Etoposide	DOID:5485	Sarcoma, Synovial	-0.000404546397663659
DB00642	Pemetrexed	DOID:2645	Mesothelioma	-0.000408708957167743
DB01204	Mitoxantrone	DOID:1037	Leukemia, Lymphoid	-0.000409325561518294
DB06824	Trientine	DOID:2645	Mesothelioma	-0.000413215755532216
DB00277	Theophylline	DOID:1040	Leukemia, Lymphocytic, Chronic, B-Cell	-0.000416504810251796
DB12025	triptolide	DOID:9538	Multiple Myeloma	-0.000423876882118231
DB00853	Temozolomide	DOID:3070	Glioma	-0.000425212653815845
DB01006	Letrozole	DOID:5119	Ovarian Cysts	-0.000435300006233071
DB00428	Streptozocin	DOID:5485	Sarcoma, Synovial	-0.000442953524776831
DB01041	Thalidomide	DOID:1040	Leukemia, Lymphocytic, Chronic, B-Cell	-0.000446659362059456
DB01406	Danazol	DOID:3172	Adenoma	-0.000451596900032521
DB00853	Temozolomide	DOID:8632	Sarcoma, Kaposi	-0.000453367837787573
DB00987	Cytarabine	DOID:8864	Leukemia, Monocytic, Acute	-0.000454391326909194
DB04786	Suramin	DOID:9538	Multiple Myeloma	-0.000458544719278755
DB00987	Cytarabine	DOID:9538	Multiple Myeloma	-0.000461683484777349
DB00959	Methylprednisolone	DOID:171	Neuroectodermal Tumors	-0.000469111967246224
DB00987	Cytarabine	DOID:715	Leukemia, T-Cell	-0.0004759373330559
DB00682	Warfarin	DOID:9538	Multiple Myeloma	-0.000488120030112423
DB00570	Vinblastine	DOID:8632	Sarcoma, Kaposi	-0.000497229337635076
DB00252	Phenytoin	DOID:1040	Leukemia, Lymphocytic, Chronic, B-Cell	-0.00050381854562684
DB00822	Disulfiram	DOID:1040	Leukemia, Lymphocytic, Chronic, B-Cell	-0.00050521043287516
DB08809	Dichloroacetic Acid	DOID:3172	Adenoma	-0.000509683955402631
DB00570	Vinblastine	DOID:2671	Carcinoma, Transitional Cell	-0.000512122407658551
DB00959	Methylprednisolone	DOID:9538	Multiple Myeloma	-0.000529525278896161
DB00635	Prednisone	DOID:1967	Leiomyosarcoma	-0.000541562859802726
DB00741	Hydrocortisone	DOID:1040	Leukemia, Lymphocytic, Chronic, B-Cell	-0.00054631937629321
DB00541	Vincristine	DOID:1967	Leiomyosarcoma	-0.000566003017521107
DB08804	Nandrolone Decanoate	DOID:255	Hemangioma	-0.000582208868231281
DB00970	Dactinomycin	DOID:1967	Leiomyosarcoma	-0.00060023379137661
DB00853	Temozolomide	DOID:3071	Gliosarcoma	-0.000601400436395285
DB06174	Noscapine	DOID:715	Leukemia, T-Cell	-0.000629650958747509
DB14066	tetrandrine	DOID:9119	Leukemia, Myeloid, Acute	-0.000639310739061623
DB00773	Etoposide	DOID:1967	Leiomyosarcoma	-0.000652304878679262
DB01390	Sodium Bicarbonate	DOID:139	Papilloma	-0.000652480138181659
DB00851	Dacarbazine	DOID:1967	Leiomyosarcoma	-0.000666749587901224
DB00682	Warfarin	DOID:2671	Carcinoma, Transitional Cell	-0.000670048925670881
DB00987	Cytarabine	DOID:1040	Leukemia, Lymphocytic, Chronic, B-Cell	-0.000675128142052646
DB08809	Dichloroacetic Acid	DOID:139	Papilloma	-0.000675937785081489
DB01204	Mitoxantrone	DOID:2671	Carcinoma, Transitional Cell	-0.000680759931455279
DB08633	O-(Chloroacetylcarbamoyl)fumagillol	DOID:2671	Carcinoma, Transitional Cell	-0.000690779704600743
DB08828	HhAntag691	DOID:2513	Carcinoma, Basal Cell	-0.000711356281369343
DB01204	Mitoxantrone	DOID:1040	Leukemia, Lymphocytic, Chronic, B-Cell	-0.000712275693176558
DB00175	Pravastatin	DOID:3172	Adenoma	-0.000721706516685241
DB00959	Methylprednisolone	DOID:1040	Leukemia, Lymphocytic, Chronic, B-Cell	-0.000742969936186362
DB06641	perifosine	DOID:3068	Glioblastoma	-0.000748834366683467
DB06174	Noscapine	DOID:3070	Glioma	-0.000754277752033296
DB00943	Zalcitabine	DOID:0060058	Lymphoma	-0.00094853204053315
DB04571	Trioxsalen	DOID:8691	Mycosis Fungoides	-0.000976311141626553
DB02424	geldanamycin	DOID:3068	Glioblastoma	-0.00120668280639932
DB11251	Tocopherols	DOID:2645	Mesothelioma	-0.00130690056799013
DB14322	Coconut Oil	DOID:3172	Adenoma	-0.00136696478542128
DB01708	Dehydroepiandrosterone	DOID:11612	Polycystic Ovary Syndrome	-0.00166528795971396
DB01708	Dehydroepiandrosterone	DOID:299	Adenocarcinoma	-0.00172373431637621
DB00470	Dronabinol	DOID:3070	Glioma	-0.00218343960964349
DB01136	Carvedilol	DOID:3070	Glioma	-0.00230221017640206
DB06176	romidepsin	DOID:0060061	Lymphoma, T-Cell, Cutaneous	-0.00252978472974999
DB11919	O(6)-benzylguanine	DOID:3070	Glioma	-0.00292288486589709
DB04942	tamibarotene	DOID:9538	Multiple Myeloma	-0.00315331862419546
DB06176	romidepsin	DOID:2671	Carcinoma, Transitional Cell	-0.00334059583199667
DB04865	Homoharringtonine	DOID:0060058	Lymphoma	-0.00341133769589522
DB12948	3,4-dihydroxybenzohydroxamic acid	DOID:0050902	Medulloblastoma	-0.00385415934418199
DB15334	biochanin A	DOID:3068	Glioblastoma	-0.00392272149869111
DB00050	cetrorelix	DOID:9538	Multiple Myeloma	-0.00405205228933747
DB00904	Ondansetron	DOID:171	Neuroectodermal Tumors	-0.00411670486130303
DB03068	pyrimidin-2-one beta-ribofuranoside	DOID:9538	Multiple Myeloma	-0.00417700229508944
DB12948	3,4-dihydroxybenzohydroxamic acid	DOID:3070	Glioma	-0.00427337007836021
DB12948	3,4-dihydroxybenzohydroxamic acid	DOID:3071	Gliosarcoma	-0.00444955786086063
DB00338	Omeprazole	DOID:9206	Barrett Esophagus	-0.0045469098117647
DB01217	Anastrozole	DOID:299	Adenocarcinoma	-0.00454980596077603
DB13964	Peanut Oil	DOID:3172	Adenoma	-0.00459881449937064
DB09199	netoglitazone	DOID:9538	Multiple Myeloma	-0.00468493618913227
DB04868	4-methyl-N-(3-(4-methylimidazol-1-yl)-5-(trifluoromethyl)phenyl)-3-((4-pyridin-3-ylpyrimidin-2-yl)amino)benzamide	DOID:8552	Leukemia, Myelogenous, Chronic, BCR-ABL Positive	-0.00490833926787424
DB00352	Thioguanine	DOID:9119	Leukemia, Myeloid, Acute	-0.00525080268563068
DB00352	Thioguanine	DOID:1037	Leukemia, Lymphoid	-0.00537364430309105
DB03057	Malondialdehyde	DOID:8552	Leukemia, Myelogenous, Chronic, BCR-ABL Positive	-0.00545346656725226
DB00435	Nitric Oxide	DOID:0060058	Lymphoma	-0.00568095045253323
DB06412	Oxymetholone	DOID:9119	Leukemia, Myeloid, Acute	-0.00575133761439467
DB03057	Malondialdehyde	DOID:11612	Polycystic Ovary Syndrome	-0.00578722036331211
DB06412	Oxymetholone	DOID:9538	Multiple Myeloma	-0.00596368470613353
DB00435	Nitric Oxide	DOID:299	Adenocarcinoma	-0.0059853163552113
DB04258	seocalcitol	DOID:3070	Glioma	-0.00614904226756749
DB11175	picolinic acid	DOID:3172	Adenoma	-0.00624047360674651
DB00594	Amiloride	DOID:2671	Carcinoma, Transitional Cell	-0.00720129261283725
DB04348	Taurocholic Acid	DOID:1967	Leiomyosarcoma	-0.00726195128054044
DB00815	Sodium Dodecyl Sulfate	DOID:299	Adenocarcinoma	-0.00752016072168455
DB00947	Fulvestrant	DOID:769	Neuroblastoma	-0.0077611764587269
DB02901	Dihydrotestosterone	DOID:11612	Polycystic Ovary Syndrome	-0.00824192500445456
DB01759	kojic acid	DOID:3172	Adenoma	-0.00856653926395801
DB13911	Eosine I Bluish	DOID:715	Leukemia, T-Cell	-0.00866476582065606
DB01099	Flucytosine	DOID:3068	Glioblastoma	-0.00890436498751404
DB09350	Piperonyl Butoxide	DOID:3172	Adenoma	-0.00922076375318062
DB00446	Chloramphenicol	DOID:9119	Leukemia, Myeloid, Acute	-0.00927494779690696
DB01420	Testosterone Propionate	DOID:11612	Polycystic Ovary Syndrome	-0.010625939959575
DB01420	Testosterone Propionate	DOID:299	Adenocarcinoma	-0.010684386316094
DB05220	MLN 8237	DOID:769	Neuroblastoma	-0.0108527312295694
DB00583	Carnitine	DOID:0060060	Lymphoma, Non-Hodgkin	-0.011679290853249
DB00014	Goserelin	DOID:127	Choroid Neoplasms	-0.0119860231580815
DB00443	Betamethasone	DOID:255	Hemangioma	-0.0124097921431787
DB08889	carfilzomib	DOID:9538	Multiple Myeloma	-0.0136201838094187
DB01179	Podophyllotoxin	DOID:2671	Carcinoma, Transitional Cell	-0.0143543957339755
DB06757	Manganese	DOID:3068	Glioblastoma	-0.01447339101183
DB00627	Niacin	DOID:9119	Leukemia, Myeloid, Acute	-0.0147502266928744
DB04944	acadesine	DOID:1040	Leukemia, Lymphocytic, Chronic, B-Cell	-0.0148960902941733
DB06595	midostaurin	DOID:9119	Leukemia, Myeloid, Acute	-0.0164959194305845
DB06595	midostaurin	DOID:349	Carcinoma, Signet Ring Cell	-0.0167458666683242
DB06810	Plicamycin	DOID:3247	Rhabdomyosarcoma	-0.0188109971321021
DB04655	metoprine	DOID:8691	Mycosis Fungoides	-0.023418851748769
DB04655	metoprine	DOID:299	Adenocarcinoma	-0.0240635942648124
DB00909	Zonisamide	DOID:9538	Multiple Myeloma	-0.0253549304164134
DB00477	Chlorpromazine	DOID:3070	Glioma	-0.0332744454713785
