# Supplementary material for: DDCM: A Computational Strategy for Drug Repositioning Based on Support-Vector Regression Algorithm
Source: Int J Mol Sci. 2024 May 12;25(10):5267. doi: 10.3390/ijms25105267 (PMC11121335; doi:10.3390/ijms25105267)
Supplement: Supplementary file 1 [file ijms-25-05267-s001.zip › File S4/1_c04.588_CorScore/thymoma_score.csv]

DrugBankID	DrugName	DOID	DiseaseName	score
-0.000675751369288451	0.00047592031759825
DB00050	cetrorelix	DOID:9538	Multiple Myeloma	0.0858817561919278
DB04106	fotemustine	DOID:3070	Glioma	0.084122960019271
DB04106	fotemustine	DOID:3068	Glioblastoma	0.0808628546406026
DB11467	Thiostrepton	DOID:9538	Multiple Myeloma	0.0784698558284589
DB05088	tetrathiomolybdate	DOID:2645	Mesothelioma	0.0626454035306547
DB09054	idelalisib	DOID:1037	Leukemia, Lymphoid	0.0595586035336622
DB09054	idelalisib	DOID:0060058	Lymphoma	0.056794286317752
DB01217	Anastrozole	DOID:299	Adenocarcinoma	0.0559964254200624
DB00446	Chloramphenicol	DOID:9119	Leukemia, Myeloid, Acute	0.0479641759954494
DB06641	perifosine	DOID:3068	Glioblastoma	0.0419744298130576
DB00590	Doxazosin	DOID:127	Choroid Neoplasms	0.0411401522359419
DB08804	Nandrolone Decanoate	DOID:255	Hemangioma	0.0376179000708494
DB06810	Plicamycin	DOID:3247	Rhabdomyosarcoma	0.0371342362802469
DB00480	Lenalidomide	DOID:9538	Multiple Myeloma	0.0337662976836195
DB00480	Lenalidomide	DOID:707	Lymphoma, B-Cell	0.0335957240963106
DB01420	Testosterone Propionate	DOID:11612	Polycystic Ovary Syndrome	0.0326958270635
DB01420	Testosterone Propionate	DOID:299	Adenocarcinoma	0.0322710905474534
DB00480	Lenalidomide	DOID:0060060	Lymphoma, Non-Hodgkin	0.0319373760745574
DB01136	Carvedilol	DOID:3070	Glioma	0.0319082389753618
DB04868	4-methyl-N-(3-(4-methylimidazol-1-yl)-5-(trifluoromethyl)phenyl)-3-((4-pyridin-3-ylpyrimidin-2-yl)amino)benzamide	DOID:8552	Leukemia, Myelogenous, Chronic, BCR-ABL Positive	0.0311244706071347
DB01700	AICA ribonucleotide	DOID:3068	Glioblastoma	0.0308075047290793
DB00196	Fluconazole	DOID:3068	Glioblastoma	0.0299472825162288
DB00947	Fulvestrant	DOID:769	Neuroblastoma	0.0279953519474995
DB06536	tesaglitazar	DOID:3355	Fibrosarcoma	0.027654624338781
DB01162	Terazosin	DOID:2671	Carcinoma, Transitional Cell	0.0273822650111207
DB00352	Thioguanine	DOID:1037	Leukemia, Lymphoid	0.0273604187399127
DB06536	tesaglitazar	DOID:255	Hemangioma	0.0267765223690899
DB00352	Thioguanine	DOID:9119	Leukemia, Myeloid, Acute	0.0264950811618678
DB11752	bryostatin 1	DOID:1040	Leukemia, Lymphocytic, Chronic, B-Cell	0.0258303687022489
DB15304	Carrageenan	DOID:3355	Fibrosarcoma	0.0246428109267979
DB00681	Amphotericin B	DOID:3068	Glioblastoma	0.0233339366613917
DB11752	bryostatin 1	DOID:0060060	Lymphoma, Non-Hodgkin	0.0229201899672771
DB11175	picolinic acid	DOID:3172	Adenoma	0.0221276432262949
DB00421	Spironolactone	DOID:11612	Polycystic Ovary Syndrome	0.0210182273523344
DB12802	picropodophyllin	DOID:9538	Multiple Myeloma	0.0197823091572919
DB13014	hypericin	DOID:3068	Glioblastoma	0.0193863798550854
DB01394	Colchicine	DOID:9538	Multiple Myeloma	0.0178483369504949
DB00583	Carnitine	DOID:0060060	Lymphoma, Non-Hodgkin	0.0170335529599891
DB06174	Noscapine	DOID:3070	Glioma	0.016521093410032
DB06174	Noscapine	DOID:715	Leukemia, T-Cell	0.0160361917748868
DB01698	Rutin	DOID:9538	Multiple Myeloma	0.0153597667662088
DB00742	Mannitol	DOID:3070	Glioma	0.0152960036184618
DB04944	acadesine	DOID:1040	Leukemia, Lymphocytic, Chronic, B-Cell	0.0143307051537981
DB09350	Piperonyl Butoxide	DOID:3172	Adenoma	0.0140197465818271
DB01177	Idarubicin	DOID:9119	Leukemia, Myeloid, Acute	0.0135149723524384
DB00213	Pantoprazole	DOID:9206	Barrett Esophagus	0.0132984972117508
DB01177	Idarubicin	DOID:9538	Multiple Myeloma	0.0130892407343051
DB08868	Fingolimod Hydrochloride	DOID:8552	Leukemia, Myelogenous, Chronic, BCR-ABL Positive	0.0130583663118198
DB00571	Propranolol	DOID:255	Hemangioma	0.0126513811169497
DB00281	Lidocaine	DOID:0060060	Lymphoma, Non-Hodgkin	0.0124620230396387
DB01138	Sulfinpyrazone	DOID:9538	Multiple Myeloma	0.0118528197140945
DB01177	Idarubicin	DOID:0060058	Lymphoma	0.0116159927145861
DB06179	darinaparsin	DOID:9538	Multiple Myeloma	0.0115264509029112
DB01177	Idarubicin	DOID:0060060	Lymphoma, Non-Hodgkin	0.0112603191252229
DB06179	darinaparsin	DOID:8543	Hodgkin Disease	0.0106718893106035
DB06595	midostaurin	DOID:9119	Leukemia, Myeloid, Acute	0.00980783699245793
DB01406	Danazol	DOID:3172	Adenoma	0.00970074477038706
DB06595	midostaurin	DOID:349	Carcinoma, Signet Ring Cell	0.00910778780427566
DB02375	myricetin	DOID:3068	Glioblastoma	0.00885097918994028
DB11251	Tocopherols	DOID:2645	Mesothelioma	0.00809400071368153
DB11648	afuresertib	DOID:9538	Multiple Myeloma	0.0074437434616527
DB11648	afuresertib	DOID:8543	Hodgkin Disease	0.00658918186931283
DB09199	netoglitazone	DOID:9538	Multiple Myeloma	0.00645763292372063
DB01073	fludarabine	DOID:1037	Leukemia, Lymphoid	0.0061334379015614
DB01073	fludarabine	DOID:1040	Leukemia, Lymphocytic, Chronic, B-Cell	0.00592362583135918
DB11648	afuresertib	DOID:0060060	Lymphoma, Non-Hodgkin	0.00561482185259225
DB01073	fludarabine	DOID:9119	Leukemia, Myeloid, Acute	0.00526810032342223
DB01357	Mestranol	DOID:3172	Adenoma	0.00516803859403098
DB00470	Dronabinol	DOID:3070	Glioma	0.00505953583506206
DB01406	Danazol	DOID:127	Choroid Neoplasms	0.00487034707482326
DB06769	Bendamustine Hydrochloride	DOID:1037	Leukemia, Lymphoid	0.00419198759831095
DB06769	Bendamustine Hydrochloride	DOID:1040	Leukemia, Lymphocytic, Chronic, B-Cell	0.0039821755281215
DB13811	oblimersen	DOID:1040	Leukemia, Lymphocytic, Chronic, B-Cell	0.00351798486097088
DB00627	Niacin	DOID:9119	Leukemia, Myeloid, Acute	0.00307143520752488
DB01229	Paclitaxel	DOID:1967	Leiomyosarcoma	0.0026230482715012
DB00970	Dactinomycin	DOID:1967	Leiomyosarcoma	0.00260019447453563
DB01181	Ifosfamide	DOID:1967	Leiomyosarcoma	0.00247105679439551
DB01211	Clarithromycin	DOID:9538	Multiple Myeloma	0.00246796090492039
DB00945	Aspirin	DOID:1967	Leiomyosarcoma	0.0024468707460229
DB00997	Doxorubicin	DOID:1967	Leiomyosarcoma	0.00244239382795668
DB13811	oblimersen	DOID:9538	Multiple Myeloma	0.0024367277349264
DB00515	Cisplatin	DOID:1967	Leiomyosarcoma	0.00240637813269817
DB00137	Lutein	DOID:11612	Polycystic Ovary Syndrome	0.00240500921584145
DB09110	Mesna	DOID:1967	Leiomyosarcoma	0.00233817248225985
DB03843	Formaldehyde	DOID:1967	Leiomyosarcoma	0.00230532375278462
DB00958	Carboplatin	DOID:1967	Leiomyosarcoma	0.00229527496497013
DB13811	oblimersen	DOID:707	Lymphoma, B-Cell	0.00226615414757085
DB01229	Paclitaxel	DOID:4552	Carcinoma, Large Cell	0.0022061269354303
DB00361	Vinorelbine	DOID:4552	Carcinoma, Large Cell	0.0021822668737855
DB02901	Dihydrotestosterone	DOID:11612	Polycystic Ovary Syndrome	0.00216507481129418
DB00773	Etoposide	DOID:1967	Leiomyosarcoma	0.00216192188348255
DB01248	Docetaxel	DOID:1967	Leiomyosarcoma	0.00214231568702709
DB00531	Cyclophosphamide	DOID:1967	Leiomyosarcoma	0.00211622876185743
DB00851	Dacarbazine	DOID:1967	Leiomyosarcoma	0.0021125650192516
DB01181	Ifosfamide	DOID:4552	Carcinoma, Large Cell	0.00205413545809547
DB00541	Vincristine	DOID:1967	Leiomyosarcoma	0.00200471574435494
DB00515	Cisplatin	DOID:4552	Carcinoma, Large Cell	0.00198945679647195
DB03733	ethylene dichloride	DOID:3172	Adenoma	0.00192930065459597
DB00635	Prednisone	DOID:1967	Leiomyosarcoma	0.00189087083132017
DB00815	Sodium Dodecyl Sulfate	DOID:299	Adenocarcinoma	0.0018840806216266
DB00428	Streptozocin	DOID:5485	Sarcoma, Synovial	0.00186841757527388
DB00853	Temozolomide	DOID:3071	Gliosarcoma	0.00185279457050178
DB00753	Isoflurane	DOID:3172	Adenoma	0.00184154121559206
DB01181	Ifosfamide	DOID:5485	Sarcoma, Synovial	0.00182536723520198
DB04690	Camptothecin	DOID:3071	Gliosarcoma	0.00180988055731769
DB00309	Vindesine	DOID:1967	Leiomyosarcoma	0.00180777876641755
DB01168	Procarbazine	DOID:2671	Carcinoma, Transitional Cell	0.00180116139273347
DB00675	Tamoxifen	DOID:2671	Carcinoma, Transitional Cell	0.00180015632091852
DB00997	Doxorubicin	DOID:5485	Sarcoma, Synovial	0.00179670426874839
DB01229	Paclitaxel	DOID:2671	Carcinoma, Transitional Cell	0.00178149581578256
DB00262	Carmustine	DOID:3071	Gliosarcoma	0.00177575404943724
DB00515	Cisplatin	DOID:5485	Sarcoma, Synovial	0.0017606885734962
DB00970	Dactinomycin	DOID:2671	Carcinoma, Transitional Cell	0.00175864201871463
DB00171	Adenosine Triphosphate	DOID:4552	Carcinoma, Large Cell	0.00174106153562567
DB00563	Methotrexate	DOID:2671	Carcinoma, Transitional Cell	0.00173886497654655
DB11616	pirarubicin	DOID:5485	Sarcoma, Synovial	0.0017359121036318
DB00682	Warfarin	DOID:2671	Carcinoma, Transitional Cell	0.00172058061846823
DB00441	gemcitabine	DOID:4552	Carcinoma, Large Cell	0.0017127645670404
DB00531	Cyclophosphamide	DOID:4552	Carcinoma, Large Cell	0.00169930742557581
DB00997	Doxorubicin	DOID:8632	Sarcoma, Kaposi	0.00169404927131619
DB00305	Mitomycin	DOID:2671	Carcinoma, Transitional Cell	0.00168319558420821
DB01204	Mitoxantrone	DOID:2671	Carcinoma, Transitional Cell	0.00166081504632728
DB00938	Salmeterol Xinafoate	DOID:4310	Smooth Muscle Tumor	0.00165316223551481
DB00184	Nicotine	DOID:2671	Carcinoma, Transitional Cell	0.00164527111011725
DB00531	Cyclophosphamide	DOID:3071	Gliosarcoma	0.00163723511461838
DB01181	Ifosfamide	DOID:2671	Carcinoma, Transitional Cell	0.00162950433858361
DB00829	Diazepam	DOID:2671	Carcinoma, Transitional Cell	0.00161594578919221
DB00863	Ranitidine	DOID:9206	Barrett Esophagus	0.00161041461139869
DB00945	Aspirin	DOID:2671	Carcinoma, Transitional Cell	0.00160531829031469
DB00997	Doxorubicin	DOID:2671	Carcinoma, Transitional Cell	0.00160084137214778
DB00860	Prednisolone	DOID:2671	Carcinoma, Transitional Cell	0.0015937491059249
DB00853	Temozolomide	DOID:8632	Sarcoma, Kaposi	0.00158344366099766
DB00515	Cisplatin	DOID:2671	Carcinoma, Transitional Cell	0.00156482567691601
DB06510	muraglitazar	DOID:2671	Carcinoma, Transitional Cell	0.0015409510918379
DB00290	Bleomycin	DOID:8632	Sarcoma, Kaposi	0.00152860822053801
DB00773	Etoposide	DOID:5485	Sarcoma, Synovial	0.00151623232429323
DB00570	Vinblastine	DOID:8632	Sarcoma, Kaposi	0.00151417205327378
DB09110	Mesna	DOID:2671	Carcinoma, Transitional Cell	0.00149662002651493
DB03783	Phenacetin	DOID:2671	Carcinoma, Transitional Cell	0.00149357136803562
DB00537	Ciprofloxacin	DOID:2671	Carcinoma, Transitional Cell	0.00147840519171904
DB00188	Bortezomib	DOID:2671	Carcinoma, Transitional Cell	0.00146318814201854
DB00958	Carboplatin	DOID:2671	Carcinoma, Transitional Cell	0.00145372250928168
DB01327	Cefazolin	DOID:2671	Carcinoma, Transitional Cell	0.00145217941830108
DB00495	Zidovudine	DOID:8632	Sarcoma, Kaposi	0.00144953004407179
DB02994	Cacodylic Acid	DOID:2671	Carcinoma, Transitional Cell	0.0014485907819011
DB00201	Caffeine	DOID:2671	Carcinoma, Transitional Cell	0.00144026079526039
DB14085	Cadmium	DOID:2671	Carcinoma, Transitional Cell	0.00143793877429847
DB00291	Chlorambucil	DOID:2671	Carcinoma, Transitional Cell	0.00143314674659627
DB00570	Vinblastine	DOID:2671	Carcinoma, Transitional Cell	0.00142096415404962
DB01483	Barbital	DOID:2671	Carcinoma, Transitional Cell	0.00141773748772523
DB00481	Raloxifene Hydrochloride	DOID:2671	Carcinoma, Transitional Cell	0.00141282179489007
DB00993	Azathioprine	DOID:2671	Carcinoma, Transitional Cell	0.00138642809794176
DB08895	tofacitinib	DOID:3172	Adenoma	0.00137834155806767
DB00541	Vincristine	DOID:5485	Sarcoma, Synovial	0.00135902618511656
DB04827	Urethane	DOID:3172	Adenoma	0.00135601339503747
DB02709	Resveratrol	DOID:3172	Adenoma	0.00135246515364719
DB08809	Dichloroacetic Acid	DOID:3172	Adenoma	0.00134392984306757
DB01234	Dexamethasone	DOID:3172	Adenoma	0.00134021108900244
DB00437	Allopurinol	DOID:2671	Carcinoma, Transitional Cell	0.00133411951029716
DB08633	O-(Chloroacetylcarbamoyl)fumagillol	DOID:2671	Carcinoma, Transitional Cell	0.00130856153665854
DB01248	Docetaxel	DOID:2671	Carcinoma, Transitional Cell	0.00130076323127735
DB00441	gemcitabine	DOID:2671	Carcinoma, Transitional Cell	0.00128813344739177
DB11672	Curcumin	DOID:3172	Adenoma	0.00128780373917877
DB00317	Gefitinib	DOID:2671	Carcinoma, Transitional Cell	0.00127979372101653
DB01174	Phenobarbital	DOID:2671	Carcinoma, Transitional Cell	0.00127965750870052
DB00531	Cyclophosphamide	DOID:2671	Carcinoma, Transitional Cell	0.00127467630586146
DB00898	Ethanol	DOID:3172	Adenoma	0.00126620971289961
DB00541	Vincristine	DOID:8632	Sarcoma, Kaposi	0.00125637118775586
DB00712	Flurbiprofen	DOID:3172	Adenoma	0.00125213801536925
DB00318	Codeine	DOID:2671	Carcinoma, Transitional Cell	0.00125188504756815
DB01179	Podophyllotoxin	DOID:2671	Carcinoma, Transitional Cell	0.00124881830967292
DB01041	Thalidomide	DOID:8632	Sarcoma, Kaposi	0.00124431141132254
DB00945	Aspirin	DOID:3172	Adenoma	0.00122857852219877
DB00763	Methimazole	DOID:3172	Adenoma	0.00119989156936254
DB00554	Piroxicam	DOID:3172	Adenoma	0.00119606543621259
DB00603	Medroxyprogesterone Acetate	DOID:3172	Adenoma	0.00119587938387554
DB01065	Melatonin	DOID:3172	Adenoma	0.0011693016817079
DB06510	muraglitazar	DOID:3172	Adenoma	0.00116421132364405
DB00541	Vincristine	DOID:2671	Carcinoma, Transitional Cell	0.0011631632886454
DB00563	Methotrexate	DOID:2513	Carcinoma, Basal Cell	0.00115845510983131
DB00181	Baclofen	DOID:2671	Carcinoma, Transitional Cell	0.001128516469493
DB01582	Sulfamethazine	DOID:3172	Adenoma	0.00112600585407107
DB00853	Temozolomide	DOID:3172	Adenoma	0.00111349599372509
DB00795	Sulfasalazine	DOID:2671	Carcinoma, Transitional Cell	0.00109783572392752
DB03843	Formaldehyde	DOID:3172	Adenoma	0.00108703152895783
DB00563	Methotrexate	DOID:3371	Chondrosarcoma	0.00108432442167678
DB02994	Cacodylic Acid	DOID:3172	Adenoma	0.00107185101389354
DB00201	Caffeine	DOID:3172	Adenoma	0.00106352102719755
DB00727	Nitroglycerin	DOID:4928	Cholangiocarcinoma	0.00106258088925204
DB00635	Prednisone	DOID:2671	Carcinoma, Transitional Cell	0.00104931837559774
DB01262	Decitabine	DOID:769	Neuroblastoma	0.00102895286240419
DB02709	Resveratrol	DOID:8864	Leukemia, Monocytic, Acute	0.00102788273823372
DB04930	Permethrin	DOID:3172	Adenoma	0.0010226099019841
DB00997	Doxorubicin	DOID:2513	Carcinoma, Basal Cell	0.00102043150541268
DB11082	Coal Tar	DOID:3172	Adenoma	0.00101753238517637
DB01219	Dantrolene	DOID:2671	Carcinoma, Transitional Cell	0.00101530999942243
DB08398	2-amino-1-methyl-6-phenylimidazo(4,5-b)pyridine	DOID:3172	Adenoma	0.00101363611120092
DB04572	Thiotepa	DOID:2671	Carcinoma, Transitional Cell	0.00100625821105239
DB01393	Bezafibrate	DOID:3172	Adenoma	0.001001257995169
DB12418	Saccharin	DOID:2671	Carcinoma, Transitional Cell	0.000996029410898647
DB00586	Diclofenac	DOID:769	Neuroblastoma	0.000992710058039616
DB11119	Sodium Iodide	DOID:3070	Glioma	0.000966419889572311
DB00309	Vindesine	DOID:2671	Carcinoma, Transitional Cell	0.000966226310751429
DB00762	Irinotecan	DOID:769	Neuroblastoma	0.000954269720620383
DB00995	Auranofin	DOID:3172	Adenoma	0.000953179716155571
DB08809	Dichloroacetic Acid	DOID:139	Papilloma	0.000943282912805446
DB14513	Magnesium	DOID:3172	Adenoma	0.000941575039479094
DB00197	Troglitazone	DOID:769	Neuroblastoma	0.000940058285551371
DB00987	Cytarabine	DOID:8864	Leukemia, Monocytic, Acute	0.000939992885302325
DB00698	Nitrofurantoin	DOID:2671	Carcinoma, Transitional Cell	0.000928519493570888
DB00605	Sulindac	DOID:3172	Adenoma	0.000918673446813789
DB00997	Doxorubicin	DOID:1618	Fibroadenoma	0.000910505844337349
DB01390	Sodium Bicarbonate	DOID:139	Papilloma	0.000910003174379559
DB04365	Arecoline	DOID:2513	Carcinoma, Basal Cell	0.000907096952937968
DB01174	Phenobarbital	DOID:3172	Adenoma	0.0009029177405755
DB00158	Folic Acid	DOID:3172	Adenoma	0.00089547822734911
DB10345	Dust	DOID:139	Papilloma	0.000891428194656055
DB01132	Pioglitazone	DOID:139	Papilloma	0.000890506980702341
DB00806	Pentoxifylline	DOID:1037	Leukemia, Lymphoid	0.000885484171551161
DB00780	Phenelzine	DOID:3172	Adenoma	0.000876315275686518
DB00619	Imatinib Mesylate	DOID:3070	Glioma	0.000874463263965782
DB06774	Capsaicin	DOID:139	Papilloma	0.000871162951390989
DB01181	Ifosfamide	DOID:769	Neuroblastoma	0.000868782008163128
DB01168	Procarbazine	DOID:3070	Glioma	0.000864604080871516
DB00675	Tamoxifen	DOID:3070	Glioma	0.000863599009136944
DB00396	Progesterone	DOID:5119	Ovarian Cysts	0.000852189855067159
DB00126	Ascorbic Acid	DOID:139	Papilloma	0.000847998418515971
DB00675	Tamoxifen	DOID:5119	Ovarian Cysts	0.000846803193968959
DB01229	Paclitaxel	DOID:3070	Glioma	0.000844938503771403
DB00997	Doxorubicin	DOID:769	Neuroblastoma	0.00084011904169632
DB01229	Paclitaxel	DOID:1037	Leukemia, Lymphoid	0.00083753140197234
DB01169	Arsenic Trioxide	DOID:8864	Leukemia, Monocytic, Acute	0.000832435529678488
DB11091	Hydrogen Peroxide	DOID:139	Papilloma	0.000829046003338829
DB00842	Oxazepam	DOID:3172	Adenoma	0.000816109516533842
DB00993	Azathioprine	DOID:2513	Carcinoma, Basal Cell	0.000806018231078877
DB00328	Indomethacin	DOID:3172	Adenoma	0.000805577541338968
DB00515	Cisplatin	DOID:769	Neuroblastoma	0.000804103346445238
DB00563	Methotrexate	DOID:3070	Glioma	0.000802307664755662
DB12881	indole-3-carbinol	DOID:5119	Ovarian Cysts	0.000800125817490588
DB00563	Methotrexate	DOID:1037	Leukemia, Lymphoid	0.000794900562887335
DB02709	Resveratrol	DOID:3070	Glioma	0.000792647609899153
DB12298	5-hydroxymethylfurfural	DOID:139	Papilloma	0.000787046246572248
DB02709	Resveratrol	DOID:1037	Leukemia, Lymphoid	0.000785240508039936
DB01234	Dexamethasone	DOID:3070	Glioma	0.000780393545249072
DB12116	epigallocatechin gallate	DOID:3172	Adenoma	0.000779880548419092
DB00762	Irinotecan	DOID:3070	Glioma	0.000778434739065782
DB13178	Inositol	DOID:3172	Adenoma	0.000774055112766261
DB01169	Arsenic Trioxide	DOID:769	Neuroblastoma	0.000773035382719556
DB00197	Troglitazone	DOID:3070	Glioma	0.000764223304197498
DB06510	muraglitazar	DOID:139	Papilloma	0.000763564393460415
DB00252	Phenytoin	DOID:769	Neuroblastoma	0.000763214919398437
DB08398	2-amino-1-methyl-6-phenylimidazo(4,5-b)pyridine	DOID:8719	Carcinoma in Situ	0.000756603602665416
DB08828	HhAntag691	DOID:2513	Carcinoma, Basal Cell	0.000748904302760155
DB04743	nimesulide	DOID:139	Papilloma	0.000739339156542812
DB09110	Mesna	DOID:769	Neuroblastoma	0.000735897696137622
DB00853	Temozolomide	DOID:769	Neuroblastoma	0.000729513431496135
DB00482	Celecoxib	DOID:769	Neuroblastoma	0.000728485046863733
DB01008	Busulfan	DOID:769	Neuroblastoma	0.000722807308139919
DB01204	Mitoxantrone	DOID:1037	Leukemia, Lymphoid	0.000716850632682713
DB01200	Bromocriptine	DOID:3172	Adenoma	0.000710524186352098
DB04365	Arecoline	DOID:139	Papilloma	0.00071012012130247
DB00188	Bortezomib	DOID:769	Neuroblastoma	0.000702465811706316
DB00987	Cytarabine	DOID:1037	Leukemia, Lymphoid	0.000697350655223892
DB06767	Ammonium Chloride	DOID:139	Papilloma	0.000697323100006447
DB00958	Carboplatin	DOID:769	Neuroblastoma	0.000693000178705449
DB00126	Ascorbic Acid	DOID:3070	Glioma	0.000688827805073788
DB00126	Ascorbic Acid	DOID:1037	Leukemia, Lymphoid	0.000681420703216112
DB11094	Vitamin D	DOID:2512	Basal Cell Nevus Syndrome	0.000677797469136994
DB02994	Cacodylic Acid	DOID:139	Papilloma	0.00067120408348156
DB00996	Gabapentin	DOID:3172	Adenoma	0.00066394259511289
DB00997	Doxorubicin	DOID:1037	Leukemia, Lymphoid	0.000656876958480899
DB02656	2-(4-morpholinyl)-8-phenyl-4H-1-benzopyran-4-one	DOID:3070	Glioma	0.000654094508321264
DB00136	Calcitriol	DOID:3070	Glioma	0.000650531016789191
DB14001	alpha-Tocopherol	DOID:3070	Glioma	0.000648226201434891
DB03496	alvocidib	DOID:1037	Leukemia, Lymphoid	0.000647003586002993
DB00136	Calcitriol	DOID:1037	Leukemia, Lymphoid	0.000643123914909761
DB04630	Aldosterone	DOID:3172	Adenoma	0.000642262627059808
DB01483	Barbital	DOID:139	Papilloma	0.000640350789328756
DB00927	Famotidine	DOID:3172	Adenoma	0.000636612277658839
DB00515	Cisplatin	DOID:3070	Glioma	0.00062826836502386
DB00515	Cisplatin	DOID:1037	Leukemia, Lymphoid	0.000620861263222375
DB00741	Hydrocortisone	DOID:1040	Leukemia, Lymphocytic, Chronic, B-Cell	0.000611104290783933
DB00650	Leucovorin	DOID:3070	Glioma	0.000609312446810419
DB00175	Pravastatin	DOID:3172	Adenoma	0.000608961514262787
DB07352	Apigenin	DOID:3070	Glioma	0.000608048702668815
DB00694	Daunorubicin	DOID:1618	Fibroadenoma	0.000607259251505766
DB11152	Trichloroacetic Acid	DOID:3172	Adenoma	0.00059993653936171
DB01169	Arsenic Trioxide	DOID:3070	Glioma	0.000597200401336588
DB01592	Iron	DOID:139	Papilloma	0.000592325264811119
DB00313	Valproic Acid	DOID:1618	Fibroadenoma	0.000592270380051291
DB01169	Arsenic Trioxide	DOID:1037	Leukemia, Lymphoid	0.000589793299560198
DB00563	Methotrexate	DOID:1040	Leukemia, Lymphocytic, Chronic, B-Cell	0.000585088492755265
DB09276	Gold Sodium Thiomalate	DOID:3172	Adenoma	0.000579000470820996
DB00773	Etoposide	DOID:769	Neuroblastoma	0.000559647097339334
DB00853	Temozolomide	DOID:3070	Glioma	0.000553678450029904
DB09096	Benzoyl Peroxide	DOID:139	Papilloma	0.000541381140450048
DB01083	Orlistat	DOID:1040	Leukemia, Lymphocytic, Chronic, B-Cell	0.000526929878384992
DB00188	Bortezomib	DOID:3070	Glioma	0.000526630830167914
DB08865	Crizotinib	DOID:769	Neuroblastoma	0.000523484722900473
DB00958	Carboplatin	DOID:3070	Glioma	0.000517165197276969
DB00531	Cyclophosphamide	DOID:769	Neuroblastoma	0.000513953975615405
DB04690	Camptothecin	DOID:3070	Glioma	0.000510764436904218
DB03419	Uracil	DOID:139	Papilloma	0.0005104807429578
DB00851	Dacarbazine	DOID:769	Neuroblastoma	0.000510290233144577
DB01204	Mitoxantrone	DOID:1040	Leukemia, Lymphocytic, Chronic, B-Cell	0.000507038562440637
DB15588	ursolic acid	DOID:139	Papilloma	0.000506579497590025
DB04690	Camptothecin	DOID:1037	Leukemia, Lymphoid	0.000503357335167563
DB00242	Cladribine	DOID:1037	Leukemia, Lymphoid	0.000501023738142387
DB00531	Cyclophosphamide	DOID:139	Papilloma	0.000497289607681719
DB08828	HhAntag691	DOID:2512	Basal Cell Nevus Syndrome	0.000494030646309065
DB00291	Chlorambucil	DOID:1037	Leukemia, Lymphoid	0.000489182332829248
DB00987	Cytarabine	DOID:1040	Leukemia, Lymphocytic, Chronic, B-Cell	0.000487538585047315
DB00515	Cisplatin	DOID:687	Hepatoblastoma	0.000483179229140433
DB00262	Carmustine	DOID:3070	Glioma	0.000476637928851026
DB04216	Quercetin	DOID:3070	Glioma	0.000475782222848616
DB06755	beta Carotene	DOID:3070	Glioma	0.00047440748276811
DB00530	Erlotinib Hydrochloride	DOID:3070	Glioma	0.000472576426558461
DB00783	Estradiol	DOID:5119	Ovarian Cysts	0.00045504014598061
DB00252	Phenytoin	DOID:687	Hepatoblastoma	0.000442290802106064
DB03496	alvocidib	DOID:1040	Leukemia, Lymphocytic, Chronic, B-Cell	0.000437191516034129
DB00603	Medroxyprogesterone Acetate	DOID:1040	Leukemia, Lymphocytic, Chronic, B-Cell	0.000418842668177086
DB00541	Vincristine	DOID:769	Neuroblastoma	0.000402440958288088
DB00544	Fluorouracil	DOID:3070	Glioma	0.000396869394734892
DB00437	Allopurinol	DOID:1037	Leukemia, Lymphoid	0.000390155096497175
DB00773	Etoposide	DOID:3070	Glioma	0.00038381211597413
DB01169	Arsenic Trioxide	DOID:1040	Leukemia, Lymphocytic, Chronic, B-Cell	0.000379981229300247
DB01006	Letrozole	DOID:5119	Ovarian Cysts	0.000377579502084367
DB00641	Simvastatin	DOID:3070	Glioma	0.000377069052965175
DB00252	Phenytoin	DOID:1040	Leukemia, Lymphocytic, Chronic, B-Cell	0.000370160765960449
DB01248	Docetaxel	DOID:3070	Glioma	0.000364205919509558
DB00982	Isotretinoin	DOID:769	Neuroblastoma	0.000363308301984271
DB01042	Melphalan	DOID:769	Neuroblastoma	0.000357219900655344
DB01229	Paclitaxel	DOID:4235	Sarcoma	0.0003543036751322
DB00822	Disulfiram	DOID:1040	Leukemia, Lymphocytic, Chronic, B-Cell	0.000352795637500437
DB00227	Lovastatin	DOID:4235	Sarcoma	0.000348512466126723
DB01041	Thalidomide	DOID:5151	Neurofibroma, Plexiform	0.000343772676465952
DB01030	Topotecan	DOID:769	Neuroblastoma	0.000340520683624584
DB00531	Cyclophosphamide	DOID:3070	Glioma	0.00033811899402883
DB00531	Cyclophosphamide	DOID:1037	Leukemia, Lymphoid	0.000330711892257519
DB12662	naveglitazar	DOID:3355	Fibrosarcoma	0.000325005297369566
DB00795	Sulfasalazine	DOID:139	Papilloma	0.000320449025471781
DB00563	Methotrexate	DOID:4235	Sarcoma	0.000311672836031868
DB02709	Resveratrol	DOID:715	Leukemia, T-Cell	0.000307745974727422
DB01234	Dexamethasone	DOID:3355	Fibrosarcoma	0.000305038127215339
DB01593	Zinc	DOID:3070	Glioma	0.000297832597167674
DB00242	Cladribine	DOID:1040	Leukemia, Lymphocytic, Chronic, B-Cell	0.000291211668029319
DB00291	Chlorambucil	DOID:1040	Leukemia, Lymphocytic, Chronic, B-Cell	0.000279370262773797
DB00812	Phenylbutazone	DOID:139	Papilloma	0.000275966588467558
DB12257	Platinum	DOID:769	Neuroblastoma	0.000267420774397991
DB01168	Procarbazine	DOID:5241	Hemangioblastoma	0.000266418037417688
DB00544	Fluorouracil	DOID:687	Hepatoblastoma	0.00025178025892518
DB00564	Carbamazepine	DOID:1040	Leukemia, Lymphocytic, Chronic, B-Cell	0.000246863953839153
DB00328	Indomethacin	DOID:3070	Glioma	0.000245759997659765
DB04572	Thiotepa	DOID:769	Neuroblastoma	0.000245535880606707
DB00428	Streptozocin	DOID:4235	Sarcoma	0.000245362537878369
DB11672	Curcumin	DOID:4235	Sarcoma	0.000237351366687177
DB00541	Vincristine	DOID:3070	Glioma	0.000226605976670423
DB01393	Bezafibrate	DOID:1040	Leukemia, Lymphocytic, Chronic, B-Cell	0.000224221279403046
DB00987	Cytarabine	DOID:715	Leukemia, T-Cell	0.000219856121841094
DB00541	Vincristine	DOID:1037	Leukemia, Lymphoid	0.000219198874959088
DB12418	Saccharin	DOID:139	Papilloma	0.000218642712471424
DB01041	Thalidomide	DOID:3070	Glioma	0.00021454620024644
DB01005	Hydroxyurea	DOID:1037	Leukemia, Lymphoid	0.000210049126539262
DB13950	Win 55212-2	DOID:3070	Glioma	0.000205863486472054
DB00309	Vindesine	DOID:769	Neuroblastoma	0.000205503980386358
DB00563	Methotrexate	DOID:5241	Hemangioblastoma	0.0002041216212809
DB01181	Ifosfamide	DOID:4235	Sarcoma	0.000202312198056734
DB00661	Verapamil	DOID:687	Hepatoblastoma	0.000201920874087515
DB01174	Phenobarbital	DOID:687	Hepatoblastoma	0.000198011060982224
DB00277	Theophylline	DOID:1037	Leukemia, Lymphoid	0.000191645952900471
DB01042	Melphalan	DOID:3070	Glioma	0.000181384919228193
DB00997	Doxorubicin	DOID:4235	Sarcoma	0.000173649231472912
DB00396	Progesterone	DOID:11612	Polycystic Ovary Syndrome	0.000159009956805827
DB00515	Cisplatin	DOID:3355	Fibrosarcoma	0.000152912946940836
DB00603	Medroxyprogesterone Acetate	DOID:4235	Sarcoma	0.000145427011511427
DB00515	Cisplatin	DOID:4235	Sarcoma	0.000137633536338954
DB01169	Arsenic Trioxide	DOID:3355	Fibrosarcoma	0.000121844983192058
DB00531	Cyclophosphamide	DOID:1040	Leukemia, Lymphocytic, Chronic, B-Cell	0.000120899822112799
DB00877	Sirolimus	DOID:1040	Leukemia, Lymphocytic, Chronic, B-Cell	0.000119209185888789
DB00650	Leucovorin	DOID:4235	Sarcoma	0.000118677618243086
DB01206	Lomustine	DOID:3070	Glioma	0.000118314605902673
DB01169	Arsenic Trioxide	DOID:715	Leukemia, T-Cell	0.000112298766088474
DB00842	Oxazepam	DOID:687	Hepatoblastoma	0.000111202836861904
DB00635	Prednisone	DOID:1037	Leukemia, Lymphoid	0.000105353961878902
DB02709	Resveratrol	DOID:11612	Polycystic Ovary Syndrome	8.26718964920398e-05
DB05260	gallium nitrate	DOID:0060060	Lymphoma, Non-Hodgkin	8.14153171970755e-05
DB00928	Azacitidine	DOID:4235	Sarcoma	7.08005245498994e-05
DB04572	Thiotepa	DOID:3070	Glioma	6.97008990556518e-05
DB09110	Mesna	DOID:4235	Sarcoma	6.94278858938552e-05
DB04572	Thiotepa	DOID:1037	Leukemia, Lymphoid	6.22937972622681e-05
DB00917	Dinoprostone	DOID:4235	Sarcoma	5.42596464931586e-05
DB00197	Troglitazone	DOID:11612	Polycystic Ovary Syndrome	5.4247590668223e-05
DB00624	Testosterone	DOID:11612	Polycystic Ovary Syndrome	4.18780789596812e-05
DB01083	Orlistat	DOID:11612	Polycystic Ovary Syndrome	3.41733370665155e-05
DB00958	Carboplatin	DOID:4235	Sarcoma	2.65303685402785e-05
DB00201	Caffeine	DOID:4235	Sarcoma	1.30686546036089e-05
DB00331	Metformin	DOID:11612	Polycystic Ovary Syndrome	8.66372816446179e-06
DB01041	Thalidomide	DOID:1040	Leukemia, Lymphocytic, Chronic, B-Cell	-2.67297177771603e-06
DB00925	Phenoxybenzamine	DOID:1040	Leukemia, Lymphocytic, Chronic, B-Cell	-6.53712710192017e-06
DB12025	triptolide	DOID:9119	Leukemia, Myeloid, Acute	-1.6941168985346e-05
DB00277	Theophylline	DOID:1040	Leukemia, Lymphocytic, Chronic, B-Cell	-1.81661172253683e-05
DB01262	Decitabine	DOID:9119	Leukemia, Myeloid, Acute	-1.96267991641186e-05
DB00126	Ascorbic Acid	DOID:11612	Polycystic Ovary Syndrome	-2.11479084801652e-05
DB00398	Sorafenib	DOID:9119	Leukemia, Myeloid, Acute	-2.48521164074658e-05
DB01229	Paclitaxel	DOID:9119	Leukemia, Myeloid, Acute	-2.78061759774115e-05
DB00977	Ethinyl Estradiol	DOID:11612	Polycystic Ovary Syndrome	-3.26621406560312e-05
DB09073	palbociclib	DOID:9119	Leukemia, Myeloid, Acute	-5.84702714805929e-05
DB00563	Methotrexate	DOID:9119	Leukemia, Myeloid, Acute	-7.0437015290914e-05
DB02709	Resveratrol	DOID:9119	Leukemia, Myeloid, Acute	-8.00970699768831e-05
DB00143	Glutathione	DOID:11612	Polycystic Ovary Syndrome	-8.58167299328666e-05
DB01094	hesperetin	DOID:299	Adenocarcinoma	-8.69019253024877e-05
DB01234	Dexamethasone	DOID:9119	Leukemia, Myeloid, Acute	-9.2351134690697e-05
DB00544	Fluorouracil	DOID:4235	Sarcoma	-9.37654340803992e-05
DB00762	Irinotecan	DOID:9119	Leukemia, Myeloid, Acute	-9.43099409301748e-05
DB00746	Deferoxamine	DOID:9119	Leukemia, Myeloid, Acute	-0.000105896996393021
DB00773	Etoposide	DOID:4235	Sarcoma	-0.000106822712698157
DB00197	Troglitazone	DOID:9119	Leukemia, Myeloid, Acute	-0.000108521375779578
DB04539	glyphosate	DOID:11612	Polycystic Ovary Syndrome	-0.000113279489069959
DB00290	Bleomycin	DOID:3308	Carcinoma, Embryonal	-0.000117750536726399
DB00255	Diethylstilbestrol	DOID:4468	Adenocarcinoma, Clear Cell	-0.000118755301647001
DB01248	Docetaxel	DOID:4235	Sarcoma	-0.000126428909451165
DB00570	Vinblastine	DOID:3308	Carcinoma, Embryonal	-0.000132186704133664
DB12072	orantinib	DOID:3070	Glioma	-0.000134799122261133
DB01219	Dantrolene	DOID:1040	Leukemia, Lymphocytic, Chronic, B-Cell	-0.000138466484467872
DB00531	Cyclophosphamide	DOID:715	Leukemia, T-Cell	-0.000146782641038772
DB01204	Mitoxantrone	DOID:9119	Leukemia, Myeloid, Acute	-0.000148486945408602
DB00531	Cyclophosphamide	DOID:4235	Sarcoma	-0.000152515834624591
DB00851	Dacarbazine	DOID:4235	Sarcoma	-0.000156179577176688
DB00987	Cytarabine	DOID:9119	Leukemia, Myeloid, Acute	-0.000167986922937596
DB01181	Ifosfamide	DOID:9119	Leukemia, Myeloid, Acute	-0.000179797653197349
DB08059	Wortmannin	DOID:299	Adenocarcinoma	-0.000189864057784157
DB02546	Vorinostat	DOID:3246	Rhabdomyosarcoma, Embryonal	-0.00019401445293863
DB01168	Procarbazine	DOID:3181	Oligodendroglioma	-0.000197904167020337
DB00997	Doxorubicin	DOID:9119	Leukemia, Myeloid, Acute	-0.000208460619639396
DB00860	Prednisolone	DOID:9119	Leukemia, Myeloid, Acute	-0.000215552886074437
DB00755	Tretinoin	DOID:3308	Carcinoma, Embryonal	-0.000216979407351818
DB03496	alvocidib	DOID:9119	Leukemia, Myeloid, Acute	-0.000218333991934785
DB00136	Calcitriol	DOID:9119	Leukemia, Myeloid, Acute	-0.000222213663196545
DB00328	Indomethacin	DOID:3355	Fibrosarcoma	-0.000229595420407937
DB00603	Medroxyprogesterone Acetate	DOID:9119	Leukemia, Myeloid, Acute	-0.000236682839796058
DB00783	Estradiol	DOID:11612	Polycystic Ovary Syndrome	-0.000238139752479341
DB00541	Vincristine	DOID:715	Leukemia, T-Cell	-0.00025829565839873
DB00526	Oxaliplatin	DOID:299	Adenocarcinoma	-0.00025966441797845
DB00396	Progesterone	DOID:299	Adenocarcinoma	-0.000265726559249745
DB01393	Bezafibrate	DOID:11612	Polycystic Ovary Syndrome	-0.000268535261998808
DB11616	pirarubicin	DOID:9119	Leukemia, Myeloid, Acute	-0.000269252784782372
DB01168	Procarbazine	DOID:299	Adenocarcinoma	-0.000270108148462934
DB00675	Tamoxifen	DOID:299	Adenocarcinoma	-0.000271113220337085
DB09153	Sodium Chloride	DOID:899	Cervical Intraepithelial Neoplasia	-0.000273188183568095
DB00445	Epirubicin	DOID:4235	Sarcoma	-0.000275377003228515
DB01169	Arsenic Trioxide	DOID:9119	Leukemia, Myeloid, Acute	-0.00027554427864181
DB00959	Methylprednisolone	DOID:1040	Leukemia, Lymphocytic, Chronic, B-Cell	-0.000278411986523584
DB00531	Cyclophosphamide	DOID:3308	Carcinoma, Embryonal	-0.000278474552030707
DB00762	Irinotecan	DOID:3181	Oligodendroglioma	-0.000284073508852074
DB05109	Trabectedin	DOID:4235	Sarcoma	-0.000286892712180183
DB00220	Nelfinavir	DOID:3962	Adenocarcinoma, Follicular	-0.00028710831183329
DB01229	Paclitaxel	DOID:299	Adenocarcinoma	-0.000289773725346696
DB00890	Dienestrol	DOID:299	Adenocarcinoma	-0.000290457116017467
DB04216	Quercetin	DOID:4236	Carcinosarcoma	-0.000290949467734693
DB00282	Pamidronate	DOID:9538	Multiple Myeloma	-0.000293288398153603
DB11094	Vitamin D	DOID:9119	Leukemia, Myeloid, Acute	-0.000296220999408153
DB00928	Azacitidine	DOID:9119	Leukemia, Myeloid, Acute	-0.000311309326755126
DB08398	2-amino-1-methyl-6-phenylimidazo(4,5-b)pyridine	DOID:4236	Carcinosarcoma	-0.000312913123010943
DB00361	Vinorelbine	DOID:299	Adenocarcinoma	-0.000313633786900129
DB01006	Letrozole	DOID:11612	Polycystic Ovary Syndrome	-0.000315600396160139
DB00741	Hydrocortisone	DOID:8584	Burkitt Lymphoma	-0.000321670919623224
DB01008	Busulfan	DOID:9119	Leukemia, Myeloid, Acute	-0.000325772353290725
DB00563	Methotrexate	DOID:299	Adenocarcinoma	-0.000332404564586913
DB00641	Simvastatin	DOID:11612	Polycystic Ovary Syndrome	-0.000332906660342761
DB13182	daidzein	DOID:299	Adenocarcinoma	-0.000334236344606144
DB04827	Urethane	DOID:299	Adenocarcinoma	-0.000338516378031822
DB05076	Fenretinide	DOID:299	Adenocarcinoma	-0.000338635025365561
DB02709	Resveratrol	DOID:299	Adenocarcinoma	-0.000342064619502928
DB00188	Bortezomib	DOID:9119	Leukemia, Myeloid, Acute	-0.000346113849798942
DB00563	Methotrexate	DOID:8584	Burkitt Lymphoma	-0.000347686717676321
DB01167	Itraconazole	DOID:9538	Multiple Myeloma	-0.000355329087142482
DB00958	Carboplatin	DOID:9119	Leukemia, Myeloid, Acute	-0.000355579482609295
DB00762	Irinotecan	DOID:299	Adenocarcinoma	-0.000356277490204199
DB02546	Vorinostat	DOID:299	Adenocarcinoma	-0.000363911958730118
DB00313	Valproic Acid	DOID:11612	Polycystic Ovary Syndrome	-0.00036392711724359
DB00242	Cladribine	DOID:9119	Leukemia, Myeloid, Acute	-0.000364313839877652
DB01234	Dexamethasone	DOID:8584	Burkitt Lymphoma	-0.000369600837077412
DB00541	Vincristine	DOID:5241	Hemangioblastoma	-0.000371580066625361
DB12429	2-(2-chloro-4-iodophenylamino)-N-cyclopropylmethoxy-3,4-difluorobenzamide	DOID:9119	Leukemia, Myeloid, Acute	-0.000372822500459166
DB00158	Folic Acid	DOID:11612	Polycystic Ovary Syndrome	-0.000374315029754754
DB04066	trans-3-(4'-hydroxyphenyl)-2-propenoic acid	DOID:299	Adenocarcinoma	-0.000377972047525647
DB00624	Testosterone	DOID:299	Adenocarcinoma	-0.000382858436895176
DB00305	Mitomycin	DOID:299	Adenocarcinoma	-0.000388073956891735
DB00541	Vincristine	DOID:3308	Carcinoma, Embryonal	-0.00038998756949038
DB00428	Streptozocin	DOID:299	Adenocarcinoma	-0.00039871486248684
DB00523	Alitretinoin	DOID:9119	Leukemia, Myeloid, Acute	-0.000411457483396886
DB01593	Zinc	DOID:11612	Polycystic Ovary Syndrome	-0.000412143116219302
DB00720	Clodronic Acid	DOID:9538	Multiple Myeloma	-0.000422930776110893
DB00531	Cyclophosphamide	DOID:4236	Carcinosarcoma	-0.000428612696567597
DB01393	Bezafibrate	DOID:9119	Leukemia, Myeloid, Acute	-0.000431304228656247
DB01168	Procarbazine	DOID:9538	Multiple Myeloma	-0.000433872217212455
DB00675	Tamoxifen	DOID:9538	Multiple Myeloma	-0.000434877288968419
DB07706	2-hydroxyestradiol	DOID:299	Adenocarcinoma	-0.000437531597574415
DB00188	Bortezomib	DOID:3246	Rhabdomyosarcoma, Embryonal	-0.000438183893314553
DB01181	Ifosfamide	DOID:299	Adenocarcinoma	-0.00044176520259372
DB12025	triptolide	DOID:9538	Multiple Myeloma	-0.000442672787163825
DB00276	Amsacrine	DOID:9119	Leukemia, Myeloid, Acute	-0.0004444120315014
DB00987	Cytarabine	DOID:8584	Burkitt Lymphoma	-0.000445236625408577
DB01262	Decitabine	DOID:9538	Multiple Myeloma	-0.000445358417302404
DB00412	Rosiglitazone	DOID:11612	Polycystic Ovary Syndrome	-0.000445778760187938
DB00608	Chloroquine	DOID:9119	Leukemia, Myeloid, Acute	-0.000453317752153973
DB01229	Paclitaxel	DOID:9538	Multiple Myeloma	-0.0004535377941026
DB01188	Ciclopirox	DOID:9119	Leukemia, Myeloid, Acute	-0.000454583318487582
DB01181	Ifosfamide	DOID:8584	Burkitt Lymphoma	-0.00045704735568565
DB00977	Ethinyl Estradiol	DOID:299	Adenocarcinoma	-0.000457398656583945
DB00309	Vindesine	DOID:4235	Sarcoma	-0.00046096582991402
DB00945	Aspirin	DOID:299	Adenocarcinoma	-0.000465951250981322
DB00997	Doxorubicin	DOID:299	Adenocarcinoma	-0.000470428169021445
DB00882	Clomiphene	DOID:11612	Polycystic Ovary Syndrome	-0.000470587968151859
DB00755	Tretinoin	DOID:9119	Leukemia, Myeloid, Acute	-0.000473130541034417
DB00437	Allopurinol	DOID:9119	Leukemia, Myeloid, Acute	-0.000475182481426167
DB00860	Prednisolone	DOID:299	Adenocarcinoma	-0.000477520435536317
DB00997	Doxorubicin	DOID:8584	Burkitt Lymphoma	-0.000485710322218294
DB00773	Etoposide	DOID:9119	Leukemia, Myeloid, Acute	-0.000488932563995396
DB00860	Prednisolone	DOID:8584	Burkitt Lymphoma	-0.000492802588490025
DB00763	Methimazole	DOID:299	Adenocarcinoma	-0.000494638203745373
DB04839	Cyproterone Acetate	DOID:11612	Polycystic Ovary Syndrome	-0.000495156064031409
DB13178	Inositol	DOID:11612	Polycystic Ovary Syndrome	-0.000495738144368232
DB00563	Methotrexate	DOID:9538	Multiple Myeloma	-0.000496168633324613
DB00603	Medroxyprogesterone Acetate	DOID:299	Adenocarcinoma	-0.000498650389224156
DB00399	Zoledronic Acid	DOID:9538	Multiple Myeloma	-0.000503293023384914
DB02709	Resveratrol	DOID:9538	Multiple Myeloma	-0.000505828688176016
DB00515	Cisplatin	DOID:299	Adenocarcinoma	-0.000506443864251215
DB00162	Vitamin A	DOID:9538	Multiple Myeloma	-0.000506513229617107
DB01248	Docetaxel	DOID:9119	Leukemia, Myeloid, Acute	-0.000508538760401793
DB00853	Temozolomide	DOID:3181	Oligodendroglioma	-0.000508829797796016
DB00694	Daunorubicin	DOID:9119	Leukemia, Myeloid, Acute	-0.000511707212476974
DB00682	Warfarin	DOID:9538	Multiple Myeloma	-0.000514452991475338
DB01234	Dexamethasone	DOID:9538	Multiple Myeloma	-0.000518082752783023
DB05294	N-(4-bromo-2-fluorophenyl)-6-methoxy-7-((1-methylpiperidin-4-yl)methoxy)quinazolin-4-amine	DOID:299	Adenocarcinoma	-0.000524520882852972
DB08865	Crizotinib	DOID:9119	Leukemia, Myeloid, Acute	-0.000525094938476436
DB01065	Melatonin	DOID:299	Adenocarcinoma	-0.000525228091569005
DB00650	Leucovorin	DOID:299	Adenocarcinoma	-0.000525399782336206
DB00313	Valproic Acid	DOID:9119	Leukemia, Myeloid, Acute	-0.000526696083933003
DB00563	Methotrexate	DOID:171	Neuroectodermal Tumors	-0.000528586324582164
DB00531	Cyclophosphamide	DOID:9119	Leukemia, Myeloid, Acute	-0.00053462568577772
DB00282	Pamidronate	DOID:4305	Giant Cell Tumor of Bone	-0.000534838941476989
DB01169	Arsenic Trioxide	DOID:299	Adenocarcinoma	-0.000537511828123227
DB00650	Leucovorin	DOID:8584	Burkitt Lymphoma	-0.000540681935487421
DB00762	Irinotecan	DOID:171	Neuroectodermal Tumors	-0.000552459250123958
DB01169	Arsenic Trioxide	DOID:8584	Burkitt Lymphoma	-0.000552793981104686
DB11135	Selenium	DOID:11612	Polycystic Ovary Syndrome	-0.000553236397826135
DB04743	nimesulide	DOID:299	Adenocarcinoma	-0.000554543686358065
DB11716	Misonidazole	DOID:299	Adenocarcinoma	-0.000563780710410269
DB11672	Curcumin	DOID:9538	Multiple Myeloma	-0.000570490102612242
DB00357	Aminoglutethimide	DOID:299	Adenocarcinoma	-0.000578146997108134
DB00482	Celecoxib	DOID:299	Adenocarcinoma	-0.000582062164012586
DB00262	Carmustine	DOID:3181	Oligodendroglioma	-0.000585870318923383
DB06774	Capsaicin	DOID:9538	Multiple Myeloma	-0.000586483960095724
DB03568	Butyric Acid	DOID:299	Adenocarcinoma	-0.000588264079010054
DB09110	Mesna	DOID:8584	Burkitt Lymphoma	-0.000589931667802242
DB00987	Cytarabine	DOID:9538	Multiple Myeloma	-0.000593718541057234
DB00499	Flutamide	DOID:11612	Polycystic Ovary Syndrome	-0.000600116762516222
DB01168	Procarbazine	DOID:707	Lymphoma, B-Cell	-0.000604445804465333
DB03843	Formaldehyde	DOID:299	Adenocarcinoma	-0.000607498244144102
DB00958	Carboplatin	DOID:299	Adenocarcinoma	-0.000617547032096488
DB00655	Estrone	DOID:299	Adenocarcinoma	-0.000619456815834533
DB00328	Indomethacin	DOID:9119	Leukemia, Myeloid, Acute	-0.000626984682286662
DB00201	Caffeine	DOID:299	Adenocarcinoma	-0.000631008746014287
DB00997	Doxorubicin	DOID:9538	Multiple Myeloma	-0.000634192237752376
DB00291	Chlorambucil	DOID:299	Adenocarcinoma	-0.000638122794570956
DB00860	Prednisolone	DOID:9538	Multiple Myeloma	-0.000641284504082615
DB00541	Vincristine	DOID:9119	Leukemia, Myeloid, Acute	-0.000646138703345062
DB00898	Ethanol	DOID:255	Hemangioma	-0.000647065218643644
DB00136	Calcitriol	DOID:9538	Multiple Myeloma	-0.000647945281249784
DB04960	tipifarnib	DOID:9538	Multiple Myeloma	-0.000653176983685368
DB01005	Hydroxyurea	DOID:9119	Leukemia, Myeloid, Acute	-0.00065528845149399
DB00257	Clotrimazole	DOID:299	Adenocarcinoma	-0.00065689602227547
DB00262	Carmustine	DOID:299	Adenocarcinoma	-0.00065807430022999
DB01041	Thalidomide	DOID:9119	Leukemia, Myeloid, Acute	-0.000658198479727532
DB00530	Erlotinib Hydrochloride	DOID:299	Adenocarcinoma	-0.000662135802746155
DB00783	Estradiol	DOID:299	Adenocarcinoma	-0.000662876268426128
DB00563	Methotrexate	DOID:707	Lymphoma, B-Cell	-0.000666742220620331
DB00515	Cisplatin	DOID:9538	Multiple Myeloma	-0.000670207932864125
DB00630	Alendronate	DOID:4305	Giant Cell Tumor of Bone	-0.000671885985237864
DB02709	Resveratrol	DOID:707	Lymphoma, B-Cell	-0.00067640227547772
DB08398	2-amino-1-methyl-6-phenylimidazo(4,5-b)pyridine	DOID:299	Adenocarcinoma	-0.000680893661927195
DB00993	Azathioprine	DOID:299	Adenocarcinoma	-0.000684841443340035
DB00322	Floxuridine	DOID:299	Adenocarcinoma	-0.000686622005403474
DB00860	Prednisolone	DOID:255	Hemangioma	-0.000696265593810098
DB02546	Vorinostat	DOID:707	Lymphoma, B-Cell	-0.000698249614597456
DB01169	Arsenic Trioxide	DOID:9538	Multiple Myeloma	-0.000701275896752788
DB00515	Cisplatin	DOID:171	Neuroectodermal Tumors	-0.000702625624175621
DB01168	Procarbazine	DOID:3069	Astrocytoma	-0.000703374425071865
DB00276	Amsacrine	DOID:299	Adenocarcinoma	-0.000706379580847145
DB00252	Phenytoin	DOID:9538	Multiple Myeloma	-0.000711096360134092
DB01188	Ciclopirox	DOID:299	Adenocarcinoma	-0.000716550867985537
DB00928	Azacitidine	DOID:9538	Multiple Myeloma	-0.000737040944811928
DB00544	Fluorouracil	DOID:299	Adenocarcinoma	-0.00073784283436366
DB01645	Genistein	DOID:299	Adenocarcinoma	-0.000738367469918953
DB00007	Leuprolide	DOID:299	Adenocarcinoma	-0.000744750540122567
DB00399	Zoledronic Acid	DOID:4305	Giant Cell Tumor of Bone	-0.000744843566930352
DB00482	Celecoxib	DOID:9538	Multiple Myeloma	-0.000745826232876634
DB11529	Melengestrol Acetate	DOID:299	Adenocarcinoma	-0.000747821753596025
DB00773	Etoposide	DOID:299	Adenocarcinoma	-0.000750900113313835
DB01008	Busulfan	DOID:9538	Multiple Myeloma	-0.000751503971364623
DB00917	Dinoprostone	DOID:9538	Multiple Myeloma	-0.000753581822946145
DB00812	Phenylbutazone	DOID:9119	Leukemia, Myeloid, Acute	-0.000755948705046049
DB00635	Prednisone	DOID:9119	Leukemia, Myeloid, Acute	-0.000759983616322103
DB00987	Cytarabine	DOID:707	Lymphoma, B-Cell	-0.000764292128334067
DB00773	Etoposide	DOID:8584	Burkitt Lymphoma	-0.000766182266438984
DB01101	Capecitabine	DOID:299	Adenocarcinoma	-0.000769139266686245
DB01248	Docetaxel	DOID:299	Adenocarcinoma	-0.000770506309928282
DB06724	Calcium Carbonate	DOID:299	Adenocarcinoma	-0.000770605798944019
DB00188	Bortezomib	DOID:9538	Multiple Myeloma	-0.00077184546787506
DB00694	Daunorubicin	DOID:299	Adenocarcinoma	-0.000773674761812171
DB00605	Sulindac	DOID:299	Adenocarcinoma	-0.000775856326321447
DB01181	Ifosfamide	DOID:707	Lymphoma, B-Cell	-0.0007761028586077
DB00441	gemcitabine	DOID:299	Adenocarcinoma	-0.000783136093521432
DB01436	alfacalcidol	DOID:299	Adenocarcinoma	-0.000785161583473522
DB08865	Crizotinib	DOID:299	Adenocarcinoma	-0.000787062487985605
DB00313	Valproic Acid	DOID:299	Adenocarcinoma	-0.000788663633256876
DB00694	Daunorubicin	DOID:8584	Burkitt Lymphoma	-0.000788956915046431
DB00317	Gefitinib	DOID:299	Adenocarcinoma	-0.000791475820109177
DB01174	Phenobarbital	DOID:299	Adenocarcinoma	-0.000791612032483582
DB00531	Cyclophosphamide	DOID:299	Adenocarcinoma	-0.000796593235133685
DB00851	Dacarbazine	DOID:299	Adenocarcinoma	-0.000800256977703759
DB00997	Doxorubicin	DOID:707	Lymphoma, B-Cell	-0.000804765825008448
DB13853	Anethole Trithione	DOID:299	Adenocarcinoma	-0.000806460987264692
DB00860	Prednisolone	DOID:707	Lymphoma, B-Cell	-0.000811858091400304
DB00531	Cyclophosphamide	DOID:8584	Burkitt Lymphoma	-0.000811875388306574
DB00958	Carboplatin	DOID:171	Neuroectodermal Tumors	-0.000813728791994931
DB03496	alvocidib	DOID:707	Lymphoma, B-Cell	-0.000814639197301952
DB01181	Ifosfamide	DOID:3192	Neurilemmoma	-0.000817845836411278
DB00262	Carmustine	DOID:9538	Multiple Myeloma	-0.000821838369049178
DB00481	Raloxifene Hydrochloride	DOID:9538	Multiple Myeloma	-0.000822211814945141
DB01229	Paclitaxel	DOID:2994	Neoplasms, Germ Cell and Embryonal	-0.000830323984532115
DB06825	Triptorelin Pamoate	DOID:299	Adenocarcinoma	-0.000830884543627243
DB00255	Diethylstilbestrol	DOID:299	Adenocarcinoma	-0.000834678114043363
DB04930	Permethrin	DOID:9538	Multiple Myeloma	-0.000835683939957232
DB00541	Vincristine	DOID:3181	Oligodendroglioma	-0.000835902271168155
DB01380	Cortisone	DOID:299	Adenocarcinoma	-0.000840565400290139
DB06543	astaxanthine	DOID:299	Adenocarcinoma	-0.000847638478893478
DB01262	Decitabine	DOID:3247	Rhabdomyosarcoma	-0.000859446937803262
DB09073	palbociclib	DOID:2994	Neoplasms, Germ Cell and Embryonal	-0.00086098807997302
DB00741	Hydrocortisone	DOID:3247	Rhabdomyosarcoma	-0.000884241355572756
DB11663	2-(1H-indazol-4-yl)-6-(4-methanesulfonylpiperazin-1-ylmethyl)-4-morpholin-4-ylthieno(3,2-d)pyrimidine	DOID:9538	Multiple Myeloma	-0.000888276600664213
DB00328	Indomethacin	DOID:299	Adenocarcinoma	-0.000888952231625301
DB09153	Sodium Chloride	DOID:299	Adenocarcinoma	-0.000889461468449357
DB00970	Dactinomycin	DOID:3247	Rhabdomyosarcoma	-0.000890480111616987
DB00882	Clomiphene	DOID:299	Adenocarcinoma	-0.000895324484138775
DB00755	Tretinoin	DOID:9538	Multiple Myeloma	-0.000898862159157608
DB00993	Azathioprine	DOID:255	Hemangioma	-0.000903586601688648
DB00945	Aspirin	DOID:349	Carcinoma, Signet Ring Cell	-0.00090403288970229
DB00541	Vincristine	DOID:299	Adenocarcinoma	-0.000908106252490081
DB00563	Methotrexate	DOID:3247	Rhabdomyosarcoma	-0.000910257153709569
DB00773	Etoposide	DOID:9538	Multiple Myeloma	-0.000914664182167216
DB01005	Hydroxyurea	DOID:299	Adenocarcinoma	-0.000917256000873258
DB01008	Busulfan	DOID:707	Lymphoma, B-Cell	-0.000922077558502456
DB00541	Vincristine	DOID:8584	Burkitt Lymphoma	-0.000923388405630748
DB00762	Irinotecan	DOID:3247	Rhabdomyosarcoma	-0.000934130079502705
DB01248	Docetaxel	DOID:9538	Multiple Myeloma	-0.000934270378748136
DB00515	Cisplatin	DOID:3069	Astrocytoma	-0.00093971014092077
DB00188	Bortezomib	DOID:707	Lymphoma, B-Cell	-0.000942419055067967
DB01206	Lomustine	DOID:3181	Oligodendroglioma	-0.000944193641958857
DB00441	gemcitabine	DOID:9538	Multiple Myeloma	-0.000946900162613073
DB01042	Melphalan	DOID:299	Adenocarcinoma	-0.000953327310143696
DB00688	Mycophenolic Acid	DOID:707	Lymphoma, B-Cell	-0.000954705762167177
DB00531	Cyclophosphamide	DOID:9538	Multiple Myeloma	-0.000960357303963315
DB00242	Cladribine	DOID:707	Lymphoma, B-Cell	-0.000960619045305214
DB00877	Sirolimus	DOID:9538	Multiple Myeloma	-0.000962047940173998
DB01042	Melphalan	DOID:8584	Burkitt Lymphoma	-0.000968609463193324
DB01030	Topotecan	DOID:299	Adenocarcinoma	-0.000970026527171123
DB01181	Ifosfamide	DOID:2994	Neoplasms, Germ Cell and Embryonal	-0.000982315461737512
DB00183	Pentagastrin	DOID:299	Adenocarcinoma	-0.000987706793050739
DB04786	Suramin	DOID:9538	Multiple Myeloma	-0.000987925522250313
DB01204	Mitoxantrone	DOID:3247	Rhabdomyosarcoma	-0.000988307084199945
DB00531	Cyclophosphamide	DOID:171	Neuroectodermal Tumors	-0.000992774994998375
DB04572	Thiotepa	DOID:3181	Oligodendroglioma	-0.000992807348733742
DB01593	Zinc	DOID:9538	Multiple Myeloma	-0.00100064370096501
DB00313	Valproic Acid	DOID:255	Hemangioma	-0.00100740879167698
DB00987	Cytarabine	DOID:3247	Rhabdomyosarcoma	-0.0010078070617266
DB00951	Isoniazid	DOID:299	Adenocarcinoma	-0.00100959900289526
DB00853	Temozolomide	DOID:3069	Astrocytoma	-0.00101430005615054
DB00993	Azathioprine	DOID:707	Lymphoma, B-Cell	-0.00101917909929062
DB01181	Ifosfamide	DOID:3247	Rhabdomyosarcoma	-0.00101961779198769
DB00635	Prednisone	DOID:299	Adenocarcinoma	-0.00102195116571259
DB00499	Flutamide	DOID:299	Adenocarcinoma	-0.00102485327849399
DB00996	Gabapentin	DOID:299	Adenocarcinoma	-0.00103058717791531
DB00293	raltitrexed	DOID:299	Adenocarcinoma	-0.00103108440947299
DB00864	Tacrolimus	DOID:707	Lymphoma, B-Cell	-0.00103310019793035
DB00262	Carmustine	DOID:3192	Neurilemmoma	-0.00103415493424331
DB00780	Phenelzine	DOID:255	Hemangioma	-0.00103695965584778
DB00635	Prednisone	DOID:8584	Burkitt Lymphoma	-0.00103723331889933
DB00501	Cimetidine	DOID:349	Carcinoma, Signet Ring Cell	-0.00104504236435243
DB00515	Cisplatin	DOID:2994	Neoplasms, Germ Cell and Embryonal	-0.00104699412342021
DB00997	Doxorubicin	DOID:3247	Rhabdomyosarcoma	-0.00104828075835025
DB11663	2-(1H-indazol-4-yl)-6-(4-methanesulfonylpiperazin-1-ylmethyl)-4-morpholin-4-ylthieno(3,2-d)pyrimidine	DOID:707	Lymphoma, B-Cell	-0.00105885018799256
DB01151	Desipramine	DOID:299	Adenocarcinoma	-0.0010593655625056
DB00541	Vincristine	DOID:9538	Multiple Myeloma	-0.00107187032135457
DB12418	Saccharin	DOID:299	Adenocarcinoma	-0.00107524013029168
DB01050	Ibuprofen	DOID:299	Adenocarcinoma	-0.00107769579722424
DB00336	Nitrofurazone	DOID:4440	Seminoma	-0.00108180606671258
DB01041	Thalidomide	DOID:9538	Multiple Myeloma	-0.00108393009778855
DB00515	Cisplatin	DOID:3247	Rhabdomyosarcoma	-0.00108429645357657
DB00773	Etoposide	DOID:707	Lymphoma, B-Cell	-0.00108523776941364
DB00262	Carmustine	DOID:3069	Astrocytoma	-0.00109134057678939
DB00641	Simvastatin	DOID:707	Lymphoma, B-Cell	-0.0010919808323602
DB07232	veliparib	DOID:299	Adenocarcinoma	-0.00109837524507264
DB00541	Vincristine	DOID:171	Neuroectodermal Tumors	-0.00110428801269271
DB02709	Resveratrol	DOID:3007	Carcinoma, Ductal	-0.00110441434908419
DB00309	Vindesine	DOID:299	Adenocarcinoma	-0.00110504323048542
DB01042	Melphalan	DOID:9538	Multiple Myeloma	-0.00111709137888739
DB00531	Cyclophosphamide	DOID:707	Lymphoma, B-Cell	-0.0011309308911218
DB01030	Topotecan	DOID:9538	Multiple Myeloma	-0.00113379059594124
DB01168	Procarbazine	DOID:4844	Ependymoma	-0.00113782191265412
DB00603	Medroxyprogesterone Acetate	DOID:3319	Lymphangioleiomyomatosis	-0.00114478028026292
DB09110	Mesna	DOID:3247	Rhabdomyosarcoma	-0.00115250210392925
DB00958	Carboplatin	DOID:2994	Neoplasms, Germ Cell and Embryonal	-0.00115809729119575
DB00290	Bleomycin	DOID:2994	Neoplasms, Germ Cell and Embryonal	-0.00117641947903633
DB01356	Lithium	DOID:255	Hemangioma	-0.0011822591032982
DB00773	Etoposide	DOID:3069	Astrocytoma	-0.00118416638984947
DB00635	Prednisone	DOID:9538	Multiple Myeloma	-0.00118571523438801
DB00188	Bortezomib	DOID:3247	Rhabdomyosarcoma	-0.00118593398839013
DB00570	Vinblastine	DOID:2994	Neoplasms, Germ Cell and Embryonal	-0.00119085564631679
DB01168	Procarbazine	DOID:0050902	Medulloblastoma	-0.00119253670396639
DB00619	Imatinib Mesylate	DOID:2645	Mesothelioma	-0.00119573243264356
DB00563	Methotrexate	DOID:4844	Ependymoma	-0.00120011832876074
DB00398	Sorafenib	DOID:0050902	Medulloblastoma	-0.00120924822132211
DB00398	Sorafenib	DOID:2645	Mesothelioma	-0.00122230313334238
DB01229	Paclitaxel	DOID:2645	Mesothelioma	-0.00122525719280996
DB00570	Vinblastine	DOID:3247	Rhabdomyosarcoma	-0.00122815797639455
DB04572	Thiotepa	DOID:9538	Multiple Myeloma	-0.00122877539890195
DB00635	Prednisone	DOID:255	Hemangioma	-0.00124069632399992
DB00783	Estradiol	DOID:3247	Rhabdomyosarcoma	-0.00124072885766289
DB00541	Vincristine	DOID:707	Lymphoma, B-Cell	-0.00124244390854924
DB00361	Vinorelbine	DOID:2645	Mesothelioma	-0.00124911725426024
DB00563	Methotrexate	DOID:0050902	Medulloblastoma	-0.00125483311993199
DB00603	Medroxyprogesterone Acetate	DOID:3007	Carcinoma, Ductal	-0.00126100011878899
DB04572	Thiotepa	DOID:171	Neuroectodermal Tumors	-0.00126119309015882
DB00309	Vindesine	DOID:9538	Multiple Myeloma	-0.0012688072991756
DB14574	Cobalt	DOID:3247	Rhabdomyosarcoma	-0.00127381521008141
DB05076	Fenretinide	DOID:2645	Mesothelioma	-0.00127411849267427
DB00399	Zoledronic Acid	DOID:2645	Mesothelioma	-0.0012750124222244
DB02546	Vorinostat	DOID:0050902	Medulloblastoma	-0.00128634051410141
DB01042	Melphalan	DOID:707	Lymphoma, B-Cell	-0.00128766496598081
DB01168	Procarbazine	DOID:8543	Hodgkin Disease	-0.00128843380945342
DB00773	Etoposide	DOID:2994	Neoplasms, Germ Cell and Embryonal	-0.00129145037256698
DB01188	Ciclopirox	DOID:3247	Rhabdomyosarcoma	-0.00129440345722863
DB11663	2-(1H-indazol-4-yl)-6-(4-methanesulfonylpiperazin-1-ylmethyl)-4-morpholin-4-ylthieno(3,2-d)pyrimidine	DOID:3247	Rhabdomyosarcoma	-0.00130236512127074
DB06287	temsirolimus	DOID:2645	Mesothelioma	-0.00130931670077191
DB00755	Tretinoin	DOID:3247	Rhabdomyosarcoma	-0.00131295067965601
DB00888	Mechlorethamine	DOID:8543	Hodgkin Disease	-0.00131565934411239
DB00773	Etoposide	DOID:3247	Rhabdomyosarcoma	-0.00132875270269672
DB00541	Vincristine	DOID:3069	Astrocytoma	-0.00134137252930707
DB11672	Curcumin	DOID:2645	Mesothelioma	-0.00134220950139886
DB00563	Methotrexate	DOID:8543	Hodgkin Disease	-0.00135073022559944
DB00987	Cytarabine	DOID:0050902	Medulloblastoma	-0.00135238302786579
DB00635	Prednisone	DOID:707	Lymphoma, B-Cell	-0.00135628882164219
DB00675	Tamoxifen	DOID:4359	Melanoma, Amelanotic	-0.00135704745244213
DB00959	Methylprednisolone	DOID:9538	Multiple Myeloma	-0.0013596691125644
DB00313	Valproic Acid	DOID:3247	Rhabdomyosarcoma	-0.0013665162224862
DB00531	Cyclophosphamide	DOID:3247	Rhabdomyosarcoma	-0.00137444582447193
DB00851	Dacarbazine	DOID:3247	Rhabdomyosarcoma	-0.00137810956685105
DB00959	Methylprednisolone	DOID:171	Neuroectodermal Tumors	-0.00139208680394406
DB00977	Ethinyl Estradiol	DOID:2645	Mesothelioma	-0.00139288212400767
DB00945	Aspirin	DOID:2645	Mesothelioma	-0.00140143471840128
DB00997	Doxorubicin	DOID:2645	Mesothelioma	-0.00140591163640587
DB00428	Streptozocin	DOID:8543	Hodgkin Disease	-0.00141704052349092
DB01204	Mitoxantrone	DOID:8543	Hodgkin Disease	-0.00142878015601255
DB00515	Cisplatin	DOID:0050902	Medulloblastoma	-0.00142887241966957
DB00554	Piroxicam	DOID:2645	Mesothelioma	-0.00143394780420272
DB00515	Cisplatin	DOID:2645	Mesothelioma	-0.0014419273316765
DB13323	Trichloroethylene	DOID:3069	Astrocytoma	-0.00144674280682148
DB00650	Leucovorin	DOID:0050902	Medulloblastoma	-0.00144782833776056
DB00987	Cytarabine	DOID:8543	Hodgkin Disease	-0.0014482801333538
DB01206	Lomustine	DOID:3069	Astrocytoma	-0.00144966390002033
DB00444	Teniposide	DOID:8543	Hodgkin Disease	-0.00145713184265607
DB13069	Nimustine	DOID:4359	Melanoma, Amelanotic	-0.00145968109252934
DB01169	Arsenic Trioxide	DOID:0050902	Medulloblastoma	-0.00145994038357045
DB01181	Ifosfamide	DOID:8543	Hodgkin Disease	-0.00146009086359724
DB11616	pirarubicin	DOID:2645	Mesothelioma	-0.00146670380159479
DB00541	Vincristine	DOID:3247	Rhabdomyosarcoma	-0.00148595884175504
DB00997	Doxorubicin	DOID:8543	Hodgkin Disease	-0.0014887538300757
DB00860	Prednisolone	DOID:8543	Hodgkin Disease	-0.00149584609633144
DB00822	Disulfiram	DOID:2645	Mesothelioma	-0.00150018088722019
DB00853	Temozolomide	DOID:0050902	Medulloblastoma	-0.00150346233466508
DB01008	Busulfan	DOID:0050902	Medulloblastoma	-0.00151016845817562
DB00773	Etoposide	DOID:4440	Seminoma	-0.00151292956567339
DB00515	Cisplatin	DOID:8543	Hodgkin Disease	-0.00152476952536964
DB00262	Carmustine	DOID:4844	Ependymoma	-0.0015257880645011
DB00188	Bortezomib	DOID:0050902	Medulloblastoma	-0.00153050995466206
DB01042	Melphalan	DOID:3247	Rhabdomyosarcoma	-0.00153117989928609
DB00958	Carboplatin	DOID:0050902	Medulloblastoma	-0.00153997558744511
DB00997	Doxorubicin	DOID:3347	Neoplasms, Bone Tissue	-0.00154057947537922
DB09130	Copper	DOID:2645	Mesothelioma	-0.00154257488348869
DB00650	Leucovorin	DOID:8543	Hodgkin Disease	-0.0015437254433486
DB00958	Carboplatin	DOID:2645	Mesothelioma	-0.00155303049942786
DB00252	Phenytoin	DOID:8543	Hodgkin Disease	-0.00156565795252438
DB00262	Carmustine	DOID:0050902	Medulloblastoma	-0.00158050285588815
DB00783	Estradiol	DOID:0050902	Medulloblastoma	-0.0015853048238376
DB00515	Cisplatin	DOID:4359	Melanoma, Amelanotic	-0.00159237809633583
DB00530	Erlotinib Hydrochloride	DOID:2645	Mesothelioma	-0.00159761927017589
DB01008	Busulfan	DOID:8543	Hodgkin Disease	-0.00160606556356638
DB14322	Coconut Oil	DOID:3172	Adenoma	-0.0016430783827569
DB00290	Bleomycin	DOID:8543	Hodgkin Disease	-0.00165419488083702
DB00755	Tretinoin	DOID:0050902	Medulloblastoma	-0.00165752664587602
DB13911	Eosine I Bluish	DOID:715	Leukemia, T-Cell	-0.00166137871834904
DB00570	Vinblastine	DOID:8543	Hodgkin Disease	-0.00166863104814565
DB00773	Etoposide	DOID:0050902	Medulloblastoma	-0.00167332866878369
DB00262	Carmustine	DOID:8543	Hodgkin Disease	-0.00167639996134822
DB00773	Etoposide	DOID:2645	Mesothelioma	-0.00168638358083661
DB00441	gemcitabine	DOID:2645	Mesothelioma	-0.00171861956110993
DB00531	Cyclophosphamide	DOID:0050902	Medulloblastoma	-0.00171902179071812
DB00317	Gefitinib	DOID:2645	Mesothelioma	-0.00172695928754246
DB00877	Sirolimus	DOID:2645	Mesothelioma	-0.00173376733890178
DB04258	seocalcitol	DOID:3070	Glioma	-0.00173434433944521
DB00773	Etoposide	DOID:8543	Hodgkin Disease	-0.00176922577438964
DB00541	Vincristine	DOID:4844	Ependymoma	-0.0017758200167445
DB01041	Thalidomide	DOID:4844	Ependymoma	-0.00178787979318737
DB06824	Trientine	DOID:2645	Mesothelioma	-0.00179805372314808
DB00441	gemcitabine	DOID:8543	Hodgkin Disease	-0.0018014617546552
DB00531	Cyclophosphamide	DOID:8543	Hodgkin Disease	-0.00181491889609248
DB00851	Dacarbazine	DOID:8543	Hodgkin Disease	-0.00181858263865523
DB00636	Clofibrate	DOID:3507	Dermatofibrosarcoma	-0.00181897842617301
DB00541	Vincristine	DOID:0050902	Medulloblastoma	-0.00183053480795507
DB01041	Thalidomide	DOID:2645	Mesothelioma	-0.00185564949657207
DB00531	Cyclophosphamide	DOID:3347	Neoplasms, Bone Tissue	-0.00186674454133672
DB01042	Melphalan	DOID:0050902	Medulloblastoma	-0.00187575586557582
DB00851	Dacarbazine	DOID:4359	Melanoma, Amelanotic	-0.00188619120985813
DB01168	Procarbazine	DOID:0060058	Lymphoma	-0.00190712023690493
DB11135	Selenium	DOID:2645	Mesothelioma	-0.0019134563811458
DB01262	Decitabine	DOID:0060058	Lymphoma	-0.00191860643705881
DB00541	Vincristine	DOID:8543	Hodgkin Disease	-0.00192643191365957
DB00227	Lovastatin	DOID:0060058	Lymphoma	-0.00193257702270593
DB00445	Epirubicin	DOID:8543	Hodgkin Disease	-0.00193778006459404
DB00293	raltitrexed	DOID:2645	Mesothelioma	-0.00196656787682938
DB00563	Methotrexate	DOID:0060058	Lymphoma	-0.00196941665302396
DB01042	Melphalan	DOID:8543	Hodgkin Disease	-0.00197165297119462
DB00541	Vincristine	DOID:3347	Neoplasms, Bone Tissue	-0.00197825755880411
DB04572	Thiotepa	DOID:0050902	Medulloblastoma	-0.00198743988564555
DB01234	Dexamethasone	DOID:0060058	Lymphoma	-0.0019913307724626
DB00541	Vincristine	DOID:4359	Melanoma, Amelanotic	-0.00199404048468194
DB00642	Pemetrexed	DOID:2645	Mesothelioma	-0.00199827746243631
DB00328	Indomethacin	DOID:350	Dermatofibrosarcoma	-0.00203194121728556
DB01206	Lomustine	DOID:8543	Hodgkin Disease	-0.00203472328441411
DB00635	Prednisone	DOID:8543	Hodgkin Disease	-0.00204027682666326
DB11672	Curcumin	DOID:0060058	Lymphoma	-0.00204373812216124
DB01204	Mitoxantrone	DOID:0060058	Lymphoma	-0.00204746658340688
DB00987	Cytarabine	DOID:0060058	Lymphoma	-0.00206696656083362
DB01181	Ifosfamide	DOID:0060058	Lymphoma	-0.0020787772910745
DB04572	Thiotepa	DOID:8543	Hodgkin Disease	-0.00208333699120251
DB00928	Azacitidine	DOID:285	Leukemia, Hairy Cell	-0.00209136242341302
DB00997	Doxorubicin	DOID:0060058	Lymphoma	-0.00210744025752609
DB00136	Calcitriol	DOID:0060058	Lymphoma	-0.00212119330112145
DB00309	Vindesine	DOID:8543	Hodgkin Disease	-0.00212336889145707
DB00515	Cisplatin	DOID:0060058	Lymphoma	-0.00214345595275597
DB00242	Cladribine	DOID:285	Leukemia, Hairy Cell	-0.00214436693684132
DB00650	Leucovorin	DOID:0060058	Lymphoma	-0.00216241187074093
DB11094	Vitamin D	DOID:0060058	Lymphoma	-0.00219520063724822
DB00959	Methylprednisolone	DOID:8543	Hodgkin Disease	-0.0022142307046316
DB00188	Bortezomib	DOID:0060058	Lymphoma	-0.0022450934876903
DB00398	Sorafenib	DOID:3382	Liposarcoma	-0.0022567404508639
DB00688	Mycophenolic Acid	DOID:0060058	Lymphoma	-0.00225738019456813
DB02994	Cacodylic Acid	DOID:0060058	Lymphoma	-0.00225969084763654
DB01229	Paclitaxel	DOID:3382	Liposarcoma	-0.00225969451074026
DB01168	Procarbazine	DOID:0060060	Lymphoma, Non-Hodgkin	-0.00226279382625032
DB00290	Bleomycin	DOID:0060058	Lymphoma	-0.0022728813082613
DB00291	Chlorambucil	DOID:0060058	Lymphoma	-0.00227513488307838
DB01229	Paclitaxel	DOID:0060060	Lymphoma, Non-Hodgkin	-0.002282459402994
DB09073	palbociclib	DOID:3382	Liposarcoma	-0.00229035860581147
DB00262	Carmustine	DOID:0060058	Lymphoma	-0.00229508638871099
DB12662	naveglitazar	DOID:3382	Liposarcoma	-0.00230427229894775
DB00564	Carbamazepine	DOID:0060058	Lymphoma	-0.00230764119181131
DB08398	2-amino-1-methyl-6-phenylimidazo(4,5-b)pyridine	DOID:0060058	Lymphoma	-0.0023179057502783
DB00993	Azathioprine	DOID:0060058	Lymphoma	-0.00232185353170802
DB00563	Methotrexate	DOID:0060060	Lymphoma, Non-Hodgkin	-0.0023250902423661
DB02709	Resveratrol	DOID:0060060	Lymphoma, Non-Hodgkin	-0.00233475029715642
DB00197	Troglitazone	DOID:3382	Liposarcoma	-0.00234040971038967
DB01115	Nifedipine	DOID:3068	Glioblastoma	-0.00234461542842837
DB11663	2-(1H-indazol-4-yl)-6-(4-methanesulfonylpiperazin-1-ylmethyl)-4-morpholin-4-ylthieno(3,2-d)pyrimidine	DOID:0060058	Lymphoma	-0.00236152462041018
DB00624	Testosterone	DOID:0060060	Lymphoma, Non-Hodgkin	-0.00237554411466657
DB00773	Etoposide	DOID:0060058	Lymphoma	-0.00238791220180082
DB01204	Mitoxantrone	DOID:0060060	Lymphoma, Non-Hodgkin	-0.00240314017262378
DB01229	Paclitaxel	DOID:3068	Glioblastoma	-0.00241516687491897
DB00431	Hexachlorocyclohexane	DOID:0060060	Lymphoma, Non-Hodgkin	-0.00241649409730777
DB00987	Cytarabine	DOID:0060060	Lymphoma, Non-Hodgkin	-0.0024226401500665
DB00444	Teniposide	DOID:0060060	Lymphoma, Non-Hodgkin	-0.00243149185945582
DB00531	Cyclophosphamide	DOID:0060058	Lymphoma	-0.00243360532372881
DB01181	Ifosfamide	DOID:0060060	Lymphoma, Non-Hodgkin	-0.00243445088035435
DB00970	Dactinomycin	DOID:3068	Glioblastoma	-0.00243802067179216
DB13424	DDT	DOID:0060060	Lymphoma, Non-Hodgkin	-0.00245315537237247
DB00997	Doxorubicin	DOID:0060060	Lymphoma, Non-Hodgkin	-0.00246311384687889
DB05076	Fenretinide	DOID:3068	Glioblastoma	-0.0024640281746887
DB02709	Resveratrol	DOID:3068	Glioblastoma	-0.00246745776895042
DB00860	Prednisolone	DOID:0060060	Lymphoma, Non-Hodgkin	-0.00247020611301106
DB00255	Diethylstilbestrol	DOID:0060058	Lymphoma	-0.00247169020254435
DB00136	Calcitriol	DOID:0060060	Lymphoma, Non-Hodgkin	-0.00247686689031215
DB01234	Dexamethasone	DOID:3068	Glioblastoma	-0.00247971183346683
DB00755	Tretinoin	DOID:9206	Barrett Esophagus	-0.00248130252331015
DB00762	Irinotecan	DOID:3068	Glioblastoma	-0.00248167063963792
DB13069	Nimustine	DOID:3068	Glioblastoma	-0.00249914000976742
DB06287	temsirolimus	DOID:3068	Glioblastoma	-0.00249922638268306
DB06510	muraglitazar	DOID:3382	Liposarcoma	-0.00250023923454094
DB00624	Testosterone	DOID:3068	Glioblastoma	-0.00250825158639195
DB00305	Mitomycin	DOID:3068	Glioblastoma	-0.00251346710627482
DB00650	Leucovorin	DOID:0060060	Lymphoma, Non-Hodgkin	-0.00251808545999647
DB11672	Curcumin	DOID:3068	Glioblastoma	-0.00253211918314105
DB00252	Phenytoin	DOID:0060060	Lymphoma, Non-Hodgkin	-0.00254001796913073
DB00541	Vincristine	DOID:0060058	Lymphoma	-0.00254511834107411
DB06774	Capsaicin	DOID:3068	Glioblastoma	-0.00254811304069826
DB00445	Epirubicin	DOID:0060058	Lymphoma	-0.0025564664921893
DB01041	Thalidomide	DOID:0060058	Lymphoma	-0.00255717811742638
DB00444	Teniposide	DOID:3068	Glioblastoma	-0.00256419933114128
DB09110	Mesna	DOID:0060060	Lymphoma, Non-Hodgkin	-0.00256733519244019
DB06287	temsirolimus	DOID:13515	Tuberous Sclerosis	-0.00257709565766893
DB01008	Busulfan	DOID:0060060	Lymphoma, Non-Hodgkin	-0.0025804255802631
DB00829	Diazepam	DOID:3068	Glioblastoma	-0.00258071690134435
DB00982	Isotretinoin	DOID:0060058	Lymphoma	-0.00258425099728955
DB01143	Amifostine	DOID:0060060	Lymphoma, Non-Hodgkin	-0.00258788915731643
DB00945	Aspirin	DOID:3068	Glioblastoma	-0.00259134440021431
DB00772	Malathion	DOID:0060060	Lymphoma, Non-Hodgkin	-0.00259386984967129
DB00997	Doxorubicin	DOID:3068	Glioblastoma	-0.00259582131850823
DB00220	Nelfinavir	DOID:3382	Liposarcoma	-0.00262207333779275
DB14085	Cadmium	DOID:0060060	Lymphoma, Non-Hodgkin	-0.00262601644448915
DB00290	Bleomycin	DOID:0060060	Lymphoma, Non-Hodgkin	-0.00262855489754884
DB00291	Chlorambucil	DOID:0060060	Lymphoma, Non-Hodgkin	-0.00263080847229883
DB00515	Cisplatin	DOID:3068	Glioblastoma	-0.00263183701386612
DB00563	Methotrexate	DOID:4928	Cholangiocarcinoma	-0.00264290451531504
DB01590	Everolimus	DOID:13515	Tuberous Sclerosis	-0.00264935538395531
DB01206	Lomustine	DOID:0060058	Lymphoma	-0.00265340971189114
DB00943	Zalcitabine	DOID:0060058	Lymphoma	-0.00266027277899055
DB01169	Arsenic Trioxide	DOID:3068	Glioblastoma	-0.00266290497755494
DB04824	Phenolphthalein	DOID:0060058	Lymphoma	-0.00267084595781764
DB00993	Azathioprine	DOID:0060060	Lymphoma, Non-Hodgkin	-0.00267752712099286
DB04572	Thiotepa	DOID:0060058	Lymphoma	-0.00270202341865423
DB01701	propylene dichloride	DOID:4928	Cholangiocarcinoma	-0.00270583732850579
DB00853	Temozolomide	DOID:3068	Glioblastoma	-0.00270642692880057
DB02169	Okadaic Acid	DOID:3068	Glioblastoma	-0.00271170710634454
DB12445	nitroaspirin	DOID:9206	Barrett Esophagus	-0.00271416534606961
DB00437	Allopurinol	DOID:0060060	Lymphoma, Non-Hodgkin	-0.00272983570863813
DB00188	Bortezomib	DOID:3068	Glioblastoma	-0.00273347454853488
DB00619	Imatinib Mesylate	DOID:8552	Leukemia, Myelogenous, Chronic, BCR-ABL Positive	-0.00274073406652301
DB00309	Vindesine	DOID:0060058	Lymphoma	-0.00274205531891989
DB00958	Carboplatin	DOID:3068	Glioblastoma	-0.00274294018130061
DB00773	Etoposide	DOID:0060060	Lymphoma, Non-Hodgkin	-0.00274358579113544
DB01262	Decitabine	DOID:8552	Leukemia, Myelogenous, Chronic, BCR-ABL Positive	-0.00276207944997693
DB00694	Daunorubicin	DOID:0060060	Lymphoma, Non-Hodgkin	-0.0027663604397239
DB00398	Sorafenib	DOID:8552	Leukemia, Myelogenous, Chronic, BCR-ABL Positive	-0.00276730476721473
DB00441	gemcitabine	DOID:0060060	Lymphoma, Non-Hodgkin	-0.00277582177144252
DB00262	Carmustine	DOID:3068	Glioblastoma	-0.00278346744971433
DB04216	Quercetin	DOID:3068	Glioblastoma	-0.00278432315598407
DB00531	Cyclophosphamide	DOID:0060060	Lymphoma, Non-Hodgkin	-0.00278927891287869
DB00851	Dacarbazine	DOID:0060060	Lymphoma, Non-Hodgkin	-0.00279294265543433
DB02709	Resveratrol	DOID:8552	Leukemia, Myelogenous, Chronic, BCR-ABL Positive	-0.00282254972097509
DB00959	Methylprednisolone	DOID:0060058	Lymphoma	-0.00283291713215849
DB01234	Dexamethasone	DOID:8552	Leukemia, Myelogenous, Chronic, BCR-ABL Positive	-0.00283480378543821
DB01065	Melatonin	DOID:4928	Cholangiocarcinoma	-0.00283572804211283
DB00608	Chloroquine	DOID:3068	Glioblastoma	-0.00284067845090124
DB02546	Vorinostat	DOID:8552	Leukemia, Myelogenous, Chronic, BCR-ABL Positive	-0.00284439706002953
DB00755	Tretinoin	DOID:3068	Glioblastoma	-0.00286049123989493
DB01645	Genistein	DOID:3068	Glioblastoma	-0.00286376061935534
DB00541	Vincristine	DOID:0060060	Lymphoma, Non-Hodgkin	-0.00290079193021862
DB00987	Cytarabine	DOID:8552	Leukemia, Myelogenous, Chronic, BCR-ABL Positive	-0.00291043957389117
DB05424	Canertinib	DOID:3068	Glioblastoma	-0.00291112285305304
DB00445	Epirubicin	DOID:0060060	Lymphoma, Non-Hodgkin	-0.00291214008146661
DB08865	Crizotinib	DOID:3068	Glioblastoma	-0.00291245563730009
DB01041	Thalidomide	DOID:0060060	Lymphoma, Non-Hodgkin	-0.00291285170677451
DB00313	Valproic Acid	DOID:3068	Glioblastoma	-0.00291405678272934
DB00317	Gefitinib	DOID:3068	Glioblastoma	-0.00291686896936792
DB00851	Dacarbazine	DOID:3068	Glioblastoma	-0.00292565012700847
DB01042	Melphalan	DOID:0060060	Lymphoma, Non-Hodgkin	-0.00294601298775988
DB00860	Prednisolone	DOID:8552	Leukemia, Myelogenous, Chronic, BCR-ABL Positive	-0.00295800553681707
DB01030	Topotecan	DOID:0060060	Lymphoma, Non-Hodgkin	-0.00296271220486281
DB00262	Carmustine	DOID:4928	Cholangiocarcinoma	-0.00296857425119149
DB00619	Imatinib Mesylate	DOID:9253	Gastrointestinal Stromal Tumors	-0.00299053480682918
DB00877	Sirolimus	DOID:13515	Tuberous Sclerosis	-0.003001546295553
DB13323	Trichloroethylene	DOID:0060060	Lymphoma, Non-Hodgkin	-0.0030061622079977
DB00328	Indomethacin	DOID:3068	Glioblastoma	-0.00301434538104214
DB00635	Prednisone	DOID:0060060	Lymphoma, Non-Hodgkin	-0.00301463684339739
DB00398	Sorafenib	DOID:9253	Gastrointestinal Stromal Tumors	-0.00301710550742963
DB01169	Arsenic Trioxide	DOID:8552	Leukemia, Myelogenous, Chronic, BCR-ABL Positive	-0.00301799692949235
DB01041	Thalidomide	DOID:3068	Glioblastoma	-0.00304555917844659
DB04572	Thiotepa	DOID:0060060	Lymphoma, Non-Hodgkin	-0.00305769700803867
DB01008	Busulfan	DOID:8552	Leukemia, Myelogenous, Chronic, BCR-ABL Positive	-0.00306822500403114
DB01042	Melphalan	DOID:3068	Glioblastoma	-0.00307872045964136
DB00188	Bortezomib	DOID:8552	Leukemia, Myelogenous, Chronic, BCR-ABL Positive	-0.00308856650064439
DB01030	Topotecan	DOID:3068	Glioblastoma	-0.0030954196766981
DB00309	Vindesine	DOID:0060060	Lymphoma, Non-Hodgkin	-0.00309772890826581
DB00795	Sulfasalazine	DOID:3068	Glioblastoma	-0.00309882696657594
DB01174	Phenobarbital	DOID:4928	Cholangiocarcinoma	-0.00310211198310578
DB00744	zileuton	DOID:8552	Leukemia, Myelogenous, Chronic, BCR-ABL Positive	-0.00313529003156484
DB01206	Lomustine	DOID:3068	Glioblastoma	-0.00314179077290999
DB01229	Paclitaxel	DOID:169	Neuroendocrine Tumors	-0.00316071681370681
DB00959	Methylprednisolone	DOID:0060060	Lymphoma, Non-Hodgkin	-0.00318859072148108
DB00755	Tretinoin	DOID:8552	Leukemia, Myelogenous, Chronic, BCR-ABL Positive	-0.00321558319196734
DB00437	Allopurinol	DOID:8552	Leukemia, Myelogenous, Chronic, BCR-ABL Positive	-0.00321763513232979
DB00309	Vindesine	DOID:3068	Glioblastoma	-0.00323043638001129
DB01041	Thalidomide	DOID:4928	Cholangiocarcinoma	-0.0032306659798085
DB00531	Cyclophosphamide	DOID:8552	Leukemia, Myelogenous, Chronic, BCR-ABL Positive	-0.00327707833660008
DB01590	Everolimus	DOID:169	Neuroendocrine Tumors	-0.00331703604815962
DB01115	Nifedipine	DOID:127	Choroid Neoplasms	-0.00335509020161985
DB00328	Indomethacin	DOID:8552	Leukemia, Myelogenous, Chronic, BCR-ABL Positive	-0.00336943733316807
DB00188	Bortezomib	DOID:4051	Rhabdomyosarcoma, Alveolar	-0.00337757064367589
DB00675	Tamoxifen	DOID:1192	Nerve Sheath Neoplasms	-0.00338833380405514
DB00541	Vincristine	DOID:8552	Leukemia, Myelogenous, Chronic, BCR-ABL Positive	-0.0033885913540273
DB01005	Hydroxyurea	DOID:8552	Leukemia, Myelogenous, Chronic, BCR-ABL Positive	-0.00339774110226349
DB00396	Progesterone	DOID:127	Choroid Neoplasms	-0.0034015944816478
DB00675	Tamoxifen	DOID:127	Choroid Neoplasms	-0.0034069811427018
DB00302	Tranexamic Acid	DOID:127	Choroid Neoplasms	-0.00343400845890921
DB11663	2-(1H-indazol-4-yl)-6-(4-methanesulfonylpiperazin-1-ylmethyl)-4-morpholin-4-ylthieno(3,2-d)pyrimidine	DOID:9253	Gastrointestinal Stromal Tumors	-0.00345479837362313
DB00958	Carboplatin	DOID:169	Neuroendocrine Tumors	-0.00348849012035023
DB11672	Curcumin	DOID:127	Choroid Neoplasms	-0.00354259395631477
DB04572	Thiotepa	DOID:8552	Leukemia, Myelogenous, Chronic, BCR-ABL Positive	-0.00354549643172
DB02709	Resveratrol	DOID:8541	Sezary Syndrome	-0.00355037986605774
DB00309	Vindesine	DOID:8552	Leukemia, Myelogenous, Chronic, BCR-ABL Positive	-0.00358552833194802
DB11890	Cilengitide	DOID:3068	Glioblastoma	-0.00359273536585048
DB01268	Sunitinib	DOID:9253	Gastrointestinal Stromal Tumors	-0.00365589782635815
DB00806	Pentoxifylline	DOID:0060061	Lymphoma, T-Cell, Cutaneous	-0.00371316353126988
DB00553	Methoxsalen	DOID:0060061	Lymphoma, T-Cell, Cutaneous	-0.00372810703546332
DB03843	Formaldehyde	DOID:127	Choroid Neoplasms	-0.00374336616670933
DB00636	Clofibrate	DOID:127	Choroid Neoplasms	-0.00376168653591152
DB00481	Raloxifene Hydrochloride	DOID:127	Choroid Neoplasms	-0.00379431566879599
DB01268	Sunitinib	DOID:169	Neuroendocrine Tumors	-0.00379655507300029
DB00783	Estradiol	DOID:127	Choroid Neoplasms	-0.00379874419100356
DB00563	Methotrexate	DOID:0060061	Lymphoma, T-Cell, Cutaneous	-0.00380374713994372
DB02546	Vorinostat	DOID:0060061	Lymphoma, T-Cell, Cutaneous	-0.00383525453410931
DB01645	Genistein	DOID:127	Choroid Neoplasms	-0.00387423539236341
DB00007	Leuprolide	DOID:127	Choroid Neoplasms	-0.00388061846263162
DB06825	Triptorelin Pamoate	DOID:127	Choroid Neoplasms	-0.00396675246619858
DB00255	Diethylstilbestrol	DOID:127	Choroid Neoplasms	-0.0039705460364383
DB01169	Arsenic Trioxide	DOID:0060061	Lymphoma, T-Cell, Cutaneous	-0.00400885440333166
DB01373	Calcium	DOID:0060060	Lymphoma, Non-Hodgkin	-0.00401336521814971
DB00925	Phenoxybenzamine	DOID:127	Choroid Neoplasms	-0.00405989810694595
DB00242	Cladribine	DOID:0060061	Lymphoma, T-Cell, Cutaneous	-0.00409762396469784
DB00996	Gabapentin	DOID:127	Choroid Neoplasms	-0.00416645510045969
DB00307	Bexarotene	DOID:0060061	Lymphoma, T-Cell, Cutaneous	-0.00423844266389064
DB04815	Clioquinol	DOID:9119	Leukemia, Myeloid, Acute	-0.00442760546533473
DB01373	Calcium	DOID:8552	Leukemia, Myelogenous, Chronic, BCR-ABL Positive	-0.00450116464194395
DB00553	Methoxsalen	DOID:8691	Mycosis Fungoides	-0.00456696578593689
DB01169	Arsenic Trioxide	DOID:8691	Mycosis Fungoides	-0.00484771315376693
DB00134	Methionine	DOID:3070	Glioma	-0.00494957541184911
DB00262	Carmustine	DOID:8691	Mycosis Fungoides	-0.00496827562604557
DB05258	Interferon-alpha	DOID:8552	Leukemia, Myelogenous, Chronic, BCR-ABL Positive	-0.00496947589488405
DB06809	plerixafor octahydrochloride	DOID:3068	Glioblastoma	-0.00497404405634612
DB01099	Flucytosine	DOID:3068	Glioblastoma	-0.00498574885375938
DB00855	Aminolevulinic Acid	DOID:8691	Mycosis Fungoides	-0.00508156429933104
DB00443	Betamethasone	DOID:255	Hemangioma	-0.00517394726411217
DB00541	Vincristine	DOID:8691	Mycosis Fungoides	-0.00521830757840135
DB08889	carfilzomib	DOID:9538	Multiple Myeloma	-0.00540968491013054
DB01708	Dehydroepiandrosterone	DOID:11612	Polycystic Ovary Syndrome	-0.00551468876418107
DB01708	Dehydroepiandrosterone	DOID:299	Adenocarcinoma	-0.00593942528001811
DB00724	Imiquimod	DOID:8632	Sarcoma, Kaposi	-0.00611916648893287
DB00435	Nitric Oxide	DOID:299	Adenocarcinoma	-0.00618379042142755
DB03057	Malondialdehyde	DOID:11612	Polycystic Ovary Syndrome	-0.00619263262772948
DB00724	Imiquimod	DOID:2513	Carcinoma, Basal Cell	-0.00679278425496706
DB06732	beta-Naphthoflavone	DOID:3172	Adenoma	-0.00707768748066061
DB09053	PCI 32765	DOID:1037	Leukemia, Lymphoid	-0.0072781849651142
DB13964	Peanut Oil	DOID:3172	Adenoma	-0.00742090804075823
DB09053	PCI 32765	DOID:1040	Leukemia, Lymphocytic, Chronic, B-Cell	-0.00748799703527091
DB00435	Nitric Oxide	DOID:0060058	Lymphoma	-0.0078208025099847
DB01759	kojic acid	DOID:3172	Adenoma	-0.00810394881432256
DB00422	Methylphenidate	DOID:687	Hepatoblastoma	-0.00828520076810806
DB00724	Imiquimod	DOID:255	Hemangioma	-0.00850238908785549
DB04348	Taurocholic Acid	DOID:1967	Leiomyosarcoma	-0.00895756867160207
DB03057	Malondialdehyde	DOID:8552	Leukemia, Myelogenous, Chronic, BCR-ABL Positive	-0.00909785424515597
DB00338	Omeprazole	DOID:9206	Barrett Esophagus	-0.00923369220556177
DB01033	Mercaptopurine	DOID:1037	Leukemia, Lymphoid	-0.00928564627858505
DB00254	Doxycycline	DOID:0060058	Lymphoma	-0.00989316017925754
DB01033	Mercaptopurine	DOID:9119	Leukemia, Myeloid, Acute	-0.0101509838567409
DB01254	Dasatinib	DOID:8552	Leukemia, Myelogenous, Chronic, BCR-ABL Positive	-0.0111165158625012
DB11919	O(6)-benzylguanine	DOID:3070	Glioma	-0.0116025149107836
DB00448	Lansoprazole	DOID:9206	Barrett Esophagus	-0.0117042212525423
DB00594	Amiloride	DOID:2671	Carcinoma, Transitional Cell	-0.0125233406313738
DB00304	Desogestrel	DOID:11612	Polycystic Ovary Syndrome	-0.0126880033606891
DB08901	ponatinib	DOID:9119	Leukemia, Myeloid, Acute	-0.0138515520115285
DB01095	Fluvastatin	DOID:9538	Multiple Myeloma	-0.0143849230839523
DB00884	Risedronic Acid	DOID:2645	Mesothelioma	-0.0148409258746601
DB04942	tamibarotene	DOID:9538	Multiple Myeloma	-0.0158829714707868
DB08901	ponatinib	DOID:8552	Leukemia, Myelogenous, Chronic, BCR-ABL Positive	-0.0165940046623053
DB14545	hydrocortisone hemisuccinate	DOID:0060058	Lymphoma	-0.0170290552971589
DB01080	Vigabatrin	DOID:13515	Tuberous Sclerosis	-0.0172463017320692
DB06444	HU 211	DOID:3070	Glioma	-0.0182715589272956
DB06757	Manganese	DOID:3068	Glioblastoma	-0.0182935586258659
DB00014	Goserelin	DOID:127	Choroid Neoplasms	-0.0192235548395006
DB14066	tetrandrine	DOID:9119	Leukemia, Myeloid, Acute	-0.0194667698553093
DB05220	MLN 8237	DOID:769	Neuroblastoma	-0.0213518809432943
DB06728	aniline	DOID:4235	Sarcoma	-0.0215758593290243
DB12948	3,4-dihydroxybenzohydroxamic acid	DOID:3071	Gliosarcoma	-0.0217557885984219
DB02424	geldanamycin	DOID:3068	Glioblastoma	-0.0218765462288259
DB08882	Linagliptin	DOID:5119	Ovarian Cysts	-0.0219831028457319
DB04865	Homoharringtonine	DOID:0060058	Lymphoma	-0.0219962451453887
DB12948	3,4-dihydroxybenzohydroxamic acid	DOID:3070	Glioma	-0.0230549047190983
DB04655	metoprine	DOID:299	Adenocarcinoma	-0.0231728015997784
DB15334	biochanin A	DOID:3068	Glioblastoma	-0.0234829116221922
DB12948	3,4-dihydroxybenzohydroxamic acid	DOID:0050902	Medulloblastoma	-0.025112045503629
DB01017	Minocycline	DOID:139	Papilloma	-0.0258098055541311
DB01017	Minocycline	DOID:3070	Glioma	-0.0259689761676252
DB12874	quizartinib	DOID:9119	Leukemia, Myeloid, Acute	-0.026046193936795
DB01100	Pimozide	DOID:299	Adenocarcinoma	-0.026566640733207
DB03068	pyrimidin-2-one beta-ribofuranoside	DOID:9538	Multiple Myeloma	-0.0269863012809885
DB00477	Chlorpromazine	DOID:3070	Glioma	-0.027463098913439
DB04655	metoprine	DOID:8691	Mycosis Fungoides	-0.0274830029255613
DB06412	Oxymetholone	DOID:9119	Leukemia, Myeloid, Acute	-0.0294011309044467
DB06412	Oxymetholone	DOID:9538	Multiple Myeloma	-0.0298268625225718
DB06176	romidepsin	DOID:2671	Carcinoma, Transitional Cell	-0.0311472910558309
DB06176	romidepsin	DOID:0060061	Lymphoma, T-Cell, Cutaneous	-0.0366899031723582
DB00904	Ondansetron	DOID:171	Neuroectodermal Tumors	-0.037972158732249
DB00909	Zonisamide	DOID:9538	Multiple Myeloma	-0.0387034863798258
DB00717	Norethindrone	DOID:3172	Adenoma	-0.0411432991096749
DB06448	lonafarnib	DOID:9538	Multiple Myeloma	-0.0456742141319739
DB11617	Aclarubicin	DOID:9119	Leukemia, Myeloid, Acute	-0.0462687440670128
DB04571	Trioxsalen	DOID:8691	Mycosis Fungoides	-0.0551243224686589
