# Supplementary material for: DDCM: A Computational Strategy for Drug Repositioning Based on Support-Vector Regression Algorithm
Source: Int J Mol Sci. 2024 May 12;25(10):5267. doi: 10.3390/ijms25105267 (PMC11121335; doi:10.3390/ijms25105267)
Supplement: Supplementary file 1 [file ijms-25-05267-s001.zip › File S4/1_c04.588_CorScore/thymus cancer_score.csv]

DrugBankID	DrugName	DOID	DiseaseName	score
0.0114402297332173	0.0136043352359425
DB00531	Cyclophosphamide	DOID:3308	Carcinoma, Embryonal	0.0930560506695964
DB00290	Bleomycin	DOID:3308	Carcinoma, Embryonal	0.0929187885126438
DB00570	Vinblastine	DOID:3308	Carcinoma, Embryonal	0.0927570040399238
DB00755	Tretinoin	DOID:3308	Carcinoma, Embryonal	0.092476148090234
DB00541	Vincristine	DOID:3308	Carcinoma, Embryonal	0.0923706262432474
DB00724	Imiquimod	DOID:8632	Sarcoma, Kaposi	0.0776103327587899
DB12948	3,4-dihydroxybenzohydroxamic acid	DOID:3071	Gliosarcoma	0.0643090351045214
DB00724	Imiquimod	DOID:255	Hemangioma	0.0637794812377762
DB14545	hydrocortisone hemisuccinate	DOID:0060058	Lymphoma	0.0635979060292843
DB06810	Plicamycin	DOID:3247	Rhabdomyosarcoma	0.0629558880221609
DB06536	tesaglitazar	DOID:3355	Fibrosarcoma	0.0618274910980404
DB11648	afuresertib	DOID:0060060	Lymphoma, Non-Hodgkin	0.0617421924278793
DB14066	tetrandrine	DOID:9119	Leukemia, Myeloid, Acute	0.060278191207381
DB00681	Amphotericin B	DOID:3068	Glioblastoma	0.0600403836916036
DB08868	Fingolimod Hydrochloride	DOID:8552	Leukemia, Myelogenous, Chronic, BCR-ABL Positive	0.0596223849531478
DB04865	Homoharringtonine	DOID:0060058	Lymphoma	0.0549926631070327
DB11617	Aclarubicin	DOID:9119	Leukemia, Myeloid, Acute	0.0507261320516789
DB00724	Imiquimod	DOID:2513	Carcinoma, Basal Cell	0.0502111316843424
DB06174	Noscapine	DOID:715	Leukemia, T-Cell	0.0474912130120108
DB12802	picropodophyllin	DOID:9538	Multiple Myeloma	0.0457938928367395
DB00853	Temozolomide	DOID:3071	Gliosarcoma	0.0456326907631751
DB00531	Cyclophosphamide	DOID:3071	Gliosarcoma	0.0455777727774281
DB00262	Carmustine	DOID:3071	Gliosarcoma	0.0454364220645981
DB04690	Camptothecin	DOID:3071	Gliosarcoma	0.0451169781251021
DB03057	Malondialdehyde	DOID:8552	Leukemia, Myelogenous, Chronic, BCR-ABL Positive	0.0448105745030417
DB01033	Mercaptopurine	DOID:9119	Leukemia, Myeloid, Acute	0.0447402009781276
DB01254	Dasatinib	DOID:8552	Leukemia, Myelogenous, Chronic, BCR-ABL Positive	0.0441715272803217
DB00531	Cyclophosphamide	DOID:3347	Neoplasms, Bone Tissue	0.0426087490276538
DB00997	Doxorubicin	DOID:3347	Neoplasms, Bone Tissue	0.0419282783711931
DB00541	Vincristine	DOID:3347	Neoplasms, Bone Tissue	0.0419233246013372
DB12948	3,4-dihydroxybenzohydroxamic acid	DOID:0050902	Medulloblastoma	0.0417582932741564
DB01211	Clarithromycin	DOID:9538	Multiple Myeloma	0.0417407337598562
DB04655	metoprine	DOID:8691	Mycosis Fungoides	0.0416780581343296
DB01168	Procarbazine	DOID:3069	Astrocytoma	0.0402279461500862
DB00853	Temozolomide	DOID:3069	Astrocytoma	0.0398906415419852
DB00773	Etoposide	DOID:3069	Astrocytoma	0.0398282413450782
DB00262	Carmustine	DOID:3069	Astrocytoma	0.0396943728435796
DB01206	Lomustine	DOID:3069	Astrocytoma	0.0394754411188509
DB00515	Cisplatin	DOID:3069	Astrocytoma	0.039412117190942
DB13323	Trichloroethylene	DOID:3069	Astrocytoma	0.0391913822670588
DB00541	Vincristine	DOID:3069	Astrocytoma	0.0391502991301517
DB04571	Trioxsalen	DOID:8691	Mycosis Fungoides	0.0391424588633051
DB06174	Noscapine	DOID:3070	Glioma	0.0384426058173074
DB04106	fotemustine	DOID:3068	Glioblastoma	0.0383342398724297
DB13014	hypericin	DOID:3068	Glioblastoma	0.0378534359463502
DB06536	tesaglitazar	DOID:255	Hemangioma	0.0368676589880866
DB06595	midostaurin	DOID:9119	Leukemia, Myeloid, Acute	0.0366324215034374
DB08901	ponatinib	DOID:9119	Leukemia, Myeloid, Acute	0.0362470453559244
DB01420	Testosterone Propionate	DOID:11612	Polycystic Ovary Syndrome	0.0362321787586828
DB01168	Procarbazine	DOID:707	Lymphoma, B-Cell	0.0355252545324695
DB01041	Thalidomide	DOID:5151	Neurofibroma, Plexiform	0.0353118904399797
DB00860	Prednisolone	DOID:707	Lymphoma, B-Cell	0.03522117575409
DB00641	Simvastatin	DOID:707	Lymphoma, B-Cell	0.0351958967637228
DB01042	Melphalan	DOID:707	Lymphoma, B-Cell	0.0351345141187395
DB00531	Cyclophosphamide	DOID:707	Lymphoma, B-Cell	0.0351330319386133
DB00773	Etoposide	DOID:707	Lymphoma, B-Cell	0.0351255497274231
DB00987	Cytarabine	DOID:707	Lymphoma, B-Cell	0.0349461921881019
DB01169	Arsenic Trioxide	DOID:3355	Fibrosarcoma	0.0349322025980406
DB00242	Cladribine	DOID:707	Lymphoma, B-Cell	0.0349045396101805
DB01008	Busulfan	DOID:707	Lymphoma, B-Cell	0.0348915884790825
DB01234	Dexamethasone	DOID:3355	Fibrosarcoma	0.0348834493090432
DB00188	Bortezomib	DOID:707	Lymphoma, B-Cell	0.0348806263980693
DB00515	Cisplatin	DOID:3355	Fibrosarcoma	0.0348800050065258
DB03496	alvocidib	DOID:707	Lymphoma, B-Cell	0.0348780510779579
DB02709	Resveratrol	DOID:707	Lymphoma, B-Cell	0.0348211379338333
DB00993	Azathioprine	DOID:707	Lymphoma, B-Cell	0.034819655296174
DB00563	Methotrexate	DOID:707	Lymphoma, B-Cell	0.034791688999905
DB01181	Ifosfamide	DOID:707	Lymphoma, B-Cell	0.034788358912199
DB00688	Mycophenolic Acid	DOID:707	Lymphoma, B-Cell	0.0347570449973033
DB02546	Vorinostat	DOID:707	Lymphoma, B-Cell	0.0347298076985713
DB00864	Tacrolimus	DOID:707	Lymphoma, B-Cell	0.0347085790645126
DB11663	2-(1H-indazol-4-yl)-6-(4-methanesulfonylpiperazin-1-ylmethyl)-4-morpholin-4-ylthieno(3,2-d)pyrimidine	DOID:707	Lymphoma, B-Cell	0.0347029032105378
DB12662	naveglitazar	DOID:3355	Fibrosarcoma	0.0346988787709817
DB11175	picolinic acid	DOID:3172	Adenoma	0.0346510839970294
DB00328	Indomethacin	DOID:3355	Fibrosarcoma	0.0345970655006093
DB00635	Prednisone	DOID:707	Lymphoma, B-Cell	0.0345707586407141
DB00603	Medroxyprogesterone Acetate	DOID:3319	Lymphangioleiomyomatosis	0.0345526467385452
DB00997	Doxorubicin	DOID:707	Lymphoma, B-Cell	0.0344525612824992
DB00541	Vincristine	DOID:707	Lymphoma, B-Cell	0.0344476075125671
DB00336	Nitrofurazone	DOID:4440	Seminoma	0.034384256137301
DB00773	Etoposide	DOID:4440	Seminoma	0.0341647812903308
DB00262	Carmustine	DOID:3192	Neurilemmoma	0.0341609486856093
DB01373	Calcium	DOID:0060060	Lymphoma, Non-Hodgkin	0.0340883997178129
DB00398	Sorafenib	DOID:9253	Gastrointestinal Stromal Tumors	0.0339978667462076
DB01181	Ifosfamide	DOID:3192	Neurilemmoma	0.0339576263718283
DB00262	Carmustine	DOID:8691	Mycosis Fungoides	0.0338553954830801
DB00855	Aminolevulinic Acid	DOID:8691	Mycosis Fungoides	0.0338353050310768
DB01168	Procarbazine	DOID:0060060	Lymphoma, Non-Hodgkin	0.0338213760835564
DB00619	Imatinib Mesylate	DOID:9253	Gastrointestinal Stromal Tumors	0.0337998921016031
DB00553	Methoxsalen	DOID:8691	Mycosis Fungoides	0.0337350242369608
DB09110	Mesna	DOID:0060060	Lymphoma, Non-Hodgkin	0.033721835007698
DB01268	Sunitinib	DOID:9253	Gastrointestinal Stromal Tumors	0.0336414940637909
DB01169	Arsenic Trioxide	DOID:8691	Mycosis Fungoides	0.0336253374226053
DB00772	Malathion	DOID:0060060	Lymphoma, Non-Hodgkin	0.0335445761101846
DB00860	Prednisolone	DOID:0060060	Lymphoma, Non-Hodgkin	0.0335172973051604
DB00431	Hexachlorocyclohexane	DOID:0060060	Lymphoma, Non-Hodgkin	0.0335161977005064
DB00441	gemcitabine	DOID:0060060	Lymphoma, Non-Hodgkin	0.0335015871870096
DB01042	Melphalan	DOID:0060060	Lymphoma, Non-Hodgkin	0.0334306356698614
DB00531	Cyclophosphamide	DOID:0060060	Lymphoma, Non-Hodgkin	0.0334291534897125
DB00773	Etoposide	DOID:0060060	Lymphoma, Non-Hodgkin	0.0334216712784784
DB01229	Paclitaxel	DOID:0060060	Lymphoma, Non-Hodgkin	0.0334139773674927
DB11663	2-(1H-indazol-4-yl)-6-(4-methanesulfonylpiperazin-1-ylmethyl)-4-morpholin-4-ylthieno(3,2-d)pyrimidine	DOID:9253	Gastrointestinal Stromal Tumors	0.03340921031693
DB01095	Fluvastatin	DOID:9538	Multiple Myeloma	0.0334091435508231
DB00437	Allopurinol	DOID:0060060	Lymphoma, Non-Hodgkin	0.0333762973347237
DB00541	Vincristine	DOID:8691	Mycosis Fungoides	0.0333113217696038
DB00290	Bleomycin	DOID:0060060	Lymphoma, Non-Hodgkin	0.0332918913330343
DB00987	Cytarabine	DOID:0060060	Lymphoma, Non-Hodgkin	0.0332423137391996
DB01143	Amifostine	DOID:0060060	Lymphoma, Non-Hodgkin	0.0332359722180772
DB13424	DDT	DOID:0060060	Lymphoma, Non-Hodgkin	0.0332336784607162
DB01008	Busulfan	DOID:0060060	Lymphoma, Non-Hodgkin	0.0331877100301506
DB00444	Teniposide	DOID:0060060	Lymphoma, Non-Hodgkin	0.0331720878613079
DB00446	Chloramphenicol	DOID:9119	Leukemia, Myeloid, Acute	0.0331685158121607
DB00694	Daunorubicin	DOID:0060060	Lymphoma, Non-Hodgkin	0.0331251410709151
DB02709	Resveratrol	DOID:0060060	Lymphoma, Non-Hodgkin	0.0331172594850401
DB00993	Azathioprine	DOID:0060060	Lymphoma, Non-Hodgkin	0.0331157768473337
DB14085	Cadmium	DOID:0060060	Lymphoma, Non-Hodgkin	0.0331010460889055
DB00281	Lidocaine	DOID:0060060	Lymphoma, Non-Hodgkin	0.0330894563296097
DB00563	Methotrexate	DOID:0060060	Lymphoma, Non-Hodgkin	0.033087810551046
DB01181	Ifosfamide	DOID:0060060	Lymphoma, Non-Hodgkin	0.0330844804634923
DB00650	Leucovorin	DOID:0060060	Lymphoma, Non-Hodgkin	0.0330687678757294
DB00309	Vindesine	DOID:0060060	Lymphoma, Non-Hodgkin	0.0330557214465873
DB01204	Mitoxantrone	DOID:0060060	Lymphoma, Non-Hodgkin	0.0330537177267701
DB00291	Chlorambucil	DOID:0060060	Lymphoma, Non-Hodgkin	0.0330468977676045
DB00136	Calcitriol	DOID:0060060	Lymphoma, Non-Hodgkin	0.0330299265383142
DB00252	Phenytoin	DOID:0060060	Lymphoma, Non-Hodgkin	0.0330107468093731
DB00304	Desogestrel	DOID:11612	Polycystic Ovary Syndrome	0.0329644184362642
DB00445	Epirubicin	DOID:0060060	Lymphoma, Non-Hodgkin	0.0329628445092808
DB03057	Malondialdehyde	DOID:11612	Polycystic Ovary Syndrome	0.0328953165891469
DB00635	Prednisone	DOID:0060060	Lymphoma, Non-Hodgkin	0.0328668801917008
DB01033	Mercaptopurine	DOID:1037	Leukemia, Lymphoid	0.0328542402508584
DB01041	Thalidomide	DOID:0060060	Lymphoma, Non-Hodgkin	0.0328507307470925
DB00959	Methylprednisolone	DOID:0060060	Lymphoma, Non-Hodgkin	0.0328368713306025
DB13323	Trichloroethylene	DOID:0060060	Lymphoma, Non-Hodgkin	0.0327848122006832
DB04572	Thiotepa	DOID:0060060	Lymphoma, Non-Hodgkin	0.0327684674014933
DB00997	Doxorubicin	DOID:0060060	Lymphoma, Non-Hodgkin	0.0327486828335019
DB00541	Vincristine	DOID:0060060	Lymphoma, Non-Hodgkin	0.0327437290637068
DB00624	Testosterone	DOID:0060060	Lymphoma, Non-Hodgkin	0.0327123751588628
DB01030	Topotecan	DOID:0060060	Lymphoma, Non-Hodgkin	0.0326141776594345
DB01168	Procarbazine	DOID:0060058	Lymphoma	0.031990592620351
DB00531	Cyclophosphamide	DOID:0060058	Lymphoma	0.0315983700268486
DB00773	Etoposide	DOID:0060058	Lymphoma	0.0315908878154524
DB08804	Nandrolone Decanoate	DOID:255	Hemangioma	0.0314848972809578
DB01262	Decitabine	DOID:0060058	Lymphoma	0.0314802499641745
DB00982	Isotretinoin	DOID:0060058	Lymphoma	0.0314766385447217
DB00227	Lovastatin	DOID:0060058	Lymphoma	0.0314714771244852
DB11094	Vitamin D	DOID:0060058	Lymphoma	0.031465284288268
DB00290	Bleomycin	DOID:0060058	Lymphoma	0.0314611078700829
DB00262	Carmustine	DOID:0060058	Lymphoma	0.031457019313852
DB04815	Clioquinol	DOID:9119	Leukemia, Myeloid, Acute	0.0314282899957493
DB00987	Cytarabine	DOID:0060058	Lymphoma	0.0314115302758277
DB11616	pirarubicin	DOID:9119	Leukemia, Myeloid, Acute	0.0313817859305909
DB11672	Curcumin	DOID:0060058	Lymphoma	0.0313808241287733
DB08398	2-amino-1-methyl-6-phenylimidazo(4,5-b)pyridine	DOID:0060058	Lymphoma	0.031365671136277
DB00435	Nitric Oxide	DOID:0060058	Lymphoma	0.0313641221802153
DB02994	Cacodylic Acid	DOID:0060058	Lymphoma	0.0313474503588776
DB00188	Bortezomib	DOID:0060058	Lymphoma	0.0313459644861972
DB00993	Azathioprine	DOID:0060058	Lymphoma	0.0312849933838094
DB00398	Sorafenib	DOID:9119	Leukemia, Myeloid, Acute	0.0312674250595745
DB00255	Diethylstilbestrol	DOID:0060058	Lymphoma	0.0312587356144048
DB00563	Methotrexate	DOID:0060058	Lymphoma	0.0312570270879352
DB01181	Ifosfamide	DOID:0060058	Lymphoma	0.0312536970001204
DB01206	Lomustine	DOID:0060058	Lymphoma	0.0312380875890403
DB00650	Leucovorin	DOID:0060058	Lymphoma	0.0312379844124516
DB00309	Vindesine	DOID:0060058	Lymphoma	0.031224937983526
DB01204	Mitoxantrone	DOID:0060058	Lymphoma	0.0312229342634499
DB00688	Mycophenolic Acid	DOID:0060058	Lymphoma	0.0312223830852855
DB00291	Chlorambucil	DOID:0060058	Lymphoma	0.0312161143042903
DB00136	Calcitriol	DOID:0060058	Lymphoma	0.0311991430750137
DB00860	Prednisolone	DOID:9119	Leukemia, Myeloid, Acute	0.0311970411737056
DB12025	triptolide	DOID:9119	Leukemia, Myeloid, Acute	0.0311965114112965
DB01234	Dexamethasone	DOID:0060058	Lymphoma	0.031178207963818
DB00515	Cisplatin	DOID:0060058	Lymphoma	0.031174763661198
DB01248	Docetaxel	DOID:9119	Leukemia, Myeloid, Acute	0.0311723682699557
DB11663	2-(1H-indazol-4-yl)-6-(4-methanesulfonylpiperazin-1-ylmethyl)-4-morpholin-4-ylthieno(3,2-d)pyrimidine	DOID:0060058	Lymphoma	0.0311682412983046
DB00445	Epirubicin	DOID:0060058	Lymphoma	0.0311320610459777
DB00531	Cyclophosphamide	DOID:9119	Leukemia, Myeloid, Acute	0.0311088973583861
DB00603	Medroxyprogesterone Acetate	DOID:9119	Leukemia, Myeloid, Acute	0.0311086343750918
DB00564	Carbamazepine	DOID:0060058	Lymphoma	0.0311045841556635
DB00773	Etoposide	DOID:9119	Leukemia, Myeloid, Acute	0.031101415147211
DB01005	Hydroxyurea	DOID:9119	Leukemia, Myeloid, Acute	0.0310948385594872
DB01229	Paclitaxel	DOID:9119	Leukemia, Myeloid, Acute	0.0310937212364163
DB13811	oblimersen	DOID:707	Lymphoma, B-Cell	0.0310865820861078
DB01708	Dehydroepiandrosterone	DOID:11612	Polycystic Ovary Syndrome	0.031085237146606
DB00437	Allopurinol	DOID:9119	Leukemia, Myeloid, Acute	0.031056041203347
DB00762	Irinotecan	DOID:9119	Leukemia, Myeloid, Acute	0.0310508690696195
DB00608	Chloroquine	DOID:9119	Leukemia, Myeloid, Acute	0.0310304289368722
DB01041	Thalidomide	DOID:0060058	Lymphoma	0.0310199472839409
DB00959	Methylprednisolone	DOID:0060058	Lymphoma	0.0310060878673092
DB00746	Deferoxamine	DOID:9119	Leukemia, Myeloid, Acute	0.0309952578497353
DB00958	Carboplatin	DOID:9119	Leukemia, Myeloid, Acute	0.0309915956455323
DB01262	Decitabine	DOID:9119	Leukemia, Myeloid, Acute	0.0309907772962063
DB12429	2-(2-chloro-4-iodophenylamino)-N-cyclopropylmethoxy-3,4-difluorobenzamide	DOID:9119	Leukemia, Myeloid, Acute	0.0309864113267527
DB01168	Procarbazine	DOID:3181	Oligodendroglioma	0.0309837429221471
DB11094	Vitamin D	DOID:9119	Leukemia, Myeloid, Acute	0.0309758116201718
DB04572	Thiotepa	DOID:0060058	Lymphoma	0.0309376839382619
DB00523	Alitretinoin	DOID:9119	Leukemia, Myeloid, Acute	0.0309351222693889
DB00987	Cytarabine	DOID:9119	Leukemia, Myeloid, Acute	0.0309220576077843
DB00997	Doxorubicin	DOID:0060058	Lymphoma	0.0309178993703024
DB00541	Vincristine	DOID:0060058	Lymphoma	0.0309129456003482
DB00242	Cladribine	DOID:9119	Leukemia, Myeloid, Acute	0.0308804050299482
DB01008	Busulfan	DOID:9119	Leukemia, Myeloid, Acute	0.0308674538987731
DB00188	Bortezomib	DOID:9119	Leukemia, Myeloid, Acute	0.030856491818046
DB03496	alvocidib	DOID:9119	Leukemia, Myeloid, Acute	0.0308539164975895
DB08865	Crizotinib	DOID:9119	Leukemia, Myeloid, Acute	0.0308512385492371
DB00694	Daunorubicin	DOID:9119	Leukemia, Myeloid, Acute	0.0308048849395816
DB02709	Resveratrol	DOID:9119	Leukemia, Myeloid, Acute	0.0307970033536639
DB01393	Bezafibrate	DOID:9119	Leukemia, Myeloid, Acute	0.0307786721067479
DB11094	Vitamin D	DOID:2512	Basal Cell Nevus Syndrome	0.0307714214240328
DB00563	Methotrexate	DOID:9119	Leukemia, Myeloid, Acute	0.0307675544197866
DB01181	Ifosfamide	DOID:9119	Leukemia, Myeloid, Acute	0.03076422433201
DB01169	Arsenic Trioxide	DOID:9119	Leukemia, Myeloid, Acute	0.030737488585011
DB01188	Ciclopirox	DOID:9119	Leukemia, Myeloid, Acute	0.0307368354901435
DB01204	Mitoxantrone	DOID:9119	Leukemia, Myeloid, Acute	0.0307334615954348
DB00928	Azacitidine	DOID:9119	Leukemia, Myeloid, Acute	0.030721012695159
DB00136	Calcitriol	DOID:9119	Leukemia, Myeloid, Acute	0.030709670406743
DB01234	Dexamethasone	DOID:9119	Leukemia, Myeloid, Acute	0.0306887352957378
DB11616	pirarubicin	DOID:5485	Sarcoma, Synovial	0.030686646949651
DB00276	Amsacrine	DOID:9119	Leukemia, Myeloid, Acute	0.0306749590908545
DB00853	Temozolomide	DOID:3181	Oligodendroglioma	0.0306464383141122
DB00635	Prednisone	DOID:9119	Leukemia, Myeloid, Acute	0.030546624060387
DB00762	Irinotecan	DOID:3181	Oligodendroglioma	0.0305334920395876
DB01041	Thalidomide	DOID:9119	Leukemia, Myeloid, Acute	0.0305304746156195
DB00755	Tretinoin	DOID:9119	Leukemia, Myeloid, Acute	0.0305289947791337
DB00812	Phenylbutazone	DOID:9119	Leukemia, Myeloid, Acute	0.0304617247471773
DB00262	Carmustine	DOID:3181	Oligodendroglioma	0.0304501696155387
DB00197	Troglitazone	DOID:9119	Leukemia, Myeloid, Acute	0.0304449344287111
DB00997	Doxorubicin	DOID:9119	Leukemia, Myeloid, Acute	0.0304284267021925
DB00541	Vincristine	DOID:9119	Leukemia, Myeloid, Acute	0.0304234729322813
DB00773	Etoposide	DOID:5485	Sarcoma, Synovial	0.0304062761663585
DB00328	Indomethacin	DOID:9119	Leukemia, Myeloid, Acute	0.0304023514871857
DB00313	Valproic Acid	DOID:9119	Leukemia, Myeloid, Acute	0.0303621362222276
DB06809	plerixafor octahydrochloride	DOID:3068	Glioblastoma	0.0303046728191986
DB08828	HhAntag691	DOID:2512	Basal Cell Nevus Syndrome	0.0302783425230591
DB09073	palbociclib	DOID:9119	Leukemia, Myeloid, Acute	0.0302710612973071
DB01206	Lomustine	DOID:3181	Oligodendroglioma	0.0302312378908828
DB08901	ponatinib	DOID:8552	Leukemia, Myelogenous, Chronic, BCR-ABL Positive	0.0302198505616565
DB01181	Ifosfamide	DOID:5485	Sarcoma, Synovial	0.030069085350931
DB00515	Cisplatin	DOID:5485	Sarcoma, Synovial	0.0299901520121565
DB04572	Thiotepa	DOID:3181	Oligodendroglioma	0.02993083424009
DB00428	Streptozocin	DOID:5485	Sarcoma, Synovial	0.0299104721225661
DB00541	Vincristine	DOID:3181	Oligodendroglioma	0.029906095902224
DB00997	Doxorubicin	DOID:5485	Sarcoma, Synovial	0.0297332877212063
DB00541	Vincristine	DOID:5485	Sarcoma, Synovial	0.0297283339513627
DB09053	PCI 32765	DOID:1037	Leukemia, Lymphoid	0.0296700788417775
DB09153	Sodium Chloride	DOID:899	Cervical Intraepithelial Neoplasia	0.0295285203217129
DB00563	Methotrexate	DOID:3371	Chondrosarcoma	0.0294759120664431
DB00328	Indomethacin	DOID:350	Dermatofibrosarcoma	0.0291660812403377
DB00938	Salmeterol Xinafoate	DOID:4310	Smooth Muscle Tumor	0.0289386794851364
DB02901	Dihydrotestosterone	DOID:11612	Polycystic Ovary Syndrome	0.0288014777386644
DB06641	perifosine	DOID:3068	Glioblastoma	0.0287133721133511
DB01420	Testosterone Propionate	DOID:299	Adenocarcinoma	0.0285610303718238
DB01168	Procarbazine	DOID:5241	Hemangioblastoma	0.0280791721285659
DB08398	2-amino-1-methyl-6-phenylimidazo(4,5-b)pyridine	DOID:8719	Carcinoma in Situ	0.0276243906549395
DB00563	Methotrexate	DOID:5241	Hemangioblastoma	0.0273456065961263
DB00541	Vincristine	DOID:5241	Hemangioblastoma	0.0270015251087449
DB02424	geldanamycin	DOID:3068	Glioblastoma	0.0269307778932709
DB11648	afuresertib	DOID:8543	Hodgkin Disease	0.0261542078568241
DB01073	fludarabine	DOID:9119	Leukemia, Myeloid, Acute	0.0260556165536233
DB00441	gemcitabine	DOID:4552	Carcinoma, Large Cell	0.0259926732108707
DB00531	Cyclophosphamide	DOID:4552	Carcinoma, Large Cell	0.0259202395134924
DB01229	Paclitaxel	DOID:4552	Carcinoma, Large Cell	0.0259050633913352
DB11919	O(6)-benzylguanine	DOID:3070	Glioma	0.0258715750418789
DB00171	Adenosine Triphosphate	DOID:4552	Carcinoma, Large Cell	0.0257841800437438
DB01373	Calcium	DOID:8552	Leukemia, Myelogenous, Chronic, BCR-ABL Positive	0.0257409487919605
DB00361	Vinorelbine	DOID:4552	Carcinoma, Large Cell	0.0257023933332504
DB01181	Ifosfamide	DOID:4552	Carcinoma, Large Cell	0.0255755664870142
DB00480	Lenalidomide	DOID:707	Lymphoma, B-Cell	0.0255469891465901
DB00515	Cisplatin	DOID:4552	Carcinoma, Large Cell	0.025496633148162
DB00744	zileuton	DOID:8552	Leukemia, Myelogenous, Chronic, BCR-ABL Positive	0.0253199000161209
DB00398	Sorafenib	DOID:8552	Leukemia, Myelogenous, Chronic, BCR-ABL Positive	0.0252402302654288
DB00860	Prednisolone	DOID:8552	Leukemia, Myelogenous, Chronic, BCR-ABL Positive	0.0251698463794324
DB00531	Cyclophosphamide	DOID:8552	Leukemia, Myelogenous, Chronic, BCR-ABL Positive	0.0250817025645224
DB01005	Hydroxyurea	DOID:8552	Leukemia, Myelogenous, Chronic, BCR-ABL Positive	0.0250676437650063
DB00188	Bortezomib	DOID:3246	Rhabdomyosarcoma, Embryonal	0.0250510767015718
DB00619	Imatinib Mesylate	DOID:8552	Leukemia, Myelogenous, Chronic, BCR-ABL Positive	0.0250422556206852
DB00437	Allopurinol	DOID:8552	Leukemia, Myelogenous, Chronic, BCR-ABL Positive	0.0250288464088434
DB01262	Decitabine	DOID:8552	Leukemia, Myelogenous, Chronic, BCR-ABL Positive	0.0249635825018811
DB02546	Vorinostat	DOID:3246	Rhabdomyosarcoma, Embryonal	0.0249002580017345
DB00987	Cytarabine	DOID:8552	Leukemia, Myelogenous, Chronic, BCR-ABL Positive	0.0248948628133926
DB01008	Busulfan	DOID:8552	Leukemia, Myelogenous, Chronic, BCR-ABL Positive	0.0248402591045999
DB00188	Bortezomib	DOID:8552	Leukemia, Myelogenous, Chronic, BCR-ABL Positive	0.0248292970236307
DB00282	Pamidronate	DOID:4305	Giant Cell Tumor of Bone	0.0247788581503153
DB02709	Resveratrol	DOID:8552	Leukemia, Myelogenous, Chronic, BCR-ABL Positive	0.0247698085593965
DB09110	Mesna	DOID:769	Neuroblastoma	0.0247595148421039
DB01169	Arsenic Trioxide	DOID:8552	Leukemia, Myelogenous, Chronic, BCR-ABL Positive	0.0247102937906233
DB00309	Vindesine	DOID:8552	Leukemia, Myelogenous, Chronic, BCR-ABL Positive	0.0247082705209495
DB02546	Vorinostat	DOID:8552	Leukemia, Myelogenous, Chronic, BCR-ABL Positive	0.0246784783239701
DB01234	Dexamethasone	DOID:8552	Leukemia, Myelogenous, Chronic, BCR-ABL Positive	0.0246615405014926
DB00853	Temozolomide	DOID:769	Neuroblastoma	0.0245217513098855
DB00755	Tretinoin	DOID:8552	Leukemia, Myelogenous, Chronic, BCR-ABL Positive	0.0245017999848939
DB01042	Melphalan	DOID:769	Neuroblastoma	0.0244683155041822
DB00531	Cyclophosphamide	DOID:769	Neuroblastoma	0.0244668333241932
DB00773	Etoposide	DOID:769	Neuroblastoma	0.0244593511129448
DB04572	Thiotepa	DOID:8552	Leukemia, Myelogenous, Chronic, BCR-ABL Positive	0.0244210164757878
DB00762	Irinotecan	DOID:769	Neuroblastoma	0.0244088050352925
DB00541	Vincristine	DOID:8552	Leukemia, Myelogenous, Chronic, BCR-ABL Positive	0.0243962781380921
DB00328	Indomethacin	DOID:8552	Leukemia, Myelogenous, Chronic, BCR-ABL Positive	0.0243751566930263
DB01177	Idarubicin	DOID:0060060	Lymphoma, Non-Hodgkin	0.0243547174062647
DB00958	Carboplatin	DOID:769	Neuroblastoma	0.0243495316113737
DB01262	Decitabine	DOID:769	Neuroblastoma	0.024348713261933
DB00982	Isotretinoin	DOID:769	Neuroblastoma	0.024345101842366
DB00630	Alendronate	DOID:4305	Giant Cell Tumor of Bone	0.0243404785023879
DB00352	Thioguanine	DOID:9119	Leukemia, Myeloid, Acute	0.0243362176192328
DB00482	Celecoxib	DOID:769	Neuroblastoma	0.0243298774624156
DB00853	Temozolomide	DOID:8632	Sarcoma, Kaposi	0.024229548768585
DB01008	Busulfan	DOID:769	Neuroblastoma	0.0242253898646739
DB00188	Bortezomib	DOID:769	Neuroblastoma	0.0242144277837709
DB08865	Crizotinib	DOID:769	Neuroblastoma	0.0242091745150451
DB00636	Clofibrate	DOID:3507	Dermatofibrosarcoma	0.0241731509593804
DB01181	Ifosfamide	DOID:769	Neuroblastoma	0.0241221602976497
DB01169	Arsenic Trioxide	DOID:769	Neuroblastoma	0.0240954245507116
DB00309	Vindesine	DOID:769	Neuroblastoma	0.0240934012810291
DB00586	Diclofenac	DOID:769	Neuroblastoma	0.0240820596990529
DB00252	Phenytoin	DOID:769	Neuroblastoma	0.0240484266438014
DB00515	Cisplatin	DOID:769	Neuroblastoma	0.0240432269588792
DB00290	Bleomycin	DOID:8632	Sarcoma, Kaposi	0.0240373686259835
DB00909	Zonisamide	DOID:9538	Multiple Myeloma	0.023996581425738
DB00399	Zoledronic Acid	DOID:4305	Giant Cell Tumor of Bone	0.0239604850709455
DB00570	Vinblastine	DOID:8632	Sarcoma, Kaposi	0.023875584153264
DB00480	Lenalidomide	DOID:0060060	Lymphoma, Non-Hodgkin	0.023843110697782
DB04106	fotemustine	DOID:3070	Glioma	0.0238286245643812
DB04572	Thiotepa	DOID:769	Neuroblastoma	0.0238061472358054
DB00197	Troglitazone	DOID:769	Neuroblastoma	0.0238028703942895
DB00997	Doxorubicin	DOID:769	Neuroblastoma	0.023786362667909
DB00541	Vincristine	DOID:769	Neuroblastoma	0.0237814088980129
DB12257	Platinum	DOID:769	Neuroblastoma	0.0237775271960371
DB00495	Zidovudine	DOID:8632	Sarcoma, Kaposi	0.0237315145576954
DB01030	Topotecan	DOID:769	Neuroblastoma	0.02365185749371
DB01041	Thalidomide	DOID:8632	Sarcoma, Kaposi	0.0235962080399347
DB00997	Doxorubicin	DOID:8632	Sarcoma, Kaposi	0.0234941601264514
DB00541	Vincristine	DOID:8632	Sarcoma, Kaposi	0.0234892063565716
DB09110	Mesna	DOID:3247	Rhabdomyosarcoma	0.023445735129769
DB01168	Procarbazine	DOID:0050902	Medulloblastoma	0.0234192535408782
DB01708	Dehydroepiandrosterone	DOID:299	Adenocarcinoma	0.0234140887592994
DB00970	Dactinomycin	DOID:3247	Rhabdomyosarcoma	0.0232865256649936
DB00741	Hydrocortisone	DOID:3247	Rhabdomyosarcoma	0.023188888994235
DB00398	Sorafenib	DOID:0050902	Medulloblastoma	0.0231855586481947
DB01042	Melphalan	DOID:3247	Rhabdomyosarcoma	0.0231545357919668
DB00531	Cyclophosphamide	DOID:3247	Rhabdomyosarcoma	0.0231530536118801
DB00773	Etoposide	DOID:3247	Rhabdomyosarcoma	0.0231455714004795
DB00762	Irinotecan	DOID:3247	Rhabdomyosarcoma	0.0230950253231802
DB00853	Temozolomide	DOID:0050902	Medulloblastoma	0.0230819489326676
DB01262	Decitabine	DOID:3247	Rhabdomyosarcoma	0.0230349335495711
DB01042	Melphalan	DOID:0050902	Medulloblastoma	0.0230285131271352
DB00531	Cyclophosphamide	DOID:0050902	Medulloblastoma	0.0230270309469135
DB00773	Etoposide	DOID:0050902	Medulloblastoma	0.0230195487358725
DB09054	idelalisib	DOID:0060058	Lymphoma	0.0229808400313806
DB00987	Cytarabine	DOID:3247	Rhabdomyosarcoma	0.022966213861266
DB00958	Carboplatin	DOID:0050902	Medulloblastoma	0.0229097292342521
DB00188	Bortezomib	DOID:3247	Rhabdomyosarcoma	0.022900648071421
DB00262	Carmustine	DOID:0050902	Medulloblastoma	0.0228856802342784
DB00570	Vinblastine	DOID:3247	Rhabdomyosarcoma	0.0228540069824322
DB00987	Cytarabine	DOID:0050902	Medulloblastoma	0.0228401911964476
DB00422	Methylphenidate	DOID:687	Hepatoblastoma	0.0228316110536616
DB00563	Methotrexate	DOID:3247	Rhabdomyosarcoma	0.0228117106730991
DB01181	Ifosfamide	DOID:3247	Rhabdomyosarcoma	0.0228083805853808
DB01008	Busulfan	DOID:0050902	Medulloblastoma	0.0227855874875443
DB00783	Estradiol	DOID:3247	Rhabdomyosarcoma	0.0227838063749818
DB01188	Ciclopirox	DOID:3247	Rhabdomyosarcoma	0.0227809917437066
DB01204	Mitoxantrone	DOID:3247	Rhabdomyosarcoma	0.0227776178490294
DB00188	Bortezomib	DOID:0050902	Medulloblastoma	0.0227746254066236
DB01080	Vigabatrin	DOID:13515	Tuberous Sclerosis	0.0227460665812704
DB00515	Cisplatin	DOID:3247	Rhabdomyosarcoma	0.022729447246559
DB11663	2-(1H-indazol-4-yl)-6-(4-methanesulfonylpiperazin-1-ylmethyl)-4-morpholin-4-ylthieno(3,2-d)pyrimidine	DOID:3247	Rhabdomyosarcoma	0.0227229248837514
DB14574	Cobalt	DOID:3247	Rhabdomyosarcoma	0.0227122340901827
DB00563	Methotrexate	DOID:0050902	Medulloblastoma	0.0226856880082639
DB00650	Leucovorin	DOID:0050902	Medulloblastoma	0.0226666453329732
DB00783	Estradiol	DOID:0050902	Medulloblastoma	0.0226577837100993
DB01169	Arsenic Trioxide	DOID:0050902	Medulloblastoma	0.022655622173494
DB13069	Nimustine	DOID:4359	Melanoma, Amelanotic	0.0226301055364627
DB02546	Vorinostat	DOID:0050902	Medulloblastoma	0.0226238067068764
DB00515	Cisplatin	DOID:0050902	Medulloblastoma	0.0226034245818846
DB00755	Tretinoin	DOID:3247	Rhabdomyosarcoma	0.0225731510327442
DB01177	Idarubicin	DOID:0060058	Lymphoma	0.0225239339429212
DB00675	Tamoxifen	DOID:4359	Melanoma, Amelanotic	0.0224853727867652
DB00997	Doxorubicin	DOID:3247	Rhabdomyosarcoma	0.0224725829556803
DB00541	Vincristine	DOID:3247	Rhabdomyosarcoma	0.0224676291858602
DB00755	Tretinoin	DOID:0050902	Medulloblastoma	0.0224471283677358
DB00313	Valproic Acid	DOID:3247	Rhabdomyosarcoma	0.0224062924756941
DB04572	Thiotepa	DOID:0050902	Medulloblastoma	0.0223663448586952
DB00541	Vincristine	DOID:0050902	Medulloblastoma	0.0223416065207643
DB11648	afuresertib	DOID:9538	Multiple Myeloma	0.0223168788189992
DB00583	Carnitine	DOID:0060060	Lymphoma, Non-Hodgkin	0.0222253359808923
DB00515	Cisplatin	DOID:4359	Melanoma, Amelanotic	0.0221871350910982
DB01177	Idarubicin	DOID:9119	Leukemia, Myeloid, Acute	0.0220344612748525
DB00541	Vincristine	DOID:4359	Melanoma, Amelanotic	0.0219253170302697
DB04258	seocalcitol	DOID:3070	Glioma	0.021903671358651
DB06757	Manganese	DOID:3068	Glioblastoma	0.0218748996000758
DB00014	Goserelin	DOID:127	Choroid Neoplasms	0.0218120650525171
DB06287	temsirolimus	DOID:13515	Tuberous Sclerosis	0.0209808164996309
DB01590	Everolimus	DOID:13515	Tuberous Sclerosis	0.0207794194789211
DB00877	Sirolimus	DOID:13515	Tuberous Sclerosis	0.0203437959983496
DB06595	midostaurin	DOID:349	Carcinoma, Signet Ring Cell	0.0198557457190881
DB00904	Ondansetron	DOID:171	Neuroectodermal Tumors	0.0196488412724085
DB00242	Cladribine	DOID:285	Leukemia, Hairy Cell	0.0195657237929988
DB00806	Pentoxifylline	DOID:1037	Leukemia, Lymphoid	0.0195161647548422
DB00928	Azacitidine	DOID:285	Leukemia, Hairy Cell	0.0194063314582437
DB00531	Cyclophosphamide	DOID:1037	Leukemia, Lymphoid	0.0192229366311857
DB01005	Hydroxyurea	DOID:1037	Leukemia, Lymphoid	0.0192088778322349
DB01229	Paclitaxel	DOID:1037	Leukemia, Lymphoid	0.0192077605088722
DB00437	Allopurinol	DOID:1037	Leukemia, Lymphoid	0.0191700804760303
DB00544	Fluorouracil	DOID:687	Hepatoblastoma	0.0191638024481985
DB00661	Verapamil	DOID:687	Hepatoblastoma	0.0191190998133252
DB00987	Cytarabine	DOID:8864	Leukemia, Monocytic, Acute	0.0191068820409893
DB00277	Theophylline	DOID:1037	Leukemia, Lymphoid	0.0191005121558351
DB01174	Phenobarbital	DOID:687	Hepatoblastoma	0.0190600434084015
DB00987	Cytarabine	DOID:1037	Leukemia, Lymphoid	0.0190360968804809
DB00126	Ascorbic Acid	DOID:1037	Leukemia, Lymphoid	0.0190351549954598
DB00242	Cladribine	DOID:1037	Leukemia, Lymphoid	0.0189944443026094
DB02709	Resveratrol	DOID:8864	Leukemia, Monocytic, Acute	0.0189818277868926
DB03496	alvocidib	DOID:1037	Leukemia, Lymphoid	0.0189679557703722
DB00842	Oxazepam	DOID:687	Hepatoblastoma	0.0189599179385888
DB01169	Arsenic Trioxide	DOID:8864	Leukemia, Monocytic, Acute	0.0189223130180395
DB00252	Phenytoin	DOID:687	Hepatoblastoma	0.0189113382449994
DB02709	Resveratrol	DOID:1037	Leukemia, Lymphoid	0.018911042626269
DB00515	Cisplatin	DOID:687	Hepatoblastoma	0.018906138560003
DB00563	Methotrexate	DOID:1037	Leukemia, Lymphoid	0.0188815936924721
DB01169	Arsenic Trioxide	DOID:1037	Leukemia, Lymphoid	0.0188515278574904
DB01204	Mitoxantrone	DOID:1037	Leukemia, Lymphoid	0.0188475008681032
DB00291	Chlorambucil	DOID:1037	Leukemia, Lymphoid	0.0188406809089415
DB00136	Calcitriol	DOID:1037	Leukemia, Lymphoid	0.0188237096796119
DB00515	Cisplatin	DOID:1037	Leukemia, Lymphoid	0.0187993302658734
DB04690	Camptothecin	DOID:1037	Leukemia, Lymphoid	0.0187621419789764
DB12874	quizartinib	DOID:9119	Leukemia, Myeloid, Acute	0.0187557345477952
DB00635	Prednisone	DOID:1037	Leukemia, Lymphoid	0.0186606633331597
DB04572	Thiotepa	DOID:1037	Leukemia, Lymphoid	0.0185622505427764
DB00997	Doxorubicin	DOID:1037	Leukemia, Lymphoid	0.0185424659749539
DB00541	Vincristine	DOID:1037	Leukemia, Lymphoid	0.0185375122048425
DB00470	Dronabinol	DOID:3070	Glioma	0.0182428670481377
DB12948	3,4-dihydroxybenzohydroxamic acid	DOID:3070	Glioma	0.0182113649081109
DB00675	Tamoxifen	DOID:5119	Ovarian Cysts	0.0175856883437061
DB13964	Peanut Oil	DOID:3172	Adenoma	0.0174937415596798
DB09110	Mesna	DOID:1967	Leiomyosarcoma	0.0174330338103689
DB12881	indole-3-carbinol	DOID:5119	Ovarian Cysts	0.0173639441094441
DB00783	Estradiol	DOID:5119	Ovarian Cysts	0.0173418097763097
DB00970	Dactinomycin	DOID:1967	Leiomyosarcoma	0.017273824345471
DB01006	Letrozole	DOID:5119	Ovarian Cysts	0.0172111496237758
DB01700	AICA ribonucleotide	DOID:3068	Glioblastoma	0.0172088950507377
DB01248	Docetaxel	DOID:1967	Leiomyosarcoma	0.0172038232042807
DB00531	Cyclophosphamide	DOID:1967	Leiomyosarcoma	0.0171403522925903
DB00773	Etoposide	DOID:1967	Leiomyosarcoma	0.0171328700811216
DB01229	Paclitaxel	DOID:1967	Leiomyosarcoma	0.0171251761702661
DB00958	Carboplatin	DOID:1967	Leiomyosarcoma	0.0170230505797085
DB00396	Progesterone	DOID:5119	Ovarian Cysts	0.0170217024856735
DB00945	Aspirin	DOID:1967	Leiomyosarcoma	0.016964781583754
DB00627	Niacin	DOID:9119	Leukemia, Myeloid, Acute	0.0169462619722128
DB01181	Ifosfamide	DOID:1967	Leiomyosarcoma	0.0167956792661886
DB01406	Danazol	DOID:127	Choroid Neoplasms	0.016774756300263
DB01115	Nifedipine	DOID:127	Choroid Neoplasms	0.0167701079186263
DB00309	Vindesine	DOID:1967	Leiomyosarcoma	0.0167669202493727
DB00996	Gabapentin	DOID:127	Choroid Neoplasms	0.0167635275098416
DB00925	Phenoxybenzamine	DOID:127	Choroid Neoplasms	0.0167575370911386
DB00515	Cisplatin	DOID:1967	Leiomyosarcoma	0.0167167459272367
DB00188	Bortezomib	DOID:4051	Rhabdomyosarcoma, Alveolar	0.0166486165770269
DB00635	Prednisone	DOID:1967	Leiomyosarcoma	0.0165780789944282
DB00481	Raloxifene Hydrochloride	DOID:127	Choroid Neoplasms	0.0165403117136372
DB00220	Nelfinavir	DOID:3962	Adenocarcinoma, Follicular	0.0165279740133674
DB00997	Doxorubicin	DOID:1967	Leiomyosarcoma	0.0164598816362359
DB00541	Vincristine	DOID:1967	Leiomyosarcoma	0.016454927866323
DB00675	Tamoxifen	DOID:127	Choroid Neoplasms	0.0163932296189554
DB03843	Formaldehyde	DOID:1967	Leiomyosarcoma	0.0163876858206443
DB11672	Curcumin	DOID:127	Choroid Neoplasms	0.0163010523907624
DB00302	Tranexamic Acid	DOID:127	Choroid Neoplasms	0.0162968990627889
DB00255	Diethylstilbestrol	DOID:127	Choroid Neoplasms	0.0161789638763216
DB06825	Triptorelin Pamoate	DOID:127	Choroid Neoplasms	0.0161516323255796
DB00783	Estradiol	DOID:127	Choroid Neoplasms	0.0161493510515186
DB00636	Clofibrate	DOID:127	Choroid Neoplasms	0.0161291838688508
DB00007	Leuprolide	DOID:127	Choroid Neoplasms	0.0160480977099656
DB01645	Genistein	DOID:127	Choroid Neoplasms	0.0159730009974651
DB00531	Cyclophosphamide	DOID:171	Neuroectodermal Tumors	0.015869657208219
DB00396	Progesterone	DOID:127	Choroid Neoplasms	0.0158292437609787
DB00762	Irinotecan	DOID:171	Neuroectodermal Tumors	0.0158116289194626
DB03843	Formaldehyde	DOID:127	Choroid Neoplasms	0.0157659318166746
DB00958	Carboplatin	DOID:171	Neuroectodermal Tumors	0.0157523554952977
DB00563	Methotrexate	DOID:171	Neuroectodermal Tumors	0.0155283142694344
DB00727	Nitroglycerin	DOID:4928	Cholangiocarcinoma	0.0154507128314446
DB00515	Cisplatin	DOID:171	Neuroectodermal Tumors	0.0154460508428348
DB00959	Methylprednisolone	DOID:171	Neuroectodermal Tumors	0.0152773750490428
DB04572	Thiotepa	DOID:171	Neuroectodermal Tumors	0.0152089711196698
DB00541	Vincristine	DOID:171	Neuroectodermal Tumors	0.0151842327819059
DB00815	Sodium Dodecyl Sulfate	DOID:299	Adenocarcinoma	0.014783992024516
DB00443	Betamethasone	DOID:255	Hemangioma	0.0146761246912791
DB09110	Mesna	DOID:8584	Burkitt Lymphoma	0.0146178121803109
DB13911	Eosine I Bluish	DOID:715	Leukemia, T-Cell	0.0145931878617626
DB00571	Propranolol	DOID:255	Hemangioma	0.014430480341996
DB04944	acadesine	DOID:1040	Leukemia, Lymphocytic, Chronic, B-Cell	0.0144290642681661
DB00860	Prednisolone	DOID:8584	Burkitt Lymphoma	0.0144132744776125
DB00741	Hydrocortisone	DOID:8584	Burkitt Lymphoma	0.0143609660448961
DB01042	Melphalan	DOID:8584	Burkitt Lymphoma	0.0143266128425458
DB00531	Cyclophosphamide	DOID:8584	Burkitt Lymphoma	0.0143251306625222
DB00773	Etoposide	DOID:8584	Burkitt Lymphoma	0.0143176484512747
DB00884	Risedronic Acid	DOID:2645	Mesothelioma	0.0142404729046907
DB01115	Nifedipine	DOID:3068	Glioblastoma	0.0142372275191353
DB06287	temsirolimus	DOID:3068	Glioblastoma	0.0141892594044656
DB00501	Cimetidine	DOID:349	Carcinoma, Signet Ring Cell	0.0141820667314666
DB01073	fludarabine	DOID:1037	Leukemia, Lymphoid	0.0141696558263221
DB00773	Etoposide	DOID:2994	Neoplasms, Germ Cell and Embryonal	0.0141609993561015
DB00945	Aspirin	DOID:349	Carcinoma, Signet Ring Cell	0.0141566508652616
DB01229	Paclitaxel	DOID:2994	Neoplasms, Germ Cell and Embryonal	0.0141533054449706
DB00987	Cytarabine	DOID:8584	Burkitt Lymphoma	0.0141382909116737
DB00970	Dactinomycin	DOID:3068	Glioblastoma	0.0141191899421408
DB05220	MLN 8237	DOID:769	Neuroblastoma	0.0141176992104664
DB02169	Okadaic Acid	DOID:3068	Glioblastoma	0.0140570590212797
DB00958	Carboplatin	DOID:2994	Neoplasms, Germ Cell and Embryonal	0.0140511798545161
DB00853	Temozolomide	DOID:3068	Glioblastoma	0.0140406358744266
DB00290	Bleomycin	DOID:2994	Neoplasms, Germ Cell and Embryonal	0.0140312194104976
DB00694	Daunorubicin	DOID:8584	Burkitt Lymphoma	0.0140211182435358
DB13069	Nimustine	DOID:3068	Glioblastoma	0.0140050819689402
DB00829	Diazepam	DOID:3068	Glioblastoma	0.013991347792684
DB01042	Melphalan	DOID:3068	Glioblastoma	0.0139872000690638
DB00563	Methotrexate	DOID:8584	Burkitt Lymphoma	0.0139837877238201
DB01181	Ifosfamide	DOID:8584	Burkitt Lymphoma	0.0139804576359405
DB01229	Paclitaxel	DOID:3068	Glioblastoma	0.0139705417665824
DB00650	Leucovorin	DOID:8584	Burkitt Lymphoma	0.0139647450484507
DB01169	Arsenic Trioxide	DOID:8584	Burkitt Lymphoma	0.0139537218888944
DB00762	Irinotecan	DOID:3068	Glioblastoma	0.013927689600124
DB00608	Chloroquine	DOID:3068	Glioblastoma	0.0139072494672431
DB01234	Dexamethasone	DOID:8584	Burkitt Lymphoma	0.0139049685997957
DB06774	Capsaicin	DOID:3068	Glioblastoma	0.0138975063781529
DB00570	Vinblastine	DOID:2994	Neoplasms, Germ Cell and Embryonal	0.0138694349376617
DB00958	Carboplatin	DOID:3068	Glioblastoma	0.0138684161761607
DB00262	Carmustine	DOID:3068	Glioblastoma	0.013844367176013
DB01181	Ifosfamide	DOID:2994	Neoplasms, Germ Cell and Embryonal	0.0138238085406327
DB06728	aniline	DOID:4235	Sarcoma	0.0138214980810126
DB00945	Aspirin	DOID:3068	Glioblastoma	0.0138101471800792
DB05076	Fenretinide	DOID:3068	Glioblastoma	0.0137857505788698
DB11672	Curcumin	DOID:3068	Glioblastoma	0.0137681719911652
DB00635	Prednisone	DOID:8584	Burkitt Lymphoma	0.0137628573644318
DB05424	Canertinib	DOID:3068	Glioblastoma	0.0137559761086045
DB00515	Cisplatin	DOID:2994	Neoplasms, Germ Cell and Embryonal	0.0137448752018862
DB00188	Bortezomib	DOID:3068	Glioblastoma	0.0137333123485118
DB00444	Teniposide	DOID:3068	Glioblastoma	0.0137286522603847
DB08865	Crizotinib	DOID:3068	Glioblastoma	0.0137280590798637
DB00795	Sulfasalazine	DOID:3068	Glioblastoma	0.0137254848989855
DB02709	Resveratrol	DOID:3068	Glioblastoma	0.0136738238840081
DB00305	Mitomycin	DOID:3068	Glioblastoma	0.0136701153309643
DB00317	Gefitinib	DOID:3068	Glioblastoma	0.0136619793414946
DB00997	Doxorubicin	DOID:8584	Burkitt Lymphoma	0.0136446600061039
DB00541	Vincristine	DOID:8584	Burkitt Lymphoma	0.0136397062361634
DB01206	Lomustine	DOID:3068	Glioblastoma	0.0136254354514512
DB01169	Arsenic Trioxide	DOID:3068	Glioblastoma	0.0136143091154134
DB00309	Vindesine	DOID:3068	Glioblastoma	0.013612285845806
DB01234	Dexamethasone	DOID:3068	Glioblastoma	0.0135655558262694
DB00515	Cisplatin	DOID:3068	Glioblastoma	0.013562111523672
DB00694	Daunorubicin	DOID:1618	Fibroadenoma	0.0135450955842255
DB01645	Genistein	DOID:3068	Glioblastoma	0.0134401205977938
DB05260	gallium nitrate	DOID:0060060	Lymphoma, Non-Hodgkin	0.013432264391472
DB01041	Thalidomide	DOID:3068	Glioblastoma	0.0134072951460334
DB00755	Tretinoin	DOID:3068	Glioblastoma	0.0134058153096587
DB06412	Oxymetholone	DOID:9119	Leukemia, Myeloid, Acute	0.0133647426594096
DB09073	palbociclib	DOID:2994	Neoplasms, Germ Cell and Embryonal	0.0133306455061087
DB04216	Quercetin	DOID:3068	Glioblastoma	0.0133069524766666
DB00997	Doxorubicin	DOID:3068	Glioblastoma	0.0133052472326846
DB00328	Indomethacin	DOID:3068	Glioblastoma	0.0132791720177755
DB00624	Testosterone	DOID:3068	Glioblastoma	0.0132689395579201
DB00531	Cyclophosphamide	DOID:4236	Carcinosarcoma	0.0132571199535049
DB00313	Valproic Acid	DOID:3068	Glioblastoma	0.0132389567527974
DB00641	Simvastatin	DOID:11612	Polycystic Ovary Syndrome	0.0132293094752317
DB13178	Inositol	DOID:11612	Polycystic Ovary Syndrome	0.0132063433639075
DB04655	metoprine	DOID:299	Adenocarcinoma	0.0131766082013425
DB01030	Topotecan	DOID:3068	Glioblastoma	0.0131707420585944
DB00997	Doxorubicin	DOID:1618	Fibroadenoma	0.0131686373469623
DB01083	Orlistat	DOID:11612	Polycystic Ovary Syndrome	0.0131365696328877
DB00313	Valproic Acid	DOID:1618	Fibroadenoma	0.0131023468669095
DB11135	Selenium	DOID:11612	Polycystic Ovary Syndrome	0.0130912790368974
DB01593	Zinc	DOID:11612	Polycystic Ovary Syndrome	0.0130529596953833
DB08398	2-amino-1-methyl-6-phenylimidazo(4,5-b)pyridine	DOID:4236	Carcinosarcoma	0.0130244210631757
DB06444	HU 211	DOID:3070	Glioma	0.0129982183481091
DB00126	Ascorbic Acid	DOID:11612	Polycystic Ovary Syndrome	0.012978663014423
DB00977	Ethinyl Estradiol	DOID:11612	Polycystic Ovary Syndrome	0.0129687096540813
DB00499	Flutamide	DOID:11612	Polycystic Ovary Syndrome	0.0128707301794947
DB00882	Clomiphene	DOID:11612	Polycystic Ovary Syndrome	0.0128682335366758
DB02709	Resveratrol	DOID:11612	Polycystic Ovary Syndrome	0.0128545506450904
DB01393	Bezafibrate	DOID:11612	Polycystic Ovary Syndrome	0.0128362193983601
DB00783	Estradiol	DOID:11612	Polycystic Ovary Syndrome	0.0127971974129283
DB00143	Glutathione	DOID:11612	Polycystic Ovary Syndrome	0.0127777786135189
DB03068	pyrimidin-2-one beta-ribofuranoside	DOID:9538	Multiple Myeloma	0.0127116310119978
DB00331	Metformin	DOID:11612	Polycystic Ovary Syndrome	0.0126981904262352
DB01006	Letrozole	DOID:11612	Polycystic Ovary Syndrome	0.0126665372604547
DB04539	glyphosate	DOID:11612	Polycystic Ovary Syndrome	0.0125871520351112
DB04216	Quercetin	DOID:4236	Carcinosarcoma	0.0125783545411849
DB00197	Troglitazone	DOID:11612	Polycystic Ovary Syndrome	0.0125024817200289
DB00412	Rosiglitazone	DOID:11612	Polycystic Ovary Syndrome	0.0124953247165848
DB00396	Progesterone	DOID:11612	Polycystic Ovary Syndrome	0.0124770901222485
DB00158	Folic Acid	DOID:11612	Polycystic Ovary Syndrome	0.0124625676125901
DB00352	Thioguanine	DOID:1037	Leukemia, Lymphoid	0.0124502568919589
DB00624	Testosterone	DOID:11612	Polycystic Ovary Syndrome	0.0124496663187547
DB00313	Valproic Acid	DOID:11612	Polycystic Ovary Syndrome	0.0124196835138396
DB04839	Cyproterone Acetate	DOID:11612	Polycystic Ovary Syndrome	0.0122955913952397
DB04942	tamibarotene	DOID:9538	Multiple Myeloma	0.0119283852885773
DB06176	romidepsin	DOID:0060061	Lymphoma, T-Cell, Cutaneous	0.0116144642167423
DB00590	Doxazosin	DOID:127	Choroid Neoplasms	0.0115650785643907
DB02375	myricetin	DOID:3068	Glioblastoma	0.0112643811631262
DB01168	Procarbazine	DOID:4844	Ependymoma	0.0111771653610413
DB00262	Carmustine	DOID:4844	Ependymoma	0.0106435920543154
DB09054	idelalisib	DOID:1037	Leukemia, Lymphoid	0.0106054066360129
DB00563	Methotrexate	DOID:4844	Ependymoma	0.010443599828511
DB00860	Prednisolone	DOID:255	Hemangioma	0.0104319230771704
DB04868	4-methyl-N-(3-(4-methylimidazol-1-yl)-5-(trifluoromethyl)phenyl)-3-((4-pyridin-3-ylpyrimidin-2-yl)amino)benzamide	DOID:8552	Leukemia, Myelogenous, Chronic, BCR-ABL Positive	0.0103270738206896
DB00780	Phenelzine	DOID:255	Hemangioma	0.0102682008612567
DB01041	Thalidomide	DOID:4844	Ependymoma	0.0102065200244527
DB00541	Vincristine	DOID:4844	Ependymoma	0.010099518340919
DB00993	Azathioprine	DOID:255	Hemangioma	0.0100304026190857
DB00898	Ethanol	DOID:255	Hemangioma	0.00991501403133499
DB01356	Lithium	DOID:255	Hemangioma	0.00986218431754848
DB00635	Prednisone	DOID:255	Hemangioma	0.00978150596362404
DB00313	Valproic Acid	DOID:255	Hemangioma	0.00959701812554925
DB00753	Isoflurane	DOID:3172	Adenoma	0.00923127877730734
DB00531	Cyclophosphamide	DOID:715	Leukemia, T-Cell	0.0085287097754293
DB09053	PCI 32765	DOID:1040	Leukemia, Lymphocytic, Chronic, B-Cell	0.00851362323865545
DB00987	Cytarabine	DOID:715	Leukemia, T-Cell	0.00834187002472986
DB02709	Resveratrol	DOID:715	Leukemia, T-Cell	0.0082168157705903
DB01169	Arsenic Trioxide	DOID:715	Leukemia, T-Cell	0.00815730100200407
DB00541	Vincristine	DOID:715	Leukemia, T-Cell	0.00784328534922063
DB11251	Tocopherols	DOID:2645	Mesothelioma	0.00773775202309468
DB15334	biochanin A	DOID:3068	Glioblastoma	0.00764665988654134
DB10345	Dust	DOID:139	Papilloma	0.00764002154545473
DB12298	5-hydroxymethylfurfural	DOID:139	Papilloma	0.00751550528921485
DB01483	Barbital	DOID:139	Papilloma	0.0075153103762618
DB01017	Minocycline	DOID:139	Papilloma	0.00748781108830532
DB01132	Pioglitazone	DOID:139	Papilloma	0.00748324887091079
DB12418	Saccharin	DOID:139	Papilloma	0.00744871958835425
DB00531	Cyclophosphamide	DOID:139	Papilloma	0.00743146696552766
DB06510	muraglitazar	DOID:139	Papilloma	0.00737308608867682
DB06774	Capsaicin	DOID:139	Papilloma	0.00734325545468473
DB08809	Dichloroacetic Acid	DOID:139	Papilloma	0.00724509459633593
DB00126	Ascorbic Acid	DOID:139	Papilloma	0.00724368532993591
DB01390	Sodium Bicarbonate	DOID:139	Papilloma	0.00724131640731068
DB04365	Arecoline	DOID:139	Papilloma	0.00721558816341894
DB02994	Cacodylic Acid	DOID:139	Papilloma	0.00718054729776496
DB00795	Sulfasalazine	DOID:139	Papilloma	0.00717123397527086
DB04743	nimesulide	DOID:139	Papilloma	0.00715019840801656
DB15588	ursolic acid	DOID:139	Papilloma	0.00712729006544299
DB06767	Ammonium Chloride	DOID:139	Papilloma	0.00710372657264291
DB09096	Benzoyl Peroxide	DOID:139	Papilloma	0.00707260751351624
DB01592	Iron	DOID:139	Papilloma	0.00696033742860369
DB00812	Phenylbutazone	DOID:139	Papilloma	0.00678429435408312
DB01759	kojic acid	DOID:3172	Adenoma	0.00677144647855255
DB03419	Uracil	DOID:139	Papilloma	0.0067496508803776
DB11091	Hydrogen Peroxide	DOID:139	Papilloma	0.0067480922328268
DB01168	Procarbazine	DOID:299	Adenocarcinoma	0.00588751885673322
DB01094	hesperetin	DOID:299	Adenocarcinoma	0.0058803521601406
DB00183	Pentagastrin	DOID:299	Adenocarcinoma	0.00578490201284049
DB08059	Wortmannin	DOID:299	Adenocarcinoma	0.00575009548907357
DB06769	Bendamustine Hydrochloride	DOID:1037	Leukemia, Lymphoid	0.0057470367793514
DB00996	Gabapentin	DOID:299	Adenocarcinoma	0.00574022548421621
DB00763	Methimazole	DOID:299	Adenocarcinoma	0.00566663252531641
DB00530	Erlotinib Hydrochloride	DOID:299	Adenocarcinoma	0.00566415482458649
DB11529	Melengestrol Acetate	DOID:299	Adenocarcinoma	0.00565653473799987
DB01151	Desipramine	DOID:299	Adenocarcinoma	0.0056033726703989
DB11890	Cilengitide	DOID:3068	Glioblastoma	0.00559342412516173
DB00860	Prednisolone	DOID:299	Adenocarcinoma	0.00558344007804801
DB00441	gemcitabine	DOID:299	Adenocarcinoma	0.00556772996018762
DB01248	Docetaxel	DOID:299	Adenocarcinoma	0.005558767174768
DB13182	daidzein	DOID:299	Adenocarcinoma	0.00553660515102339
DB12418	Saccharin	DOID:299	Adenocarcinoma	0.00551254888576891
DB11716	Misonidazole	DOID:299	Adenocarcinoma	0.00550849329940584
DB01042	Melphalan	DOID:299	Adenocarcinoma	0.00549677844305274
DB00531	Cyclophosphamide	DOID:299	Adenocarcinoma	0.00549529626319922
DB00603	Medroxyprogesterone Acetate	DOID:299	Adenocarcinoma	0.00549503327924905
DB00773	Etoposide	DOID:299	Adenocarcinoma	0.00548781405147525
DB01005	Hydroxyurea	DOID:299	Adenocarcinoma	0.00548123746374396
DB01229	Paclitaxel	DOID:299	Adenocarcinoma	0.0054801201405198
DB00951	Isoniazid	DOID:299	Adenocarcinoma	0.00544957618199737
DB00762	Irinotecan	DOID:299	Adenocarcinoma	0.00543726797401922
DB00526	Oxaliplatin	DOID:299	Adenocarcinoma	0.00538364697306426
DB00958	Carboplatin	DOID:299	Adenocarcinoma	0.00537799455003996
DB00675	Tamoxifen	DOID:299	Adenocarcinoma	0.00536992759337862
DB00482	Celecoxib	DOID:299	Adenocarcinoma	0.00535834040104854
DB00262	Carmustine	DOID:299	Adenocarcinoma	0.0053539455500814
DB03568	Butyric Acid	DOID:299	Adenocarcinoma	0.00534522758420108
DB00544	Fluorouracil	DOID:299	Adenocarcinoma	0.00532935378587152
DB13853	Anethole Trithione	DOID:299	Adenocarcinoma	0.00532625682733545
DB00357	Aminoglutethimide	DOID:299	Adenocarcinoma	0.00532346571826647
DB00945	Aspirin	DOID:299	Adenocarcinoma	0.0053197255541112
DB00977	Ethinyl Estradiol	DOID:299	Adenocarcinoma	0.00529756126705816
DB00890	Dienestrol	DOID:299	Adenocarcinoma	0.00529571593364142
DB05076	Fenretinide	DOID:299	Adenocarcinoma	0.00529532895270013
DB00361	Vinorelbine	DOID:299	Adenocarcinoma	0.00527745008252645
DB08398	2-amino-1-methyl-6-phenylimidazo(4,5-b)pyridine	DOID:299	Adenocarcinoma	0.00526259737275814
DB00435	Nitric Oxide	DOID:299	Adenocarcinoma	0.00526104841633857
DB04827	Urethane	DOID:299	Adenocarcinoma	0.00525828498115521
DB01380	Cortisone	DOID:299	Adenocarcinoma	0.00525110903942638
DB07706	2-hydroxyestradiol	DOID:299	Adenocarcinoma	0.00523943649784941
DB00322	Floxuridine	DOID:299	Adenocarcinoma	0.00523910487128998
DB08865	Crizotinib	DOID:299	Adenocarcinoma	0.00523763745361772
DB01174	Phenobarbital	DOID:299	Adenocarcinoma	0.00522559474607898
DB04743	nimesulide	DOID:299	Adenocarcinoma	0.0052140277055216
DB06543	astaxanthine	DOID:299	Adenocarcinoma	0.00520157630138096
DB00201	Caffeine	DOID:299	Adenocarcinoma	0.00519991524537711
DB00499	Flutamide	DOID:299	Adenocarcinoma	0.00519958179251068
DB00882	Clomiphene	DOID:299	Adenocarcinoma	0.00519708514976436
DB01050	Ibuprofen	DOID:299	Adenocarcinoma	0.00519487618747283
DB00694	Daunorubicin	DOID:299	Adenocarcinoma	0.00519128384405676
DB02709	Resveratrol	DOID:299	Adenocarcinoma	0.00518340225804403
DB00993	Azathioprine	DOID:299	Adenocarcinoma	0.00518191962037406
DB00305	Mitomycin	DOID:299	Adenocarcinoma	0.00517969370502513
DB00317	Gefitinib	DOID:299	Adenocarcinoma	0.00517155771546662
DB01065	Melatonin	DOID:299	Adenocarcinoma	0.00516923618316067
DB01436	alfacalcidol	DOID:299	Adenocarcinoma	0.00516310974094847
DB06724	Calcium Carbonate	DOID:299	Adenocarcinoma	0.00516033059968646
DB00605	Sulindac	DOID:299	Adenocarcinoma	0.0051594902673503
DB00255	Diethylstilbestrol	DOID:299	Adenocarcinoma	0.00515566185081895
DB00563	Methotrexate	DOID:299	Adenocarcinoma	0.00515395332414548
DB01181	Ifosfamide	DOID:299	Adenocarcinoma	0.00515062323660687
DB00257	Clotrimazole	DOID:299	Adenocarcinoma	0.00514446544965586
DB00650	Leucovorin	DOID:299	Adenocarcinoma	0.00513491064876159
DB06825	Triptorelin Pamoate	DOID:299	Adenocarcinoma	0.00512833030002163
DB00783	Estradiol	DOID:299	Adenocarcinoma	0.005126049025996
DB09153	Sodium Chloride	DOID:299	Adenocarcinoma	0.00512600494910675
DB01169	Arsenic Trioxide	DOID:299	Adenocarcinoma	0.00512388748935344
DB01188	Ciclopirox	DOID:299	Adenocarcinoma	0.00512323439473727
DB00309	Vindesine	DOID:299	Adenocarcinoma	0.00512186421982952
DB00291	Chlorambucil	DOID:299	Adenocarcinoma	0.00511304054086403
DB01101	Capecitabine	DOID:299	Adenocarcinoma	0.00511001259490007
DB02546	Vorinostat	DOID:299	Adenocarcinoma	0.00509207202295203
DB04066	trans-3-(4'-hydroxyphenyl)-2-propenoic acid	DOID:299	Adenocarcinoma	0.00508524954642742
DB00515	Cisplatin	DOID:299	Adenocarcinoma	0.00507168989758677
DB00276	Amsacrine	DOID:299	Adenocarcinoma	0.00506135799560947
DB00293	raltitrexed	DOID:299	Adenocarcinoma	0.00506073633466997
DB00007	Leuprolide	DOID:299	Adenocarcinoma	0.00502479568435732
DB00428	Streptozocin	DOID:299	Adenocarcinoma	0.00499201000798577
DB00655	Estrone	DOID:299	Adenocarcinoma	0.00496709907798787
DB01645	Genistein	DOID:299	Adenocarcinoma	0.00494969897183861
DB00635	Prednisone	DOID:299	Adenocarcinoma	0.00493302296487264
DB00594	Amiloride	DOID:2671	Carcinoma, Transitional Cell	0.00491349587826051
DB08882	Linagliptin	DOID:5119	Ovarian Cysts	0.00490125646796369
DB00104	Octreotide	DOID:299	Adenocarcinoma	0.00489238047782414
DB00997	Doxorubicin	DOID:299	Adenocarcinoma	0.00481482560664059
DB00541	Vincristine	DOID:299	Adenocarcinoma	0.00480987183660331
DB00396	Progesterone	DOID:299	Adenocarcinoma	0.00480594173539306
DB00328	Indomethacin	DOID:299	Adenocarcinoma	0.0047887503917351
DB05294	N-(4-bromo-2-fluorophenyl)-6-methoxy-7-((1-methylpiperidin-4-yl)methoxy)quinazolin-4-amine	DOID:299	Adenocarcinoma	0.00478845053777832
DB00624	Testosterone	DOID:299	Adenocarcinoma	0.0047785179317793
DB00313	Valproic Acid	DOID:299	Adenocarcinoma	0.00474853512680318
DB03843	Formaldehyde	DOID:299	Adenocarcinoma	0.00474262979096551
DB07232	veliparib	DOID:299	Adenocarcinoma	0.00472168246060567
DB01030	Topotecan	DOID:299	Adenocarcinoma	0.00468032043268629
DB00806	Pentoxifylline	DOID:0060061	Lymphoma, T-Cell, Cutaneous	0.00375804959968795
DB11616	pirarubicin	DOID:2645	Mesothelioma	0.0034840241416273
DB00717	Norethindrone	DOID:3172	Adenoma	0.00347351728162371
DB06287	temsirolimus	DOID:2645	Mesothelioma	0.00341467708532417
DB00530	Erlotinib Hydrochloride	DOID:2645	Mesothelioma	0.00337999413115864
DB00398	Sorafenib	DOID:2645	Mesothelioma	0.0033696632705974
DB06824	Trientine	DOID:2645	Mesothelioma	0.00328536590899609
DB00441	gemcitabine	DOID:2645	Mesothelioma	0.00328356926692275
DB00242	Cladribine	DOID:0060061	Lymphoma, T-Cell, Cutaneous	0.00323632914753469
DB00773	Etoposide	DOID:2645	Mesothelioma	0.00320365335824679
DB00553	Methoxsalen	DOID:0060061	Lymphoma, T-Cell, Cutaneous	0.00320309951725462
DB01229	Paclitaxel	DOID:2645	Mesothelioma	0.00319595944725626
DB00619	Imatinib Mesylate	DOID:2645	Mesothelioma	0.00317168862585426
DB11135	Selenium	DOID:2645	Mesothelioma	0.00313596995646892
DB00563	Methotrexate	DOID:0060061	Lymphoma, T-Cell, Cutaneous	0.00312347853738892
DB00307	Bexarotene	DOID:0060061	Lymphoma, T-Cell, Cutaneous	0.0031027265261826
DB00958	Carboplatin	DOID:2645	Mesothelioma	0.00309383385665474
DB01169	Arsenic Trioxide	DOID:0060061	Lymphoma, T-Cell, Cutaneous	0.00309341270258046
DB02546	Vorinostat	DOID:0060061	Lymphoma, T-Cell, Cutaneous	0.00306159723595345
DB00945	Aspirin	DOID:2645	Mesothelioma	0.00303556486078105
DB00977	Ethinyl Estradiol	DOID:2645	Mesothelioma	0.00301340057366117
DB05076	Fenretinide	DOID:2645	Mesothelioma	0.00301116825922609
DB00859	Penicillamine	DOID:2645	Mesothelioma	0.00300747481995034
DB11672	Curcumin	DOID:2645	Mesothelioma	0.00299358967176089
DB00361	Vinorelbine	DOID:2645	Mesothelioma	0.00299328938921006
DB00399	Zoledronic Acid	DOID:2645	Mesothelioma	0.00291589544696136
DB00317	Gefitinib	DOID:2645	Mesothelioma	0.00288739702196061
DB09130	Copper	DOID:2645	Mesothelioma	0.00280748279894516
DB00515	Cisplatin	DOID:2645	Mesothelioma	0.00278752920404923
DB00877	Sirolimus	DOID:2645	Mesothelioma	0.00277765658399887
DB00293	raltitrexed	DOID:2645	Mesothelioma	0.00277657564119727
DB00554	Piroxicam	DOID:2645	Mesothelioma	0.00271469273837532
DB00822	Disulfiram	DOID:2645	Mesothelioma	0.0026516989741544
DB01041	Thalidomide	DOID:2645	Mesothelioma	0.00263271282675703
DB00997	Doxorubicin	DOID:2645	Mesothelioma	0.00253066491332776
DB00642	Pemetrexed	DOID:2645	Mesothelioma	0.00243319428780964
DB04348	Taurocholic Acid	DOID:1967	Leiomyosarcoma	0.0022766905718471
DB00196	Fluconazole	DOID:3068	Glioblastoma	0.00204757537116251
DB09199	netoglitazone	DOID:9538	Multiple Myeloma	0.00111928149400964
DB00448	Lansoprazole	DOID:9206	Barrett Esophagus	0.000862817873349742
DB03733	ethylene dichloride	DOID:3172	Adenoma	0.000480231241991036
DB01582	Sulfamethazine	DOID:3172	Adenoma	9.08376047925596e-05
DB01406	Danazol	DOID:3172	Adenoma	8.86341893039377e-05
DB00996	Gabapentin	DOID:3172	Adenoma	7.74053990164059e-05
DB00763	Methimazole	DOID:3172	Adenoma	3.81244015967841e-06
DB01590	Everolimus	DOID:169	Neuroendocrine Tumors	-3.63116768181682e-05
DB01229	Paclitaxel	DOID:169	Neuroendocrine Tumors	-5.36322940262179e-05
DB14513	Magnesium	DOID:3172	Adenoma	-5.85520126999972e-05
DB09276	Gold Sodium Thiomalate	DOID:3172	Adenoma	-9.3712007875113e-05
DB00853	Temozolomide	DOID:3172	Adenoma	-0.000112605836510737
DB13178	Inositol	DOID:3172	Adenoma	-0.000127625108532814
DB01168	Procarbazine	DOID:3070	Glioma	-0.000127674825284141
DB11119	Sodium Iodide	DOID:3070	Glioma	-0.000128237736352954
DB00175	Pravastatin	DOID:3172	Adenoma	-0.000136447991746169
DB00958	Carboplatin	DOID:169	Neuroendocrine Tumors	-0.000155757884530927
DB00603	Medroxyprogesterone Acetate	DOID:3172	Adenoma	-0.000167786805436054
DB06510	muraglitazar	DOID:3172	Adenoma	-0.000225904699160728
DB01268	Sunitinib	DOID:169	Neuroendocrine Tumors	-0.000236301153315188
DB00780	Phenelzine	DOID:3172	Adenoma	-0.000243102222761304
DB04930	Permethrin	DOID:3172	Adenoma	-0.000319817723759885
DB00995	Auranofin	DOID:3172	Adenoma	-0.000328081286419812
DB08895	tofacitinib	DOID:3172	Adenoma	-0.000331377847451519
DB12116	epigallocatechin gallate	DOID:3172	Adenoma	-0.000332617538250868
DB00945	Aspirin	DOID:3172	Adenoma	-0.000343094531105037
DB02709	Resveratrol	DOID:8541	Sezary Syndrome	-0.000349851894918873
DB00530	Erlotinib Hydrochloride	DOID:3070	Glioma	-0.000351038857430708
DB08809	Dichloroacetic Acid	DOID:3172	Adenoma	-0.000353896191305547
DB11672	Curcumin	DOID:3172	Adenoma	-0.000385069720117204
DB11152	Trichloroacetic Acid	DOID:3172	Adenoma	-0.000398851023342695
DB08398	2-amino-1-methyl-6-phenylimidazo(4,5-b)pyridine	DOID:3172	Adenoma	-0.000400222712387932
DB04827	Urethane	DOID:3172	Adenoma	-0.000404535104049475
DB02994	Cacodylic Acid	DOID:3172	Adenoma	-0.000418443489789033
DB01174	Phenobarbital	DOID:3172	Adenoma	-0.000437225339022684
DB01248	Docetaxel	DOID:3070	Glioma	-0.000456426507392638
DB00641	Simvastatin	DOID:3070	Glioma	-0.000457032593703111
DB00201	Caffeine	DOID:3172	Adenoma	-0.000462904839670819
DB01017	Minocycline	DOID:3070	Glioma	-0.000463553296379593
DB00853	Temozolomide	DOID:3070	Glioma	-0.000464979433511092
DB02709	Resveratrol	DOID:3172	Adenoma	-0.000479417827058959
DB01200	Bromocriptine	DOID:3172	Adenoma	-0.000481853320289383
DB14001	alpha-Tocopherol	DOID:3070	Glioma	-0.000482130833643235
DB12072	orantinib	DOID:3070	Glioma	-0.000486206426134284
DB01065	Melatonin	DOID:3172	Adenoma	-0.000493583901816641
DB01393	Bezafibrate	DOID:3172	Adenoma	-0.000497749074011788
DB00605	Sulindac	DOID:3172	Adenoma	-0.000503329818042242
DB00712	Flurbiprofen	DOID:3172	Adenoma	-0.000506889815131362
DB01042	Melphalan	DOID:3070	Glioma	-0.00051841523880547
DB00531	Cyclophosphamide	DOID:3070	Glioma	-0.000519897419028026
DB00773	Etoposide	DOID:3070	Glioma	-0.000527379630299918
DB01229	Paclitaxel	DOID:3070	Glioma	-0.000535073541152342
DB00842	Oxazepam	DOID:3172	Adenoma	-0.000537350809070913
DB07352	Apigenin	DOID:3070	Glioma	-0.000537621303240754
DB00619	Imatinib Mesylate	DOID:3070	Glioma	-0.000559344362868308
DB00762	Irinotecan	DOID:3070	Glioma	-0.000577925707831439
DB01234	Dexamethasone	DOID:3172	Adenoma	-0.000587685884849143
DB00898	Ethanol	DOID:3172	Adenoma	-0.000596289052638199
DB11082	Coal Tar	DOID:3172	Adenoma	-0.00061477078830785
DB01593	Zinc	DOID:3070	Glioma	-0.000633382373360969
DB00927	Famotidine	DOID:3172	Adenoma	-0.000634172094787
DB02656	2-(4-morpholinyl)-8-phenyl-4H-1-benzopyran-4-one	DOID:3070	Glioma	-0.00063654225474552
DB00958	Carboplatin	DOID:3070	Glioma	-0.00063719913164062
DB00104	Octreotide	DOID:169	Neuroendocrine Tumors	-0.000641371956906167
DB00675	Tamoxifen	DOID:3070	Glioma	-0.00064526608845028
DB00262	Carmustine	DOID:3070	Glioma	-0.000661248132041048
DB00554	Piroxicam	DOID:3172	Adenoma	-0.000663966653250969
DB00544	Fluorouracil	DOID:3070	Glioma	-0.000685839896074181
DB00126	Ascorbic Acid	DOID:3070	Glioma	-0.000707679054759658
DB13950	Win 55212-2	DOID:3070	Glioma	-0.000709372809362452
DB00050	cetrorelix	DOID:9538	Multiple Myeloma	-0.000736913800961303
DB00104	Octreotide	DOID:3172	Adenoma	-0.000770439607279294
DB06755	beta Carotene	DOID:3070	Glioma	-0.000770483511819076
DB00188	Bortezomib	DOID:3070	Glioma	-0.00077230295948183
DB02709	Resveratrol	DOID:3070	Glioma	-0.000831791423844375
DB00563	Methotrexate	DOID:3070	Glioma	-0.000861240357776238
DB00158	Folic Acid	DOID:3172	Adenoma	-0.000871400859714266
DB00328	Indomethacin	DOID:3172	Adenoma	-0.000874069693259094
DB01206	Lomustine	DOID:3070	Glioma	-0.000880179856557195
DB00650	Leucovorin	DOID:3070	Glioma	-0.000880283033115714
DB01169	Arsenic Trioxide	DOID:3070	Glioma	-0.00089130619243416
DB00136	Calcitriol	DOID:3070	Glioma	-0.000919124370534763
DB03843	Formaldehyde	DOID:3172	Adenoma	-0.000920190294232959
DB01234	Dexamethasone	DOID:3070	Glioma	-0.000940059481734479
DB00515	Cisplatin	DOID:3070	Glioma	-0.000943503784432642
DB04630	Aldosterone	DOID:3172	Adenoma	-0.000956494291655008
DB04690	Camptothecin	DOID:3070	Glioma	-0.00098069207114182
DB01041	Thalidomide	DOID:3070	Glioma	-0.00109832016189226
DB00220	Nelfinavir	DOID:3382	Liposarcoma	-0.00116363593697766
DB00398	Sorafenib	DOID:3382	Liposarcoma	-0.00116841351027597
DB04572	Thiotepa	DOID:3070	Glioma	-0.00118058350742245
DB00197	Troglitazone	DOID:3070	Glioma	-0.00118386034898277
DB04216	Quercetin	DOID:3070	Glioma	-0.00119866283125292
DB00541	Vincristine	DOID:3070	Glioma	-0.00120532184524336
DB00328	Indomethacin	DOID:3070	Glioma	-0.00122644329017285
DB01229	Paclitaxel	DOID:3382	Liposarcoma	-0.00134211733359668
DB06510	muraglitazar	DOID:3382	Liposarcoma	-0.00138532208816511
DB00925	Phenoxybenzamine	DOID:1040	Leukemia, Lymphocytic, Chronic, B-Cell	-0.00169458016928747
DB01219	Dantrolene	DOID:1040	Leukemia, Lymphocytic, Chronic, B-Cell	-0.00174865910212529
DB01168	Procarbazine	DOID:8543	Hodgkin Disease	-0.00176660848753027
DB00741	Hydrocortisone	DOID:1040	Leukemia, Lymphocytic, Chronic, B-Cell	-0.00189768358931086
DB12662	naveglitazar	DOID:3382	Liposarcoma	-0.00193167381190468
DB00531	Cyclophosphamide	DOID:1040	Leukemia, Lymphocytic, Chronic, B-Cell	-0.00193351897156446
DB00603	Medroxyprogesterone Acetate	DOID:1040	Leukemia, Lymphocytic, Chronic, B-Cell	-0.00193378195524019
DB15304	Carrageenan	DOID:3355	Fibrosarcoma	-0.00195274836060644
DB01083	Orlistat	DOID:1040	Leukemia, Lymphocytic, Chronic, B-Cell	-0.00196339398893064
DB00197	Troglitazone	DOID:3382	Liposarcoma	-0.00199090414119973
DB00277	Theophylline	DOID:1040	Leukemia, Lymphocytic, Chronic, B-Cell	-0.00205594344737292
DB00860	Prednisolone	DOID:8543	Hodgkin Disease	-0.00207068726595983
DB00441	gemcitabine	DOID:8543	Hodgkin Disease	-0.00208639738407423
DB00987	Cytarabine	DOID:1040	Leukemia, Lymphocytic, Chronic, B-Cell	-0.0021203587225932
DB01042	Melphalan	DOID:8543	Hodgkin Disease	-0.00215734890109764
DB00531	Cyclophosphamide	DOID:8543	Hodgkin Disease	-0.00215883108133841
DB00242	Cladribine	DOID:1040	Leukemia, Lymphocytic, Chronic, B-Cell	-0.00216201130033766
DB09073	palbociclib	DOID:3382	Liposarcoma	-0.00216477727224429
DB00773	Etoposide	DOID:8543	Hodgkin Disease	-0.00216631329261918
DB03496	alvocidib	DOID:1040	Leukemia, Lymphocytic, Chronic, B-Cell	-0.00218849983253555
DB01393	Bezafibrate	DOID:1040	Leukemia, Lymphocytic, Chronic, B-Cell	-0.00226374422366049
DB00563	Methotrexate	DOID:1040	Leukemia, Lymphocytic, Chronic, B-Cell	-0.00227486191064397
DB00290	Bleomycin	DOID:8543	Hodgkin Disease	-0.00229609323804947
DB00262	Carmustine	DOID:8543	Hodgkin Disease	-0.00230018179421554
DB01169	Arsenic Trioxide	DOID:1040	Leukemia, Lymphocytic, Chronic, B-Cell	-0.00230492774550795
DB01204	Mitoxantrone	DOID:1040	Leukemia, Lymphocytic, Chronic, B-Cell	-0.00230895473494586
DB00291	Chlorambucil	DOID:1040	Leukemia, Lymphocytic, Chronic, B-Cell	-0.00231577469413569
DB00987	Cytarabine	DOID:8543	Hodgkin Disease	-0.00234567083193638
DB00252	Phenytoin	DOID:1040	Leukemia, Lymphocytic, Chronic, B-Cell	-0.00235192565236886
DB00877	Sirolimus	DOID:1040	Leukemia, Lymphocytic, Chronic, B-Cell	-0.00236699795765538
DB01100	Pimozide	DOID:299	Adenocarcinoma	-0.00237801737914167
DB01008	Busulfan	DOID:8543	Hodgkin Disease	-0.00240027454089808
DB00444	Teniposide	DOID:8543	Hodgkin Disease	-0.00241589670978859
DB00564	Carbamazepine	DOID:1040	Leukemia, Lymphocytic, Chronic, B-Cell	-0.00242730484280596
DB00570	Vinblastine	DOID:8543	Hodgkin Disease	-0.00245787771091377
DB00822	Disulfiram	DOID:1040	Leukemia, Lymphocytic, Chronic, B-Cell	-0.00249295556702556
DB00563	Methotrexate	DOID:8543	Hodgkin Disease	-0.00250017402000491
DB01181	Ifosfamide	DOID:8543	Hodgkin Disease	-0.00250350410773248
DB01041	Thalidomide	DOID:1040	Leukemia, Lymphocytic, Chronic, B-Cell	-0.00251194171457791
DB01206	Lomustine	DOID:8543	Hodgkin Disease	-0.00251911351878631
DB00650	Leucovorin	DOID:8543	Hodgkin Disease	-0.00251921669535593
DB00959	Methylprednisolone	DOID:1040	Leukemia, Lymphocytic, Chronic, B-Cell	-0.00252580113128065
DB00309	Vindesine	DOID:8543	Hodgkin Disease	-0.00253226312448385
DB01204	Mitoxantrone	DOID:8543	Hodgkin Disease	-0.00253426684422531
DB00252	Phenytoin	DOID:8543	Hodgkin Disease	-0.00257723776185947
DB00515	Cisplatin	DOID:8543	Hodgkin Disease	-0.00258243744661824
DB00445	Epirubicin	DOID:8543	Hodgkin Disease	-0.00262514006194114
DB00888	Mechlorethamine	DOID:8543	Hodgkin Disease	-0.00265218733211448
DB00428	Streptozocin	DOID:8543	Hodgkin Disease	-0.00266211733618504
DB00635	Prednisone	DOID:8543	Hodgkin Disease	-0.00272110437928841
DB00959	Methylprednisolone	DOID:8543	Hodgkin Disease	-0.00275111324068156
DB04572	Thiotepa	DOID:8543	Hodgkin Disease	-0.00281951716953743
DB00997	Doxorubicin	DOID:8543	Hodgkin Disease	-0.00283930173747404
DB00541	Vincristine	DOID:8543	Hodgkin Disease	-0.00284425550766032
DB04365	Arecoline	DOID:2513	Carcinoma, Basal Cell	-0.00344044909386676
DB00993	Azathioprine	DOID:2513	Carcinoma, Basal Cell	-0.00353794693425102
DB00563	Methotrexate	DOID:2513	Carcinoma, Basal Cell	-0.00356591323051558
DB08828	HhAntag691	DOID:2513	Carcinoma, Basal Cell	-0.00385073493080379
DB00997	Doxorubicin	DOID:2513	Carcinoma, Basal Cell	-0.0039050409478979
DB08889	carfilzomib	DOID:9538	Multiple Myeloma	-0.0045240323469401
DB05258	Interferon-alpha	DOID:8552	Leukemia, Myelogenous, Chronic, BCR-ABL Positive	-0.00475885796728071
DB06732	beta-Naphthoflavone	DOID:3172	Adenoma	-0.00509841388700349
DB00282	Pamidronate	DOID:9538	Multiple Myeloma	-0.00547302716208431
DB01168	Procarbazine	DOID:9538	Multiple Myeloma	-0.00560393752539423
DB00860	Prednisolone	DOID:9538	Multiple Myeloma	-0.00590801630371052
DB12025	triptolide	DOID:9538	Multiple Myeloma	-0.0059085460663576
DB00441	gemcitabine	DOID:9538	Multiple Myeloma	-0.00592372642193506
DB01248	Docetaxel	DOID:9538	Multiple Myeloma	-0.00593268920737999
DB04786	Suramin	DOID:9538	Multiple Myeloma	-0.00593553516223844
DB00481	Raloxifene Hydrochloride	DOID:9538	Multiple Myeloma	-0.00597444669432645
DB13811	oblimersen	DOID:1040	Leukemia, Lymphocytic, Chronic, B-Cell	-0.00597996882463769
DB04960	tipifarnib	DOID:9538	Multiple Myeloma	-0.00598246494875665
DB01042	Melphalan	DOID:9538	Multiple Myeloma	-0.00599467793901176
DB00531	Cyclophosphamide	DOID:9538	Multiple Myeloma	-0.00599616011910908
DB00773	Etoposide	DOID:9538	Multiple Myeloma	-0.00600364233039963
DB00720	Clodronic Acid	DOID:9538	Multiple Myeloma	-0.00600568597462592
DB01229	Paclitaxel	DOID:9538	Multiple Myeloma	-0.00601133624152916
DB00162	Vitamin A	DOID:9538	Multiple Myeloma	-0.0060449591610493
DB06774	Capsaicin	DOID:9538	Multiple Myeloma	-0.00608437163003017
DB01593	Zinc	DOID:9538	Multiple Myeloma	-0.0061096450732826
DB01262	Decitabine	DOID:9538	Multiple Myeloma	-0.00611428018142079
DB00675	Tamoxifen	DOID:9538	Multiple Myeloma	-0.00612152878863614
DB00482	Celecoxib	DOID:9538	Multiple Myeloma	-0.00613311598096489
DB00262	Carmustine	DOID:9538	Multiple Myeloma	-0.00613751083200442
DB04930	Permethrin	DOID:9538	Multiple Myeloma	-0.00614845402076802
DB00987	Cytarabine	DOID:9538	Multiple Myeloma	-0.00618299986980964
DB11672	Curcumin	DOID:9538	Multiple Myeloma	-0.0062137060167341
DB01008	Busulfan	DOID:9538	Multiple Myeloma	-0.00623760357883441
DB00188	Bortezomib	DOID:9538	Multiple Myeloma	-0.00624856565939502
DB00399	Zoledronic Acid	DOID:9538	Multiple Myeloma	-0.00629140024176278
DB02709	Resveratrol	DOID:9538	Multiple Myeloma	-0.0063080541239956
DB00917	Dinoprostone	DOID:9538	Multiple Myeloma	-0.00631833159680661
DB00563	Methotrexate	DOID:9538	Multiple Myeloma	-0.00633750305789327
DB01167	Itraconazole	DOID:9538	Multiple Myeloma	-0.00635059252174697
DB01169	Arsenic Trioxide	DOID:9538	Multiple Myeloma	-0.00636756889282031
DB00309	Vindesine	DOID:9538	Multiple Myeloma	-0.00636959216229183
DB00928	Azacitidine	DOID:9538	Multiple Myeloma	-0.00638404478240762
DB00136	Calcitriol	DOID:9538	Multiple Myeloma	-0.00639538707082365
DB00213	Pantoprazole	DOID:9206	Barrett Esophagus	-0.00640861338061971
DB00252	Phenytoin	DOID:9538	Multiple Myeloma	-0.00641456679975894
DB01234	Dexamethasone	DOID:9538	Multiple Myeloma	-0.00641632218178978
DB00515	Cisplatin	DOID:9538	Multiple Myeloma	-0.00641976648440845
DB11663	2-(1H-indazol-4-yl)-6-(4-methanesulfonylpiperazin-1-ylmethyl)-4-morpholin-4-ylthieno(3,2-d)pyrimidine	DOID:9538	Multiple Myeloma	-0.0064262888475034
DB00877	Sirolimus	DOID:9538	Multiple Myeloma	-0.00642963910462002
DB00635	Prednisone	DOID:9538	Multiple Myeloma	-0.00655843341704265
DB01041	Thalidomide	DOID:9538	Multiple Myeloma	-0.0065745828621514
DB00755	Tretinoin	DOID:9538	Multiple Myeloma	-0.00657606269837652
DB00959	Methylprednisolone	DOID:9538	Multiple Myeloma	-0.00658844227839095
DB05088	tetrathiomolybdate	DOID:2645	Mesothelioma	-0.00664257534095813
DB04572	Thiotepa	DOID:9538	Multiple Myeloma	-0.00665684620763696
DB00682	Warfarin	DOID:9538	Multiple Myeloma	-0.00665803240561702
DB00997	Doxorubicin	DOID:9538	Multiple Myeloma	-0.00667663077545055
DB00541	Vincristine	DOID:9538	Multiple Myeloma	-0.00668158454525158
DB01030	Topotecan	DOID:9538	Multiple Myeloma	-0.00681113594971838
DB01073	fludarabine	DOID:1040	Leukemia, Lymphocytic, Chronic, B-Cell	-0.00698679977671934
DB09110	Mesna	DOID:4235	Sarcoma	-0.0081223866567493
DB00675	Tamoxifen	DOID:1192	Nerve Sheath Neoplasms	-0.00819636477919639
DB01248	Docetaxel	DOID:4235	Sarcoma	-0.00835159726266477
DB05109	Trabectedin	DOID:4235	Sarcoma	-0.00837087729422314
DB00531	Cyclophosphamide	DOID:4235	Sarcoma	-0.00841506817460658
DB00603	Medroxyprogesterone Acetate	DOID:4235	Sarcoma	-0.00841533115807358
DB00773	Etoposide	DOID:4235	Sarcoma	-0.00842255038583317
DB01229	Paclitaxel	DOID:4235	Sarcoma	-0.00843024429685391
DB00947	Fulvestrant	DOID:769	Neuroblastoma	-0.00844470769605177
DB12445	nitroaspirin	DOID:9206	Barrett Esophagus	-0.00848604916672524
DB00958	Carboplatin	DOID:4235	Sarcoma	-0.00853236988747408
DB00227	Lovastatin	DOID:4235	Sarcoma	-0.00854196107698202
DB00544	Fluorouracil	DOID:4235	Sarcoma	-0.00858101065192984
DB11672	Curcumin	DOID:4235	Sarcoma	-0.00863261407250693
DB00201	Caffeine	DOID:4235	Sarcoma	-0.00871044919210318
DB00755	Tretinoin	DOID:9206	Barrett Esophagus	-0.00871045725184316
DB00917	Dinoprostone	DOID:4235	Sarcoma	-0.00873723965232454
DB00563	Methotrexate	DOID:4235	Sarcoma	-0.00875641111317227
DB01181	Ifosfamide	DOID:4235	Sarcoma	-0.00875974120110123
DB11752	bryostatin 1	DOID:0060060	Lymphoma, Non-Hodgkin	-0.0087633386143261
DB00650	Leucovorin	DOID:4235	Sarcoma	-0.00877545378865829
DB00309	Vindesine	DOID:4235	Sarcoma	-0.00878850021774691
DB00928	Azacitidine	DOID:4235	Sarcoma	-0.00880295283783494
DB00515	Cisplatin	DOID:4235	Sarcoma	-0.00883867453997744
DB00445	Epirubicin	DOID:4235	Sarcoma	-0.00888137715552106
DB00428	Streptozocin	DOID:4235	Sarcoma	-0.00891835442962507
DB06179	darinaparsin	DOID:8543	Hodgkin Disease	-0.00895821154771592
DB00997	Doxorubicin	DOID:4235	Sarcoma	-0.00909553883095737
DB06448	lonafarnib	DOID:9538	Multiple Myeloma	-0.0093465943599601
DB00262	Carmustine	DOID:4928	Cholangiocarcinoma	-0.00935113934011722
DB01174	Phenobarbital	DOID:4928	Cholangiocarcinoma	-0.00947949014412763
DB01701	propylene dichloride	DOID:4928	Cholangiocarcinoma	-0.00952449861713711
DB01065	Melatonin	DOID:4928	Cholangiocarcinoma	-0.00953584870676705
DB00563	Methotrexate	DOID:4928	Cholangiocarcinoma	-0.00955113156599807
DB01041	Thalidomide	DOID:4928	Cholangiocarcinoma	-0.00978821137009367
DB00254	Doxycycline	DOID:0060058	Lymphoma	-0.00987463982422898
DB13811	oblimersen	DOID:9538	Multiple Myeloma	-0.0100426099718022
DB11467	Thiostrepton	DOID:9538	Multiple Myeloma	-0.0104978976037219
DB01698	Rutin	DOID:9538	Multiple Myeloma	-0.010823393690424
DB01099	Flucytosine	DOID:3068	Glioblastoma	-0.0125680752994656
DB06179	darinaparsin	DOID:9538	Multiple Myeloma	-0.0127955405854489
DB00603	Medroxyprogesterone Acetate	DOID:3007	Carcinoma, Ductal	-0.0129670507325196
DB02709	Resveratrol	DOID:3007	Carcinoma, Ductal	-0.0132786817540577
DB00477	Chlorpromazine	DOID:3070	Glioma	-0.0133431531038658
DB00134	Methionine	DOID:3070	Glioma	-0.013442574993482
DB01177	Idarubicin	DOID:9538	Multiple Myeloma	-0.0150705962027943
DB06769	Bendamustine Hydrochloride	DOID:1040	Leukemia, Lymphocytic, Chronic, B-Cell	-0.015409418823748
DB00480	Lenalidomide	DOID:9538	Multiple Myeloma	-0.0155822029113727
DB06176	romidepsin	DOID:2671	Carcinoma, Transitional Cell	-0.0162270243597152
DB00338	Omeprazole	DOID:9206	Barrett Esophagus	-0.0175412148957729
DB00742	Mannitol	DOID:3070	Glioma	-0.0182269568880543
DB00421	Spironolactone	DOID:11612	Polycystic Ovary Syndrome	-0.0199802100941969
DB00137	Lutein	DOID:11612	Polycystic Ovary Syndrome	-0.021783918290602
DB09350	Piperonyl Butoxide	DOID:3172	Adenoma	-0.0218143265418774
DB06412	Oxymetholone	DOID:9538	Multiple Myeloma	-0.0237403148181635
DB01168	Procarbazine	DOID:2671	Carcinoma, Transitional Cell	-0.0239844445066341
DB09110	Mesna	DOID:2671	Carcinoma, Transitional Cell	-0.0240839855825753
DB01219	Dantrolene	DOID:2671	Carcinoma, Transitional Cell	-0.0241918072306339
DB00970	Dactinomycin	DOID:2671	Carcinoma, Transitional Cell	-0.0242431950473819
DB00860	Prednisolone	DOID:2671	Carcinoma, Transitional Cell	-0.024288523285063
DB01483	Barbital	DOID:2671	Carcinoma, Transitional Cell	-0.0242928236897398
DB00441	gemcitabine	DOID:2671	Carcinoma, Transitional Cell	-0.0243042334026548
DB01248	Docetaxel	DOID:2671	Carcinoma, Transitional Cell	-0.0243131961885922
DB00481	Raloxifene Hydrochloride	DOID:2671	Carcinoma, Transitional Cell	-0.024354953675508
DB12418	Saccharin	DOID:2671	Carcinoma, Transitional Cell	-0.024359414477641
DB00829	Diazepam	DOID:2671	Carcinoma, Transitional Cell	-0.024371037196892
DB00531	Cyclophosphamide	DOID:2671	Carcinoma, Transitional Cell	-0.02437666710053
DB01327	Cefazolin	DOID:2671	Carcinoma, Transitional Cell	-0.0243776269717014
DB01229	Paclitaxel	DOID:2671	Carcinoma, Transitional Cell	-0.0243918432226432
DB00437	Allopurinol	DOID:2671	Carcinoma, Transitional Cell	-0.0244295232554851
DB06510	muraglitazar	DOID:2671	Carcinoma, Transitional Cell	-0.0244350479774339
DB00958	Carboplatin	DOID:2671	Carcinoma, Transitional Cell	-0.0244939688132398
DB00675	Tamoxifen	DOID:2671	Carcinoma, Transitional Cell	-0.0245020357700122
DB00537	Ciprofloxacin	DOID:2671	Carcinoma, Transitional Cell	-0.0245257767418073
DB00945	Aspirin	DOID:2671	Carcinoma, Transitional Cell	-0.0245522378090052
DB02994	Cacodylic Acid	DOID:2671	Carcinoma, Transitional Cell	-0.0246275867679792
DB00188	Bortezomib	DOID:2671	Carcinoma, Transitional Cell	-0.0246290726406694
DB00795	Sulfasalazine	DOID:2671	Carcinoma, Transitional Cell	-0.0246369000907175
DB01174	Phenobarbital	DOID:2671	Carcinoma, Transitional Cell	-0.0246463686172892
DB00201	Caffeine	DOID:2671	Carcinoma, Transitional Cell	-0.0246720481178232
DB00570	Vinblastine	DOID:2671	Carcinoma, Transitional Cell	-0.0246757137299832
DB00698	Nitrofurantoin	DOID:2671	Carcinoma, Transitional Cell	-0.0246795866332744
DB00993	Azathioprine	DOID:2671	Carcinoma, Transitional Cell	-0.0246900437429857
DB00305	Mitomycin	DOID:2671	Carcinoma, Transitional Cell	-0.0246922696584336
DB00318	Codeine	DOID:2671	Carcinoma, Transitional Cell	-0.0246985985441343
DB00317	Gefitinib	DOID:2671	Carcinoma, Transitional Cell	-0.0247004056479566
DB14085	Cadmium	DOID:2671	Carcinoma, Transitional Cell	-0.0247047745013992
DB00563	Methotrexate	DOID:2671	Carcinoma, Transitional Cell	-0.02471801003924
DB01181	Ifosfamide	DOID:2671	Carcinoma, Transitional Cell	-0.0247213401268777
DB00181	Baclofen	DOID:2671	Carcinoma, Transitional Cell	-0.0247354540804839
DB00309	Vindesine	DOID:2671	Carcinoma, Transitional Cell	-0.0247500991436455
DB01204	Mitoxantrone	DOID:2671	Carcinoma, Transitional Cell	-0.0247521028634327
DB00291	Chlorambucil	DOID:2671	Carcinoma, Transitional Cell	-0.024758922822686
DB00515	Cisplatin	DOID:2671	Carcinoma, Transitional Cell	-0.0248002734657921
DB03783	Phenacetin	DOID:2671	Carcinoma, Transitional Cell	-0.0249112422238691
DB00184	Nicotine	DOID:2671	Carcinoma, Transitional Cell	-0.0249361417739488
DB00635	Prednisone	DOID:2671	Carcinoma, Transitional Cell	-0.024938940398559
DB14322	Coconut Oil	DOID:3172	Adenoma	-0.02494329885792
DB08633	O-(Chloroacetylcarbamoyl)fumagillol	DOID:2671	Carcinoma, Transitional Cell	-0.0249906976815247
DB04572	Thiotepa	DOID:2671	Carcinoma, Transitional Cell	-0.0250373531888163
DB00682	Warfarin	DOID:2671	Carcinoma, Transitional Cell	-0.0250385393868305
DB00997	Doxorubicin	DOID:2671	Carcinoma, Transitional Cell	-0.0250571377567134
DB00541	Vincristine	DOID:2671	Carcinoma, Transitional Cell	-0.0250620915264926
DB01179	Podophyllotoxin	DOID:2671	Carcinoma, Transitional Cell	-0.0272131704440594
DB00863	Ranitidine	DOID:9206	Barrett Esophagus	-0.0274696287717203
DB01394	Colchicine	DOID:9538	Multiple Myeloma	-0.0292191339805504
DB00255	Diethylstilbestrol	DOID:4468	Adenocarcinoma, Clear Cell	-0.0306794573588197
DB01138	Sulfinpyrazone	DOID:9538	Multiple Myeloma	-0.0318641422747024
DB01136	Carvedilol	DOID:3070	Glioma	-0.0334383974488442
DB01162	Terazosin	DOID:2671	Carcinoma, Transitional Cell	-0.0375691519485521
DB01217	Anastrozole	DOID:299	Adenocarcinoma	-0.038430096203935
DB11752	bryostatin 1	DOID:1040	Leukemia, Lymphocytic, Chronic, B-Cell	-0.0441260110760032
DB01357	Mestranol	DOID:3172	Adenoma	-0.0536220741929353
