# Supplementary material for: DDCM: A Computational Strategy for Drug Repositioning Based on Support-Vector Regression Algorithm
Source: Int J Mol Sci. 2024 May 12;25(10):5267. doi: 10.3390/ijms25105267 (PMC11121335; doi:10.3390/ijms25105267)
Supplement: Supplementary file 1 [file ijms-25-05267-s001.zip › File S4/1_c04.588_CorScore/thyroid cancer_score.csv]

DrugBankID	DrugName	DOID	DiseaseName	score
0.0198680212194514	0.0255630743978368
DB00694	Daunorubicin	DOID:1618	Fibroadenoma	0.440224893105089
DB00694	Daunorubicin	DOID:9119	Leukemia, Myeloid, Acute	0.438693209001641
DB00694	Daunorubicin	DOID:299	Adenocarcinoma	0.418573366040576
DB00694	Daunorubicin	DOID:0060060	Lymphoma, Non-Hodgkin	0.402869990668111
DB00694	Daunorubicin	DOID:8584	Burkitt Lymphoma	0.394258096548925
DB00594	Amiloride	DOID:2671	Carcinoma, Transitional Cell	0.205182770511887
DB04942	tamibarotene	DOID:9538	Multiple Myeloma	0.203312865598087
DB06174	Noscapine	DOID:3070	Glioma	0.185481297267421
DB01394	Colchicine	DOID:9538	Multiple Myeloma	0.185203367300197
DB00352	Thioguanine	DOID:9119	Leukemia, Myeloid, Acute	0.180126217256615
DB00681	Amphotericin B	DOID:3068	Glioblastoma	0.172045962823417
DB11617	Aclarubicin	DOID:9119	Leukemia, Myeloid, Acute	0.171197568252137
DB00724	Imiquimod	DOID:8632	Sarcoma, Kaposi	0.160493738340555
DB00352	Thioguanine	DOID:1037	Leukemia, Lymphoid	0.158743873968289
DB01179	Podophyllotoxin	DOID:2671	Carcinoma, Transitional Cell	0.158287067765494
DB04944	acadesine	DOID:1040	Leukemia, Lymphocytic, Chronic, B-Cell	0.149264478285352
DB04865	Homoharringtonine	DOID:0060058	Lymphoma	0.144131992554456
DB11890	Cilengitide	DOID:3068	Glioblastoma	0.138860743165532
DB06174	Noscapine	DOID:715	Leukemia, T-Cell	0.137087069824831
DB06176	romidepsin	DOID:2671	Carcinoma, Transitional Cell	0.133759502332152
DB08901	ponatinib	DOID:9119	Leukemia, Myeloid, Acute	0.131403987237213
DB06448	lonafarnib	DOID:9538	Multiple Myeloma	0.124931028270748
DB00724	Imiquimod	DOID:2513	Carcinoma, Basal Cell	0.124880395055232
DB00724	Imiquimod	DOID:255	Hemangioma	0.123957481835613
DB00213	Pantoprazole	DOID:9206	Barrett Esophagus	0.121878445541568
DB12802	picropodophyllin	DOID:9538	Multiple Myeloma	0.120857432634591
DB00470	Dronabinol	DOID:3070	Glioma	0.120375419684774
DB06728	aniline	DOID:4235	Sarcoma	0.118920417968578
DB08901	ponatinib	DOID:8552	Leukemia, Myelogenous, Chronic, BCR-ABL Positive	0.115951699745703
DB15588	ursolic acid	DOID:139	Papilloma	0.11067009267392
DB04258	seocalcitol	DOID:3070	Glioma	0.10979129586478
DB11648	afuresertib	DOID:9538	Multiple Myeloma	0.100205080556144
DB00590	Doxazosin	DOID:127	Choroid Neoplasms	0.0959510336055141
DB01100	Pimozide	DOID:299	Adenocarcinoma	0.0955049736205576
DB13811	oblimersen	DOID:707	Lymphoma, B-Cell	0.0946443691972759
DB00627	Niacin	DOID:9119	Leukemia, Myeloid, Acute	0.0914738846700426
DB04868	4-methyl-N-(3-(4-methylimidazol-1-yl)-5-(trifluoromethyl)phenyl)-3-((4-pyridin-3-ylpyrimidin-2-yl)amino)benzamide	DOID:8552	Leukemia, Myelogenous, Chronic, BCR-ABL Positive	0.0914531489949101
DB01268	Sunitinib	DOID:169	Neuroendocrine Tumors	0.0904391000466121
DB13811	oblimersen	DOID:9538	Multiple Myeloma	0.0902922435246164
DB01033	Mercaptopurine	DOID:9119	Leukemia, Myeloid, Acute	0.0893306428142083
DB00338	Omeprazole	DOID:9206	Barrett Esophagus	0.0876825349977498
DB11175	picolinic acid	DOID:3172	Adenoma	0.0852912364823922
DB06176	romidepsin	DOID:0060061	Lymphoma, T-Cell, Cutaneous	0.0848686501046381
DB01073	fludarabine	DOID:9119	Leukemia, Myeloid, Acute	0.0841687021110443
DB06810	Plicamycin	DOID:3247	Rhabdomyosarcoma	0.0816968258598552
DB01017	Minocycline	DOID:3070	Glioma	0.080345660331988
DB01162	Terazosin	DOID:2671	Carcinoma, Transitional Cell	0.0801186980628413
DB13811	oblimersen	DOID:1040	Leukemia, Lymphocytic, Chronic, B-Cell	0.07945774590213
DB14066	tetrandrine	DOID:9119	Leukemia, Myeloid, Acute	0.0791506227972517
DB09199	netoglitazone	DOID:9538	Multiple Myeloma	0.0788097348390378
DB09053	PCI 32765	DOID:1037	Leukemia, Lymphoid	0.0785743967949471
DB09053	PCI 32765	DOID:1040	Leukemia, Lymphocytic, Chronic, B-Cell	0.0778743721084195
DB00717	Norethindrone	DOID:3172	Adenoma	0.0773360896649272
DB01268	Sunitinib	DOID:9253	Gastrointestinal Stromal Tumors	0.0768945639965846
DB11648	afuresertib	DOID:0060060	Lymphoma, Non-Hodgkin	0.0756297325752965
DB01138	Sulfinpyrazone	DOID:9538	Multiple Myeloma	0.0755726724061907
DB00741	Hydrocortisone	DOID:1040	Leukemia, Lymphocytic, Chronic, B-Cell	0.0748024660952747
DB00741	Hydrocortisone	DOID:3247	Rhabdomyosarcoma	0.0739252625225867
DB06444	HU 211	DOID:3070	Glioma	0.0723520879794582
DB01254	Dasatinib	DOID:8552	Leukemia, Myelogenous, Chronic, BCR-ABL Positive	0.0705397244467013
DB05260	gallium nitrate	DOID:0060060	Lymphoma, Non-Hodgkin	0.0690259965701719
DB01248	Docetaxel	DOID:1967	Leiomyosarcoma	0.0689566667360565
DB00309	Vindesine	DOID:1967	Leiomyosarcoma	0.068918730097098
DB00773	Etoposide	DOID:1967	Leiomyosarcoma	0.0688916158076392
DB03843	Formaldehyde	DOID:1967	Leiomyosarcoma	0.0688551357874937
DB00635	Prednisone	DOID:1967	Leiomyosarcoma	0.0688397552624317
DB00970	Dactinomycin	DOID:1967	Leiomyosarcoma	0.0688114354921042
DB00945	Aspirin	DOID:1967	Leiomyosarcoma	0.0687061319163947
DB00531	Cyclophosphamide	DOID:1967	Leiomyosarcoma	0.0686821593044112
DB09110	Mesna	DOID:1967	Leiomyosarcoma	0.0686246122322035
DB00958	Carboplatin	DOID:1967	Leiomyosarcoma	0.0686203341002093
DB01229	Paclitaxel	DOID:1967	Leiomyosarcoma	0.0686031318133574
DB00515	Cisplatin	DOID:1967	Leiomyosarcoma	0.0684969063131512
DB00523	Alitretinoin	DOID:9119	Leukemia, Myeloid, Acute	0.0683058158499986
DB01181	Ifosfamide	DOID:1967	Leiomyosarcoma	0.068195931652851
DB01033	Mercaptopurine	DOID:1037	Leukemia, Lymphoid	0.0679482995257773
DB06510	muraglitazar	DOID:2671	Carcinoma, Transitional Cell	0.0666356748238233
DB00480	Lenalidomide	DOID:707	Lymphoma, B-Cell	0.066065258939027
DB01248	Docetaxel	DOID:2671	Carcinoma, Transitional Cell	0.0654794994757769
DB00441	gemcitabine	DOID:2671	Carcinoma, Transitional Cell	0.0654789624436967
DB00309	Vindesine	DOID:2671	Carcinoma, Transitional Cell	0.0654415628366976
DB12418	Saccharin	DOID:2671	Carcinoma, Transitional Cell	0.0653813400593771
DB00318	Codeine	DOID:2671	Carcinoma, Transitional Cell	0.0653743836682622
DB01327	Cefazolin	DOID:2671	Carcinoma, Transitional Cell	0.0653710720510638
DB00481	Raloxifene Hydrochloride	DOID:2671	Carcinoma, Transitional Cell	0.0653648194692769
DB00635	Prednisone	DOID:2671	Carcinoma, Transitional Cell	0.0653625880019411
DB00698	Nitrofurantoin	DOID:2671	Carcinoma, Transitional Cell	0.0653548728366092
DB00970	Dactinomycin	DOID:2671	Carcinoma, Transitional Cell	0.0653342682315582
DB00682	Warfarin	DOID:2671	Carcinoma, Transitional Cell	0.0653264397133018
DB00945	Aspirin	DOID:2671	Carcinoma, Transitional Cell	0.0652289646550711
DB00531	Cyclophosphamide	DOID:2671	Carcinoma, Transitional Cell	0.0652049920438985
DB00437	Allopurinol	DOID:2671	Carcinoma, Transitional Cell	0.0651683661962557
DB08633	O-(Chloroacetylcarbamoyl)fumagillol	DOID:2671	Carcinoma, Transitional Cell	0.0651670512583492
DB00188	Bortezomib	DOID:2671	Carcinoma, Transitional Cell	0.0651613624425232
DB00570	Vinblastine	DOID:2671	Carcinoma, Transitional Cell	0.0651525397287024
DB09110	Mesna	DOID:2671	Carcinoma, Transitional Cell	0.0651474449715049
DB00958	Carboplatin	DOID:2671	Carcinoma, Transitional Cell	0.0651431668398848
DB00537	Ciprofloxacin	DOID:2671	Carcinoma, Transitional Cell	0.065131112717299
DB01229	Paclitaxel	DOID:2671	Carcinoma, Transitional Cell	0.0651259645524055
DB01483	Barbital	DOID:2671	Carcinoma, Transitional Cell	0.0651225689309273
DB02994	Cacodylic Acid	DOID:2671	Carcinoma, Transitional Cell	0.065070999285789
DB00184	Nicotine	DOID:2671	Carcinoma, Transitional Cell	0.0650622751477127
DB00201	Caffeine	DOID:2671	Carcinoma, Transitional Cell	0.0650602404262227
DB01219	Dantrolene	DOID:2671	Carcinoma, Transitional Cell	0.0650517271064389
DB14085	Cadmium	DOID:2671	Carcinoma, Transitional Cell	0.0650263060755155
DB00515	Cisplatin	DOID:2671	Carcinoma, Transitional Cell	0.065019739053007
DB03783	Phenacetin	DOID:2671	Carcinoma, Transitional Cell	0.0649928992438882
DB00829	Diazepam	DOID:2671	Carcinoma, Transitional Cell	0.0649875406045307
DB00181	Baclofen	DOID:2671	Carcinoma, Transitional Cell	0.064973146280571
DB00291	Chlorambucil	DOID:2671	Carcinoma, Transitional Cell	0.064960506927982
DB00993	Azathioprine	DOID:2671	Carcinoma, Transitional Cell	0.0649351328706647
DB01168	Procarbazine	DOID:2671	Carcinoma, Transitional Cell	0.0649065812224185
DB00675	Tamoxifen	DOID:2671	Carcinoma, Transitional Cell	0.0648948989843586
DB00305	Mitomycin	DOID:2671	Carcinoma, Transitional Cell	0.0648765100715768
DB00563	Methotrexate	DOID:2671	Carcinoma, Transitional Cell	0.0647700232789011
DB01204	Mitoxantrone	DOID:2671	Carcinoma, Transitional Cell	0.0647695430322782
DB04572	Thiotepa	DOID:2671	Carcinoma, Transitional Cell	0.064734305979338
DB01181	Ifosfamide	DOID:2671	Carcinoma, Transitional Cell	0.0647187643920611
DB00860	Prednisolone	DOID:2671	Carcinoma, Transitional Cell	0.0646652188782183
DB01177	Idarubicin	DOID:9119	Leukemia, Myeloid, Acute	0.0633500725960794
DB01073	fludarabine	DOID:1037	Leukemia, Lymphoid	0.0627863588224103
DB01073	fludarabine	DOID:1040	Leukemia, Lymphocytic, Chronic, B-Cell	0.0620863341353649
DB00480	Lenalidomide	DOID:9538	Multiple Myeloma	0.0617131332668003
DB06769	Bendamustine Hydrochloride	DOID:1037	Leukemia, Lymphoid	0.0600029041517221
DB06769	Bendamustine Hydrochloride	DOID:1040	Leukemia, Lymphocytic, Chronic, B-Cell	0.0593028794646172
DB01211	Clarithromycin	DOID:9538	Multiple Myeloma	0.0589053805167193
DB11648	afuresertib	DOID:8543	Hodgkin Disease	0.0582952191636464
DB04815	Clioquinol	DOID:9119	Leukemia, Myeloid, Acute	0.0574443438099486
DB06536	tesaglitazar	DOID:255	Hemangioma	0.056383555235857
DB09350	Piperonyl Butoxide	DOID:3172	Adenoma	0.0560287555464075
DB08889	carfilzomib	DOID:9538	Multiple Myeloma	0.0559130440041581
DB12874	quizartinib	DOID:9119	Leukemia, Myeloid, Acute	0.055427275078247
DB03068	pyrimidin-2-one beta-ribofuranoside	DOID:9538	Multiple Myeloma	0.0546477809783007
DB06641	perifosine	DOID:3068	Glioblastoma	0.0540646450122762
DB00741	Hydrocortisone	DOID:8584	Burkitt Lymphoma	0.0524497216186547
DB01177	Idarubicin	DOID:9538	Multiple Myeloma	0.0521022022437516
DB01095	Fluvastatin	DOID:9538	Multiple Myeloma	0.0511146548758222
DB08804	Nandrolone Decanoate	DOID:255	Hemangioma	0.050653998445827
DB01357	Mestranol	DOID:3172	Adenoma	0.050133891969163
DB02424	geldanamycin	DOID:3068	Glioblastoma	0.0500177510878446
DB00959	Methylprednisolone	DOID:9538	Multiple Myeloma	0.0495566204911538
DB06412	Oxymetholone	DOID:9119	Leukemia, Myeloid, Acute	0.0493604880762792
DB00884	Risedronic Acid	DOID:2645	Mesothelioma	0.0471503361990509
DB01373	Calcium	DOID:8552	Leukemia, Myelogenous, Chronic, BCR-ABL Positive	0.0470713983812499
DB12948	3,4-dihydroxybenzohydroxamic acid	DOID:3070	Glioma	0.0469377234580647
DB01017	Minocycline	DOID:139	Papilloma	0.0464541321689177
DB00435	Nitric Oxide	DOID:299	Adenocarcinoma	0.0440064274002271
DB00435	Nitric Oxide	DOID:0060058	Lymphoma	0.0432992974389291
DB13964	Peanut Oil	DOID:3172	Adenoma	0.043213370966855
DB01177	Idarubicin	DOID:0060058	Lymphoma	0.0425230996737133
DB01206	Lomustine	DOID:3070	Glioma	0.0423034480470008
DB00530	Erlotinib Hydrochloride	DOID:3070	Glioma	0.0422813543644039
DB01248	Docetaxel	DOID:3070	Glioma	0.0421901396077085
DB00773	Etoposide	DOID:3070	Glioma	0.0421250886796252
DB14001	alpha-Tocopherol	DOID:3070	Glioma	0.0420395498190816
DB00853	Temozolomide	DOID:3070	Glioma	0.0420267873920908
DB12072	orantinib	DOID:3070	Glioma	0.0420209325963031
DB00762	Irinotecan	DOID:3070	Glioma	0.0420205411325741
DB01234	Dexamethasone	DOID:3070	Glioma	0.0419926221584797
DB02656	2-(4-morpholinyl)-8-phenyl-4H-1-benzopyran-4-one	DOID:3070	Glioma	0.0419867628878475
DB01041	Thalidomide	DOID:3070	Glioma	0.0419859388311877
DB00544	Fluorouracil	DOID:3070	Glioma	0.0419725036066264
DB07352	Apigenin	DOID:3070	Glioma	0.0419651116516525
DB02709	Resveratrol	DOID:3070	Glioma	0.0419383060232835
DB00531	Cyclophosphamide	DOID:3070	Glioma	0.0419156321771238
DB00188	Bortezomib	DOID:3070	Glioma	0.0418720025754767
DB00958	Carboplatin	DOID:3070	Glioma	0.0418538069722424
DB00126	Ascorbic Acid	DOID:3070	Glioma	0.041845851580799
DB01229	Paclitaxel	DOID:3070	Glioma	0.041836604685283
DB13950	Win 55212-2	DOID:3070	Glioma	0.041829348347114
DB01593	Zinc	DOID:3070	Glioma	0.04180030759621
DB06755	beta Carotene	DOID:3070	Glioma	0.0417887108684954
DB00515	Cisplatin	DOID:3070	Glioma	0.0417303791855982
DB04690	Camptothecin	DOID:3070	Glioma	0.0417193926049067
DB00641	Simvastatin	DOID:3070	Glioma	0.0417162814483917
DB00262	Carmustine	DOID:3070	Glioma	0.0416851817009721
DB04216	Quercetin	DOID:3070	Glioma	0.0416785504572109
DB00136	Calcitriol	DOID:3070	Glioma	0.0416558546205813
DB01168	Procarbazine	DOID:3070	Glioma	0.0416172213551403
DB00650	Leucovorin	DOID:3070	Glioma	0.041611798827203
DB00675	Tamoxifen	DOID:3070	Glioma	0.041605539117861
DB00563	Methotrexate	DOID:3070	Glioma	0.0414806634114354
DB04572	Thiotepa	DOID:3070	Glioma	0.0414449461120533
DB01042	Melphalan	DOID:3070	Glioma	0.041341947111995
DB08882	Linagliptin	DOID:5119	Ovarian Cysts	0.0405815047125209
DB00959	Methylprednisolone	DOID:0060058	Lymphoma	0.0399775179215033
DB00313	Valproic Acid	DOID:1618	Fibroadenoma	0.0393304122552819
DB01759	kojic acid	DOID:3172	Adenoma	0.0391478831150403
DB01420	Testosterone Propionate	DOID:299	Adenocarcinoma	0.0388686253298863
DB00959	Methylprednisolone	DOID:1040	Leukemia, Lymphocytic, Chronic, B-Cell	0.0387221228682998
DB00746	Deferoxamine	DOID:9119	Leukemia, Myeloid, Acute	0.038669379593243
DB00398	Sorafenib	DOID:9119	Leukemia, Myeloid, Acute	0.0386321705999103
DB01248	Docetaxel	DOID:9119	Leukemia, Myeloid, Acute	0.0385203640064876
DB00773	Etoposide	DOID:9119	Leukemia, Myeloid, Acute	0.0384553130775197
DB00635	Prednisone	DOID:9119	Leukemia, Myeloid, Acute	0.0384034525324853
DB00762	Irinotecan	DOID:9119	Leukemia, Myeloid, Acute	0.0383507655311538
DB00812	Phenylbutazone	DOID:9119	Leukemia, Myeloid, Acute	0.0383275200962466
DB01234	Dexamethasone	DOID:9119	Leukemia, Myeloid, Acute	0.0383228465562964
DB01041	Thalidomide	DOID:9119	Leukemia, Myeloid, Acute	0.0383161632299561
DB00987	Cytarabine	DOID:9119	Leukemia, Myeloid, Acute	0.0383141163280788
DB11616	pirarubicin	DOID:9119	Leukemia, Myeloid, Acute	0.0382936625241902
DB11094	Vitamin D	DOID:9119	Leukemia, Myeloid, Acute	0.0382862225979127
DB02709	Resveratrol	DOID:9119	Leukemia, Myeloid, Acute	0.0382685304223827
DB03496	alvocidib	DOID:9119	Leukemia, Myeloid, Acute	0.0382520721374389
DB00531	Cyclophosphamide	DOID:9119	Leukemia, Myeloid, Acute	0.0382458565748339
DB00608	Chloroquine	DOID:9119	Leukemia, Myeloid, Acute	0.0382320615692454
DB00437	Allopurinol	DOID:9119	Leukemia, Myeloid, Acute	0.0382092307272191
DB00188	Bortezomib	DOID:9119	Leukemia, Myeloid, Acute	0.0382022269744156
DB00958	Carboplatin	DOID:9119	Leukemia, Myeloid, Acute	0.0381840313706479
DB01229	Paclitaxel	DOID:9119	Leukemia, Myeloid, Acute	0.0381668290835079
DB00242	Cladribine	DOID:9119	Leukemia, Myeloid, Acute	0.0381464769130531
DB01008	Busulfan	DOID:9119	Leukemia, Myeloid, Acute	0.0381303401592386
DB01188	Ciclopirox	DOID:9119	Leukemia, Myeloid, Acute	0.0381132429263407
DB06412	Oxymetholone	DOID:9538	Multiple Myeloma	0.0381126177241227
DB00928	Azacitidine	DOID:9119	Leukemia, Myeloid, Acute	0.0380634518926131
DB08865	Crizotinib	DOID:9119	Leukemia, Myeloid, Acute	0.0380581776219241
DB00276	Amsacrine	DOID:9119	Leukemia, Myeloid, Acute	0.0380389817780334
DB00136	Calcitriol	DOID:9119	Leukemia, Myeloid, Acute	0.0379860790185361
DB01005	Hydroxyurea	DOID:9119	Leukemia, Myeloid, Acute	0.0379599483615042
DB00563	Methotrexate	DOID:9119	Leukemia, Myeloid, Acute	0.0378108878094528
DB01204	Mitoxantrone	DOID:9119	Leukemia, Myeloid, Acute	0.0378104075636781
DB00313	Valproic Acid	DOID:9119	Leukemia, Myeloid, Acute	0.0377987281512243
DB01181	Ifosfamide	DOID:9119	Leukemia, Myeloid, Acute	0.0377596289236005
DB00603	Medroxyprogesterone Acetate	DOID:9119	Leukemia, Myeloid, Acute	0.0377138291619937
DB00860	Prednisolone	DOID:9119	Leukemia, Myeloid, Acute	0.0377060834098003
DB09073	palbociclib	DOID:9119	Leukemia, Myeloid, Acute	0.0375441401095574
DB00480	Lenalidomide	DOID:0060060	Lymphoma, Non-Hodgkin	0.0371377852852929
DB03057	Malondialdehyde	DOID:8552	Leukemia, Myelogenous, Chronic, BCR-ABL Positive	0.0362290656739316
DB06179	darinaparsin	DOID:9538	Multiple Myeloma	0.0360935120046214
DB01206	Lomustine	DOID:3069	Astrocytoma	0.035973757821827
DB00773	Etoposide	DOID:3069	Astrocytoma	0.0357953984542026
DB13323	Trichloroethylene	DOID:3069	Astrocytoma	0.035709169244844
DB00853	Temozolomide	DOID:3069	Astrocytoma	0.0356970971673281
DB11467	Thiostrepton	DOID:9538	Multiple Myeloma	0.0354787122697483
DB00515	Cisplatin	DOID:3069	Astrocytoma	0.0354006889602501
DB00262	Carmustine	DOID:3069	Astrocytoma	0.035355491476328
DB01168	Procarbazine	DOID:3069	Astrocytoma	0.03528753112983
DB05220	MLN 8237	DOID:769	Neuroblastoma	0.0325335608386353
DB00445	Epirubicin	DOID:4235	Sarcoma	0.0323061472379379
DB00448	Lansoprazole	DOID:9206	Barrett Esophagus	0.0322855184272711
DB01248	Docetaxel	DOID:4235	Sarcoma	0.0322350468100522
DB00309	Vindesine	DOID:4235	Sarcoma	0.0321971101709678
DB00773	Etoposide	DOID:4235	Sarcoma	0.0321699958810691
DB00544	Fluorouracil	DOID:4235	Sarcoma	0.0320174108087586
DB11672	Curcumin	DOID:4235	Sarcoma	0.0320138744753054
DB00428	Streptozocin	DOID:4235	Sarcoma	0.0320057578398581
DB00531	Cyclophosphamide	DOID:4235	Sarcoma	0.0319605393782781
DB09110	Mesna	DOID:4235	Sarcoma	0.0319029923060042
DB00958	Carboplatin	DOID:4235	Sarcoma	0.0318987141740948
DB01229	Paclitaxel	DOID:4235	Sarcoma	0.0318815118870324
DB00227	Lovastatin	DOID:4235	Sarcoma	0.0318573541966581
DB05109	Trabectedin	DOID:4235	Sarcoma	0.0318209969400219
DB00201	Caffeine	DOID:4235	Sarcoma	0.0318157877607284
DB00928	Azacitidine	DOID:4235	Sarcoma	0.0317781346965245
DB00515	Cisplatin	DOID:4235	Sarcoma	0.031775286387249
DB00917	Dinoprostone	DOID:4235	Sarcoma	0.0316585713805896
DB00650	Leucovorin	DOID:4235	Sarcoma	0.0316567060288645
DB00688	Mycophenolic Acid	DOID:707	Lymphoma, B-Cell	0.0316421778246848
DB00864	Tacrolimus	DOID:707	Lymphoma, B-Cell	0.031596030493329
DB00773	Etoposide	DOID:707	Lymphoma, B-Cell	0.0315595683977666
DB00563	Methotrexate	DOID:4235	Sarcoma	0.0315255706136835
DB02546	Vorinostat	DOID:707	Lymphoma, B-Cell	0.0315194506751058
DB11663	2-(1H-indazol-4-yl)-6-(4-methanesulfonylpiperazin-1-ylmethyl)-4-morpholin-4-ylthieno(3,2-d)pyrimidine	DOID:707	Lymphoma, B-Cell	0.0315096900629473
DB00635	Prednisone	DOID:707	Lymphoma, B-Cell	0.0315077078528011
DB01181	Ifosfamide	DOID:4235	Sarcoma	0.0314743117268586
DB00603	Medroxyprogesterone Acetate	DOID:4235	Sarcoma	0.0314285119650249
DB00987	Cytarabine	DOID:707	Lymphoma, B-Cell	0.0314183716486947
DB02709	Resveratrol	DOID:707	Lymphoma, B-Cell	0.0313727857418845
DB03496	alvocidib	DOID:707	Lymphoma, B-Cell	0.0313563274574025
DB00531	Cyclophosphamide	DOID:707	Lymphoma, B-Cell	0.0313501118949187
DB00188	Bortezomib	DOID:707	Lymphoma, B-Cell	0.0313064822942829
DB00242	Cladribine	DOID:707	Lymphoma, B-Cell	0.0312507322330567
DB01008	Busulfan	DOID:707	Lymphoma, B-Cell	0.0312345954796605
DB00641	Simvastatin	DOID:707	Lymphoma, B-Cell	0.0311507611672151
DB00993	Azathioprine	DOID:707	Lymphoma, B-Cell	0.0310802527220123
DB01168	Procarbazine	DOID:707	Lymphoma, B-Cell	0.0310517010734868
DB00563	Methotrexate	DOID:707	Lymphoma, B-Cell	0.0309151431294382
DB01181	Ifosfamide	DOID:707	Lymphoma, B-Cell	0.0308638842437635
DB00860	Prednisolone	DOID:707	Lymphoma, B-Cell	0.0308103387296964
DB01042	Melphalan	DOID:707	Lymphoma, B-Cell	0.0307764268305325
DB01701	propylene dichloride	DOID:4928	Cholangiocarcinoma	0.0301449371548933
DB01041	Thalidomide	DOID:4928	Cholangiocarcinoma	0.0300912427072725
DB01065	Melatonin	DOID:4928	Cholangiocarcinoma	0.0298929512271687
DB00262	Carmustine	DOID:4928	Cholangiocarcinoma	0.0297904855764018
DB00853	Temozolomide	DOID:8632	Sarcoma, Kaposi	0.0297161198636207
DB01041	Thalidomide	DOID:8632	Sarcoma, Kaposi	0.0296752713028197
DB00495	Zidovudine	DOID:8632	Sarcoma, Kaposi	0.0296406086177411
DB00563	Methotrexate	DOID:4928	Cholangiocarcinoma	0.0295859672868194
DB00570	Vinblastine	DOID:8632	Sarcoma, Kaposi	0.0295525123332648
DB00290	Bleomycin	DOID:8632	Sarcoma, Kaposi	0.0294909279424863
DB14545	hydrocortisone hemisuccinate	DOID:0060058	Lymphoma	0.0279446328667373
DB01177	Idarubicin	DOID:0060060	Lymphoma, Non-Hodgkin	0.0275268542626934
DB01248	Docetaxel	DOID:9538	Multiple Myeloma	0.0272724936543603
DB00441	gemcitabine	DOID:9538	Multiple Myeloma	0.0272719566214933
DB00309	Vindesine	DOID:9538	Multiple Myeloma	0.0272345570153557
DB00773	Etoposide	DOID:9538	Multiple Myeloma	0.0272074427259706
DB04930	Permethrin	DOID:9538	Multiple Myeloma	0.0271632479867832
DB00481	Raloxifene Hydrochloride	DOID:9538	Multiple Myeloma	0.0271578136474811
DB11663	2-(1H-indazol-4-yl)-6-(4-methanesulfonylpiperazin-1-ylmethyl)-4-morpholin-4-ylthieno(3,2-d)pyrimidine	DOID:9538	Multiple Myeloma	0.0271575643901348
DB00635	Prednisone	DOID:9538	Multiple Myeloma	0.0271555821808732
DB00252	Phenytoin	DOID:9538	Multiple Myeloma	0.0271372467594778
DB00682	Warfarin	DOID:9538	Multiple Myeloma	0.027119433891772
DB04960	tipifarnib	DOID:9538	Multiple Myeloma	0.0271175842568437
DB01030	Topotecan	DOID:9538	Multiple Myeloma	0.0270952157142375
DB04786	Suramin	DOID:9538	Multiple Myeloma	0.0270916072938373
DB01234	Dexamethasone	DOID:9538	Multiple Myeloma	0.0270749762034729
DB06774	Capsaicin	DOID:9538	Multiple Myeloma	0.0270741030646214
DB01041	Thalidomide	DOID:9538	Multiple Myeloma	0.0270682928773794
DB00987	Cytarabine	DOID:9538	Multiple Myeloma	0.027066245976051
DB11672	Curcumin	DOID:9538	Multiple Myeloma	0.0270513213193574
DB00482	Celecoxib	DOID:9538	Multiple Myeloma	0.0270505235990222
DB02709	Resveratrol	DOID:9538	Multiple Myeloma	0.0270206600702834
DB00162	Vitamin A	DOID:9538	Multiple Myeloma	0.0269991561862647
DB00531	Cyclophosphamide	DOID:9538	Multiple Myeloma	0.0269979862225823
DB00188	Bortezomib	DOID:9538	Multiple Myeloma	0.0269543566218509
DB01229	Paclitaxel	DOID:9538	Multiple Myeloma	0.0269189587320743
DB01593	Zinc	DOID:9538	Multiple Myeloma	0.026882661642038
DB01008	Busulfan	DOID:9538	Multiple Myeloma	0.0268824698066202
DB00928	Azacitidine	DOID:9538	Multiple Myeloma	0.026815581540715
DB00515	Cisplatin	DOID:9538	Multiple Myeloma	0.0268127332316828
DB00262	Carmustine	DOID:9538	Multiple Myeloma	0.0267675357472904
DB00136	Calcitriol	DOID:9538	Multiple Myeloma	0.0267382086664124
DB00877	Sirolimus	DOID:9538	Multiple Myeloma	0.0267135601750302
DB01373	Calcium	DOID:0060060	Lymphoma, Non-Hodgkin	0.0267004675394607
DB01168	Procarbazine	DOID:9538	Multiple Myeloma	0.0266995754010928
DB00917	Dinoprostone	DOID:9538	Multiple Myeloma	0.0266960182249222
DB00675	Tamoxifen	DOID:9538	Multiple Myeloma	0.026687893163514
DB00563	Methotrexate	DOID:9538	Multiple Myeloma	0.0265630174576595
DB00399	Zoledronic Acid	DOID:9538	Multiple Myeloma	0.0265283292842751
DB04572	Thiotepa	DOID:9538	Multiple Myeloma	0.0265273001579497
DB00720	Clodronic Acid	DOID:9538	Multiple Myeloma	0.0265206427004066
DB00860	Prednisolone	DOID:9538	Multiple Myeloma	0.0264582130567551
DB01042	Melphalan	DOID:9538	Multiple Myeloma	0.0264243011580388
DB00282	Pamidronate	DOID:9538	Multiple Myeloma	0.0264235509560756
DB00753	Isoflurane	DOID:3172	Adenoma	0.0262470491429457
DB06536	tesaglitazar	DOID:3355	Fibrosarcoma	0.0253817618132578
DB11251	Tocopherols	DOID:2645	Mesothelioma	0.0253121101152284
DB00959	Methylprednisolone	DOID:0060060	Lymphoma, Non-Hodgkin	0.0249812725102448
DB00399	Zoledronic Acid	DOID:4305	Giant Cell Tumor of Bone	0.0247841929778828
DB00282	Pamidronate	DOID:4305	Giant Cell Tumor of Bone	0.0246794146501837
DB00630	Alendronate	DOID:4305	Giant Cell Tumor of Bone	0.0246415725636616
DB02709	Resveratrol	DOID:8541	Sezary Syndrome	0.0244850531392936
DB06510	muraglitazar	DOID:3172	Adenoma	0.0239602989618465
DB00309	Vindesine	DOID:769	Neuroblastoma	0.0237749028885358
DB00773	Etoposide	DOID:769	Neuroblastoma	0.0237477885984235
DB00586	Diclofenac	DOID:769	Neuroblastoma	0.0236825144917375
DB00252	Phenytoin	DOID:769	Neuroblastoma	0.0236775926325231
DB00853	Temozolomide	DOID:769	Neuroblastoma	0.0236494873106098
DB00762	Irinotecan	DOID:769	Neuroblastoma	0.0236432410519417
DB01030	Topotecan	DOID:769	Neuroblastoma	0.0236355615873028
DB00482	Celecoxib	DOID:769	Neuroblastoma	0.0235908694722625
DB00531	Cyclophosphamide	DOID:769	Neuroblastoma	0.0235383320950627
DB00188	Bortezomib	DOID:769	Neuroblastoma	0.0234947024946551
DB09110	Mesna	DOID:769	Neuroblastoma	0.0234807850232366
DB00958	Carboplatin	DOID:769	Neuroblastoma	0.0234765068913302
DB01008	Busulfan	DOID:769	Neuroblastoma	0.0234228156794688
DB00515	Cisplatin	DOID:769	Neuroblastoma	0.0233530791042863
DB08865	Crizotinib	DOID:769	Neuroblastoma	0.0233506531422466
DB03733	ethylene dichloride	DOID:3172	Adenoma	0.023345153890664
DB00398	Sorafenib	DOID:8552	Leukemia, Myelogenous, Chronic, BCR-ABL Positive	0.0231798831083315
DB04572	Thiotepa	DOID:769	Neuroblastoma	0.0230676460309616
DB01181	Ifosfamide	DOID:769	Neuroblastoma	0.0230521044444102
DB00309	Vindesine	DOID:8552	Leukemia, Myelogenous, Chronic, BCR-ABL Positive	0.0230301398754501
DB00982	Isotretinoin	DOID:769	Neuroblastoma	0.023002212922507
DB00744	zileuton	DOID:8552	Leukemia, Myelogenous, Chronic, BCR-ABL Positive	0.0229978330112094
DB01042	Melphalan	DOID:769	Neuroblastoma	0.0229646470309513
DB02546	Vorinostat	DOID:8552	Leukemia, Myelogenous, Chronic, BCR-ABL Positive	0.0229629078632624
DB12257	Platinum	DOID:769	Neuroblastoma	0.0229138735665536
DB01234	Dexamethasone	DOID:8552	Leukemia, Myelogenous, Chronic, BCR-ABL Positive	0.022870559064095
DB00987	Cytarabine	DOID:8552	Leukemia, Myelogenous, Chronic, BCR-ABL Positive	0.022861828836416
DB00780	Phenelzine	DOID:3172	Adenoma	0.022841224715183
DB02709	Resveratrol	DOID:8552	Leukemia, Myelogenous, Chronic, BCR-ABL Positive	0.0228162429305379
DB00531	Cyclophosphamide	DOID:8552	Leukemia, Myelogenous, Chronic, BCR-ABL Positive	0.0227935690830846
DB00437	Allopurinol	DOID:8552	Leukemia, Myelogenous, Chronic, BCR-ABL Positive	0.0227569432348805
DB00188	Bortezomib	DOID:8552	Leukemia, Myelogenous, Chronic, BCR-ABL Positive	0.022749939481732
DB00571	Propranolol	DOID:255	Hemangioma	0.0227228168924828
DB01406	Danazol	DOID:3172	Adenoma	0.0227182198397172
DB03843	Formaldehyde	DOID:3172	Adenoma	0.0227025926652223
DB04930	Permethrin	DOID:3172	Adenoma	0.0226948779461836
DB01008	Busulfan	DOID:8552	Leukemia, Myelogenous, Chronic, BCR-ABL Positive	0.0226780526669209
DB00158	Folic Acid	DOID:3172	Adenoma	0.0226775939239146
DB08809	Dichloroacetic Acid	DOID:3172	Adenoma	0.0226596110529867
DB00853	Temozolomide	DOID:3172	Adenoma	0.0226407713976185
DB00554	Piroxicam	DOID:3172	Adenoma	0.0226386133434556
DB04827	Urethane	DOID:3172	Adenoma	0.0226243087000711
DB01234	Dexamethasone	DOID:3172	Adenoma	0.0226066061633924
DB11672	Curcumin	DOID:3172	Adenoma	0.0225829512797383
DB12116	epigallocatechin gallate	DOID:3172	Adenoma	0.022579210993577
DB00104	Octreotide	DOID:3172	Adenoma	0.0225539152489139
DB00945	Aspirin	DOID:3172	Adenoma	0.0225535887931632
DB02709	Resveratrol	DOID:3172	Adenoma	0.0225522900290883
DB01005	Hydroxyurea	DOID:8552	Leukemia, Myelogenous, Chronic, BCR-ABL Positive	0.0225076608691296
DB12948	3,4-dihydroxybenzohydroxamic acid	DOID:3071	Gliosarcoma	0.0225072838666275
DB00995	Auranofin	DOID:3172	Adenoma	0.022428902632586
DB00605	Sulindac	DOID:3172	Adenoma	0.022428335992329
DB11152	Trichloroacetic Acid	DOID:3172	Adenoma	0.0224157881786889
DB01065	Melatonin	DOID:3172	Adenoma	0.0224016313571961
DB02994	Cacodylic Acid	DOID:3172	Adenoma	0.0223956234240877
DB00201	Caffeine	DOID:3172	Adenoma	0.0223848645643193
DB08398	2-amino-1-methyl-6-phenylimidazo(4,5-b)pyridine	DOID:3172	Adenoma	0.0223709315146293
DB04572	Thiotepa	DOID:8552	Leukemia, Myelogenous, Chronic, BCR-ABL Positive	0.0223228830180121
DB00860	Prednisolone	DOID:8552	Leukemia, Myelogenous, Chronic, BCR-ABL Positive	0.0222537959174679
DB11082	Coal Tar	DOID:3172	Adenoma	0.0222511419939087
DB09276	Gold Sodium Thiomalate	DOID:3172	Adenoma	0.0221895754989068
DB01200	Bromocriptine	DOID:3172	Adenoma	0.0221626578536836
DB00996	Gabapentin	DOID:3172	Adenoma	0.0220802326214592
DB13178	Inositol	DOID:3172	Adenoma	0.0220683168772874
DB00898	Ethanol	DOID:3172	Adenoma	0.0220455392985162
DB08895	tofacitinib	DOID:3172	Adenoma	0.0220220092353828
DB00927	Famotidine	DOID:3172	Adenoma	0.0220057319789174
DB00603	Medroxyprogesterone Acetate	DOID:3172	Adenoma	0.0219975887683626
DB14513	Magnesium	DOID:3172	Adenoma	0.0219690549505132
DB00712	Flurbiprofen	DOID:3172	Adenoma	0.0219586471069032
DB00175	Pravastatin	DOID:3172	Adenoma	0.0218544783546005
DB01206	Lomustine	DOID:3068	Glioblastoma	0.0197262362364877
DB13069	Nimustine	DOID:3068	Glioblastoma	0.0196780403692241
DB01115	Nifedipine	DOID:3068	Glioblastoma	0.0195990407730691
DB00309	Vindesine	DOID:3068	Glioblastoma	0.0195749911585782
DB00970	Dactinomycin	DOID:3068	Glioblastoma	0.0194676965542099
DB00853	Temozolomide	DOID:3068	Glioblastoma	0.0194495755812508
DB00762	Irinotecan	DOID:3068	Glioblastoma	0.0194433293224446
DB01030	Topotecan	DOID:3068	Glioblastoma	0.0194356498574633
DB01234	Dexamethasone	DOID:3068	Glioblastoma	0.0194154103472884
DB06774	Capsaicin	DOID:3068	Glioblastoma	0.019414537206693
DB01041	Thalidomide	DOID:3068	Glioblastoma	0.0194087270205812
DB11672	Curcumin	DOID:3068	Glioblastoma	0.0193917554625925
DB00945	Aspirin	DOID:3068	Glioblastoma	0.0193623929778698
DB02709	Resveratrol	DOID:3068	Glioblastoma	0.0193610942134564
DB00608	Chloroquine	DOID:3068	Glioblastoma	0.0193246253599549
DB00188	Bortezomib	DOID:3068	Glioblastoma	0.01929479076465
DB06287	temsirolimus	DOID:3068	Glioblastoma	0.0192880924440935
DB00958	Carboplatin	DOID:3068	Glioblastoma	0.0192765951615022
DB05076	Fenretinide	DOID:3068	Glioblastoma	0.0192747567296382
DB01229	Paclitaxel	DOID:3068	Glioblastoma	0.0192593928744638
DB01645	Genistein	DOID:3068	Glioblastoma	0.0192164543011633
DB05424	Canertinib	DOID:3068	Glioblastoma	0.0191773914942791
DB00444	Teniposide	DOID:3068	Glioblastoma	0.0191590442025714
DB00515	Cisplatin	DOID:3068	Glioblastoma	0.0191531673749619
DB08865	Crizotinib	DOID:3068	Glioblastoma	0.0191507414129373
DB00829	Diazepam	DOID:3068	Glioblastoma	0.0191209689269652
DB00262	Carmustine	DOID:3068	Glioblastoma	0.0191079698912765
DB04216	Quercetin	DOID:3068	Glioblastoma	0.0191013386466044
DB00305	Mitomycin	DOID:3068	Glioblastoma	0.0190099383937453
DB00624	Testosterone	DOID:3068	Glioblastoma	0.0189596682370009
DB02169	Okadaic Acid	DOID:3068	Glioblastoma	0.0188955905364784
DB00313	Valproic Acid	DOID:3068	Glioblastoma	0.0188912919427416
DB01168	Procarbazine	DOID:5241	Hemangioblastoma	0.0188410234683174
DB01042	Melphalan	DOID:3068	Glioblastoma	0.0187647353020507
DB00563	Methotrexate	DOID:5241	Hemangioblastoma	0.0187044655248746
DB01420	Testosterone Propionate	DOID:11612	Polycystic Ovary Syndrome	0.0186752954799469
DB08059	Wortmannin	DOID:299	Adenocarcinoma	0.0185538155217773
DB00530	Erlotinib Hydrochloride	DOID:299	Adenocarcinoma	0.0184917358022905
DB06724	Calcium Carbonate	DOID:299	Adenocarcinoma	0.0184694792856917
DB00322	Floxuridine	DOID:299	Adenocarcinoma	0.0184055265670629
DB01248	Docetaxel	DOID:299	Adenocarcinoma	0.0184005210466636
DB00441	gemcitabine	DOID:299	Adenocarcinoma	0.0183999840138978
DB00309	Vindesine	DOID:299	Adenocarcinoma	0.0183625844070397
DB00773	Etoposide	DOID:299	Adenocarcinoma	0.0183354701178494
DB01151	Desipramine	DOID:299	Adenocarcinoma	0.0183124040349124
DB09153	Sodium Chloride	DOID:299	Adenocarcinoma	0.0183065849483531
DB12418	Saccharin	DOID:299	Adenocarcinoma	0.0183023616299814
DB01050	Ibuprofen	DOID:299	Adenocarcinoma	0.0183012743314593
DB03843	Formaldehyde	DOID:299	Adenocarcinoma	0.0182989900979827
DB13182	daidzein	DOID:299	Adenocarcinoma	0.0182987191480695
DB02546	Vorinostat	DOID:299	Adenocarcinoma	0.0182953523955315
DB00635	Prednisone	DOID:299	Adenocarcinoma	0.0182836095724629
DB00762	Irinotecan	DOID:299	Adenocarcinoma	0.0182309225711029
DB01099	Flucytosine	DOID:3068	Glioblastoma	0.0182246609435826
DB01030	Topotecan	DOID:299	Adenocarcinoma	0.018223243105245
DB04827	Urethane	DOID:299	Adenocarcinoma	0.0182207061320686
DB00396	Progesterone	DOID:299	Adenocarcinoma	0.0181896009512811
DB00544	Fluorouracil	DOID:299	Adenocarcinoma	0.0181828850452937
DB00482	Celecoxib	DOID:299	Adenocarcinoma	0.0181785509911848
DB00890	Dienestrol	DOID:299	Adenocarcinoma	0.0181765369847474
DB00428	Streptozocin	DOID:299	Adenocarcinoma	0.0181712320764656
DB03568	Butyric Acid	DOID:299	Adenocarcinoma	0.0181573454692397
DB00104	Octreotide	DOID:299	Adenocarcinoma	0.0181503126814782
DB00945	Aspirin	DOID:299	Adenocarcinoma	0.0181499862260373
DB02709	Resveratrol	DOID:299	Adenocarcinoma	0.0181486874620801
DB00531	Cyclophosphamide	DOID:299	Adenocarcinoma	0.0181260136146893
DB00357	Aminoglutethimide	DOID:299	Adenocarcinoma	0.0181198152616185
DB00499	Flutamide	DOID:299	Adenocarcinoma	0.0181101502199866
DB00783	Estradiol	DOID:299	Adenocarcinoma	0.0181078926323098
DB00977	Ethinyl Estradiol	DOID:299	Adenocarcinoma	0.0181018359916501
DB01380	Cortisone	DOID:299	Adenocarcinoma	0.0180726589568406
DB00958	Carboplatin	DOID:299	Adenocarcinoma	0.0180641884103168
DB05076	Fenretinide	DOID:299	Adenocarcinoma	0.0180623499784537
DB01436	alfacalcidol	DOID:299	Adenocarcinoma	0.0180520039866253
DB01229	Paclitaxel	DOID:299	Adenocarcinoma	0.0180469861237399
DB00605	Sulindac	DOID:299	Adenocarcinoma	0.0180247334256135
DB00007	Leuprolide	DOID:299	Adenocarcinoma	0.0180132272701233
DB01645	Genistein	DOID:299	Adenocarcinoma	0.0180040475495987
DB01065	Melatonin	DOID:299	Adenocarcinoma	0.0179980287900648
DB01188	Ciclopirox	DOID:299	Adenocarcinoma	0.017993399966134
DB00201	Caffeine	DOID:299	Adenocarcinoma	0.01798126199674
DB08398	2-amino-1-methyl-6-phenylimidazo(4,5-b)pyridine	DOID:299	Adenocarcinoma	0.017967328947165
DB00515	Cisplatin	DOID:299	Adenocarcinoma	0.0179407606231313
DB08865	Crizotinib	DOID:299	Adenocarcinoma	0.0179383346615823
DB06543	astaxanthine	DOID:299	Adenocarcinoma	0.0179322684341841
DB06825	Triptorelin Pamoate	DOID:299	Adenocarcinoma	0.0179272607700059
DB00276	Amsacrine	DOID:299	Adenocarcinoma	0.0179191388173224
DB13853	Anethole Trithione	DOID:299	Adenocarcinoma	0.0179121997687895
DB04743	nimesulide	DOID:299	Adenocarcinoma	0.0178968559275042
DB00262	Carmustine	DOID:299	Adenocarcinoma	0.0178955631400338
DB01101	Capecitabine	DOID:299	Adenocarcinoma	0.0178954553459166
DB00291	Chlorambucil	DOID:299	Adenocarcinoma	0.0178815284983385
DB00257	Clotrimazole	DOID:299	Adenocarcinoma	0.0178771727224117
DB01094	hesperetin	DOID:299	Adenocarcinoma	0.0178749539685817
DB00993	Azathioprine	DOID:299	Adenocarcinoma	0.0178561544404946
DB00882	Clomiphene	DOID:299	Adenocarcinoma	0.0178496154639832
DB01005	Hydroxyurea	DOID:299	Adenocarcinoma	0.0178401054014173
DB01168	Procarbazine	DOID:299	Adenocarcinoma	0.0178276027929198
DB00650	Leucovorin	DOID:299	Adenocarcinoma	0.0178221802652037
DB00675	Tamoxifen	DOID:299	Adenocarcinoma	0.0178159205549403
DB01206	Lomustine	DOID:0060058	Lymphoma	0.0178066995233045
DB00305	Mitomycin	DOID:299	Adenocarcinoma	0.0177975316428179
DB11529	Melengestrol Acetate	DOID:299	Adenocarcinoma	0.0177869716542534
DB00655	Estrone	DOID:299	Adenocarcinoma	0.0177710007747017
DB00445	Epirubicin	DOID:0060058	Lymphoma	0.0177644915122344
DB00624	Testosterone	DOID:299	Adenocarcinoma	0.0177472614850281
DB11716	Misonidazole	DOID:299	Adenocarcinoma	0.0177446840920924
DB00183	Pentagastrin	DOID:299	Adenocarcinoma	0.0177396680416795
DB00688	Mycophenolic Acid	DOID:0060058	Lymphoma	0.0177109495822906
DB00293	raltitrexed	DOID:299	Adenocarcinoma	0.0177017068104598
DB04066	trans-3-(4'-hydroxyphenyl)-2-propenoic acid	DOID:299	Adenocarcinoma	0.0176987402527401
DB00563	Methotrexate	DOID:299	Adenocarcinoma	0.0176910448492439
DB00255	Diethylstilbestrol	DOID:299	Adenocarcinoma	0.0176870356160504
DB00313	Valproic Acid	DOID:299	Adenocarcinoma	0.0176788851911568
DB00996	Gabapentin	DOID:299	Adenocarcinoma	0.0176766300540145
DB00309	Vindesine	DOID:0060058	Lymphoma	0.0176554544456656
DB01181	Ifosfamide	DOID:299	Adenocarcinoma	0.0176397859626903
DB00773	Etoposide	DOID:0060058	Lymphoma	0.0176283401560425
DB00361	Vinorelbine	DOID:299	Adenocarcinoma	0.0176075510961423
DB00951	Isoniazid	DOID:299	Adenocarcinoma	0.0176005821623864
DB00853	Temozolomide	DOID:3071	Gliosarcoma	0.017596347800782
DB00603	Medroxyprogesterone Acetate	DOID:299	Adenocarcinoma	0.0175939862012745
DB07232	veliparib	DOID:299	Adenocarcinoma	0.0175906551195236
DB00860	Prednisolone	DOID:299	Adenocarcinoma	0.017586240448946
DB11663	2-(1H-indazol-4-yl)-6-(4-methanesulfonylpiperazin-1-ylmethyl)-4-morpholin-4-ylthieno(3,2-d)pyrimidine	DOID:0060058	Lymphoma	0.0175784618212241
DB01042	Melphalan	DOID:299	Adenocarcinoma	0.0175523285507751
DB01234	Dexamethasone	DOID:0060058	Lymphoma	0.0174958736343197
DB01041	Thalidomide	DOID:0060058	Lymphoma	0.0174891903081316
DB00987	Cytarabine	DOID:0060058	Lymphoma	0.0174871434063276
DB00531	Cyclophosphamide	DOID:3071	Gliosarcoma	0.0174851925851812
DB11672	Curcumin	DOID:0060058	Lymphoma	0.017472218749495
DB11094	Vitamin D	DOID:0060058	Lymphoma	0.0174592496756455
DB00531	Cyclophosphamide	DOID:0060058	Lymphoma	0.0174188836532635
DB00526	Oxaliplatin	DOID:299	Adenocarcinoma	0.0174087674743782
DB00188	Bortezomib	DOID:0060058	Lymphoma	0.0173752540522963
DB00227	Lovastatin	DOID:0060058	Lymphoma	0.0173156984720076
DB00290	Bleomycin	DOID:0060058	Lymphoma	0.017304846948058
DB04690	Camptothecin	DOID:3071	Gliosarcoma	0.0172889530131507
DB02994	Cacodylic Acid	DOID:0060058	Lymphoma	0.0172848908940265
DB06809	plerixafor octahydrochloride	DOID:3068	Glioblastoma	0.0172772451211572
DB08398	2-amino-1-methyl-6-phenylimidazo(4,5-b)pyridine	DOID:0060058	Lymphoma	0.0172601989863728
DB00262	Carmustine	DOID:3071	Gliosarcoma	0.017254742110638
DB00564	Carbamazepine	DOID:0060058	Lymphoma	0.017254654710216
DB00515	Cisplatin	DOID:0060058	Lymphoma	0.0172336306620509
DB00262	Carmustine	DOID:0060058	Lymphoma	0.0171884331782398
DB00291	Chlorambucil	DOID:0060058	Lymphoma	0.0171743985371942
DB00136	Calcitriol	DOID:0060058	Lymphoma	0.0171591060965664
DB00993	Azathioprine	DOID:0060058	Lymphoma	0.0171490244794928
DB01168	Procarbazine	DOID:0060058	Lymphoma	0.0171204728313313
DB00650	Leucovorin	DOID:0060058	Lymphoma	0.0171150503030724
DB00635	Prednisone	DOID:1037	Leukemia, Lymphoid	0.0170211092445188
DB00563	Methotrexate	DOID:0060058	Lymphoma	0.0169839148880702
DB00277	Theophylline	DOID:1037	Leukemia, Lymphoid	0.0169838466997046
DB01204	Mitoxantrone	DOID:0060058	Lymphoma	0.016983434641923
DB00255	Diethylstilbestrol	DOID:0060058	Lymphoma	0.0169799056548715
DB04572	Thiotepa	DOID:0060058	Lymphoma	0.0169481975882654
DB01181	Ifosfamide	DOID:0060058	Lymphoma	0.0169326560011947
DB00987	Cytarabine	DOID:1037	Leukemia, Lymphoid	0.0169317730402726
DB02709	Resveratrol	DOID:1037	Leukemia, Lymphoid	0.0168861871338473
DB00982	Isotretinoin	DOID:0060058	Lymphoma	0.016882764479546
DB03496	alvocidib	DOID:1037	Leukemia, Lymphoid	0.016869728849238
DB00531	Cyclophosphamide	DOID:1037	Leukemia, Lymphoid	0.0168635132863172
DB00437	Allopurinol	DOID:1037	Leukemia, Lymphoid	0.0168268874386065
DB00126	Ascorbic Acid	DOID:1037	Leukemia, Lymphoid	0.0167937326909121
DB01229	Paclitaxel	DOID:1037	Leukemia, Lymphoid	0.016784485795786
DB04824	Phenolphthalein	DOID:0060058	Lymphoma	0.0167773256691114
DB00242	Cladribine	DOID:1037	Leukemia, Lymphoid	0.0167641336249168
DB00515	Cisplatin	DOID:1037	Leukemia, Lymphoid	0.0166782602953991
DB04690	Camptothecin	DOID:1037	Leukemia, Lymphoid	0.016667273715443
DB00291	Chlorambucil	DOID:1037	Leukemia, Lymphoid	0.0166190281705219
DB00136	Calcitriol	DOID:1037	Leukemia, Lymphoid	0.0166037357302823
DB01005	Hydroxyurea	DOID:1037	Leukemia, Lymphoid	0.0165776050727418
DB00806	Pentoxifylline	DOID:1037	Leukemia, Lymphoid	0.0165711943422487
DB11919	O(6)-benzylguanine	DOID:3070	Glioma	0.0165540327350529
DB02546	Vorinostat	DOID:0060061	Lymphoma, T-Cell, Cutaneous	0.0164834785964295
DB00563	Methotrexate	DOID:1037	Leukemia, Lymphoid	0.0164285445213669
DB01204	Mitoxantrone	DOID:1037	Leukemia, Lymphoid	0.016428064275798
DB04572	Thiotepa	DOID:1037	Leukemia, Lymphoid	0.0163928272221995
DB01083	Orlistat	DOID:1040	Leukemia, Lymphocytic, Chronic, B-Cell	0.0163734523152538
DB00943	Zalcitabine	DOID:0060058	Lymphoma	0.0163526770277823
DB00252	Phenytoin	DOID:1040	Leukemia, Lymphocytic, Chronic, B-Cell	0.0163027491361321
DB00277	Theophylline	DOID:1040	Leukemia, Lymphocytic, Chronic, B-Cell	0.0162838220124478
DB02546	Vorinostat	DOID:3246	Rhabdomyosarcoma, Embryonal	0.016270716743325
DB01041	Thalidomide	DOID:1040	Leukemia, Lymphocytic, Chronic, B-Cell	0.0162337952542789
DB00987	Cytarabine	DOID:1040	Leukemia, Lymphocytic, Chronic, B-Cell	0.0162317483534598
DB08398	2-amino-1-methyl-6-phenylimidazo(4,5-b)pyridine	DOID:8719	Carcinoma in Situ	0.0162258824222071
DB00242	Cladribine	DOID:0060061	Lymphoma, T-Cell, Cutaneous	0.0162147601542796
DB03496	alvocidib	DOID:1040	Leukemia, Lymphocytic, Chronic, B-Cell	0.0161697041629595
DB00822	Disulfiram	DOID:1040	Leukemia, Lymphocytic, Chronic, B-Cell	0.0161664326349239
DB00531	Cyclophosphamide	DOID:1040	Leukemia, Lymphocytic, Chronic, B-Cell	0.0161634885998051
DB00553	Methoxsalen	DOID:0060061	Lymphoma, T-Cell, Cutaneous	0.0161306237915849
DB00307	Bexarotene	DOID:0060061	Lymphoma, T-Cell, Cutaneous	0.0160706820198951
DB00242	Cladribine	DOID:1040	Leukemia, Lymphocytic, Chronic, B-Cell	0.0160641089383494
DB00188	Bortezomib	DOID:3246	Rhabdomyosarcoma, Embryonal	0.0160577483621068
DB00806	Pentoxifylline	DOID:0060061	Lymphoma, T-Cell, Cutaneous	0.0160218208713009
DB01219	Dantrolene	DOID:1040	Leukemia, Lymphocytic, Chronic, B-Cell	0.0160102236623595
DB00564	Carbamazepine	DOID:1040	Leukemia, Lymphocytic, Chronic, B-Cell	0.0159992596572266
DB00773	Etoposide	DOID:4440	Seminoma	0.0159608745851413
DB13911	Eosine I Bluish	DOID:715	Leukemia, T-Cell	0.0159330291914677
DB00291	Chlorambucil	DOID:1040	Leukemia, Lymphocytic, Chronic, B-Cell	0.0159190034840103
DB00563	Methotrexate	DOID:0060061	Lymphoma, T-Cell, Cutaneous	0.0158791710509182
DB00877	Sirolimus	DOID:1040	Leukemia, Lymphocytic, Chronic, B-Cell	0.0158790625517765
DB00563	Methotrexate	DOID:1040	Leukemia, Lymphocytic, Chronic, B-Cell	0.0157285198347229
DB01204	Mitoxantrone	DOID:1040	Leukemia, Lymphocytic, Chronic, B-Cell	0.0157280395885671
DB00603	Medroxyprogesterone Acetate	DOID:1040	Leukemia, Lymphocytic, Chronic, B-Cell	0.015631461186519
DB00925	Phenoxybenzamine	DOID:1040	Leukemia, Lymphocytic, Chronic, B-Cell	0.0156063388707396
DB00773	Etoposide	DOID:3247	Rhabdomyosarcoma	0.0154957415305493
DB11663	2-(1H-indazol-4-yl)-6-(4-methanesulfonylpiperazin-1-ylmethyl)-4-morpholin-4-ylthieno(3,2-d)pyrimidine	DOID:3247	Rhabdomyosarcoma	0.0154458631949098
DB00970	Dactinomycin	DOID:3247	Rhabdomyosarcoma	0.0154155612149885
DB00762	Irinotecan	DOID:3247	Rhabdomyosarcoma	0.0153911939836842
DB00987	Cytarabine	DOID:3247	Rhabdomyosarcoma	0.0153545447807791
DB00531	Cyclophosphamide	DOID:3247	Rhabdomyosarcoma	0.0152862850279834
DB00783	Estradiol	DOID:3247	Rhabdomyosarcoma	0.0152681640461155
DB00188	Bortezomib	DOID:3247	Rhabdomyosarcoma	0.0152426554259545
DB00570	Vinblastine	DOID:3247	Rhabdomyosarcoma	0.0152338327122482
DB09110	Mesna	DOID:3247	Rhabdomyosarcoma	0.0152287379548875
DB00336	Nitrofurazone	DOID:4440	Seminoma	0.0152015193988325
DB01188	Ciclopirox	DOID:3247	Rhabdomyosarcoma	0.0151536713793522
DB00515	Cisplatin	DOID:3247	Rhabdomyosarcoma	0.0151010320361132
DB14574	Cobalt	DOID:3247	Rhabdomyosarcoma	0.0150384728876632
DB00563	Methotrexate	DOID:3247	Rhabdomyosarcoma	0.0148513162626685
DB01204	Mitoxantrone	DOID:3247	Rhabdomyosarcoma	0.0148508360161482
DB00313	Valproic Acid	DOID:3247	Rhabdomyosarcoma	0.0148391566039406
DB01181	Ifosfamide	DOID:3247	Rhabdomyosarcoma	0.0148000573756185
DB01042	Melphalan	DOID:3247	Rhabdomyosarcoma	0.0147125999628102
DB00742	Mannitol	DOID:3070	Glioma	0.0144927778210321
DB13069	Nimustine	DOID:4359	Melanoma, Amelanotic	0.0129458722171217
DB00515	Cisplatin	DOID:4359	Melanoma, Amelanotic	0.0124209992221206
DB00675	Tamoxifen	DOID:4359	Melanoma, Amelanotic	0.0122961591540619
DB00137	Lutein	DOID:11612	Polycystic Ovary Syndrome	0.0122821597747994
DB00281	Lidocaine	DOID:0060060	Lymphoma, Non-Hodgkin	0.0120801886644898
DB03057	Malondialdehyde	DOID:11612	Polycystic Ovary Syndrome	0.0113681803557298
DB00531	Cyclophosphamide	DOID:3347	Neoplasms, Bone Tissue	0.0110591141039221
DB00396	Progesterone	DOID:5119	Ovarian Cysts	0.010004373980656
DB00783	Estradiol	DOID:5119	Ovarian Cysts	0.00992266566182107
DB00446	Chloramphenicol	DOID:9119	Leukemia, Myeloid, Acute	0.0097099854036625
DB00675	Tamoxifen	DOID:5119	Ovarian Cysts	0.0096306935840936
DB06510	muraglitazar	DOID:139	Papilloma	0.0094547867931388
DB12881	indole-3-carbinol	DOID:5119	Ovarian Cysts	0.00942065893501795
DB01006	Letrozole	DOID:5119	Ovarian Cysts	0.00941342868585102
DB02901	Dihydrotestosterone	DOID:11612	Polycystic Ovary Syndrome	0.00846553824097182
DB06732	beta-Naphthoflavone	DOID:3172	Adenoma	0.00838676811964575
DB00855	Aminolevulinic Acid	DOID:8691	Mycosis Fungoides	0.00827081349783651
DB12418	Saccharin	DOID:139	Papilloma	0.00820045202871586
DB10345	Dust	DOID:139	Papilloma	0.00816372155816256
DB06767	Ammonium Chloride	DOID:139	Papilloma	0.00816178535016773
DB08809	Dichloroacetic Acid	DOID:139	Papilloma	0.00815409888413896
DB00553	Methoxsalen	DOID:8691	Mycosis Fungoides	0.00812033418564959
DB00812	Phenylbutazone	DOID:139	Papilloma	0.00810576753447853
DB06774	Capsaicin	DOID:139	Papilloma	0.00810022085400805
DB11091	Hydrogen Peroxide	DOID:139	Papilloma	0.00809878240094739
DB00262	Carmustine	DOID:8691	Mycosis Fungoides	0.00807339973627683
DB04571	Trioxsalen	DOID:8691	Mycosis Fungoides	0.00804378394353442
DB00531	Cyclophosphamide	DOID:139	Papilloma	0.00802410401283668
DB00126	Ascorbic Acid	DOID:139	Papilloma	0.00795432341670685
DB01483	Barbital	DOID:139	Papilloma	0.00794168090027617
DB12298	5-hydroxymethylfurfural	DOID:139	Papilloma	0.0079395032508007
DB01592	Iron	DOID:139	Papilloma	0.00790595957303028
DB02994	Cacodylic Acid	DOID:139	Papilloma	0.00789011125382752
DB01132	Pioglitazone	DOID:139	Papilloma	0.00787656069388007
DB04743	nimesulide	DOID:139	Papilloma	0.00779494632670893
DB09096	Benzoyl Peroxide	DOID:139	Papilloma	0.00778093441944003
DB04365	Arecoline	DOID:139	Papilloma	0.00774064389412374
DB00959	Methylprednisolone	DOID:8543	Hodgkin Disease	0.00764675909852372
DB01390	Sodium Bicarbonate	DOID:139	Papilloma	0.00762478251927498
DB03419	Uracil	DOID:139	Papilloma	0.00741885532484984
DB02709	Resveratrol	DOID:3007	Carcinoma, Ductal	0.00738216694595492
DB13014	hypericin	DOID:3068	Glioblastoma	0.00701549315352598
DB00603	Medroxyprogesterone Acetate	DOID:3007	Carcinoma, Ductal	0.00682746568597889
DB01115	Nifedipine	DOID:127	Choroid Neoplasms	0.00666609005450911
DB01406	Danazol	DOID:127	Choroid Neoplasms	0.00659407330472014
DB03843	Formaldehyde	DOID:127	Choroid Neoplasms	0.00657844613044242
DB00481	Raloxifene Hydrochloride	DOID:127	Choroid Neoplasms	0.00656529707195994
DB00396	Progesterone	DOID:127	Choroid Neoplasms	0.0064690569838429
DB11672	Curcumin	DOID:127	Choroid Neoplasms	0.00645880474426516
DB00783	Estradiol	DOID:127	Choroid Neoplasms	0.0063873486650555
DB00007	Leuprolide	DOID:127	Choroid Neoplasms	0.0062926833032225
DB01645	Genistein	DOID:127	Choroid Neoplasms	0.00628350358204685
DB00636	Clofibrate	DOID:127	Choroid Neoplasms	0.0062430274078514
DB06825	Triptorelin Pamoate	DOID:127	Choroid Neoplasms	0.0062067168026326
DB00675	Tamoxifen	DOID:127	Choroid Neoplasms	0.00609537658770151
DB00255	Diethylstilbestrol	DOID:127	Choroid Neoplasms	0.00596649164873395
DB00996	Gabapentin	DOID:127	Choroid Neoplasms	0.00595608608647166
DB00925	Phenoxybenzamine	DOID:127	Choroid Neoplasms	0.00584831991780796
DB06510	muraglitazar	DOID:3382	Liposarcoma	0.00580988944182378
DB01217	Anastrozole	DOID:299	Adenocarcinoma	0.00497339859263438
DB04348	Taurocholic Acid	DOID:1967	Leiomyosarcoma	0.00496216196080854
DB00188	Bortezomib	DOID:4051	Rhabdomyosarcoma, Alveolar	0.00485107434343476
DB00398	Sorafenib	DOID:3382	Liposarcoma	0.00476552068712963
DB12662	naveglitazar	DOID:3382	Liposarcoma	0.00436479731339615
DB05088	tetrathiomolybdate	DOID:2645	Mesothelioma	0.00435883828461345
DB01229	Paclitaxel	DOID:3382	Liposarcoma	0.0043001791713658
DB00531	Cyclophosphamide	DOID:4236	Carcinosarcoma	0.00391262046020677
DB08398	2-amino-1-methyl-6-phenylimidazo(4,5-b)pyridine	DOID:4236	Carcinosarcoma	0.00375393579307501
DB09073	palbociclib	DOID:3382	Liposarcoma	0.00367749019683314
DB04216	Quercetin	DOID:4236	Carcinosarcoma	0.00367553874086365
DB00773	Etoposide	DOID:2994	Neoplasms, Germ Cell and Embryonal	0.00302338368028274
DB00441	gemcitabine	DOID:4552	Carcinoma, Large Cell	0.00300351403569307
DB00445	Epirubicin	DOID:0060060	Lymphoma, Non-Hodgkin	0.00276824610105283
DB00570	Vinblastine	DOID:2994	Neoplasms, Germ Cell and Embryonal	0.0027614748621628
DB00958	Carboplatin	DOID:2994	Neoplasms, Germ Cell and Embryonal	0.00275210197292827
DB01229	Paclitaxel	DOID:2994	Neoplasms, Germ Cell and Embryonal	0.00273489968641125
DB00531	Cyclophosphamide	DOID:4552	Carcinoma, Large Cell	0.00272954363624431
DB00290	Bleomycin	DOID:2994	Neoplasms, Germ Cell and Embryonal	0.00269989047249095
DB00441	gemcitabine	DOID:0060060	Lymphoma, Non-Hodgkin	0.00269660864131968
DB00309	Vindesine	DOID:0060060	Lymphoma, Non-Hodgkin	0.00265920903429304
DB01229	Paclitaxel	DOID:4552	Carcinoma, Large Cell	0.00265051614515674
DB00773	Etoposide	DOID:0060060	Lymphoma, Non-Hodgkin	0.00263209474473833
DB00515	Cisplatin	DOID:2994	Neoplasms, Germ Cell and Embryonal	0.00262867418651277
DB00171	Adenosine Triphosphate	DOID:4552	Carcinoma, Large Cell	0.00262227319651029
DB00635	Prednisone	DOID:0060060	Lymphoma, Non-Hodgkin	0.00258023419960227
DB12445	nitroaspirin	DOID:9206	Barrett Esophagus	0.00257046068077912
DB00252	Phenytoin	DOID:0060060	Lymphoma, Non-Hodgkin	0.00256189877778898
DB13323	Trichloroethylene	DOID:0060060	Lymphoma, Non-Hodgkin	0.00254586553447908
DB00515	Cisplatin	DOID:4552	Carcinoma, Large Cell	0.00254429064481862
DB01030	Topotecan	DOID:0060060	Lymphoma, Non-Hodgkin	0.00251986773265397
DB01041	Thalidomide	DOID:0060060	Lymphoma, Non-Hodgkin	0.00249294489666316
DB00987	Cytarabine	DOID:0060060	Lymphoma, Non-Hodgkin	0.00249089799510535
DB02709	Resveratrol	DOID:0060060	Lymphoma, Non-Hodgkin	0.00244531208874385
DB13424	DDT	DOID:0060060	Lymphoma, Non-Hodgkin	0.0024344428455326
DB00531	Cyclophosphamide	DOID:0060060	Lymphoma, Non-Hodgkin	0.00242263824111463
DB00437	Allopurinol	DOID:0060060	Lymphoma, Non-Hodgkin	0.00238601239347588
DB09110	Mesna	DOID:0060060	Lymphoma, Non-Hodgkin	0.00236509116918729
DB01229	Paclitaxel	DOID:0060060	Lymphoma, Non-Hodgkin	0.00234361074948217
DB01181	Ifosfamide	DOID:2994	Neoplasms, Germ Cell and Embryonal	0.00232769952578579
DB00290	Bleomycin	DOID:0060060	Lymphoma, Non-Hodgkin	0.00230860153639009
DB01008	Busulfan	DOID:0060060	Lymphoma, Non-Hodgkin	0.00230712182593637
DB01143	Amifostine	DOID:0060060	Lymphoma, Non-Hodgkin	0.00226956907159467
DB14085	Cadmium	DOID:0060060	Lymphoma, Non-Hodgkin	0.00224395227313398
DB01181	Ifosfamide	DOID:4552	Carcinoma, Large Cell	0.00224331598423774
DB00444	Teniposide	DOID:0060060	Lymphoma, Non-Hodgkin	0.00224326207823941
DB00361	Vinorelbine	DOID:4552	Carcinoma, Large Cell	0.00221108111769683
DB00431	Hexachlorocyclohexane	DOID:0060060	Lymphoma, Non-Hodgkin	0.0021884089328926
DB00291	Chlorambucil	DOID:0060060	Lymphoma, Non-Hodgkin	0.00217815312614608
DB00136	Calcitriol	DOID:0060060	Lymphoma, Non-Hodgkin	0.00216286068526003
DB00993	Azathioprine	DOID:0060060	Lymphoma, Non-Hodgkin	0.0021527790679777
DB01168	Procarbazine	DOID:0060060	Lymphoma, Non-Hodgkin	0.00212422742007645
DB00650	Leucovorin	DOID:0060060	Lymphoma, Non-Hodgkin	0.00211880489190261
DB09073	palbociclib	DOID:2994	Neoplasms, Germ Cell and Embryonal	0.0021122107124357
DB00624	Testosterone	DOID:0060060	Lymphoma, Non-Hodgkin	0.00204388611268178
DB01136	Carvedilol	DOID:3070	Glioma	0.00199493890947963
DB00563	Methotrexate	DOID:0060060	Lymphoma, Non-Hodgkin	0.00198766947625403
DB01204	Mitoxantrone	DOID:0060060	Lymphoma, Non-Hodgkin	0.0019871892305082
DB04572	Thiotepa	DOID:0060060	Lymphoma, Non-Hodgkin	0.00195195217692654
DB01181	Ifosfamide	DOID:0060060	Lymphoma, Non-Hodgkin	0.0019364105900713
DB00860	Prednisolone	DOID:0060060	Lymphoma, Non-Hodgkin	0.00188286507627375
DB01042	Melphalan	DOID:0060060	Lymphoma, Non-Hodgkin	0.00184895317698194
DB00773	Etoposide	DOID:5485	Sarcoma, Synovial	0.00180936904668835
DB11616	pirarubicin	DOID:5485	Sarcoma, Synovial	0.00164771849238507
DB00428	Streptozocin	DOID:5485	Sarcoma, Synovial	0.00164513100562255
DB00515	Cisplatin	DOID:5485	Sarcoma, Synovial	0.0014146595522487
DB01181	Ifosfamide	DOID:5485	Sarcoma, Synovial	0.00111368489134764
DB00531	Cyclophosphamide	DOID:3308	Carcinoma, Embryonal	0.000802391994038171
DB00570	Vinblastine	DOID:3308	Carcinoma, Embryonal	0.000749939677989836
DB00290	Bleomycin	DOID:3308	Carcinoma, Embryonal	0.00068835528806796
DB06757	Manganese	DOID:3068	Glioblastoma	-0.00077602623820297
DB15334	biochanin A	DOID:3068	Glioblastoma	-0.00104639484634919
DB00143	Glutathione	DOID:11612	Polycystic Ovary Syndrome	-0.00175457806500048
DB01083	Orlistat	DOID:11612	Polycystic Ovary Syndrome	-0.00185735252006483
DB11135	Selenium	DOID:11612	Polycystic Ovary Syndrome	-0.00188155212304034
DB00158	Folic Acid	DOID:11612	Polycystic Ovary Syndrome	-0.00191933849391837
DB00396	Progesterone	DOID:11612	Polycystic Ovary Syndrome	-0.00200372889834602
DB02709	Resveratrol	DOID:11612	Polycystic Ovary Syndrome	-0.00204464238813365
DB00499	Flutamide	DOID:11612	Polycystic Ovary Syndrome	-0.00208317963012719
DB00783	Estradiol	DOID:11612	Polycystic Ovary Syndrome	-0.00208543721764279
DB00977	Ethinyl Estradiol	DOID:11612	Polycystic Ovary Syndrome	-0.00209149385820764
DB00126	Ascorbic Acid	DOID:11612	Polycystic Ovary Syndrome	-0.00213709683188515
DB01593	Zinc	DOID:11612	Polycystic Ovary Syndrome	-0.00218264081499267
DB00331	Metformin	DOID:11612	Polycystic Ovary Syndrome	-0.00226595334574245
DB00641	Simvastatin	DOID:11612	Polycystic Ovary Syndrome	-0.00226666696338299
DB00882	Clomiphene	DOID:11612	Polycystic Ovary Syndrome	-0.00234371438598072
DB00624	Testosterone	DOID:11612	Polycystic Ovary Syndrome	-0.00244606836409891
DB01080	Vigabatrin	DOID:13515	Tuberous Sclerosis	-0.00244945521677553
DB00313	Valproic Acid	DOID:11612	Polycystic Ovary Syndrome	-0.00251444465885201
DB13178	Inositol	DOID:11612	Polycystic Ovary Syndrome	-0.00252861554035824
DB01006	Letrozole	DOID:11612	Polycystic Ovary Syndrome	-0.00259467419277484
DB04539	glyphosate	DOID:11612	Polycystic Ovary Syndrome	-0.00262116447121943
DB04839	Cyproterone Acetate	DOID:11612	Polycystic Ovary Syndrome	-0.00267270827772573
DB00987	Cytarabine	DOID:8864	Leukemia, Monocytic, Acute	-0.00274914486727643
DB02709	Resveratrol	DOID:8864	Leukemia, Monocytic, Acute	-0.00279473077291584
DB00959	Methylprednisolone	DOID:171	Neuroectodermal Tumors	-0.00296503608238133
DB09153	Sodium Chloride	DOID:899	Cervical Intraepithelial Neoplasia	-0.00314508705156871
DB00255	Diethylstilbestrol	DOID:4468	Adenocarcinoma, Clear Cell	-0.00330081985280076
DB00252	Phenytoin	DOID:687	Hepatoblastoma	-0.00376329215496898
DB00661	Verapamil	DOID:687	Hepatoblastoma	-0.00377150990920785
DB00544	Fluorouracil	DOID:687	Hepatoblastoma	-0.00384568126165311
DB00515	Cisplatin	DOID:687	Hepatoblastoma	-0.00408780568287184
DB00104	Octreotide	DOID:169	Neuroendocrine Tumors	-0.0041350703368607
DB00958	Carboplatin	DOID:169	Neuroendocrine Tumors	-0.00422119460827566
DB01229	Paclitaxel	DOID:169	Neuroendocrine Tumors	-0.0042383968953931
DB01393	Bezafibrate	DOID:9119	Leukemia, Myeloid, Acute	-0.00492007936794817
DB00563	Methotrexate	DOID:3371	Chondrosarcoma	-0.00497063800114286
DB06179	darinaparsin	DOID:8543	Hodgkin Disease	-0.00581634938811484
DB08828	HhAntag691	DOID:2513	Carcinoma, Basal Cell	-0.00581861586018331
DB00773	Etoposide	DOID:8584	Burkitt Lymphoma	-0.00597979937371798
DB00635	Prednisone	DOID:8584	Burkitt Lymphoma	-0.00603165991911739
DB01234	Dexamethasone	DOID:8584	Burkitt Lymphoma	-0.0061122658960088
DB00987	Cytarabine	DOID:8584	Burkitt Lymphoma	-0.00612099612342445
DB00531	Cyclophosphamide	DOID:8584	Burkitt Lymphoma	-0.00618925587690025
DB09110	Mesna	DOID:8584	Burkitt Lymphoma	-0.00624680294949362
DB00993	Azathioprine	DOID:2513	Carcinoma, Basal Cell	-0.0062782378105172
DB04365	Arecoline	DOID:2513	Carcinoma, Basal Cell	-0.00629183875662168
DB00987	Cytarabine	DOID:715	Leukemia, T-Cell	-0.00641033551224882
DB00563	Methotrexate	DOID:2513	Carcinoma, Basal Cell	-0.00644334740262456
DB02709	Resveratrol	DOID:715	Leukemia, T-Cell	-0.00645592141835585
DB00531	Cyclophosphamide	DOID:715	Leukemia, T-Cell	-0.00647859526626129
DB00650	Leucovorin	DOID:8584	Burkitt Lymphoma	-0.00649308922633143
DB00780	Phenelzine	DOID:255	Hemangioma	-0.00661968332379384
DB07706	2-hydroxyestradiol	DOID:299	Adenocarcinoma	-0.00662042208672445
DB00563	Methotrexate	DOID:8584	Burkitt Lymphoma	-0.00662422464200688
DB06595	midostaurin	DOID:9119	Leukemia, Myeloid, Acute	-0.00665391603798562
DB01181	Ifosfamide	DOID:8584	Burkitt Lymphoma	-0.00667548352879713
DB00860	Prednisolone	DOID:8584	Burkitt Lymphoma	-0.00672902904283937
DB01042	Melphalan	DOID:8584	Burkitt Lymphoma	-0.00676294094176569
DB00635	Prednisone	DOID:255	Hemangioma	-0.00677369589971613
DB00909	Zonisamide	DOID:9538	Multiple Myeloma	-0.0069079330515778
DB00993	Azathioprine	DOID:255	Hemangioma	-0.00720115103061239
DB00398	Sorafenib	DOID:2645	Mesothelioma	-0.00731654965777531
DB00859	Penicillamine	DOID:2645	Mesothelioma	-0.00732463708151534
DB00530	Erlotinib Hydrochloride	DOID:2645	Mesothelioma	-0.00733714149459544
DB00313	Valproic Acid	DOID:255	Hemangioma	-0.00737842028048044
DB01356	Lithium	DOID:255	Hemangioma	-0.00740134763185521
DB00898	Ethanol	DOID:255	Hemangioma	-0.0074153687409543
DB00441	gemcitabine	DOID:2645	Mesothelioma	-0.00742889328278298
DB00860	Prednisolone	DOID:255	Hemangioma	-0.00747106502267872
DB00773	Etoposide	DOID:2645	Mesothelioma	-0.00749340717927818
DB11135	Selenium	DOID:2645	Mesothelioma	-0.00751709957009097
DB00554	Piroxicam	DOID:2645	Mesothelioma	-0.00759386652048014
DB01041	Thalidomide	DOID:2645	Mesothelioma	-0.00763255702792845
DB11672	Curcumin	DOID:2645	Mesothelioma	-0.00764952858610859
DB11616	pirarubicin	DOID:2645	Mesothelioma	-0.00765505773292421
DB00945	Aspirin	DOID:2645	Mesothelioma	-0.00767889107006972
DB00822	Disulfiram	DOID:2645	Mesothelioma	-0.0076999196477813
DB00977	Ethinyl Estradiol	DOID:2645	Mesothelioma	-0.00772704130510796
DB06287	temsirolimus	DOID:2645	Mesothelioma	-0.00775319160392099
DB00958	Carboplatin	DOID:2645	Mesothelioma	-0.0077646888865949
DB05076	Fenretinide	DOID:2645	Mesothelioma	-0.00776652731880093
DB01229	Paclitaxel	DOID:2645	Mesothelioma	-0.00778189117382735
DB00515	Cisplatin	DOID:2645	Mesothelioma	-0.0078881166730517
DB06824	Trientine	DOID:2645	Mesothelioma	-0.00796946908282462
DB00877	Sirolimus	DOID:2645	Mesothelioma	-0.00798728972959775
DB00293	raltitrexed	DOID:2645	Mesothelioma	-0.00812717048614056
DB00642	Pemetrexed	DOID:2645	Mesothelioma	-0.00816426136565931
DB00399	Zoledronic Acid	DOID:2645	Mesothelioma	-0.00817252062088306
DB00361	Vinorelbine	DOID:2645	Mesothelioma	-0.00822132620066821
DB09054	idelalisib	DOID:0060058	Lymphoma	-0.00830535866446538
DB00938	Salmeterol Xinafoate	DOID:4310	Smooth Muscle Tumor	-0.00839260135415745
DB09054	idelalisib	DOID:1037	Leukemia, Lymphoid	-0.00886072903111637
DB06287	temsirolimus	DOID:13515	Tuberous Sclerosis	-0.0105064036942079
DB00603	Medroxyprogesterone Acetate	DOID:3319	Lymphangioleiomyomatosis	-0.0106891376302853
DB01698	Rutin	DOID:9538	Multiple Myeloma	-0.0107172971685105
DB00877	Sirolimus	DOID:13515	Tuberous Sclerosis	-0.0107405018204455
DB08828	HhAntag691	DOID:2512	Basal Cell Nevus Syndrome	-0.0114340828933145
DB11094	Vitamin D	DOID:2512	Basal Cell Nevus Syndrome	-0.0115834796468822
DB01041	Thalidomide	DOID:5151	Neurofibroma, Plexiform	-0.0119101829155836
DB01700	AICA ribonucleotide	DOID:3068	Glioblastoma	-0.0133664539955226
DB01708	Dehydroepiandrosterone	DOID:299	Adenocarcinoma	-0.0141064554459033
DB01206	Lomustine	DOID:8543	Hodgkin Disease	-0.0145240592995292
DB00445	Epirubicin	DOID:8543	Hodgkin Disease	-0.0145662673103432
DB00441	gemcitabine	DOID:8543	Hodgkin Disease	-0.0146379047705715
DB00309	Vindesine	DOID:8543	Hodgkin Disease	-0.0146753043775191
DB00773	Etoposide	DOID:8543	Hodgkin Disease	-0.0147024186665302
DB00635	Prednisone	DOID:8543	Hodgkin Disease	-0.0147542792121473
DB00252	Phenytoin	DOID:8543	Hodgkin Disease	-0.0147726146324746
DB00987	Cytarabine	DOID:8543	Hodgkin Disease	-0.0148436154165125
DB00428	Streptozocin	DOID:8543	Hodgkin Disease	-0.0148666567086849
DB00531	Cyclophosphamide	DOID:8543	Hodgkin Disease	-0.0149118751698844
DB00570	Vinblastine	DOID:8543	Hodgkin Disease	-0.0149643274858346
DB00290	Bleomycin	DOID:8543	Hodgkin Disease	-0.0150259118754327
DB01008	Busulfan	DOID:8543	Hodgkin Disease	-0.0150273915856035
DB00444	Teniposide	DOID:8543	Hodgkin Disease	-0.0150912513333134
DB00515	Cisplatin	DOID:8543	Hodgkin Disease	-0.0150971281611786
DB00262	Carmustine	DOID:8543	Hodgkin Disease	-0.0151423256449178
DB01168	Procarbazine	DOID:8543	Hodgkin Disease	-0.0152102859915531
DB00650	Leucovorin	DOID:8543	Hodgkin Disease	-0.0152157085196127
DB00888	Mechlorethamine	DOID:8543	Hodgkin Disease	-0.0152997154973732
DB00563	Methotrexate	DOID:8543	Hodgkin Disease	-0.0153468439354706
DB01204	Mitoxantrone	DOID:8543	Hodgkin Disease	-0.015347324180946
DB04572	Thiotepa	DOID:8543	Hodgkin Disease	-0.0153825612348039
DB01181	Ifosfamide	DOID:8543	Hodgkin Disease	-0.0153981028215996
DB00860	Prednisolone	DOID:8543	Hodgkin Disease	-0.0154516483354256
DB01042	Melphalan	DOID:8543	Hodgkin Disease	-0.015485560234562
DB00254	Doxycycline	DOID:0060058	Lymphoma	-0.0156826613600615
DB04655	metoprine	DOID:299	Adenocarcinoma	-0.0167651575251881
DB00947	Fulvestrant	DOID:769	Neuroblastoma	-0.0171085293992098
DB00398	Sorafenib	DOID:9253	Gastrointestinal Stromal Tumors	-0.0173175914285803
DB11663	2-(1H-indazol-4-yl)-6-(4-methanesulfonylpiperazin-1-ylmethyl)-4-morpholin-4-ylthieno(3,2-d)pyrimidine	DOID:9253	Gastrointestinal Stromal Tumors	-0.0175443272868267
DB00675	Tamoxifen	DOID:1192	Nerve Sheath Neoplasms	-0.01936674887707
DB00863	Ranitidine	DOID:9206	Barrett Esophagus	-0.0202085008285159
DB01393	Bezafibrate	DOID:3172	Adenoma	-0.0206363197611356
DB08868	Fingolimod Hydrochloride	DOID:8552	Leukemia, Myelogenous, Chronic, BCR-ABL Positive	-0.0207319209616054
DB14322	Coconut Oil	DOID:3172	Adenoma	-0.0207770702407396
DB00242	Cladribine	DOID:285	Leukemia, Hairy Cell	-0.0219882718387453
DB00928	Azacitidine	DOID:285	Leukemia, Hairy Cell	-0.0220712968590459
DB02375	myricetin	DOID:3068	Glioblastoma	-0.0236957722876016
DB00762	Irinotecan	DOID:171	Neuroectodermal Tumors	-0.0254187613956659
DB00531	Cyclophosphamide	DOID:171	Neuroectodermal Tumors	-0.0255236703511642
DB00958	Carboplatin	DOID:171	Neuroectodermal Tumors	-0.0255854955560412
DB00515	Cisplatin	DOID:171	Neuroectodermal Tumors	-0.0257089233425446
DB00563	Methotrexate	DOID:171	Neuroectodermal Tumors	-0.0259586391163406
DB04572	Thiotepa	DOID:171	Neuroectodermal Tumors	-0.0259943564159081
DB00262	Carmustine	DOID:3192	Neurilemmoma	-0.0260999499615508
DB12948	3,4-dihydroxybenzohydroxamic acid	DOID:0050902	Medulloblastoma	-0.0262185683050201
DB01181	Ifosfamide	DOID:3192	Neurilemmoma	-0.0263557271378027
DB04655	metoprine	DOID:8691	Mycosis Fungoides	-0.0265873209291035
DB01393	Bezafibrate	DOID:1040	Leukemia, Lymphocytic, Chronic, B-Cell	-0.0270024473434624
DB00636	Clofibrate	DOID:3507	Dermatofibrosarcoma	-0.0270438821286213
DB01167	Itraconazole	DOID:9538	Multiple Myeloma	-0.0307969254924147
DB00398	Sorafenib	DOID:0050902	Medulloblastoma	-0.030854345561196
DB00773	Etoposide	DOID:0050902	Medulloblastoma	-0.0310312030830892
DB02546	Vorinostat	DOID:0050902	Medulloblastoma	-0.0310713208057246
DB00853	Temozolomide	DOID:0050902	Medulloblastoma	-0.0311295043709291
DB00987	Cytarabine	DOID:0050902	Medulloblastoma	-0.0311723998331567
DB00531	Cyclophosphamide	DOID:0050902	Medulloblastoma	-0.0312406595872707
DB00783	Estradiol	DOID:0050902	Medulloblastoma	-0.0312587805684862
DB00188	Bortezomib	DOID:0050902	Medulloblastoma	-0.0312842891875046
DB00958	Carboplatin	DOID:0050902	Medulloblastoma	-0.0313024847910547
DB01008	Busulfan	DOID:0050902	Medulloblastoma	-0.0313561760022415
DB00515	Cisplatin	DOID:0050902	Medulloblastoma	-0.0314259125778441
DB00262	Carmustine	DOID:0050902	Medulloblastoma	-0.0314711100612836
DB01168	Procarbazine	DOID:0050902	Medulloblastoma	-0.0315390704080617
DB00650	Leucovorin	DOID:0050902	Medulloblastoma	-0.0315444929359507
DB00563	Methotrexate	DOID:0050902	Medulloblastoma	-0.0316756283518484
DB04572	Thiotepa	DOID:0050902	Medulloblastoma	-0.0317113456508777
DB01042	Melphalan	DOID:0050902	Medulloblastoma	-0.031814344651136
DB00583	Carnitine	DOID:0060060	Lymphoma, Non-Hodgkin	-0.0325488797836632
DB01041	Thalidomide	DOID:4844	Ependymoma	-0.0332153799142049
DB00262	Carmustine	DOID:4844	Ependymoma	-0.0335161370432663
DB01168	Procarbazine	DOID:4844	Ependymoma	-0.0335840973902772
DB00563	Methotrexate	DOID:4844	Ependymoma	-0.0337206553341895
DB01708	Dehydroepiandrosterone	DOID:11612	Polycystic Ovary Syndrome	-0.0342997852954171
DB00904	Ondansetron	DOID:171	Neuroectodermal Tumors	-0.0347193515285211
DB00196	Fluconazole	DOID:3068	Glioblastoma	-0.034853605988386
DB05258	Interferon-alpha	DOID:8552	Leukemia, Myelogenous, Chronic, BCR-ABL Positive	-0.034899227983067
DB00945	Aspirin	DOID:349	Carcinoma, Signet Ring Cell	-0.0352174128764588
DB00501	Cimetidine	DOID:349	Carcinoma, Signet Ring Cell	-0.0353319198965384
DB00302	Tranexamic Acid	DOID:127	Choroid Neoplasms	-0.0368978735378732
DB01234	Dexamethasone	DOID:3355	Fibrosarcoma	-0.0378560952984241
DB12662	naveglitazar	DOID:3355	Fibrosarcoma	-0.0379474946285281
DB00515	Cisplatin	DOID:3355	Fibrosarcoma	-0.0381183382708869
DB00477	Chlorpromazine	DOID:3070	Glioma	-0.0429842648509685
DB01393	Bezafibrate	DOID:11612	Polycystic Ovary Syndrome	-0.0452332521782163
DB00727	Nitroglycerin	DOID:4928	Cholangiocarcinoma	-0.0469439635382539
DB01206	Lomustine	DOID:3181	Oligodendroglioma	-0.0469780386687513
DB12025	triptolide	DOID:9119	Leukemia, Myeloid, Acute	-0.0470344815375162
DB00853	Temozolomide	DOID:3181	Oligodendroglioma	-0.0472546993235465
DB00762	Irinotecan	DOID:3181	Oligodendroglioma	-0.0472609455830534
DB00262	Carmustine	DOID:3181	Oligodendroglioma	-0.0475963050133804
DB01168	Procarbazine	DOID:3181	Oligodendroglioma	-0.0476642653607008
DB04572	Thiotepa	DOID:3181	Oligodendroglioma	-0.0478365406036406
DB11752	bryostatin 1	DOID:1040	Leukemia, Lymphocytic, Chronic, B-Cell	-0.0496488055683439
DB00134	Methionine	DOID:3070	Glioma	-0.0511768971265713
DB00050	cetrorelix	DOID:9538	Multiple Myeloma	-0.0531231380523855
DB15304	Carrageenan	DOID:3355	Fibrosarcoma	-0.0553234758803029
DB12025	triptolide	DOID:9538	Multiple Myeloma	-0.0582823518900916
DB00815	Sodium Dodecyl Sulfate	DOID:299	Adenocarcinoma	-0.0606473910306093
DB11752	bryostatin 1	DOID:0060060	Lymphoma, Non-Hodgkin	-0.0633896559266859
DB00014	Goserelin	DOID:127	Choroid Neoplasms	-0.0641864220740496
DB00422	Methylphenidate	DOID:687	Hepatoblastoma	-0.0692495343196872
DB04630	Aldosterone	DOID:3172	Adenoma	-0.0707664414893926
DB00304	Desogestrel	DOID:11612	Polycystic Ovary Syndrome	-0.0770445661995006
DB06595	midostaurin	DOID:349	Carcinoma, Signet Ring Cell	-0.080141158101121
DB00443	Betamethasone	DOID:255	Hemangioma	-0.085746592080498
DB00421	Spironolactone	DOID:11612	Polycystic Ovary Syndrome	-0.100376243060104
DB04106	fotemustine	DOID:3070	Glioma	-0.123692668954012
DB04106	fotemustine	DOID:3068	Glioblastoma	-0.146269880764887
