# Supplementary material for: DDCM: A Computational Strategy for Drug Repositioning Based on Support-Vector Regression Algorithm
Source: Int J Mol Sci. 2024 May 12;25(10):5267. doi: 10.3390/ijms25105267 (PMC11121335; doi:10.3390/ijms25105267)
Supplement: Supplementary file 1 [file ijms-25-05267-s001.zip › File S4/1_c04.588_CorScore/thyroid medullary carcinoma_score.csv]

DrugBankID	DrugName	DOID	DiseaseName	score
-0.000221139936051502	0.000288755618051012
DB01254	Dasatinib	DOID:8552	Leukemia, Myelogenous, Chronic, BCR-ABL Positive	0.0455615820680988
DB00909	Zonisamide	DOID:9538	Multiple Myeloma	0.0349367161338978
DB02424	geldanamycin	DOID:3068	Glioblastoma	0.0226465665361168
DB03068	pyrimidin-2-one beta-ribofuranoside	DOID:9538	Multiple Myeloma	0.0211315119617083
DB08804	Nandrolone Decanoate	DOID:255	Hemangioma	0.0204907747340755
DB00724	Imiquimod	DOID:8632	Sarcoma, Kaposi	0.0185297431058595
DB00724	Imiquimod	DOID:2513	Carcinoma, Basal Cell	0.0183989848103176
DB00724	Imiquimod	DOID:255	Hemangioma	0.0183567360141707
DB11648	afuresertib	DOID:9538	Multiple Myeloma	0.0168817221797103
DB00947	Fulvestrant	DOID:769	Neuroblastoma	0.0167606507276416
DB11648	afuresertib	DOID:8543	Hodgkin Disease	0.0166223076322985
DB11648	afuresertib	DOID:0060060	Lymphoma, Non-Hodgkin	0.0165764418819785
DB00352	Thioguanine	DOID:1037	Leukemia, Lymphoid	0.0162611649671497
DB12948	3,4-dihydroxybenzohydroxamic acid	DOID:3071	Gliosarcoma	0.0161778672529142
DB00352	Thioguanine	DOID:9119	Leukemia, Myeloid, Acute	0.0160423610905785
DB12948	3,4-dihydroxybenzohydroxamic acid	DOID:3070	Glioma	0.0158688093152612
DB12948	3,4-dihydroxybenzohydroxamic acid	DOID:0050902	Medulloblastoma	0.0154894170940895
DB08901	ponatinib	DOID:9119	Leukemia, Myeloid, Acute	0.0148802916566266
DB01700	AICA ribonucleotide	DOID:3068	Glioblastoma	0.0148329348465941
DB08901	ponatinib	DOID:8552	Leukemia, Myelogenous, Chronic, BCR-ABL Positive	0.0146251009658007
DB01073	fludarabine	DOID:1040	Leukemia, Lymphocytic, Chronic, B-Cell	0.0144636210640574
DB01073	fludarabine	DOID:1037	Leukemia, Lymphoid	0.0143434625547967
DB01073	fludarabine	DOID:9119	Leukemia, Myeloid, Acute	0.0141246586778201
DB00884	Risedronic Acid	DOID:2645	Mesothelioma	0.0140620531371376
DB01373	Calcium	DOID:0060060	Lymphoma, Non-Hodgkin	0.0139737541544058
DB01373	Calcium	DOID:8552	Leukemia, Myelogenous, Chronic, BCR-ABL Positive	0.013838054512286
DB09053	PCI 32765	DOID:1040	Leukemia, Lymphocytic, Chronic, B-Cell	0.0133771359218164
DB09053	PCI 32765	DOID:1037	Leukemia, Lymphoid	0.0132569774121858
DB04942	tamibarotene	DOID:9538	Multiple Myeloma	0.0125481855719795
DB00196	Fluconazole	DOID:3068	Glioblastoma	0.0122995894286716
DB06176	romidepsin	DOID:2671	Carcinoma, Transitional Cell	0.011325551173567
DB11752	bryostatin 1	DOID:1040	Leukemia, Lymphocytic, Chronic, B-Cell	0.0111920116062949
DB01017	Minocycline	DOID:3070	Glioma	0.0108418951709872
DB01017	Minocycline	DOID:139	Papilloma	0.010779838747883
DB12874	quizartinib	DOID:9119	Leukemia, Myeloid, Acute	0.0107555117280853
DB11752	bryostatin 1	DOID:0060060	Lymphoma, Non-Hodgkin	0.0107335581718306
DB06176	romidepsin	DOID:0060061	Lymphoma, T-Cell, Cutaneous	0.0105255959576187
DB00134	Methionine	DOID:3070	Glioma	0.00986097520202397
DB01217	Anastrozole	DOID:299	Adenocarcinoma	0.00984640433483716
DB00681	Amphotericin B	DOID:3068	Glioblastoma	0.00972329799969726
DB01080	Vigabatrin	DOID:13515	Tuberous Sclerosis	0.00961684785045899
DB00904	Ondansetron	DOID:171	Neuroectodermal Tumors	0.00957128714906672
DB00727	Nitroglycerin	DOID:4928	Cholangiocarcinoma	0.00874656519462055
DB04865	Homoharringtonine	DOID:0060058	Lymphoma	0.00621560217823744
DB00338	Omeprazole	DOID:9206	Barrett Esophagus	0.00586097314448028
DB08868	Fingolimod Hydrochloride	DOID:8552	Leukemia, Myelogenous, Chronic, BCR-ABL Positive	0.0057750655844406
DB04258	seocalcitol	DOID:3070	Glioma	0.00570563870033022
DB04348	Taurocholic Acid	DOID:1967	Leiomyosarcoma	0.00568489184484308
DB01357	Mestranol	DOID:3172	Adenoma	0.00524219347595853
DB06809	plerixafor octahydrochloride	DOID:3068	Glioblastoma	0.0048888119418706
DB11467	Thiostrepton	DOID:9538	Multiple Myeloma	0.00486805668468435
DB01033	Mercaptopurine	DOID:1037	Leukemia, Lymphoid	0.00459304844367733
DB11919	O(6)-benzylguanine	DOID:3070	Glioma	0.00450826367658239
DB11890	Cilengitide	DOID:3068	Glioblastoma	0.00450598036886776
DB01033	Mercaptopurine	DOID:9119	Leukemia, Myeloid, Acute	0.00437424456684241
DB04571	Trioxsalen	DOID:8691	Mycosis Fungoides	0.00395037661322936
DB14322	Coconut Oil	DOID:3172	Adenoma	0.00377686794466123
DB06769	Bendamustine Hydrochloride	DOID:1040	Leukemia, Lymphocytic, Chronic, B-Cell	0.0036909616884778
DB06769	Bendamustine Hydrochloride	DOID:1037	Leukemia, Lymphoid	0.00357080317896083
DB15304	Carrageenan	DOID:3355	Fibrosarcoma	0.00350557770229318
DB01100	Pimozide	DOID:299	Adenocarcinoma	0.00329037452918932
DB00446	Chloramphenicol	DOID:9119	Leukemia, Myeloid, Acute	0.00322767712046743
DB04815	Clioquinol	DOID:9119	Leukemia, Myeloid, Acute	0.00304148006388957
DB06179	darinaparsin	DOID:9538	Multiple Myeloma	0.00289964230495296
DB12802	picropodophyllin	DOID:9538	Multiple Myeloma	0.00270002398502475
DB06179	darinaparsin	DOID:8543	Hodgkin Disease	0.00264022775746839
DB04868	4-methyl-N-(3-(4-methylimidazol-1-yl)-5-(trifluoromethyl)phenyl)-3-((4-pyridin-3-ylpyrimidin-2-yl)amino)benzamide	DOID:8552	Leukemia, Myelogenous, Chronic, BCR-ABL Positive	0.00252684329673222
DB06732	beta-Naphthoflavone	DOID:3172	Adenoma	0.00244748977541606
DB01095	Fluvastatin	DOID:9538	Multiple Myeloma	0.00222232693033583
DB01708	Dehydroepiandrosterone	DOID:11612	Polycystic Ovary Syndrome	0.00217840946822998
DB05258	Interferon-alpha	DOID:8552	Leukemia, Myelogenous, Chronic, BCR-ABL Positive	0.00209573312743947
DB01708	Dehydroepiandrosterone	DOID:299	Adenocarcinoma	0.00205932538170825
DB06448	lonafarnib	DOID:9538	Multiple Myeloma	0.00204368639296201
DB13911	Eosine I Bluish	DOID:715	Leukemia, T-Cell	0.00160592010924762
DB00742	Mannitol	DOID:3070	Glioma	0.00136730012446293
DB01698	Rutin	DOID:9538	Multiple Myeloma	0.00110937041311152
DB01394	Colchicine	DOID:9538	Multiple Myeloma	0.000994856732147138
DB12662	naveglitazar	DOID:3355	Fibrosarcoma	0.000787784015833932
DB00541	Vincristine	DOID:1967	Leiomyosarcoma	0.000724905370799584
DB00851	Dacarbazine	DOID:1967	Leiomyosarcoma	0.00070424281417389
DB00541	Vincristine	DOID:5485	Sarcoma, Synovial	0.000699669717566049
DB00428	Streptozocin	DOID:5485	Sarcoma, Synovial	0.000695281004846366
DB00997	Doxorubicin	DOID:1967	Leiomyosarcoma	0.000656450859067599
DB00635	Prednisone	DOID:1967	Leiomyosarcoma	0.00064532291393446
DB00541	Vincristine	DOID:8632	Sarcoma, Kaposi	0.000638761033321584
DB00997	Doxorubicin	DOID:5485	Sarcoma, Synovial	0.000631215205910003
DB00309	Vindesine	DOID:1967	Leiomyosarcoma	0.000630794352568382
DB01390	Sodium Bicarbonate	DOID:139	Papilloma	0.00060723184356179
DB01420	Testosterone Propionate	DOID:11612	Polycystic Ovary Syndrome	0.000598236842140416
DB00997	Doxorubicin	DOID:8632	Sarcoma, Kaposi	0.000570306521988835
DB00495	Zidovudine	DOID:8632	Sarcoma, Kaposi	0.000568465643238065
DB00594	Amiloride	DOID:2671	Carcinoma, Transitional Cell	0.000557660288047241
DB00220	Nelfinavir	DOID:3962	Adenocarcinoma, Follicular	0.000544956856422613
DB00282	Pamidronate	DOID:9538	Multiple Myeloma	0.000544749296750275
DB00773	Etoposide	DOID:1967	Leiomyosarcoma	0.000526277751596833
DB01234	Dexamethasone	DOID:3355	Fibrosarcoma	0.00051142215607844
DB00842	Oxazepam	DOID:3172	Adenoma	0.00050532103043341
DB01582	Sulfamethazine	DOID:3172	Adenoma	0.000504979370905962
DB00773	Etoposide	DOID:5485	Sarcoma, Synovial	0.000501042098663502
DB00959	Methylprednisolone	DOID:1040	Leukemia, Lymphocytic, Chronic, B-Cell	0.000499425768835966
DB00515	Cisplatin	DOID:4552	Carcinoma, Large Cell	0.000494705502187083
DB00570	Vinblastine	DOID:8632	Sarcoma, Kaposi	0.000485575644976839
DB01420	Testosterone Propionate	DOID:299	Adenocarcinoma	0.000479152755894358
DB00515	Cisplatin	DOID:1967	Leiomyosarcoma	0.000471520220236083
DB00780	Phenelzine	DOID:255	Hemangioma	0.000468774204135576
DB00945	Aspirin	DOID:1967	Leiomyosarcoma	0.00046655687899408
DB00806	Pentoxifylline	DOID:1037	Leukemia, Lymphoid	0.000459624163525047
DB00927	Famotidine	DOID:3172	Adenoma	0.000459367713265575
DB00361	Vinorelbine	DOID:4552	Carcinoma, Large Cell	0.000456520583709014
DB00328	Indomethacin	DOID:3355	Fibrosarcoma	0.000455710396952442
DB00842	Oxazepam	DOID:687	Hepatoblastoma	0.000455237050120045
DB00171	Adenosine Triphosphate	DOID:4552	Carcinoma, Large Cell	0.000452414877734703
DB00541	Vincristine	DOID:2671	Carcinoma, Transitional Cell	0.000448684633866021
DB00515	Cisplatin	DOID:5485	Sarcoma, Synovial	0.000446284567229256
DB00997	Doxorubicin	DOID:1618	Fibroadenoma	0.000441371878423053
DB09110	Mesna	DOID:1967	Leiomyosarcoma	0.000440969012513421
DB00997	Doxorubicin	DOID:2513	Carcinoma, Basal Cell	0.000439548226303516
DB08633	O-(Chloroacetylcarbamoyl)fumagillol	DOID:2671	Carcinoma, Transitional Cell	0.000437198257055211
DB01219	Dantrolene	DOID:2671	Carcinoma, Transitional Cell	0.000436043672238124
DB00541	Vincristine	DOID:715	Leukemia, T-Cell	0.000434104818446608
DB01219	Dantrolene	DOID:1040	Leukemia, Lymphocytic, Chronic, B-Cell	0.00043330413405271
DB00563	Methotrexate	DOID:3371	Chondrosarcoma	0.000425254120339975
DB00541	Vincristine	DOID:3181	Oligodendroglioma	0.000403464717024322
DB00541	Vincristine	DOID:3070	Glioma	0.000399204587852226
DB01181	Ifosfamide	DOID:4552	Carcinoma, Large Cell	0.000396751488361131
DB10345	Dust	DOID:139	Papilloma	0.000392775891508074
DB00396	Progesterone	DOID:11612	Polycystic Ovary Syndrome	0.000392558453307963
DB00197	Troglitazone	DOID:3070	Glioma	0.000388004588265351
DB00958	Carboplatin	DOID:1967	Leiomyosarcoma	0.000386932433237703
DB00635	Prednisone	DOID:255	Hemangioma	0.000386171485145832
DB00780	Phenelzine	DOID:3172	Adenoma	0.000385565470747835
DB00563	Methotrexate	DOID:2513	Carcinoma, Basal Cell	0.000384692810631444
DB01169	Arsenic Trioxide	DOID:3355	Fibrosarcoma	0.0003844972450828
DB00541	Vincristine	DOID:5241	Hemangioblastoma	0.000383809167365552
DB00541	Vincristine	DOID:3308	Carcinoma, Embryonal	0.000380619897166507
DB00997	Doxorubicin	DOID:2671	Carcinoma, Transitional Cell	0.000380230122361409
DB00322	Floxuridine	DOID:299	Adenocarcinoma	0.000378845447754101
DB00396	Progesterone	DOID:5119	Ovarian Cysts	0.000378627194697474
DB04216	Quercetin	DOID:3070	Glioma	0.000374498494823934
DB01181	Ifosfamide	DOID:1967	Leiomyosarcoma	0.000373566206524707
DB01229	Paclitaxel	DOID:4552	Carcinoma, Large Cell	0.000372944768942869
DB01006	Letrozole	DOID:11612	Polycystic Ovary Syndrome	0.000370464071124594
DB00635	Prednisone	DOID:2671	Carcinoma, Transitional Cell	0.000369102177407239
DB01701	propylene dichloride	DOID:4928	Cholangiocarcinoma	0.000368708353525511
DB00898	Ethanol	DOID:255	Hemangioma	0.000365775144720555
DB00331	Metformin	DOID:11612	Polycystic Ovary Syndrome	0.000364388558713653
DB13950	Win 55212-2	DOID:3070	Glioma	0.000362484945367587
DB08809	Dichloroacetic Acid	DOID:3172	Adenoma	0.000362228788736125
DB12025	triptolide	DOID:9538	Multiple Myeloma	0.00035951068833226
DB01327	Cefazolin	DOID:2671	Carcinoma, Transitional Cell	0.000357502447356912
DB01006	Letrozole	DOID:5119	Ovarian Cysts	0.000356532812607364
DB12881	indole-3-carbinol	DOID:5119	Ovarian Cysts	0.000356028855627439
DB00309	Vindesine	DOID:2671	Carcinoma, Transitional Cell	0.00035457361593147
DB00783	Estradiol	DOID:11612	Polycystic Ovary Syndrome	0.000350947866770674
DB01356	Lithium	DOID:255	Hemangioma	0.000350721246032721
DB00675	Tamoxifen	DOID:2671	Carcinoma, Transitional Cell	0.00034992387743646
DB01229	Paclitaxel	DOID:1967	Leiomyosarcoma	0.000349759487490804
DB01181	Ifosfamide	DOID:5485	Sarcoma, Synovial	0.000348330553446381
DB00143	Glutathione	DOID:11612	Polycystic Ovary Syndrome	0.000346793155855813
DB00184	Nicotine	DOID:2671	Carcinoma, Transitional Cell	0.000346605979580667
DB00959	Methylprednisolone	DOID:9538	Multiple Myeloma	0.000346252631880457
DB00783	Estradiol	DOID:5119	Ovarian Cysts	0.000337016608213476
DB00412	Rosiglitazone	DOID:11612	Polycystic Ovary Syndrome	0.00033700778015941
DB00197	Troglitazone	DOID:11612	Polycystic Ovary Syndrome	0.000336703016426272
DB00541	Vincristine	DOID:4844	Ependymoma	0.000334511355216422
DB00515	Cisplatin	DOID:3355	Fibrosarcoma	0.000333023636452463
DB00541	Vincristine	DOID:1037	Leukemia, Lymphoid	0.000325786586383465
DB00282	Pamidronate	DOID:4305	Giant Cell Tumor of Bone	0.000325591488049976
DB11119	Sodium Iodide	DOID:3070	Glioma	0.000325410169322055
DB00563	Methotrexate	DOID:2671	Carcinoma, Transitional Cell	0.000325374706948684
DB01234	Dexamethasone	DOID:3070	Glioma	0.000324217957304613
DB01005	Hydroxyurea	DOID:1037	Leukemia, Lymphoid	0.000323772939583273
DB00563	Methotrexate	DOID:1040	Leukemia, Lymphocytic, Chronic, B-Cell	0.000322635168775926
DB00554	Piroxicam	DOID:3172	Adenoma	0.000319840616142182
DB04690	Camptothecin	DOID:3071	Gliosarcoma	0.000317586490690109
DB00541	Vincristine	DOID:769	Neuroblastoma	0.000317148786965067
DB00619	Imatinib Mesylate	DOID:3070	Glioma	0.000317137370218852
DB08809	Dichloroacetic Acid	DOID:139	Papilloma	0.000316831744775676
DB00712	Flurbiprofen	DOID:3172	Adenoma	0.00031570337350459
DB08895	tofacitinib	DOID:3172	Adenoma	0.00031490379191565
DB00763	Methimazole	DOID:3172	Adenoma	0.000314473824776646
DB00252	Phenytoin	DOID:1040	Leukemia, Lymphocytic, Chronic, B-Cell	0.000312442983239709
DB00290	Bleomycin	DOID:8632	Sarcoma, Kaposi	0.000308206053959177
DB01234	Dexamethasone	DOID:3172	Adenoma	0.000307558577873541
DB00624	Testosterone	DOID:11612	Polycystic Ovary Syndrome	0.00030665251074244
DB00197	Troglitazone	DOID:769	Neuroblastoma	0.000305948787310468
DB01169	Arsenic Trioxide	DOID:8864	Leukemia, Monocytic, Acute	0.000304631731635947
DB12072	orantinib	DOID:3070	Glioma	0.000301889811389872
DB00853	Temozolomide	DOID:3071	Gliosarcoma	0.000301511817779127
DB00675	Tamoxifen	DOID:3070	Glioma	0.000300443831331405
DB00183	Pentagastrin	DOID:299	Adenocarcinoma	0.000298569331737026
DB00851	Dacarbazine	DOID:769	Neuroblastoma	0.000296486230204369
DB00570	Vinblastine	DOID:2671	Carcinoma, Transitional Cell	0.000295499245312109
DB00262	Carmustine	DOID:3071	Gliosarcoma	0.00029417945446994
DB04572	Thiotepa	DOID:2671	Carcinoma, Transitional Cell	0.000292876876984067
DB00541	Vincristine	DOID:9538	Multiple Myeloma	0.0002927719590555
DB01065	Melatonin	DOID:3172	Adenoma	0.000290695503524869
DB00698	Nitrofurantoin	DOID:2671	Carcinoma, Transitional Cell	0.000289387564392425
DB00945	Aspirin	DOID:349	Carcinoma, Signet Ring Cell	0.000287515636898634
DB00898	Ethanol	DOID:3172	Adenoma	0.000282566411283298
DB00328	Indomethacin	DOID:350	Dermatofibrosarcoma	0.000282432812725082
DB13182	daidzein	DOID:299	Adenocarcinoma	0.000277638013609778
DB00563	Methotrexate	DOID:3070	Glioma	0.000275894660614479
DB00396	Progesterone	DOID:299	Adenocarcinoma	0.000273474367086885
DB04930	Permethrin	DOID:3172	Adenoma	0.000273365014583611
DB00544	Fluorouracil	DOID:3070	Glioma	0.000271608490287152
DB00755	Tretinoin	DOID:3308	Carcinoma, Embryonal	0.000268645532966767
DB00328	Indomethacin	DOID:3070	Glioma	0.000268506198414204
DB00530	Erlotinib Hydrochloride	DOID:3070	Glioma	0.000267954178742231
DB00526	Oxaliplatin	DOID:299	Adenocarcinoma	0.000266814460301496
DB00563	Methotrexate	DOID:5241	Hemangioblastoma	0.000260499240615415
DB00982	Isotretinoin	DOID:769	Neuroblastoma	0.000260043069165467
DB02656	2-(4-morpholinyl)-8-phenyl-4H-1-benzopyran-4-one	DOID:3070	Glioma	0.000257582362729076
DB00997	Doxorubicin	DOID:1037	Leukemia, Lymphoid	0.000257332074768719
DB00293	raltitrexed	DOID:2645	Mesothelioma	0.000253979587176907
DB09073	palbociclib	DOID:2994	Neoplasms, Germ Cell and Embryonal	0.000253476997452679
DB00293	raltitrexed	DOID:299	Adenocarcinoma	0.000252611096546979
DB00328	Indomethacin	DOID:3172	Adenoma	0.000251846818756425
DB01204	Mitoxantrone	DOID:2671	Carcinoma, Transitional Cell	0.000249846738522992
DB01483	Barbital	DOID:2671	Carcinoma, Transitional Cell	0.00024928603024213
DB00997	Doxorubicin	DOID:769	Neuroblastoma	0.000248694275425372
DB04572	Thiotepa	DOID:3181	Oligodendroglioma	0.000247656959978499
DB00959	Methylprednisolone	DOID:171	Neuroectodermal Tumors	0.000247587719127446
DB01204	Mitoxantrone	DOID:1040	Leukemia, Lymphocytic, Chronic, B-Cell	0.00024710720020435
DB06287	temsirolimus	DOID:2645	Mesothelioma	0.000247088902804311
DB00635	Prednisone	DOID:1037	Leukemia, Lymphoid	0.000246204129534328
DB00441	gemcitabine	DOID:4552	Carcinoma, Large Cell	0.000244228243916096
DB01169	Arsenic Trioxide	DOID:1040	Leukemia, Lymphocytic, Chronic, B-Cell	0.000244033554120033
DB00428	Streptozocin	DOID:4235	Sarcoma	0.000243876190647558
DB04572	Thiotepa	DOID:3070	Glioma	0.00024339683082117
DB00925	Phenoxybenzamine	DOID:1040	Leukemia, Lymphocytic, Chronic, B-Cell	0.000241361957123405
DB04630	Aldosterone	DOID:3172	Adenoma	0.000240534542537114
DB00277	Theophylline	DOID:1040	Leukemia, Lymphocytic, Chronic, B-Cell	0.000238939219978391
DB00675	Tamoxifen	DOID:5119	Ovarian Cysts	0.000235211000748387
DB12445	nitroaspirin	DOID:9206	Barrett Esophagus	0.000234844637963167
DB00783	Estradiol	DOID:3247	Rhabdomyosarcoma	0.00023259459347666
DB04216	Quercetin	DOID:4236	Carcinosarcoma	0.000232579986258336
DB01169	Arsenic Trioxide	DOID:715	Leukemia, T-Cell	0.00023219327692467
DB00853	Temozolomide	DOID:8632	Sarcoma, Kaposi	0.000232010325719152
DB00783	Estradiol	DOID:299	Adenocarcinoma	0.000231863780292691
DB00445	Epirubicin	DOID:4235	Sarcoma	0.00022998421167661
DB00541	Vincristine	DOID:3247	Rhabdomyosarcoma	0.000229549742161357
DB00541	Vincristine	DOID:299	Adenocarcinoma	0.000228818929280923
DB00851	Dacarbazine	DOID:4235	Sarcoma	0.000227602346449336
DB00570	Vinblastine	DOID:3308	Carcinoma, Embryonal	0.000227434508620812
DB01005	Hydroxyurea	DOID:299	Adenocarcinoma	0.000226805282533799
DB01174	Phenobarbital	DOID:2671	Carcinoma, Transitional Cell	0.000225973384295947
DB00586	Diclofenac	DOID:769	Neuroblastoma	0.000225457111060674
DB00437	Allopurinol	DOID:2671	Carcinoma, Transitional Cell	0.000225123385440424
DB00428	Streptozocin	DOID:299	Adenocarcinoma	0.000224430216815037
DB00997	Doxorubicin	DOID:9538	Multiple Myeloma	0.000224317447371698
DB00309	Vindesine	DOID:769	Neuroblastoma	0.000223037768785601
DB00688	Mycophenolic Acid	DOID:707	Lymphoma, B-Cell	0.000221576764627835
DB00951	Isoniazid	DOID:299	Adenocarcinoma	0.000221539839225544
DB14513	Magnesium	DOID:3172	Adenoma	0.000219273825567052
DB01234	Dexamethasone	DOID:9538	Multiple Myeloma	0.000217785328475912
DB12662	naveglitazar	DOID:3382	Liposarcoma	0.000213985927232125
DB00635	Prednisone	DOID:9538	Multiple Myeloma	0.000213189502191042
DB00501	Cimetidine	DOID:349	Carcinoma, Signet Ring Cell	0.000212287277768981
DB00563	Methotrexate	DOID:4844	Ependymoma	0.000211201428018865
DB14001	alpha-Tocopherol	DOID:3070	Glioma	0.000210366016929226
DB00851	Dacarbazine	DOID:3247	Rhabdomyosarcoma	0.000208887185856294
DB00851	Dacarbazine	DOID:299	Adenocarcinoma	0.000208156372501795
DB11091	Hydrogen Peroxide	DOID:139	Papilloma	0.000205831354770787
DB00544	Fluorouracil	DOID:687	Hepatoblastoma	0.000204865130586791
DB00563	Methotrexate	DOID:1037	Leukemia, Lymphoid	0.000202476659279167
DB00396	Progesterone	DOID:127	Choroid Neoplasms	0.000202114985958763
DB00773	Etoposide	DOID:3070	Glioma	0.000200576968758499
DB00252	Phenytoin	DOID:687	Hepatoblastoma	0.00019895911573184
DB00309	Vindesine	DOID:9538	Multiple Myeloma	0.000198660941030577
DB01169	Arsenic Trioxide	DOID:3070	Glioma	0.000197293046179965
DB00515	Cisplatin	DOID:2671	Carcinoma, Transitional Cell	0.000195299483475271
DB00541	Vincristine	DOID:171	Neuroectodermal Tumors	0.000194107046165266
DB00675	Tamoxifen	DOID:9538	Multiple Myeloma	0.000194011202438755
DB11672	Curcumin	DOID:3172	Adenoma	0.000191844231032885
DB00945	Aspirin	DOID:2671	Carcinoma, Transitional Cell	0.000190336142223719
DB03496	alvocidib	DOID:1040	Leukemia, Lymphocytic, Chronic, B-Cell	0.000189671101234108
DB00227	Lovastatin	DOID:4235	Sarcoma	0.000187612045014358
DB00624	Testosterone	DOID:299	Adenocarcinoma	0.000187568424673463
DB00336	Nitrofurazone	DOID:4440	Seminoma	0.000186452482673544
DB00252	Phenytoin	DOID:769	Neuroblastoma	0.000183646674351196
DB04930	Permethrin	DOID:9538	Multiple Myeloma	0.000183591765538811
DB12298	5-hydroxymethylfurfural	DOID:139	Papilloma	0.000183077120102627
DB00641	Simvastatin	DOID:3070	Glioma	0.000181865077924143
DB00755	Tretinoin	DOID:9538	Multiple Myeloma	0.00018079759446274
DB00541	Vincristine	DOID:707	Lymphoma, B-Cell	0.00018042438276586
DB00997	Doxorubicin	DOID:4235	Sarcoma	0.000179810392102881
DB11616	pirarubicin	DOID:5485	Sarcoma, Synovial	0.000178284638560484
DB12025	triptolide	DOID:9119	Leukemia, Myeloid, Acute	0.000173721438997383
DB01041	Thalidomide	DOID:8632	Sarcoma, Kaposi	0.000171630775923388
DB04572	Thiotepa	DOID:1037	Leukemia, Lymphoid	0.000169978829210522
DB00499	Flutamide	DOID:11612	Polycystic Ovary Syndrome	0.000169844226920652
DB00563	Methotrexate	DOID:9538	Multiple Myeloma	0.000169462032054896
DB00554	Piroxicam	DOID:2645	Mesothelioma	0.000167482827821281
DB00970	Dactinomycin	DOID:1967	Leiomyosarcoma	0.000166572842167118
DB09110	Mesna	DOID:2671	Carcinoma, Transitional Cell	0.00016474827575877
DB00136	Calcitriol	DOID:3070	Glioma	0.000163883233547519
DB00997	Doxorubicin	DOID:2645	Mesothelioma	0.00016173290845975
DB04572	Thiotepa	DOID:769	Neuroblastoma	0.000161341029748825
DB00997	Doxorubicin	DOID:3247	Rhabdomyosarcoma	0.000161095230875236
DB00763	Methimazole	DOID:299	Adenocarcinoma	0.000160747545627089
DB00783	Estradiol	DOID:127	Choroid Neoplasms	0.000160504399307122
DB00997	Doxorubicin	DOID:299	Adenocarcinoma	0.000160364417685938
DB01174	Phenobarbital	DOID:3172	Adenoma	0.000159833958644135
DB00252	Phenytoin	DOID:9538	Multiple Myeloma	0.000159269846494698
DB00309	Vindesine	DOID:4235	Sarcoma	0.000154153885302239
DB00126	Ascorbic Acid	DOID:3070	Glioma	0.000153895115819287
DB00541	Vincristine	DOID:8584	Burkitt Lymphoma	0.000153324597710531
DB00188	Bortezomib	DOID:2671	Carcinoma, Transitional Cell	0.000151813620670378
DB01115	Nifedipine	DOID:127	Choroid Neoplasms	0.000150931404484051
DB04839	Cyproterone Acetate	DOID:11612	Polycystic Ovary Syndrome	0.000150045313503573
DB00635	Prednisone	DOID:299	Adenocarcinoma	0.000149236472787723
DB00619	Imatinib Mesylate	DOID:2645	Mesothelioma	0.000148120202689812
DB00515	Cisplatin	DOID:3070	Glioma	0.000145819437223888
DB00242	Cladribine	DOID:1040	Leukemia, Lymphocytic, Chronic, B-Cell	0.000145538392901629
DB03843	Formaldehyde	DOID:1967	Leiomyosarcoma	0.000142301295085829
DB00993	Azathioprine	DOID:2513	Carcinoma, Basal Cell	0.000141396308667802
DB01151	Desipramine	DOID:299	Adenocarcinoma	0.000138486249857878
DB01483	Barbital	DOID:139	Papilloma	0.000137749560752271
DB01065	Melatonin	DOID:299	Adenocarcinoma	0.000136969224607126
DB04572	Thiotepa	DOID:9538	Multiple Myeloma	0.000136964201931628
DB02994	Cacodylic Acid	DOID:2671	Carcinoma, Transitional Cell	0.000135301323044041
DB00309	Vindesine	DOID:299	Adenocarcinoma	0.000134707911176841
DB00570	Vinblastine	DOID:2994	Neoplasms, Germ Cell and Embryonal	0.000132850186229856
DB00641	Simvastatin	DOID:11612	Polycystic Ovary Syndrome	0.000130563505743559
DB00675	Tamoxifen	DOID:299	Adenocarcinoma	0.000130058172915754
DB00531	Cyclophosphamide	DOID:4552	Carcinoma, Large Cell	0.000130012596204238
DB04824	Phenolphthalein	DOID:0060058	Lymphoma	0.000129802860472956
DB00537	Ciprofloxacin	DOID:2671	Carcinoma, Transitional Cell	0.000129194119795368
DB00162	Vitamin A	DOID:9538	Multiple Myeloma	0.000127597450405554
DB01204	Mitoxantrone	DOID:1037	Leukemia, Lymphoid	0.000126948690722468
DB00541	Vincristine	DOID:3069	Astrocytoma	0.000126161620228577
DB00563	Methotrexate	DOID:4235	Sarcoma	0.000124954976600895
DB07352	Apigenin	DOID:3070	Glioma	0.00012429171104908
DB00945	Aspirin	DOID:3172	Adenoma	0.000124196716544817
DB01169	Arsenic Trioxide	DOID:1037	Leukemia, Lymphoid	0.000123875044784256
DB00544	Fluorouracil	DOID:4235	Sarcoma	0.000120668806234931
DB01065	Melatonin	DOID:4928	Cholangiocarcinoma	0.000119350818561043
DB00277	Theophylline	DOID:1037	Leukemia, Lymphoid	0.000118780710049311
DB00773	Etoposide	DOID:769	Neuroblastoma	0.000118521167833369
DB14085	Cadmium	DOID:2671	Carcinoma, Transitional Cell	0.000117967642653678
DB00755	Tretinoin	DOID:3247	Rhabdomyosarcoma	0.00011757537814236
DB00313	Valproic Acid	DOID:1618	Fibroadenoma	0.000116639183768892
DB01169	Arsenic Trioxide	DOID:769	Neuroblastoma	0.000115237245263717
DB00995	Auranofin	DOID:3172	Adenoma	0.000114527911470015
DB00997	Doxorubicin	DOID:707	Lymphoma, B-Cell	0.000111969871586321
DB00302	Tranexamic Acid	DOID:127	Choroid Neoplasms	0.000110880990841528
DB00958	Carboplatin	DOID:2671	Carcinoma, Transitional Cell	0.000110711696450689
DB01174	Phenobarbital	DOID:687	Hepatoblastoma	0.000109749978207869
DB01393	Bezafibrate	DOID:1040	Leukemia, Lymphocytic, Chronic, B-Cell	0.000109389624073337
DB00541	Vincristine	DOID:9119	Leukemia, Myeloid, Acute	0.000106982709633358
DB02546	Vorinostat	DOID:299	Adenocarcinoma	0.000106853181121886
DB00531	Cyclophosphamide	DOID:1967	Leiomyosarcoma	0.000106827314471287
DB00563	Methotrexate	DOID:3247	Rhabdomyosarcoma	0.000106239815352378
DB04960	tipifarnib	DOID:9538	Multiple Myeloma	0.000105728153189295
DB00795	Sulfasalazine	DOID:2671	Carcinoma, Transitional Cell	0.000105596989747631
DB00563	Methotrexate	DOID:299	Adenocarcinoma	0.000105509002194388
DB01005	Hydroxyurea	DOID:9119	Leukemia, Myeloid, Acute	0.000104969062735023
DB00007	Leuprolide	DOID:299	Adenocarcinoma	0.00010440523863406
DB01645	Genistein	DOID:299	Adenocarcinoma	0.000104310362756683
DB00126	Ascorbic Acid	DOID:11612	Polycystic Ovary Syndrome	0.000102593543810787
DB00188	Bortezomib	DOID:3070	Glioma	0.000102333574570652
DB00437	Allopurinol	DOID:1037	Leukemia, Lymphoid	0.000102225337644563
DB11672	Curcumin	DOID:9538	Multiple Myeloma	0.000102070981885944
DB00544	Fluorouracil	DOID:299	Adenocarcinoma	0.000101222831860843
DB00635	Prednisone	DOID:707	Lymphoma, B-Cell	0.000100841926565982
DB00993	Azathioprine	DOID:255	Hemangioma	9.9147512703652e-05
DB00530	Erlotinib Hydrochloride	DOID:2645	Mesothelioma	9.89370112691465e-05
DB00328	Indomethacin	DOID:299	Adenocarcinoma	9.81205396346227e-05
DB00530	Erlotinib Hydrochloride	DOID:299	Adenocarcinoma	9.75685205370788e-05
DB01181	Ifosfamide	DOID:2671	Carcinoma, Transitional Cell	9.73454698105233e-05
DB00197	Troglitazone	DOID:9119	Leukemia, Myeloid, Acute	9.57827102167916e-05
DB01248	Docetaxel	DOID:1967	Leiomyosarcoma	9.52274124987615e-05
DB00773	Etoposide	DOID:9538	Multiple Myeloma	9.414433984098e-05
DB02546	Vorinostat	DOID:3246	Rhabdomyosarcoma, Embryonal	9.27006575088548e-05
DB00126	Ascorbic Acid	DOID:139	Papilloma	9.1838692554331e-05
DB01169	Arsenic Trioxide	DOID:9538	Multiple Myeloma	9.0860417089029e-05
DB00136	Calcitriol	DOID:1037	Leukemia, Lymphoid	9.04652320430085e-05
DB00531	Cyclophosphamide	DOID:3071	Gliosarcoma	9.01844692755291e-05
DB00563	Methotrexate	DOID:4928	Cholangiocarcinoma	8.78905959522399e-05
DB00773	Etoposide	DOID:2994	Neoplasms, Germ Cell and Embryonal	8.74079559995697e-05
DB00959	Methylprednisolone	DOID:8543	Hodgkin Disease	8.68380843035152e-05
DB00997	Doxorubicin	DOID:8584	Burkitt Lymphoma	8.48700863078375e-05
DB00720	Clodronic Acid	DOID:9538	Multiple Myeloma	8.21044889338382e-05
DB00993	Azathioprine	DOID:2671	Carcinoma, Transitional Cell	8.20782045329601e-05
DB00126	Ascorbic Acid	DOID:1037	Leukemia, Lymphoid	8.04771140529856e-05
DB00515	Cisplatin	DOID:687	Hepatoblastoma	7.90760776611951e-05
DB01234	Dexamethasone	DOID:8584	Burkitt Lymphoma	7.83379670518955e-05
DB00570	Vinblastine	DOID:3247	Rhabdomyosarcoma	7.63643538126143e-05
DB09073	palbociclib	DOID:9119	Leukemia, Myeloid, Acute	7.44241322468705e-05
DB00635	Prednisone	DOID:8584	Burkitt Lymphoma	7.37421411893543e-05
DB01229	Paclitaxel	DOID:2671	Carcinoma, Transitional Cell	7.35387505419191e-05
DB00313	Valproic Acid	DOID:255	Hemangioma	7.25667359398893e-05
DB00515	Cisplatin	DOID:1037	Leukemia, Lymphoid	7.24014357506861e-05
DB00563	Methotrexate	DOID:171	Neuroectodermal Tumors	7.07971193232024e-05
DB08398	2-amino-1-methyl-6-phenylimidazo(4,5-b)pyridine	DOID:8719	Carcinoma in Situ	6.96062992686383e-05
DB03496	alvocidib	DOID:1037	Leukemia, Lymphoid	6.95125913982861e-05
DB02994	Cacodylic Acid	DOID:3172	Adenoma	6.91618975278982e-05
DB07232	veliparib	DOID:299	Adenocarcinoma	6.79547848205517e-05
DB00515	Cisplatin	DOID:769	Neuroblastoma	6.37636365756486e-05
DB00958	Carboplatin	DOID:3070	Glioma	6.12316505177188e-05
DB00675	Tamoxifen	DOID:127	Choroid Neoplasms	5.86987919155299e-05
DB02546	Vorinostat	DOID:707	Lymphoma, B-Cell	5.8458635086662e-05
DB11672	Curcumin	DOID:4235	Sarcoma	5.75639259365609e-05
DB00136	Calcitriol	DOID:9538	Multiple Myeloma	5.7450604469684e-05
DB00563	Methotrexate	DOID:707	Lymphoma, B-Cell	5.71144560392597e-05
DB06774	Capsaicin	DOID:139	Papilloma	5.51458525326073e-05
DB00220	Nelfinavir	DOID:3382	Liposarcoma	5.42091798038943e-05
DB04365	Arecoline	DOID:2513	Carcinoma, Basal Cell	5.13539450903441e-05
DB00499	Flutamide	DOID:299	Adenocarcinoma	5.07601406842536e-05
DB00290	Bleomycin	DOID:3308	Carcinoma, Embryonal	5.00649176082565e-05
DB00773	Etoposide	DOID:4235	Sarcoma	4.96372843399048e-05
DB08828	HhAntag691	DOID:2513	Carcinoma, Basal Cell	4.6444237352867e-05
DB01393	Bezafibrate	DOID:3172	Adenoma	4.59897365194536e-05
DB04786	Suramin	DOID:9538	Multiple Myeloma	4.50365552530926e-05
DB00959	Methylprednisolone	DOID:0060060	Lymphoma, Non-Hodgkin	4.09723343224041e-05
DB01592	Iron	DOID:139	Papilloma	4.04522773291568e-05
DB11672	Curcumin	DOID:2645	Mesothelioma	3.94864426740146e-05
DB00515	Cisplatin	DOID:9538	Multiple Myeloma	3.93868087429092e-05
DB00997	Doxorubicin	DOID:9119	Leukemia, Myeloid, Acute	3.85281984116312e-05
DB04572	Thiotepa	DOID:171	Neuroectodermal Tumors	3.82992892548903e-05
DB00541	Vincristine	DOID:3347	Neoplasms, Bone Tissue	3.72462102655466e-05
DB00541	Vincristine	DOID:8543	Hodgkin Disease	3.33574112249832e-05
DB09110	Mesna	DOID:769	Neuroblastoma	3.32124286915322e-05
DB00007	Leuprolide	DOID:127	Choroid Neoplasms	3.30458576873479e-05
DB01645	Genistein	DOID:127	Choroid Neoplasms	3.29509814342718e-05
DB00515	Cisplatin	DOID:2994	Neoplasms, Germ Cell and Embryonal	3.26504244811684e-05
DB01234	Dexamethasone	DOID:9119	Leukemia, Myeloid, Acute	3.19960790784177e-05
DB00773	Etoposide	DOID:2645	Mesothelioma	3.15598011139958e-05
DB00773	Etoposide	DOID:3247	Rhabdomyosarcoma	3.09221234664211e-05
DB01204	Mitoxantrone	DOID:3247	Rhabdomyosarcoma	3.07118470088416e-05
DB00773	Etoposide	DOID:299	Adenocarcinoma	3.01913104354409e-05
DB00563	Methotrexate	DOID:8584	Burkitt Lymphoma	3.00146709526225e-05
DB01041	Thalidomide	DOID:5151	Neurofibroma, Plexiform	3.00096953076154e-05
DB00428	Streptozocin	DOID:8543	Hodgkin Disease	2.89686986462986e-05
DB00635	Prednisone	DOID:9119	Leukemia, Myeloid, Acute	2.74002530009373e-05
DB00541	Vincristine	DOID:4359	Melanoma, Amelanotic	2.699067686704e-05
DB01169	Arsenic Trioxide	DOID:299	Adenocarcinoma	2.69073878426959e-05
DB00655	Estrone	DOID:299	Adenocarcinoma	2.55965155180068e-05
DB00242	Cladribine	DOID:1037	Leukemia, Lymphoid	2.53798833362581e-05
DB01229	Paclitaxel	DOID:3070	Glioma	2.40587043158499e-05
DB02994	Cacodylic Acid	DOID:139	Papilloma	2.37648537661791e-05
DB00783	Estradiol	DOID:0050902	Medulloblastoma	2.28572174964811e-05
DB00188	Bortezomib	DOID:769	Neuroblastoma	2.02777737427781e-05
DB00541	Vincristine	DOID:0050902	Medulloblastoma	1.98123667476133e-05
DB01181	Ifosfamide	DOID:3192	Neurilemmoma	1.84106572244943e-05
DB00977	Ethinyl Estradiol	DOID:11612	Polycystic Ovary Syndrome	1.63451028416259e-05
DB00201	Caffeine	DOID:2671	Carcinoma, Transitional Cell	1.58734252488643e-05
DB00445	Epirubicin	DOID:8543	Hodgkin Disease	1.50767192228238e-05
DB00851	Dacarbazine	DOID:8543	Hodgkin Disease	1.26948544647295e-05
DB01393	Bezafibrate	DOID:11612	Polycystic Ovary Syndrome	1.13475441540786e-05
DB06774	Capsaicin	DOID:9538	Multiple Myeloma	1.07696471718108e-05
DB04690	Camptothecin	DOID:3070	Glioma	8.52855321850724e-06
DB00104	Octreotide	DOID:3172	Adenoma	8.20171461621359e-06
DB00851	Dacarbazine	DOID:4359	Melanoma, Amelanotic	6.3281199289286e-06
DB01174	Phenobarbital	DOID:299	Adenocarcinoma	6.10767975947694e-06
DB00772	Malathion	DOID:0060060	Lymphoma, Non-Hodgkin	3.45263464882143e-06
DB00197	Troglitazone	DOID:3382	Liposarcoma	1.41069868139857e-06
DB00755	Tretinoin	DOID:9206	Barrett Esophagus	-5.68118804249748e-07
DB00853	Temozolomide	DOID:3181	Oligodendroglioma	-3.28599076529409e-06
DB00188	Bortezomib	DOID:9538	Multiple Myeloma	-4.09905429313214e-06
DB00755	Tretinoin	DOID:9119	Leukemia, Myeloid, Acute	-4.9916547886489e-06
DB00515	Cisplatin	DOID:4235	Sarcoma	-5.12024683499342e-06
DB00795	Sulfasalazine	DOID:139	Papilloma	-5.93947959351334e-06
DB00928	Azacitidine	DOID:9538	Multiple Myeloma	-6.95214305815236e-06
DB09096	Benzoyl Peroxide	DOID:139	Papilloma	-7.05291206307054e-06
DB00943	Zalcitabine	DOID:0060058	Lymphoma	-7.28151915543792e-06
DB00853	Temozolomide	DOID:3070	Glioma	-7.54611975065019e-06
DB00262	Carmustine	DOID:3181	Oligodendroglioma	-1.06183534754048e-05
DB01174	Phenobarbital	DOID:4928	Cholangiocarcinoma	-1.15107268699169e-05
DB00541	Vincristine	DOID:0060060	Lymphoma, Non-Hodgkin	-1.25083388582684e-05
DB00262	Carmustine	DOID:3070	Glioma	-1.48784826927975e-05
DB00563	Methotrexate	DOID:9119	Leukemia, Myeloid, Acute	-1.63272173195053e-05
DB00773	Etoposide	DOID:707	Lymphoma, B-Cell	-1.82032357410037e-05
DB06287	temsirolimus	DOID:13515	Tuberous Sclerosis	-1.90005195031254e-05
DB09073	palbociclib	DOID:3382	Liposarcoma	-1.99478792397837e-05
DB01380	Cortisone	DOID:299	Adenocarcinoma	-2.01978543779283e-05
DB06287	temsirolimus	DOID:3068	Glioblastoma	-2.05552270185197e-05
DB06755	beta Carotene	DOID:3070	Glioma	-2.06825639679489e-05
DB00958	Carboplatin	DOID:769	Neuroblastoma	-2.08241503623355e-05
DB01041	Thalidomide	DOID:1040	Leukemia, Lymphocytic, Chronic, B-Cell	-2.11851620031392e-05
DB00636	Clofibrate	DOID:3507	Dermatofibrosarcoma	-2.19190547330597e-05
DB00515	Cisplatin	DOID:2645	Mesothelioma	-2.31977302485301e-05
DB00328	Indomethacin	DOID:9119	Leukemia, Myeloid, Acute	-2.37156797837915e-05
DB00515	Cisplatin	DOID:3247	Rhabdomyosarcoma	-2.3835407906985e-05
DB00853	Temozolomide	DOID:3172	Adenoma	-2.42054991592958e-05
DB00515	Cisplatin	DOID:299	Adenocarcinoma	-2.45662210174572e-05
DB00291	Chlorambucil	DOID:2671	Carcinoma, Transitional Cell	-2.55953832382353e-05
DB00945	Aspirin	DOID:2645	Mesothelioma	-2.81610718540207e-05
DB00291	Chlorambucil	DOID:1040	Leukemia, Lymphocytic, Chronic, B-Cell	-2.83349214884868e-05
DB01436	alfacalcidol	DOID:299	Adenocarcinoma	-2.88013981805382e-05
DB00945	Aspirin	DOID:299	Adenocarcinoma	-2.95295623549399e-05
DB00445	Epirubicin	DOID:0060060	Lymphoma, Non-Hodgkin	-3.07890305260286e-05
DB00997	Doxorubicin	DOID:3347	Neoplasms, Bone Tissue	-3.12083010523259e-05
DB00605	Sulindac	DOID:3172	Adenoma	-3.13320863441205e-05
DB00773	Etoposide	DOID:4440	Seminoma	-3.17312593534339e-05
DB00357	Aminoglutethimide	DOID:299	Adenocarcinoma	-3.21445154803082e-05
DB00851	Dacarbazine	DOID:0060060	Lymphoma, Non-Hodgkin	-3.31708955743351e-05
DB11672	Curcumin	DOID:127	Choroid Neoplasms	-3.32414289130603e-05
DB01181	Ifosfamide	DOID:769	Neuroblastoma	-3.41903771201849e-05
DB00997	Doxorubicin	DOID:8543	Hodgkin Disease	-3.50971001119852e-05
DB09110	Mesna	DOID:4235	Sarcoma	-3.56714547758977e-05
DB00641	Simvastatin	DOID:707	Lymphoma, B-Cell	-3.69151268888859e-05
DB00181	Baclofen	DOID:2671	Carcinoma, Transitional Cell	-3.84977525582911e-05
DB00564	Carbamazepine	DOID:1040	Leukemia, Lymphocytic, Chronic, B-Cell	-3.93170000152757e-05
DB01206	Lomustine	DOID:3181	Oligodendroglioma	-4.14155367985661e-05
DB00959	Methylprednisolone	DOID:0060058	Lymphoma	-4.33346634707557e-05
DB01115	Nifedipine	DOID:3068	Glioblastoma	-4.39848534530543e-05
DB00262	Carmustine	DOID:3192	Neurilemmoma	-4.43332497062346e-05
DB00290	Bleomycin	DOID:2994	Neoplasms, Germ Cell and Embryonal	-4.45194049516754e-05
DB00313	Valproic Acid	DOID:11612	Polycystic Ovary Syndrome	-4.52841901873716e-05
DB00773	Etoposide	DOID:8584	Burkitt Lymphoma	-4.53030210898756e-05
DB01206	Lomustine	DOID:3070	Glioma	-4.56756660749117e-05
DB00635	Prednisone	DOID:8543	Hodgkin Disease	-4.62250453246152e-05
DB00925	Phenoxybenzamine	DOID:127	Choroid Neoplasms	-4.71235902904924e-05
DB01169	Arsenic Trioxide	DOID:8584	Burkitt Lymphoma	-4.85869436992739e-05
DB01229	Paclitaxel	DOID:1037	Leukemia, Lymphoid	-4.93592970874082e-05
DB00201	Caffeine	DOID:3172	Adenoma	-5.02660005892433e-05
DB00928	Azacitidine	DOID:4235	Sarcoma	-5.14591987990357e-05
DB00958	Carboplatin	DOID:2994	Neoplasms, Germ Cell and Embryonal	-5.19373626217948e-05
DB00877	Sirolimus	DOID:1040	Leukemia, Lymphocytic, Chronic, B-Cell	-5.30567364512005e-05
DB00624	Testosterone	DOID:0060060	Lymphoma, Non-Hodgkin	-5.37588436973205e-05
DB09110	Mesna	DOID:3247	Rhabdomyosarcoma	-5.43866157092501e-05
DB00441	gemcitabine	DOID:2671	Carcinoma, Transitional Cell	-5.51777745341478e-05
DB00688	Mycophenolic Acid	DOID:0060058	Lymphoma	-5.56629547905632e-05
DB00851	Dacarbazine	DOID:3068	Glioblastoma	-5.81192664783895e-05
DB00515	Cisplatin	DOID:171	Neuroectodermal Tumors	-5.92781037365423e-05
DB00309	Vindesine	DOID:8543	Hodgkin Disease	-6.07536066764827e-05
DB00361	Vinorelbine	DOID:2645	Mesothelioma	-6.13826487803329e-05
DB09130	Copper	DOID:2645	Mesothelioma	-6.16128686110876e-05
DB04216	Quercetin	DOID:3068	Glioblastoma	-6.21628030841584e-05
DB00361	Vinorelbine	DOID:299	Adenocarcinoma	-6.27511394532257e-05
DB04690	Camptothecin	DOID:1037	Leukemia, Lymphoid	-6.48894481956311e-05
DB01181	Ifosfamide	DOID:2994	Neoplasms, Germ Cell and Embryonal	-6.53035892870516e-05
DB00188	Bortezomib	DOID:3247	Rhabdomyosarcoma	-6.73212710518281e-05
DB01041	Thalidomide	DOID:3070	Glioma	-6.79256695868261e-05
DB01008	Busulfan	DOID:769	Neuroblastoma	-6.79933485392684e-05
DB00882	Clomiphene	DOID:11612	Polycystic Ovary Syndrome	-6.98786823286882e-05
DB00675	Tamoxifen	DOID:4359	Melanoma, Amelanotic	-7.17700795256618e-05
DB00773	Etoposide	DOID:3069	Astrocytoma	-7.2465998739695e-05
DB01168	Procarbazine	DOID:2671	Carcinoma, Transitional Cell	-7.55491233522801e-05
DB03496	alvocidib	DOID:707	Lymphoma, B-Cell	-7.58496118029853e-05
DB11082	Coal Tar	DOID:3172	Adenoma	-7.63706513523802e-05
DB00624	Testosterone	DOID:3068	Glioblastoma	-7.87072146375681e-05
DB00262	Carmustine	DOID:4844	Ependymoma	-7.95717155355472e-05
DB12418	Saccharin	DOID:2671	Carcinoma, Transitional Cell	-8.03144399826031e-05
DB00997	Doxorubicin	DOID:0060060	Lymphoma, Non-Hodgkin	-8.09628504550289e-05
DB00188	Bortezomib	DOID:3246	Rhabdomyosarcoma, Embryonal	-8.22046076694164e-05
DB01229	Paclitaxel	DOID:9538	Multiple Myeloma	-8.23739245850155e-05
DB00481	Raloxifene Hydrochloride	DOID:2671	Carcinoma, Transitional Cell	-8.37858901830127e-05
DB08398	2-amino-1-methyl-6-phenylimidazo(4,5-b)pyridine	DOID:3172	Adenoma	-8.70449255672415e-05
DB01229	Paclitaxel	DOID:2994	Neoplasms, Germ Cell and Embryonal	-8.91103087133075e-05
DB00853	Temozolomide	DOID:769	Neuroblastoma	-8.96019207417268e-05
DB00958	Carboplatin	DOID:4235	Sarcoma	-8.97080338713433e-05
DB00563	Methotrexate	DOID:8543	Hodgkin Disease	-8.99525157214412e-05
DB00482	Celecoxib	DOID:769	Neuroblastoma	-9.06099669195906e-05
DB00773	Etoposide	DOID:9119	Leukemia, Myeloid, Acute	-9.16449092401009e-05
DB01204	Mitoxantrone	DOID:9119	Leukemia, Myeloid, Acute	-9.18551858304631e-05
DB00635	Prednisone	DOID:0060060	Lymphoma, Non-Hodgkin	-9.20907955488651e-05
DB00755	Tretinoin	DOID:0050902	Medulloblastoma	-9.21619984135805e-05
DB01008	Busulfan	DOID:9538	Multiple Myeloma	-9.23701767139565e-05
DB00630	Alendronate	DOID:4305	Giant Cell Tumor of Bone	-9.44812055234937e-05
DB01169	Arsenic Trioxide	DOID:9119	Leukemia, Myeloid, Acute	-9.49288320779832e-05
DB06543	astaxanthine	DOID:299	Adenocarcinoma	-9.61138640639672e-05
DB00541	Vincristine	DOID:0060058	Lymphoma	-9.68153360874349e-05
DB06767	Ammonium Chloride	DOID:139	Papilloma	-9.8223065526453e-05
DB00252	Phenytoin	DOID:8543	Hodgkin Disease	-0.000100144701078691
DB00977	Ethinyl Estradiol	DOID:2645	Mesothelioma	-0.000101370492909841
DB02546	Vorinostat	DOID:0050902	Medulloblastoma	-0.000102153381830421
DB00977	Ethinyl Estradiol	DOID:299	Adenocarcinoma	-0.00010273898363014
DB01181	Ifosfamide	DOID:4235	Sarcoma	-0.000103074260605434
DB00563	Methotrexate	DOID:0050902	Medulloblastoma	-0.000103497560608928
DB00175	Pravastatin	DOID:3172	Adenoma	-0.000104298392798823
DB00997	Doxorubicin	DOID:3068	Glioblastoma	-0.00010591122145323
DB00309	Vindesine	DOID:0060060	Lymphoma, Non-Hodgkin	-0.000106619356837006
DB00675	Tamoxifen	DOID:1192	Nerve Sheath Neoplasms	-0.000106828689352439
DB00305	Mitomycin	DOID:2671	Carcinoma, Transitional Cell	-0.000107397954105331
DB00958	Carboplatin	DOID:2645	Mesothelioma	-0.000107785517285768
DB00958	Carboplatin	DOID:299	Adenocarcinoma	-0.000109154007966321
DB00970	Dactinomycin	DOID:2671	Carcinoma, Transitional Cell	-0.000109647894248859
DB01234	Dexamethasone	DOID:3068	Glioblastoma	-0.000112443340323259
DB04539	glyphosate	DOID:11612	Polycystic Ovary Syndrome	-0.000114089265596
DB00482	Celecoxib	DOID:9538	Multiple Myeloma	-0.000114986795352295
DB00445	Epirubicin	DOID:0060058	Lymphoma	-0.000115096028122013
DB08828	HhAntag691	DOID:2512	Basal Cell Nevus Syndrome	-0.000115754321973332
DB00188	Bortezomib	DOID:707	Lymphoma, B-Cell	-0.000116446630340965
DB00437	Allopurinol	DOID:9119	Leukemia, Myeloid, Acute	-0.000116578539061356
DB04365	Arecoline	DOID:139	Papilloma	-0.000119500628037255
DB00570	Vinblastine	DOID:8543	Hodgkin Disease	-0.000119827976973879
DB00242	Cladribine	DOID:707	Lymphoma, B-Cell	-0.0001199823199505
DB01168	Procarbazine	DOID:3181	Oligodendroglioma	-0.000120769040311468
DB00262	Carmustine	DOID:9538	Multiple Myeloma	-0.000121311111766636
DB01181	Ifosfamide	DOID:3247	Rhabdomyosarcoma	-0.000121789421736267
DB04572	Thiotepa	DOID:8543	Hodgkin Disease	-0.000122450345729801
DB01181	Ifosfamide	DOID:299	Adenocarcinoma	-0.000122520234781458
DB13853	Anethole Trithione	DOID:299	Adenocarcinoma	-0.000123512160536215
DB01168	Procarbazine	DOID:3070	Glioma	-0.000125029169545875
DB01229	Paclitaxel	DOID:4235	Sarcoma	-0.000126880979808979
DB00515	Cisplatin	DOID:3069	Astrocytoma	-0.000127223530119985
DB00136	Calcitriol	DOID:9119	Leukemia, Myeloid, Acute	-0.000128338644810127
DB00317	Gefitinib	DOID:2671	Carcinoma, Transitional Cell	-0.000129993939141953
DB09110	Mesna	DOID:8584	Burkitt Lymphoma	-0.000130611760373461
DB00318	Codeine	DOID:2671	Carcinoma, Transitional Cell	-0.00013118439353879
DB00309	Vindesine	DOID:3068	Glioblastoma	-0.000131567727803233
DB01041	Thalidomide	DOID:4844	Ependymoma	-0.000132618902299458
DB03568	Butyric Acid	DOID:299	Adenocarcinoma	-0.000132945166051917
DB00619	Imatinib Mesylate	DOID:9253	Gastrointestinal Stromal Tumors	-0.000134007899771609
DB00563	Methotrexate	DOID:0060060	Lymphoma, Non-Hodgkin	-0.000135818265992543
DB04572	Thiotepa	DOID:0050902	Medulloblastoma	-0.000135995390717208
DB00993	Azathioprine	DOID:299	Adenocarcinoma	-0.000137787499608715
DB01168	Procarbazine	DOID:5241	Hemangioblastoma	-0.00014042458968412
DB00958	Carboplatin	DOID:171	Neuroectodermal Tumors	-0.000143865891300248
DB01229	Paclitaxel	DOID:2645	Mesothelioma	-0.000144958463361738
DB00104	Octreotide	DOID:299	Adenocarcinoma	-0.000145524564497262
DB00252	Phenytoin	DOID:0060060	Lymphoma, Non-Hodgkin	-0.000146010451238104
DB01229	Paclitaxel	DOID:299	Adenocarcinoma	-0.000146326954234804
DB00541	Vincristine	DOID:8552	Leukemia, Myelogenous, Chronic, BCR-ABL Positive	-0.000148207981037345
DB00291	Chlorambucil	DOID:1037	Leukemia, Lymphoid	-0.000148493430989465
DB03496	alvocidib	DOID:9119	Leukemia, Myeloid, Acute	-0.000149291285042068
DB00755	Tretinoin	DOID:3068	Glioblastoma	-0.000149431074394162
DB01005	Hydroxyurea	DOID:8552	Leukemia, Myelogenous, Chronic, BCR-ABL Positive	-0.000150221627801122
DB00982	Isotretinoin	DOID:0060058	Lymphoma	-0.000153921053814204
DB11663	2-(1H-indazol-4-yl)-6-(4-methanesulfonylpiperazin-1-ylmethyl)-4-morpholin-4-ylthieno(3,2-d)pyrimidine	DOID:9538	Multiple Myeloma	-0.000156235822133892
DB00227	Lovastatin	DOID:0060058	Lymphoma	-0.000157468194907722
DB00744	zileuton	DOID:8552	Leukemia, Myelogenous, Chronic, BCR-ABL Positive	-0.000160717394644321
DB01645	Genistein	DOID:3068	Glioblastoma	-0.000161965276412017
DB00313	Valproic Acid	DOID:3247	Rhabdomyosarcoma	-0.000163637463435311
DB00313	Valproic Acid	DOID:299	Adenocarcinoma	-0.000164368276547116
DB01593	Zinc	DOID:3070	Glioma	-0.0001650478133495
DB00997	Doxorubicin	DOID:0060058	Lymphoma	-0.000165269847886256
DB00773	Etoposide	DOID:8543	Hodgkin Disease	-0.000165270207374917
DB01204	Mitoxantrone	DOID:8543	Hodgkin Disease	-0.00016548048404899
DB00328	Indomethacin	DOID:3068	Glioblastoma	-0.000168155099599137
DB04572	Thiotepa	DOID:0060060	Lymphoma, Non-Hodgkin	-0.000168316095912085
DB00531	Cyclophosphamide	DOID:2671	Carcinoma, Transitional Cell	-0.000169393422085023
DB01181	Ifosfamide	DOID:707	Lymphoma, B-Cell	-0.000170914781043168
DB00928	Azacitidine	DOID:285	Leukemia, Hairy Cell	-0.000171485326738523
DB01234	Dexamethasone	DOID:0060058	Lymphoma	-0.000171801966532019
DB00531	Cyclophosphamide	DOID:1040	Leukemia, Lymphocytic, Chronic, B-Cell	-0.00017213296015342
DB00242	Cladribine	DOID:285	Leukemia, Hairy Cell	-0.000172167927770222
DB04743	nimesulide	DOID:139	Papilloma	-0.000172424873519344
DB12257	Platinum	DOID:769	Neuroblastoma	-0.000172713612510283
DB01041	Thalidomide	DOID:9538	Multiple Myeloma	-0.000174358298458382
DB00773	Etoposide	DOID:0050902	Medulloblastoma	-0.000178815252567937
DB00482	Celecoxib	DOID:299	Adenocarcinoma	-0.000178939824849538
DB08865	Crizotinib	DOID:769	Neuroblastoma	-0.000180910036583075
DB01248	Docetaxel	DOID:2671	Carcinoma, Transitional Cell	-0.000180993323994487
DB00603	Medroxyprogesterone Acetate	DOID:1040	Leukemia, Lymphocytic, Chronic, B-Cell	-0.000181442699491745
DB01169	Arsenic Trioxide	DOID:0050902	Medulloblastoma	-0.000182099175114941
DB00531	Cyclophosphamide	DOID:715	Leukemia, T-Cell	-0.000183973237465578
DB00201	Caffeine	DOID:4235	Sarcoma	-0.000184546305395799
DB00605	Sulindac	DOID:299	Adenocarcinoma	-0.000185058365359341
DB00762	Irinotecan	DOID:3181	Oligodendroglioma	-0.000185192512966364
DB00262	Carmustine	DOID:299	Adenocarcinoma	-0.000185264141339374
DB00993	Azathioprine	DOID:707	Lymphoma, B-Cell	-0.000186182046210153
DB06724	Calcium Carbonate	DOID:299	Adenocarcinoma	-0.000186464099902444
DB01262	Decitabine	DOID:769	Neuroblastoma	-0.000187778435597501
DB00882	Clomiphene	DOID:299	Adenocarcinoma	-0.00018896276866101
DB00762	Irinotecan	DOID:3070	Glioma	-0.000189452642373827
DB01168	Procarbazine	DOID:4844	Ependymoma	-0.000189722402226921
DB00188	Bortezomib	DOID:9119	Leukemia, Myeloid, Acute	-0.000189888303400636
DB00309	Vindesine	DOID:0060058	Lymphoma	-0.00019092635428422
DB12418	Saccharin	DOID:139	Papilloma	-0.000191850909481621
DB00928	Azacitidine	DOID:9119	Leukemia, Myeloid, Acute	-0.000192741392473632
DB00242	Cladribine	DOID:9119	Leukemia, Myeloid, Acute	-0.000193423993113866
DB01181	Ifosfamide	DOID:8584	Burkitt Lymphoma	-0.000198014566575227
DB00938	Salmeterol Xinafoate	DOID:4310	Smooth Muscle Tumor	-0.000198803301820343
DB01101	Capecitabine	DOID:299	Adenocarcinoma	-0.000199226408309299
DB03843	Formaldehyde	DOID:3172	Adenoma	-0.000200058867521307
DB00262	Carmustine	DOID:4928	Cholangiocarcinoma	-0.000202882547653687
DB03783	Phenacetin	DOID:2671	Carcinoma, Transitional Cell	-0.00020324087497539
DB00201	Caffeine	DOID:299	Adenocarcinoma	-0.000203992279547176
DB01188	Ciclopirox	DOID:3247	Rhabdomyosarcoma	-0.000204561086544457
DB01008	Busulfan	DOID:707	Lymphoma, B-Cell	-0.000204717752288835
DB01188	Ciclopirox	DOID:299	Adenocarcinoma	-0.000205291899797926
DB00877	Sirolimus	DOID:9538	Multiple Myeloma	-0.000206229873185553
DB00441	gemcitabine	DOID:9538	Multiple Myeloma	-0.000211090449273615
DB00773	Etoposide	DOID:0060060	Lymphoma, Non-Hodgkin	-0.000211135958182256
DB01204	Mitoxantrone	DOID:0060060	Lymphoma, Non-Hodgkin	-0.000211346234553904
DB01262	Decitabine	DOID:9538	Multiple Myeloma	-0.000212155263566576
DB08398	2-amino-1-methyl-6-phenylimidazo(4,5-b)pyridine	DOID:4236	Carcinosarcoma	-0.000212304054484385
DB00399	Zoledronic Acid	DOID:9538	Multiple Myeloma	-0.000215027414403961
DB01593	Zinc	DOID:11612	Polycystic Ovary Syndrome	-0.000216349385551844
DB00806	Pentoxifylline	DOID:0060061	Lymphoma, T-Cell, Cutaneous	-0.000217433004749994
DB00741	Hydrocortisone	DOID:1040	Leukemia, Lymphocytic, Chronic, B-Cell	-0.00021789753170312
DB00531	Cyclophosphamide	DOID:3070	Glioma	-0.000218873468310204
DB11663	2-(1H-indazol-4-yl)-6-(4-methanesulfonylpiperazin-1-ylmethyl)-4-morpholin-4-ylthieno(3,2-d)pyrimidine	DOID:3247	Rhabdomyosarcoma	-0.000219458038460712
DB00515	Cisplatin	DOID:8543	Hodgkin Disease	-0.000220027738767419
DB00563	Methotrexate	DOID:0060058	Lymphoma	-0.000220125263424214
DB08059	Wortmannin	DOID:299	Adenocarcinoma	-0.00022278998098571
DB01234	Dexamethasone	DOID:8552	Leukemia, Myelogenous, Chronic, BCR-ABL Positive	-0.000223194611309623
DB00636	Clofibrate	DOID:127	Choroid Neoplasms	-0.000224101079805888
DB00515	Cisplatin	DOID:4359	Melanoma, Amelanotic	-0.000226394473441554
DB00608	Chloroquine	DOID:9119	Leukemia, Myeloid, Acute	-0.000227224297711741
DB11672	Curcumin	DOID:3068	Glioblastoma	-0.000228157687112179
DB01393	Bezafibrate	DOID:9119	Leukemia, Myeloid, Acute	-0.000229572762062951
DB00619	Imatinib Mesylate	DOID:8552	Leukemia, Myelogenous, Chronic, BCR-ABL Positive	-0.000230275198062096
DB01248	Docetaxel	DOID:3070	Glioma	-0.000230473370192135
DB00958	Carboplatin	DOID:9119	Leukemia, Myeloid, Acute	-0.000230990227765986
DB01168	Procarbazine	DOID:9538	Multiple Myeloma	-0.000231461798378656
DB14574	Cobalt	DOID:3247	Rhabdomyosarcoma	-0.000232236345061559
DB00515	Cisplatin	DOID:0050902	Medulloblastoma	-0.000233572783971763
DB00437	Allopurinol	DOID:0060060	Lymphoma, Non-Hodgkin	-0.00023606958747771
DB04827	Urethane	DOID:3172	Adenoma	-0.00023674671480725
DB01041	Thalidomide	DOID:2645	Mesothelioma	-0.000236942837740921
DB06510	muraglitazar	DOID:2671	Carcinoma, Transitional Cell	-0.00023742926819073
DB00531	Cyclophosphamide	DOID:3308	Carcinoma, Embryonal	-0.00023745815858514
DB00276	Amsacrine	DOID:299	Adenocarcinoma	-0.000238762613770121
DB01169	Arsenic Trioxide	DOID:3068	Glioblastoma	-0.000239368251737897
DB00481	Raloxifene Hydrochloride	DOID:9538	Multiple Myeloma	-0.000239698565523776
DB08398	2-amino-1-methyl-6-phenylimidazo(4,5-b)pyridine	DOID:299	Adenocarcinoma	-0.000240771204689932
DB00309	Vindesine	DOID:8552	Leukemia, Myelogenous, Chronic, BCR-ABL Positive	-0.000242318998899953
DB01181	Ifosfamide	DOID:9119	Leukemia, Myeloid, Acute	-0.000244356454431687
DB00603	Medroxyprogesterone Acetate	DOID:3172	Adenoma	-0.000244842587171528
DB00291	Chlorambucil	DOID:299	Adenocarcinoma	-0.000245461087956338
DB00136	Calcitriol	DOID:0060060	Lymphoma, Non-Hodgkin	-0.000247829693285988
DB00822	Disulfiram	DOID:1040	Leukemia, Lymphocytic, Chronic, B-Cell	-0.000247864335880781
DB04572	Thiotepa	DOID:0060058	Lymphoma	-0.000252623093345865
DB01200	Bromocriptine	DOID:3172	Adenoma	-0.000255696161089141
DB01041	Thalidomide	DOID:4928	Cholangiocarcinoma	-0.000255929734169351
DB00158	Folic Acid	DOID:3172	Adenoma	-0.00025990480939389
DB12116	epigallocatechin gallate	DOID:3172	Adenoma	-0.000259961512385081
DB00755	Tretinoin	DOID:8552	Leukemia, Myelogenous, Chronic, BCR-ABL Positive	-0.000260182345262177
DB11152	Trichloroacetic Acid	DOID:3172	Adenoma	-0.000263809543755738
DB01229	Paclitaxel	DOID:9119	Leukemia, Myeloid, Acute	-0.000268163173746699
DB11663	2-(1H-indazol-4-yl)-6-(4-methanesulfonylpiperazin-1-ylmethyl)-4-morpholin-4-ylthieno(3,2-d)pyrimidine	DOID:707	Lymphoma, B-Cell	-0.000268583397925486
DB00877	Sirolimus	DOID:2645	Mesothelioma	-0.000268814412063305
DB08865	Crizotinib	DOID:299	Adenocarcinoma	-0.000269239894130662
DB02546	Vorinostat	DOID:8552	Leukemia, Myelogenous, Chronic, BCR-ABL Positive	-0.000270173729109118
DB07706	2-hydroxyestradiol	DOID:299	Adenocarcinoma	-0.000270730187484163
DB01593	Zinc	DOID:9538	Multiple Myeloma	-0.000271480442332744
DB00762	Irinotecan	DOID:769	Neuroblastoma	-0.000271508443357798
DB00523	Alitretinoin	DOID:9119	Leukemia, Myeloid, Acute	-0.00027347121643853
DB00441	gemcitabine	DOID:2645	Mesothelioma	-0.000273674988440247
DB00441	gemcitabine	DOID:299	Adenocarcinoma	-0.000275043479053299
DB01262	Decitabine	DOID:3247	Rhabdomyosarcoma	-0.000275377480063259
DB00188	Bortezomib	DOID:0050902	Medulloblastoma	-0.000277058646905664
DB00399	Zoledronic Acid	DOID:2645	Mesothelioma	-0.000277611953094974
DB01008	Busulfan	DOID:9119	Leukemia, Myeloid, Acute	-0.000278159425761065
DB00328	Indomethacin	DOID:8552	Leukemia, Myelogenous, Chronic, BCR-ABL Positive	-0.000278906370553749
DB12429	2-(2-chloro-4-iodophenylamino)-N-cyclopropylmethoxy-3,4-difluorobenzamide	DOID:9119	Leukemia, Myeloid, Acute	-0.000280143480342581
DB00642	Pemetrexed	DOID:2645	Mesothelioma	-0.00028018707218072
DB00853	Temozolomide	DOID:3069	Astrocytoma	-0.000280589087535059
DB04743	nimesulide	DOID:299	Adenocarcinoma	-0.0002807541085377
DB00531	Cyclophosphamide	DOID:139	Papilloma	-0.000280929891375985
DB00694	Daunorubicin	DOID:1618	Fibroadenoma	-0.000285731308508313
DB00313	Valproic Acid	DOID:9119	Leukemia, Myeloid, Acute	-0.000286204496227099
DB11716	Misonidazole	DOID:299	Adenocarcinoma	-0.000286779720352264
DB13424	DDT	DOID:0060060	Lymphoma, Non-Hodgkin	-0.000287309721905187
DB11672	Curcumin	DOID:0060058	Lymphoma	-0.000287516313276975
DB00262	Carmustine	DOID:3069	Astrocytoma	-0.000287921450335542
DB00515	Cisplatin	DOID:3068	Glioblastoma	-0.000290841860118212
DB11616	pirarubicin	DOID:2645	Mesothelioma	-0.000291197658969094
DB00531	Cyclophosphamide	DOID:1037	Leukemia, Lymphoid	-0.000292291469869115
DB00255	Diethylstilbestrol	DOID:4468	Adenocarcinoma, Clear Cell	-0.000292321895409647
DB00860	Prednisolone	DOID:255	Hemangioma	-0.000294522744278796
DB00158	Folic Acid	DOID:11612	Polycystic Ovary Syndrome	-0.000294547002115202
DB01168	Procarbazine	DOID:299	Adenocarcinoma	-0.000295414827996581
DB00773	Etoposide	DOID:0060058	Lymphoma	-0.000295442955286412
DB01204	Mitoxantrone	DOID:0060058	Lymphoma	-0.00029565323180794
DB00945	Aspirin	DOID:3068	Glioblastoma	-0.000295805201516757
DB09110	Mesna	DOID:0060060	Lymphoma, Non-Hodgkin	-0.000296444697050174
DB15588	ursolic acid	DOID:139	Papilloma	-0.00029664663656595
DB00290	Bleomycin	DOID:8543	Hodgkin Disease	-0.000297197568459389
DB00987	Cytarabine	DOID:8864	Leukemia, Monocytic, Acute	-0.00029781688259603
DB00888	Mechlorethamine	DOID:8543	Hodgkin Disease	-0.000298343403308392
DB00996	Gabapentin	DOID:3172	Adenoma	-0.000298875350976973
DB12418	Saccharin	DOID:299	Adenocarcinoma	-0.000300180144604894
DB00531	Cyclophosphamide	DOID:769	Neuroblastoma	-0.000300929269235555
DB00650	Leucovorin	DOID:3070	Glioma	-0.000303327947339032
DB06510	muraglitazar	DOID:3172	Adenoma	-0.000303568693970995
DB04572	Thiotepa	DOID:8552	Leukemia, Myelogenous, Chronic, BCR-ABL Positive	-0.000304015737947832
DB00859	Penicillamine	DOID:2645	Mesothelioma	-0.000309152227580461
DB00860	Prednisolone	DOID:2671	Carcinoma, Transitional Cell	-0.000311592052226999
DB01143	Amifostine	DOID:0060060	Lymphoma, Non-Hodgkin	-0.000313331666344645
DB01181	Ifosfamide	DOID:8543	Hodgkin Disease	-0.000317981752761458
DB00958	Carboplatin	DOID:0050902	Medulloblastoma	-0.000318160571187081
DB01206	Lomustine	DOID:3069	Astrocytoma	-0.000318718633517927
DB06774	Capsaicin	DOID:3068	Glioblastoma	-0.000319459021628248
DB00531	Cyclophosphamide	DOID:9538	Multiple Myeloma	-0.000325306097069627
DB11094	Vitamin D	DOID:2512	Basal Cell Nevus Syndrome	-0.000326233931118552
DB01188	Ciclopirox	DOID:9119	Leukemia, Myeloid, Acute	-0.000327128119201019
DB00305	Mitomycin	DOID:299	Adenocarcinoma	-0.000327263658817216
DB00970	Dactinomycin	DOID:3247	Rhabdomyosarcoma	-0.000328782785956188
DB01042	Melphalan	DOID:3070	Glioma	-0.000330620540825138
DB00136	Calcitriol	DOID:0060058	Lymphoma	-0.000332136690801592
DB00188	Bortezomib	DOID:3068	Glioblastoma	-0.000334327722931098
DB01248	Docetaxel	DOID:9538	Multiple Myeloma	-0.000336905998934016
DB00290	Bleomycin	DOID:0060060	Lymphoma, Non-Hodgkin	-0.000343063318546415
DB14085	Cadmium	DOID:0060060	Lymphoma, Non-Hodgkin	-0.000343225330384138
DB01168	Procarbazine	DOID:707	Lymphoma, B-Cell	-0.000343809374313247
DB00317	Gefitinib	DOID:2645	Mesothelioma	-0.000348491153201707
DB06510	muraglitazar	DOID:139	Papilloma	-0.00034896573773005
DB00317	Gefitinib	DOID:299	Adenocarcinoma	-0.000349859644050126
DB01169	Arsenic Trioxide	DOID:8552	Leukemia, Myelogenous, Chronic, BCR-ABL Positive	-0.000350119522369212
DB00515	Cisplatin	DOID:0060058	Lymphoma	-0.00035020048634185
DB11135	Selenium	DOID:11612	Polycystic Ovary Syndrome	-0.000350280780144346
DB01008	Busulfan	DOID:8543	Hodgkin Disease	-0.000351784724035103
DB01083	Orlistat	DOID:1040	Leukemia, Lymphocytic, Chronic, B-Cell	-0.00035195110749589
DB03843	Formaldehyde	DOID:299	Adenocarcinoma	-0.000353785146403301
DB09276	Gold Sodium Thiomalate	DOID:3172	Adenoma	-0.000354840518357573
DB00917	Dinoprostone	DOID:9538	Multiple Myeloma	-0.000358304089523669
DB00987	Cytarabine	DOID:1040	Leukemia, Lymphocytic, Chronic, B-Cell	-0.000358415059963839
DB00762	Irinotecan	DOID:3247	Rhabdomyosarcoma	-0.000359107487242687
DB00762	Irinotecan	DOID:299	Adenocarcinoma	-0.000359838300882736
DB01041	Thalidomide	DOID:9119	Leukemia, Myeloid, Acute	-0.000360147547656258
DB00276	Amsacrine	DOID:9119	Leukemia, Myeloid, Acute	-0.000360598833462094
DB00531	Cyclophosphamide	DOID:4236	Carcinosarcoma	-0.000360791976571378
DB01229	Paclitaxel	DOID:3382	Liposarcoma	-0.000362535185241235
DB01181	Ifosfamide	DOID:0060060	Lymphoma, Non-Hodgkin	-0.000363847502894226
DB01008	Busulfan	DOID:0050902	Medulloblastoma	-0.000365329769028948
DB00398	Sorafenib	DOID:2645	Mesothelioma	-0.000367625560955292
DB00541	Vincristine	DOID:8691	Mycosis Fungoides	-0.000367841006149421
DB00531	Cyclophosphamide	DOID:4235	Sarcoma	-0.000369813152485215
DB00987	Cytarabine	DOID:715	Leukemia, T-Cell	-0.000370255337208496
DB00608	Chloroquine	DOID:3068	Glioblastoma	-0.000371663717430053
DB00437	Allopurinol	DOID:8552	Leukemia, Myelogenous, Chronic, BCR-ABL Positive	-0.000371769229551316
DB09153	Sodium Chloride	DOID:899	Cervical Intraepithelial Neoplasia	-0.00037299996383891
DB01094	hesperetin	DOID:299	Adenocarcinoma	-0.000374089006073302
DB00481	Raloxifene Hydrochloride	DOID:127	Choroid Neoplasms	-0.000375010975881356
DB00958	Carboplatin	DOID:3068	Glioblastoma	-0.000375429647339969
DB00993	Azathioprine	DOID:0060060	Lymphoma, Non-Hodgkin	-0.000379114767943527
DB00603	Medroxyprogesterone Acetate	DOID:4235	Sarcoma	-0.000379122892341792
DB00795	Sulfasalazine	DOID:3068	Glioblastoma	-0.000380544353904915
DB00262	Carmustine	DOID:8543	Hodgkin Disease	-0.000380725659558072
DB01248	Docetaxel	DOID:4235	Sarcoma	-0.000381413054640261
DB05076	Fenretinide	DOID:2645	Mesothelioma	-0.000382290979077853
DB13178	Inositol	DOID:3172	Adenoma	-0.000382908352938776
DB00257	Clotrimazole	DOID:299	Adenocarcinoma	-0.000383153354558212
DB05076	Fenretinide	DOID:299	Adenocarcinoma	-0.000383659469746638
DB00853	Temozolomide	DOID:0050902	Medulloblastoma	-0.000386938341191439
DB01229	Paclitaxel	DOID:0060060	Lymphoma, Non-Hodgkin	-0.000387654222372884
DB04066	trans-3-(4'-hydroxyphenyl)-2-propenoic acid	DOID:299	Adenocarcinoma	-0.000388435645899659
DB00531	Cyclophosphamide	DOID:3247	Rhabdomyosarcoma	-0.000388528313706198
DB00531	Cyclophosphamide	DOID:299	Adenocarcinoma	-0.000389259126631707
DB04827	Urethane	DOID:299	Adenocarcinoma	-0.000390472993566897
DB08865	Crizotinib	DOID:9119	Leukemia, Myeloid, Acute	-0.000391076113686744
DB00188	Bortezomib	DOID:0060058	Lymphoma	-0.000393686349384997
DB00262	Carmustine	DOID:0050902	Medulloblastoma	-0.000394270703961946
DB00762	Irinotecan	DOID:171	Neuroectodermal Tumors	-0.000394550183657776
DB01008	Busulfan	DOID:0060060	Lymphoma, Non-Hodgkin	-0.000397650474448313
DB01262	Decitabine	DOID:9119	Leukemia, Myeloid, Acute	-0.000397944512964515
DB01168	Procarbazine	DOID:3069	Astrocytoma	-0.00039807213707299
DB00603	Medroxyprogesterone Acetate	DOID:299	Adenocarcinoma	-0.000398568866029319
DB01248	Docetaxel	DOID:299	Adenocarcinoma	-0.000400859028754335
DB00917	Dinoprostone	DOID:4235	Sarcoma	-0.000402811144913944
DB00829	Diazepam	DOID:2671	Carcinoma, Transitional Cell	-0.000404764171632737
DB02994	Cacodylic Acid	DOID:0060058	Lymphoma	-0.000410198647202958
DB01206	Lomustine	DOID:8543	Hodgkin Disease	-0.00041152284241172
DB01229	Paclitaxel	DOID:3068	Glioblastoma	-0.000412602593306915
DB01042	Melphalan	DOID:769	Neuroblastoma	-0.000412676341692757
DB11616	pirarubicin	DOID:9119	Leukemia, Myeloid, Acute	-0.000414402369268623
DB13178	Inositol	DOID:11612	Polycystic Ovary Syndrome	-0.00041755054568962
DB00682	Warfarin	DOID:2671	Carcinoma, Transitional Cell	-0.00041859118571777
DB00531	Cyclophosphamide	DOID:171	Neuroectodermal Tumors	-0.000423971009751361
DB03843	Formaldehyde	DOID:127	Choroid Neoplasms	-0.000425144527457482
DB00290	Bleomycin	DOID:0060058	Lymphoma	-0.000427370315995184
DB00444	Teniposide	DOID:8543	Hodgkin Disease	-0.000427807777664851
DB00313	Valproic Acid	DOID:3068	Glioblastoma	-0.000430643915647649
DB01030	Topotecan	DOID:769	Neuroblastoma	-0.00043343833488188
DB00399	Zoledronic Acid	DOID:4305	Giant Cell Tumor of Bone	-0.000434185223389809
DB00741	Hydrocortisone	DOID:3247	Rhabdomyosarcoma	-0.0004342928850041
DB09153	Sodium Chloride	DOID:299	Adenocarcinoma	-0.000434792457835203
DB01042	Melphalan	DOID:9538	Multiple Myeloma	-0.000437053169732442
DB00531	Cyclophosphamide	DOID:707	Lymphoma, B-Cell	-0.000437653673110799
DB01050	Ibuprofen	DOID:299	Adenocarcinoma	-0.000440454645789483
DB05109	Trabectedin	DOID:4235	Sarcoma	-0.000443343238999554
DB00853	Temozolomide	DOID:3068	Glioblastoma	-0.000444207417344105
DB00188	Bortezomib	DOID:8552	Leukemia, Myelogenous, Chronic, BCR-ABL Positive	-0.000445078994423503
DB01406	Danazol	DOID:3172	Adenoma	-0.000446060761751382
DB03419	Uracil	DOID:139	Papilloma	-0.000447650870535137
DB01181	Ifosfamide	DOID:0060058	Lymphoma	-0.000448154500285485
DB01083	Orlistat	DOID:11612	Polycystic Ovary Syndrome	-0.000449993187683822
DB00262	Carmustine	DOID:3068	Glioblastoma	-0.000451539780377513
DB06825	Triptorelin Pamoate	DOID:299	Adenocarcinoma	-0.000452181825074809
DB00996	Gabapentin	DOID:299	Adenocarcinoma	-0.000452601629924137
DB00650	Leucovorin	DOID:4235	Sarcoma	-0.000454267631767396
DB11529	Melengestrol Acetate	DOID:299	Adenocarcinoma	-0.000454445806978759
DB01030	Topotecan	DOID:9538	Multiple Myeloma	-0.000457815162685531
DB00603	Medroxyprogesterone Acetate	DOID:3319	Lymphangioleiomyomatosis	-0.000462575280707949
DB05424	Canertinib	DOID:3068	Glioblastoma	-0.000462718580178461
DB00993	Azathioprine	DOID:0060058	Lymphoma	-0.00046342176530481
DB00822	Disulfiram	DOID:2645	Mesothelioma	-0.000463622011609459
DB00531	Cyclophosphamide	DOID:8584	Burkitt Lymphoma	-0.000464753458154359
DB01132	Pioglitazone	DOID:139	Papilloma	-0.000465092858598331
DB00860	Prednisolone	DOID:9538	Multiple Myeloma	-0.000467504726984896
DB11135	Selenium	DOID:2645	Mesothelioma	-0.000467996376043694
DB00441	gemcitabine	DOID:8543	Hodgkin Disease	-0.000470504997156534
DB02546	Vorinostat	DOID:0060061	Lymphoma, T-Cell, Cutaneous	-0.000473236330109677
DB00444	Teniposide	DOID:0060060	Lymphoma, Non-Hodgkin	-0.000473673527938616
DB00650	Leucovorin	DOID:299	Adenocarcinoma	-0.000473713605550845
DB00563	Methotrexate	DOID:0060061	Lymphoma, T-Cell, Cutaneous	-0.000474580509285421
DB00987	Cytarabine	DOID:1037	Leukemia, Lymphoid	-0.000478573569645562
DB01041	Thalidomide	DOID:0060060	Lymphoma, Non-Hodgkin	-0.000479638595994674
DB00762	Irinotecan	DOID:9119	Leukemia, Myeloid, Acute	-0.000481674520649538
DB01206	Lomustine	DOID:3068	Glioblastoma	-0.000482336963582269
DB00291	Chlorambucil	DOID:0060060	Lymphoma, Non-Hodgkin	-0.000486788356164585
DB00255	Diethylstilbestrol	DOID:299	Adenocarcinoma	-0.000487715707644414
DB00398	Sorafenib	DOID:9119	Leukemia, Myeloid, Acute	-0.000490830270986758
DB01168	Procarbazine	DOID:8543	Hodgkin Disease	-0.000490876345920543
DB00958	Carboplatin	DOID:169	Neuroendocrine Tumors	-0.000493859912397614
DB00444	Teniposide	DOID:3068	Glioblastoma	-0.000498621898891187
DB00603	Medroxyprogesterone Acetate	DOID:3007	Carcinoma, Ductal	-0.000500106414283801
DB01042	Melphalan	DOID:3247	Rhabdomyosarcoma	-0.000500275386366349
DB11663	2-(1H-indazol-4-yl)-6-(4-methanesulfonylpiperazin-1-ylmethyl)-4-morpholin-4-ylthieno(3,2-d)pyrimidine	DOID:9253	Gastrointestinal Stromal Tumors	-0.00050094846328455
DB01042	Melphalan	DOID:299	Adenocarcinoma	-0.00050100619941154
DB01168	Procarbazine	DOID:0050902	Medulloblastoma	-0.000504421390983278
DB01041	Thalidomide	DOID:3068	Glioblastoma	-0.000504586967462721
DB00741	Hydrocortisone	DOID:8584	Burkitt Lymphoma	-0.000510518030014922
DB00262	Carmustine	DOID:0060058	Lymphoma	-0.000510898407128506
DB00531	Cyclophosphamide	DOID:9119	Leukemia, Myeloid, Acute	-0.000511095346534401
DB00987	Cytarabine	DOID:9538	Multiple Myeloma	-0.000511588196823647
DB05294	N-(4-bromo-2-fluorophenyl)-6-methoxy-7-((1-methylpiperidin-4-yl)methoxy)quinazolin-4-amine	DOID:299	Adenocarcinoma	-0.000515277746856029
DB00441	gemcitabine	DOID:0060060	Lymphoma, Non-Hodgkin	-0.000516370747220689
DB00890	Dienestrol	DOID:299	Adenocarcinoma	-0.000516791542535116
DB00603	Medroxyprogesterone Acetate	DOID:9119	Leukemia, Myeloid, Acute	-0.000520405085606273
DB01030	Topotecan	DOID:299	Adenocarcinoma	-0.000521768192424137
DB01248	Docetaxel	DOID:9119	Leukemia, Myeloid, Acute	-0.000522695248340837
DB06825	Triptorelin Pamoate	DOID:127	Choroid Neoplasms	-0.000523541206021243
DB00996	Gabapentin	DOID:127	Choroid Neoplasms	-0.000523961011043377
DB01167	Itraconazole	DOID:9538	Multiple Myeloma	-0.000524954464134169
DB00104	Octreotide	DOID:169	Neuroendocrine Tumors	-0.000530230468756248
DB01229	Paclitaxel	DOID:169	Neuroendocrine Tumors	-0.000531032858533314
DB00860	Prednisolone	DOID:299	Adenocarcinoma	-0.000531457756735048
DB01008	Busulfan	DOID:8552	Leukemia, Myelogenous, Chronic, BCR-ABL Positive	-0.000533350116485281
DB00877	Sirolimus	DOID:13515	Tuberous Sclerosis	-0.000534903834676497
DB13964	Peanut Oil	DOID:3172	Adenoma	-0.000535032249740413
DB08865	Crizotinib	DOID:3068	Glioblastoma	-0.000535515533203661
DB01168	Procarbazine	DOID:0060060	Lymphoma, Non-Hodgkin	-0.000536742096194614
DB00188	Bortezomib	DOID:4051	Rhabdomyosarcoma, Alveolar	-0.000537174698087588
DB00864	Tacrolimus	DOID:707	Lymphoma, B-Cell	-0.000541688995894045
DB01206	Lomustine	DOID:0060058	Lymphoma	-0.000541695590055374
DB11663	2-(1H-indazol-4-yl)-6-(4-methanesulfonylpiperazin-1-ylmethyl)-4-morpholin-4-ylthieno(3,2-d)pyrimidine	DOID:0060058	Lymphoma	-0.00054582311728038
DB00650	Leucovorin	DOID:8584	Burkitt Lymphoma	-0.00054920793729754
DB01042	Melphalan	DOID:707	Lymphoma, B-Cell	-0.000549400745597533
DB00812	Phenylbutazone	DOID:139	Papilloma	-0.000552081122837027
DB01169	Arsenic Trioxide	DOID:0060061	Lymphoma, T-Cell, Cutaneous	-0.000553182123219225
DB00255	Diethylstilbestrol	DOID:127	Choroid Neoplasms	-0.000559075088931964
DB01041	Thalidomide	DOID:0060058	Lymphoma	-0.000563945593867992
DB11094	Vitamin D	DOID:9119	Leukemia, Myeloid, Acute	-0.000565055400111785
DB08398	2-amino-1-methyl-6-phenylimidazo(4,5-b)pyridine	DOID:0060058	Lymphoma	-0.000566405470197733
DB00694	Daunorubicin	DOID:299	Adenocarcinoma	-0.000566738768903035
DB00661	Verapamil	DOID:687	Hepatoblastoma	-0.000569572200106476
DB01169	Arsenic Trioxide	DOID:8691	Mycosis Fungoides	-0.000569752547921603
DB00291	Chlorambucil	DOID:0060058	Lymphoma	-0.00057109535347391
DB00682	Warfarin	DOID:9538	Multiple Myeloma	-0.00057450386070415
DB00987	Cytarabine	DOID:3247	Rhabdomyosarcoma	-0.00057481041342891
DB01042	Melphalan	DOID:8584	Burkitt Lymphoma	-0.000576500530863804
DB00398	Sorafenib	DOID:0050902	Medulloblastoma	-0.00057800061445759
DB00860	Prednisolone	DOID:707	Lymphoma, B-Cell	-0.000579852303299182
DB00531	Cyclophosphamide	DOID:3347	Neoplasms, Bone Tissue	-0.000580831845398615
DB13323	Trichloroethylene	DOID:3069	Astrocytoma	-0.000582031342037297
DB00564	Carbamazepine	DOID:0060058	Lymphoma	-0.000582077432136812
DB01268	Sunitinib	DOID:9253	Gastrointestinal Stromal Tumors	-0.00058378365458081
DB06824	Trientine	DOID:2645	Mesothelioma	-0.000584256119825404
DB00531	Cyclophosphamide	DOID:8543	Hodgkin Disease	-0.000584720644510233
DB00398	Sorafenib	DOID:3382	Liposarcoma	-0.000585202282339852
DB00746	Deferoxamine	DOID:9119	Leukemia, Myeloid, Acute	-0.000585419109123269
DB00305	Mitomycin	DOID:3068	Glioblastoma	-0.000593539297721906
DB00970	Dactinomycin	DOID:3068	Glioblastoma	-0.000595789238365701
DB00531	Cyclophosphamide	DOID:0050902	Medulloblastoma	-0.000598265689505189
DB01262	Decitabine	DOID:0060058	Lymphoma	-0.000601742558992618
DB00860	Prednisolone	DOID:8584	Burkitt Lymphoma	-0.000606952088320538
DB00317	Gefitinib	DOID:3068	Glioblastoma	-0.000616135283182411
DB01168	Procarbazine	DOID:0060058	Lymphoma	-0.000621049093558478
DB00987	Cytarabine	DOID:707	Lymphoma, B-Cell	-0.000623935772776889
DB00762	Irinotecan	DOID:3068	Glioblastoma	-0.000626113939919986
DB00531	Cyclophosphamide	DOID:0060060	Lymphoma, Non-Hodgkin	-0.000630586394583048
DB00694	Daunorubicin	DOID:8584	Burkitt Lymphoma	-0.000642233100229621
DB00398	Sorafenib	DOID:9253	Gastrointestinal Stromal Tumors	-0.000649753663247737
DB05076	Fenretinide	DOID:3068	Glioblastoma	-0.000649935108938653
DB00987	Cytarabine	DOID:8584	Burkitt Lymphoma	-0.000651035558040718
DB00242	Cladribine	DOID:0060061	Lymphoma, T-Cell, Cutaneous	-0.000651677284950996
DB01262	Decitabine	DOID:8552	Leukemia, Myelogenous, Chronic, BCR-ABL Positive	-0.000653135203458249
DB00860	Prednisolone	DOID:9119	Leukemia, Myeloid, Acute	-0.000653293976392604
DB00650	Leucovorin	DOID:8543	Hodgkin Disease	-0.000669175123716031
DB01406	Danazol	DOID:127	Choroid Neoplasms	-0.000671146422019291
DB06510	muraglitazar	DOID:3382	Liposarcoma	-0.000673503203933472
DB00650	Leucovorin	DOID:0050902	Medulloblastoma	-0.000682720168727862
DB01268	Sunitinib	DOID:169	Neuroendocrine Tumors	-0.00068772994745661
DB00694	Daunorubicin	DOID:9119	Leukemia, Myeloid, Acute	-0.000688574988632311
DB01042	Melphalan	DOID:8543	Hodgkin Disease	-0.000696467717059806
DB00987	Cytarabine	DOID:9119	Leukemia, Myeloid, Acute	-0.00069737744622425
DB01042	Melphalan	DOID:0050902	Medulloblastoma	-0.000710012762193095
DB00531	Cyclophosphamide	DOID:0060058	Lymphoma	-0.000714893392461695
DB00650	Leucovorin	DOID:0060060	Lymphoma, Non-Hodgkin	-0.000715040873906974
DB13323	Trichloroethylene	DOID:0060060	Lymphoma, Non-Hodgkin	-0.00072070130141924
DB00860	Prednisolone	DOID:8543	Hodgkin Disease	-0.000726919274552955
DB02169	Okadaic Acid	DOID:3068	Glioblastoma	-0.000730131092857161
DB13069	Nimustine	DOID:4359	Melanoma, Amelanotic	-0.00073899430801097
DB01042	Melphalan	DOID:0060060	Lymphoma, Non-Hodgkin	-0.000742333467619565
DB00398	Sorafenib	DOID:8552	Leukemia, Myelogenous, Chronic, BCR-ABL Positive	-0.000746020961785359
DB01030	Topotecan	DOID:0060060	Lymphoma, Non-Hodgkin	-0.000763095460592194
DB00531	Cyclophosphamide	DOID:8552	Leukemia, Myelogenous, Chronic, BCR-ABL Positive	-0.000766286036945534
DB01042	Melphalan	DOID:3068	Glioblastoma	-0.000767281838245842
DB11094	Vitamin D	DOID:0060058	Lymphoma	-0.000768853446011102
DB00987	Cytarabine	DOID:8543	Hodgkin Disease	-0.000771002744457432
DB00860	Prednisolone	DOID:0060060	Lymphoma, Non-Hodgkin	-0.000772785024919092
DB01177	Idarubicin	DOID:9538	Multiple Myeloma	-0.000777040420741253
DB00262	Carmustine	DOID:8691	Mycosis Fungoides	-0.000781924076990874
DB00812	Phenylbutazone	DOID:9119	Leukemia, Myeloid, Acute	-0.000782246577669259
DB00987	Cytarabine	DOID:0050902	Medulloblastoma	-0.000784547789548755
DB01030	Topotecan	DOID:3068	Glioblastoma	-0.000788043831739165
DB00307	Bexarotene	DOID:0060061	Lymphoma, T-Cell, Cutaneous	-0.000797979982210677
DB00650	Leucovorin	DOID:0060058	Lymphoma	-0.000799347871406147
DB13069	Nimustine	DOID:3068	Glioblastoma	-0.000803441694614353
DB00694	Daunorubicin	DOID:0060060	Lymphoma, Non-Hodgkin	-0.000808066037183668
DB00431	Hexachlorocyclohexane	DOID:0060060	Lymphoma, Non-Hodgkin	-0.000810059242558863
DB00255	Diethylstilbestrol	DOID:0060058	Lymphoma	-0.000813349973606297
DB00987	Cytarabine	DOID:0060060	Lymphoma, Non-Hodgkin	-0.000816868494834227
DB00855	Aminolevulinic Acid	DOID:8691	Mycosis Fungoides	-0.000845671039072986
DB00829	Diazepam	DOID:3068	Glioblastoma	-0.000890905514888712
DB00987	Cytarabine	DOID:0060058	Lymphoma	-0.000901175492053179
DB01590	Everolimus	DOID:13515	Tuberous Sclerosis	-0.000906535287883452
DB00860	Prednisolone	DOID:8552	Leukemia, Myelogenous, Chronic, BCR-ABL Positive	-0.000908484666812619
DB00987	Cytarabine	DOID:8552	Leukemia, Myelogenous, Chronic, BCR-ABL Positive	-0.000952568136806136
DB01177	Idarubicin	DOID:9119	Leukemia, Myeloid, Acute	-0.000962829669998748
DB01590	Everolimus	DOID:169	Neuroendocrine Tumors	-0.00102652026018937
DB00422	Methylphenidate	DOID:687	Hepatoblastoma	-0.0010359090352762
DB01177	Idarubicin	DOID:0060060	Lymphoma, Non-Hodgkin	-0.001082320718547
DB00553	Methoxsalen	DOID:0060061	Lymphoma, T-Cell, Cutaneous	-0.00115071140977432
DB03733	ethylene dichloride	DOID:3172	Adenoma	-0.00116488309910181
DB01177	Idarubicin	DOID:0060058	Lymphoma	-0.00116662771598455
DB00553	Methoxsalen	DOID:8691	Mycosis Fungoides	-0.001167281834105
DB00583	Carnitine	DOID:0060060	Lymphoma, Non-Hodgkin	-0.0019431545106228
DB00281	Lidocaine	DOID:0060060	Lymphoma, Non-Hodgkin	-0.00200797676990819
DB09199	netoglitazone	DOID:9538	Multiple Myeloma	-0.00210562579261433
DB11617	Aclarubicin	DOID:9119	Leukemia, Myeloid, Acute	-0.00234206565668807
DB11175	picolinic acid	DOID:3172	Adenoma	-0.00278405017613717
DB00421	Spironolactone	DOID:11612	Polycystic Ovary Syndrome	-0.00313266040000751
DB06728	aniline	DOID:4235	Sarcoma	-0.00333897123635143
DB00753	Isoflurane	DOID:3172	Adenoma	-0.00374792751149203
DB01138	Sulfinpyrazone	DOID:9538	Multiple Myeloma	-0.0039489632514029
DB00590	Doxazosin	DOID:127	Choroid Neoplasms	-0.00404269964047901
DB00050	cetrorelix	DOID:9538	Multiple Myeloma	-0.0041405610255805
DB06810	Plicamycin	DOID:3247	Rhabdomyosarcoma	-0.0043914222828956
DB13811	oblimersen	DOID:1040	Leukemia, Lymphocytic, Chronic, B-Cell	-0.00440990503960573
DB13811	oblimersen	DOID:9538	Multiple Myeloma	-0.00456307817654303
DB04944	acadesine	DOID:1040	Leukemia, Lymphocytic, Chronic, B-Cell	-0.00462780165364721
DB15334	biochanin A	DOID:3068	Glioblastoma	-0.00463929863458159
DB13811	oblimersen	DOID:707	Lymphoma, B-Cell	-0.00467542575247351
DB06174	Noscapine	DOID:715	Leukemia, T-Cell	-0.00525642479491031
DB06174	Noscapine	DOID:3070	Glioma	-0.00529132502582155
DB00448	Lansoprazole	DOID:9206	Barrett Esophagus	-0.005460447043137
DB00014	Goserelin	DOID:127	Choroid Neoplasms	-0.00546143224514042
DB05220	MLN 8237	DOID:769	Neuroblastoma	-0.00575030478054886
DB08882	Linagliptin	DOID:5119	Ovarian Cysts	-0.00580128827577789
DB01759	kojic acid	DOID:3172	Adenoma	-0.00594692324600857
DB00571	Propranolol	DOID:255	Hemangioma	-0.00605985494620301
DB00470	Dronabinol	DOID:3070	Glioma	-0.00611688641045996
DB06641	perifosine	DOID:3068	Glioblastoma	-0.00613425325432007
DB00443	Betamethasone	DOID:255	Hemangioma	-0.00617701766117531
DB06412	Oxymetholone	DOID:9538	Multiple Myeloma	-0.00622363502088227
DB13014	hypericin	DOID:3068	Glioblastoma	-0.00636887052127463
DB06412	Oxymetholone	DOID:9119	Leukemia, Myeloid, Acute	-0.00640942427013849
DB09054	idelalisib	DOID:1037	Leukemia, Lymphoid	-0.00642764921942154
DB04655	metoprine	DOID:299	Adenocarcinoma	-0.00643908444702759
DB04106	fotemustine	DOID:3070	Glioma	-0.00650958026906426
DB00627	Niacin	DOID:9119	Leukemia, Myeloid, Acute	-0.0065181872400886
DB02375	myricetin	DOID:3068	Glioblastoma	-0.00652634589819126
DB09054	idelalisib	DOID:0060058	Lymphoma	-0.00685025114207341
DB04106	fotemustine	DOID:3068	Glioblastoma	-0.00694624156650594
DB04655	metoprine	DOID:8691	Mycosis Fungoides	-0.00703574438266472
DB00435	Nitric Oxide	DOID:299	Adenocarcinoma	-0.00704689561568042
DB01162	Terazosin	DOID:2671	Carcinoma, Transitional Cell	-0.00713414543426796
DB00435	Nitric Oxide	DOID:0060058	Lymphoma	-0.00737252988157991
DB14545	hydrocortisone hemisuccinate	DOID:0060058	Lymphoma	-0.00760422333972058
DB05260	gallium nitrate	DOID:0060060	Lymphoma, Non-Hodgkin	-0.0089953348574581
DB14066	tetrandrine	DOID:9119	Leukemia, Myeloid, Acute	-0.00904653524724244
DB06444	HU 211	DOID:3070	Glioma	-0.00916278440925813
DB03057	Malondialdehyde	DOID:11612	Polycystic Ovary Syndrome	-0.0096197683960482
DB03057	Malondialdehyde	DOID:8552	Leukemia, Myelogenous, Chronic, BCR-ABL Positive	-0.0101158793925112
DB00815	Sodium Dodecyl Sulfate	DOID:299	Adenocarcinoma	-0.0112938822167495
DB06595	midostaurin	DOID:349	Carcinoma, Signet Ring Cell	-0.0114010212023317
DB00254	Doxycycline	DOID:0060058	Lymphoma	-0.0114124629383261
DB01099	Flucytosine	DOID:3068	Glioblastoma	-0.0116794182872499
DB06595	midostaurin	DOID:9119	Leukemia, Myeloid, Acute	-0.011839902621124
DB00480	Lenalidomide	DOID:9538	Multiple Myeloma	-0.0122239835127014
DB00480	Lenalidomide	DOID:707	Lymphoma, B-Cell	-0.0123363310884968
DB00213	Pantoprazole	DOID:9206	Barrett Esophagus	-0.0123557367429423
DB00480	Lenalidomide	DOID:0060060	Lymphoma, Non-Hodgkin	-0.0125292638105956
DB00863	Ranitidine	DOID:9206	Barrett Esophagus	-0.0126495418582107
DB01136	Carvedilol	DOID:3070	Glioma	-0.0127363868002437
DB08889	carfilzomib	DOID:9538	Multiple Myeloma	-0.0128208410182636
DB01179	Podophyllotoxin	DOID:2671	Carcinoma, Transitional Cell	-0.0135316150149687
DB11251	Tocopherols	DOID:2645	Mesothelioma	-0.0141672627066805
DB02901	Dihydrotestosterone	DOID:11612	Polycystic Ovary Syndrome	-0.0141995494955598
DB01211	Clarithromycin	DOID:9538	Multiple Myeloma	-0.0153618713834683
DB06757	Manganese	DOID:3068	Glioblastoma	-0.0155350830280865
DB05088	tetrathiomolybdate	DOID:2645	Mesothelioma	-0.0158587802552715
DB06536	tesaglitazar	DOID:3355	Fibrosarcoma	-0.0172194092030611
DB06536	tesaglitazar	DOID:255	Hemangioma	-0.0173400640481388
DB09350	Piperonyl Butoxide	DOID:3172	Adenoma	-0.0178286914253632
DB00137	Lutein	DOID:11612	Polycystic Ovary Syndrome	-0.0200432119954372
DB00477	Chlorpromazine	DOID:3070	Glioma	-0.0217600712770654
DB00304	Desogestrel	DOID:11612	Polycystic Ovary Syndrome	-0.0227289379333106
DB00717	Norethindrone	DOID:3172	Adenoma	-0.0244053592833772
