# Supplementary material for: DDCM: A Computational Strategy for Drug Repositioning Based on Support-Vector Regression Algorithm
Source: Int J Mol Sci. 2024 May 12;25(10):5267. doi: 10.3390/ijms25105267 (PMC11121335; doi:10.3390/ijms25105267)
Supplement: Supplementary file 1 [file ijms-25-05267-s001.zip › File S4/1_c04.588_CorScore/tongue cancer_score.csv]

DrugBankID	DrugName	DOID	DiseaseName	score
-0.000324413018423817	0.0018181613576741
DB04942	tamibarotene	DOID:9538	Multiple Myeloma	0.176465833469582
DB00338	Omeprazole	DOID:9206	Barrett Esophagus	0.126004833632346
DB12257	Platinum	DOID:769	Neuroblastoma	0.103105225857702
DB00352	Thioguanine	DOID:9119	Leukemia, Myeloid, Acute	0.100830180076971
DB00352	Thioguanine	DOID:1037	Leukemia, Lymphoid	0.100530049240564
DB01254	Dasatinib	DOID:8552	Leukemia, Myelogenous, Chronic, BCR-ABL Positive	0.0983087907283481
DB09350	Piperonyl Butoxide	DOID:3172	Adenoma	0.0932744777444109
DB11467	Thiostrepton	DOID:9538	Multiple Myeloma	0.0825461288696246
DB00947	Fulvestrant	DOID:769	Neuroblastoma	0.0801231479906282
DB00815	Sodium Dodecyl Sulfate	DOID:299	Adenocarcinoma	0.0676795722544451
DB01073	fludarabine	DOID:9119	Leukemia, Myeloid, Acute	0.0646494761942427
DB01073	fludarabine	DOID:1037	Leukemia, Lymphoid	0.0643493453575531
DB01073	fludarabine	DOID:1040	Leukemia, Lymphocytic, Chronic, B-Cell	0.0637466352778916
DB06176	romidepsin	DOID:0060061	Lymphoma, T-Cell, Cutaneous	0.06241613422317
DB06176	romidepsin	DOID:2671	Carcinoma, Transitional Cell	0.060252888072486
DB01759	kojic acid	DOID:3172	Adenoma	0.0593351400631724
DB02901	Dihydrotestosterone	DOID:11612	Polycystic Ovary Syndrome	0.0551992362449082
DB08868	Fingolimod Hydrochloride	DOID:8552	Leukemia, Myelogenous, Chronic, BCR-ABL Positive	0.0512749415100776
DB00909	Zonisamide	DOID:9538	Multiple Myeloma	0.0507043798569134
DB01708	Dehydroepiandrosterone	DOID:299	Adenocarcinoma	0.0445305767803802
DB01708	Dehydroepiandrosterone	DOID:11612	Polycystic Ovary Syndrome	0.0445122492578066
DB05260	gallium nitrate	DOID:0060060	Lymphoma, Non-Hodgkin	0.0439365113976947
DB00724	Imiquimod	DOID:255	Hemangioma	0.0418977805946104
DB04258	seocalcitol	DOID:3070	Glioma	0.0415250070127327
DB00724	Imiquimod	DOID:8632	Sarcoma, Kaposi	0.0413963357021237
DB00724	Imiquimod	DOID:2513	Carcinoma, Basal Cell	0.041307233416698
DB01080	Vigabatrin	DOID:13515	Tuberous Sclerosis	0.0408796128330704
DB11617	Aclarubicin	DOID:9119	Leukemia, Myeloid, Acute	0.0403492238974587
DB00443	Betamethasone	DOID:255	Hemangioma	0.0389963907527514
DB06179	darinaparsin	DOID:8543	Hodgkin Disease	0.0381176557555825
DB06179	darinaparsin	DOID:9538	Multiple Myeloma	0.0373086928460276
DB06732	beta-Naphthoflavone	DOID:3172	Adenoma	0.0370604799052983
DB04868	4-methyl-N-(3-(4-methylimidazol-1-yl)-5-(trifluoromethyl)phenyl)-3-((4-pyridin-3-ylpyrimidin-2-yl)amino)benzamide	DOID:8552	Leukemia, Myelogenous, Chronic, BCR-ABL Positive	0.0360658066488813
DB14322	Coconut Oil	DOID:3172	Adenoma	0.0353578027987934
DB06769	Bendamustine Hydrochloride	DOID:1037	Leukemia, Lymphoid	0.0344127640953275
DB06769	Bendamustine Hydrochloride	DOID:1040	Leukemia, Lymphocytic, Chronic, B-Cell	0.0338100540154743
DB00904	Ondansetron	DOID:171	Neuroectodermal Tumors	0.033410511283927
DB06448	lonafarnib	DOID:9538	Multiple Myeloma	0.0315932708766332
DB01017	Minocycline	DOID:3070	Glioma	0.0300076862941608
DB00213	Pantoprazole	DOID:9206	Barrett Esophagus	0.0297650247618619
DB01017	Minocycline	DOID:139	Papilloma	0.0297472050529751
DB04066	trans-3-(4'-hydroxyphenyl)-2-propenoic acid	DOID:299	Adenocarcinoma	0.0296171084667821
DB12874	quizartinib	DOID:9119	Leukemia, Myeloid, Acute	0.0273111256574262
DB13014	hypericin	DOID:3068	Glioblastoma	0.0259366900244753
DB11648	afuresertib	DOID:8543	Hodgkin Disease	0.025336810714816
DB11648	afuresertib	DOID:0060060	Lymphoma, Non-Hodgkin	0.0252392578089946
DB00884	Risedronic Acid	DOID:2645	Mesothelioma	0.0247880758382374
DB00422	Methylphenidate	DOID:687	Hepatoblastoma	0.0247657578735995
DB11648	afuresertib	DOID:9538	Multiple Myeloma	0.0245278478046341
DB00583	Carnitine	DOID:0060060	Lymphoma, Non-Hodgkin	0.0241148669116752
DB01179	Podophyllotoxin	DOID:2671	Carcinoma, Transitional Cell	0.0228039481756069
DB05088	tetrathiomolybdate	DOID:2645	Mesothelioma	0.0219461949898373
DB00681	Amphotericin B	DOID:3068	Glioblastoma	0.0218006250212586
DB09053	PCI 32765	DOID:1037	Leukemia, Lymphoid	0.021667136375122
DB09053	PCI 32765	DOID:1040	Leukemia, Lymphocytic, Chronic, B-Cell	0.0210644262952374
DB01033	Mercaptopurine	DOID:9119	Leukemia, Myeloid, Acute	0.0208670807158669
DB01033	Mercaptopurine	DOID:1037	Leukemia, Lymphoid	0.0205669498793191
DB01700	AICA ribonucleotide	DOID:3068	Glioblastoma	0.0199910727106386
DB06728	aniline	DOID:4235	Sarcoma	0.0192960670006202
DB05258	Interferon-alpha	DOID:8552	Leukemia, Myelogenous, Chronic, BCR-ABL Positive	0.01830176148307
DB06641	perifosine	DOID:3068	Glioblastoma	0.0180357426429859
DB15304	Carrageenan	DOID:3355	Fibrosarcoma	0.0177012231950232
DB09199	netoglitazone	DOID:9538	Multiple Myeloma	0.017270886817849
DB00477	Chlorpromazine	DOID:3070	Glioma	0.0169124775411865
DB04571	Trioxsalen	DOID:8691	Mycosis Fungoides	0.0162161342233125
DB12948	3,4-dihydroxybenzohydroxamic acid	DOID:0050902	Medulloblastoma	0.0159552676691782
DB11175	picolinic acid	DOID:3172	Adenoma	0.0152049626627292
DB12948	3,4-dihydroxybenzohydroxamic acid	DOID:3070	Glioma	0.0148995706443725
DB03068	pyrimidin-2-one beta-ribofuranoside	DOID:9538	Multiple Myeloma	0.0146521352396033
DB12948	3,4-dihydroxybenzohydroxamic acid	DOID:3071	Gliosarcoma	0.0141012474273393
DB00594	Amiloride	DOID:2671	Carcinoma, Transitional Cell	0.0140525681522817
DB06757	Manganese	DOID:3068	Glioblastoma	0.0134271055140019
DB00727	Nitroglycerin	DOID:4928	Cholangiocarcinoma	0.01253907217738
DB01394	Colchicine	DOID:9538	Multiple Myeloma	0.00916323060562892
DB00863	Ranitidine	DOID:9206	Barrett Esophagus	0.00746643526955578
DB01698	Rutin	DOID:9538	Multiple Myeloma	0.00741948940872857
DB00448	Lansoprazole	DOID:9206	Barrett Esophagus	0.0071353482173185
DB02375	myricetin	DOID:3068	Glioblastoma	0.00644590830715649
DB00753	Isoflurane	DOID:3172	Adenoma	0.00627175233269858
DB02424	geldanamycin	DOID:3068	Glioblastoma	0.00621248147254224
DB06412	Oxymetholone	DOID:9119	Leukemia, Myeloid, Acute	0.00535760340132981
DB01357	Mestranol	DOID:3172	Adenoma	0.00507099726721579
DB06412	Oxymetholone	DOID:9538	Multiple Myeloma	0.00503435751601296
DB01100	Pimozide	DOID:299	Adenocarcinoma	0.002991406155502
DB00855	Aminolevulinic Acid	DOID:8691	Mycosis Fungoides	0.00260519498395458
DB00262	Carmustine	DOID:8691	Mycosis Fungoides	0.00231542503404499
DB00541	Vincristine	DOID:8691	Mycosis Fungoides	0.00225456061953263
DB01169	Arsenic Trioxide	DOID:8691	Mycosis Fungoides	0.00215378928857398
DB00563	Methotrexate	DOID:0060061	Lymphoma, T-Cell, Cutaneous	0.00194804220231067
DB00188	Bortezomib	DOID:4051	Rhabdomyosarcoma, Alveolar	0.00190929119912749
DB00242	Cladribine	DOID:0060061	Lymphoma, T-Cell, Cutaneous	0.0018577553180695
DB02546	Vorinostat	DOID:0060061	Lymphoma, T-Cell, Cutaneous	0.00184764190250716
DB01169	Arsenic Trioxide	DOID:0060061	Lymphoma, T-Cell, Cutaneous	0.00181006127771973
DB00806	Pentoxifylline	DOID:0060061	Lymphoma, T-Cell, Cutaneous	0.00179244433450617
DB00959	Methylprednisolone	DOID:0060058	Lymphoma	0.00178833871971936
DB00307	Bexarotene	DOID:0060061	Lymphoma, T-Cell, Cutaneous	0.00171752231236718
DB00959	Methylprednisolone	DOID:8543	Hodgkin Disease	0.00170912733426184
DB01229	Paclitaxel	DOID:169	Neuroendocrine Tumors	0.00168271372464365
DB06287	temsirolimus	DOID:13515	Tuberous Sclerosis	0.0016542454844389
DB00553	Methoxsalen	DOID:8691	Mycosis Fungoides	0.00165155457753782
DB00619	Imatinib Mesylate	DOID:8552	Leukemia, Myelogenous, Chronic, BCR-ABL Positive	0.00164249502944654
DB00959	Methylprednisolone	DOID:0060060	Lymphoma, Non-Hodgkin	0.00161157442804257
DB01262	Decitabine	DOID:8552	Leukemia, Myelogenous, Chronic, BCR-ABL Positive	0.00149355145210691
DB00220	Nelfinavir	DOID:3382	Liposarcoma	0.00149050457168073
DB04824	Phenolphthalein	DOID:0060058	Lymphoma	0.00146593602102204
DB00445	Epirubicin	DOID:0060058	Lymphoma	0.00145848509716803
DB01268	Sunitinib	DOID:169	Neuroendocrine Tumors	0.00142860435555433
DB00437	Allopurinol	DOID:8552	Leukemia, Myelogenous, Chronic, BCR-ABL Positive	0.00142651506002086
DB00619	Imatinib Mesylate	DOID:9253	Gastrointestinal Stromal Tumors	0.00142351538992499
DB00398	Sorafenib	DOID:8552	Leukemia, Myelogenous, Chronic, BCR-ABL Positive	0.00142026646058632
DB00441	gemcitabine	DOID:8543	Hodgkin Disease	0.00141083861855414
DB12025	triptolide	DOID:9119	Leukemia, Myeloid, Acute	0.00139575475508232
DB12445	nitroaspirin	DOID:9206	Barrett Esophagus	0.00139197806433441
DB00675	Tamoxifen	DOID:1192	Nerve Sheath Neoplasms	0.00138357937201191
DB00445	Epirubicin	DOID:8543	Hodgkin Disease	0.00137927371180398
DB00773	Etoposide	DOID:0060058	Lymphoma	0.00136097005499266
DB00564	Carbamazepine	DOID:0060058	Lymphoma	0.00135659542286123
DB01262	Decitabine	DOID:0060058	Lymphoma	0.001339993816127
DB00188	Bortezomib	DOID:8552	Leukemia, Myelogenous, Chronic, BCR-ABL Positive	0.00133979978475914
DB00197	Troglitazone	DOID:3382	Liposarcoma	0.00133922687272733
DB00541	Vincristine	DOID:8552	Leukemia, Myelogenous, Chronic, BCR-ABL Positive	0.00133495150240178
DB01204	Mitoxantrone	DOID:0060058	Lymphoma	0.00133166475392085
DB00851	Dacarbazine	DOID:8543	Hodgkin Disease	0.00131833228953656
DB00531	Cyclophosphamide	DOID:8552	Leukemia, Myelogenous, Chronic, BCR-ABL Positive	0.00131580507668002
DB01005	Hydroxyurea	DOID:8552	Leukemia, Myelogenous, Chronic, BCR-ABL Positive	0.00131490291868171
DB00441	gemcitabine	DOID:0060060	Lymphoma, Non-Hodgkin	0.00131328571278874
DB00444	Teniposide	DOID:8543	Hodgkin Disease	0.0013113470290301
DB00328	Indomethacin	DOID:8552	Leukemia, Myelogenous, Chronic, BCR-ABL Positive	0.00131057660729569
DB00553	Methoxsalen	DOID:0060061	Lymphoma, T-Cell, Cutaneous	0.00130782656698155
DB00772	Malathion	DOID:0060060	Lymphoma, Non-Hodgkin	0.00130752330308289
DB01168	Procarbazine	DOID:0060058	Lymphoma	0.0013021992597881
DB00860	Prednisolone	DOID:8552	Leukemia, Myelogenous, Chronic, BCR-ABL Positive	0.00129955073123974
DB01590	Everolimus	DOID:169	Neuroendocrine Tumors	0.00129258624294478
DB00398	Sorafenib	DOID:3382	Liposarcoma	0.00129135023580215
DB00773	Etoposide	DOID:8543	Hodgkin Disease	0.00128175866943721
DB00445	Epirubicin	DOID:0060060	Lymphoma, Non-Hodgkin	0.00128172080576146
DB12662	naveglitazar	DOID:3382	Liposarcoma	0.00128080506712904
DB13069	Nimustine	DOID:4359	Melanoma, Amelanotic	0.0012769549118908
DB00851	Dacarbazine	DOID:4359	Melanoma, Amelanotic	0.0012764371313397
DB00428	Streptozocin	DOID:8543	Hodgkin Disease	0.00127389654446061
DB02546	Vorinostat	DOID:8552	Leukemia, Myelogenous, Chronic, BCR-ABL Positive	0.00127176079703902
DB01204	Mitoxantrone	DOID:8543	Hodgkin Disease	0.00125245336834031
DB01229	Paclitaxel	DOID:3382	Liposarcoma	0.00124842999008442
DB00688	Mycophenolic Acid	DOID:0060058	Lymphoma	0.00124483061627541
DB00262	Carmustine	DOID:0060058	Lymphoma	0.00124225828086607
DB01008	Busulfan	DOID:8552	Leukemia, Myelogenous, Chronic, BCR-ABL Positive	0.00123853367954049
DB01169	Arsenic Trioxide	DOID:8552	Leukemia, Myelogenous, Chronic, BCR-ABL Positive	0.00123418017216167
DB01168	Procarbazine	DOID:8543	Hodgkin Disease	0.00122298787414656
DB00851	Dacarbazine	DOID:0060060	Lymphoma, Non-Hodgkin	0.00122077938375716
DB00563	Methotrexate	DOID:0060058	Lymphoma	0.00121860345989452
DB11672	Curcumin	DOID:0060058	Lymphoma	0.00121616927192466
DB00444	Teniposide	DOID:0060060	Lymphoma, Non-Hodgkin	0.00121379412319696
DB01234	Dexamethasone	DOID:8552	Leukemia, Myelogenous, Chronic, BCR-ABL Positive	0.00121345259915747
DB00398	Sorafenib	DOID:9253	Gastrointestinal Stromal Tumors	0.00120128682092265
DB00987	Cytarabine	DOID:8552	Leukemia, Myelogenous, Chronic, BCR-ABL Positive	0.00119827299848659
DB00136	Calcitriol	DOID:0060058	Lymphoma	0.00119609410728091
DB00188	Bortezomib	DOID:0060058	Lymphoma	0.00118624214871529
DB00773	Etoposide	DOID:0060060	Lymphoma, Non-Hodgkin	0.0011842057642549
DB00982	Isotretinoin	DOID:0060058	Lymphoma	0.00118293305654479
DB02994	Cacodylic Acid	DOID:0060058	Lymphoma	0.00118161423876203
DB00541	Vincristine	DOID:0060058	Lymphoma	0.00118139386620871
DB00993	Azathioprine	DOID:0060058	Lymphoma	0.00117978232240298
DB00431	Hexachlorocyclohexane	DOID:0060060	Lymphoma, Non-Hodgkin	0.00117158810845405
DB00262	Carmustine	DOID:8543	Hodgkin Disease	0.00116304689599297
DB00531	Cyclophosphamide	DOID:0060058	Lymphoma	0.00116224743978285
DB06287	temsirolimus	DOID:3068	Glioblastoma	0.00115584592395587
DB01204	Mitoxantrone	DOID:0060060	Lymphoma, Non-Hodgkin	0.00115490046269236
DB04572	Thiotepa	DOID:8552	Leukemia, Myelogenous, Chronic, BCR-ABL Positive	0.00115023564208291
DB00290	Bleomycin	DOID:0060058	Lymphoma	0.00114928456491
DB00795	Sulfasalazine	DOID:3068	Glioblastoma	0.00114530341332338
DB00563	Methotrexate	DOID:8543	Hodgkin Disease	0.00113939207362098
DB13424	DDT	DOID:0060060	Lymphoma, Non-Hodgkin	0.00113112666683087
DB01041	Thalidomide	DOID:0060058	Lymphoma	0.00112824450736378
DB01168	Procarbazine	DOID:0060060	Lymphoma, Non-Hodgkin	0.00112543496820463
DB00570	Vinblastine	DOID:8543	Hodgkin Disease	0.00112422905890604
DB00877	Sirolimus	DOID:13515	Tuberous Sclerosis	0.00111563566595526
DB00888	Mechlorethamine	DOID:8543	Hodgkin Disease	0.00111364269198429
DB00305	Mitomycin	DOID:3068	Glioblastoma	0.00111263032865713
DB00282	Pamidronate	DOID:4305	Giant Cell Tumor of Bone	0.00110340144221917
DB00541	Vincristine	DOID:8543	Hodgkin Disease	0.00110218248097612
DB00437	Allopurinol	DOID:0060060	Lymphoma, Non-Hodgkin	0.00109619313255712
DB13069	Nimustine	DOID:3068	Glioblastoma	0.00108863624066665
DB00851	Dacarbazine	DOID:3068	Glioblastoma	0.00108811845960862
DB00104	Octreotide	DOID:169	Neuroendocrine Tumors	0.00108786024111226
DB00997	Doxorubicin	DOID:0060058	Lymphoma	0.00108670997943568
DB00762	Irinotecan	DOID:3068	Glioblastoma	0.00108315955329948
DB00531	Cyclophosphamide	DOID:8543	Hodgkin Disease	0.00108303605414258
DB00444	Teniposide	DOID:3068	Glioblastoma	0.00108113319923805
DB01042	Melphalan	DOID:8543	Hodgkin Disease	0.00107607045941224
DB12025	triptolide	DOID:9538	Multiple Myeloma	0.00107250886858908
DB00290	Bleomycin	DOID:8543	Hodgkin Disease	0.00107007317963922
DB00860	Prednisolone	DOID:8543	Hodgkin Disease	0.00106678170924564
DB00959	Methylprednisolone	DOID:171	Neuroectodermal Tumors	0.00106642673792464
DB00541	Vincristine	DOID:4359	Melanoma, Amelanotic	0.001060287322414
DB01234	Dexamethasone	DOID:0060058	Lymphoma	0.00105989496258404
DB01229	Paclitaxel	DOID:0060060	Lymphoma, Non-Hodgkin	0.00104702428783029
DB00987	Cytarabine	DOID:0060058	Lymphoma	0.001044715362119
DB04216	Quercetin	DOID:3068	Glioblastoma	0.00104401231280179
DB00563	Methotrexate	DOID:0060060	Lymphoma, Non-Hodgkin	0.00104183916799035
DB00515	Cisplatin	DOID:0060058	Lymphoma	0.00104085362029224
DB01206	Lomustine	DOID:0060058	Lymphoma	0.00103074267080274
DB01590	Everolimus	DOID:13515	Tuberous Sclerosis	0.00102263544200872
DB11663	2-(1H-indazol-4-yl)-6-(4-methanesulfonylpiperazin-1-ylmethyl)-4-morpholin-4-ylthieno(3,2-d)pyrimidine	DOID:0060058	Lymphoma	0.00102171901068589
DB00136	Calcitriol	DOID:0060060	Lymphoma, Non-Hodgkin	0.00101932981605864
DB00997	Doxorubicin	DOID:8543	Hodgkin Disease	0.00100749859357737
DB01008	Busulfan	DOID:8543	Hodgkin Disease	0.00100576465730081
DB00541	Vincristine	DOID:0060060	Lymphoma, Non-Hodgkin	0.00100462957523603
DB00993	Azathioprine	DOID:0060060	Lymphoma, Non-Hodgkin	0.00100301803082633
DB06774	Capsaicin	DOID:3068	Glioblastoma	0.000999972207723042
DB00675	Tamoxifen	DOID:4359	Melanoma, Amelanotic	0.000998999938664667
DB04572	Thiotepa	DOID:0060058	Lymphoma	0.000996678005914818
DB08398	2-amino-1-methyl-6-phenylimidazo(4,5-b)pyridine	DOID:0060058	Lymphoma	0.000995253278645768
DB01143	Amifostine	DOID:0060060	Lymphoma, Non-Hodgkin	0.00099126937625512
DB00531	Cyclophosphamide	DOID:0060060	Lymphoma, Non-Hodgkin	0.000985483148860343
DB13323	Trichloroethylene	DOID:0060060	Lymphoma, Non-Hodgkin	0.000980270125363024
DB01042	Melphalan	DOID:0060060	Lymphoma, Non-Hodgkin	0.000978517553363277
DB00945	Aspirin	DOID:3068	Glioblastoma	0.000976100418187929
DB00291	Chlorambucil	DOID:0060058	Lymphoma	0.000974086967855468
DB00290	Bleomycin	DOID:0060060	Lymphoma, Non-Hodgkin	0.000972520273632226
DB00860	Prednisolone	DOID:0060060	Lymphoma, Non-Hodgkin	0.000969228803917442
DB00650	Leucovorin	DOID:0060058	Lymphoma	0.000967173823672583
DB00987	Cytarabine	DOID:8543	Hodgkin Disease	0.000965503976918379
DB00515	Cisplatin	DOID:8543	Hodgkin Disease	0.000961642234398395
DB11663	2-(1H-indazol-4-yl)-6-(4-methanesulfonylpiperazin-1-ylmethyl)-4-morpholin-4-ylthieno(3,2-d)pyrimidine	DOID:9253	Gastrointestinal Stromal Tumors	0.000956297007018346
DB01206	Lomustine	DOID:8543	Hodgkin Disease	0.000951531285079764
DB01041	Thalidomide	DOID:0060060	Lymphoma, Non-Hodgkin	0.000951480216482802
DB00608	Chloroquine	DOID:3068	Glioblastoma	0.000942352214727459
DB00773	Etoposide	DOID:0050902	Medulloblastoma	0.000935424826561469
DB00317	Gefitinib	DOID:3068	Glioblastoma	0.000934289769875717
DB09073	palbociclib	DOID:3382	Liposarcoma	0.000934108408695643
DB00262	Carmustine	DOID:3068	Glioblastoma	0.000932833066043935
DB00255	Diethylstilbestrol	DOID:0060058	Lymphoma	0.000924563591340265
DB00515	Cisplatin	DOID:4359	Melanoma, Amelanotic	0.000919747076490639
DB04572	Thiotepa	DOID:8543	Hodgkin Disease	0.000917466620280437
DB01229	Paclitaxel	DOID:3068	Glioblastoma	0.000914363363831626
DB00997	Doxorubicin	DOID:0060060	Lymphoma, Non-Hodgkin	0.000909945688107282
DB01008	Busulfan	DOID:0060060	Lymphoma, Non-Hodgkin	0.000908211751721032
DB11672	Curcumin	DOID:3068	Glioblastoma	0.000906744056562735
DB00227	Lovastatin	DOID:0060058	Lymphoma	0.000906446037792184
DB01268	Sunitinib	DOID:9253	Gastrointestinal Stromal Tumors	0.000904257206288138
DB00309	Vindesine	DOID:8552	Leukemia, Myelogenous, Chronic, BCR-ABL Positive	0.000900775710723743
DB00959	Methylprednisolone	DOID:9538	Multiple Myeloma	0.000900164424037252
DB00481	Raloxifene Hydrochloride	DOID:127	Choroid Neoplasms	0.000897162495471525
DB14085	Cadmium	DOID:0060060	Lymphoma, Non-Hodgkin	0.000891046475279898
DB00650	Leucovorin	DOID:8543	Hodgkin Disease	0.000887962437555588
DB00853	Temozolomide	DOID:3068	Glioblastoma	0.000886879422633179
DB00252	Phenytoin	DOID:8543	Hodgkin Disease	0.000885844658462608
DB00744	zileuton	DOID:8552	Leukemia, Myelogenous, Chronic, BCR-ABL Positive	0.000884914425531479
DB00188	Bortezomib	DOID:3068	Glioblastoma	0.00087681693335314
DB01168	Procarbazine	DOID:0050902	Medulloblastoma	0.00087665403118433
DB00499	Flutamide	DOID:299	Adenocarcinoma	0.000875419319902836
DB05424	Canertinib	DOID:3068	Glioblastoma	0.000872456424935907
DB00242	Cladribine	DOID:285	Leukemia, Hairy Cell	0.000871038479717555
DB00987	Cytarabine	DOID:0060060	Lymphoma, Non-Hodgkin	0.000867951070449978
DB00928	Azacitidine	DOID:285	Leukemia, Hairy Cell	0.000861753779180706
DB09110	Mesna	DOID:0060060	Lymphoma, Non-Hodgkin	0.000858484689376875
DB00499	Flutamide	DOID:11612	Polycystic Ovary Syndrome	0.000857091797050367
DB00328	Indomethacin	DOID:3068	Glioblastoma	0.000847593756112174
DB01042	Melphalan	DOID:3068	Glioblastoma	0.00084585662948785
DB00398	Sorafenib	DOID:0050902	Medulloblastoma	0.000841163595940296
DB01645	Genistein	DOID:3068	Glioblastoma	0.00083913660499587
DB00396	Progesterone	DOID:127	Choroid Neoplasms	0.00083772874107043
DB00943	Zalcitabine	DOID:0060058	Lymphoma	0.000830471788513885
DB03733	ethylene dichloride	DOID:3172	Adenoma	0.000828021265511257
DB00762	Irinotecan	DOID:9119	Leukemia, Myeloid, Acute	0.000827656359106609
DB04572	Thiotepa	DOID:0060060	Lymphoma, Non-Hodgkin	0.000819913714298647
DB01041	Thalidomide	DOID:3068	Glioblastoma	0.00081881929216595
DB00262	Carmustine	DOID:0050902	Medulloblastoma	0.000816713052576766
DB12429	2-(2-chloro-4-iodophenylamino)-N-cyclopropylmethoxy-3,4-difluorobenzamide	DOID:9119	Leukemia, Myeloid, Acute	0.00080811789055598
DB11094	Vitamin D	DOID:0060058	Lymphoma	0.00080717057643772
DB05076	Fenretinide	DOID:3068	Glioblastoma	0.000799163688691339
DB00291	Chlorambucil	DOID:0060060	Lymphoma, Non-Hodgkin	0.000797322676087196
DB00773	Etoposide	DOID:9119	Leukemia, Myeloid, Acute	0.000796041645238908
DB00563	Methotrexate	DOID:0050902	Medulloblastoma	0.000793058231186659
DB00650	Leucovorin	DOID:0060060	Lymphoma, Non-Hodgkin	0.000790409532060631
DB00252	Phenytoin	DOID:0060060	Lymphoma, Non-Hodgkin	0.000788291753024049
DB00997	Doxorubicin	DOID:3068	Glioblastoma	0.000777284764373963
DB00526	Oxaliplatin	DOID:299	Adenocarcinoma	0.000775872482083294
DB01262	Decitabine	DOID:9119	Leukemia, Myeloid, Acute	0.000775065405648499
DB01169	Arsenic Trioxide	DOID:3068	Glioblastoma	0.00077119732100258
DB00853	Temozolomide	DOID:0050902	Medulloblastoma	0.000770759409042997
DB01181	Ifosfamide	DOID:0060058	Lymphoma	0.000770727005391013
DB01204	Mitoxantrone	DOID:9119	Leukemia, Myeloid, Acute	0.000766736343884654
DB01701	propylene dichloride	DOID:4928	Cholangiocarcinoma	0.000761472533034012
DB00188	Bortezomib	DOID:0050902	Medulloblastoma	0.00076069691995747
DB00541	Vincristine	DOID:0050902	Medulloblastoma	0.000755848637955157
DB08865	Crizotinib	DOID:3068	Glioblastoma	0.000754645276462261
DB01234	Dexamethasone	DOID:3068	Glioblastoma	0.000750469747252756
DB00197	Troglitazone	DOID:9119	Leukemia, Myeloid, Acute	0.000749657051961249
DB00864	Tacrolimus	DOID:707	Lymphoma, B-Cell	0.000749214764511917
DB00970	Dactinomycin	DOID:3068	Glioblastoma	0.000748334852957187
DB00309	Vindesine	DOID:0060058	Lymphoma	0.000747218074409105
DB00531	Cyclophosphamide	DOID:0050902	Medulloblastoma	0.000736702211536842
DB00635	Prednisone	DOID:8543	Hodgkin Disease	0.00073170954567655
DB00515	Cisplatin	DOID:3068	Glioblastoma	0.000731428404896782
DB01042	Melphalan	DOID:0050902	Medulloblastoma	0.000729736616246056
DB01206	Lomustine	DOID:3068	Glioblastoma	0.000721317455410452
DB00437	Allopurinol	DOID:9119	Leukemia, Myeloid, Acute	0.000708029013520704
DB00783	Estradiol	DOID:0050902	Medulloblastoma	0.000702321483905109
DB00398	Sorafenib	DOID:9119	Leukemia, Myeloid, Acute	0.000701780414546237
DB02546	Vorinostat	DOID:0050902	Medulloblastoma	0.000692657931572326
DB00293	raltitrexed	DOID:299	Adenocarcinoma	0.000692620163831779
DB01181	Ifosfamide	DOID:8543	Hodgkin Disease	0.000691515619511383
DB00608	Chloroquine	DOID:9119	Leukemia, Myeloid, Acute	0.000686849020221501
DB00763	Methimazole	DOID:299	Adenocarcinoma	0.000679235725066084
DB00183	Pentagastrin	DOID:299	Adenocarcinoma	0.000677985697123649
DB00762	Irinotecan	DOID:171	Neuroectodermal Tumors	0.000670672787344749
DB00309	Vindesine	DOID:8543	Hodgkin Disease	0.000668006688786048
DB01420	Testosterone Propionate	DOID:299	Adenocarcinoma	0.000666518601055564
DB00812	Phenylbutazone	DOID:9119	Leukemia, Myeloid, Acute	0.000661597567522008
DB00741	Hydrocortisone	DOID:8584	Burkitt Lymphoma	0.00066118051711047
DB01008	Busulfan	DOID:0050902	Medulloblastoma	0.000659430814276295
DB01229	Paclitaxel	DOID:9119	Leukemia, Myeloid, Acute	0.000658860168927765
DB04930	Permethrin	DOID:9538	Multiple Myeloma	0.000657464797436301
DB01169	Arsenic Trioxide	DOID:0050902	Medulloblastoma	0.000655077307317141
DB00563	Methotrexate	DOID:9119	Leukemia, Myeloid, Acute	0.000653675049948697
DB01420	Testosterone Propionate	DOID:11612	Polycystic Ovary Syndrome	0.000648191078237291
DB11716	Misonidazole	DOID:299	Adenocarcinoma	0.000647039848170182
DB01248	Docetaxel	DOID:9119	Leukemia, Myeloid, Acute	0.000643564693422714
DB00293	raltitrexed	DOID:2645	Mesothelioma	0.000643453104359835
DB06510	muraglitazar	DOID:3382	Liposarcoma	0.00063979808612432
DB00635	Prednisone	DOID:0060060	Lymphoma, Non-Hodgkin	0.000634156639705528
DB00136	Calcitriol	DOID:9119	Leukemia, Myeloid, Acute	0.000631165697554691
DB00630	Alendronate	DOID:4305	Giant Cell Tumor of Bone	0.000625454232113652
DB00188	Bortezomib	DOID:9119	Leukemia, Myeloid, Acute	0.000621313738706185
DB00987	Cytarabine	DOID:0050902	Medulloblastoma	0.000619170133392931
DB00541	Vincristine	DOID:3347	Neoplasms, Bone Tissue	0.000617767830285297
DB00541	Vincristine	DOID:9119	Leukemia, Myeloid, Acute	0.000616465456239799
DB00515	Cisplatin	DOID:0050902	Medulloblastoma	0.000615308391533974
DB00445	Epirubicin	DOID:4235	Sarcoma	0.000614605321850613
DB00481	Raloxifene Hydrochloride	DOID:9538	Multiple Myeloma	0.000614471083112932
DB00421	Spironolactone	DOID:11612	Polycystic Ovary Syndrome	0.000612454816608952
DB11672	Curcumin	DOID:127	Choroid Neoplasms	0.000610686388867819
DB00396	Progesterone	DOID:5119	Ovarian Cysts	0.000609120735822387
DB00282	Pamidronate	DOID:9538	Multiple Myeloma	0.000608734930043063
DB00624	Testosterone	DOID:0060060	Lymphoma, Non-Hodgkin	0.000604825777615746
DB00441	gemcitabine	DOID:9538	Multiple Myeloma	0.000601875708380849
DB00531	Cyclophosphamide	DOID:3347	Neoplasms, Bone Tissue	0.000598621404106124
DB00531	Cyclophosphamide	DOID:9119	Leukemia, Myeloid, Acute	0.000597319029901643
DB01005	Hydroxyurea	DOID:9119	Leukemia, Myeloid, Acute	0.000596416872237958
DB01181	Ifosfamide	DOID:0060060	Lymphoma, Non-Hodgkin	0.000593962713835237
DB00328	Indomethacin	DOID:9119	Leukemia, Myeloid, Acute	0.000592090561496082
DB00441	gemcitabine	DOID:299	Adenocarcinoma	0.000591109020327517
DB03496	alvocidib	DOID:9119	Leukemia, Myeloid, Acute	0.000587510617468499
DB00399	Zoledronic Acid	DOID:4305	Giant Cell Tumor of Bone	0.000586279761160512
DB00860	Prednisolone	DOID:9119	Leukemia, Myeloid, Acute	0.000581064685035125
DB00773	Etoposide	DOID:707	Lymphoma, B-Cell	0.000578910695830569
DB00313	Valproic Acid	DOID:3068	Glioblastoma	0.000577680978232152
DB00741	Hydrocortisone	DOID:3247	Rhabdomyosarcoma	0.000577436342071934
DB01151	Desipramine	DOID:299	Adenocarcinoma	0.000574617662419362
DB01115	Nifedipine	DOID:3068	Glioblastoma	0.000571208239363706
DB04572	Thiotepa	DOID:0050902	Medulloblastoma	0.000571132777224502
DB00309	Vindesine	DOID:0060060	Lymphoma, Non-Hodgkin	0.000570453783015089
DB00523	Alitretinoin	DOID:9119	Leukemia, Myeloid, Acute	0.000564899505532589
DB00242	Cladribine	DOID:9119	Leukemia, Myeloid, Acute	0.000563388165944666
DB01041	Thalidomide	DOID:9119	Leukemia, Myeloid, Acute	0.000563316097610032
DB04786	Suramin	DOID:9538	Multiple Myeloma	0.000562778395555817
DB04960	tipifarnib	DOID:9538	Multiple Myeloma	0.000562047658409913
DB01174	Phenobarbital	DOID:4928	Cholangiocarcinoma	0.000555955334002288
DB00928	Azacitidine	DOID:9119	Leukemia, Myeloid, Acute	0.000554103465390941
DB00851	Dacarbazine	DOID:4235	Sarcoma	0.000553663899865851
DB05109	Trabectedin	DOID:4235	Sarcoma	0.000553133376936597
DB00530	Erlotinib Hydrochloride	DOID:299	Adenocarcinoma	0.000551447672340132
DB00396	Progesterone	DOID:299	Adenocarcinoma	0.00054427064098491
DB01645	Genistein	DOID:127	Choroid Neoplasms	0.000543078936454965
DB00441	gemcitabine	DOID:2645	Mesothelioma	0.000541941960637025
DB00746	Deferoxamine	DOID:9119	Leukemia, Myeloid, Acute	0.000541910388959975
DB00650	Leucovorin	DOID:0050902	Medulloblastoma	0.000541628594904107
DB00619	Imatinib Mesylate	DOID:2645	Mesothelioma	0.000540829350100656
DB04690	Camptothecin	DOID:1037	Leukemia, Lymphoid	0.000538568436720586
DB00331	Metformin	DOID:11612	Polycystic Ovary Syndrome	0.000532749175955104
DB04216	Quercetin	DOID:4236	Carcinosarcoma	0.000531305285026505
DB00773	Etoposide	DOID:8584	Burkitt Lymphoma	0.000530030129229996
DB01050	Ibuprofen	DOID:299	Adenocarcinoma	0.000527678885161441
DB00396	Progesterone	DOID:11612	Polycystic Ovary Syndrome	0.000525943117377935
DB00305	Mitomycin	DOID:299	Adenocarcinoma	0.000523114560046688
DB00997	Doxorubicin	DOID:3347	Neoplasms, Bone Tissue	0.000523083943824464
DB00162	Vitamin A	DOID:9538	Multiple Myeloma	0.000522721411319559
DB00783	Estradiol	DOID:127	Choroid Neoplasms	0.000522383828792293
DB00997	Doxorubicin	DOID:9119	Leukemia, Myeloid, Acute	0.000521781569732559
DB01168	Procarbazine	DOID:707	Lymphoma, B-Cell	0.000520139900077203
DB01008	Busulfan	DOID:9119	Leukemia, Myeloid, Acute	0.000520047633026342
DB01188	Ciclopirox	DOID:9119	Leukemia, Myeloid, Acute	0.000518419491116161
DB06287	temsirolimus	DOID:2645	Mesothelioma	0.000517163096095473
DB00773	Etoposide	DOID:4235	Sarcoma	0.000517090280029629
DB01169	Arsenic Trioxide	DOID:9119	Leukemia, Myeloid, Acute	0.000515694125463005
DB00675	Tamoxifen	DOID:127	Choroid Neoplasms	0.000514623598560547
DB00262	Carmustine	DOID:4928	Cholangiocarcinoma	0.000510823066138887
DB00694	Daunorubicin	DOID:0060060	Lymphoma, Non-Hodgkin	0.000509627216263984
DB00428	Streptozocin	DOID:4235	Sarcoma	0.000509228154867834
DB00773	Etoposide	DOID:2994	Neoplasms, Germ Cell and Embryonal	0.000503374550194412
DB00530	Erlotinib Hydrochloride	DOID:2645	Mesothelioma	0.000502280612507087
DB08828	HhAntag691	DOID:2512	Basal Cell Nevus Syndrome	0.000500205347987635
DB08865	Crizotinib	DOID:9119	Leukemia, Myeloid, Acute	0.000499142081515545
DB00851	Dacarbazine	DOID:299	Adenocarcinoma	0.000498602691139403
DB00563	Methotrexate	DOID:171	Neuroectodermal Tumors	0.00049669147864647
DB00762	Irinotecan	DOID:3181	Oligodendroglioma	0.000494996704573168
DB01234	Dexamethasone	DOID:9119	Leukemia, Myeloid, Acute	0.000494966552604025
DB00762	Irinotecan	DOID:299	Adenocarcinoma	0.000493643786073493
DB00361	Vinorelbine	DOID:299	Adenocarcinoma	0.000493428193983091
DB01168	Procarbazine	DOID:4844	Ependymoma	0.000489063561036583
DB00563	Methotrexate	DOID:4928	Cholangiocarcinoma	0.000487168244768764
DB00603	Medroxyprogesterone Acetate	DOID:3007	Carcinoma, Ductal	0.000486635063221406
DB00851	Dacarbazine	DOID:3247	Rhabdomyosarcoma	0.000482859574140258
DB00188	Bortezomib	DOID:3246	Rhabdomyosarcoma, Embryonal	0.000480912125183718
DB00780	Phenelzine	DOID:255	Hemangioma	0.000480791887276309
DB02169	Okadaic Acid	DOID:3068	Glioblastoma	0.000480270228020739
DB00987	Cytarabine	DOID:9119	Leukemia, Myeloid, Acute	0.00047978695213232
DB00762	Irinotecan	DOID:3247	Rhabdomyosarcoma	0.000477900668584517
DB01393	Bezafibrate	DOID:9119	Leukemia, Myeloid, Acute	0.000475719701519349
DB03843	Formaldehyde	DOID:127	Choroid Neoplasms	0.000473464049128923
DB00773	Etoposide	DOID:9538	Multiple Myeloma	0.000472795759974463
DB00624	Testosterone	DOID:3068	Glioblastoma	0.000472164854208389
DB00007	Leuprolide	DOID:127	Choroid Neoplasms	0.000469468944096128
DB01204	Mitoxantrone	DOID:1037	Leukemia, Lymphoid	0.000466605507223182
DB12881	indole-3-carbinol	DOID:5119	Ovarian Cysts	0.00046398301482705
DB00688	Mycophenolic Acid	DOID:707	Lymphoma, B-Cell	0.000462771256665905
DB00773	Etoposide	DOID:299	Adenocarcinoma	0.000462029071296742
DB00541	Vincristine	DOID:171	Neuroectodermal Tumors	0.000459481884642475
DB00773	Etoposide	DOID:4440	Seminoma	0.000457217407024167
DB01030	Topotecan	DOID:0060060	Lymphoma, Non-Hodgkin	0.00045527385587215
DB00428	Streptozocin	DOID:299	Adenocarcinoma	0.000454166946149158
DB01262	Decitabine	DOID:9538	Multiple Myeloma	0.00045181951988623
DB00829	Diazepam	DOID:3068	Glioblastoma	0.00045123699953472
DB00773	Etoposide	DOID:3247	Rhabdomyosarcoma	0.000446285954290492
DB00361	Vinorelbine	DOID:2645	Mesothelioma	0.000444261134861144
DB07232	veliparib	DOID:299	Adenocarcinoma	0.000443196211242634
DB00531	Cyclophosphamide	DOID:171	Neuroectodermal Tumors	0.000440335458409789
DB00309	Vindesine	DOID:3068	Glioblastoma	0.00043779285917208
DB00563	Methotrexate	DOID:707	Lymphoma, B-Cell	0.000436544099872892
DB00262	Carmustine	DOID:4844	Ependymoma	0.000429122582852402
DB01262	Decitabine	DOID:3247	Rhabdomyosarcoma	0.000425309715070009
DB00763	Methimazole	DOID:3172	Adenoma	0.000424158678392482
DB01356	Lithium	DOID:255	Hemangioma	0.00042305037252207
DB00780	Phenelzine	DOID:3172	Adenoma	0.000421311215258034
DB06774	Capsaicin	DOID:9538	Multiple Myeloma	0.000421223126916802
DB08895	tofacitinib	DOID:3172	Adenoma	0.000419136647718941
DB01204	Mitoxantrone	DOID:3247	Rhabdomyosarcoma	0.00041698065307235
DB01168	Procarbazine	DOID:9538	Multiple Myeloma	0.000414024964116515
DB02546	Vorinostat	DOID:3246	Rhabdomyosarcoma, Embryonal	0.000412873137419632
DB00773	Etoposide	DOID:2645	Mesothelioma	0.000412862011804759
DB00437	Allopurinol	DOID:1037	Leukemia, Lymphoid	0.000407898177328191
DB00563	Methotrexate	DOID:4844	Ependymoma	0.000405467761203836
DB00773	Etoposide	DOID:3069	Astrocytoma	0.00040505619698513
DB04827	Urethane	DOID:299	Adenocarcinoma	0.000404901222626007
DB01168	Procarbazine	DOID:3181	Oligodendroglioma	0.000404611195355779
DB00188	Bortezomib	DOID:707	Lymphoma, B-Cell	0.000404182788970774
DB12418	Saccharin	DOID:299	Adenocarcinoma	0.0004038776866769
DB01168	Procarbazine	DOID:299	Adenocarcinoma	0.00040325827583889
DB01582	Sulfamethazine	DOID:3172	Adenoma	0.000399481736948669
DB00541	Vincristine	DOID:707	Lymphoma, B-Cell	0.000399334506806813
DB00993	Azathioprine	DOID:707	Lymphoma, B-Cell	0.000397722963078793
DB00822	Disulfiram	DOID:2645	Mesothelioma	0.000397454874026502
DB00197	Troglitazone	DOID:11612	Polycystic Ovary Syndrome	0.000397316955024062
DB01041	Thalidomide	DOID:4928	Cholangiocarcinoma	0.000396809292180965
DB04930	Permethrin	DOID:3172	Adenoma	0.000391621062173129
DB01174	Phenobarbital	DOID:299	Adenocarcinoma	0.000388449565351966
DB00563	Methotrexate	DOID:8584	Burkitt Lymphoma	0.000387663533754155
DB00945	Aspirin	DOID:299	Adenocarcinoma	0.000386584650123943
DB00636	Clofibrate	DOID:127	Choroid Neoplasms	0.000384454787312492
DB04539	glyphosate	DOID:11612	Polycystic Ovary Syndrome	0.000381975501331309
DB00531	Cyclophosphamide	DOID:707	Lymphoma, B-Cell	0.000380188080670051
DB01229	Paclitaxel	DOID:4235	Sarcoma	0.000379908804017136
DB00126	Ascorbic Acid	DOID:1037	Leukemia, Lymphoid	0.000376333639057501
DB00563	Methotrexate	DOID:4235	Sarcoma	0.000374723684661925
DB01042	Melphalan	DOID:707	Lymphoma, B-Cell	0.000373222485118362
DB11616	pirarubicin	DOID:9119	Leukemia, Myeloid, Acute	0.000372402917186786
DB11672	Curcumin	DOID:4235	Sarcoma	0.000372289497032684
DB03496	alvocidib	DOID:707	Lymphoma, B-Cell	0.000370379668302188
DB00412	Rosiglitazone	DOID:11612	Polycystic Ovary Syndrome	0.000370203050001759
DB05294	N-(4-bromo-2-fluorophenyl)-6-methoxy-7-((1-methylpiperidin-4-yl)methoxy)quinazolin-4-amine	DOID:299	Adenocarcinoma	0.000369372448041437
DB00541	Vincristine	DOID:4844	Ependymoma	0.000368258167632383
DB01229	Paclitaxel	DOID:2994	Neoplasms, Germ Cell and Embryonal	0.000366193074451703
DB01248	Docetaxel	DOID:4235	Sarcoma	0.000364613328270501
DB00860	Prednisolone	DOID:707	Lymphoma, B-Cell	0.000363933735559062
DB00554	Piroxicam	DOID:2645	Mesothelioma	0.000362499345717492
DB01229	Paclitaxel	DOID:1037	Leukemia, Lymphoid	0.000358729332325801
DB00262	Carmustine	DOID:9538	Multiple Myeloma	0.000354083985804797
DB00563	Methotrexate	DOID:1037	Leukemia, Lymphoid	0.000353544213422451
DB00541	Vincristine	DOID:8584	Burkitt Lymphoma	0.000350453939919136
DB01168	Procarbazine	DOID:3069	Astrocytoma	0.000346285401344786
DB00242	Cladribine	DOID:707	Lymphoma, B-Cell	0.000346257216219913
DB00570	Vinblastine	DOID:2994	Neoplasms, Germ Cell and Embryonal	0.000345844939883953
DB00317	Gefitinib	DOID:299	Adenocarcinoma	0.000344774001356983
DB00262	Carmustine	DOID:3181	Oligodendroglioma	0.000344670216947694
DB01065	Melatonin	DOID:4928	Cholangiocarcinoma	0.000344639967715908
DB09073	palbociclib	DOID:9119	Leukemia, Myeloid, Acute	0.000344538587848629
DB00262	Carmustine	DOID:299	Adenocarcinoma	0.000343317297780553
DB00276	Amsacrine	DOID:9119	Leukemia, Myeloid, Acute	0.000340752677437349
DB00927	Famotidine	DOID:3172	Adenoma	0.000340600242127419
DB00531	Cyclophosphamide	DOID:4236	Carcinosarcoma	0.000340115196942513
DB01380	Cortisone	DOID:299	Adenocarcinoma	0.00033984038991982
DB00945	Aspirin	DOID:2645	Mesothelioma	0.000337417590347965
DB02546	Vorinostat	DOID:707	Lymphoma, B-Cell	0.000336143801031717
DB01229	Paclitaxel	DOID:9538	Multiple Myeloma	0.000335614283081341
DB00531	Cyclophosphamide	DOID:8584	Burkitt Lymphoma	0.000331307513991762
DB00136	Calcitriol	DOID:1037	Leukemia, Lymphoid	0.000331034860922529
DB00563	Methotrexate	DOID:9538	Multiple Myeloma	0.000330429164136913
DB11672	Curcumin	DOID:9538	Multiple Myeloma	0.000327994976693967
DB01229	Paclitaxel	DOID:299	Adenocarcinoma	0.000324847595639742
DB01042	Melphalan	DOID:8584	Burkitt Lymphoma	0.00032434191916194
DB00126	Ascorbic Acid	DOID:11612	Polycystic Ovary Syndrome	0.000324124378660327
DB01030	Topotecan	DOID:3068	Glioblastoma	0.000322612932188569
DB00313	Valproic Acid	DOID:9119	Leukemia, Myeloid, Acute	0.00032217778368334
DB00959	Methylprednisolone	DOID:1040	Leukemia, Lymphocytic, Chronic, B-Cell	0.000320569393292468
DB01248	Docetaxel	DOID:9538	Multiple Myeloma	0.000320318808073226
DB00563	Methotrexate	DOID:299	Adenocarcinoma	0.000319662475977887
DB00262	Carmustine	DOID:3192	Neurilemmoma	0.000319372902643909
DB00255	Diethylstilbestrol	DOID:127	Choroid Neoplasms	0.000319080707488061
DB00515	Cisplatin	DOID:171	Neuroectodermal Tumors	0.000318941638647395
DB00398	Sorafenib	DOID:2645	Mesothelioma	0.000318600780984189
DB00531	Cyclophosphamide	DOID:4235	Sarcoma	0.000318367665019213
DB00541	Vincristine	DOID:1037	Leukemia, Lymphoid	0.000316334620168078
DB01041	Thalidomide	DOID:4844	Ependymoma	0.000315108808896923
DB00860	Prednisolone	DOID:8584	Burkitt Lymphoma	0.000315053168984468
DB00996	Gabapentin	DOID:127	Choroid Neoplasms	0.000312894875559487
DB00143	Glutathione	DOID:11612	Polycystic Ovary Syndrome	0.000310334010353262
DB01248	Docetaxel	DOID:299	Adenocarcinoma	0.000309552119394839
DB00136	Calcitriol	DOID:9538	Multiple Myeloma	0.000307919812218747
DB00997	Doxorubicin	DOID:707	Lymphoma, B-Cell	0.000304650620001144
DB00563	Methotrexate	DOID:3247	Rhabdomyosarcoma	0.00030391935887971
DB01008	Busulfan	DOID:707	Lymphoma, B-Cell	0.000302916683546949
DB00853	Temozolomide	DOID:3181	Oligodendroglioma	0.000298716572804857
DB00188	Bortezomib	DOID:9538	Multiple Myeloma	0.000298067853470384
DB00531	Cyclophosphamide	DOID:1037	Leukemia, Lymphoid	0.000297188193512175
DB01005	Hydroxyurea	DOID:1037	Leukemia, Lymphoid	0.000296286035935976
DB00317	Gefitinib	DOID:2645	Mesothelioma	0.000295606941779956
DB00783	Estradiol	DOID:5119	Ovarian Cysts	0.000293775823755414
DB00541	Vincristine	DOID:9538	Multiple Myeloma	0.000293219571323743
DB00290	Bleomycin	DOID:2994	Neoplasms, Germ Cell and Embryonal	0.000291689060310484
DB00570	Vinblastine	DOID:3247	Rhabdomyosarcoma	0.000288756343776862
DB03496	alvocidib	DOID:1037	Leukemia, Lymphoid	0.000287379781017304
DB00262	Carmustine	DOID:3069	Astrocytoma	0.000286344422646044
DB00675	Tamoxifen	DOID:5119	Ovarian Cysts	0.000286015593470156
DB00925	Phenoxybenzamine	DOID:127	Choroid Neoplasms	0.000285354815068882
DB00541	Vincristine	DOID:3181	Oligodendroglioma	0.000283805802278346
DB00541	Vincristine	DOID:299	Adenocarcinoma	0.000282452882185501
DB00993	Azathioprine	DOID:299	Adenocarcinoma	0.000280841338741254
DB00603	Medroxyprogesterone Acetate	DOID:9119	Leukemia, Myeloid, Acute	0.000279661343680702
DB13853	Anethole Trithione	DOID:299	Adenocarcinoma	0.000279611656075117
DB00482	Celecoxib	DOID:9538	Multiple Myeloma	0.000278290718281081
DB01229	Paclitaxel	DOID:2645	Mesothelioma	0.000275680535379928
DB00928	Azacitidine	DOID:4235	Sarcoma	0.000275152100465657
DB01115	Nifedipine	DOID:127	Choroid Neoplasms	0.000275150570517711
DB04572	Thiotepa	DOID:171	Neuroectodermal Tumors	0.000274766024139082
DB00531	Cyclophosphamide	DOID:9538	Multiple Myeloma	0.000274073144367636
DB03568	Butyric Acid	DOID:299	Adenocarcinoma	0.000273564696640603
DB00188	Bortezomib	DOID:3247	Rhabdomyosarcoma	0.000271558048155672
DB00220	Nelfinavir	DOID:3962	Adenocarcinoma, Follicular	0.00026974498058515
DB11672	Curcumin	DOID:2645	Mesothelioma	0.000268061228508497
DB00482	Celecoxib	DOID:299	Adenocarcinoma	0.000267524030142706
DB01042	Melphalan	DOID:9538	Multiple Myeloma	0.000267107549287569
DB00541	Vincristine	DOID:3247	Rhabdomyosarcoma	0.000266709765321137
DB00531	Cyclophosphamide	DOID:299	Adenocarcinoma	0.00026330645632807
DB00242	Cladribine	DOID:1037	Leukemia, Lymphoid	0.00026325732951079
DB00987	Cytarabine	DOID:707	Lymphoma, B-Cell	0.000262656002848104
DB01005	Hydroxyurea	DOID:299	Adenocarcinoma	0.000262404298377504
DB00328	Indomethacin	DOID:299	Adenocarcinoma	0.000258077987256598
DB00860	Prednisolone	DOID:9538	Multiple Myeloma	0.000257818799536201
DB01042	Melphalan	DOID:299	Adenocarcinoma	0.000256340861157854
DB00997	Doxorubicin	DOID:8584	Burkitt Lymphoma	0.000255770052651837
DB00917	Dinoprostone	DOID:4235	Sarcoma	0.000255077939753288
DB00158	Folic Acid	DOID:11612	Polycystic Ovary Syndrome	0.000251308308407104
DB01169	Arsenic Trioxide	DOID:8584	Burkitt Lymphoma	0.000249682609863765
DB01645	Genistein	DOID:299	Adenocarcinoma	0.000249620836568619
DB00531	Cyclophosphamide	DOID:3247	Rhabdomyosarcoma	0.00024756333935113
DB00860	Prednisolone	DOID:299	Adenocarcinoma	0.00024705211110828
DB00605	Sulindac	DOID:299	Adenocarcinoma	0.000246320273027921
DB00635	Prednisone	DOID:9119	Leukemia, Myeloid, Acute	0.000245992521145842
DB00997	Doxorubicin	DOID:4235	Sarcoma	0.000242830204241061
DB11094	Vitamin D	DOID:9119	Leukemia, Myeloid, Acute	0.000242242165719185
DB01042	Melphalan	DOID:3247	Rhabdomyosarcoma	0.000240597744364766
DB00853	Temozolomide	DOID:3069	Astrocytoma	0.000240390778802523
DB01041	Thalidomide	DOID:9538	Multiple Myeloma	0.000240070211892172
DB11663	2-(1H-indazol-4-yl)-6-(4-methanesulfonylpiperazin-1-ylmethyl)-4-morpholin-4-ylthieno(3,2-d)pyrimidine	DOID:707	Lymphoma, B-Cell	0.000239659651205835
DB01168	Procarbazine	DOID:5241	Hemangioblastoma	0.000236265984990068
DB01167	Itraconazole	DOID:9538	Multiple Myeloma	0.000232082315343517
DB00675	Tamoxifen	DOID:9538	Multiple Myeloma	0.000231932186814131
DB00641	Simvastatin	DOID:707	Lymphoma, B-Cell	0.000231808992454972
DB00928	Azacitidine	DOID:9538	Multiple Myeloma	0.000230857580141595
DB01234	Dexamethasone	DOID:8584	Burkitt Lymphoma	0.000228955036262711
DB00783	Estradiol	DOID:299	Adenocarcinoma	0.00022892572869989
DB00603	Medroxyprogesterone Acetate	DOID:3319	Lymphangioleiomyomatosis	0.000228221297601104
DB00541	Vincristine	DOID:3069	Astrocytoma	0.000225480007628974
DB00997	Doxorubicin	DOID:1037	Leukemia, Lymphoid	0.000221650732886568
DB00675	Tamoxifen	DOID:299	Adenocarcinoma	0.00022116549859915
DB02546	Vorinostat	DOID:299	Adenocarcinoma	0.000219262176419065
DB00882	Clomiphene	DOID:299	Adenocarcinoma	0.000217262264629224
DB01169	Arsenic Trioxide	DOID:1037	Leukemia, Lymphoid	0.000215563288947417
DB00987	Cytarabine	DOID:8584	Burkitt Lymphoma	0.000213775435861395
DB00783	Estradiol	DOID:3247	Rhabdomyosarcoma	0.000213182611732275
DB00917	Dinoprostone	DOID:9538	Multiple Myeloma	0.000210783419215842
DB00783	Estradiol	DOID:11612	Polycystic Ovary Syndrome	0.000210598205999744
DB05076	Fenretinide	DOID:299	Adenocarcinoma	0.000209647919871291
DB01181	Ifosfamide	DOID:9119	Leukemia, Myeloid, Acute	0.000205798595339722
DB01101	Capecitabine	DOID:299	Adenocarcinoma	0.000205529543543546
DB09110	Mesna	DOID:8584	Burkitt Lymphoma	0.000204309054748684
DB13323	Trichloroethylene	DOID:3069	Astrocytoma	0.000201120558498712
DB00882	Clomiphene	DOID:11612	Polycystic Ovary Syndrome	0.000198934741784416
DB00997	Doxorubicin	DOID:9538	Multiple Myeloma	0.000198535683441824
DB00806	Pentoxifylline	DOID:1037	Leukemia, Lymphoid	0.000197946345258236
DB00515	Cisplatin	DOID:4235	Sarcoma	0.000196973844707037
DB01008	Busulfan	DOID:9538	Multiple Myeloma	0.000196801747573826
DB01436	alfacalcidol	DOID:299	Adenocarcinoma	0.000194494618600181
DB09153	Sodium Chloride	DOID:899	Cervical Intraepithelial Neoplasia	0.000192922312299469
DB01169	Arsenic Trioxide	DOID:9538	Multiple Myeloma	0.000192448240358654
DB09110	Mesna	DOID:4235	Sarcoma	0.000191369205773638
DB00997	Doxorubicin	DOID:299	Adenocarcinoma	0.000187768995354963
DB01188	Ciclopirox	DOID:299	Adenocarcinoma	0.000184406917626077
DB00515	Cisplatin	DOID:2994	Neoplasms, Germ Cell and Embryonal	0.000183258115077876
DB00357	Aminoglutethimide	DOID:299	Adenocarcinoma	0.000182334209744527
DB01169	Arsenic Trioxide	DOID:299	Adenocarcinoma	0.000181681551930511
DB01041	Thalidomide	DOID:2645	Mesothelioma	0.000180136464119261
DB03843	Formaldehyde	DOID:299	Adenocarcinoma	0.000180005948513827
DB00987	Cytarabine	DOID:1037	Leukemia, Lymphoid	0.000179656115506376
DB01065	Melatonin	DOID:299	Adenocarcinoma	0.000177134199343364
DB00007	Leuprolide	DOID:299	Adenocarcinoma	0.000176010843655559
DB00515	Cisplatin	DOID:1037	Leukemia, Lymphoid	0.000175794373704262
DB08398	2-amino-1-methyl-6-phenylimidazo(4,5-b)pyridine	DOID:4236	Carcinosarcoma	0.000173121035124645
DB01094	hesperetin	DOID:299	Adenocarcinoma	0.00017258864271804
DB00997	Doxorubicin	DOID:3247	Rhabdomyosarcoma	0.000172025878792358
DB01234	Dexamethasone	DOID:9538	Multiple Myeloma	0.000171720666669005
DB01188	Ciclopirox	DOID:3247	Rhabdomyosarcoma	0.000168663800886058
DB08865	Crizotinib	DOID:299	Adenocarcinoma	0.000165129507492999
DB05076	Fenretinide	DOID:2645	Mesothelioma	0.000160480860380195
DB00851	Dacarbazine	DOID:769	Neuroblastoma	0.00015659582504942
DB00554	Piroxicam	DOID:3172	Adenoma	0.000156589358642677
DB00987	Cytarabine	DOID:9538	Multiple Myeloma	0.000156541066480852
DB00515	Cisplatin	DOID:9538	Multiple Myeloma	0.000152679323936221
DB00563	Methotrexate	DOID:5241	Hemangioblastoma	0.000152670185341451
DB00762	Irinotecan	DOID:769	Neuroblastoma	0.000151636919457708
DB04827	Urethane	DOID:3172	Adenoma	0.000149824175672407
DB04839	Cyproterone Acetate	DOID:11612	Polycystic Ovary Syndrome	0.00014773945997245
DB00322	Floxuridine	DOID:299	Adenocarcinoma	0.000146106787493237
DB06543	astaxanthine	DOID:299	Adenocarcinoma	0.000143442939326631
DB00970	Dactinomycin	DOID:3247	Rhabdomyosarcoma	0.000143075966736093
DB00515	Cisplatin	DOID:299	Adenocarcinoma	0.000141912636623852
DB00201	Caffeine	DOID:4235	Sarcoma	0.000141112017575683
DB08059	Wortmannin	DOID:299	Adenocarcinoma	0.000139869093630139
DB00997	Doxorubicin	DOID:2645	Mesothelioma	0.000138601936126768
DB00650	Leucovorin	DOID:8584	Burkitt Lymphoma	0.000136233897010195
DB11663	2-(1H-indazol-4-yl)-6-(4-methanesulfonylpiperazin-1-ylmethyl)-4-morpholin-4-ylthieno(3,2-d)pyrimidine	DOID:9538	Multiple Myeloma	0.000133544715395915
DB01174	Phenobarbital	DOID:3172	Adenoma	0.000133372518391926
DB01206	Lomustine	DOID:3181	Oligodendroglioma	0.000133154606286622
DB04572	Thiotepa	DOID:1037	Leukemia, Lymphoid	0.000131618759362927
DB00945	Aspirin	DOID:3172	Adenoma	0.000131507603127266
DB00987	Cytarabine	DOID:3247	Rhabdomyosarcoma	0.000130031261760775
DB00515	Cisplatin	DOID:3247	Rhabdomyosarcoma	0.000126169519084472
DB00328	Indomethacin	DOID:350	Dermatofibrosarcoma	0.000125649677500249
DB01393	Bezafibrate	DOID:11612	Polycystic Ovary Syndrome	0.00012337960548988
DB00650	Leucovorin	DOID:4235	Sarcoma	0.000123294048371823
DB00694	Daunorubicin	DOID:9119	Leukemia, Myeloid, Acute	0.000121463097860618
DB09110	Mesna	DOID:3247	Rhabdomyosarcoma	0.00012056488015643
DB00773	Etoposide	DOID:769	Neuroblastoma	0.000120022205220525
DB00541	Vincristine	DOID:715	Leukemia, T-Cell	0.000118886166049791
DB00541	Vincristine	DOID:5241	Hemangioblastoma	0.000115460591655868
DB00661	Verapamil	DOID:687	Hepatoblastoma	0.000115390070592657
DB06724	Calcium Carbonate	DOID:299	Adenocarcinoma	0.000112517071135652
DB00291	Chlorambucil	DOID:1037	Leukemia, Lymphoid	0.000109027720937759
DB04572	Thiotepa	DOID:9538	Multiple Myeloma	0.000108503709988793
DB00570	Vinblastine	DOID:3308	Carcinoma, Embryonal	0.000107502101473665
DB11663	2-(1H-indazol-4-yl)-6-(4-methanesulfonylpiperazin-1-ylmethyl)-4-morpholin-4-ylthieno(3,2-d)pyrimidine	DOID:3247	Rhabdomyosarcoma	0.000107034910110736
DB00682	Warfarin	DOID:9538	Multiple Myeloma	0.000102322152245225
DB00255	Diethylstilbestrol	DOID:4468	Adenocarcinoma, Clear Cell	0.000100428094828985
DB00531	Cyclophosphamide	DOID:715	Leukemia, T-Cell	9.97397397964547e-05
DB04572	Thiotepa	DOID:3181	Oligodendroglioma	9.90899414659782e-05
DB01262	Decitabine	DOID:769	Neuroblastoma	9.90459658939055e-05
DB00720	Clodronic Acid	DOID:9538	Multiple Myeloma	9.88514215736966e-05
DB09130	Copper	DOID:2645	Mesothelioma	9.74957291065212e-05
DB00641	Simvastatin	DOID:11612	Polycystic Ovary Syndrome	9.6599845205679e-05
DB08398	2-amino-1-methyl-6-phenylimidazo(4,5-b)pyridine	DOID:299	Adenocarcinoma	9.6312294873023e-05
DB00515	Cisplatin	DOID:2645	Mesothelioma	9.27455769195937e-05
DB00399	Zoledronic Acid	DOID:9538	Multiple Myeloma	9.16132491797991e-05
DB09153	Sodium Chloride	DOID:299	Adenocarcinoma	9.14925143128062e-05
DB01406	Danazol	DOID:127	Choroid Neoplasms	9.01224588486169e-05
DB00201	Caffeine	DOID:299	Adenocarcinoma	8.60508090277587e-05
DB00541	Vincristine	DOID:3308	Carcinoma, Embryonal	8.54555236434393e-05
DB00993	Azathioprine	DOID:255	Hemangioma	8.52449639033512e-05
DB00515	Cisplatin	DOID:3069	Astrocytoma	8.49397614782407e-05
DB00945	Aspirin	DOID:349	Carcinoma, Signet Ring Cell	8.44700398080142e-05
DB00642	Pemetrexed	DOID:2645	Mesothelioma	7.72864044216934e-05
DB00252	Phenytoin	DOID:9538	Multiple Myeloma	7.68817484887094e-05
DB00291	Chlorambucil	DOID:299	Adenocarcinoma	7.51459836186505e-05
DB01206	Lomustine	DOID:3069	Astrocytoma	7.48288123094895e-05
DB00197	Troglitazone	DOID:769	Neuroblastoma	7.36376122639423e-05
DB00481	Raloxifene Hydrochloride	DOID:2671	Carcinoma, Transitional Cell	6.88379700396133e-05
DB00650	Leucovorin	DOID:299	Adenocarcinoma	6.82328395638851e-05
DB00531	Cyclophosphamide	DOID:3308	Carcinoma, Embryonal	6.63090971287569e-05
DB00227	Lovastatin	DOID:4235	Sarcoma	6.25662624172615e-05
DB11672	Curcumin	DOID:3172	Adenoma	6.21512417720779e-05
DB00995	Auranofin	DOID:3172	Adenoma	5.85055948719368e-05
DB00441	gemcitabine	DOID:2671	Carcinoma, Transitional Cell	5.62425952791087e-05
DB08809	Dichloroacetic Acid	DOID:3172	Adenoma	5.58824437971381e-05
DB00290	Bleomycin	DOID:3308	Carcinoma, Embryonal	5.33462222559108e-05
DB09073	palbociclib	DOID:2994	Neoplasms, Germ Cell and Embryonal	5.18714931219896e-05
DB00860	Prednisolone	DOID:255	Hemangioma	5.14557365186227e-05
DB00853	Temozolomide	DOID:3172	Adenoma	4.22866069734393e-05
DB00877	Sirolimus	DOID:9538	Multiple Myeloma	3.84870255581635e-05
DB00859	Penicillamine	DOID:2645	Mesothelioma	3.34642355988776e-05
DB00399	Zoledronic Acid	DOID:2645	Mesothelioma	3.16795010247492e-05
DB00635	Prednisone	DOID:707	Lymphoma, B-Cell	2.88615716202631e-05
DB02994	Cacodylic Acid	DOID:3172	Adenoma	2.75962084811052e-05
DB01174	Phenobarbital	DOID:687	Hepatoblastoma	2.72067844221055e-05
DB01006	Letrozole	DOID:5119	Ovarian Cysts	2.64305978060139e-05
DB00255	Diethylstilbestrol	DOID:299	Adenocarcinoma	2.56226066991036e-05
DB00741	Hydrocortisone	DOID:1040	Leukemia, Lymphocytic, Chronic, B-Cell	2.43511168976571e-05
DB13178	Inositol	DOID:11612	Polycystic Ovary Syndrome	2.16640433162371e-05
DB00712	Flurbiprofen	DOID:3172	Adenoma	2.12990841375812e-05
DB00795	Sulfasalazine	DOID:2671	Carcinoma, Transitional Cell	2.09212201679118e-05
DB01169	Arsenic Trioxide	DOID:8864	Leukemia, Monocytic, Acute	2.02096201241328e-05
DB00996	Gabapentin	DOID:299	Adenocarcinoma	1.94367750637955e-05
DB01169	Arsenic Trioxide	DOID:715	Leukemia, T-Cell	1.81148352339164e-05
DB14574	Cobalt	DOID:3247	Rhabdomyosarcoma	1.59885986635508e-05
DB00158	Folic Acid	DOID:3172	Adenoma	1.45587846330439e-05
DB00619	Imatinib Mesylate	DOID:3070	Glioma	7.69513996064924e-06
DB00276	Amsacrine	DOID:299	Adenocarcinoma	6.74010355668914e-06
DB01219	Dantrolene	DOID:2671	Carcinoma, Transitional Cell	5.52273244388418e-06
DB00328	Indomethacin	DOID:3172	Adenoma	3.00094061585904e-06
DB00603	Medroxyprogesterone Acetate	DOID:4235	Sarcoma	7.09978810929657e-07
DB14001	alpha-Tocopherol	DOID:3070	Glioma	-4.50549949496809e-06
DB00605	Sulindac	DOID:3172	Adenoma	-8.7567739683117e-06
DB11616	pirarubicin	DOID:2645	Mesothelioma	-1.07767161007036e-05
DB01181	Ifosfamide	DOID:707	Lymphoma, B-Cell	-1.13323543843649e-05
DB00305	Mitomycin	DOID:2671	Carcinoma, Transitional Cell	-1.17518646317941e-05
DB00313	Valproic Acid	DOID:299	Adenocarcinoma	-1.18347902186358e-05
DB00987	Cytarabine	DOID:8864	Leukemia, Monocytic, Acute	-1.56975533879625e-05
DB00987	Cytarabine	DOID:715	Leukemia, T-Cell	-1.7792337940005e-05
DB00635	Prednisone	DOID:8584	Burkitt Lymphoma	-2.00189948268772e-05
DB00877	Sirolimus	DOID:2645	Mesothelioma	-2.14467231810858e-05
DB14513	Magnesium	DOID:3172	Adenoma	-2.55013299853904e-05
DB00313	Valproic Acid	DOID:3247	Rhabdomyosarcoma	-2.75779070576868e-05
DB00636	Clofibrate	DOID:3507	Dermatofibrosarcoma	-2.76692662858694e-05
DB01219	Dantrolene	DOID:1040	Leukemia, Lymphocytic, Chronic, B-Cell	-2.84391855728608e-05
DB13182	daidzein	DOID:299	Adenocarcinoma	-3.00131097831571e-05
DB00313	Valproic Acid	DOID:11612	Polycystic Ovary Syndrome	-3.01623129185594e-05
DB00530	Erlotinib Hydrochloride	DOID:3070	Glioma	-3.0853596609294e-05
DB00853	Temozolomide	DOID:769	Neuroblastoma	-4.46432125997057e-05
DB00257	Clotrimazole	DOID:299	Adenocarcinoma	-4.74505428981545e-05
DB00635	Prednisone	DOID:1037	Leukemia, Lymphoid	-5.41383152096522e-05
DB00603	Medroxyprogesterone Acetate	DOID:299	Adenocarcinoma	-5.43512299321716e-05
DB00188	Bortezomib	DOID:769	Neuroblastoma	-5.47057012269328e-05
DB01006	Letrozole	DOID:11612	Polycystic Ovary Syndrome	-5.67470202487499e-05
DB00982	Isotretinoin	DOID:769	Neuroblastoma	-5.80147937276135e-05
DB00541	Vincristine	DOID:769	Neuroblastoma	-5.95539832043759e-05
DB01181	Ifosfamide	DOID:8584	Burkitt Lymphoma	-6.02129209451921e-05
DB00977	Ethinyl Estradiol	DOID:299	Adenocarcinoma	-6.03381802758776e-05
DB00563	Methotrexate	DOID:3371	Chondrosarcoma	-6.19040651876138e-05
DB01181	Ifosfamide	DOID:4235	Sarcoma	-7.31527697538717e-05
DB00482	Celecoxib	DOID:769	Neuroblastoma	-7.44828360609642e-05
DB03843	Formaldehyde	DOID:3172	Adenoma	-7.50710981477845e-05
DB00635	Prednisone	DOID:9538	Multiple Myeloma	-7.7253364164788e-05
DB04690	Camptothecin	DOID:3070	Glioma	-7.76145696298816e-05
DB01065	Melatonin	DOID:3172	Adenoma	-7.7942847752345e-05
DB00977	Ethinyl Estradiol	DOID:11612	Polycystic Ovary Syndrome	-7.86657034696284e-05
DB00531	Cyclophosphamide	DOID:769	Neuroblastoma	-7.87004096195823e-05
DB00501	Cimetidine	DOID:349	Carcinoma, Signet Ring Cell	-8.07347599704258e-05
DB01042	Melphalan	DOID:769	Neuroblastoma	-8.56660048211069e-05
DB01181	Ifosfamide	DOID:2994	Neoplasms, Germ Cell and Embryonal	-8.68684989991167e-05
DB00635	Prednisone	DOID:299	Adenocarcinoma	-8.80200527701228e-05
DB00762	Irinotecan	DOID:3070	Glioma	-8.86574840980661e-05
DB01234	Dexamethasone	DOID:3172	Adenoma	-9.41230680408314e-05
DB07706	2-hydroxyestradiol	DOID:299	Adenocarcinoma	-9.42696214832131e-05
DB00309	Vindesine	DOID:4235	Sarcoma	-9.66617006557327e-05
DB01204	Mitoxantrone	DOID:2671	Carcinoma, Transitional Cell	-0.000102142654396932
DB01483	Barbital	DOID:2671	Carcinoma, Transitional Cell	-0.000103007117379296
DB00698	Nitrofurantoin	DOID:2671	Carcinoma, Transitional Cell	-0.000103680820296582
DB00898	Ethanol	DOID:255	Hemangioma	-0.000104523244199108
DB01041	Thalidomide	DOID:5151	Neurofibroma, Plexiform	-0.000106355068053267
DB00977	Ethinyl Estradiol	DOID:2645	Mesothelioma	-0.00010950524007295
DB01327	Cefazolin	DOID:2671	Carcinoma, Transitional Cell	-0.000110449043775031
DB00564	Carbamazepine	DOID:1040	Leukemia, Lymphocytic, Chronic, B-Cell	-0.000111173903391805
DB01393	Bezafibrate	DOID:3172	Adenoma	-0.000113369918305274
DB11094	Vitamin D	DOID:2512	Basal Cell Nevus Syndrome	-0.000116577880938142
DB00624	Testosterone	DOID:299	Adenocarcinoma	-0.000117350914469107
DB00773	Etoposide	DOID:3070	Glioma	-0.000120272197723738
DB00822	Disulfiram	DOID:1040	Leukemia, Lymphocytic, Chronic, B-Cell	-0.000122206408484406
DB04216	Quercetin	DOID:3070	Glioma	-0.000127804724415904
DB01181	Ifosfamide	DOID:299	Adenocarcinoma	-0.000128213978767645
DB12418	Saccharin	DOID:2671	Carcinoma, Transitional Cell	-0.000130988737617112
DB01168	Procarbazine	DOID:2671	Carcinoma, Transitional Cell	-0.000131608148514907
DB00655	Estrone	DOID:299	Adenocarcinoma	-0.000133927751427322
DB00624	Testosterone	DOID:11612	Polycystic Ovary Syndrome	-0.000135678437371535
DB01204	Mitoxantrone	DOID:1040	Leukemia, Lymphocytic, Chronic, B-Cell	-0.000136104572185415
DB00309	Vindesine	DOID:9538	Multiple Myeloma	-0.000140956220877543
DB01181	Ifosfamide	DOID:3247	Rhabdomyosarcoma	-0.000143957095287618
DB00842	Oxazepam	DOID:3172	Adenoma	-0.000144433357159003
DB00694	Daunorubicin	DOID:8584	Burkitt Lymphoma	-0.000144548418708292
DB00951	Isoniazid	DOID:299	Adenocarcinoma	-0.000145563021420582
DB01174	Phenobarbital	DOID:2671	Carcinoma, Transitional Cell	-0.000146416859368483
DB02656	2-(4-morpholinyl)-8-phenyl-4H-1-benzopyran-4-one	DOID:3070	Glioma	-0.000146580816500132
DB00945	Aspirin	DOID:2671	Carcinoma, Transitional Cell	-0.000148281774313176
DB00309	Vindesine	DOID:299	Adenocarcinoma	-0.000151722909571807
DB01390	Sodium Bicarbonate	DOID:139	Papilloma	-0.000152095181513691
DB00336	Nitrofurazone	DOID:4440	Seminoma	-0.000152153572987736
DB01181	Ifosfamide	DOID:3192	Neurilemmoma	-0.000152158373407575
DB00997	Doxorubicin	DOID:769	Neuroblastoma	-0.000154237870304698
DB01008	Busulfan	DOID:769	Neuroblastoma	-0.00015597180716035
DB08398	2-amino-1-methyl-6-phenylimidazo(4,5-b)pyridine	DOID:3172	Adenoma	-0.000158764752117214
DB06825	Triptorelin Pamoate	DOID:127	Choroid Neoplasms	-0.000160316295541175
DB01169	Arsenic Trioxide	DOID:769	Neuroblastoma	-0.000160325314371747
DB00437	Allopurinol	DOID:2671	Carcinoma, Transitional Cell	-0.000160849984659407
DB00898	Ethanol	DOID:3172	Adenoma	-0.000164003916005052
DB00197	Troglitazone	DOID:3070	Glioma	-0.000166656790773358
DB00201	Caffeine	DOID:3172	Adenoma	-0.00016902623767049
DB07352	Apigenin	DOID:3070	Glioma	-0.000176512993082557
DB08865	Crizotinib	DOID:769	Neuroblastoma	-0.000176877358230389
DB01168	Procarbazine	DOID:3070	Glioma	-0.000179042993225166
DB12662	naveglitazar	DOID:3355	Fibrosarcoma	-0.000179618927596416
DB00317	Gefitinib	DOID:2671	Carcinoma, Transitional Cell	-0.000190092423435408
DB11119	Sodium Iodide	DOID:3070	Glioma	-0.000197475583575669
DB00515	Cisplatin	DOID:769	Neuroblastoma	-0.000200094229895566
DB09110	Mesna	DOID:769	Neuroblastoma	-0.000205698868923528
DB00313	Valproic Acid	DOID:255	Hemangioma	-0.000207431164872464
DB01229	Paclitaxel	DOID:2671	Carcinoma, Transitional Cell	-0.000210018829294757
DB00694	Daunorubicin	DOID:299	Adenocarcinoma	-0.000212549476204339
DB13178	Inositol	DOID:3172	Adenoma	-0.000215085480865497
DB00563	Methotrexate	DOID:2671	Carcinoma, Transitional Cell	-0.000215203948487432
DB00277	Theophylline	DOID:1037	Leukemia, Lymphoid	-0.000217154580399427
DB00890	Dienestrol	DOID:299	Adenocarcinoma	-0.000219082787570192
DB00515	Cisplatin	DOID:687	Hepatoblastoma	-0.000219330144547593
DB00302	Tranexamic Acid	DOID:127	Choroid Neoplasms	-0.000223423005966596
DB01248	Docetaxel	DOID:2671	Carcinoma, Transitional Cell	-0.000225314304957015
DB04630	Aldosterone	DOID:3172	Adenoma	-0.000229557788901026
DB00570	Vinblastine	DOID:2671	Carcinoma, Transitional Cell	-0.000230366963663554
DB00996	Gabapentin	DOID:3172	Adenoma	-0.000235640271586658
DB00586	Diclofenac	DOID:769	Neuroblastoma	-0.000236238546167757
DB00262	Carmustine	DOID:3070	Glioma	-0.00023898397185055
DB00126	Ascorbic Acid	DOID:3070	Glioma	-0.000239849367274537
DB04572	Thiotepa	DOID:769	Neuroblastoma	-0.000244269843789703
DB11135	Selenium	DOID:11612	Polycystic Ovary Syndrome	-0.000244276738427786
DB11082	Coal Tar	DOID:3172	Adenoma	-0.000247523001240348
DB00188	Bortezomib	DOID:2671	Carcinoma, Transitional Cell	-0.00024756525990114
DB00563	Methotrexate	DOID:1040	Leukemia, Lymphocytic, Chronic, B-Cell	-0.000249165866499736
DB00842	Oxazepam	DOID:687	Hepatoblastoma	-0.00025059909111378
DB02994	Cacodylic Acid	DOID:2671	Carcinoma, Transitional Cell	-0.00025219316947115
DB00541	Vincristine	DOID:2671	Carcinoma, Transitional Cell	-0.000252413541761122
DB00993	Azathioprine	DOID:2671	Carcinoma, Transitional Cell	-0.000254025085879496
DB01030	Topotecan	DOID:9538	Multiple Myeloma	-0.000256136148224874
DB01229	Paclitaxel	DOID:3070	Glioma	-0.000257453673508636
DB08828	HhAntag691	DOID:2513	Carcinoma, Basal Cell	-0.000261130732231475
DB09276	Gold Sodium Thiomalate	DOID:3172	Adenoma	-0.00026123617329802
DB00563	Methotrexate	DOID:3070	Glioma	-0.000262638792366245
DB01030	Topotecan	DOID:299	Adenocarcinoma	-0.000266902836176953
DB00104	Octreotide	DOID:299	Adenocarcinoma	-0.000270005888705883
DB00531	Cyclophosphamide	DOID:2671	Carcinoma, Transitional Cell	-0.00027155996849252
DB01248	Docetaxel	DOID:3070	Glioma	-0.000272749149412034
DB11135	Selenium	DOID:2645	Mesothelioma	-0.000275116275137689
DB00252	Phenytoin	DOID:769	Neuroblastoma	-0.000275891805611973
DB00328	Indomethacin	DOID:3355	Fibrosarcoma	-0.000278763612532242
DB06755	beta Carotene	DOID:3070	Glioma	-0.00028011119607322
DB00635	Prednisone	DOID:255	Hemangioma	-0.000283616427224555
DB00537	Ciprofloxacin	DOID:2671	Carcinoma, Transitional Cell	-0.00028422604199433
DB00853	Temozolomide	DOID:3070	Glioma	-0.000284937615406745
DB00136	Calcitriol	DOID:3070	Glioma	-0.000285148144845516
DB00795	Sulfasalazine	DOID:139	Papilloma	-0.00028699486559939
DB00860	Prednisolone	DOID:2671	Carcinoma, Transitional Cell	-0.000287814313051062
DB01200	Bromocriptine	DOID:3172	Adenoma	-0.000288682038165046
DB00188	Bortezomib	DOID:3070	Glioma	-0.000295000103915179
DB00252	Phenytoin	DOID:687	Hepatoblastoma	-0.000295127720265777
DB08398	2-amino-1-methyl-6-phenylimidazo(4,5-b)pyridine	DOID:8719	Carcinoma in Situ	-0.000296099294116482
DB00181	Baclofen	DOID:2671	Carcinoma, Transitional Cell	-0.00029665221330958
DB00541	Vincristine	DOID:3070	Glioma	-0.000299848386757708
DB00531	Cyclophosphamide	DOID:1040	Leukemia, Lymphocytic, Chronic, B-Cell	-0.000305521886547679
DB00603	Medroxyprogesterone Acetate	DOID:3172	Adenoma	-0.000309428277042979
DB00675	Tamoxifen	DOID:2671	Carcinoma, Transitional Cell	-0.000313700925662776
DB03496	alvocidib	DOID:1040	Leukemia, Lymphocytic, Chronic, B-Cell	-0.000315330298596685
DB00531	Cyclophosphamide	DOID:3070	Glioma	-0.000318994813047237
DB00328	Indomethacin	DOID:3070	Glioma	-0.000324223281884896
DB01042	Melphalan	DOID:3070	Glioma	-0.000325960408125749
DB06824	Trientine	DOID:2645	Mesothelioma	-0.000334327967328941
DB00997	Doxorubicin	DOID:1618	Fibroadenoma	-0.000337199531991995
DB00242	Cladribine	DOID:1040	Leukemia, Lymphocytic, Chronic, B-Cell	-0.000339452750381865
DB01041	Thalidomide	DOID:1040	Leukemia, Lymphocytic, Chronic, B-Cell	-0.000339524818419402
DB00441	gemcitabine	DOID:4552	Carcinoma, Large Cell	-0.000343450873963626
DB00997	Doxorubicin	DOID:2671	Carcinoma, Transitional Cell	-0.000347097428818367
DB00773	Etoposide	DOID:5485	Sarcoma, Synovial	-0.000347971331433085
DB01041	Thalidomide	DOID:3070	Glioma	-0.00035299774547274
DB01169	Arsenic Trioxide	DOID:3355	Fibrosarcoma	-0.000355160048106352
DB00428	Streptozocin	DOID:5485	Sarcoma, Synovial	-0.00035583345703475
DB00675	Tamoxifen	DOID:3070	Glioma	-0.000361135770321853
DB14085	Cadmium	DOID:2671	Carcinoma, Transitional Cell	-0.00036599664133178
DB01083	Orlistat	DOID:11612	Polycystic Ovary Syndrome	-0.000375267583821039
DB01234	Dexamethasone	DOID:3355	Fibrosarcoma	-0.000375887621064365
DB00970	Dactinomycin	DOID:2671	Carcinoma, Transitional Cell	-0.000376047340851761
DB11152	Trichloroacetic Acid	DOID:3172	Adenoma	-0.000381449183484074
DB01169	Arsenic Trioxide	DOID:1040	Leukemia, Lymphocytic, Chronic, B-Cell	-0.000387146790763383
DB00570	Vinblastine	DOID:8632	Sarcoma, Kaposi	-0.000392541806737347
DB00515	Cisplatin	DOID:2671	Carcinoma, Transitional Cell	-0.000392953788295548
DB00515	Cisplatin	DOID:3355	Fibrosarcoma	-0.000394928963516485
DB09110	Mesna	DOID:2671	Carcinoma, Transitional Cell	-0.000398558427355873
DB00853	Temozolomide	DOID:8632	Sarcoma, Kaposi	-0.000399677613501494
DB01169	Arsenic Trioxide	DOID:3070	Glioma	-0.000400619717558705
DB01483	Barbital	DOID:139	Papilloma	-0.000410923203650861
DB00541	Vincristine	DOID:8632	Sarcoma, Kaposi	-0.00041458838449674
DB11529	Melengestrol Acetate	DOID:299	Adenocarcinoma	-0.000419525131435929
DB01234	Dexamethasone	DOID:3070	Glioma	-0.000421347290303999
DB00987	Cytarabine	DOID:1040	Leukemia, Lymphocytic, Chronic, B-Cell	-0.000423053964339205
DB01393	Bezafibrate	DOID:1040	Leukemia, Lymphocytic, Chronic, B-Cell	-0.000427121214067551
DB06774	Capsaicin	DOID:139	Papilloma	-0.000432326072336599
DB04572	Thiotepa	DOID:2671	Carcinoma, Transitional Cell	-0.000437129402548954
DB12418	Saccharin	DOID:139	Papilloma	-0.00043890482398249
DB00515	Cisplatin	DOID:3070	Glioma	-0.000440388632986823
DB00361	Vinorelbine	DOID:4552	Carcinoma, Large Cell	-0.000441131699540222
DB00682	Warfarin	DOID:2671	Carcinoma, Transitional Cell	-0.000443310960199929
DB00290	Bleomycin	DOID:8632	Sarcoma, Kaposi	-0.000446697685591392
DB00201	Caffeine	DOID:2671	Carcinoma, Transitional Cell	-0.00044881561525948
DB01206	Lomustine	DOID:3070	Glioma	-0.000450499582307452
DB06825	Triptorelin Pamoate	DOID:299	Adenocarcinoma	-0.000453774396138286
DB00175	Pravastatin	DOID:3172	Adenoma	-0.000453786926000989
DB01406	Danazol	DOID:3172	Adenoma	-0.000458412688513578
DB00291	Chlorambucil	DOID:2671	Carcinoma, Transitional Cell	-0.000459720440994994
DB00563	Methotrexate	DOID:2513	Carcinoma, Basal Cell	-0.000466481076740667
DB00641	Simvastatin	DOID:3070	Glioma	-0.000467373901483027
DB01041	Thalidomide	DOID:8632	Sarcoma, Kaposi	-0.000467737743538622
DB01181	Ifosfamide	DOID:769	Neuroblastoma	-0.000470220844619375
DB04572	Thiotepa	DOID:3070	Glioma	-0.00048456424720781
DB00291	Chlorambucil	DOID:1040	Leukemia, Lymphocytic, Chronic, B-Cell	-0.000493682358862303
DB00309	Vindesine	DOID:769	Neuroblastoma	-0.000493729775513353
DB11091	Hydrogen Peroxide	DOID:139	Papilloma	-0.000494199934899443
DB00318	Codeine	DOID:2671	Carcinoma, Transitional Cell	-0.000495461043383529
DB00126	Ascorbic Acid	DOID:139	Papilloma	-0.000500330608800649
DB00252	Phenytoin	DOID:1040	Leukemia, Lymphocytic, Chronic, B-Cell	-0.000502713282128399
DB00993	Azathioprine	DOID:2513	Carcinoma, Basal Cell	-0.000505302214215776
DB00997	Doxorubicin	DOID:8632	Sarcoma, Kaposi	-0.000509272271338158
DB00650	Leucovorin	DOID:3070	Glioma	-0.000514068429101545
DB00812	Phenylbutazone	DOID:139	Papilloma	-0.000515197517069334
DB00104	Octreotide	DOID:3172	Adenoma	-0.000525082935350175
DB00541	Vincristine	DOID:5485	Sarcoma, Synovial	-0.00052754752008425
DB00851	Dacarbazine	DOID:1967	Leiomyosarcoma	-0.000531165203312568
DB08809	Dichloroacetic Acid	DOID:139	Papilloma	-0.000531823020433565
DB00313	Valproic Acid	DOID:1618	Fibroadenoma	-0.000536803317906655
DB06510	muraglitazar	DOID:3172	Adenoma	-0.000538861355440602
DB00877	Sirolimus	DOID:1040	Leukemia, Lymphocytic, Chronic, B-Cell	-0.000541108005172632
DB12298	5-hydroxymethylfurfural	DOID:139	Papilloma	-0.00054389028778349
DB02994	Cacodylic Acid	DOID:139	Papilloma	-0.000560109255380782
DB00773	Etoposide	DOID:1967	Leiomyosarcoma	-0.000567738823276244
DB00925	Phenoxybenzamine	DOID:1040	Leukemia, Lymphocytic, Chronic, B-Cell	-0.000576931627703094
DB00171	Adenosine Triphosphate	DOID:4552	Carcinoma, Large Cell	-0.000578539251222455
DB00531	Cyclophosphamide	DOID:139	Papilloma	-0.000579476054487195
DB13950	Win 55212-2	DOID:3070	Glioma	-0.000580631775678832
DB00184	Nicotine	DOID:2671	Carcinoma, Transitional Cell	-0.000594122892550265
DB00997	Doxorubicin	DOID:2513	Carcinoma, Basal Cell	-0.000598374556931271
DB01030	Topotecan	DOID:769	Neuroblastoma	-0.000608909702276929
DB01229	Paclitaxel	DOID:4552	Carcinoma, Large Cell	-0.000609712298324551
DB00997	Doxorubicin	DOID:5485	Sarcoma, Synovial	-0.000622231407049346
DB00635	Prednisone	DOID:2671	Carcinoma, Transitional Cell	-0.000622886476925689
DB00603	Medroxyprogesterone Acetate	DOID:1040	Leukemia, Lymphocytic, Chronic, B-Cell	-0.000623179572023881
DB00945	Aspirin	DOID:1967	Leiomyosarcoma	-0.000643183244917335
DB08633	O-(Chloroacetylcarbamoyl)fumagillol	DOID:2671	Carcinoma, Transitional Cell	-0.000662702959731844
DB01181	Ifosfamide	DOID:2671	Carcinoma, Transitional Cell	-0.000663080402969397
DB00515	Cisplatin	DOID:5485	Sarcoma, Synovial	-0.000668087766445037
DB00531	Cyclophosphamide	DOID:4552	Carcinoma, Large Cell	-0.00067125343749367
DB00829	Diazepam	DOID:2671	Carcinoma, Transitional Cell	-0.000673145193856563
DB06767	Ammonium Chloride	DOID:139	Papilloma	-0.000685659574783649
DB12072	orantinib	DOID:3070	Glioma	-0.000685751782443601
DB00309	Vindesine	DOID:2671	Carcinoma, Transitional Cell	-0.000686589333727262
DB03783	Phenacetin	DOID:2671	Carcinoma, Transitional Cell	-0.000689008204517928
DB01229	Paclitaxel	DOID:1967	Leiomyosarcoma	-0.000704920299445279
DB15588	ursolic acid	DOID:139	Papilloma	-0.000714920414778865
DB01248	Docetaxel	DOID:1967	Leiomyosarcoma	-0.000720215774736944
DB09096	Benzoyl Peroxide	DOID:139	Papilloma	-0.000721743150375355
DB03419	Uracil	DOID:139	Papilloma	-0.000731895876375267
DB00694	Daunorubicin	DOID:1618	Fibroadenoma	-0.000737518004162586
DB00938	Salmeterol Xinafoate	DOID:4310	Smooth Muscle Tumor	-0.000738007936956477
DB00541	Vincristine	DOID:1967	Leiomyosarcoma	-0.000747315011943174
DB10345	Dust	DOID:139	Papilloma	-0.000759979438349191
DB00531	Cyclophosphamide	DOID:1967	Leiomyosarcoma	-0.000766461438542455
DB11616	pirarubicin	DOID:5485	Sarcoma, Synovial	-0.000771610059209039
DB00137	Lutein	DOID:11612	Polycystic Ovary Syndrome	-0.000777128514620341
DB00515	Cisplatin	DOID:4552	Carcinoma, Large Cell	-0.000792647257606673
DB03057	Malondialdehyde	DOID:8552	Leukemia, Myelogenous, Chronic, BCR-ABL Positive	-0.000818094914900959
DB06510	muraglitazar	DOID:2671	Carcinoma, Transitional Cell	-0.000818650733428496
DB00277	Theophylline	DOID:1040	Leukemia, Lymphocytic, Chronic, B-Cell	-0.000819864660188387
DB01592	Iron	DOID:139	Papilloma	-0.000835716976340585
DB00997	Doxorubicin	DOID:1967	Leiomyosarcoma	-0.000841998899132092
DB03843	Formaldehyde	DOID:1967	Leiomyosarcoma	-0.000849761946594065
DB00970	Dactinomycin	DOID:1967	Leiomyosarcoma	-0.000870948810702966
DB04690	Camptothecin	DOID:3071	Gliosarcoma	-0.000875937786943982
DB00515	Cisplatin	DOID:1967	Leiomyosarcoma	-0.000887855259024718
DB09110	Mesna	DOID:1967	Leiomyosarcoma	-0.000893459897899719
DB00495	Zidovudine	DOID:8632	Sarcoma, Kaposi	-0.000908110084062365
DB01083	Orlistat	DOID:1040	Leukemia, Lymphocytic, Chronic, B-Cell	-0.000925768403037631
DB01181	Ifosfamide	DOID:5485	Sarcoma, Synovial	-0.000938214381477488
DB01132	Pioglitazone	DOID:139	Papilloma	-0.000982539783248727
DB00262	Carmustine	DOID:3071	Gliosarcoma	-0.00103730718888865
DB01181	Ifosfamide	DOID:4552	Carcinoma, Large Cell	-0.00106277387224855
DB00853	Temozolomide	DOID:3071	Gliosarcoma	-0.0010832608324293
DB00531	Cyclophosphamide	DOID:3071	Gliosarcoma	-0.00111731802968788
DB00635	Prednisone	DOID:1967	Leiomyosarcoma	-0.00111778794749143
DB06510	muraglitazar	DOID:139	Papilloma	-0.00112656681954518
DB01181	Ifosfamide	DOID:1967	Leiomyosarcoma	-0.0011579818737452
DB00309	Vindesine	DOID:1967	Leiomyosarcoma	-0.00118149080435152
DB08901	ponatinib	DOID:8552	Leukemia, Myelogenous, Chronic, BCR-ABL Positive	-0.00134463494104457
DB03057	Malondialdehyde	DOID:11612	Polycystic Ovary Syndrome	-0.0018889210579706
DB08901	ponatinib	DOID:9119	Leukemia, Myeloid, Acute	-0.00206312098755471
DB04348	Taurocholic Acid	DOID:1967	Leiomyosarcoma	-0.00334499459933372
DB14545	hydrocortisone hemisuccinate	DOID:0060058	Lymphoma	-0.00378475448478758
DB01136	Carvedilol	DOID:3070	Glioma	-0.00495545441868021
DB12802	picropodophyllin	DOID:9538	Multiple Myeloma	-0.0051417216042288
DB11752	bryostatin 1	DOID:0060060	Lymphoma, Non-Hodgkin	-0.00630093211023956
DB11752	bryostatin 1	DOID:1040	Leukemia, Lymphocytic, Chronic, B-Cell	-0.0075919371448299
DB04865	Homoharringtonine	DOID:0060058	Lymphoma	-0.007642609849049
DB01138	Sulfinpyrazone	DOID:9538	Multiple Myeloma	-0.00918689983300189
DB00742	Mannitol	DOID:3070	Glioma	-0.0105911437790686
DB06174	Noscapine	DOID:715	Leukemia, T-Cell	-0.010602170507528
DB06174	Noscapine	DOID:3070	Glioma	-0.0110209050600728
DB11919	O(6)-benzylguanine	DOID:3070	Glioma	-0.011094152323783
DB01177	Idarubicin	DOID:0060058	Lymphoma	-0.0173715419455886
DB01177	Idarubicin	DOID:0060060	Lymphoma, Non-Hodgkin	-0.0175483062371852
DB01177	Idarubicin	DOID:9119	Leukemia, Myeloid, Acute	-0.0179364703557933
DB01177	Idarubicin	DOID:9538	Multiple Myeloma	-0.0182597162412288
DB00134	Methionine	DOID:3070	Glioma	-0.0189388009384483
DB00717	Norethindrone	DOID:3172	Adenoma	-0.0197301244873765
DB00050	cetrorelix	DOID:9538	Multiple Myeloma	-0.020079270841391
DB06595	midostaurin	DOID:9119	Leukemia, Myeloid, Acute	-0.0212262306409733
DB06595	midostaurin	DOID:349	Carcinoma, Signet Ring Cell	-0.0218623578248224
DB04815	Clioquinol	DOID:9119	Leukemia, Myeloid, Acute	-0.0226164750455643
DB06444	HU 211	DOID:3070	Glioma	-0.0236803543161549
DB13964	Peanut Oil	DOID:3172	Adenoma	-0.0240609372912541
DB00627	Niacin	DOID:9119	Leukemia, Myeloid, Acute	-0.0248707587192187
DB09054	idelalisib	DOID:0060058	Lymphoma	-0.0250384414088955
DB00590	Doxazosin	DOID:127	Choroid Neoplasms	-0.0258221776244338
DB09054	idelalisib	DOID:1037	Leukemia, Lymphoid	-0.0259035006553018
DB06809	plerixafor octahydrochloride	DOID:3068	Glioblastoma	-0.0260198399081172
DB01211	Clarithromycin	DOID:9538	Multiple Myeloma	-0.0261640697416092
DB13911	Eosine I Bluish	DOID:715	Leukemia, T-Cell	-0.0270908685352698
DB00254	Doxycycline	DOID:0060058	Lymphoma	-0.0271127935120529
DB00470	Dronabinol	DOID:3070	Glioma	-0.028916484977274
DB08882	Linagliptin	DOID:5119	Ovarian Cysts	-0.0295965409945395
DB01373	Calcium	DOID:8552	Leukemia, Myelogenous, Chronic, BCR-ABL Positive	-0.0295981089877687
DB01373	Calcium	DOID:0060060	Lymphoma, Non-Hodgkin	-0.0299284309158016
DB08804	Nandrolone Decanoate	DOID:255	Hemangioma	-0.0302356554224326
DB00281	Lidocaine	DOID:0060060	Lymphoma, Non-Hodgkin	-0.031674664473132
DB08889	carfilzomib	DOID:9538	Multiple Myeloma	-0.0336654633880535
DB00014	Goserelin	DOID:127	Choroid Neoplasms	-0.0359512960025277
DB00571	Propranolol	DOID:255	Hemangioma	-0.0365439804630667
DB01217	Anastrozole	DOID:299	Adenocarcinoma	-0.0385785005176311
DB00480	Lenalidomide	DOID:0060060	Lymphoma, Non-Hodgkin	-0.0418454348911831
DB00480	Lenalidomide	DOID:707	Lymphoma, B-Cell	-0.0424507299593319
DB00480	Lenalidomide	DOID:9538	Multiple Myeloma	-0.0425568448958277
DB04106	fotemustine	DOID:3068	Glioblastoma	-0.0426852122599859
DB15334	biochanin A	DOID:3068	Glioblastoma	-0.0436057693043465
DB04106	fotemustine	DOID:3070	Glioma	-0.0438570292974858
DB01162	Terazosin	DOID:2671	Carcinoma, Transitional Cell	-0.0463384445060661
DB00196	Fluconazole	DOID:3068	Glioblastoma	-0.0478718800889405
DB00435	Nitric Oxide	DOID:0060058	Lymphoma	-0.0487501799255733
DB06536	tesaglitazar	DOID:255	Hemangioma	-0.0493981017108083
DB00435	Nitric Oxide	DOID:299	Adenocarcinoma	-0.0496491209094262
DB06536	tesaglitazar	DOID:3355	Fibrosarcoma	-0.0497393469358634
DB04944	acadesine	DOID:1040	Leukemia, Lymphocytic, Chronic, B-Cell	-0.0522610739162977
DB14066	tetrandrine	DOID:9119	Leukemia, Myeloid, Acute	-0.0522905053686355
DB11251	Tocopherols	DOID:2645	Mesothelioma	-0.0596303265864297
DB06810	Plicamycin	DOID:3247	Rhabdomyosarcoma	-0.0600547683655163
DB00304	Desogestrel	DOID:11612	Polycystic Ovary Syndrome	-0.061483480774468
DB01095	Fluvastatin	DOID:9538	Multiple Myeloma	-0.0645877052140375
DB13811	oblimersen	DOID:707	Lymphoma, B-Cell	-0.0665053429175659
DB13811	oblimersen	DOID:9538	Multiple Myeloma	-0.0666114578532979
DB13811	oblimersen	DOID:1040	Leukemia, Lymphocytic, Chronic, B-Cell	-0.0671910528840138
DB05220	MLN 8237	DOID:769	Neuroblastoma	-0.0676460198257438
DB00446	Chloramphenicol	DOID:9119	Leukemia, Myeloid, Acute	-0.0781479547740052
DB01099	Flucytosine	DOID:3068	Glioblastoma	-0.100077924337856
DB11890	Cilengitide	DOID:3068	Glioblastoma	-0.109163405345872
DB04655	metoprine	DOID:8691	Mycosis Fungoides	-0.126444187085866
DB04655	metoprine	DOID:299	Adenocarcinoma	-0.128416294822394
