# Supplementary material for: DDCM: A Computational Strategy for Drug Repositioning Based on Support-Vector Regression Algorithm
Source: Int J Mol Sci. 2024 May 12;25(10):5267. doi: 10.3390/ijms25105267 (PMC11121335; doi:10.3390/ijms25105267)
Supplement: Supplementary file 1 [file ijms-25-05267-s001.zip › File S4/1_c04.588_CorScore/urinary bladder cancer_score.csv]

DrugBankID	DrugName	DOID	DiseaseName	score
0.0413211314168864	0.0623233321197598
DB00694	Daunorubicin	DOID:1618	Fibroadenoma	0.747076305160432
DB00720	Clodronic Acid	DOID:9538	Multiple Myeloma	0.746493432380542
DB00694	Daunorubicin	DOID:9119	Leukemia, Myeloid, Acute	0.741070535865126
DB00694	Daunorubicin	DOID:299	Adenocarcinoma	0.738773671191686
DB00694	Daunorubicin	DOID:8584	Burkitt Lymphoma	0.737505972802874
DB00694	Daunorubicin	DOID:0060060	Lymphoma, Non-Hodgkin	0.733130818639249
DB05220	MLN 8237	DOID:769	Neuroblastoma	0.668336589974215
DB09350	Piperonyl Butoxide	DOID:3172	Adenoma	0.627187520786058
DB13014	hypericin	DOID:3068	Glioblastoma	0.594051268335952
DB01394	Colchicine	DOID:9538	Multiple Myeloma	0.573955117172015
DB01177	Idarubicin	DOID:9538	Multiple Myeloma	0.463075262636381
DB01177	Idarubicin	DOID:9119	Leukemia, Myeloid, Acute	0.459243345338735
DB11919	O(6)-benzylguanine	DOID:3070	Glioma	0.457097974119437
DB00553	Methoxsalen	DOID:0060061	Lymphoma, T-Cell, Cutaneous	0.454901664772623
DB01179	Podophyllotoxin	DOID:2671	Carcinoma, Transitional Cell	0.45427932603562
DB01177	Idarubicin	DOID:0060058	Lymphoma	0.451931659987456
DB01177	Idarubicin	DOID:0060060	Lymphoma, Non-Hodgkin	0.451303628112147
DB00959	Methylprednisolone	DOID:1040	Leukemia, Lymphocytic, Chronic, B-Cell	0.447390415189519
DB00553	Methoxsalen	DOID:8691	Mycosis Fungoides	0.445995774799891
DB01138	Sulfinpyrazone	DOID:9538	Multiple Myeloma	0.444684346790741
DB00959	Methylprednisolone	DOID:9538	Multiple Myeloma	0.437830457426222
DB01033	Mercaptopurine	DOID:9119	Leukemia, Myeloid, Acute	0.431848476973324
DB01033	Mercaptopurine	DOID:1037	Leukemia, Lymphoid	0.429618625231177
DB00143	Glutathione	DOID:11612	Polycystic Ovary Syndrome	0.429008657297749
DB00959	Methylprednisolone	DOID:0060058	Lymphoma	0.426686854776831
DB00959	Methylprednisolone	DOID:171	Neuroectodermal Tumors	0.426464896322581
DB00959	Methylprednisolone	DOID:0060060	Lymphoma, Non-Hodgkin	0.426058822901224
DB00959	Methylprednisolone	DOID:8543	Hodgkin Disease	0.422538395263777
DB00681	Amphotericin B	DOID:3068	Glioblastoma	0.39482803304618
DB08804	Nandrolone Decanoate	DOID:255	Hemangioma	0.38458213116496
DB06810	Plicamycin	DOID:3247	Rhabdomyosarcoma	0.381508021957077
DB08882	Linagliptin	DOID:5119	Ovarian Cysts	0.380172526293633
DB11890	Cilengitide	DOID:3068	Glioblastoma	0.352591555228963
DB00947	Fulvestrant	DOID:769	Neuroblastoma	0.351915832042645
DB01698	Rutin	DOID:9538	Multiple Myeloma	0.341040784476745
DB01254	Dasatinib	DOID:8552	Leukemia, Myelogenous, Chronic, BCR-ABL Positive	0.333140338024082
DB00435	Nitric Oxide	DOID:299	Adenocarcinoma	0.332508232022138
DB00435	Nitric Oxide	DOID:0060058	Lymphoma	0.327493411344114
DB05260	gallium nitrate	DOID:0060060	Lymphoma, Non-Hodgkin	0.325748600633043
DB13069	Nimustine	DOID:3068	Glioblastoma	0.30665634552935
DB00338	Omeprazole	DOID:9206	Barrett Esophagus	0.300848815587993
DB13069	Nimustine	DOID:4359	Melanoma, Amelanotic	0.299463782177812
DB06536	tesaglitazar	DOID:3355	Fibrosarcoma	0.297959593179413
DB11251	Tocopherols	DOID:2645	Mesothelioma	0.294532322066902
DB06536	tesaglitazar	DOID:255	Hemangioma	0.294268011827719
DB00470	Dronabinol	DOID:3070	Glioma	0.291788724334139
DB00421	Spironolactone	DOID:11612	Polycystic Ovary Syndrome	0.289922272776748
DB00213	Pantoprazole	DOID:9206	Barrett Esophagus	0.282870048992364
DB00014	Goserelin	DOID:127	Choroid Neoplasms	0.279515693806261
DB06174	Noscapine	DOID:3070	Glioma	0.264113091391613
DB00448	Lansoprazole	DOID:9206	Barrett Esophagus	0.26395916196856
DB01217	Anastrozole	DOID:299	Adenocarcinoma	0.263239258050816
DB00431	Hexachlorocyclohexane	DOID:0060060	Lymphoma, Non-Hodgkin	0.260171466977218
DB00717	Norethindrone	DOID:3172	Adenoma	0.254437082413871
DB05258	Interferon-alpha	DOID:8552	Leukemia, Myelogenous, Chronic, BCR-ABL Positive	0.249561299785139
DB01420	Testosterone Propionate	DOID:11612	Polycystic Ovary Syndrome	0.24758872976422
DB01420	Testosterone Propionate	DOID:299	Adenocarcinoma	0.245497064840209
DB06174	Noscapine	DOID:715	Leukemia, T-Cell	0.242231070473337
DB08889	carfilzomib	DOID:9538	Multiple Myeloma	0.231405836562479
DB00480	Lenalidomide	DOID:9538	Multiple Myeloma	0.224158552604257
DB00480	Lenalidomide	DOID:707	Lymphoma, B-Cell	0.217716512932798
DB00480	Lenalidomide	DOID:0060060	Lymphoma, Non-Hodgkin	0.212386918080102
DB01099	Flucytosine	DOID:3068	Glioblastoma	0.209197673376317
DB01073	fludarabine	DOID:1040	Leukemia, Lymphocytic, Chronic, B-Cell	0.204281676831782
DB03568	Butyric Acid	DOID:299	Adenocarcinoma	0.204146737312338
DB00254	Doxycycline	DOID:0060058	Lymphoma	0.200033573615544
DB00477	Chlorpromazine	DOID:3070	Glioma	0.196322919397242
DB06176	romidepsin	DOID:2671	Carcinoma, Transitional Cell	0.196226600538888
DB01073	fludarabine	DOID:9119	Leukemia, Myeloid, Acute	0.190889801768963
DB06732	beta-Naphthoflavone	DOID:3172	Adenoma	0.19011700645992
DB01073	fludarabine	DOID:1037	Leukemia, Lymphoid	0.188659950027392
DB01136	Carvedilol	DOID:3070	Glioma	0.184944188405562
DB01373	Calcium	DOID:0060060	Lymphoma, Non-Hodgkin	0.182222189635989
DB12802	picropodophyllin	DOID:9538	Multiple Myeloma	0.182111923534932
DB01373	Calcium	DOID:8552	Leukemia, Myelogenous, Chronic, BCR-ABL Positive	0.17944551766974
DB09054	idelalisib	DOID:1037	Leukemia, Lymphoid	0.179097053290248
DB06179	darinaparsin	DOID:9538	Multiple Myeloma	0.177922993925079
DB00304	Desogestrel	DOID:11612	Polycystic Ovary Syndrome	0.176000089881767
DB09054	idelalisib	DOID:0060058	Lymphoma	0.174015219681673
DB04258	seocalcitol	DOID:3070	Glioma	0.170919411187372
DB05088	tetrathiomolybdate	DOID:2645	Mesothelioma	0.169326832993397
DB00724	Imiquimod	DOID:2513	Carcinoma, Basal Cell	0.169136596786763
DB00724	Imiquimod	DOID:8632	Sarcoma, Kaposi	0.165995152419564
DB11135	Selenium	DOID:2645	Mesothelioma	0.164514209520319
DB01167	Itraconazole	DOID:9538	Multiple Myeloma	0.163898783247758
DB06179	darinaparsin	DOID:8543	Hodgkin Disease	0.162630931763277
DB06176	romidepsin	DOID:0060061	Lymphoma, T-Cell, Cutaneous	0.160750004175038
DB00724	Imiquimod	DOID:255	Hemangioma	0.157562765963034
DB09053	PCI 32765	DOID:1040	Leukemia, Lymphocytic, Chronic, B-Cell	0.156431847211709
DB11135	Selenium	DOID:11612	Polycystic Ovary Syndrome	0.15640662164808
DB08895	tofacitinib	DOID:3172	Adenoma	0.15219582839143
DB00815	Sodium Dodecyl Sulfate	DOID:299	Adenocarcinoma	0.152095892736478
DB00727	Nitroglycerin	DOID:4928	Cholangiocarcinoma	0.147157727908776
DB04815	Clioquinol	DOID:9119	Leukemia, Myeloid, Acute	0.142408237902304
DB11175	picolinic acid	DOID:3172	Adenoma	0.141191312946126
DB09053	PCI 32765	DOID:1037	Leukemia, Lymphoid	0.140810120407788
DB01357	Mestranol	DOID:3172	Adenoma	0.139645718390441
DB00446	Chloramphenicol	DOID:9119	Leukemia, Myeloid, Acute	0.131680483175501
DB01211	Clarithromycin	DOID:9538	Multiple Myeloma	0.13098087785509
DB04942	tamibarotene	DOID:9538	Multiple Myeloma	0.130739605872342
DB04106	fotemustine	DOID:3070	Glioma	0.126144824052184
DB01759	kojic acid	DOID:3172	Adenoma	0.122119157823351
DB11529	Melengestrol Acetate	DOID:299	Adenocarcinoma	0.120915624555935
DB06444	HU 211	DOID:3070	Glioma	0.1202494758305
DB00352	Thioguanine	DOID:9119	Leukemia, Myeloid, Acute	0.120180926905635
DB00137	Lutein	DOID:11612	Polycystic Ovary Syndrome	0.119673975906708
DB00352	Thioguanine	DOID:1037	Leukemia, Lymphoid	0.117951075163115
DB00227	Lovastatin	DOID:4235	Sarcoma	0.114865206631751
DB01115	Nifedipine	DOID:3068	Glioblastoma	0.114706486548342
DB04106	fotemustine	DOID:3068	Glioblastoma	0.112478900544359
DB00753	Isoflurane	DOID:3172	Adenoma	0.112330061233268
DB00590	Doxazosin	DOID:127	Choroid Neoplasms	0.109108331650136
DB00995	Auranofin	DOID:3172	Adenoma	0.108198184890958
DB04348	Taurocholic Acid	DOID:1967	Leiomyosarcoma	0.107856053518978
DB00276	Amsacrine	DOID:9119	Leukemia, Myeloid, Acute	0.107749033284388
DB00227	Lovastatin	DOID:0060058	Lymphoma	0.106776535896958
DB00276	Amsacrine	DOID:299	Adenocarcinoma	0.105452168609459
DB01115	Nifedipine	DOID:127	Choroid Neoplasms	0.105350207453805
DB04066	trans-3-(4'-hydroxyphenyl)-2-propenoic acid	DOID:299	Adenocarcinoma	0.10528064347844
DB09276	Gold Sodium Thiomalate	DOID:3172	Adenoma	0.103622256159869
DB09199	netoglitazone	DOID:9538	Multiple Myeloma	0.103048831760776
DB01708	Dehydroepiandrosterone	DOID:11612	Polycystic Ovary Syndrome	0.103016513315757
DB11091	Hydrogen Peroxide	DOID:139	Papilloma	0.101955754180241
DB01095	Fluvastatin	DOID:9538	Multiple Myeloma	0.101063639185258
DB01708	Dehydroepiandrosterone	DOID:299	Adenocarcinoma	0.100924848391201
DB14545	hydrocortisone hemisuccinate	DOID:0060058	Lymphoma	0.100066775844904
DB13964	Peanut Oil	DOID:3172	Adenoma	0.0951245258125072
DB00863	Ranitidine	DOID:9206	Barrett Esophagus	0.0843006240163386
DB06769	Bendamustine Hydrochloride	DOID:1040	Leukemia, Lymphocytic, Chronic, B-Cell	0.0819363346050703
DB00336	Nitrofurazone	DOID:4440	Seminoma	0.0807395972514039
DB00904	Ondansetron	DOID:171	Neuroectodermal Tumors	0.0796231264860709
DB00742	Mannitol	DOID:3070	Glioma	0.0763928412650425
DB04655	metoprine	DOID:299	Adenocarcinoma	0.07625287202078
DB00443	Betamethasone	DOID:255	Hemangioma	0.0761116175133398
DB11617	Aclarubicin	DOID:9119	Leukemia, Myeloid, Acute	0.0721865850270517
DB04690	Camptothecin	DOID:3070	Glioma	0.0670878227076474
DB06769	Bendamustine Hydrochloride	DOID:1037	Leukemia, Lymphoid	0.0663146078008078
DB02375	myricetin	DOID:3068	Glioblastoma	0.0661255321076612
DB00571	Propranolol	DOID:255	Hemangioma	0.0629701199648902
DB04690	Camptothecin	DOID:3071	Gliosarcoma	0.0623806859135764
DB00583	Carnitine	DOID:0060060	Lymphoma, Non-Hodgkin	0.061419596083186
DB00281	Lidocaine	DOID:0060060	Lymphoma, Non-Hodgkin	0.060754525911945
DB11467	Thiostrepton	DOID:9538	Multiple Myeloma	0.0590601309528533
DB06757	Manganese	DOID:3068	Glioblastoma	0.0585191064481367
DB04655	metoprine	DOID:8691	Mycosis Fungoides	0.0546382981542314
DB05109	Trabectedin	DOID:4235	Sarcoma	0.0526843432530419
DB01268	Sunitinib	DOID:9253	Gastrointestinal Stromal Tumors	0.0521770662416531
DB04690	Camptothecin	DOID:1037	Leukemia, Lymphoid	0.050584299334736
DB01268	Sunitinib	DOID:169	Neuroendocrine Tumors	0.0494699074304054
DB06809	plerixafor octahydrochloride	DOID:3068	Glioblastoma	0.0494101230560601
DB00050	cetrorelix	DOID:9538	Multiple Myeloma	0.045938093485726
DB15304	Carrageenan	DOID:3355	Fibrosarcoma	0.044352160952459
DB01436	alfacalcidol	DOID:299	Adenocarcinoma	0.0420969962508734
DB06412	Oxymetholone	DOID:9538	Multiple Myeloma	0.0408315926618418
DB01017	Minocycline	DOID:3070	Glioma	0.0375178188858338
DB06412	Oxymetholone	DOID:9119	Leukemia, Myeloid, Acute	0.0369996753636312
DB02424	geldanamycin	DOID:3068	Glioblastoma	0.0369500022638777
DB00196	Fluconazole	DOID:3068	Glioblastoma	0.03673400372958
DB02901	Dihydrotestosterone	DOID:11612	Polycystic Ovary Syndrome	0.0359155791696348
DB01017	Minocycline	DOID:139	Papilloma	0.0346898902026733
DB08901	ponatinib	DOID:9119	Leukemia, Myeloid, Acute	0.0326426383632944
DB04571	Trioxsalen	DOID:8691	Mycosis Fungoides	0.0311586293146734
DB06641	perifosine	DOID:3068	Glioblastoma	0.0297963551259303
DB01380	Cortisone	DOID:299	Adenocarcinoma	0.029489761370345
DB06724	Calcium Carbonate	DOID:299	Adenocarcinoma	0.0284979690474134
DB01162	Terazosin	DOID:2671	Carcinoma, Transitional Cell	0.0280372893156346
DB13424	DDT	DOID:0060060	Lymphoma, Non-Hodgkin	0.0278858909788819
DB01234	Dexamethasone	DOID:3070	Glioma	0.0259123182098643
DB00641	Simvastatin	DOID:3070	Glioma	0.0255247954390138
DB01080	Vigabatrin	DOID:13515	Tuberous Sclerosis	0.0251734879507165
DB08901	ponatinib	DOID:8552	Leukemia, Myelogenous, Chronic, BCR-ABL Positive	0.0219262491711293
DB13950	Win 55212-2	DOID:3070	Glioma	0.021789485350381
DB11648	afuresertib	DOID:9538	Multiple Myeloma	0.0208084448322043
DB00795	Sulfasalazine	DOID:2671	Carcinoma, Transitional Cell	0.0187763982780804
DB14085	Cadmium	DOID:2671	Carcinoma, Transitional Cell	0.018586555392164
DB00201	Caffeine	DOID:2671	Carcinoma, Transitional Cell	0.0185507340615191
DB00309	Vindesine	DOID:2671	Carcinoma, Transitional Cell	0.018289319339227
DB00594	Amiloride	DOID:2671	Carcinoma, Transitional Cell	0.0181177720316003
DB00318	Codeine	DOID:2671	Carcinoma, Transitional Cell	0.0179086540777102
DB00661	Verapamil	DOID:687	Hepatoblastoma	0.0176486705524492
DB00134	Methionine	DOID:3070	Glioma	0.0171028922690143
DB01234	Dexamethasone	DOID:9538	Multiple Myeloma	0.0154705638768592
DB01234	Dexamethasone	DOID:3355	Fibrosarcoma	0.0148196475149464
DB15588	ursolic acid	DOID:139	Papilloma	0.013575917224833
DB01234	Dexamethasone	DOID:3172	Adenoma	0.0129580040416559
DB11119	Sodium Iodide	DOID:3070	Glioma	0.0128711876060509
DB01593	Zinc	DOID:3070	Glioma	0.0126308327698463
DB01030	Topotecan	DOID:769	Neuroblastoma	0.012585795391607
DB00197	Troglitazone	DOID:3070	Glioma	0.0125651693969064
DB00530	Erlotinib Hydrochloride	DOID:3070	Glioma	0.0125440351431353
DB00762	Irinotecan	DOID:3070	Glioma	0.0125409070067365
DB14001	alpha-Tocopherol	DOID:3070	Glioma	0.0125190534023065
DB01041	Thalidomide	DOID:3070	Glioma	0.0124912944190877
DB02709	Resveratrol	DOID:3070	Glioma	0.0124708319319839
DB00262	Carmustine	DOID:3070	Glioma	0.0124690018734259
DB00586	Diclofenac	DOID:769	Neuroblastoma	0.012460498964393
DB00252	Phenytoin	DOID:769	Neuroblastoma	0.0124581719736898
DB00136	Calcitriol	DOID:3070	Glioma	0.0124561993557878
DB12257	Platinum	DOID:769	Neuroblastoma	0.0124164414742213
DB07352	Apigenin	DOID:3070	Glioma	0.0124071006237602
DB00619	Imatinib Mesylate	DOID:3070	Glioma	0.0123809770212364
DB00197	Troglitazone	DOID:769	Neuroblastoma	0.0123650969863884
DB00762	Irinotecan	DOID:769	Neuroblastoma	0.0123408345948046
DB00763	Methimazole	DOID:3172	Adenoma	0.012262579069026
DB00982	Isotretinoin	DOID:769	Neuroblastoma	0.0122523661410898
DB01008	Busulfan	DOID:769	Neuroblastoma	0.0122465557230479
DB01234	Dexamethasone	DOID:3068	Glioblastoma	0.0122463947005566
DB00851	Dacarbazine	DOID:769	Neuroblastoma	0.0122249762314996
DB00482	Celecoxib	DOID:769	Neuroblastoma	0.0122097046885005
DB00175	Pravastatin	DOID:3172	Adenoma	0.0121999732275905
DB06755	beta Carotene	DOID:3070	Glioma	0.0121549766435069
DB08865	Crizotinib	DOID:769	Neuroblastoma	0.0121294170359884
DB01206	Lomustine	DOID:3070	Glioma	0.0119959752107818
DB12072	orantinib	DOID:3070	Glioma	0.0119416498053872
DB00309	Vindesine	DOID:769	Neuroblastoma	0.0118918707637038
DB00853	Temozolomide	DOID:3070	Glioma	0.011842323494309
DB00252	Phenytoin	DOID:1040	Leukemia, Lymphocytic, Chronic, B-Cell	0.0117764478170474
DB03843	Formaldehyde	DOID:1967	Leiomyosarcoma	0.0116851865922089
DB00608	Chloroquine	DOID:3068	Glioblastoma	0.0116815603667947
DB00877	Sirolimus	DOID:1040	Leukemia, Lymphocytic, Chronic, B-Cell	0.0116505024124779
DB00853	Temozolomide	DOID:769	Neuroblastoma	0.0116422510822811
DB00603	Medroxyprogesterone Acetate	DOID:1040	Leukemia, Lymphocytic, Chronic, B-Cell	0.0116408772488749
DB01234	Dexamethasone	DOID:9119	Leukemia, Myeloid, Acute	0.0116386465788475
DB00822	Disulfiram	DOID:1040	Leukemia, Lymphocytic, Chronic, B-Cell	0.0116297191629601
DB01041	Thalidomide	DOID:1040	Leukemia, Lymphocytic, Chronic, B-Cell	0.0116094978516893
DB03496	alvocidib	DOID:1040	Leukemia, Lymphocytic, Chronic, B-Cell	0.0116064064717693
DB00564	Carbamazepine	DOID:1040	Leukemia, Lymphocytic, Chronic, B-Cell	0.0115689108681518
DB01083	Orlistat	DOID:1040	Leukemia, Lymphocytic, Chronic, B-Cell	0.0115289168961207
DB00987	Cytarabine	DOID:1040	Leukemia, Lymphocytic, Chronic, B-Cell	0.011459585868837
DB00851	Dacarbazine	DOID:1967	Leiomyosarcoma	0.0114368027604807
DB00277	Theophylline	DOID:1040	Leukemia, Lymphocytic, Chronic, B-Cell	0.0111945090854728
DB00309	Vindesine	DOID:1967	Leiomyosarcoma	0.0111036972920366
DB00608	Chloroquine	DOID:9119	Leukemia, Myeloid, Acute	0.0110738122439524
DB00641	Simvastatin	DOID:11612	Polycystic Ovary Syndrome	0.0110459240605311
DB01356	Lithium	DOID:255	Hemangioma	0.0109684231675959
DB00242	Cladribine	DOID:1040	Leukemia, Lymphocytic, Chronic, B-Cell	0.0108698395136161
DB00795	Sulfasalazine	DOID:139	Papilloma	0.00975109342900875
DB01592	Iron	DOID:139	Papilloma	0.00972539367857077
DB09096	Benzoyl Peroxide	DOID:139	Papilloma	0.00969325004770265
DB10345	Dust	DOID:139	Papilloma	0.00955147025353281
DB04365	Arecoline	DOID:139	Papilloma	0.00932651529488975
DB08828	HhAntag691	DOID:2513	Carcinoma, Basal Cell	0.00922842831109232
DB12298	5-hydroxymethylfurfural	DOID:139	Papilloma	0.00913159835521132
DB11648	afuresertib	DOID:0060060	Lymphoma, Non-Hodgkin	0.00903681030740227
DB08809	Dichloroacetic Acid	DOID:139	Papilloma	0.0090059104793016
DB04365	Arecoline	DOID:2513	Carcinoma, Basal Cell	0.00894402275750988
DB00763	Methimazole	DOID:299	Adenocarcinoma	0.0086463569310477
DB00641	Simvastatin	DOID:707	Lymphoma, B-Cell	0.00864100143790719
DB15334	biochanin A	DOID:3068	Glioblastoma	0.00850628495667276
DB00864	Tacrolimus	DOID:707	Lymphoma, B-Cell	0.00848686314328855
DB01234	Dexamethasone	DOID:8584	Burkitt Lymphoma	0.00807408351664545
DB00262	Carmustine	DOID:3071	Gliosarcoma	0.0077618650784596
DB00853	Temozolomide	DOID:3071	Gliosarcoma	0.0071351866992681
DB08059	Wortmannin	DOID:299	Adenocarcinoma	0.00696377417882015
DB00859	Penicillamine	DOID:2645	Mesothelioma	0.00655191604297539
DB00293	raltitrexed	DOID:2645	Mesothelioma	0.00648153302889359
DB06287	temsirolimus	DOID:2645	Mesothelioma	0.00625529454191447
DB00398	Sorafenib	DOID:2645	Mesothelioma	0.00623399635894611
DB00399	Zoledronic Acid	DOID:2645	Mesothelioma	0.00623021492982783
DB00530	Erlotinib Hydrochloride	DOID:2645	Mesothelioma	0.0061727516353886
DB00877	Sirolimus	DOID:2645	Mesothelioma	0.00616101547047048
DB00822	Disulfiram	DOID:2645	Mesothelioma	0.00614023222276099
DB01041	Thalidomide	DOID:8632	Sarcoma, Kaposi	0.00613942883087287
DB09130	Copper	DOID:2645	Mesothelioma	0.006126078548841
DB01041	Thalidomide	DOID:2645	Mesothelioma	0.00612001091053454
DB00361	Vinorelbine	DOID:2645	Mesothelioma	0.00611089853551999
DB00495	Zidovudine	DOID:8632	Sarcoma, Kaposi	0.00601800158852111
DB00619	Imatinib Mesylate	DOID:2645	Mesothelioma	0.00600969351100272
DB00290	Bleomycin	DOID:8632	Sarcoma, Kaposi	0.0059657929517331
DB08398	2-amino-1-methyl-6-phenylimidazo(4,5-b)pyridine	DOID:8719	Carcinoma in Situ	0.00566413217634814
DB11648	afuresertib	DOID:8543	Hodgkin Disease	0.00551638267030679
DB00853	Temozolomide	DOID:8632	Sarcoma, Kaposi	0.0054904579055292
DB00642	Pemetrexed	DOID:2645	Mesothelioma	0.0053608204641608
DB06595	midostaurin	DOID:349	Carcinoma, Signet Ring Cell	0.00475278186623978
DB00290	Bleomycin	DOID:2994	Neoplasms, Germ Cell and Embryonal	0.00472566369716059
DB00313	Valproic Acid	DOID:1618	Fibroadenoma	0.00441044701990084
DB01234	Dexamethasone	DOID:0060058	Lymphoma	0.00432696122803005
DB00842	Oxazepam	DOID:687	Hepatoblastoma	0.00418467688133422
DB00252	Phenytoin	DOID:687	Hepatoblastoma	0.00414321284881918
DB01030	Topotecan	DOID:9538	Multiple Myeloma	0.00234411347118762
DB00783	Estradiol	DOID:5119	Ovarian Cysts	0.00230577241532142
DB13323	Trichloroethylene	DOID:3069	Astrocytoma	0.00228508183574643
DB04930	Permethrin	DOID:9538	Multiple Myeloma	0.00222762857221308
DB00252	Phenytoin	DOID:9538	Multiple Myeloma	0.00221649005230756
DB01593	Zinc	DOID:9538	Multiple Myeloma	0.00218907843766541
DB00428	Streptozocin	DOID:5485	Sarcoma, Synovial	0.00217588864120682
DB00399	Zoledronic Acid	DOID:9538	Multiple Myeloma	0.00215974410732993
DB11663	2-(1H-indazol-4-yl)-6-(4-methanesulfonylpiperazin-1-ylmethyl)-4-morpholin-4-ylthieno(3,2-d)pyrimidine	DOID:9538	Multiple Myeloma	0.00211569585648402
DB12881	indole-3-carbinol	DOID:5119	Ovarian Cysts	0.00209777819966089
DB00877	Sirolimus	DOID:9538	Multiple Myeloma	0.00209054464684637
DB04960	tipifarnib	DOID:9538	Multiple Myeloma	0.00208323030968554
DB01041	Thalidomide	DOID:9538	Multiple Myeloma	0.00204954008769558
DB00262	Carmustine	DOID:3069	Astrocytoma	0.00203048835816471
DB02709	Resveratrol	DOID:9538	Multiple Myeloma	0.00202907759998421
DB00262	Carmustine	DOID:9538	Multiple Myeloma	0.00202724753979549
DB00755	Tretinoin	DOID:9538	Multiple Myeloma	0.00202180006547319
DB00136	Calcitriol	DOID:9538	Multiple Myeloma	0.00201444502300657
DB01008	Busulfan	DOID:9538	Multiple Myeloma	0.00200487380127139
DB00482	Celecoxib	DOID:9538	Multiple Myeloma	0.00196802276610224
DB00396	Progesterone	DOID:5119	Ovarian Cysts	0.00193730268898545
DB00987	Cytarabine	DOID:9538	Multiple Myeloma	0.00189962810497473
DB00928	Azacitidine	DOID:9538	Multiple Myeloma	0.00187704703662089
DB00220	Nelfinavir	DOID:3962	Adenocarcinoma, Follicular	0.00184968834512372
DB12025	triptolide	DOID:9538	Multiple Myeloma	0.00183040253391081
DB00282	Pamidronate	DOID:9538	Multiple Myeloma	0.00177781654816183
DB00501	Cimetidine	DOID:349	Carcinoma, Signet Ring Cell	0.00174117561368686
DB00917	Dinoprostone	DOID:9538	Multiple Myeloma	0.00170799848658259
DB01006	Letrozole	DOID:5119	Ovarian Cysts	0.00167410063722667
DB00309	Vindesine	DOID:9538	Multiple Myeloma	0.00165018884247264
DB01206	Lomustine	DOID:3069	Astrocytoma	0.00155746169690889
DB00162	Vitamin A	DOID:9538	Multiple Myeloma	0.00154083883937044
DB01041	Thalidomide	DOID:4844	Ependymoma	0.00142808985954684
DB00262	Carmustine	DOID:4844	Ependymoma	0.00140579731222228
DB00853	Temozolomide	DOID:3069	Astrocytoma	0.00140380997910466
DB06595	midostaurin	DOID:9119	Leukemia, Myeloid, Acute	0.000991128661452727
DB01234	Dexamethasone	DOID:8552	Leukemia, Myelogenous, Chronic, BCR-ABL Positive	0.000922257385865315
DB00780	Phenelzine	DOID:3172	Adenoma	6.9726958874021e-05
DB00158	Folic Acid	DOID:3172	Adenoma	-0.000221800507590082
DB00996	Gabapentin	DOID:3172	Adenoma	-0.000236526619442685
DB00171	Adenosine Triphosphate	DOID:4552	Carcinoma, Large Cell	-0.000246041685263272
DB00842	Oxazepam	DOID:3172	Adenoma	-0.000254605749179966
DB03843	Formaldehyde	DOID:3172	Adenoma	-0.000280881692075248
DB04930	Permethrin	DOID:3172	Adenoma	-0.000284931261874739
DB13178	Inositol	DOID:3172	Adenoma	-0.000355994289550417
DB12116	epigallocatechin gallate	DOID:3172	Adenoma	-0.000357957809794592
DB00712	Flurbiprofen	DOID:3172	Adenoma	-0.00037256296779848
DB00927	Famotidine	DOID:3172	Adenoma	-0.000374154139206447
DB01065	Melatonin	DOID:3172	Adenoma	-0.000393124309863886
DB02546	Vorinostat	DOID:3246	Rhabdomyosarcoma, Embryonal	-0.000429950807718633
DB00603	Medroxyprogesterone Acetate	DOID:3172	Adenoma	-0.000431640348403768
DB00898	Ethanol	DOID:3172	Adenoma	-0.00044275901129371
DB02709	Resveratrol	DOID:3172	Adenoma	-0.000483482233794526
DB00201	Caffeine	DOID:3172	Adenoma	-0.000600956269331938
DB08398	2-amino-1-methyl-6-phenylimidazo(4,5-b)pyridine	DOID:3172	Adenoma	-0.00060538520331594
DB13911	Eosine I Bluish	DOID:715	Leukemia, T-Cell	-0.000615319845756197
DB00605	Sulindac	DOID:3172	Adenoma	-0.00062958239338446
DB14513	Magnesium	DOID:3172	Adenoma	-0.000730655474311455
DB01200	Bromocriptine	DOID:3172	Adenoma	-0.000785743456661443
DB11152	Trichloroacetic Acid	DOID:3172	Adenoma	-0.000812534156510232
DB04827	Urethane	DOID:3172	Adenoma	-0.00085958091984157
DB01030	Topotecan	DOID:3068	Glioblastoma	-0.000880055705043965
DB00603	Medroxyprogesterone Acetate	DOID:4235	Sarcoma	-0.000974012427492461
DB11752	bryostatin 1	DOID:1040	Leukemia, Lymphocytic, Chronic, B-Cell	-0.000978923504882552
DB01645	Genistein	DOID:3068	Glioblastoma	-0.000984324424846257
DB00313	Valproic Acid	DOID:3068	Glioblastoma	-0.000987574152316491
DB00428	Streptozocin	DOID:4235	Sarcoma	-0.00102055029629017
DB06287	temsirolimus	DOID:3068	Glioblastoma	-0.00103934545687896
DB00851	Dacarbazine	DOID:4235	Sarcoma	-0.00107163760084934
DB00361	Vinorelbine	DOID:4552	Carcinoma, Large Cell	-0.00107685632520333
DB00795	Sulfasalazine	DOID:3068	Glioblastoma	-0.00108690139450591
DB11082	Coal Tar	DOID:3172	Adenoma	-0.00109449138374568
DB00853	Temozolomide	DOID:3172	Adenoma	-0.00111199067226881
DB08809	Dichloroacetic Acid	DOID:3172	Adenoma	-0.00112047500377106
DB00762	Irinotecan	DOID:3068	Glioblastoma	-0.00112501650219105
DB00201	Caffeine	DOID:4235	Sarcoma	-0.00114332834802273
DB01041	Thalidomide	DOID:3068	Glioblastoma	-0.00117462908748085
DB00928	Azacitidine	DOID:4235	Sarcoma	-0.00117788487636734
DB04630	Aldosterone	DOID:3172	Adenoma	-0.0011892625752002
DB02709	Resveratrol	DOID:3068	Glioblastoma	-0.00119509157576776
DB00262	Carmustine	DOID:3068	Glioblastoma	-0.00119692163464553
DB00755	Tretinoin	DOID:3068	Glioblastoma	-0.00120236911016509
DB01406	Danazol	DOID:3172	Adenoma	-0.00121353151504994
DB00851	Dacarbazine	DOID:3068	Glioblastoma	-0.00124087486471087
DB08865	Crizotinib	DOID:3068	Glioblastoma	-0.00133643406079759
DB00917	Dinoprostone	DOID:4235	Sarcoma	-0.00134693342673604
DB05424	Canertinib	DOID:3068	Glioblastoma	-0.001350581491747
DB00309	Vindesine	DOID:4235	Sarcoma	-0.00140474307022782
DB03733	ethylene dichloride	DOID:3172	Adenoma	-0.00151396000892962
DB00624	Testosterone	DOID:3068	Glioblastoma	-0.00156048449772801
DB00309	Vindesine	DOID:3068	Glioblastoma	-0.00157398033320472
DB00313	Valproic Acid	DOID:9119	Leukemia, Myeloid, Acute	-0.00159532227446963
DB00398	Sorafenib	DOID:9119	Leukemia, Myeloid, Acute	-0.00166839176390472
DB01206	Lomustine	DOID:3068	Glioblastoma	-0.0016699482970613
DB02169	Okadaic Acid	DOID:3068	Glioblastoma	-0.00167865963095199
DB00197	Troglitazone	DOID:9119	Leukemia, Myeloid, Acute	-0.0017085022326609
DB00762	Irinotecan	DOID:9119	Leukemia, Myeloid, Acute	-0.00173276462541001
DB00158	Folic Acid	DOID:11612	Polycystic Ovary Syndrome	-0.00174635772157689
DB00603	Medroxyprogesterone Acetate	DOID:9119	Leukemia, Myeloid, Acute	-0.00175099781317318
DB00780	Phenelzine	DOID:255	Hemangioma	-0.00176021091945017
DB01041	Thalidomide	DOID:9119	Leukemia, Myeloid, Acute	-0.00178237721066427
DB03496	alvocidib	DOID:9119	Leukemia, Myeloid, Acute	-0.00178546859037471
DB00313	Valproic Acid	DOID:11612	Polycystic Ovary Syndrome	-0.00180052202463205
DB02709	Resveratrol	DOID:9119	Leukemia, Myeloid, Acute	-0.0018028396977255
DB00755	Tretinoin	DOID:9119	Leukemia, Myeloid, Acute	-0.00181011723309982
DB00136	Calcitriol	DOID:9119	Leukemia, Myeloid, Acute	-0.00181747227424129
DB00853	Temozolomide	DOID:3068	Glioblastoma	-0.00182360001547128
DB01008	Busulfan	DOID:9119	Leukemia, Myeloid, Acute	-0.00182704349575975
DB04839	Cyproterone Acetate	DOID:11612	Polycystic Ovary Syndrome	-0.00183723675839193
DB03057	Malondialdehyde	DOID:11612	Polycystic Ovary Syndrome	-0.00183914673519798
DB01593	Zinc	DOID:11612	Polycystic Ovary Syndrome	-0.00184803860917999
DB13178	Inositol	DOID:11612	Polycystic Ovary Syndrome	-0.00188055150231865
DB00523	Alitretinoin	DOID:9119	Leukemia, Myeloid, Acute	-0.00188920661065001
DB00197	Troglitazone	DOID:11612	Polycystic Ovary Syndrome	-0.00191370198290858
DB01188	Ciclopirox	DOID:9119	Leukemia, Myeloid, Acute	-0.00192391389188746
DB00987	Cytarabine	DOID:9119	Leukemia, Myeloid, Acute	-0.00193228919316841
DB08865	Crizotinib	DOID:9119	Leukemia, Myeloid, Acute	-0.00194418218338061
DB00783	Estradiol	DOID:11612	Polycystic Ovary Syndrome	-0.00195209379840239
DB00928	Azacitidine	DOID:9119	Leukemia, Myeloid, Acute	-0.00195487026161107
DB00331	Metformin	DOID:11612	Polycystic Ovary Syndrome	-0.00197615272758373
DB12025	triptolide	DOID:9119	Leukemia, Myeloid, Acute	-0.00200151476304217
DB02709	Resveratrol	DOID:11612	Polycystic Ovary Syndrome	-0.00200803944693934
DB01005	Hydroxyurea	DOID:9119	Leukemia, Myeloid, Acute	-0.00203512403887746
DB00412	Rosiglitazone	DOID:11612	Polycystic Ovary Syndrome	-0.00206428505593454
DB01041	Thalidomide	DOID:5151	Neurofibroma, Plexiform	-0.00206469715381036
DB00882	Clomiphene	DOID:11612	Polycystic Ovary Syndrome	-0.00206802832985115
DB01083	Orlistat	DOID:11612	Polycystic Ovary Syndrome	-0.00206815791672572
DB00313	Valproic Acid	DOID:255	Hemangioma	-0.00210590268966133
DB00755	Tretinoin	DOID:3308	Carcinoma, Embryonal	-0.0022548950590971
DB11094	Vitamin D	DOID:9119	Leukemia, Myeloid, Acute	-0.00226275775153912
DB00898	Ethanol	DOID:255	Hemangioma	-0.00227269688838422
DB12429	2-(2-chloro-4-iodophenylamino)-N-cyclopropylmethoxy-3,4-difluorobenzamide	DOID:9119	Leukemia, Myeloid, Acute	-0.00229691369442026
DB00396	Progesterone	DOID:11612	Polycystic Ovary Syndrome	-0.00232056352404914
DB00624	Testosterone	DOID:11612	Polycystic Ovary Syndrome	-0.00237343237024607
DB00290	Bleomycin	DOID:3308	Carcinoma, Embryonal	-0.00240079091676765
DB04539	glyphosate	DOID:11612	Polycystic Ovary Syndrome	-0.00248225502742844
DB00242	Cladribine	DOID:9119	Leukemia, Myeloid, Acute	-0.00252203554831826
DB01006	Letrozole	DOID:11612	Polycystic Ovary Syndrome	-0.00258376557565516
DB02709	Resveratrol	DOID:8864	Leukemia, Monocytic, Acute	-0.00296682493503415
DB00987	Cytarabine	DOID:8864	Leukemia, Monocytic, Acute	-0.0030962744305268
DB00762	Irinotecan	DOID:3181	Oligodendroglioma	-0.00352088659773859
DB14574	Cobalt	DOID:3247	Rhabdomyosarcoma	-0.00359149925703523
DB00313	Valproic Acid	DOID:3247	Rhabdomyosarcoma	-0.00359171895489514
DB00262	Carmustine	DOID:3181	Oligodendroglioma	-0.00359279172972766
DB08828	HhAntag691	DOID:2512	Basal Cell Nevus Syndrome	-0.00364085226067996
DB00890	Dienestrol	DOID:299	Adenocarcinoma	-0.00369197651472259
DB11663	2-(1H-indazol-4-yl)-6-(4-methanesulfonylpiperazin-1-ylmethyl)-4-morpholin-4-ylthieno(3,2-d)pyrimidine	DOID:3247	Rhabdomyosarcoma	-0.00371261812243279
DB00293	raltitrexed	DOID:299	Adenocarcinoma	-0.0037177197667247
DB00762	Irinotecan	DOID:3247	Rhabdomyosarcoma	-0.00372916130357243
DB00783	Estradiol	DOID:3247	Rhabdomyosarcoma	-0.00374329072817876
DB00183	Pentagastrin	DOID:299	Adenocarcinoma	-0.00376892252578227
DB01030	Topotecan	DOID:299	Adenocarcinoma	-0.00378466850083587
DB00755	Tretinoin	DOID:3247	Rhabdomyosarcoma	-0.00380651391368875
DB00851	Dacarbazine	DOID:3247	Rhabdomyosarcoma	-0.00384501966670332
DB00996	Gabapentin	DOID:299	Adenocarcinoma	-0.00385274875716519
DB00322	Floxuridine	DOID:299	Adenocarcinoma	-0.00385312299761626
DB11716	Misonidazole	DOID:299	Adenocarcinoma	-0.00386369004565552
DB01645	Genistein	DOID:299	Adenocarcinoma	-0.00388893722044276
DB00313	Valproic Acid	DOID:299	Adenocarcinoma	-0.00389218694905697
DB03843	Formaldehyde	DOID:299	Adenocarcinoma	-0.00389710383088843
DB09153	Sodium Chloride	DOID:299	Adenocarcinoma	-0.00390764113909132
DB02546	Vorinostat	DOID:299	Adenocarcinoma	-0.00391962979025113
DB01188	Ciclopirox	DOID:3247	Rhabdomyosarcoma	-0.00392031057241244
DB00987	Cytarabine	DOID:3247	Rhabdomyosarcoma	-0.00392868587424051
DB05294	N-(4-bromo-2-fluorophenyl)-6-methoxy-7-((1-methylpiperidin-4-yl)methoxy)quinazolin-4-amine	DOID:299	Adenocarcinoma	-0.00398379194424809
DB00951	Isoniazid	DOID:299	Adenocarcinoma	-0.00400898725169913
DB01065	Melatonin	DOID:299	Adenocarcinoma	-0.00400934644847812
DB03496	alvocidib	DOID:1037	Leukemia, Lymphoid	-0.00401532033240787
DB00530	Erlotinib Hydrochloride	DOID:299	Adenocarcinoma	-0.00402650116048992
DB00762	Irinotecan	DOID:299	Adenocarcinoma	-0.00402962929816415
DB02709	Resveratrol	DOID:1037	Leukemia, Lymphoid	-0.00403269144095592
DB00783	Estradiol	DOID:299	Adenocarcinoma	-0.00404375872171176
DB00136	Calcitriol	DOID:1037	Leukemia, Lymphoid	-0.00404732401815739
DB00603	Medroxyprogesterone Acetate	DOID:299	Adenocarcinoma	-0.00404786248640693
DB01206	Lomustine	DOID:3181	Oligodendroglioma	-0.00406581839186366
DB11094	Vitamin D	DOID:2512	Basal Cell Nevus Syndrome	-0.00406878791241756
DB00361	Vinorelbine	DOID:299	Adenocarcinoma	-0.00408835426034432
DB00428	Streptozocin	DOID:299	Adenocarcinoma	-0.0040944003557269
DB02709	Resveratrol	DOID:299	Adenocarcinoma	-0.00409970437211033
DB00262	Carmustine	DOID:299	Adenocarcinoma	-0.00410153443134337
DB00851	Dacarbazine	DOID:299	Adenocarcinoma	-0.004145487661327
DB00882	Clomiphene	DOID:299	Adenocarcinoma	-0.00415969325418192
DB00482	Celecoxib	DOID:299	Adenocarcinoma	-0.00416075920465648
DB00987	Cytarabine	DOID:1037	Leukemia, Lymphoid	-0.00416214093580198
DB00806	Pentoxifylline	DOID:1037	Leukemia, Lymphoid	-0.00416847095931889
DB01101	Capecitabine	DOID:299	Adenocarcinoma	-0.0042053309003774
DB13853	Anethole Trithione	DOID:299	Adenocarcinoma	-0.00421014548256455
DB00201	Caffeine	DOID:299	Adenocarcinoma	-0.00421717840868158
DB00853	Temozolomide	DOID:3181	Oligodendroglioma	-0.00421947010894048
DB01188	Ciclopirox	DOID:299	Adenocarcinoma	-0.00422077856566833
DB08398	2-amino-1-methyl-6-phenylimidazo(4,5-b)pyridine	DOID:299	Adenocarcinoma	-0.00422160734081107
DB02546	Vorinostat	DOID:707	Lymphoma, B-Cell	-0.00423288748902568
DB08865	Crizotinib	DOID:299	Adenocarcinoma	-0.0042410468563941
DB00605	Sulindac	DOID:299	Adenocarcinoma	-0.00424580453041774
DB01005	Hydroxyurea	DOID:1037	Leukemia, Lymphoid	-0.00426497578188407
DB01050	Ibuprofen	DOID:299	Adenocarcinoma	-0.00426683171107928
DB11663	2-(1H-indazol-4-yl)-6-(4-methanesulfonylpiperazin-1-ylmethyl)-4-morpholin-4-ylthieno(3,2-d)pyrimidine	DOID:707	Lymphoma, B-Cell	-0.00432634381459824
DB01005	Hydroxyurea	DOID:299	Adenocarcinoma	-0.00433198871255886
DB07232	veliparib	DOID:299	Adenocarcinoma	-0.00434226598754012
DB00257	Clotrimazole	DOID:299	Adenocarcinoma	-0.00434340771068282
DB00357	Aminoglutethimide	DOID:299	Adenocarcinoma	-0.00435059278711442
DB01065	Melatonin	DOID:4928	Cholangiocarcinoma	-0.00435304526322373
DB03496	alvocidib	DOID:707	Lymphoma, B-Cell	-0.00439559096294435
DB00396	Progesterone	DOID:299	Adenocarcinoma	-0.00441222844726969
DB02709	Resveratrol	DOID:707	Lymphoma, B-Cell	-0.00441296207014592
DB01041	Thalidomide	DOID:4928	Cholangiocarcinoma	-0.00442294069904865
DB00277	Theophylline	DOID:1037	Leukemia, Lymphoid	-0.00442721771921956
DB01008	Busulfan	DOID:707	Lymphoma, B-Cell	-0.00443716586829741
DB00262	Carmustine	DOID:4928	Cholangiocarcinoma	-0.00444523324566621
DB00624	Testosterone	DOID:299	Adenocarcinoma	-0.00446509729427309
DB04827	Urethane	DOID:299	Adenocarcinoma	-0.00447580305786961
DB00309	Vindesine	DOID:299	Adenocarcinoma	-0.00447859313001093
DB00987	Cytarabine	DOID:707	Lymphoma, B-Cell	-0.00454241156567054
DB00526	Oxaliplatin	DOID:299	Adenocarcinoma	-0.00456430580517992
DB13182	daidzein	DOID:299	Adenocarcinoma	-0.00459777237793919
DB00655	Estrone	DOID:299	Adenocarcinoma	-0.00470384765541827
DB00688	Mycophenolic Acid	DOID:707	Lymphoma, B-Cell	-0.00472122910773482
DB01701	propylene dichloride	DOID:4928	Cholangiocarcinoma	-0.00474682187776871
DB00242	Cladribine	DOID:1037	Leukemia, Lymphoid	-0.00475188729078841
DB06543	astaxanthine	DOID:299	Adenocarcinoma	-0.00480425634136179
DB06825	Triptorelin Pamoate	DOID:299	Adenocarcinoma	-0.00487915238742549
DB00262	Carmustine	DOID:3192	Neurilemmoma	-0.00489830204495807
DB00399	Zoledronic Acid	DOID:4305	Giant Cell Tumor of Bone	-0.00493190596764965
DB00630	Alendronate	DOID:4305	Giant Cell Tumor of Bone	-0.00507099163223518
DB00242	Cladribine	DOID:707	Lymphoma, B-Cell	-0.00513215792064631
DB09153	Sodium Chloride	DOID:899	Cervical Intraepithelial Neoplasia	-0.0052040655903139
DB00282	Pamidronate	DOID:4305	Giant Cell Tumor of Bone	-0.00531383352680709
DB00987	Cytarabine	DOID:8584	Burkitt Lymphoma	-0.00549685225708647
DB08398	2-amino-1-methyl-6-phenylimidazo(4,5-b)pyridine	DOID:4236	Carcinosarcoma	-0.00594479809204291
DB02546	Vorinostat	DOID:0050902	Medulloblastoma	-0.00703140615975901
DB00398	Sorafenib	DOID:0050902	Medulloblastoma	-0.00707703280696965
DB00783	Estradiol	DOID:0050902	Medulloblastoma	-0.00715553509103845
DB00262	Carmustine	DOID:0050902	Medulloblastoma	-0.00721331079998794
DB00755	Tretinoin	DOID:0050902	Medulloblastoma	-0.00721875827585212
DB01008	Busulfan	DOID:0050902	Medulloblastoma	-0.00723568453868968
DB00987	Cytarabine	DOID:0050902	Medulloblastoma	-0.0073409302358461
DB00853	Temozolomide	DOID:0050902	Medulloblastoma	-0.00783998917916879
DB00851	Dacarbazine	DOID:4359	Melanoma, Amelanotic	-0.00843343821622373
DB00603	Medroxyprogesterone Acetate	DOID:3319	Lymphangioleiomyomatosis	-0.00886629906724441
DB11663	2-(1H-indazol-4-yl)-6-(4-methanesulfonylpiperazin-1-ylmethyl)-4-morpholin-4-ylthieno(3,2-d)pyrimidine	DOID:0060058	Lymphoma	-0.00902790679335059
DB00943	Zalcitabine	DOID:0060058	Lymphoma	-0.00904002506012642
DB01041	Thalidomide	DOID:0060058	Lymphoma	-0.00909406256216744
DB00262	Carmustine	DOID:0060058	Lymphoma	-0.00911635510910831
DB00136	Calcitriol	DOID:0060058	Lymphoma	-0.00912915762726858
DB00982	Isotretinoin	DOID:0060058	Lymphoma	-0.00913291842899017
DB00564	Carbamazepine	DOID:0060058	Lymphoma	-0.00913464954614557
DB08398	2-amino-1-methyl-6-phenylimidazo(4,5-b)pyridine	DOID:0060058	Lymphoma	-0.00923642801832731
DB00987	Cytarabine	DOID:0060058	Lymphoma	-0.0092439745440463
DB00762	Irinotecan	DOID:171	Neuroectodermal Tumors	-0.00926640842894717
DB00290	Bleomycin	DOID:0060058	Lymphoma	-0.00926769844211368
DB02709	Resveratrol	DOID:715	Leukemia, T-Cell	-0.00941118898682209
DB00688	Mycophenolic Acid	DOID:0060058	Lymphoma	-0.00942279208594361
DB01030	Topotecan	DOID:0060060	Lymphoma, Non-Hodgkin	-0.00942752105269069
DB13323	Trichloroethylene	DOID:0060060	Lymphoma, Non-Hodgkin	-0.00948979350586516
DB00309	Vindesine	DOID:0060058	Lymphoma	-0.00949341380646668
DB00987	Cytarabine	DOID:715	Leukemia, T-Cell	-0.00954063848187776
DB00252	Phenytoin	DOID:0060060	Lymphoma, Non-Hodgkin	-0.00955514447120127
DB11094	Vitamin D	DOID:0060058	Lymphoma	-0.00957444310163897
DB04824	Phenolphthalein	DOID:0060058	Lymphoma	-0.00958497004371079
DB01206	Lomustine	DOID:0060058	Lymphoma	-0.00958938177008079
DB01041	Thalidomide	DOID:0060060	Lymphoma, Non-Hodgkin	-0.00972209443612233
DB02709	Resveratrol	DOID:0060060	Lymphoma, Non-Hodgkin	-0.00974255692409304
DB00136	Calcitriol	DOID:0060060	Lymphoma, Non-Hodgkin	-0.00975718950198729
DB01008	Busulfan	DOID:0060060	Lymphoma, Non-Hodgkin	-0.009766760722074
DB00851	Dacarbazine	DOID:0060060	Lymphoma, Non-Hodgkin	-0.00978834021280523
DB14085	Cadmium	DOID:0060060	Lymphoma, Non-Hodgkin	-0.00982420962856995
DB00987	Cytarabine	DOID:0060060	Lymphoma, Non-Hodgkin	-0.00987200641887515
DB00290	Bleomycin	DOID:0060060	Lymphoma, Non-Hodgkin	-0.0098957303176282
DB01143	Amifostine	DOID:0060060	Lymphoma, Non-Hodgkin	-0.00999078489906797
DB00624	Testosterone	DOID:0060060	Lymphoma, Non-Hodgkin	-0.0101079498472612
DB00309	Vindesine	DOID:0060060	Lymphoma, Non-Hodgkin	-0.0101214456818178
DB00772	Malathion	DOID:0060060	Lymphoma, Non-Hodgkin	-0.0102763331111516
DB00996	Gabapentin	DOID:127	Choroid Neoplasms	-0.0103044150548233
DB01645	Genistein	DOID:127	Choroid Neoplasms	-0.0103406035203844
DB03843	Formaldehyde	DOID:127	Choroid Neoplasms	-0.010348770127288
DB00783	Estradiol	DOID:127	Choroid Neoplasms	-0.0104954250207048
DB04868	4-methyl-N-(3-(4-methylimidazol-1-yl)-5-(trifluoromethyl)phenyl)-3-((4-pyridin-3-ylpyrimidin-2-yl)amino)benzamide	DOID:8552	Leukemia, Myelogenous, Chronic, BCR-ABL Positive	-0.010537020173133
DB00396	Progesterone	DOID:127	Choroid Neoplasms	-0.0108638947465221
DB01406	Danazol	DOID:127	Choroid Neoplasms	-0.0112814199503551
DB06825	Triptorelin Pamoate	DOID:127	Choroid Neoplasms	-0.011330818685573
DB00302	Tranexamic Acid	DOID:127	Choroid Neoplasms	-0.0115469708688772
DB00928	Azacitidine	DOID:285	Leukemia, Hairy Cell	-0.0116929194300942
DB00398	Sorafenib	DOID:9253	Gastrointestinal Stromal Tumors	-0.0119363022806252
DB11663	2-(1H-indazol-4-yl)-6-(4-methanesulfonylpiperazin-1-ylmethyl)-4-morpholin-4-ylthieno(3,2-d)pyrimidine	DOID:9253	Gastrointestinal Stromal Tumors	-0.0119841319599002
DB00619	Imatinib Mesylate	DOID:9253	Gastrointestinal Stromal Tumors	-0.0121606051276946
DB00242	Cladribine	DOID:285	Leukemia, Hairy Cell	-0.0122600847160766
DB02546	Vorinostat	DOID:8552	Leukemia, Myelogenous, Chronic, BCR-ABL Positive	-0.0123391543090404
DB03057	Malondialdehyde	DOID:8552	Leukemia, Myelogenous, Chronic, BCR-ABL Positive	-0.0123503361773996
DB00398	Sorafenib	DOID:8552	Leukemia, Myelogenous, Chronic, BCR-ABL Positive	-0.0123847809557536
DB02709	Resveratrol	DOID:8552	Leukemia, Myelogenous, Chronic, BCR-ABL Positive	-0.0125192288899972
DB00755	Tretinoin	DOID:8552	Leukemia, Myelogenous, Chronic, BCR-ABL Positive	-0.0125265064251868
DB01008	Busulfan	DOID:8552	Leukemia, Myelogenous, Chronic, BCR-ABL Positive	-0.012543432687733
DB00619	Imatinib Mesylate	DOID:8552	Leukemia, Myelogenous, Chronic, BCR-ABL Positive	-0.0126090838021267
DB00987	Cytarabine	DOID:8552	Leukemia, Myelogenous, Chronic, BCR-ABL Positive	-0.0126486783860902
DB01005	Hydroxyurea	DOID:8552	Leukemia, Myelogenous, Chronic, BCR-ABL Positive	-0.0127515132315435
DB00309	Vindesine	DOID:8552	Leukemia, Myelogenous, Chronic, BCR-ABL Positive	-0.0128981176480719
DB00252	Phenytoin	DOID:8543	Hodgkin Disease	-0.0130755721093945
DB00744	zileuton	DOID:8552	Leukemia, Myelogenous, Chronic, BCR-ABL Positive	-0.0131521194877825
DB00398	Sorafenib	DOID:3382	Liposarcoma	-0.0131627648061408
DB00197	Troglitazone	DOID:3382	Liposarcoma	-0.0132028752747371
DB00428	Streptozocin	DOID:8543	Hodgkin Disease	-0.0132576805453771
DB00262	Carmustine	DOID:8543	Hodgkin Disease	-0.0132648146213133
DB01008	Busulfan	DOID:8543	Hodgkin Disease	-0.0132871883594075
DB00220	Nelfinavir	DOID:3382	Liposarcoma	-0.0133069040235204
DB00851	Dacarbazine	DOID:8543	Hodgkin Disease	-0.0133087678516948
DB00987	Cytarabine	DOID:8543	Hodgkin Disease	-0.013392434057683
DB00290	Bleomycin	DOID:8543	Hodgkin Disease	-0.013416157954507
DB00309	Vindesine	DOID:8543	Hodgkin Disease	-0.0136418733197695
DB01206	Lomustine	DOID:8543	Hodgkin Disease	-0.0137378412833178
DB00603	Medroxyprogesterone Acetate	DOID:3007	Carcinoma, Ductal	-0.0140597449994585
DB02709	Resveratrol	DOID:3007	Carcinoma, Ductal	-0.0141115868849913
DB01590	Everolimus	DOID:169	Neuroendocrine Tumors	-0.0147085661044078
DB00755	Tretinoin	DOID:9206	Barrett Esophagus	-0.0149362054275256
DB06287	temsirolimus	DOID:13515	Tuberous Sclerosis	-0.0154186998001518
DB12445	nitroaspirin	DOID:9206	Barrett Esophagus	-0.0154293374884358
DB01590	Everolimus	DOID:13515	Tuberous Sclerosis	-0.015505102997474
DB00877	Sirolimus	DOID:13515	Tuberous Sclerosis	-0.015512978871173
DB02546	Vorinostat	DOID:0060061	Lymphoma, T-Cell, Cutaneous	-0.0166283136838897
DB00806	Pentoxifylline	DOID:0060061	Lymphoma, T-Cell, Cutaneous	-0.0169441677843037
DB00307	Bexarotene	DOID:0060061	Lymphoma, T-Cell, Cutaneous	-0.0169710135400412
DB12948	3,4-dihydroxybenzohydroxamic acid	DOID:3070	Glioma	-0.0174925189572169
DB00242	Cladribine	DOID:0060061	Lymphoma, T-Cell, Cutaneous	-0.0175275841147216
DB01393	Bezafibrate	DOID:1040	Leukemia, Lymphocytic, Chronic, B-Cell	-0.0180450914194464
DB02709	Resveratrol	DOID:8541	Sezary Syndrome	-0.0189465820221504
DB00938	Salmeterol Xinafoate	DOID:4310	Smooth Muscle Tumor	-0.0190102700501574
DB12948	3,4-dihydroxybenzohydroxamic acid	DOID:3071	Gliosarcoma	-0.0221996557517426
DB11752	bryostatin 1	DOID:0060060	Lymphoma, Non-Hodgkin	-0.0223105157931756
DB00262	Carmustine	DOID:8691	Mycosis Fungoides	-0.0257161082978581
DB12874	quizartinib	DOID:9119	Leukemia, Myeloid, Acute	-0.0290025421167617
DB01393	Bezafibrate	DOID:3172	Adenoma	-0.0301176090176523
DB01393	Bezafibrate	DOID:9119	Leukemia, Myeloid, Acute	-0.0314369664807377
DB01393	Bezafibrate	DOID:11612	Polycystic Ovary Syndrome	-0.0316421662313407
DB04944	acadesine	DOID:1040	Leukemia, Lymphocytic, Chronic, B-Cell	-0.035572038028332
DB01151	Desipramine	DOID:299	Adenocarcinoma	-0.0371051320854766
DB12948	3,4-dihydroxybenzohydroxamic acid	DOID:0050902	Medulloblastoma	-0.0371748316300978
DB03068	pyrimidin-2-one beta-ribofuranoside	DOID:9538	Multiple Myeloma	-0.0420549658241901
DB14322	Coconut Oil	DOID:3172	Adenoma	-0.0444532259379494
DB00741	Hydrocortisone	DOID:1040	Leukemia, Lymphocytic, Chronic, B-Cell	-0.050589131845251
DB01094	hesperetin	DOID:299	Adenocarcinoma	-0.0564869253009673
DB00741	Hydrocortisone	DOID:3247	Rhabdomyosarcoma	-0.0659774035877139
DB00741	Hydrocortisone	DOID:8584	Burkitt Lymphoma	-0.0675455699712704
DB07706	2-hydroxyestradiol	DOID:299	Adenocarcinoma	-0.0675747901805342
DB00627	Niacin	DOID:9119	Leukemia, Myeloid, Acute	-0.0756065764815415
DB04865	Homoharringtonine	DOID:0060058	Lymphoma	-0.0837351193871723
DB00746	Deferoxamine	DOID:9119	Leukemia, Myeloid, Acute	-0.0894218775761726
DB06448	lonafarnib	DOID:9538	Multiple Myeloma	-0.0900130180194066
DB06824	Trientine	DOID:2645	Mesothelioma	-0.091749823335815
DB00884	Risedronic Acid	DOID:2645	Mesothelioma	-0.117106199684838
DB13811	oblimersen	DOID:1040	Leukemia, Lymphocytic, Chronic, B-Cell	-0.120281764147524
DB13811	oblimersen	DOID:9538	Multiple Myeloma	-0.129841721912139
DB13811	oblimersen	DOID:707	Lymphoma, B-Cell	-0.136283761581983
DB06728	aniline	DOID:4235	Sarcoma	-0.140846217977505
DB01100	Pimozide	DOID:299	Adenocarcinoma	-0.143194663114858
DB14066	tetrandrine	DOID:9119	Leukemia, Myeloid, Acute	-0.153850255762067
DB08868	Fingolimod Hydrochloride	DOID:8552	Leukemia, Myelogenous, Chronic, BCR-ABL Positive	-0.161779727010911
DB01700	AICA ribonucleotide	DOID:3068	Glioblastoma	-0.17003240944105
DB00422	Methylphenidate	DOID:687	Hepatoblastoma	-0.175449842420954
DB00909	Zonisamide	DOID:9538	Multiple Myeloma	-0.20726256172708
DB01582	Sulfamethazine	DOID:3172	Adenoma	-0.223547996093699
