# Supplementary material for: DDCM: A Computational Strategy for Drug Repositioning Based on Support-Vector Regression Algorithm
Source: Int J Mol Sci. 2024 May 12;25(10):5267. doi: 10.3390/ijms25105267 (PMC11121335; doi:10.3390/ijms25105267)
Supplement: Supplementary file 1 [file ijms-25-05267-s001.zip › File S4/1_c04.588_CorScore/urinary system benign neoplasm_score.csv]

DrugBankID	DrugName	DOID	DiseaseName	score
0.000236181816955698	0.00438815572841176
DB00694	Daunorubicin	DOID:0060060	Lymphoma, Non-Hodgkin	0.352791837785555
DB00694	Daunorubicin	DOID:9119	Leukemia, Myeloid, Acute	0.352242861018194
DB00694	Daunorubicin	DOID:8584	Burkitt Lymphoma	0.351907151643487
DB00694	Daunorubicin	DOID:299	Adenocarcinoma	0.351828595281933
DB00694	Daunorubicin	DOID:1618	Fibroadenoma	0.351097425670662
DB06728	aniline	DOID:4235	Sarcoma	0.183194191992016
DB00681	Amphotericin B	DOID:3068	Glioblastoma	0.148070682114113
DB00213	Pantoprazole	DOID:9206	Barrett Esophagus	0.129224374740509
DB01268	Sunitinib	DOID:169	Neuroendocrine Tumors	0.126494423041528
DB01268	Sunitinib	DOID:9253	Gastrointestinal Stromal Tumors	0.125599108670905
DB00137	Lutein	DOID:11612	Polycystic Ovary Syndrome	0.122352314782695
DB09053	PCI 32765	DOID:1037	Leukemia, Lymphoid	0.122050180859683
DB05260	gallium nitrate	DOID:0060060	Lymphoma, Non-Hodgkin	0.121643455142368
DB09053	PCI 32765	DOID:1040	Leukemia, Lymphocytic, Chronic, B-Cell	0.120974552602366
DB00724	Imiquimod	DOID:255	Hemangioma	0.0919568988013976
DB12948	3,4-dihydroxybenzohydroxamic acid	DOID:0050902	Medulloblastoma	0.0915487620628051
DB00724	Imiquimod	DOID:8632	Sarcoma, Kaposi	0.0910975456307543
DB00724	Imiquimod	DOID:2513	Carcinoma, Basal Cell	0.0909888717673432
DB12948	3,4-dihydroxybenzohydroxamic acid	DOID:3070	Glioma	0.089751018816165
DB12948	3,4-dihydroxybenzohydroxamic acid	DOID:3071	Gliosarcoma	0.0883853185274319
DB09199	netoglitazone	DOID:9538	Multiple Myeloma	0.0841332015692391
DB11467	Thiostrepton	DOID:9538	Multiple Myeloma	0.0817242941930303
DB04258	seocalcitol	DOID:3070	Glioma	0.0785467315844091
DB11919	O(6)-benzylguanine	DOID:3070	Glioma	0.0731903658961673
DB01759	kojic acid	DOID:3172	Adenoma	0.0702862722330599
DB00884	Risedronic Acid	DOID:2645	Mesothelioma	0.0692071532630314
DB00254	Doxycycline	DOID:0060058	Lymphoma	0.0691622275238774
DB01073	fludarabine	DOID:9119	Leukemia, Myeloid, Acute	0.0647125686730336
DB01073	fludarabine	DOID:1037	Leukemia, Lymphoid	0.0642507622116873
DB01073	fludarabine	DOID:1040	Leukemia, Lymphocytic, Chronic, B-Cell	0.0631751339538419
DB13014	hypericin	DOID:3068	Glioblastoma	0.0612354966899814
DB01179	Podophyllotoxin	DOID:2671	Carcinoma, Transitional Cell	0.0574134006399424
DB01136	Carvedilol	DOID:3070	Glioma	0.0563518286684669
DB05220	MLN 8237	DOID:769	Neuroblastoma	0.0503538821383655
DB08889	carfilzomib	DOID:9538	Multiple Myeloma	0.0475021112769204
DB00352	Thioguanine	DOID:9119	Leukemia, Myeloid, Acute	0.047394461847719
DB00352	Thioguanine	DOID:1037	Leukemia, Lymphoid	0.0469326553859032
DB05088	tetrathiomolybdate	DOID:2645	Mesothelioma	0.0445082567322676
DB03057	Malondialdehyde	DOID:8552	Leukemia, Myelogenous, Chronic, BCR-ABL Positive	0.0409897036631035
DB06176	romidepsin	DOID:0060061	Lymphoma, T-Cell, Cutaneous	0.0392319819080708
DB03057	Malondialdehyde	DOID:11612	Polycystic Ovary Syndrome	0.0391215009371877
DB01138	Sulfinpyrazone	DOID:9538	Multiple Myeloma	0.0381165764977127
DB04942	tamibarotene	DOID:9538	Multiple Myeloma	0.0376084953333963
DB06176	romidepsin	DOID:2671	Carcinoma, Transitional Cell	0.0355173615207808
DB12874	quizartinib	DOID:9119	Leukemia, Myeloid, Acute	0.0352305261038013
DB06448	lonafarnib	DOID:9538	Multiple Myeloma	0.0349750369508367
DB11617	Aclarubicin	DOID:9119	Leukemia, Myeloid, Acute	0.0345456549354343
DB00338	Omeprazole	DOID:9206	Barrett Esophagus	0.0344843032558999
DB06810	Plicamycin	DOID:3247	Rhabdomyosarcoma	0.0316016853501637
DB09350	Piperonyl Butoxide	DOID:3172	Adenoma	0.0298303400774089
DB00594	Amiloride	DOID:2671	Carcinoma, Transitional Cell	0.0297759110924262
DB00421	Spironolactone	DOID:11612	Polycystic Ovary Syndrome	0.0257275249648139
DB04571	Trioxsalen	DOID:8691	Mycosis Fungoides	0.0245605450562942
DB11890	Cilengitide	DOID:3068	Glioblastoma	0.0245358840564623
DB00727	Nitroglycerin	DOID:4928	Cholangiocarcinoma	0.0242474769937864
DB06641	perifosine	DOID:3068	Glioblastoma	0.0219723523781822
DB09054	idelalisib	DOID:0060058	Lymphoma	0.0215834432502008
DB00448	Lansoprazole	DOID:9206	Barrett Esophagus	0.0209280471289565
DB03068	pyrimidin-2-one beta-ribofuranoside	DOID:9538	Multiple Myeloma	0.0207930007595887
DB09054	idelalisib	DOID:1037	Leukemia, Lymphoid	0.0203861557317952
DB14322	Coconut Oil	DOID:3172	Adenoma	0.0184947214092378
DB00443	Betamethasone	DOID:255	Hemangioma	0.018376598967302
DB00480	Lenalidomide	DOID:0060060	Lymphoma, Non-Hodgkin	0.0178837570216976
DB00480	Lenalidomide	DOID:707	Lymphoma, B-Cell	0.0168929458177401
DB00480	Lenalidomide	DOID:9538	Multiple Myeloma	0.016830255226513
DB01394	Colchicine	DOID:9538	Multiple Myeloma	0.0146717682521593
DB06732	beta-Naphthoflavone	DOID:3172	Adenoma	0.0113256525497341
DB02424	geldanamycin	DOID:3068	Glioblastoma	0.00800627164324734
DB01357	Mestranol	DOID:3172	Adenoma	0.00685229935517716
DB01708	Dehydroepiandrosterone	DOID:299	Adenocarcinoma	0.0066241538844664
DB01708	Dehydroepiandrosterone	DOID:11612	Polycystic Ovary Syndrome	0.0064174111056025
DB00553	Methoxsalen	DOID:8691	Mycosis Fungoides	0.00369380924681188
DB01373	Calcium	DOID:8552	Leukemia, Myelogenous, Chronic, BCR-ABL Positive	0.00365132324292554
DB00742	Mannitol	DOID:3070	Glioma	0.00363944053569558
DB00541	Vincristine	DOID:8691	Mycosis Fungoides	0.00357453988268368
DB01169	Arsenic Trioxide	DOID:8691	Mycosis Fungoides	0.00357381078777923
DB00806	Pentoxifylline	DOID:0060061	Lymphoma, T-Cell, Cutaneous	0.00348431137679543
DB00262	Carmustine	DOID:8691	Mycosis Fungoides	0.00346646882062866
DB00553	Methoxsalen	DOID:0060061	Lymphoma, T-Cell, Cutaneous	0.00332093066202203
DB00947	Fulvestrant	DOID:769	Neuroblastoma	0.0033044883166186
DB00855	Aminolevulinic Acid	DOID:8691	Mycosis Fungoides	0.00329493417139974
DB00563	Methotrexate	DOID:0060061	Lymphoma, T-Cell, Cutaneous	0.0032384492681629
DB01169	Arsenic Trioxide	DOID:0060061	Lymphoma, T-Cell, Cutaneous	0.00320093220357902
DB02546	Vorinostat	DOID:0060061	Lymphoma, T-Cell, Cutaneous	0.00316204455029938
DB00188	Bortezomib	DOID:4051	Rhabdomyosarcoma, Alveolar	0.00312201861907783
DB00307	Bexarotene	DOID:0060061	Lymphoma, T-Cell, Cutaneous	0.003055906143748
DB00242	Cladribine	DOID:0060061	Lymphoma, T-Cell, Cutaneous	0.003046698142309
DB04824	Phenolphthalein	DOID:0060058	Lymphoma	0.003004664982299
DB02709	Resveratrol	DOID:8541	Sezary Syndrome	0.00298152165679937
DB01373	Calcium	DOID:0060060	Lymphoma, Non-Hodgkin	0.00295310579928391
DB00196	Fluconazole	DOID:3068	Glioblastoma	0.0029194523058144
DB00943	Zalcitabine	DOID:0060058	Lymphoma	0.00280861495309369
DB06536	tesaglitazar	DOID:255	Hemangioma	0.00265167655941322
DB01234	Dexamethasone	DOID:8552	Leukemia, Myelogenous, Chronic, BCR-ABL Positive	0.0025762721930495
DB00398	Sorafenib	DOID:8552	Leukemia, Myelogenous, Chronic, BCR-ABL Positive	0.00255007416577661
DB00860	Prednisolone	DOID:8552	Leukemia, Myelogenous, Chronic, BCR-ABL Positive	0.00252095968302372
DB04572	Thiotepa	DOID:8552	Leukemia, Myelogenous, Chronic, BCR-ABL Positive	0.00249149461173252
DB06287	temsirolimus	DOID:13515	Tuberous Sclerosis	0.00246959140797147
DB01590	Everolimus	DOID:169	Neuroendocrine Tumors	0.00246196246313006
DB01262	Decitabine	DOID:8552	Leukemia, Myelogenous, Chronic, BCR-ABL Positive	0.00245118271933469
DB01005	Hydroxyurea	DOID:8552	Leukemia, Myelogenous, Chronic, BCR-ABL Positive	0.00235748167099929
DB00619	Imatinib Mesylate	DOID:8552	Leukemia, Myelogenous, Chronic, BCR-ABL Positive	0.00234009697956543
DB06510	muraglitazar	DOID:3382	Liposarcoma	0.00232723767523584
DB00541	Vincristine	DOID:8552	Leukemia, Myelogenous, Chronic, BCR-ABL Positive	0.00230844870098783
DB01169	Arsenic Trioxide	DOID:8552	Leukemia, Myelogenous, Chronic, BCR-ABL Positive	0.0023077196061934
DB00398	Sorafenib	DOID:3382	Liposarcoma	0.00228165845468913
DB02546	Vorinostat	DOID:8552	Leukemia, Myelogenous, Chronic, BCR-ABL Positive	0.00226883195392628
DB00188	Bortezomib	DOID:8552	Leukemia, Myelogenous, Chronic, BCR-ABL Positive	0.00222619321149657
DB00877	Sirolimus	DOID:13515	Tuberous Sclerosis	0.00221870975921583
DB00197	Troglitazone	DOID:3382	Liposarcoma	0.00221094426860606
DB01008	Busulfan	DOID:8552	Leukemia, Myelogenous, Chronic, BCR-ABL Positive	0.00219913390464281
DB00437	Allopurinol	DOID:8552	Leukemia, Myelogenous, Chronic, BCR-ABL Positive	0.0021903832252345
DB08804	Nandrolone Decanoate	DOID:255	Hemangioma	0.00217888040096602
DB00104	Octreotide	DOID:169	Neuroendocrine Tumors	0.00216608322905092
DB00755	Tretinoin	DOID:8552	Leukemia, Myelogenous, Chronic, BCR-ABL Positive	0.00215669820965141
DB00744	zileuton	DOID:8552	Leukemia, Myelogenous, Chronic, BCR-ABL Positive	0.00212123501216492
DB00851	Dacarbazine	DOID:4359	Melanoma, Amelanotic	0.00210984090184312
DB00987	Cytarabine	DOID:8552	Leukemia, Myelogenous, Chronic, BCR-ABL Positive	0.00209743144056689
DB01234	Dexamethasone	DOID:0060058	Lymphoma	0.00206455903917939
DB00398	Sorafenib	DOID:9253	Gastrointestinal Stromal Tumors	0.00205348824153366
DB00675	Tamoxifen	DOID:1192	Nerve Sheath Neoplasms	0.00204687252485218
DB06536	tesaglitazar	DOID:3355	Fibrosarcoma	0.0020249184467722
DB01590	Everolimus	DOID:13515	Tuberous Sclerosis	0.00202061586228557
DB00227	Lovastatin	DOID:0060058	Lymphoma	0.00200633987133274
DB00773	Etoposide	DOID:0060058	Lymphoma	0.00199222118907276
DB04572	Thiotepa	DOID:0060058	Lymphoma	0.00197978145770243
DB00445	Epirubicin	DOID:0060058	Lymphoma	0.00195739957985068
DB02709	Resveratrol	DOID:8552	Leukemia, Myelogenous, Chronic, BCR-ABL Positive	0.00194026518063233
DB01262	Decitabine	DOID:0060058	Lymphoma	0.00193946956572681
DB00982	Isotretinoin	DOID:0060058	Lymphoma	0.00192819571869
DB00851	Dacarbazine	DOID:0060060	Lymphoma, Non-Hodgkin	0.00191154737651737
DB00851	Dacarbazine	DOID:3068	Glioblastoma	0.00190075399692706
DB00815	Sodium Dodecyl Sulfate	DOID:299	Adenocarcinoma	0.00189274701029322
DB11672	Curcumin	DOID:0060058	Lymphoma	0.00188851946022665
DB01234	Dexamethasone	DOID:3068	Glioblastoma	0.00186726137038233
DB13069	Nimustine	DOID:4359	Melanoma, Amelanotic	0.00184845817095207
DB01168	Procarbazine	DOID:0060058	Lymphoma	0.00184825305983764
DB00619	Imatinib Mesylate	DOID:9253	Gastrointestinal Stromal Tumors	0.00184351105514506
DB01041	Thalidomide	DOID:0060058	Lymphoma	0.00184157932951472
DB00608	Chloroquine	DOID:3068	Glioblastoma	0.00183939539785942
DB00563	Methotrexate	DOID:0060058	Lymphoma	0.00183352351757875
DB00860	Prednisolone	DOID:0060060	Lymphoma, Non-Hodgkin	0.00182274223989014
DB00313	Valproic Acid	DOID:3068	Glioblastoma	0.00182194782702087
DB01645	Genistein	DOID:3068	Glioblastoma	0.00182032934696845
DB01115	Nifedipine	DOID:3068	Glioblastoma	0.0018194365741077
DB00252	Phenytoin	DOID:0060060	Lymphoma, Non-Hodgkin	0.00181152604248151
DB00650	Leucovorin	DOID:0060058	Lymphoma	0.00180936853528373
DB00541	Vincristine	DOID:4359	Melanoma, Amelanotic	0.00180852478355113
DB00773	Etoposide	DOID:0060060	Lymphoma, Non-Hodgkin	0.00180571689921132
DB06287	temsirolimus	DOID:3068	Glioblastoma	0.00180319873977768
DB05076	Fenretinide	DOID:3068	Glioblastoma	0.00180074661702227
DB00851	Dacarbazine	DOID:8543	Hodgkin Disease	0.0017995473970293
DB00541	Vincristine	DOID:0060058	Lymphoma	0.00179673554752084
DB04572	Thiotepa	DOID:0060060	Lymphoma, Non-Hodgkin	0.00179327716825088
DB00441	gemcitabine	DOID:0060060	Lymphoma, Non-Hodgkin	0.00178402989020492
DB01181	Ifosfamide	DOID:0060058	Lymphoma	0.00177901804520679
DB00445	Epirubicin	DOID:0060060	Lymphoma, Non-Hodgkin	0.00177089528991085
DB13323	Trichloroethylene	DOID:0060060	Lymphoma, Non-Hodgkin	0.00174825424487905
DB12445	nitroaspirin	DOID:9206	Barrett Esophagus	0.00174436920486147
DB01030	Topotecan	DOID:0060060	Lymphoma, Non-Hodgkin	0.00173609884838181
DB01206	Lomustine	DOID:0060058	Lymphoma	0.00173193500165338
DB01030	Topotecan	DOID:3068	Glioblastoma	0.0017253054686706
DB00290	Bleomycin	DOID:0060058	Lymphoma	0.00172149125550718
DB00188	Bortezomib	DOID:0060058	Lymphoma	0.0017144800575654
DB00860	Prednisolone	DOID:8543	Hodgkin Disease	0.00171074225989092
DB00252	Phenytoin	DOID:8543	Hodgkin Disease	0.00169952606268435
DB00431	Hexachlorocyclohexane	DOID:0060060	Lymphoma, Non-Hodgkin	0.00169510952117428
DB00773	Etoposide	DOID:8543	Hodgkin Disease	0.00169371691932201
DB02994	Cacodylic Acid	DOID:0060058	Lymphoma	0.00169294454703454
DB11672	Curcumin	DOID:3068	Glioblastoma	0.00169122179095631
DB06774	Capsaicin	DOID:3068	Glioblastoma	0.00168873329956469
DB00262	Carmustine	DOID:0060058	Lymphoma	0.0016886644853517
DB00309	Vindesine	DOID:8552	Leukemia, Myelogenous, Chronic, BCR-ABL Positive	0.0016875121481497
DB00688	Mycophenolic Acid	DOID:0060058	Lymphoma	0.00168280909010481
DB04572	Thiotepa	DOID:8543	Hodgkin Disease	0.00168127718857584
DB00441	gemcitabine	DOID:8543	Hodgkin Disease	0.00167202991075947
DB00398	Sorafenib	DOID:0050902	Medulloblastoma	0.00166504276179961
DB01168	Procarbazine	DOID:0060060	Lymphoma, Non-Hodgkin	0.00166174877033597
DB00564	Carbamazepine	DOID:0060058	Lymphoma	0.00165942810274182
DB00445	Epirubicin	DOID:8543	Hodgkin Disease	0.00165889531121725
DB01041	Thalidomide	DOID:0060060	Lymphoma, Non-Hodgkin	0.00165507504046351
DB08398	2-amino-1-methyl-6-phenylimidazo(4,5-b)pyridine	DOID:0060058	Lymphoma	0.00164881217525374
DB00563	Methotrexate	DOID:0060060	Lymphoma, Non-Hodgkin	0.00164701922822134
DB01041	Thalidomide	DOID:3068	Glioblastoma	0.00164428166056545
DB13069	Nimustine	DOID:3068	Glioblastoma	0.00163937126586537
DB00136	Calcitriol	DOID:0060058	Lymphoma	0.00163538314181715
DB00650	Leucovorin	DOID:0060060	Lymphoma, Non-Hodgkin	0.00162286424597595
DB00945	Aspirin	DOID:3068	Glioblastoma	0.00162195106575551
DB00773	Etoposide	DOID:0050902	Medulloblastoma	0.00161890293903204
DB00541	Vincristine	DOID:0060060	Lymphoma, Non-Hodgkin	0.00161023125787023
DB04572	Thiotepa	DOID:0050902	Medulloblastoma	0.00160646320745055
DB01169	Arsenic Trioxide	DOID:3068	Glioblastoma	0.00159870878372696
DB01181	Ifosfamide	DOID:0060060	Lymphoma, Non-Hodgkin	0.0015925137555171
DB00993	Azathioprine	DOID:0060058	Lymphoma	0.00158928159948794
DB00987	Cytarabine	DOID:0060058	Lymphoma	0.00158571828693126
DB00783	Estradiol	DOID:0050902	Medulloblastoma	0.00158519534306638
DB11094	Vitamin D	DOID:0060058	Lymphoma	0.0015829768145114
DB00970	Dactinomycin	DOID:3068	Glioblastoma	0.00157962045723752
DB00603	Medroxyprogesterone Acetate	DOID:3007	Carcinoma, Ductal	0.00157194084447924
DB00291	Chlorambucil	DOID:0060058	Lymphoma	0.00155663142345157
DB01168	Procarbazine	DOID:8543	Hodgkin Disease	0.00154974879062554
DB00220	Nelfinavir	DOID:3382	Liposarcoma	0.00154214406292101
DB11663	2-(1H-indazol-4-yl)-6-(4-methanesulfonylpiperazin-1-ylmethyl)-4-morpholin-4-ylthieno(3,2-d)pyrimidine	DOID:9253	Gastrointestinal Stromal Tumors	0.00154038106214809
DB00563	Methotrexate	DOID:8543	Hodgkin Disease	0.00153501924881565
DB00290	Bleomycin	DOID:0060060	Lymphoma, Non-Hodgkin	0.00153498696634051
DB01206	Lomustine	DOID:3068	Glioblastoma	0.0015346373322143
DB14085	Cadmium	DOID:0060060	Lymphoma, Non-Hodgkin	0.00152928153071956
DB11663	2-(1H-indazol-4-yl)-6-(4-methanesulfonylpiperazin-1-ylmethyl)-4-morpholin-4-ylthieno(3,2-d)pyrimidine	DOID:0060058	Lymphoma	0.00152525383208517
DB00188	Bortezomib	DOID:3068	Glioblastoma	0.00151718238926672
DB00255	Diethylstilbestrol	DOID:0060058	Lymphoma	0.00151197878244307
DB00650	Leucovorin	DOID:8543	Hodgkin Disease	0.00151086426575824
DB00675	Tamoxifen	DOID:4359	Melanoma, Amelanotic	0.00150457720761481
DB01008	Busulfan	DOID:0060060	Lymphoma, Non-Hodgkin	0.00150091646105281
DB01143	Amifostine	DOID:0060060	Lymphoma, Non-Hodgkin	0.0014984657235058
DB00541	Vincristine	DOID:8543	Hodgkin Disease	0.00149823127780706
DB00437	Allopurinol	DOID:0060060	Lymphoma, Non-Hodgkin	0.00149216578243842
DB00262	Carmustine	DOID:3068	Glioblastoma	0.00149136681613819
DB01181	Ifosfamide	DOID:8543	Hodgkin Disease	0.00148051377596552
DB13424	DDT	DOID:0060060	Lymphoma, Non-Hodgkin	0.00147773782890741
DB01168	Procarbazine	DOID:0050902	Medulloblastoma	0.00147493480974779
DB00563	Methotrexate	DOID:0050902	Medulloblastoma	0.00146020526760153
DB00305	Mitomycin	DOID:3068	Glioblastoma	0.00145741565940576
DB00136	Calcitriol	DOID:0060060	Lymphoma, Non-Hodgkin	0.00144887885221683
DB00755	Tretinoin	DOID:3068	Glioblastoma	0.00144768738628447
DB00650	Leucovorin	DOID:0050902	Medulloblastoma	0.00143605028487918
DB01206	Lomustine	DOID:8543	Hodgkin Disease	0.00143343073242692
DB00444	Teniposide	DOID:0060060	Lymphoma, Non-Hodgkin	0.00143026507858678
DB00007	Leuprolide	DOID:127	Choroid Neoplasms	0.00142671666671716
DB00541	Vincristine	DOID:0050902	Medulloblastoma	0.00142341729719624
DB00290	Bleomycin	DOID:8543	Hodgkin Disease	0.00142298698652381
DB01169	Arsenic Trioxide	DOID:0050902	Medulloblastoma	0.0014226882028318
DB00399	Zoledronic Acid	DOID:4305	Giant Cell Tumor of Bone	0.0014222588882075
DB00444	Teniposide	DOID:3068	Glioblastoma	0.00141947169889138
DB00928	Azacitidine	DOID:285	Leukemia, Hairy Cell	0.001413177514399
DB00993	Azathioprine	DOID:0060060	Lymphoma, Non-Hodgkin	0.00140277731043063
DB00987	Cytarabine	DOID:0060060	Lymphoma, Non-Hodgkin	0.00139921399733915
DB00755	Tretinoin	DOID:9206	Barrett Esophagus	0.00139903256737565
DB00262	Carmustine	DOID:8543	Hodgkin Disease	0.00139016021660814
DB01008	Busulfan	DOID:8543	Hodgkin Disease	0.00138891648124544
DB02546	Vorinostat	DOID:0050902	Medulloblastoma	0.00138380055041191
DB00242	Cladribine	DOID:285	Leukemia, Hairy Cell	0.00138344014092288
DB05424	Canertinib	DOID:3068	Glioblastoma	0.00138001578969098
DB09110	Mesna	DOID:0060060	Lymphoma, Non-Hodgkin	0.00137503524958607
DB00291	Chlorambucil	DOID:0060060	Lymphoma, Non-Hodgkin	0.00137012713401057
DB00888	Mechlorethamine	DOID:8543	Hodgkin Disease	0.00136767497661509
DB08865	Crizotinib	DOID:3068	Glioblastoma	0.00135927705611176
DB00853	Temozolomide	DOID:3068	Glioblastoma	0.0013592125321558
DB09073	palbociclib	DOID:3382	Liposarcoma	0.00135539298652181
DB00188	Bortezomib	DOID:0050902	Medulloblastoma	0.0013411618084415
DB01645	Genistein	DOID:127	Choroid Neoplasms	0.00134109918106333
DB01115	Nifedipine	DOID:127	Choroid Neoplasms	0.00134020640947378
DB01234	Dexamethasone	DOID:9119	Leukemia, Myeloid, Acute	0.00132907798227082
DB00635	Prednisone	DOID:0060060	Lymphoma, Non-Hodgkin	0.00132360771439981
DB00444	Teniposide	DOID:8543	Hodgkin Disease	0.00131826509880743
DB00262	Carmustine	DOID:0050902	Medulloblastoma	0.00131534623483313
DB01008	Busulfan	DOID:0050902	Medulloblastoma	0.00131410250052626
DB01042	Melphalan	DOID:0060060	Lymphoma, Non-Hodgkin	0.00131002642135884
DB01248	Docetaxel	DOID:9119	Leukemia, Myeloid, Acute	0.00130983696015934
DB00959	Methylprednisolone	DOID:0060058	Lymphoma	0.00130335425820209
DB00398	Sorafenib	DOID:9119	Leukemia, Myeloid, Acute	0.00130287995526272
DB00608	Chloroquine	DOID:9119	Leukemia, Myeloid, Acute	0.00130121201025217
DB01042	Melphalan	DOID:3068	Glioblastoma	0.00129923304177197
DB12025	triptolide	DOID:9119	Leukemia, Myeloid, Acute	0.00129608910107686
DB03843	Formaldehyde	DOID:127	Choroid Neoplasms	0.00129367253832539
DB04216	Quercetin	DOID:3068	Glioblastoma	0.00129354102127537
DB00987	Cytarabine	DOID:8543	Hodgkin Disease	0.00128721401728309
DB00313	Valproic Acid	DOID:9119	Leukemia, Myeloid, Acute	0.00128376443941551
DB00783	Estradiol	DOID:127	Choroid Neoplasms	0.00128198575861597
DB00570	Vinblastine	DOID:8543	Hodgkin Disease	0.00127829849366139
DB00860	Prednisolone	DOID:9119	Leukemia, Myeloid, Acute	0.00127376547158935
DB00755	Tretinoin	DOID:0050902	Medulloblastoma	0.00127166680566275
DB00762	Irinotecan	DOID:3068	Glioblastoma	0.00126450333207322
DB00481	Raloxifene Hydrochloride	DOID:127	Choroid Neoplasms	0.00126389989100743
DB02169	Okadaic Acid	DOID:3068	Glioblastoma	0.0012591454393102
DB00773	Etoposide	DOID:9119	Leukemia, Myeloid, Acute	0.00125674013229264
DB00624	Testosterone	DOID:0060060	Lymphoma, Non-Hodgkin	0.00125093550317838
DB00772	Malathion	DOID:0060060	Lymphoma, Non-Hodgkin	0.0012481838176414
DB02709	Resveratrol	DOID:0060060	Lymphoma, Non-Hodgkin	0.00124204773716301
DB00925	Phenoxybenzamine	DOID:127	Choroid Neoplasms	0.0012408387191946
DB00624	Testosterone	DOID:3068	Glioblastoma	0.0012401421236146
DB00317	Gefitinib	DOID:3068	Glioblastoma	0.00123854426655694
DB00197	Troglitazone	DOID:9119	Leukemia, Myeloid, Acute	0.00123216576966161
DB02709	Resveratrol	DOID:3068	Glioblastoma	0.00123125435775022
DB00987	Cytarabine	DOID:0050902	Medulloblastoma	0.00121240003664928
DB11672	Curcumin	DOID:127	Choroid Neoplasms	0.00121199162599377
DB00635	Prednisone	DOID:8543	Hodgkin Disease	0.00121160773463329
DB00428	Streptozocin	DOID:8543	Hodgkin Disease	0.00120787238663415
DB01262	Decitabine	DOID:9119	Leukemia, Myeloid, Acute	0.00120398850825036
DB01204	Mitoxantrone	DOID:0060058	Lymphoma	0.00120387184733688
DB01042	Melphalan	DOID:8543	Hodgkin Disease	0.00119802644162607
DB00853	Temozolomide	DOID:0050902	Medulloblastoma	0.00118319195067611
DB00309	Vindesine	DOID:0060058	Lymphoma	0.00117579899434277
DB02709	Resveratrol	DOID:3007	Carcinoma, Ductal	0.0011481095192573
DB00603	Medroxyprogesterone Acetate	DOID:3319	Lymphangioleiomyomatosis	0.00113891731713127
DB01042	Melphalan	DOID:0050902	Medulloblastoma	0.00112321246060147
DB00603	Medroxyprogesterone Acetate	DOID:9119	Leukemia, Myeloid, Acute	0.00111690229505017
DB00959	Methylprednisolone	DOID:0060060	Lymphoma, Non-Hodgkin	0.00111684996882715
DB00541	Vincristine	DOID:3347	Neoplasms, Bone Tissue	0.00111037017574327
DB01005	Hydroxyurea	DOID:9119	Leukemia, Myeloid, Acute	0.00111028746050339
DB01094	hesperetin	DOID:299	Adenocarcinoma	0.0011078369990986
DB01041	Thalidomide	DOID:9119	Leukemia, Myeloid, Acute	0.00110609827317736
DB00636	Clofibrate	DOID:127	Choroid Neoplasms	0.00109873519396379
DB00563	Methotrexate	DOID:9119	Leukemia, Myeloid, Acute	0.00109804246044158
DB00541	Vincristine	DOID:9119	Leukemia, Myeloid, Acute	0.00106125449044518
DB01169	Arsenic Trioxide	DOID:9119	Leukemia, Myeloid, Acute	0.00106052539566519
DB01181	Ifosfamide	DOID:9119	Leukemia, Myeloid, Acute	0.00104353698888442
DB01204	Mitoxantrone	DOID:0060060	Lymphoma, Non-Hodgkin	0.00101736755769692
DB00302	Tranexamic Acid	DOID:127	Choroid Neoplasms	0.00100950590521236
DB00959	Methylprednisolone	DOID:8543	Hodgkin Disease	0.00100484998891141
DB00630	Alendronate	DOID:4305	Giant Cell Tumor of Bone	0.000994828694656766
DB01234	Dexamethasone	DOID:8584	Burkitt Lymphoma	0.000993368607740061
DB00309	Vindesine	DOID:0060060	Lymphoma, Non-Hodgkin	0.000989294704635088
DB00523	Alitretinoin	DOID:9119	Leukemia, Myeloid, Acute	0.000983377005650807
DB00188	Bortezomib	DOID:9119	Leukemia, Myeloid, Acute	0.000978999001009326
DB00309	Vindesine	DOID:3068	Glioblastoma	0.000978501324838107
DB03733	ethylene dichloride	DOID:3172	Adenoma	0.000961424081016113
DB00007	Leuprolide	DOID:299	Adenocarcinoma	0.000953497708956294
DB01008	Busulfan	DOID:9119	Leukemia, Myeloid, Acute	0.000951939693625989
DB00183	Pentagastrin	DOID:299	Adenocarcinoma	0.000951300043273554
DB00851	Dacarbazine	DOID:299	Adenocarcinoma	0.000948304873666414
DB00437	Allopurinol	DOID:9119	Leukemia, Myeloid, Acute	0.000943189014820087
DB00860	Prednisolone	DOID:8584	Burkitt Lymphoma	0.000938056097334147
DB00928	Azacitidine	DOID:9119	Leukemia, Myeloid, Acute	0.000936028708816525
DB04572	Thiotepa	DOID:171	Neuroectodermal Tumors	0.000931515242200073
DB00829	Diazepam	DOID:3068	Glioblastoma	0.000930910117992331
DB01393	Bezafibrate	DOID:9119	Leukemia, Myeloid, Acute	0.000922672620801188
DB00773	Etoposide	DOID:8584	Burkitt Lymphoma	0.000921030756824301
DB08059	Wortmannin	DOID:299	Adenocarcinoma	0.000920668724316995
DB00755	Tretinoin	DOID:9119	Leukemia, Myeloid, Acute	0.000909503999149727
DB06825	Triptorelin Pamoate	DOID:127	Choroid Neoplasms	0.00090918652125925
DB00242	Cladribine	DOID:9119	Leukemia, Myeloid, Acute	0.000906291334917306
DB01204	Mitoxantrone	DOID:8543	Hodgkin Disease	0.000905367578122249
DB00746	Deferoxamine	DOID:9119	Leukemia, Myeloid, Acute	0.000900581030426714
DB00851	Dacarbazine	DOID:4235	Sarcoma	0.000900079280163377
DB00136	Calcitriol	DOID:9119	Leukemia, Myeloid, Acute	0.000899902085106527
DB01248	Docetaxel	DOID:299	Adenocarcinoma	0.000895571224113587
DB12429	2-(2-chloro-4-iodophenylamino)-N-cyclopropylmethoxy-3,4-difluorobenzamide	DOID:9119	Leukemia, Myeloid, Acute	0.000891569858825589
DB03496	alvocidib	DOID:9119	Leukemia, Myeloid, Acute	0.000884678762802002
DB00806	Pentoxifylline	DOID:1037	Leukemia, Lymphoid	0.000882098107794535
DB02546	Vorinostat	DOID:3246	Rhabdomyosarcoma, Embryonal	0.00087861372134472
DB00309	Vindesine	DOID:8543	Hodgkin Disease	0.000877294724925912
DB00313	Valproic Acid	DOID:299	Adenocarcinoma	0.000869498703235758
DB01645	Genistein	DOID:299	Adenocarcinoma	0.000867880222608683
DB00860	Prednisolone	DOID:299	Adenocarcinoma	0.000859499735780964
DB00763	Methimazole	DOID:299	Adenocarcinoma	0.000851572493028849
DB00987	Cytarabine	DOID:9119	Leukemia, Myeloid, Acute	0.000850237230004811
DB07706	2-hydroxyestradiol	DOID:299	Adenocarcinoma	0.00084892941991048
DB05076	Fenretinide	DOID:299	Adenocarcinoma	0.00084829749263686
DB11094	Vitamin D	DOID:9119	Leukemia, Myeloid, Acute	0.000847495758002401
DB01248	Docetaxel	DOID:4235	Sarcoma	0.00084734563105486
DB00773	Etoposide	DOID:299	Adenocarcinoma	0.000842474395559442
DB01151	Desipramine	DOID:299	Adenocarcinoma	0.000838006222964857
DB00188	Bortezomib	DOID:3246	Rhabdomyosarcoma, Embryonal	0.000835974979218099
DB00255	Diethylstilbestrol	DOID:127	Choroid Neoplasms	0.000835450947563807
DB00860	Prednisolone	DOID:707	Lymphoma, B-Cell	0.000831931035904218
DB00361	Vinorelbine	DOID:299	Adenocarcinoma	0.000831038001751702
DB00851	Dacarbazine	DOID:3247	Rhabdomyosarcoma	0.000830694179922695
DB01041	Thalidomide	DOID:4928	Cholangiocarcinoma	0.000829139931003128
DB01234	Dexamethasone	DOID:9538	Multiple Myeloma	0.000824552954864541
DB08865	Crizotinib	DOID:9119	Leukemia, Myeloid, Acute	0.000821093668977244
DB00563	Methotrexate	DOID:4928	Cholangiocarcinoma	0.000821084118313317
DB00441	gemcitabine	DOID:299	Adenocarcinoma	0.000820787386048336
DB03843	Formaldehyde	DOID:299	Adenocarcinoma	0.000820453580255662
DB00675	Tamoxifen	DOID:127	Choroid Neoplasms	0.000816260136285371
DB00773	Etoposide	DOID:707	Lymphoma, B-Cell	0.00081490569548863
DB01593	Zinc	DOID:9538	Multiple Myeloma	0.000813081349186603
DB00783	Estradiol	DOID:299	Adenocarcinoma	0.000808766800130353
DB00227	Lovastatin	DOID:4235	Sarcoma	0.000808367485417946
DB00396	Progesterone	DOID:127	Choroid Neoplasms	0.000808271603569374
DB01248	Docetaxel	DOID:9538	Multiple Myeloma	0.000805311931901961
DB00773	Etoposide	DOID:4235	Sarcoma	0.000794248803554096
DB07232	veliparib	DOID:299	Adenocarcinoma	0.000792637838087959
DB12025	triptolide	DOID:9538	Multiple Myeloma	0.000791564073563775
DB00499	Flutamide	DOID:299	Adenocarcinoma	0.000787951709224785
DB04827	Urethane	DOID:299	Adenocarcinoma	0.000786212717463083
DB00563	Methotrexate	DOID:171	Neuroectodermal Tumors	0.000785257301829476
DB04572	Thiotepa	DOID:1037	Leukemia, Lymphoid	0.000782493939195647
DB00635	Prednisone	DOID:9119	Leukemia, Myeloid, Acute	0.000774630947031604
DB01030	Topotecan	DOID:299	Adenocarcinoma	0.000772856344075576
DB00860	Prednisolone	DOID:9538	Multiple Myeloma	0.000769240444607841
DB00864	Tacrolimus	DOID:707	Lymphoma, B-Cell	0.000768953382752333
DB00282	Pamidronate	DOID:4305	Giant Cell Tumor of Bone	0.000767209383850928
DB00563	Methotrexate	DOID:8584	Burkitt Lymphoma	0.000762333085889841
DB00398	Sorafenib	DOID:2645	Mesothelioma	0.000761755560340679
DB00445	Epirubicin	DOID:4235	Sarcoma	0.000759427194326021
DB00252	Phenytoin	DOID:9538	Multiple Myeloma	0.000758024247282371
DB11135	Selenium	DOID:2645	Mesothelioma	0.000755832054012681
DB00996	Gabapentin	DOID:127	Choroid Neoplasms	0.000755048960433921
DB00812	Phenylbutazone	DOID:9119	Leukemia, Myeloid, Acute	0.000752979127323236
DB00773	Etoposide	DOID:9538	Multiple Myeloma	0.000752215103623152
DB00313	Valproic Acid	DOID:3247	Rhabdomyosarcoma	0.000751888010040044
DB00541	Vincristine	DOID:171	Neuroectodermal Tumors	0.00074846933133392
DB00276	Amsacrine	DOID:9119	Leukemia, Myeloid, Acute	0.000748455480841057
DB00773	Etoposide	DOID:2994	Neoplasms, Germ Cell and Embryonal	0.000742357904215327
DB04572	Thiotepa	DOID:9538	Multiple Myeloma	0.000739775372988014
DB00544	Fluorouracil	DOID:299	Adenocarcinoma	0.000739408018833362
DB00399	Zoledronic Acid	DOID:9538	Multiple Myeloma	0.000738778785664682
DB00650	Leucovorin	DOID:8584	Burkitt Lymphoma	0.000738178103386097
DB00773	Etoposide	DOID:3069	Astrocytoma	0.000737142663900167
DB00441	gemcitabine	DOID:9538	Multiple Myeloma	0.000730528095385694
DB00762	Irinotecan	DOID:9119	Leukemia, Myeloid, Acute	0.000726319944670248
DB00541	Vincristine	DOID:8584	Burkitt Lymphoma	0.000725545115765433
DB01174	Phenobarbital	DOID:4928	Cholangiocarcinoma	0.000725202619408713
DB00773	Etoposide	DOID:3247	Rhabdomyosarcoma	0.00072486370282647
DB01169	Arsenic Trioxide	DOID:8584	Burkitt Lymphoma	0.000724816021104233
DB06287	temsirolimus	DOID:2645	Mesothelioma	0.000723890956337112
DB05076	Fenretinide	DOID:2645	Mesothelioma	0.000721438832797669
DB00773	Etoposide	DOID:2645	Mesothelioma	0.000715615736235506
DB00143	Glutathione	DOID:11612	Polycystic Ovary Syndrome	0.000714982516993354
DB01181	Ifosfamide	DOID:8584	Burkitt Lymphoma	0.000707827613833298
DB01168	Procarbazine	DOID:4844	Ependymoma	0.000707623105061644
DB00361	Vinorelbine	DOID:2645	Mesothelioma	0.000704179341972908
DB04786	Suramin	DOID:9538	Multiple Myeloma	0.000703003185389892
DB00603	Medroxyprogesterone Acetate	DOID:299	Adenocarcinoma	0.00070263655871676
DB00399	Zoledronic Acid	DOID:2645	Mesothelioma	0.000702179417679957
DB04572	Thiotepa	DOID:3181	Oligodendroglioma	0.000701180642210295
DB00331	Metformin	DOID:11612	Polycystic Ovary Syndrome	0.000701139908551848
DB01041	Thalidomide	DOID:4844	Ependymoma	0.000700949375379276
DB00481	Raloxifene Hydrochloride	DOID:9538	Multiple Myeloma	0.000700421641005741
DB00336	Nitrofurazone	DOID:4440	Seminoma	0.000700120441579119
DB01262	Decitabine	DOID:9538	Multiple Myeloma	0.000699463480296744
DB01168	Procarbazine	DOID:299	Adenocarcinoma	0.000698506266898533
DB01593	Zinc	DOID:11612	Polycystic Ovary Syndrome	0.000696597862479262
DB01005	Hydroxyurea	DOID:299	Adenocarcinoma	0.000696021725043502
DB00441	gemcitabine	DOID:2645	Mesothelioma	0.000693928727346124
DB02709	Resveratrol	DOID:9119	Leukemia, Myeloid, Acute	0.000693070970176721
DB00563	Methotrexate	DOID:4844	Ependymoma	0.000692893562668259
DB00544	Fluorouracil	DOID:4235	Sarcoma	0.000691182426591316
DB00783	Estradiol	DOID:3247	Rhabdomyosarcoma	0.00069115610695418
DB11672	Curcumin	DOID:4235	Sarcoma	0.000690547074533684
DB00563	Methotrexate	DOID:299	Adenocarcinoma	0.000683776725361948
DB01030	Topotecan	DOID:9538	Multiple Myeloma	0.000682597053481435
DB13323	Trichloroethylene	DOID:3069	Astrocytoma	0.000679680009284908
DB00773	Etoposide	DOID:4440	Seminoma	0.000676865935207369
DB00262	Carmustine	DOID:4928	Cholangiocarcinoma	0.000676225086030088
DB11135	Selenium	DOID:11612	Polycystic Ovary Syndrome	0.00067594793455876
DB01262	Decitabine	DOID:3247	Rhabdomyosarcoma	0.000672112079357731
DB01168	Procarbazine	DOID:707	Lymphoma, B-Cell	0.000670937566301821
DB00945	Aspirin	DOID:299	Adenocarcinoma	0.000669501942663395
DB00313	Valproic Acid	DOID:11612	Polycystic Ovary Syndrome	0.000662755924147926
DB00650	Leucovorin	DOID:299	Adenocarcinoma	0.000659621742410341
DB04066	trans-3-(4'-hydroxyphenyl)-2-propenoic acid	DOID:299	Adenocarcinoma	0.000656936791074633
DB00563	Methotrexate	DOID:707	Lymphoma, B-Cell	0.000656208024164703
DB00541	Vincristine	DOID:4844	Ependymoma	0.000656105592816744
DB00641	Simvastatin	DOID:707	Lymphoma, B-Cell	0.000654829893878592
DB00603	Medroxyprogesterone Acetate	DOID:4235	Sarcoma	0.000654410965396687
DB11672	Curcumin	DOID:9538	Multiple Myeloma	0.000648513375851742
DB01005	Hydroxyurea	DOID:1037	Leukemia, Lymphoid	0.000648480998783937
DB00541	Vincristine	DOID:299	Adenocarcinoma	0.000646988754466268
DB00201	Caffeine	DOID:299	Adenocarcinoma	0.00064647431103719
DB01169	Arsenic Trioxide	DOID:299	Adenocarcinoma	0.000646259659638423
DB06774	Capsaicin	DOID:9538	Multiple Myeloma	0.000646024883259308
DB00783	Estradiol	DOID:5119	Ovarian Cysts	0.00064080968634754
DB00563	Methotrexate	DOID:1037	Leukemia, Lymphoid	0.000636235999185983
DB00563	Methotrexate	DOID:4235	Sarcoma	0.000635551131483877
DB09153	Sodium Chloride	DOID:899	Cervical Intraepithelial Neoplasia	0.000634721040735517
DB01406	Danazol	DOID:127	Choroid Neoplasms	0.000629618040927579
DB01181	Ifosfamide	DOID:299	Adenocarcinoma	0.000629271252525251
DB00126	Ascorbic Acid	DOID:1037	Leukemia, Lymphoid	0.000629196569079157
DB00741	Hydrocortisone	DOID:8584	Burkitt Lymphoma	0.000627221385423635
DB00541	Vincristine	DOID:707	Lymphoma, B-Cell	0.0006194200537563
DB00482	Celecoxib	DOID:299	Adenocarcinoma	0.000619097313295944
DB00859	Penicillamine	DOID:2645	Mesothelioma	0.000615894845500772
DB11672	Curcumin	DOID:2645	Mesothelioma	0.000611914007334333
DB00650	Leucovorin	DOID:4235	Sarcoma	0.000611396149183527
DB00197	Troglitazone	DOID:11612	Polycystic Ovary Syndrome	0.000611157254028757
DB01168	Procarbazine	DOID:9538	Multiple Myeloma	0.000608246975096469
DB00357	Aminoglutethimide	DOID:299	Adenocarcinoma	0.000608117726175403
DB02546	Vorinostat	DOID:299	Adenocarcinoma	0.000607372006634452
DB00783	Estradiol	DOID:11612	Polycystic Ovary Syndrome	0.000602024021268896
DB01181	Ifosfamide	DOID:707	Lymphoma, B-Cell	0.000601702551737124
DB01041	Thalidomide	DOID:9538	Multiple Myeloma	0.000601573244896222
DB00541	Vincristine	DOID:1037	Leukemia, Lymphoid	0.00059944802845617
DB01169	Arsenic Trioxide	DOID:1037	Leukemia, Lymphoid	0.000598718934075745
DB00201	Caffeine	DOID:4235	Sarcoma	0.000598248718197178
DB12881	indole-3-carbinol	DOID:5119	Ovarian Cysts	0.000595460046611859
DB00563	Methotrexate	DOID:9538	Multiple Myeloma	0.000593517432642285
DB01168	Procarbazine	DOID:3069	Astrocytoma	0.000593174535035254
DB01065	Melatonin	DOID:4928	Cholangiocarcinoma	0.000592189891003223
DB00917	Dinoprostone	DOID:4235	Sarcoma	0.000591366016533021
DB01174	Phenobarbital	DOID:299	Adenocarcinoma	0.00058789522588569
DB00499	Flutamide	DOID:11612	Polycystic Ovary Syndrome	0.000581208930375873
DB01181	Ifosfamide	DOID:4235	Sarcoma	0.00058104565949739
DB02546	Vorinostat	DOID:707	Lymphoma, B-Cell	0.000579803306703749
DB00554	Piroxicam	DOID:2645	Mesothelioma	0.00057320837090151
DB09153	Sodium Chloride	DOID:299	Adenocarcinoma	0.000572830093253193
DB03568	Butyric Acid	DOID:299	Adenocarcinoma	0.000570121326027337
DB01168	Procarbazine	DOID:3181	Oligodendroglioma	0.000569652244439181
DB00563	Methotrexate	DOID:3247	Rhabdomyosarcoma	0.00056616603169761
DB01041	Thalidomide	DOID:2645	Mesothelioma	0.000564973877144423
DB00541	Vincristine	DOID:9538	Multiple Myeloma	0.00055672946217937
DB01169	Arsenic Trioxide	DOID:9538	Multiple Myeloma	0.000556000367663831
DB00619	Imatinib Mesylate	DOID:2645	Mesothelioma	0.000551778372724396
DB06543	astaxanthine	DOID:299	Adenocarcinoma	0.000550642271533272
DB00917	Dinoprostone	DOID:9538	Multiple Myeloma	0.000549332317403214
DB00262	Carmustine	DOID:4844	Ependymoma	0.000548034530320304
DB00945	Aspirin	DOID:2645	Mesothelioma	0.000542643283046582
DB00541	Vincristine	DOID:3069	Astrocytoma	0.000541657022670325
DB00262	Carmustine	DOID:299	Adenocarcinoma	0.000538917692614646
DB00188	Bortezomib	DOID:707	Lymphoma, B-Cell	0.000537164564775303
DB00541	Vincristine	DOID:3247	Rhabdomyosarcoma	0.000529378061242022
DB01181	Ifosfamide	DOID:2994	Neoplasms, Germ Cell and Embryonal	0.00052915476134556
DB00482	Celecoxib	DOID:9538	Multiple Myeloma	0.000528838021025699
DB00158	Folic Acid	DOID:11612	Polycystic Ovary Syndrome	0.000527547943527093
DB01050	Ibuprofen	DOID:299	Adenocarcinoma	0.000524040752254581
DB00541	Vincristine	DOID:3181	Oligodendroglioma	0.000518134731477035
DB00987	Cytarabine	DOID:8584	Burkitt Lymphoma	0.00051452785517396
DB01181	Ifosfamide	DOID:3247	Rhabdomyosarcoma	0.000511660559214075
DB01008	Busulfan	DOID:707	Lymphoma, B-Cell	0.000510105256763024
DB00877	Sirolimus	DOID:9538	Multiple Myeloma	0.000509608674223047
DB00970	Dactinomycin	DOID:3247	Rhabdomyosarcoma	0.000509560640240256
DB01436	alfacalcidol	DOID:299	Adenocarcinoma	0.000508471473863278
DB00688	Mycophenolic Acid	DOID:707	Lymphoma, B-Cell	0.000505493596160075
DB00305	Mitomycin	DOID:299	Adenocarcinoma	0.00050496653652192
DB00277	Theophylline	DOID:1037	Leukemia, Lymphoid	0.000504069248909375
DB00780	Phenelzine	DOID:255	Hemangioma	0.000501083900090085
DB08398	2-amino-1-methyl-6-phenylimidazo(4,5-b)pyridine	DOID:299	Adenocarcinoma	0.000499065381990446
DB09110	Mesna	DOID:8584	Burkitt Lymphoma	0.000490349107391583
DB05109	Trabectedin	DOID:4235	Sarcoma	0.000490198637358261
DB00437	Allopurinol	DOID:1037	Leukemia, Lymphoid	0.000481382552763573
DB01206	Lomustine	DOID:3069	Astrocytoma	0.000476856476806939
DB00641	Simvastatin	DOID:11612	Polycystic Ovary Syndrome	0.000475655815886641
DB00188	Bortezomib	DOID:9538	Multiple Myeloma	0.000474473973000641
DB00928	Azacitidine	DOID:4235	Sarcoma	0.000473537379347341
DB04743	nimesulide	DOID:299	Adenocarcinoma	0.000473300934941731
DB00877	Sirolimus	DOID:2645	Mesothelioma	0.000473009307130276
DB00290	Bleomycin	DOID:2994	Neoplasms, Germ Cell and Embryonal	0.000471627971038766
DB00126	Ascorbic Acid	DOID:11612	Polycystic Ovary Syndrome	0.000469994516572855
DB09130	Copper	DOID:2645	Mesothelioma	0.000469005954678622
DB01204	Mitoxantrone	DOID:9119	Leukemia, Myeloid, Acute	0.000468390790612935
DB08398	2-amino-1-methyl-6-phenylimidazo(4,5-b)pyridine	DOID:4236	Carcinosarcoma	0.000467987667706657
DB00242	Cladribine	DOID:707	Lymphoma, B-Cell	0.000464456898835827
DB01701	propylene dichloride	DOID:4928	Cholangiocarcinoma	0.000458139861669135
DB01065	Melatonin	DOID:299	Adenocarcinoma	0.000454882497124151
DB01206	Lomustine	DOID:3181	Oligodendroglioma	0.000453334186313784
DB00262	Carmustine	DOID:9538	Multiple Myeloma	0.000448658400689014
DB01008	Busulfan	DOID:9538	Multiple Myeloma	0.000447414665583998
DB00188	Bortezomib	DOID:3247	Rhabdomyosarcoma	0.000447122571715239
DB00242	Cladribine	DOID:1037	Leukemia, Lymphoid	0.000444484873171544
DB03496	alvocidib	DOID:707	Lymphoma, B-Cell	0.000442844326105904
DB00993	Azathioprine	DOID:299	Adenocarcinoma	0.000439534806968386
DB00635	Prednisone	DOID:8584	Burkitt Lymphoma	0.000438921572447779
DB00136	Calcitriol	DOID:1037	Leukemia, Lymphoid	0.000438095623355325
DB06825	Triptorelin Pamoate	DOID:299	Adenocarcinoma	0.000435967563099923
DB00977	Ethinyl Estradiol	DOID:299	Adenocarcinoma	0.000435764062159325
DB00262	Carmustine	DOID:3069	Astrocytoma	0.000433585960120261
DB00928	Azacitidine	DOID:9538	Multiple Myeloma	0.000431503680762987
DB00741	Hydrocortisone	DOID:3247	Rhabdomyosarcoma	0.000431054330875133
DB14574	Cobalt	DOID:3247	Rhabdomyosarcoma	0.000427194712810983
DB00780	Phenelzine	DOID:3172	Adenoma	0.000427047838243946
DB01042	Melphalan	DOID:8584	Burkitt Lymphoma	0.000425340279209638
DB00257	Clotrimazole	DOID:299	Adenocarcinoma	0.000423159952784344
DB03496	alvocidib	DOID:1037	Leukemia, Lymphoid	0.000422872300510788
DB01380	Cortisone	DOID:299	Adenocarcinoma	0.000417277515525824
DB00762	Irinotecan	DOID:171	Neuroectodermal Tumors	0.000413534785606393
DB00993	Azathioprine	DOID:707	Lymphoma, B-Cell	0.000411966106462366
DB13853	Anethole Trithione	DOID:299	Adenocarcinoma	0.000410945468157162
DB00262	Carmustine	DOID:3181	Oligodendroglioma	0.000410063669975466
DB00987	Cytarabine	DOID:707	Lymphoma, B-Cell	0.000408402793415405
DB00291	Chlorambucil	DOID:299	Adenocarcinoma	0.000406884630375678
DB08865	Crizotinib	DOID:299	Adenocarcinoma	0.000406827932754858
DB01181	Ifosfamide	DOID:3192	Neurilemmoma	0.000406525130911481
DB00755	Tretinoin	DOID:9538	Multiple Myeloma	0.000404978970644107
DB11716	Misonidazole	DOID:299	Adenocarcinoma	0.000400094285486444
DB00136	Calcitriol	DOID:9538	Multiple Myeloma	0.000395377056529186
DB00987	Cytarabine	DOID:1037	Leukemia, Lymphoid	0.00038843076786392
DB01101	Capecitabine	DOID:299	Adenocarcinoma	0.000385618253356965
DB00313	Valproic Acid	DOID:255	Hemangioma	0.000383290096323471
DB00755	Tretinoin	DOID:3247	Rhabdomyosarcoma	0.000377627569095693
DB09073	palbociclib	DOID:9119	Leukemia, Myeloid, Acute	0.000376614486571156
DB06510	muraglitazar	DOID:3172	Adenoma	0.000373948771089913
DB00860	Prednisolone	DOID:255	Hemangioma	0.000373291129096939
DB09110	Mesna	DOID:4235	Sarcoma	0.000363567153052302
DB00255	Diethylstilbestrol	DOID:299	Adenocarcinoma	0.000362231989096726
DB00635	Prednisone	DOID:299	Adenocarcinoma	0.000360365210716959
DB00291	Chlorambucil	DOID:1037	Leukemia, Lymphoid	0.000359343904701423
DB12418	Saccharin	DOID:299	Adenocarcinoma	0.000356882241197107
DB00428	Streptozocin	DOID:299	Adenocarcinoma	0.000356629862887578
DB01234	Dexamethasone	DOID:3172	Adenoma	0.000354567577799322
DB01168	Procarbazine	DOID:5241	Hemangioblastoma	0.000351219829016647
DB11663	2-(1H-indazol-4-yl)-6-(4-methanesulfonylpiperazin-1-ylmethyl)-4-morpholin-4-ylthieno(3,2-d)pyrimidine	DOID:707	Lymphoma, B-Cell	0.000347938338931694
DB04690	Camptothecin	DOID:1037	Leukemia, Lymphoid	0.000346829143931068
DB01042	Melphalan	DOID:299	Adenocarcinoma	0.000346783917727619
DB00987	Cytarabine	DOID:9538	Multiple Myeloma	0.00034571220246897
DB00675	Tamoxifen	DOID:299	Adenocarcinoma	0.000343041178221301
DB00563	Methotrexate	DOID:5241	Hemangioblastoma	0.000336490286953081
DB00396	Progesterone	DOID:299	Adenocarcinoma	0.000335052645621545
DB00276	Amsacrine	DOID:299	Adenocarcinoma	0.000334189743985511
DB00635	Prednisone	DOID:707	Lymphoma, B-Cell	0.000332796510944908
DB00570	Vinblastine	DOID:2994	Neoplasms, Germ Cell and Embryonal	0.000326939478618657
DB00293	raltitrexed	DOID:299	Adenocarcinoma	0.000321574519561982
DB01042	Melphalan	DOID:707	Lymphoma, B-Cell	0.000319215217660693
DB00987	Cytarabine	DOID:3247	Rhabdomyosarcoma	0.000318360800652326
DB00541	Vincristine	DOID:715	Leukemia, T-Cell	0.000316330623608405
DB00262	Carmustine	DOID:3192	Neurilemmoma	0.000316171570259247
DB01169	Arsenic Trioxide	DOID:715	Leukemia, T-Cell	0.000315601528956197
DB00635	Prednisone	DOID:1037	Leukemia, Lymphoid	0.000312824485222005
DB00762	Irinotecan	DOID:299	Adenocarcinoma	0.000312054208563881
DB04216	Quercetin	DOID:4236	Carcinosarcoma	0.000310014183193805
DB00570	Vinblastine	DOID:3247	Rhabdomyosarcoma	0.000309445275865447
DB00977	Ethinyl Estradiol	DOID:2645	Mesothelioma	0.000308905402716261
DB00428	Streptozocin	DOID:4235	Sarcoma	0.000308404270052673
DB09276	Gold Sodium Thiomalate	DOID:3172	Adenoma	0.000307089178432293
DB01393	Bezafibrate	DOID:11612	Polycystic Ovary Syndrome	0.000301664106298324
DB00853	Temozolomide	DOID:3069	Astrocytoma	0.000301431676270988
DB00541	Vincristine	DOID:5241	Hemangioblastoma	0.000299702316632053
DB00898	Ethanol	DOID:255	Hemangioma	0.00029859810675574
DB09110	Mesna	DOID:3247	Rhabdomyosarcoma	0.000294182052778341
DB00763	Methimazole	DOID:3172	Adenoma	0.000291327824709794
DB00882	Clomiphene	DOID:299	Adenocarcinoma	0.000288202063680673
DB00624	Testosterone	DOID:299	Adenocarcinoma	0.000287692999994801
DB00317	Gefitinib	DOID:299	Adenocarcinoma	0.000286095142406337
DB11663	2-(1H-indazol-4-yl)-6-(4-methanesulfonylpiperazin-1-ylmethyl)-4-morpholin-4-ylthieno(3,2-d)pyrimidine	DOID:9538	Multiple Myeloma	0.000285247747681502
DB00530	Erlotinib Hydrochloride	DOID:299	Adenocarcinoma	0.000283394609880291
DB01169	Arsenic Trioxide	DOID:8864	Leukemia, Monocytic, Acute	0.00028251728920374
DB00996	Gabapentin	DOID:299	Adenocarcinoma	0.00028183000217423
DB14513	Magnesium	DOID:3172	Adenoma	0.000280194197410363
DB00255	Diethylstilbestrol	DOID:4468	Adenocarcinoma, Clear Cell	0.000279310813617581
DB02709	Resveratrol	DOID:299	Adenocarcinoma	0.000278805233876286
DB00853	Temozolomide	DOID:3181	Oligodendroglioma	0.000277909386033379
DB06824	Trientine	DOID:2645	Mesothelioma	0.00027484263830628
DB00635	Prednisone	DOID:9538	Multiple Myeloma	0.000270105919211658
DB11094	Vitamin D	DOID:2512	Basal Cell Nevus Syndrome	0.000265266485690294
DB00682	Warfarin	DOID:9538	Multiple Myeloma	0.000261650567105629
DB00851	Dacarbazine	DOID:769	Neuroblastoma	0.000260240134992637
DB03843	Formaldehyde	DOID:3172	Adenoma	0.000260208911825252
DB00927	Famotidine	DOID:3172	Adenoma	0.000258506419906587
DB11663	2-(1H-indazol-4-yl)-6-(4-methanesulfonylpiperazin-1-ylmethyl)-4-morpholin-4-ylthieno(3,2-d)pyrimidine	DOID:3247	Rhabdomyosarcoma	0.000257896346291295
DB01042	Melphalan	DOID:9538	Multiple Myeloma	0.000256524626030361
DB00959	Methylprednisolone	DOID:171	Neuroectodermal Tumors	0.00025508804220202
DB00675	Tamoxifen	DOID:9538	Multiple Myeloma	0.00025278188641524
DB02709	Resveratrol	DOID:707	Lymphoma, B-Cell	0.000251236532807605
DB00605	Sulindac	DOID:299	Adenocarcinoma	0.00024613519311438
DB00842	Oxazepam	DOID:3172	Adenoma	0.000242076178690251
DB13178	Inositol	DOID:11612	Polycystic Ovary Syndrome	0.000234247865975631
DB12116	epigallocatechin gallate	DOID:3172	Adenoma	0.000233993658112205
DB02709	Resveratrol	DOID:1037	Leukemia, Lymphoid	0.000231264508178827
DB01042	Melphalan	DOID:3247	Rhabdomyosarcoma	0.000229173224496157
DB00977	Ethinyl Estradiol	DOID:11612	Polycystic Ovary Syndrome	0.000229021282852002
DB04827	Urethane	DOID:3172	Adenoma	0.000225968049072087
DB00898	Ethanol	DOID:3172	Adenoma	0.000224562045631413
DB04839	Cyproterone Acetate	DOID:11612	Polycystic Ovary Syndrome	0.000212617367894005
DB00293	raltitrexed	DOID:2645	Mesothelioma	0.000194715859580516
DB00762	Irinotecan	DOID:3247	Rhabdomyosarcoma	0.000194443515360174
DB02709	Resveratrol	DOID:9538	Multiple Myeloma	0.000188545942399407
DB13182	daidzein	DOID:299	Adenocarcinoma	0.000186420918140959
DB00762	Irinotecan	DOID:3181	Oligodendroglioma	0.000183200186521557
DB04630	Aldosterone	DOID:3172	Adenoma	0.000178668711604699
DB11672	Curcumin	DOID:3172	Adenoma	0.000178527998243735
DB00675	Tamoxifen	DOID:5119	Ovarian Cysts	0.000175084064409622
DB00322	Floxuridine	DOID:299	Adenocarcinoma	0.000174218667307977
DB00158	Folic Acid	DOID:3172	Adenoma	0.000174046054382912
DB00396	Progesterone	DOID:5119	Ovarian Cysts	0.000167095531598146
DB04930	Permethrin	DOID:9538	Multiple Myeloma	0.000165021001349894
DB00636	Clofibrate	DOID:3507	Dermatofibrosarcoma	0.000160597126261638
DB00252	Phenytoin	DOID:769	Neuroblastoma	0.000160218800972764
DB00317	Gefitinib	DOID:2645	Mesothelioma	0.00015923648276088
DB00530	Erlotinib Hydrochloride	DOID:2645	Mesothelioma	0.000156535950328981
DB00773	Etoposide	DOID:769	Neuroblastoma	0.000154409657949481
DB00586	Diclofenac	DOID:769	Neuroblastoma	0.00014947600192132
DB00603	Medroxyprogesterone Acetate	DOID:3172	Adenoma	0.000142391890232615
DB04572	Thiotepa	DOID:769	Neuroblastoma	0.000141969926550953
DB00554	Piroxicam	DOID:3172	Adenoma	0.000139822362845196
DB00313	Valproic Acid	DOID:1618	Fibroadenoma	0.000138329091486963
DB00197	Troglitazone	DOID:769	Neuroblastoma	0.000129835294981825
DB00396	Progesterone	DOID:11612	Polycystic Ovary Syndrome	0.000128309866173223
DB01356	Lithium	DOID:255	Hemangioma	0.000127280852546915
DB00162	Vitamin A	DOID:9538	Multiple Myeloma	0.000126925585781909
DB00951	Isoniazid	DOID:299	Adenocarcinoma	0.000125408304166783
DB00252	Phenytoin	DOID:687	Hepatoblastoma	0.000123378164974472
DB00945	Aspirin	DOID:3172	Adenoma	0.000109257273744376
DB00104	Octreotide	DOID:299	Adenocarcinoma	0.000105894836194428
DB00987	Cytarabine	DOID:715	Leukemia, T-Cell	0.000105313363319023
DB01262	Decitabine	DOID:769	Neuroblastoma	0.000101658033906979
DB00412	Rosiglitazone	DOID:11612	Polycystic Ovary Syndrome	9.98632212167311e-05
DB00541	Vincristine	DOID:3308	Carcinoma, Embryonal	9.8484015026809e-05
DB00982	Isotretinoin	DOID:769	Neuroblastoma	9.03841873838712e-05
DB00201	Caffeine	DOID:3172	Adenoma	8.62296428855575e-05
DB01030	Topotecan	DOID:769	Neuroblastoma	8.47916064741633e-05
DB00282	Pamidronate	DOID:9538	Multiple Myeloma	8.37292813920393e-05
DB04960	tipifarnib	DOID:9538	Multiple Myeloma	8.15387749542457e-05
DB00882	Clomiphene	DOID:11612	Polycystic Ovary Syndrome	8.14592846175438e-05
DB00624	Testosterone	DOID:11612	Polycystic Ovary Syndrome	8.09502210605134e-05
DB00842	Oxazepam	DOID:687	Hepatoblastoma	7.74154734970306e-05
DB00655	Estrone	DOID:299	Adenocarcinoma	7.52644189279533e-05
DB00987	Cytarabine	DOID:8864	Leukemia, Monocytic, Acute	7.22291232850142e-05
DB02709	Resveratrol	DOID:11612	Polycystic Ovary Syndrome	7.20624547626975e-05
DB00661	Verapamil	DOID:687	Hepatoblastoma	6.9921814440474e-05
DB00959	Methylprednisolone	DOID:9538	Multiple Myeloma	6.33481729941793e-05
DB12257	Platinum	DOID:769	Neuroblastoma	5.79162549763507e-05
DB11529	Melengestrol Acetate	DOID:299	Adenocarcinoma	4.24931425250102e-05
DB05294	N-(4-bromo-2-fluorophenyl)-6-methoxy-7-((1-methylpiperidin-4-yl)methoxy)quinazolin-4-amine	DOID:299	Adenocarcinoma	3.53300359100944e-05
DB01582	Sulfamethazine	DOID:3172	Adenoma	2.92010884455213e-05
DB01174	Phenobarbital	DOID:3172	Adenoma	2.76505570664803e-05
DB00309	Vindesine	DOID:299	Adenocarcinoma	2.60522011817227e-05
DB00290	Bleomycin	DOID:3308	Carcinoma, Embryonal	2.32397230706533e-05
DB01041	Thalidomide	DOID:5151	Neurofibroma, Plexiform	2.23591798076822e-05
DB00822	Disulfiram	DOID:2645	Mesothelioma	1.82044566886946e-05
DB00544	Fluorouracil	DOID:687	Hepatoblastoma	1.45026455677238e-05
DB00945	Aspirin	DOID:349	Carcinoma, Signet Ring Cell	6.79137908170258e-06
DB01204	Mitoxantrone	DOID:1037	Leukemia, Lymphoid	6.58432897031325e-06
DB00995	Auranofin	DOID:3172	Adenoma	-3.48091877951096e-06
DB00712	Flurbiprofen	DOID:3172	Adenoma	-8.24479403922773e-06
DB02994	Cacodylic Acid	DOID:3172	Adenoma	-1.70469147887237e-05
DB00309	Vindesine	DOID:4235	Sarcoma	-2.21733919724826e-05
DB00526	Oxaliplatin	DOID:299	Adenocarcinoma	-2.80267612412094e-05
DB11152	Trichloroacetic Acid	DOID:3172	Adenoma	-3.58383169316162e-05
DB00541	Vincristine	DOID:769	Neuroblastoma	-4.10759840569624e-05
DB01169	Arsenic Trioxide	DOID:769	Neuroblastoma	-4.18050783362461e-05
DB00993	Azathioprine	DOID:255	Hemangioma	-4.66738001157624e-05
DB00890	Dienestrol	DOID:299	Adenocarcinoma	-5.12797393507763e-05
DB01393	Bezafibrate	DOID:3172	Adenoma	-5.18377834357181e-05
DB02709	Resveratrol	DOID:715	Leukemia, T-Cell	-5.18528963740633e-05
DB00755	Tretinoin	DOID:3308	Carcinoma, Embryonal	-5.32664769081342e-05
DB01181	Ifosfamide	DOID:769	Neuroblastoma	-5.87934859251488e-05
DB08398	2-amino-1-methyl-6-phenylimidazo(4,5-b)pyridine	DOID:3172	Adenoma	-6.11792865486543e-05
DB01204	Mitoxantrone	DOID:3247	Rhabdomyosarcoma	-6.34856390751698e-05
DB00309	Vindesine	DOID:9538	Multiple Myeloma	-6.42070904808417e-05
DB00482	Celecoxib	DOID:769	Neuroblastoma	-6.89674243015831e-05
DB02709	Resveratrol	DOID:8864	Leukemia, Monocytic, Acute	-8.4937136913335e-05
DB01006	Letrozole	DOID:5119	Ovarian Cysts	-0.000105360100070187
DB01065	Melatonin	DOID:3172	Adenoma	-0.00010536217191566
DB01234	Dexamethasone	DOID:3070	Glioma	-0.000106502457099714
DB11119	Sodium Iodide	DOID:3070	Glioma	-0.000112936198461575
DB08895	tofacitinib	DOID:3172	Adenoma	-0.000113397030344811
DB08809	Dichloroacetic Acid	DOID:3172	Adenoma	-0.000116337156397542
DB01593	Zinc	DOID:3070	Glioma	-0.00011797406247023
DB13178	Inositol	DOID:3172	Adenoma	-0.00011925402367137
DB00570	Vinblastine	DOID:3308	Carcinoma, Embryonal	-0.000121448769868485
DB00188	Bortezomib	DOID:769	Neuroblastoma	-0.000123331473701541
DB01248	Docetaxel	DOID:3070	Glioma	-0.00012574347947221
DB00635	Prednisone	DOID:255	Hemangioma	-0.000125843396059547
DB01174	Phenobarbital	DOID:687	Hepatoblastoma	-0.000137010148214392
DB09073	palbociclib	DOID:2994	Neoplasms, Germ Cell and Embryonal	-0.00013776774067982
DB11082	Coal Tar	DOID:3172	Adenoma	-0.000140458465243534
DB01006	Letrozole	DOID:11612	Polycystic Ovary Syndrome	-0.000144145764885598
DB04539	glyphosate	DOID:11612	Polycystic Ovary Syndrome	-0.000146717979017844
DB01008	Busulfan	DOID:769	Neuroblastoma	-0.000150390781012935
DB08828	HhAntag691	DOID:2512	Basal Cell Nevus Syndrome	-0.000151146425966101
DB00853	Temozolomide	DOID:3172	Adenoma	-0.000153481260103797
DB01219	Dantrolene	DOID:1040	Leukemia, Lymphocytic, Chronic, B-Cell	-0.000167633590274344
DB00773	Etoposide	DOID:3070	Glioma	-0.000178840307550512
DB00501	Cimetidine	DOID:349	Carcinoma, Signet Ring Cell	-0.000185715195320804
DB04572	Thiotepa	DOID:3070	Glioma	-0.000191280038772959
DB00642	Pemetrexed	DOID:2645	Mesothelioma	-0.000195780457513631
DB01234	Dexamethasone	DOID:3355	Fibrosarcoma	-0.000198154473244852
DB00197	Troglitazone	DOID:3070	Glioma	-0.000203414670853455
DB01219	Dantrolene	DOID:2671	Carcinoma, Transitional Cell	-0.000204412451748473
DB01083	Orlistat	DOID:11612	Polycystic Ovary Syndrome	-0.000204694841397804
DB00698	Nitrofurantoin	DOID:2671	Carcinoma, Transitional Cell	-0.000219891500169447
DB14001	alpha-Tocopherol	DOID:3070	Glioma	-0.000221451513992735
DB06510	muraglitazar	DOID:2671	Carcinoma, Transitional Cell	-0.000225754405080617
DB01248	Docetaxel	DOID:2671	Carcinoma, Transitional Cell	-0.000264376620686305
DB00252	Phenytoin	DOID:1040	Leukemia, Lymphocytic, Chronic, B-Cell	-0.000274885443639031
DB09110	Mesna	DOID:769	Neuroblastoma	-0.000276271992042457
DB00563	Methotrexate	DOID:3371	Chondrosarcoma	-0.000278262006158506
DB00996	Gabapentin	DOID:3172	Adenoma	-0.000278414666323043
DB08865	Crizotinib	DOID:769	Neuroblastoma	-0.000281236805827104
DB00853	Temozolomide	DOID:769	Neuroblastoma	-0.000281301329697795
DB02709	Resveratrol	DOID:3172	Adenoma	-0.000281439434683464
DB00544	Fluorouracil	DOID:3070	Glioma	-0.000281906684397384
DB02656	2-(4-morpholinyl)-8-phenyl-4H-1-benzopyran-4-one	DOID:3070	Glioma	-0.000292241722919043
DB00860	Prednisolone	DOID:2671	Carcinoma, Transitional Cell	-0.000300448108036935
DB04930	Permethrin	DOID:3172	Adenoma	-0.000304964375080388
DB00605	Sulindac	DOID:3172	Adenoma	-0.000314109475682292
DB01168	Procarbazine	DOID:3070	Glioma	-0.00032280843670994
DB01041	Thalidomide	DOID:3070	Glioma	-0.000329482167080133
DB04572	Thiotepa	DOID:2671	Carcinoma, Transitional Cell	-0.000329913179387756
DB00563	Methotrexate	DOID:3070	Glioma	-0.000337537979037864
DB00641	Simvastatin	DOID:3070	Glioma	-0.000338916109277568
DB00441	gemcitabine	DOID:2671	Carcinoma, Transitional Cell	-0.000339160457319812
DB01042	Melphalan	DOID:769	Neuroblastoma	-0.000341280820243275
DB00619	Imatinib Mesylate	DOID:3070	Glioma	-0.000342677670590888
DB00126	Ascorbic Acid	DOID:3070	Glioma	-0.000344577408538063
DB00175	Pravastatin	DOID:3172	Adenoma	-0.00035023304679456
DB00925	Phenoxybenzamine	DOID:1040	Leukemia, Lymphocytic, Chronic, B-Cell	-0.000355549222113852
DB00650	Leucovorin	DOID:3070	Glioma	-0.00036169296159401
DB00481	Raloxifene Hydrochloride	DOID:2671	Carcinoma, Transitional Cell	-0.000369266911703539
DB01200	Bromocriptine	DOID:3172	Adenoma	-0.00037328564444146
DB00541	Vincristine	DOID:3070	Glioma	-0.000374325949120638
DB01169	Arsenic Trioxide	DOID:3070	Glioma	-0.00037505504390796
DB00762	Irinotecan	DOID:769	Neuroblastoma	-0.00037601052952925
DB07352	Apigenin	DOID:3070	Glioma	-0.000383303538810845
DB01406	Danazol	DOID:3172	Adenoma	-0.00040384558585678
DB00603	Medroxyprogesterone Acetate	DOID:1040	Leukemia, Lymphocytic, Chronic, B-Cell	-0.000420532424434364
DB01041	Thalidomide	DOID:1040	Leukemia, Lymphocytic, Chronic, B-Cell	-0.000431336446195932
DB01206	Lomustine	DOID:3070	Glioma	-0.00043912649502155
DB00563	Methotrexate	DOID:1040	Leukemia, Lymphocytic, Chronic, B-Cell	-0.000439392258670582
DB00220	Nelfinavir	DOID:3962	Adenocarcinoma, Follicular	-0.000452051329548578
DB00104	Octreotide	DOID:3172	Adenoma	-0.000454349832526194
DB00188	Bortezomib	DOID:3070	Glioma	-0.00045658143912182
DB01168	Procarbazine	DOID:2671	Carcinoma, Transitional Cell	-0.000461441577554331
DB01169	Arsenic Trioxide	DOID:3355	Fibrosarcoma	-0.000466707059665741
DB00563	Methotrexate	DOID:2671	Carcinoma, Transitional Cell	-0.000476171119924665
DB01169	Arsenic Trioxide	DOID:1040	Leukemia, Lymphocytic, Chronic, B-Cell	-0.000476909323279442
DB00262	Carmustine	DOID:3070	Glioma	-0.000482397011935712
DB13950	Win 55212-2	DOID:3070	Glioma	-0.000484098000918268
DB00945	Aspirin	DOID:2671	Carcinoma, Transitional Cell	-0.000490445902037021
DB01483	Barbital	DOID:2671	Carcinoma, Transitional Cell	-0.000501268588622997
DB06755	beta Carotene	DOID:3070	Glioma	-0.000508890924119945
DB00541	Vincristine	DOID:2671	Carcinoma, Transitional Cell	-0.000512959089845569
DB00201	Caffeine	DOID:2671	Carcinoma, Transitional Cell	-0.000513473532817013
DB00877	Sirolimus	DOID:1040	Leukemia, Lymphocytic, Chronic, B-Cell	-0.000523301016751646
DB01181	Ifosfamide	DOID:2671	Carcinoma, Transitional Cell	-0.000530676592289295
DB15304	Carrageenan	DOID:3355	Fibrosarcoma	-0.000532334480394428
DB00970	Dactinomycin	DOID:2671	Carcinoma, Transitional Cell	-0.000532776511313296
DB00136	Calcitriol	DOID:3070	Glioma	-0.000535678355152294
DB00537	Ciprofloxacin	DOID:2671	Carcinoma, Transitional Cell	-0.000538396980665004
DB01327	Cefazolin	DOID:2671	Carcinoma, Transitional Cell	-0.000542091384626561
DB06510	muraglitazar	DOID:139	Papilloma	-0.000570003903391861
DB01390	Sodium Bicarbonate	DOID:139	Papilloma	-0.000570618236544654
DB00277	Theophylline	DOID:1040	Leukemia, Lymphocytic, Chronic, B-Cell	-0.000571559008420944
DB01174	Phenobarbital	DOID:2671	Carcinoma, Transitional Cell	-0.000572052619303667
DB11091	Hydrogen Peroxide	DOID:139	Papilloma	-0.000573377748902495
DB00741	Hydrocortisone	DOID:1040	Leukemia, Lymphocytic, Chronic, B-Cell	-0.000574503959730979
DB00184	Nicotine	DOID:2671	Carcinoma, Transitional Cell	-0.000575933987998337
DB12072	orantinib	DOID:3070	Glioma	-0.000590492752362184
DB14085	Cadmium	DOID:2671	Carcinoma, Transitional Cell	-0.000593908817090719
DB00188	Bortezomib	DOID:2671	Carcinoma, Transitional Cell	-0.000595214578951911
DB00564	Carbamazepine	DOID:1040	Leukemia, Lymphocytic, Chronic, B-Cell	-0.0006134876726583
DB00853	Temozolomide	DOID:3070	Glioma	-0.000614551295143276
DB01393	Bezafibrate	DOID:1040	Leukemia, Lymphocytic, Chronic, B-Cell	-0.000614762098010105
DB02994	Cacodylic Acid	DOID:2671	Carcinoma, Transitional Cell	-0.000616750090729992
DB04690	Camptothecin	DOID:3070	Glioma	-0.000626944833876555
DB00437	Allopurinol	DOID:2671	Carcinoma, Transitional Cell	-0.000631024566127028
DB00242	Cladribine	DOID:1040	Leukemia, Lymphocytic, Chronic, B-Cell	-0.00063114338448729
DB01592	Iron	DOID:139	Papilloma	-0.000638124379968533
DB03496	alvocidib	DOID:1040	Leukemia, Lymphocytic, Chronic, B-Cell	-0.000652755956361231
DB01041	Thalidomide	DOID:8632	Sarcoma, Kaposi	-0.000653729240559356
DB00305	Mitomycin	DOID:2671	Carcinoma, Transitional Cell	-0.00065498130857107
DB00309	Vindesine	DOID:769	Neuroblastoma	-0.000662012536897807
DB01042	Melphalan	DOID:3070	Glioma	-0.000674530786042252
DB00675	Tamoxifen	DOID:3070	Glioma	-0.000678273525526032
DB04216	Quercetin	DOID:3070	Glioma	-0.000680222806242872
DB00987	Cytarabine	DOID:1040	Leukemia, Lymphocytic, Chronic, B-Cell	-0.000687197489174188
DB00541	Vincristine	DOID:8632	Sarcoma, Kaposi	-0.000698573023065377
DB08398	2-amino-1-methyl-6-phenylimidazo(4,5-b)pyridine	DOID:8719	Carcinoma in Situ	-0.000700824987932405
DB00762	Irinotecan	DOID:3070	Glioma	-0.000709260495121392
DB01167	Itraconazole	DOID:9538	Multiple Myeloma	-0.000709651069869269
DB00291	Chlorambucil	DOID:1040	Leukemia, Lymphocytic, Chronic, B-Cell	-0.000716284352765675
DB00993	Azathioprine	DOID:2671	Carcinoma, Transitional Cell	-0.000720413037732806
DB00570	Vinblastine	DOID:2671	Carcinoma, Transitional Cell	-0.000732891874760402
DB00530	Erlotinib Hydrochloride	DOID:3070	Glioma	-0.00073792009390268
DB02709	Resveratrol	DOID:3070	Glioma	-0.000742509470062228
DB09110	Mesna	DOID:2671	Carcinoma, Transitional Cell	-0.000748155098349301
DB00291	Chlorambucil	DOID:2671	Carcinoma, Transitional Cell	-0.000753063213891639
DB00318	Codeine	DOID:2671	Carcinoma, Transitional Cell	-0.00076095215131318
DB06774	Capsaicin	DOID:139	Papilloma	-0.000767913167298476
DB00563	Methotrexate	DOID:2513	Carcinoma, Basal Cell	-0.000770458916520125
DB00290	Bleomycin	DOID:8632	Sarcoma, Kaposi	-0.000773817314748085
DB00635	Prednisone	DOID:2671	Carcinoma, Transitional Cell	-0.000799582633649945
DB12418	Saccharin	DOID:2671	Carcinoma, Transitional Cell	-0.000803065603205769
DB00682	Warfarin	DOID:2671	Carcinoma, Transitional Cell	-0.000808037984738011
DB00675	Tamoxifen	DOID:2671	Carcinoma, Transitional Cell	-0.000816906666050124
DB00773	Etoposide	DOID:5485	Sarcoma, Synovial	-0.000817440067050493
DB00126	Ascorbic Acid	DOID:139	Papilloma	-0.000827460047740994
DB00361	Vinorelbine	DOID:4552	Carcinoma, Large Cell	-0.000831092931422653
DB00441	gemcitabine	DOID:4552	Carcinoma, Large Cell	-0.00084134354662864
DB01483	Barbital	DOID:139	Papilloma	-0.000845518086876815
DB00495	Zidovudine	DOID:8632	Sarcoma, Kaposi	-0.000850104933880561
DB06767	Ammonium Chloride	DOID:139	Papilloma	-0.00085736056736159
DB00317	Gefitinib	DOID:2671	Carcinoma, Transitional Cell	-0.000873852702327829
DB10345	Dust	DOID:139	Papilloma	-0.000895923877441598
DB00181	Baclofen	DOID:2671	Carcinoma, Transitional Cell	-0.000900011818407112
DB00938	Salmeterol Xinafoate	DOID:4310	Smooth Muscle Tumor	-0.000900065434784006
DB12298	5-hydroxymethylfurfural	DOID:139	Papilloma	-0.000907854421878782
DB00570	Vinblastine	DOID:8632	Sarcoma, Kaposi	-0.000918505808070805
DB01420	Testosterone Propionate	DOID:299	Adenocarcinoma	-0.000937283592615037
DB00853	Temozolomide	DOID:8632	Sarcoma, Kaposi	-0.000938798369025953
DB02994	Cacodylic Acid	DOID:139	Papilloma	-0.000960999589199998
DB00959	Methylprednisolone	DOID:1040	Leukemia, Lymphocytic, Chronic, B-Cell	-0.000969561517823084
DB00822	Disulfiram	DOID:1040	Leukemia, Lymphocytic, Chronic, B-Cell	-0.000978105866671311
DB03419	Uracil	DOID:139	Papilloma	-0.00100248665953191
DB00541	Vincristine	DOID:5485	Sarcoma, Synovial	-0.00101292570895146
DB00993	Azathioprine	DOID:2513	Carcinoma, Basal Cell	-0.0010147008342873
DB01181	Ifosfamide	DOID:5485	Sarcoma, Synovial	-0.00103064321120523
DB04743	nimesulide	DOID:139	Papilloma	-0.00103089640762406
DB01181	Ifosfamide	DOID:4552	Carcinoma, Large Cell	-0.00103285968057094
DB04365	Arecoline	DOID:2513	Carcinoma, Basal Cell	-0.00103488680147597
DB00171	Adenosine Triphosphate	DOID:4552	Carcinoma, Large Cell	-0.0010483023890084
DB08809	Dichloroacetic Acid	DOID:139	Papilloma	-0.00106028983048163
DB01204	Mitoxantrone	DOID:1040	Leukemia, Lymphocytic, Chronic, B-Cell	-0.00106904392863878
DB04365	Arecoline	DOID:139	Papilloma	-0.00108484850276509
DB09096	Benzoyl Peroxide	DOID:139	Papilloma	-0.00109047420263704
DB00851	Dacarbazine	DOID:1967	Leiomyosarcoma	-0.00109553653652202
DB01204	Mitoxantrone	DOID:2671	Carcinoma, Transitional Cell	-0.00110582278993894
DB01083	Orlistat	DOID:1040	Leukemia, Lymphocytic, Chronic, B-Cell	-0.00112112104570623
DB00309	Vindesine	DOID:2671	Carcinoma, Transitional Cell	-0.00113389564328133
DB01420	Testosterone Propionate	DOID:11612	Polycystic Ovary Syndrome	-0.00114402637142948
DB12418	Saccharin	DOID:139	Papilloma	-0.00114731510151446
DB01248	Docetaxel	DOID:1967	Leiomyosarcoma	-0.00114827018618475
DB00812	Phenylbutazone	DOID:139	Papilloma	-0.0011654839515803
DB08633	O-(Chloroacetylcarbamoyl)fumagillol	DOID:2671	Carcinoma, Transitional Cell	-0.00118036445933285
DB00829	Diazepam	DOID:2671	Carcinoma, Transitional Cell	-0.00118148685042958
DB15588	ursolic acid	DOID:139	Papilloma	-0.00118747472384258
DB00773	Etoposide	DOID:1967	Leiomyosarcoma	-0.00120136701394842
DB03843	Formaldehyde	DOID:1967	Leiomyosarcoma	-0.00122338782996374
DB01132	Pioglitazone	DOID:139	Papilloma	-0.00128238807713262
DB00428	Streptozocin	DOID:5485	Sarcoma, Synovial	-0.00130328460077929
DB00945	Aspirin	DOID:1967	Leiomyosarcoma	-0.0013743394674038
DB00541	Vincristine	DOID:1967	Leiomyosarcoma	-0.00139685265618446
DB01181	Ifosfamide	DOID:1967	Leiomyosarcoma	-0.0014145701574025
DB00970	Dactinomycin	DOID:1967	Leiomyosarcoma	-0.00141667007641184
DB08828	HhAntag691	DOID:2513	Carcinoma, Basal Cell	-0.00143741853139635
DB09110	Mesna	DOID:1967	Leiomyosarcoma	-0.00163204866383067
DB00635	Prednisone	DOID:1967	Leiomyosarcoma	-0.00168347619863703
DB00262	Carmustine	DOID:3071	Gliosarcoma	-0.00184809730017939
DB00853	Temozolomide	DOID:3071	Gliosarcoma	-0.00198025158399724
DB04690	Camptothecin	DOID:3071	Gliosarcoma	-0.00199264512241977
DB00309	Vindesine	DOID:1967	Leiomyosarcoma	-0.00201778920889918
DB06179	darinaparsin	DOID:8543	Hodgkin Disease	-0.0025771816958214
DB06179	darinaparsin	DOID:9538	Multiple Myeloma	-0.00351868351141522
DB00904	Ondansetron	DOID:171	Neuroectodermal Tumors	-0.00719299982963299
DB04865	Homoharringtonine	DOID:0060058	Lymphoma	-0.00734638744185474
DB00720	Clodronic Acid	DOID:9538	Multiple Myeloma	-0.00766171677918
DB01254	Dasatinib	DOID:8552	Leukemia, Myelogenous, Chronic, BCR-ABL Positive	-0.00784535035215524
DB04348	Taurocholic Acid	DOID:1967	Leiomyosarcoma	-0.00908767159963071
DB06174	Noscapine	DOID:715	Leukemia, T-Cell	-0.00942448462000574
DB06757	Manganese	DOID:3068	Glioblastoma	-0.0095049229193634
DB06174	Noscapine	DOID:3070	Glioma	-0.0101151411930474
DB06809	plerixafor octahydrochloride	DOID:3068	Glioblastoma	-0.010397857350004
DB11175	picolinic acid	DOID:3172	Adenoma	-0.0119163302512783
DB01177	Idarubicin	DOID:0060058	Lymphoma	-0.0123573341783826
DB01177	Idarubicin	DOID:0060060	Lymphoma, Non-Hodgkin	-0.0125438384678069
DB01177	Idarubicin	DOID:9119	Leukemia, Myeloid, Acute	-0.0130928152349655
DB01033	Mercaptopurine	DOID:9119	Leukemia, Myeloid, Acute	-0.0133099731458227
DB00627	Niacin	DOID:9119	Leukemia, Myeloid, Acute	-0.0134826176346804
DB01177	Idarubicin	DOID:9538	Multiple Myeloma	-0.0135973402631085
DB01033	Mercaptopurine	DOID:1037	Leukemia, Lymphoid	-0.0137717796072237
DB02375	myricetin	DOID:3068	Glioblastoma	-0.0140527964818092
DB01698	Rutin	DOID:9538	Multiple Myeloma	-0.0143603833652415
DB01162	Terazosin	DOID:2671	Carcinoma, Transitional Cell	-0.0158172556088416
DB13911	Eosine I Bluish	DOID:715	Leukemia, T-Cell	-0.0160453094027179
DB04944	acadesine	DOID:1040	Leukemia, Lymphocytic, Chronic, B-Cell	-0.0175222683734159
DB06769	Bendamustine Hydrochloride	DOID:1037	Leukemia, Lymphoid	-0.0180618739869412
DB06769	Bendamustine Hydrochloride	DOID:1040	Leukemia, Lymphocytic, Chronic, B-Cell	-0.0191375022443346
DB15334	biochanin A	DOID:3068	Glioblastoma	-0.0192191951558036
DB01100	Pimozide	DOID:299	Adenocarcinoma	-0.0198730020870621
DB01217	Anastrozole	DOID:299	Adenocarcinoma	-0.0227845906154704
DB11752	bryostatin 1	DOID:0060060	Lymphoma, Non-Hodgkin	-0.023223620107897
DB00446	Chloramphenicol	DOID:9119	Leukemia, Myeloid, Acute	-0.0240512879841411
DB00753	Isoflurane	DOID:3172	Adenoma	-0.0242642680083867
DB11752	bryostatin 1	DOID:1040	Leukemia, Lymphocytic, Chronic, B-Cell	-0.0253100315944723
DB12662	naveglitazar	DOID:3382	Liposarcoma	-0.025426289125722
DB00863	Ranitidine	DOID:9206	Barrett Esophagus	-0.0262409590581068
DB01017	Minocycline	DOID:3070	Glioma	-0.0276585283665834
DB00571	Propranolol	DOID:255	Hemangioma	-0.0278810692584378
DB12662	naveglitazar	DOID:3355	Fibrosarcoma	-0.0279323000810061
DB01017	Minocycline	DOID:139	Papilloma	-0.0281414110051645
DB00590	Doxazosin	DOID:127	Choroid Neoplasms	-0.0282570091414633
DB01188	Ciclopirox	DOID:9119	Leukemia, Myeloid, Acute	-0.0290384558356682
DB00422	Methylphenidate	DOID:687	Hepatoblastoma	-0.0291430381623472
DB01188	Ciclopirox	DOID:299	Adenocarcinoma	-0.0294527215718354
DB05258	Interferon-alpha	DOID:8552	Leukemia, Myelogenous, Chronic, BCR-ABL Positive	-0.0295671456541397
DB01188	Ciclopirox	DOID:3247	Rhabdomyosarcoma	-0.0295703322650703
DB00470	Dronabinol	DOID:3070	Glioma	-0.0311046309506124
DB11251	Tocopherols	DOID:2645	Mesothelioma	-0.0321323181129024
DB00583	Carnitine	DOID:0060060	Lymphoma, Non-Hodgkin	-0.032149835676503
DB00909	Zonisamide	DOID:9538	Multiple Myeloma	-0.0327517920398281
DB06595	midostaurin	DOID:9119	Leukemia, Myeloid, Acute	-0.0374063111015193
DB06595	midostaurin	DOID:349	Carcinoma, Signet Ring Cell	-0.0384832874009524
DB00304	Desogestrel	DOID:11612	Polycystic Ovary Syndrome	-0.0385903384183154
DB01211	Clarithromycin	DOID:9538	Multiple Myeloma	-0.0387070509856196
DB06444	HU 211	DOID:3070	Glioma	-0.0391231921634335
DB00050	cetrorelix	DOID:9538	Multiple Myeloma	-0.040798094038415
DB13964	Peanut Oil	DOID:3172	Adenoma	-0.0426371873161123
DB06724	Calcium Carbonate	DOID:299	Adenocarcinoma	-0.0448401463336419
DB00134	Methionine	DOID:3070	Glioma	-0.0465810441266597
DB14545	hydrocortisone hemisuccinate	DOID:0060058	Lymphoma	-0.0472910837347063
DB01080	Vigabatrin	DOID:13515	Tuberous Sclerosis	-0.0476267173953615
DB08901	ponatinib	DOID:8552	Leukemia, Myelogenous, Chronic, BCR-ABL Positive	-0.0478542876664556
DB00435	Nitric Oxide	DOID:0060058	Lymphoma	-0.0480258228892082
DB01700	AICA ribonucleotide	DOID:3068	Glioblastoma	-0.0481863640909213
DB08901	ponatinib	DOID:9119	Leukemia, Myeloid, Acute	-0.0491014818768577
DB11648	afuresertib	DOID:0060060	Lymphoma, Non-Hodgkin	-0.0491295695576915
DB00435	Nitric Oxide	DOID:299	Adenocarcinoma	-0.0491755696815402
DB11648	afuresertib	DOID:8543	Hodgkin Disease	-0.049241569537546
DB11648	afuresertib	DOID:9538	Multiple Myeloma	-0.0501830713526638
DB08882	Linagliptin	DOID:5119	Ovarian Cysts	-0.0533456153282843
DB00014	Goserelin	DOID:127	Choroid Neoplasms	-0.0561629953027404
DB13811	oblimersen	DOID:707	Lymphoma, B-Cell	-0.0566472961888365
DB13811	oblimersen	DOID:9538	Multiple Myeloma	-0.0567099867800045
DB13811	oblimersen	DOID:1040	Leukemia, Lymphocytic, Chronic, B-Cell	-0.0577428964712774
DB02901	Dihydrotestosterone	DOID:11612	Polycystic Ovary Syndrome	-0.0591052521524238
DB00281	Lidocaine	DOID:0060060	Lymphoma, Non-Hodgkin	-0.0601013771197918
DB11616	pirarubicin	DOID:9119	Leukemia, Myeloid, Acute	-0.0627148587922081
DB04815	Clioquinol	DOID:9119	Leukemia, Myeloid, Acute	-0.0630118349471617
DB11616	pirarubicin	DOID:2645	Mesothelioma	-0.0632559831882814
DB11616	pirarubicin	DOID:5485	Sarcoma, Synovial	-0.0647890389917475
DB01095	Fluvastatin	DOID:9538	Multiple Myeloma	-0.0659665023535618
DB00717	Norethindrone	DOID:3172	Adenoma	-0.0728897319730528
DB04655	metoprine	DOID:8691	Mycosis Fungoides	-0.075094235493144
DB04868	4-methyl-N-(3-(4-methylimidazol-1-yl)-5-(trifluoromethyl)phenyl)-3-((4-pyridin-3-ylpyrimidin-2-yl)amino)benzamide	DOID:8552	Leukemia, Myelogenous, Chronic, BCR-ABL Positive	-0.0776734097834865
DB04655	metoprine	DOID:299	Adenocarcinoma	-0.0780217866211543
DB12802	picropodophyllin	DOID:9538	Multiple Myeloma	-0.0818075504964811
DB06412	Oxymetholone	DOID:9119	Leukemia, Myeloid, Acute	-0.0833709536712239
DB06412	Oxymetholone	DOID:9538	Multiple Myeloma	-0.0838754786991464
DB08868	Fingolimod Hydrochloride	DOID:8552	Leukemia, Myelogenous, Chronic, BCR-ABL Positive	-0.0851884462703853
DB14066	tetrandrine	DOID:9119	Leukemia, Myeloid, Acute	-0.0858345838190711
DB04106	fotemustine	DOID:3068	Glioblastoma	-0.0883409517952195
DB04106	fotemustine	DOID:3070	Glioma	-0.09031471562255
DB01099	Flucytosine	DOID:3068	Glioblastoma	-0.104023886327661
DB00477	Chlorpromazine	DOID:3070	Glioma	-0.10891036691751
