# Supplementary material for: DDCM: A Computational Strategy for Drug Repositioning Based on Support-Vector Regression Algorithm
Source: Int J Mol Sci. 2024 May 12;25(10):5267. doi: 10.3390/ijms25105267 (PMC11121335; doi:10.3390/ijms25105267)
Supplement: Supplementary file 1 [file ijms-25-05267-s001.zip › File S4/1_c04.588_CorScore/uterine cancer_score.csv]

DrugBankID	DrugName	DOID	DiseaseName	score
-0.000620487375795673	0.00381936316154734
DB00694	Daunorubicin	DOID:9119	Leukemia, Myeloid, Acute	0.332980072207772
DB00694	Daunorubicin	DOID:0060060	Lymphoma, Non-Hodgkin	0.331442780495774
DB00694	Daunorubicin	DOID:1618	Fibroadenoma	0.331397480013224
DB00694	Daunorubicin	DOID:8584	Burkitt Lymphoma	0.331345827246689
DB00694	Daunorubicin	DOID:299	Adenocarcinoma	0.33097269996882
DB00947	Fulvestrant	DOID:769	Neuroblastoma	0.222487961540819
DB01100	Pimozide	DOID:299	Adenocarcinoma	0.146704862908917
DB13182	daidzein	DOID:299	Adenocarcinoma	0.138567188030111
DB01073	fludarabine	DOID:1037	Leukemia, Lymphoid	0.122625266073648
DB01073	fludarabine	DOID:9119	Leukemia, Myeloid, Acute	0.12257925385416
DB01073	fludarabine	DOID:1040	Leukemia, Lymphocytic, Chronic, B-Cell	0.11837493962649
DB11890	Cilengitide	DOID:3068	Glioblastoma	0.116703771441963
DB01217	Anastrozole	DOID:299	Adenocarcinoma	0.115730269109515
DB00717	Norethindrone	DOID:3172	Adenoma	0.105419389507329
DB09350	Piperonyl Butoxide	DOID:3172	Adenoma	0.100805409019633
DB11251	Tocopherols	DOID:2645	Mesothelioma	0.0876273986045172
DB00904	Ondansetron	DOID:171	Neuroectodermal Tumors	0.0812049260650239
DB01254	Dasatinib	DOID:8552	Leukemia, Myelogenous, Chronic, BCR-ABL Positive	0.0767261448332909
DB12802	picropodophyllin	DOID:9538	Multiple Myeloma	0.0684234832334743
DB00050	cetrorelix	DOID:9538	Multiple Myeloma	0.0680219734497207
DB00282	Pamidronate	DOID:4305	Giant Cell Tumor of Bone	0.0667460605790308
DB09199	netoglitazone	DOID:9538	Multiple Myeloma	0.0653341939833815
DB00282	Pamidronate	DOID:9538	Multiple Myeloma	0.0645309823747287
DB01698	Rutin	DOID:9538	Multiple Myeloma	0.0642013015405262
DB04815	Clioquinol	DOID:9119	Leukemia, Myeloid, Acute	0.0638306461728434
DB13014	hypericin	DOID:3068	Glioblastoma	0.0625768051850544
DB00884	Risedronic Acid	DOID:2645	Mesothelioma	0.0622198815318802
DB01138	Sulfinpyrazone	DOID:9538	Multiple Myeloma	0.0607804717619262
DB00470	Dronabinol	DOID:3070	Glioma	0.058669889720243
DB12025	triptolide	DOID:9119	Leukemia, Myeloid, Acute	0.0578553537851368
DB15334	biochanin A	DOID:3068	Glioblastoma	0.0577476715249679
DB04571	Trioxsalen	DOID:8691	Mycosis Fungoides	0.0557028386121183
DB12025	triptolide	DOID:9538	Multiple Myeloma	0.055351331008418
DB01373	Calcium	DOID:8552	Leukemia, Myelogenous, Chronic, BCR-ABL Positive	0.0536545018678253
DB02424	geldanamycin	DOID:3068	Glioblastoma	0.0531218110159118
DB00742	Mannitol	DOID:3070	Glioma	0.0526660887995325
DB01373	Calcium	DOID:0060060	Lymphoma, Non-Hodgkin	0.05222765628188
DB08804	Nandrolone Decanoate	DOID:255	Hemangioma	0.052170382168043
DB03068	pyrimidin-2-one beta-ribofuranoside	DOID:9538	Multiple Myeloma	0.0504342548081185
DB00753	Isoflurane	DOID:3172	Adenoma	0.0504030995429381
DB06176	romidepsin	DOID:0060061	Lymphoma, T-Cell, Cutaneous	0.0503420466310461
DB04865	Homoharringtonine	DOID:0060058	Lymphoma	0.0490086266370316
DB06176	romidepsin	DOID:2671	Carcinoma, Transitional Cell	0.047159968247799
DB14545	hydrocortisone hemisuccinate	DOID:0060058	Lymphoma	0.0468044201745894
DB11175	picolinic acid	DOID:3172	Adenoma	0.0465089212819358
DB00571	Propranolol	DOID:255	Hemangioma	0.0465050691231603
DB04348	Taurocholic Acid	DOID:1967	Leiomyosarcoma	0.0460841987243453
DB00196	Fluconazole	DOID:3068	Glioblastoma	0.0383591027265512
DB01420	Testosterone Propionate	DOID:11612	Polycystic Ovary Syndrome	0.0376310624084275
DB01420	Testosterone Propionate	DOID:299	Adenocarcinoma	0.0374377545927456
DB00435	Nitric Oxide	DOID:0060058	Lymphoma	0.0364685184431221
DB06767	Ammonium Chloride	DOID:139	Papilloma	0.035817392095316
DB00435	Nitric Oxide	DOID:299	Adenocarcinoma	0.0351852328701976
DB00213	Pantoprazole	DOID:9206	Barrett Esophagus	0.032104044611577
DB06732	beta-Naphthoflavone	DOID:3172	Adenoma	0.0314719466474316
DB01177	Idarubicin	DOID:9119	Leukemia, Myeloid, Acute	0.0303415610540952
DB01177	Idarubicin	DOID:0060058	Lymphoma	0.0296174743881581
DB05088	tetrathiomolybdate	DOID:2645	Mesothelioma	0.0294630175086539
DB01177	Idarubicin	DOID:0060060	Lymphoma, Non-Hodgkin	0.0288042693424731
DB04258	seocalcitol	DOID:3070	Glioma	0.0284145422553469
DB01177	Idarubicin	DOID:9538	Multiple Myeloma	0.0278375382776285
DB02375	myricetin	DOID:3068	Glioblastoma	0.026404788484315
DB11752	bryostatin 1	DOID:0060060	Lymphoma, Non-Hodgkin	0.0258446740212658
DB00352	Thioguanine	DOID:1037	Leukemia, Lymphoid	0.0248572181330224
DB00352	Thioguanine	DOID:9119	Leukemia, Myeloid, Acute	0.0248112059136099
DB01179	Podophyllotoxin	DOID:2671	Carcinoma, Transitional Cell	0.0232639761606284
DB00304	Desogestrel	DOID:11612	Polycystic Ovary Syndrome	0.0232309849062304
DB11752	bryostatin 1	DOID:1040	Leukemia, Lymphocytic, Chronic, B-Cell	0.0231776515049502
DB01211	Clarithromycin	DOID:9538	Multiple Myeloma	0.0230568088827878
DB00421	Spironolactone	DOID:11612	Polycystic Ovary Syndrome	0.021854620519582
DB00448	Lansoprazole	DOID:9206	Barrett Esophagus	0.0210061108520731
DB13964	Peanut Oil	DOID:3172	Adenoma	0.0199086803094055
DB08633	O-(Chloroacetylcarbamoyl)fumagillol	DOID:2671	Carcinoma, Transitional Cell	0.017848489092796
DB02901	Dihydrotestosterone	DOID:11612	Polycystic Ovary Syndrome	0.0164603809067784
DB01033	Mercaptopurine	DOID:1037	Leukemia, Lymphoid	0.0157340442027727
DB01033	Mercaptopurine	DOID:9119	Leukemia, Myeloid, Acute	0.01568803198326
DB00443	Betamethasone	DOID:255	Hemangioma	0.0142566657064636
DB01406	Danazol	DOID:3172	Adenoma	0.01412020583916
DB06728	aniline	DOID:4235	Sarcoma	0.0122289166370834
DB00422	Methylphenidate	DOID:687	Hepatoblastoma	0.0115737733878054
DB01406	Danazol	DOID:127	Choroid Neoplasms	0.0106865850188461
DB00254	Doxycycline	DOID:0060058	Lymphoma	0.0105073743566775
DB05220	MLN 8237	DOID:769	Neuroblastoma	0.00550051060332267
DB01700	AICA ribonucleotide	DOID:3068	Glioblastoma	0.00438705374756648
DB00188	Bortezomib	DOID:4051	Rhabdomyosarcoma, Alveolar	0.00427462215541457
DB00855	Aminolevulinic Acid	DOID:8691	Mycosis Fungoides	0.00382129263360014
DB00553	Methoxsalen	DOID:8691	Mycosis Fungoides	0.00376186047278398
DB00806	Pentoxifylline	DOID:0060061	Lymphoma, T-Cell, Cutaneous	0.00367773675211302
DB00553	Methoxsalen	DOID:0060061	Lymphoma, T-Cell, Cutaneous	0.00353456736492443
DB00541	Vincristine	DOID:8691	Mycosis Fungoides	0.00348696438479309
DB00262	Carmustine	DOID:8691	Mycosis Fungoides	0.00344054526607395
DB01169	Arsenic Trioxide	DOID:8691	Mycosis Fungoides	0.00330277961879599
DB00242	Cladribine	DOID:0060061	Lymphoma, T-Cell, Cutaneous	0.00327936673705647
DB02546	Vorinostat	DOID:0060061	Lymphoma, T-Cell, Cutaneous	0.00326351046600459
DB00806	Pentoxifylline	DOID:1037	Leukemia, Lymphoid	0.00313060542116971
DB04572	Thiotepa	DOID:1037	Leukemia, Lymphoid	0.00308433895670242
DB01169	Arsenic Trioxide	DOID:0060061	Lymphoma, T-Cell, Cutaneous	0.00307548651090427
DB00851	Dacarbazine	DOID:4359	Melanoma, Amelanotic	0.00307440393380747
DB00307	Bexarotene	DOID:0060061	Lymphoma, T-Cell, Cutaneous	0.00296020616119865
DB00635	Prednisone	DOID:1037	Leukemia, Lymphoid	0.00293729779051965
DB04572	Thiotepa	DOID:8552	Leukemia, Myelogenous, Chronic, BCR-ABL Positive	0.0029278806119172
DB00531	Cyclophosphamide	DOID:1037	Leukemia, Lymphoid	0.00289268788310858
DB00635	Prednisone	DOID:9119	Leukemia, Myeloid, Acute	0.00289128557141812
DB00958	Carboplatin	DOID:169	Neuroendocrine Tumors	0.0028766728417876
DB06287	temsirolimus	DOID:13515	Tuberous Sclerosis	0.00285866160515418
DB00619	Imatinib Mesylate	DOID:8552	Leukemia, Myelogenous, Chronic, BCR-ABL Positive	0.0028546419601364
DB00531	Cyclophosphamide	DOID:9119	Leukemia, Myeloid, Acute	0.00284667566394819
DB01204	Mitoxantrone	DOID:1037	Leukemia, Lymphoid	0.00283463879173739
DB00746	Deferoxamine	DOID:9119	Leukemia, Myeloid, Acute	0.00283116987068765
DB01005	Hydroxyurea	DOID:1037	Leukemia, Lymphoid	0.0028256335459108
DB00773	Etoposide	DOID:9119	Leukemia, Myeloid, Acute	0.00282500994311962
DB00313	Valproic Acid	DOID:9119	Leukemia, Myeloid, Acute	0.00279637554863901
DB01041	Thalidomide	DOID:9119	Leukemia, Myeloid, Acute	0.00279485583742172
DB01204	Mitoxantrone	DOID:9119	Leukemia, Myeloid, Acute	0.00278862657301556
DB00541	Vincristine	DOID:4359	Melanoma, Amelanotic	0.00278670043058529
DB11094	Vitamin D	DOID:9119	Leukemia, Myeloid, Acute	0.00278582789870096
DB00603	Medroxyprogesterone Acetate	DOID:9119	Leukemia, Myeloid, Acute	0.00278520343714222
DB01005	Hydroxyurea	DOID:9119	Leukemia, Myeloid, Acute	0.00277962132644782
DB00126	Ascorbic Acid	DOID:1037	Leukemia, Lymphoid	0.00277670307402655
DB08828	HhAntag691	DOID:2512	Basal Cell Nevus Syndrome	0.00275748877233139
DB00958	Carboplatin	DOID:9119	Leukemia, Myeloid, Acute	0.00274620948498382
DB00531	Cyclophosphamide	DOID:8552	Leukemia, Myelogenous, Chronic, BCR-ABL Positive	0.00273622953804347
DB00242	Cladribine	DOID:1037	Leukemia, Lymphoid	0.0027322354057179
DB00608	Chloroquine	DOID:9119	Leukemia, Myeloid, Acute	0.00273190173262649
DB12429	2-(2-chloro-4-iodophenylamino)-N-cyclopropylmethoxy-3,4-difluorobenzamide	DOID:9119	Leukemia, Myeloid, Acute	0.00272786551892189
DB00437	Allopurinol	DOID:1037	Leukemia, Lymphoid	0.0027277655564481
DB04690	Camptothecin	DOID:1037	Leukemia, Lymphoid	0.00272742444458878
DB03496	alvocidib	DOID:1037	Leukemia, Lymphoid	0.00272360882893657
DB09073	palbociclib	DOID:9119	Leukemia, Myeloid, Acute	0.00272151789492885
DB00541	Vincristine	DOID:1037	Leukemia, Lymphoid	0.00271253994630529
DB00104	Octreotide	DOID:169	Neuroendocrine Tumors	0.00270929612071804
DB00943	Zalcitabine	DOID:0060058	Lymphoma	0.00270521176198326
DB01234	Dexamethasone	DOID:9119	Leukemia, Myeloid, Acute	0.00269490636917154
DB00762	Irinotecan	DOID:9119	Leukemia, Myeloid, Acute	0.00268981085017888
DB00242	Cladribine	DOID:9119	Leukemia, Myeloid, Acute	0.00268622318642944
DB00437	Allopurinol	DOID:9119	Leukemia, Myeloid, Acute	0.0026817533379359
DB11094	Vitamin D	DOID:2512	Basal Cell Nevus Syndrome	0.00268045895956864
DB00877	Sirolimus	DOID:13515	Tuberous Sclerosis	0.00268039412585313
DB03496	alvocidib	DOID:9119	Leukemia, Myeloid, Acute	0.00267759661000915
DB00523	Alitretinoin	DOID:9119	Leukemia, Myeloid, Acute	0.00267567725515943
DB01005	Hydroxyurea	DOID:8552	Leukemia, Myelogenous, Chronic, BCR-ABL Positive	0.00266917520096687
DB00541	Vincristine	DOID:9119	Leukemia, Myeloid, Acute	0.00266652772722636
DB01590	Everolimus	DOID:169	Neuroendocrine Tumors	0.00264501371618597
DB00291	Chlorambucil	DOID:1037	Leukemia, Lymphoid	0.00263500440531491
DB01393	Bezafibrate	DOID:9119	Leukemia, Myeloid, Acute	0.00262338281912227
DB00197	Troglitazone	DOID:9119	Leukemia, Myeloid, Acute	0.00261492260303275
DB00328	Indomethacin	DOID:9119	Leukemia, Myeloid, Acute	0.00258727679104678
DB01234	Dexamethasone	DOID:8552	Leukemia, Myelogenous, Chronic, BCR-ABL Positive	0.0025844602430205
DB00755	Tretinoin	DOID:9119	Leukemia, Myeloid, Acute	0.00257676718872673
DB00437	Allopurinol	DOID:8552	Leukemia, Myelogenous, Chronic, BCR-ABL Positive	0.00257130721176479
DB00515	Cisplatin	DOID:4359	Melanoma, Amelanotic	0.00256483746818528
DB02546	Vorinostat	DOID:8552	Leukemia, Myelogenous, Chronic, BCR-ABL Positive	0.00255992079004935
DB00541	Vincristine	DOID:8552	Leukemia, Myelogenous, Chronic, BCR-ABL Positive	0.00255608160132275
DB01006	Letrozole	DOID:5119	Ovarian Cysts	0.00254640128573263
DB01008	Busulfan	DOID:9119	Leukemia, Myeloid, Acute	0.00253913842796693
DB01188	Ciclopirox	DOID:9119	Leukemia, Myeloid, Acute	0.00253585151359555
DB01169	Arsenic Trioxide	DOID:1037	Leukemia, Lymphoid	0.00252835517982191
DB00188	Bortezomib	DOID:9119	Leukemia, Myeloid, Acute	0.00251126929597644
DB00136	Calcitriol	DOID:1037	Leukemia, Lymphoid	0.00249987822456065
DB00987	Cytarabine	DOID:1037	Leukemia, Lymphoid	0.00249494745714209
DB00515	Cisplatin	DOID:1037	Leukemia, Lymphoid	0.00249067698293137
DB01590	Everolimus	DOID:13515	Tuberous Sclerosis	0.00248453497891723
DB01169	Arsenic Trioxide	DOID:9119	Leukemia, Myeloid, Acute	0.00248234296016036
DB00328	Indomethacin	DOID:8552	Leukemia, Myelogenous, Chronic, BCR-ABL Positive	0.00247683066523329
DB08865	Crizotinib	DOID:9119	Leukemia, Myeloid, Acute	0.00247388110930535
DB00755	Tretinoin	DOID:8552	Leukemia, Myelogenous, Chronic, BCR-ABL Positive	0.00246632106296698
DB00928	Azacitidine	DOID:9119	Leukemia, Myeloid, Acute	0.00246295925050759
DB00136	Calcitriol	DOID:9119	Leukemia, Myeloid, Acute	0.00245386600502039
DB00987	Cytarabine	DOID:9119	Leukemia, Myeloid, Acute	0.00244893523809741
DB00399	Zoledronic Acid	DOID:4305	Giant Cell Tumor of Bone	0.00243162496763732
DB01008	Busulfan	DOID:8552	Leukemia, Myelogenous, Chronic, BCR-ABL Positive	0.00242869230142472
DB00188	Bortezomib	DOID:8552	Leukemia, Myelogenous, Chronic, BCR-ABL Positive	0.00240082317094664
DB13069	Nimustine	DOID:4359	Melanoma, Amelanotic	0.00239922440131789
DB01169	Arsenic Trioxide	DOID:8552	Leukemia, Myelogenous, Chronic, BCR-ABL Positive	0.00237189683504412
DB00398	Sorafenib	DOID:9119	Leukemia, Myeloid, Acute	0.0023534667264457
DB01181	Ifosfamide	DOID:9119	Leukemia, Myeloid, Acute	0.0023490235100079
DB12881	indole-3-carbinol	DOID:5119	Ovarian Cysts	0.00234851302128757
DB00987	Cytarabine	DOID:8552	Leukemia, Myelogenous, Chronic, BCR-ABL Positive	0.00233848911188247
DB01262	Decitabine	DOID:9119	Leukemia, Myeloid, Acute	0.00231849267143607
DB04572	Thiotepa	DOID:0050902	Medulloblastoma	0.0023154779992078
DB04572	Thiotepa	DOID:8543	Hodgkin Disease	0.00231494319987343
DB04572	Thiotepa	DOID:0060058	Lymphoma	0.0023142400714528
DB00445	Epirubicin	DOID:8543	Hodgkin Disease	0.00230567951285642
DB00445	Epirubicin	DOID:0060058	Lymphoma	0.00230497638503756
DB00630	Alendronate	DOID:4305	Giant Cell Tumor of Bone	0.00228477692211839
DB02546	Vorinostat	DOID:3246	Rhabdomyosarcoma, Embryonal	0.00228285145945289
DB00959	Methylprednisolone	DOID:8543	Hodgkin Disease	0.0022821554649045
DB00959	Methylprednisolone	DOID:0060058	Lymphoma	0.00228145233650916
DB00860	Prednisolone	DOID:9119	Leukemia, Myeloid, Acute	0.00225794322909628
DB00398	Sorafenib	DOID:8552	Leukemia, Myelogenous, Chronic, BCR-ABL Positive	0.0022430205999277
DB00812	Phenylbutazone	DOID:9119	Leukemia, Myeloid, Acute	0.00224211864801434
DB01169	Arsenic Trioxide	DOID:8864	Leukemia, Monocytic, Acute	0.00223976393623331
DB12662	naveglitazar	DOID:3382	Liposarcoma	0.00223679730192208
DB11616	pirarubicin	DOID:9119	Leukemia, Myeloid, Acute	0.00223311113797441
DB00851	Dacarbazine	DOID:8543	Hodgkin Disease	0.00223084769264147
DB01268	Sunitinib	DOID:169	Neuroendocrine Tumors	0.00222491020074064
DB01262	Decitabine	DOID:8552	Leukemia, Myelogenous, Chronic, BCR-ABL Positive	0.00220804654597061
DB00987	Cytarabine	DOID:8864	Leukemia, Monocytic, Acute	0.0022063562137991
DB00396	Progesterone	DOID:5119	Ovarian Cysts	0.00220610568082346
DB00603	Medroxyprogesterone Acetate	DOID:3007	Carcinoma, Ductal	0.00219823599961266
DB00227	Lovastatin	DOID:0060058	Lymphoma	0.00217713589925327
DB00277	Theophylline	DOID:1037	Leukemia, Lymphoid	0.00217333317317502
DB00635	Prednisone	DOID:8543	Hodgkin Disease	0.0021679020332376
DB00744	zileuton	DOID:8552	Leukemia, Myelogenous, Chronic, BCR-ABL Positive	0.00216637379498374
DB00860	Prednisolone	DOID:8552	Leukemia, Myelogenous, Chronic, BCR-ABL Positive	0.00214749710243241
DB00531	Cyclophosphamide	DOID:0050902	Medulloblastoma	0.00212382692465451
DB00188	Bortezomib	DOID:3246	Rhabdomyosarcoma, Embryonal	0.00212375383871632
DB00531	Cyclophosphamide	DOID:8543	Hodgkin Disease	0.00212329212562928
DB00531	Cyclophosphamide	DOID:0060058	Lymphoma	0.00212258899724876
DB00428	Streptozocin	DOID:8543	Hodgkin Disease	0.00210808943843265
DB00773	Etoposide	DOID:0050902	Medulloblastoma	0.00210216120515116
DB00773	Etoposide	DOID:8543	Hodgkin Disease	0.002101626405689
DB00773	Etoposide	DOID:0060058	Lymphoma	0.00210092327656591
DB00309	Vindesine	DOID:8552	Leukemia, Myelogenous, Chronic, BCR-ABL Positive	0.0020943590831308
DB01168	Procarbazine	DOID:0050902	Medulloblastoma	0.00209194378037453
DB01168	Procarbazine	DOID:8543	Hodgkin Disease	0.00209140898092314
DB01168	Procarbazine	DOID:0060058	Lymphoma	0.00209070585279057
DB00276	Amsacrine	DOID:9119	Leukemia, Myeloid, Acute	0.00208849207926486
DB01041	Thalidomide	DOID:0060058	Lymphoma	0.00207076917195997
DB01204	Mitoxantrone	DOID:8543	Hodgkin Disease	0.00206524303487101
DB01204	Mitoxantrone	DOID:0060058	Lymphoma	0.00206453990694513
DB11094	Vitamin D	DOID:0060058	Lymphoma	0.00206174123289831
DB00252	Phenytoin	DOID:8543	Hodgkin Disease	0.00205067637953171
DB00564	Carbamazepine	DOID:0060058	Lymphoma	0.00204036225752535
DB00220	Nelfinavir	DOID:3382	Liposarcoma	0.00202734859203343
DB00958	Carboplatin	DOID:0050902	Medulloblastoma	0.00202336074627895
DB00531	Cyclophosphamide	DOID:4236	Carcinosarcoma	0.00201710310984975
DB04824	Phenolphthalein	DOID:0060058	Lymphoma	0.00201639446997388
DB00888	Mechlorethamine	DOID:8543	Hodgkin Disease	0.00198717418192467
DB01582	Sulfamethazine	DOID:3172	Adenoma	0.00198063639674594
DB01234	Dexamethasone	DOID:0060058	Lymphoma	0.00197081970348211
DB09073	palbociclib	DOID:3382	Liposarcoma	0.00195505843032389
DB02546	Vorinostat	DOID:0050902	Medulloblastoma	0.00194751817856675
DB00541	Vincristine	DOID:0050902	Medulloblastoma	0.0019436789878392
DB00541	Vincristine	DOID:8543	Hodgkin Disease	0.00194314418962942
DB00541	Vincristine	DOID:0060058	Lymphoma	0.001942441060846
DB11672	Curcumin	DOID:0060058	Lymphoma	0.00191255492403019
DB09153	Sodium Chloride	DOID:899	Cervical Intraepithelial Neoplasia	0.00190913205189763
DB02994	Cacodylic Acid	DOID:0060058	Lymphoma	0.00190659637285689
DB00290	Bleomycin	DOID:8543	Hodgkin Disease	0.00190633336339335
DB00290	Bleomycin	DOID:0060058	Lymphoma	0.00190563023581396
DB00262	Carmustine	DOID:0050902	Medulloblastoma	0.00189725987039018
DB00262	Carmustine	DOID:8543	Hodgkin Disease	0.00189672507057669
DB00441	gemcitabine	DOID:8543	Hodgkin Disease	0.00189626726349084
DB00262	Carmustine	DOID:0060058	Lymphoma	0.00189602194277837
DB00291	Chlorambucil	DOID:0060058	Lymphoma	0.00186490552014917
DB00755	Tretinoin	DOID:0050902	Medulloblastoma	0.00185391845063711
DB00197	Troglitazone	DOID:3382	Liposarcoma	0.00184846313717645
DB04216	Quercetin	DOID:4236	Carcinosarcoma	0.00184486140027828
DB00570	Vinblastine	DOID:8543	Hodgkin Disease	0.00182658832071738
DB01008	Busulfan	DOID:0050902	Medulloblastoma	0.00181628968936619
DB01008	Busulfan	DOID:8543	Hodgkin Disease	0.00181575488914692
DB00444	Teniposide	DOID:8543	Hodgkin Disease	0.00180730383956103
DB08398	2-amino-1-methyl-6-phenylimidazo(4,5-b)pyridine	DOID:0060058	Lymphoma	0.00179357287142039
DB00188	Bortezomib	DOID:0050902	Medulloblastoma	0.00178842055786049
DB00188	Bortezomib	DOID:0060058	Lymphoma	0.00178718263101296
DB01169	Arsenic Trioxide	DOID:0050902	Medulloblastoma	0.00175949422266457
DB00136	Calcitriol	DOID:0060058	Lymphoma	0.00172977933958739
DB00987	Cytarabine	DOID:0050902	Medulloblastoma	0.00172608649988614
DB00987	Cytarabine	DOID:8543	Hodgkin Disease	0.00172555170020824
DB00987	Cytarabine	DOID:0060058	Lymphoma	0.00172484857211491
DB00515	Cisplatin	DOID:0050902	Medulloblastoma	0.00172181602637844
DB00515	Cisplatin	DOID:8543	Hodgkin Disease	0.00172128122704334
DB00993	Azathioprine	DOID:0060058	Lymphoma	0.00172097935737452
DB00515	Cisplatin	DOID:0060058	Lymphoma	0.00172057809876929
DB00780	Phenelzine	DOID:3172	Adenoma	0.00171319495221714
DB00688	Mycophenolic Acid	DOID:0060058	Lymphoma	0.00168882718403545
DB08398	2-amino-1-methyl-6-phenylimidazo(4,5-b)pyridine	DOID:4236	Carcinosarcoma	0.0016880869842033
DB06510	muraglitazar	DOID:3382	Liposarcoma	0.00167879076953752
DB11663	2-(1H-indazol-4-yl)-6-(4-methanesulfonylpiperazin-1-ylmethyl)-4-morpholin-4-ylthieno(3,2-d)pyrimidine	DOID:0060058	Lymphoma	0.0016753398108869
DB00445	Epirubicin	DOID:4235	Sarcoma	0.00165244391439783
DB01206	Lomustine	DOID:8543	Hodgkin Disease	0.00165073683229226
DB01206	Lomustine	DOID:0060058	Lymphoma	0.00165003370422263
DB00398	Sorafenib	DOID:0050902	Medulloblastoma	0.0016306179881273
DB01181	Ifosfamide	DOID:8543	Hodgkin Disease	0.00162563997231229
DB01181	Ifosfamide	DOID:0060058	Lymphoma	0.00162493684419678
DB00242	Cladribine	DOID:285	Leukemia, Hairy Cell	0.00161704849580867
DB00712	Flurbiprofen	DOID:3172	Adenoma	0.00161175288786324
DB00842	Oxazepam	DOID:3172	Adenoma	0.00159670736424033
DB01262	Decitabine	DOID:0060058	Lymphoma	0.00159440600586774
DB00398	Sorafenib	DOID:3382	Liposarcoma	0.00158700726168331
DB04930	Permethrin	DOID:3172	Adenoma	0.00157951423359547
DB01042	Melphalan	DOID:0050902	Medulloblastoma	0.00157925751736842
DB01042	Melphalan	DOID:8543	Hodgkin Disease	0.00157872271694353
DB00851	Dacarbazine	DOID:4235	Sarcoma	0.00157761209315976
DB00860	Prednisolone	DOID:8543	Hodgkin Disease	0.00153455969087046
DB00982	Isotretinoin	DOID:0060058	Lymphoma	0.0015273115550064
DB00227	Lovastatin	DOID:4235	Sarcoma	0.00152460342828663
DB14513	Magnesium	DOID:3172	Adenoma	0.00151297121700816
DB00772	Malathion	DOID:0060060	Lymphoma, Non-Hodgkin	0.00151049427457278
DB04572	Thiotepa	DOID:0060060	Lymphoma, Non-Hodgkin	0.00150103502569256
DB01115	Nifedipine	DOID:3068	Glioblastoma	0.00149897376520263
DB00445	Epirubicin	DOID:0060060	Lymphoma, Non-Hodgkin	0.00149177133917466
DB00309	Vindesine	DOID:8543	Hodgkin Disease	0.00148142167123876
DB00309	Vindesine	DOID:0060058	Lymphoma	0.00148071854281464
DB00853	Temozolomide	DOID:0050902	Medulloblastoma	0.00148022996767912
DB00531	Cyclophosphamide	DOID:4235	Sarcoma	0.00147005652659215
DB00959	Methylprednisolone	DOID:0060060	Lymphoma, Non-Hodgkin	0.00146824728995142
DB00428	Streptozocin	DOID:4235	Sarcoma	0.00145485383939763
DB00773	Etoposide	DOID:4235	Sarcoma	0.00144839080639552
DB00603	Medroxyprogesterone Acetate	DOID:3172	Adenoma	0.00144159440692542
DB00531	Cyclophosphamide	DOID:3347	Neoplasms, Bone Tissue	0.00142225814597018
DB00851	Dacarbazine	DOID:0060060	Lymphoma, Non-Hodgkin	0.00141693951816618
DB00603	Medroxyprogesterone Acetate	DOID:4235	Sarcoma	0.00140858430071188
DB04630	Aldosterone	DOID:3172	Adenoma	0.00140830369487618
DB04572	Thiotepa	DOID:171	Neuroectodermal Tumors	0.00140404370526109
DB00603	Medroxyprogesterone Acetate	DOID:3319	Lymphangioleiomyomatosis	0.00139399237873671
DB00928	Azacitidine	DOID:285	Leukemia, Hairy Cell	0.00139378455907246
DB09276	Gold Sodium Thiomalate	DOID:3172	Adenoma	0.00139214029323017
DB00898	Ethanol	DOID:3172	Adenoma	0.00138487650760041
DB01065	Melatonin	DOID:3172	Adenoma	0.00138263158556178
DB00959	Methylprednisolone	DOID:171	Neuroectodermal Tumors	0.00137125596886255
DB00958	Carboplatin	DOID:4235	Sarcoma	0.00136959034795808
DB00635	Prednisone	DOID:0060060	Lymphoma, Non-Hodgkin	0.00135399385943643
DB05109	Trabectedin	DOID:4235	Sarcoma	0.00135308312044243
DB01234	Dexamethasone	DOID:3172	Adenoma	0.00135129733848485
DB00917	Dinoprostone	DOID:4235	Sarcoma	0.00134108576286467
DB00554	Piroxicam	DOID:3172	Adenoma	0.00132973164887337
DB00431	Hexachlorocyclohexane	DOID:0060060	Lymphoma, Non-Hodgkin	0.00131416242172987
DB00995	Auranofin	DOID:3172	Adenoma	0.00131214341365492
DB00531	Cyclophosphamide	DOID:0060060	Lymphoma, Non-Hodgkin	0.00130938395175261
DB00945	Aspirin	DOID:3172	Adenoma	0.00130525877844456
DB11672	Curcumin	DOID:3172	Adenoma	0.00129303256116019
DB00795	Sulfasalazine	DOID:3068	Glioblastoma	0.00129256772621977
DB00773	Etoposide	DOID:0060060	Lymphoma, Non-Hodgkin	0.00128771823104839
DB02994	Cacodylic Acid	DOID:3172	Adenoma	0.00128707400761862
DB00851	Dacarbazine	DOID:3068	Glioblastoma	0.00128570715666986
DB01393	Bezafibrate	DOID:3172	Adenoma	0.0012797737884396
DB01168	Procarbazine	DOID:0060060	Lymphoma, Non-Hodgkin	0.00127750080700566
DB04572	Thiotepa	DOID:3181	Oligodendroglioma	0.00126476716078563
DB11672	Curcumin	DOID:4235	Sarcoma	0.00126002245376166
DB01041	Thalidomide	DOID:0060060	Lymphoma, Non-Hodgkin	0.00125756412568372
DB00635	Prednisone	DOID:8584	Burkitt Lymphoma	0.00125704061041484
DB01204	Mitoxantrone	DOID:0060060	Lymphoma, Non-Hodgkin	0.0012513348607532
DB00499	Flutamide	DOID:11612	Polycystic Ovary Syndrome	0.00125040805355891
DB01094	hesperetin	DOID:299	Adenocarcinoma	0.00124705293060572
DB00328	Indomethacin	DOID:3172	Adenoma	0.00124366776016648
DB00541	Vincristine	DOID:3347	Neoplasms, Bone Tissue	0.00124211021015441
DB00252	Phenytoin	DOID:0060060	Lymphoma, Non-Hodgkin	0.00123676820588241
DB00104	Octreotide	DOID:3172	Adenoma	0.00123522373215065
DB00996	Gabapentin	DOID:3172	Adenoma	0.00122160585623945
DB06287	temsirolimus	DOID:3068	Glioblastoma	0.00122015291036658
DB00313	Valproic Acid	DOID:1618	Fibroadenoma	0.00121378335448612
DB01041	Thalidomide	DOID:5151	Neurofibroma, Plexiform	0.00121278278397351
DB00531	Cyclophosphamide	DOID:8584	Burkitt Lymphoma	0.00121243070333415
DB00531	Cyclophosphamide	DOID:171	Neuroectodermal Tumors	0.00121239263084898
DB01006	Letrozole	DOID:11612	Polycystic Ovary Syndrome	0.00120707988824725
DB00773	Etoposide	DOID:8584	Burkitt Lymphoma	0.00119076498286402
DB01143	Amifostine	DOID:0060060	Lymphoma, Non-Hodgkin	0.00117892560217153
DB08398	2-amino-1-methyl-6-phenylimidazo(4,5-b)pyridine	DOID:3172	Adenoma	0.00117405050727131
DB00624	Testosterone	DOID:0060060	Lymphoma, Non-Hodgkin	0.00115674632356515
DB00641	Simvastatin	DOID:11612	Polycystic Ovary Syndrome	0.00115124281581985
DB00143	Glutathione	DOID:11612	Polycystic Ovary Syndrome	0.00114556547188343
DB00437	Allopurinol	DOID:0060060	Lymphoma, Non-Hodgkin	0.00114446162530606
DB00201	Caffeine	DOID:3172	Adenoma	0.00113938071709079
DB00541	Vincristine	DOID:0060060	Lymphoma, Non-Hodgkin	0.00112923601593883
DB00313	Valproic Acid	DOID:3068	Glioblastoma	0.00112785147586852
DB01041	Thalidomide	DOID:3068	Glioblastoma	0.00112633176438481
DB12257	Platinum	DOID:769	Neuroblastoma	0.00111751019457578
DB01200	Bromocriptine	DOID:3172	Adenoma	0.00111640381819744
DB00970	Dactinomycin	DOID:3068	Glioblastoma	0.00111452715458648
DB00958	Carboplatin	DOID:171	Neuroectodermal Tumors	0.00111192645186097
DB00201	Caffeine	DOID:4235	Sarcoma	0.00110637061104728
DB06510	muraglitazar	DOID:3172	Adenoma	0.00110164120433264
DB06774	Capsaicin	DOID:3068	Glioblastoma	0.00109442065210451
DB00290	Bleomycin	DOID:0060060	Lymphoma, Non-Hodgkin	0.00109242518946694
DB04572	Thiotepa	DOID:769	Neuroblastoma	0.0010917709420341
DB00928	Azacitidine	DOID:4235	Sarcoma	0.00108634011377467
DB00158	Folic Acid	DOID:3172	Adenoma	0.00108602225487669
DB00441	gemcitabine	DOID:0060060	Lymphoma, Non-Hodgkin	0.0010823590893979
DB13323	Trichloroethylene	DOID:0060060	Lymphoma, Non-Hodgkin	0.00108047565894347
DB00958	Carboplatin	DOID:3068	Glioblastoma	0.00107768541158853
DB00531	Cyclophosphamide	DOID:715	Leukemia, T-Cell	0.0010771570796173
DB00331	Metformin	DOID:11612	Polycystic Ovary Syndrome	0.00107393648969133
DB00515	Cisplatin	DOID:4235	Sarcoma	0.00106804562804041
DB00608	Chloroquine	DOID:3068	Glioblastoma	0.00106337765915487
DB01174	Phenobarbital	DOID:3172	Adenoma	0.0010614860578405
DB01234	Dexamethasone	DOID:8584	Burkitt Lymphoma	0.00106066140922339
DB00499	Flutamide	DOID:299	Adenocarcinoma	0.00105710023781574
DB00762	Irinotecan	DOID:171	Neuroectodermal Tumors	0.00105552781777601
DB11082	Coal Tar	DOID:3172	Adenoma	0.00105212848465899
DB00291	Chlorambucil	DOID:0060060	Lymphoma, Non-Hodgkin	0.00105170047403762
DB01168	Procarbazine	DOID:3181	Oligodendroglioma	0.00104123294189251
DB00541	Vincristine	DOID:8584	Burkitt Lymphoma	0.00103228276677469
DB00541	Vincristine	DOID:171	Neuroectodermal Tumors	0.00103224469396575
DB01083	Orlistat	DOID:11612	Polycystic Ovary Syndrome	0.00103150261313675
DB00619	Imatinib Mesylate	DOID:9253	Gastrointestinal Stromal Tumors	0.00102914929488573
DB01234	Dexamethasone	DOID:3068	Glioblastoma	0.00102638229661466
DB00755	Tretinoin	DOID:9206	Barrett Esophagus	0.0010260775441285
DB00624	Testosterone	DOID:3068	Glioblastoma	0.00102551396227551
DB08809	Dichloroacetic Acid	DOID:3172	Adenoma	0.00102421946558667
DB00762	Irinotecan	DOID:3068	Glioblastoma	0.00102128677720908
DB04066	trans-3-(4'-hydroxyphenyl)-2-propenoic acid	DOID:299	Adenocarcinoma	0.00102120779100039
DB13424	DDT	DOID:0060060	Lymphoma, Non-Hodgkin	0.00101427944104681
DB00851	Dacarbazine	DOID:769	Neuroblastoma	0.00100767543399532
DB04216	Quercetin	DOID:3068	Glioblastoma	0.00100590988063098
DB01008	Busulfan	DOID:0060060	Lymphoma, Non-Hodgkin	0.00100184671530933
DB09110	Mesna	DOID:4235	Sarcoma	0.000999863708407281
DB00444	Teniposide	DOID:0060060	Lymphoma, Non-Hodgkin	0.000993395665727946
DB08059	Wortmannin	DOID:299	Adenocarcinoma	0.000991472105161866
DB00313	Valproic Acid	DOID:11612	Polycystic Ovary Syndrome	0.000982311125700956
DB00175	Pravastatin	DOID:3172	Adenoma	0.000982242955773004
DB00945	Aspirin	DOID:3068	Glioblastoma	0.000980343736098004
DB01181	Ifosfamide	DOID:4235	Sarcoma	0.000972404373197448
DB11672	Curcumin	DOID:3068	Glioblastoma	0.00096811751770514
DB00763	Methimazole	DOID:3172	Adenoma	0.000965756358251517
DB00293	raltitrexed	DOID:299	Adenocarcinoma	0.000963356480755455
DB00951	Isoniazid	DOID:299	Adenocarcinoma	0.000953199043299872
DB00262	Carmustine	DOID:3068	Glioblastoma	0.000951584535879228
DB00851	Dacarbazine	DOID:299	Adenocarcinoma	0.000946858990904902
DB13178	Inositol	DOID:3172	Adenoma	0.000937210342480392
DB00305	Mitomycin	DOID:3068	Glioblastoma	0.000922683747795576
DB00328	Indomethacin	DOID:3068	Glioblastoma	0.000918752717862868
DB00126	Ascorbic Acid	DOID:11612	Polycystic Ovary Syndrome	0.000916626432621241
DB00136	Calcitriol	DOID:0060060	Lymphoma, Non-Hodgkin	0.000916574293639831
DB00762	Irinotecan	DOID:3181	Oligodendroglioma	0.000916251274031103
DB00927	Famotidine	DOID:3172	Adenoma	0.000911846983776991
DB00987	Cytarabine	DOID:0060060	Lymphoma, Non-Hodgkin	0.000911643526605103
DB11716	Misonidazole	DOID:299	Adenocarcinoma	0.000910941263861383
DB00755	Tretinoin	DOID:3068	Glioblastoma	0.000908243115845662
DB00993	Azathioprine	DOID:0060060	Lymphoma, Non-Hodgkin	0.000907774311928615
DB14085	Cadmium	DOID:0060060	Lymphoma, Non-Hodgkin	0.000904243526059882
DB00531	Cyclophosphamide	DOID:769	Neuroblastoma	0.000900119867911268
DB00541	Vincristine	DOID:715	Leukemia, T-Cell	0.000897009143733855
DB00829	Diazepam	DOID:3068	Glioblastoma	0.000894303397696548
DB00541	Vincristine	DOID:3181	Oligodendroglioma	0.000892968150224098
DB00635	Prednisone	DOID:299	Adenocarcinoma	0.000883913332713419
DB00624	Testosterone	DOID:11612	Polycystic Ovary Syndrome	0.000879973612124434
DB00773	Etoposide	DOID:769	Neuroblastoma	0.000878454148525103
DB00586	Diclofenac	DOID:769	Neuroblastoma	0.000867528508808384
DB00396	Progesterone	DOID:11612	Polycystic Ovary Syndrome	0.000866784283800985
DB00444	Teniposide	DOID:3068	Glioblastoma	0.000862163304279288
DB12445	nitroaspirin	DOID:9206	Barrett Esophagus	0.000862010859778654
DB08895	tofacitinib	DOID:3172	Adenoma	0.000860515036187219
DB12116	epigallocatechin gallate	DOID:3172	Adenoma	0.000859501665456223
DB00853	Temozolomide	DOID:3172	Adenoma	0.000859469675771767
DB00183	Pentagastrin	DOID:299	Adenocarcinoma	0.000851354362802696
DB01169	Arsenic Trioxide	DOID:8584	Burkitt Lymphoma	0.000848098000222001
DB00262	Carmustine	DOID:3181	Oligodendroglioma	0.000846549031839665
DB00188	Bortezomib	DOID:3068	Glioblastoma	0.000842745223218026
DB00531	Cyclophosphamide	DOID:299	Adenocarcinoma	0.00083930342537724
DB09110	Mesna	DOID:0060060	Lymphoma, Non-Hodgkin	0.000839191133488796
DB00361	Vinorelbine	DOID:299	Adenocarcinoma	0.000831896196299774
DB00317	Gefitinib	DOID:3068	Glioblastoma	0.000831811148164212
DB03843	Formaldehyde	DOID:3172	Adenoma	0.000829252394458073
DB00309	Vindesine	DOID:4235	Sarcoma	0.000828186072063829
DB00252	Phenytoin	DOID:769	Neuroblastoma	0.000827504122367477
DB05424	Canertinib	DOID:3068	Glioblastoma	0.000825927835587152
DB00428	Streptozocin	DOID:299	Adenocarcinoma	0.000824100737843551
DB00655	Estrone	DOID:299	Adenocarcinoma	0.000823276181715925
DB00641	Simvastatin	DOID:707	Lymphoma, B-Cell	0.000821229661205174
DB11152	Trichloroacetic Acid	DOID:3172	Adenoma	0.00081844904238234
DB00531	Cyclophosphamide	DOID:4552	Carcinoma, Large Cell	0.000817867526477438
DB00773	Etoposide	DOID:299	Adenocarcinoma	0.000817637704817846
DB00987	Cytarabine	DOID:8584	Burkitt Lymphoma	0.000814690277801115
DB01169	Arsenic Trioxide	DOID:3068	Glioblastoma	0.000813818887629374
DB01181	Ifosfamide	DOID:0060060	Lymphoma, Non-Hodgkin	0.000811731798755787
DB00361	Vinorelbine	DOID:4552	Carcinoma, Large Cell	0.000810460297759684
DB00515	Cisplatin	DOID:171	Neuroectodermal Tumors	0.000810381731335706
DB01393	Bezafibrate	DOID:11612	Polycystic Ovary Syndrome	0.000809318396634999
DB01168	Procarbazine	DOID:299	Adenocarcinoma	0.000807420279936258
DB08865	Crizotinib	DOID:3068	Glioblastoma	0.000805357035994873
DB00526	Oxaliplatin	DOID:299	Adenocarcinoma	0.000802249331834919
DB00197	Troglitazone	DOID:11612	Polycystic Ovary Syndrome	0.000800858179179624
DB00958	Carboplatin	DOID:769	Neuroblastoma	0.00079965368891665
DB00313	Valproic Acid	DOID:299	Adenocarcinoma	0.000789003309396456
DB04743	nimesulide	DOID:299	Adenocarcinoma	0.000785454821744101
DB00603	Medroxyprogesterone Acetate	DOID:299	Adenocarcinoma	0.000777831198155381
DB00515	Cisplatin	DOID:3068	Glioblastoma	0.000776140691404019
DB01005	Hydroxyurea	DOID:299	Adenocarcinoma	0.000772249088440972
DB01042	Melphalan	DOID:0060060	Lymphoma, Non-Hodgkin	0.000764814543319579
DB00635	Prednisone	DOID:707	Lymphoma, B-Cell	0.000747207993624203
DB00762	Irinotecan	DOID:769	Neuroblastoma	0.000743255055182961
DB09110	Mesna	DOID:8584	Burkitt Lymphoma	0.000742237884702669
DB00958	Carboplatin	DOID:299	Adenocarcinoma	0.000738837246290695
DB04827	Urethane	DOID:3172	Adenoma	0.000723986643969825
DB03568	Butyric Acid	DOID:299	Adenocarcinoma	0.000722753200594832
DB00860	Prednisolone	DOID:0060060	Lymphoma, Non-Hodgkin	0.000720651517371655
DB00541	Vincristine	DOID:769	Neuroblastoma	0.000719971931658174
DB01065	Melatonin	DOID:299	Adenocarcinoma	0.000718868377794273
DB01181	Ifosfamide	DOID:8584	Burkitt Lymphoma	0.000714778549200899
DB01169	Arsenic Trioxide	DOID:715	Leukemia, T-Cell	0.000712824376967618
DB01206	Lomustine	DOID:3068	Glioblastoma	0.000705596297013604
DB05294	N-(4-bromo-2-fluorophenyl)-6-methoxy-7-((1-methylpiperidin-4-yl)methoxy)quinazolin-4-amine	DOID:299	Adenocarcinoma	0.000705065252062785
DB00531	Cyclophosphamide	DOID:707	Lymphoma, B-Cell	0.000702598085274946
DB00412	Rosiglitazone	DOID:11612	Polycystic Ovary Syndrome	0.000701054689656526
DB00624	Testosterone	DOID:299	Adenocarcinoma	0.000686665796890189
DB00762	Irinotecan	DOID:299	Adenocarcinoma	0.000682438611677653
DB00773	Etoposide	DOID:707	Lymphoma, B-Cell	0.000680932365518409
DB00987	Cytarabine	DOID:715	Leukemia, T-Cell	0.00067941665367096
DB00396	Progesterone	DOID:299	Adenocarcinoma	0.00067347646857862
DB01168	Procarbazine	DOID:707	Lymphoma, B-Cell	0.000670714940791371
DB00197	Troglitazone	DOID:769	Neuroblastoma	0.000668366808106717
DB01042	Melphalan	DOID:8584	Burkitt Lymphoma	0.000667861294798892
DB00309	Vindesine	DOID:0060060	Lymphoma, Non-Hodgkin	0.000667513497073911
DB02546	Vorinostat	DOID:299	Adenocarcinoma	0.000662994678051802
DB00541	Vincristine	DOID:299	Adenocarcinoma	0.000659155488315626
DB02169	Okadaic Acid	DOID:3068	Glioblastoma	0.000654706291279554
DB00531	Cyclophosphamide	DOID:3308	Carcinoma, Embryonal	0.000645299373958401
DB00945	Aspirin	DOID:299	Adenocarcinoma	0.000641495571494281
DB11135	Selenium	DOID:11612	Polycystic Ovary Syndrome	0.000639278805050651
DB01042	Melphalan	DOID:3068	Glioblastoma	0.000633582181492058
DB00860	Prednisolone	DOID:8584	Burkitt Lymphoma	0.000623698268875088
DB01168	Procarbazine	DOID:5241	Hemangioblastoma	0.000622361296565847
DB00158	Folic Acid	DOID:11612	Polycystic Ovary Syndrome	0.00061556686305702
DB00262	Carmustine	DOID:299	Adenocarcinoma	0.000612736370468152
DB00441	gemcitabine	DOID:299	Adenocarcinoma	0.000612278561866124
DB13069	Nimustine	DOID:3068	Glioblastoma	0.000610527624412265
DB00357	Aminoglutethimide	DOID:299	Adenocarcinoma	0.00060189285201729
DB01206	Lomustine	DOID:3181	Oligodendroglioma	0.000600560793292737
DB01008	Busulfan	DOID:769	Neuroblastoma	0.00059258263199951
DB00441	gemcitabine	DOID:4552	Carcinoma, Large Cell	0.000590842663972628
DB00305	Mitomycin	DOID:299	Adenocarcinoma	0.000583835581543839
DB00291	Chlorambucil	DOID:299	Adenocarcinoma	0.000581619947814242
DB00328	Indomethacin	DOID:299	Adenocarcinoma	0.000579904552740422
DB00257	Clotrimazole	DOID:299	Adenocarcinoma	0.000579765686561144
DB01151	Desipramine	DOID:299	Adenocarcinoma	0.000574098016058393
DB00104	Octreotide	DOID:299	Adenocarcinoma	0.000571460523955673
DB00171	Adenosine Triphosphate	DOID:4552	Carcinoma, Large Cell	0.000569794611145917
DB00882	Clomiphene	DOID:11612	Polycystic Ovary Syndrome	0.000567133064428148
DB00188	Bortezomib	DOID:769	Neuroblastoma	0.00056471350119363
DB00996	Gabapentin	DOID:299	Adenocarcinoma	0.000557842648216796
DB00242	Cladribine	DOID:707	Lymphoma, B-Cell	0.000542145609200788
DB01050	Ibuprofen	DOID:299	Adenocarcinoma	0.000541504048571999
DB12418	Saccharin	DOID:299	Adenocarcinoma	0.000536730955288132
DB00309	Vindesine	DOID:3068	Glioblastoma	0.000536281136036425
DB01169	Arsenic Trioxide	DOID:769	Neuroblastoma	0.000535787165109096
DB00853	Temozolomide	DOID:3068	Glioblastoma	0.000534554633379307
DB04572	Thiotepa	DOID:9538	Multiple Myeloma	0.000534303960610626
DB03496	alvocidib	DOID:707	Lymphoma, B-Cell	0.000533519032906653
DB01188	Ciclopirox	DOID:299	Adenocarcinoma	0.000528479273710462
DB08865	Crizotinib	DOID:769	Neuroblastoma	0.000527325314313536
DB02546	Vorinostat	DOID:707	Lymphoma, B-Cell	0.000526289338384049
DB00773	Etoposide	DOID:3069	Astrocytoma	0.000524289583808672
DB00541	Vincristine	DOID:707	Lymphoma, B-Cell	0.000522450148601576
DB01168	Procarbazine	DOID:3069	Astrocytoma	0.000514072160127686
DB13853	Anethole Trithione	DOID:299	Adenocarcinoma	0.000511463530366789
DB08398	2-amino-1-methyl-6-phenylimidazo(4,5-b)pyridine	DOID:299	Adenocarcinoma	0.000510287299265492
DB00959	Methylprednisolone	DOID:9538	Multiple Myeloma	0.000501516224971459
DB06543	astaxanthine	DOID:299	Adenocarcinoma	0.000500144688635122
DB01436	alfacalcidol	DOID:299	Adenocarcinoma	0.000499321985224739
DB00515	Cisplatin	DOID:769	Neuroblastoma	0.000498108968427328
DB00317	Gefitinib	DOID:299	Adenocarcinoma	0.000492962982997829
DB01030	Topotecan	DOID:0060060	Lymphoma, Non-Hodgkin	0.000486578471621028
DB00201	Caffeine	DOID:299	Adenocarcinoma	0.000475617508865982
DB01169	Arsenic Trioxide	DOID:299	Adenocarcinoma	0.000474970721783478
DB00541	Vincristine	DOID:5241	Hemangioblastoma	0.000474096504519565
DB13178	Inositol	DOID:11612	Polycystic Ovary Syndrome	0.000466754950661279
DB08865	Crizotinib	DOID:299	Adenocarcinoma	0.000466508870581993
DB00541	Vincristine	DOID:3308	Carcinoma, Embryonal	0.000465151437535775
DB11663	2-(1H-indazol-4-yl)-6-(4-methanesulfonylpiperazin-1-ylmethyl)-4-morpholin-4-ylthieno(3,2-d)pyrimidine	DOID:9253	Gastrointestinal Stromal Tumors	0.000463487683902801
DB04839	Cyproterone Acetate	DOID:11612	Polycystic Ovary Syndrome	0.000457445821105552
DB04572	Thiotepa	DOID:2671	Carcinoma, Transitional Cell	0.000449391904536654
DB00842	Oxazepam	DOID:687	Hepatoblastoma	0.000440843662490288
DB00993	Azathioprine	DOID:299	Adenocarcinoma	0.000437693784533282
DB00515	Cisplatin	DOID:299	Adenocarcinoma	0.000437292525594123
DB05076	Fenretinide	DOID:3068	Glioblastoma	0.000437202709917421
DB09110	Mesna	DOID:769	Neuroblastoma	0.000429927049678744
DB00853	Temozolomide	DOID:3181	Oligodendroglioma	0.000429519129323729
DB00290	Bleomycin	DOID:3308	Carcinoma, Embryonal	0.000428340611568372
DB06724	Calcium Carbonate	DOID:299	Adenocarcinoma	0.000426878122516815
DB04930	Permethrin	DOID:9538	Multiple Myeloma	0.000419100487682338
DB00398	Sorafenib	DOID:9253	Gastrointestinal Stromal Tumors	0.000417527935382238
DB00515	Cisplatin	DOID:4552	Carcinoma, Large Cell	0.000415856626729848
DB01101	Capecitabine	DOID:299	Adenocarcinoma	0.000412851139272773
DB01181	Ifosfamide	DOID:769	Neuroblastoma	0.000402467715080061
DB01174	Phenobarbital	DOID:299	Adenocarcinoma	0.000397722849534703
DB01008	Busulfan	DOID:707	Lymphoma, B-Cell	0.000395060848885624
DB00635	Prednisone	DOID:9538	Multiple Myeloma	0.000387262794004826
DB00864	Tacrolimus	DOID:707	Lymphoma, B-Cell	0.00038563814994285
DB00755	Tretinoin	DOID:3308	Carcinoma, Embryonal	0.000375390898677268
DB00882	Clomiphene	DOID:299	Adenocarcinoma	0.000373825247998276
DB00795	Sulfasalazine	DOID:2671	Carcinoma, Transitional Cell	0.000372156967435526
DB01262	Decitabine	DOID:769	Neuroblastoma	0.000371936875638405
DB00188	Bortezomib	DOID:707	Lymphoma, B-Cell	0.000367191719178976
DB00698	Nitrofurantoin	DOID:2671	Carcinoma, Transitional Cell	0.000366409600458299
DB00541	Vincristine	DOID:3069	Astrocytoma	0.000365807369143094
DB00530	Erlotinib Hydrochloride	DOID:299	Adenocarcinoma	0.000363939683886032
DB01042	Melphalan	DOID:769	Neuroblastoma	0.000355550459249003
DB01030	Topotecan	DOID:3068	Glioblastoma	0.000355346110508574
DB01593	Zinc	DOID:11612	Polycystic Ovary Syndrome	0.000355046537248709
DB09153	Sodium Chloride	DOID:299	Adenocarcinoma	0.000349727698564999
DB00570	Vinblastine	DOID:3308	Carcinoma, Embryonal	0.000348595568629921
DB00531	Cyclophosphamide	DOID:9538	Multiple Myeloma	0.000342652887323484
DB01181	Ifosfamide	DOID:299	Adenocarcinoma	0.000341651270980757
DB04539	glyphosate	DOID:11612	Polycystic Ovary Syndrome	0.000335576234493949
DB00851	Dacarbazine	DOID:3247	Rhabdomyosarcoma	0.000334854179786064
DB04786	Suramin	DOID:9538	Multiple Myeloma	0.000334169490695806
DB00773	Etoposide	DOID:9538	Multiple Myeloma	0.000320987166486923
DB01181	Ifosfamide	DOID:4552	Carcinoma, Large Cell	0.00032021537246598
DB00262	Carmustine	DOID:3069	Astrocytoma	0.000319388249750745
DB13323	Trichloroethylene	DOID:3069	Astrocytoma	0.000317047011784914
DB04960	tipifarnib	DOID:9538	Multiple Myeloma	0.000313039474173098
DB01168	Procarbazine	DOID:9538	Multiple Myeloma	0.000310769741947318
DB00987	Cytarabine	DOID:707	Lymphoma, B-Cell	0.000304857660245315
DB00982	Isotretinoin	DOID:769	Neuroblastoma	0.000304842424695938
DB00635	Prednisone	DOID:2671	Carcinoma, Transitional Cell	0.000302350738244576
DB00763	Methimazole	DOID:299	Adenocarcinoma	0.000301993150722872
DB00993	Azathioprine	DOID:707	Lymphoma, B-Cell	0.00030098844492487
DB01042	Melphalan	DOID:299	Adenocarcinoma	0.000294734017209357
DB01041	Thalidomide	DOID:9538	Multiple Myeloma	0.000290833061328093
DB00252	Phenytoin	DOID:687	Hepatoblastoma	0.000274587185702606
DB00252	Phenytoin	DOID:9538	Multiple Myeloma	0.000270037140767114
DB00688	Mycophenolic Acid	DOID:707	Lymphoma, B-Cell	0.000268836271933741
DB00890	Dienestrol	DOID:299	Adenocarcinoma	0.000267906286033522
DB00661	Verapamil	DOID:687	Hepatoblastoma	0.000262102601287444
DB06774	Capsaicin	DOID:9538	Multiple Myeloma	0.000258921950551931
DB00309	Vindesine	DOID:769	Neuroblastoma	0.000258249413276228
DB00531	Cyclophosphamide	DOID:2671	Carcinoma, Transitional Cell	0.000257740830263746
DB00853	Temozolomide	DOID:769	Neuroblastoma	0.000256522910570482
DB11663	2-(1H-indazol-4-yl)-6-(4-methanesulfonylpiperazin-1-ylmethyl)-4-morpholin-4-ylthieno(3,2-d)pyrimidine	DOID:707	Lymphoma, B-Cell	0.000255348898115841
DB00860	Prednisolone	DOID:299	Adenocarcinoma	0.000250570989699266
DB00531	Cyclophosphamide	DOID:3247	Rhabdomyosarcoma	0.000227298614505371
DB01168	Procarbazine	DOID:2671	Carcinoma, Transitional Cell	0.000225857685436898
DB07232	veliparib	DOID:299	Adenocarcinoma	0.000225786436934682
DB00399	Zoledronic Acid	DOID:9538	Multiple Myeloma	0.00021654676355664
DB00162	Vitamin A	DOID:9538	Multiple Myeloma	0.000215958979401791
DB00917	Dinoprostone	DOID:9538	Multiple Myeloma	0.000213682123627983
DB00877	Sirolimus	DOID:9538	Multiple Myeloma	0.000206386729006684
DB00773	Etoposide	DOID:3247	Rhabdomyosarcoma	0.000205632893193135
DB01380	Cortisone	DOID:299	Adenocarcinoma	0.000205413260648483
DB01181	Ifosfamide	DOID:707	Lymphoma, B-Cell	0.000204945932427557
DB01204	Mitoxantrone	DOID:2671	Carcinoma, Transitional Cell	0.000199691739325956
DB00309	Vindesine	DOID:299	Adenocarcinoma	0.000197432970105486
DB00970	Dactinomycin	DOID:2671	Carcinoma, Transitional Cell	0.000194116395896386
DB01234	Dexamethasone	DOID:9538	Multiple Myeloma	0.000190883592924816
DB00313	Valproic Acid	DOID:3247	Rhabdomyosarcoma	0.000176998498921853
DB01204	Mitoxantrone	DOID:3247	Rhabdomyosarcoma	0.000169249522894759
DB03843	Formaldehyde	DOID:299	Adenocarcinoma	0.000165489186985883
DB00970	Dactinomycin	DOID:3247	Rhabdomyosarcoma	0.000163674178664523
DB00541	Vincristine	DOID:9538	Multiple Myeloma	0.000162504950731938
DB01268	Sunitinib	DOID:9253	Gastrointestinal Stromal Tumors	0.000158508051617427
DB01042	Melphalan	DOID:707	Lymphoma, B-Cell	0.000158028677457116
DB00958	Carboplatin	DOID:2671	Carcinoma, Transitional Cell	0.000157274650576793
DB00773	Etoposide	DOID:2994	Neoplasms, Germ Cell and Embryonal	0.000150827042129424
DB01041	Thalidomide	DOID:8632	Sarcoma, Kaposi	0.000148369242118078
DB00515	Cisplatin	DOID:3069	Astrocytoma	0.000143944406231049
DB11672	Curcumin	DOID:9538	Multiple Myeloma	0.000132618814144329
DB00481	Raloxifene Hydrochloride	DOID:9538	Multiple Myeloma	0.000123421086564483
DB00495	Zidovudine	DOID:8632	Sarcoma, Kaposi	0.00012059094455532
DB00262	Carmustine	DOID:9538	Multiple Myeloma	0.000116085831584893
DB00441	gemcitabine	DOID:9538	Multiple Myeloma	0.000115628025117102
DB00860	Prednisolone	DOID:707	Lymphoma, B-Cell	0.000113865650610494
DB05076	Fenretinide	DOID:299	Adenocarcinoma	9.83545441345865e-05
DB00437	Allopurinol	DOID:2671	Carcinoma, Transitional Cell	9.28185046804517e-05
DB00682	Warfarin	DOID:9538	Multiple Myeloma	9.15385319214743e-05
DB00322	Floxuridine	DOID:299	Adenocarcinoma	9.13401561101687e-05
DB00276	Amsacrine	DOID:299	Adenocarcinoma	8.11198397759269e-05
DB00541	Vincristine	DOID:2671	Carcinoma, Transitional Cell	7.75928937246581e-05
DB01030	Topotecan	DOID:769	Neuroblastoma	7.73143883339086e-05
DB01206	Lomustine	DOID:3069	Astrocytoma	7.3400011729792e-05
DB00537	Ciprofloxacin	DOID:2671	Carcinoma, Transitional Cell	7.29729372277374e-05
DB00755	Tretinoin	DOID:9538	Multiple Myeloma	7.27444119018247e-05
DB00958	Carboplatin	DOID:2994	Neoplasms, Germ Cell and Embryonal	7.20265836628362e-05
DB00762	Irinotecan	DOID:3247	Rhabdomyosarcoma	7.04338006685609e-05
DB00220	Nelfinavir	DOID:3962	Adenocarcinoma, Follicular	6.55174275561374e-05
DB04827	Urethane	DOID:299	Adenocarcinoma	6.02234357870365e-05
DB00945	Aspirin	DOID:2671	Carcinoma, Transitional Cell	5.99329766955911e-05
DB01483	Barbital	DOID:2671	Carcinoma, Transitional Cell	5.13467293112857e-05
DB09073	palbociclib	DOID:2994	Neoplasms, Germ Cell and Embryonal	4.73349941167919e-05
DB00541	Vincristine	DOID:3247	Rhabdomyosarcoma	4.71506777770733e-05
DB02994	Cacodylic Acid	DOID:2671	Carcinoma, Transitional Cell	4.17482043534242e-05
DB00481	Raloxifene Hydrochloride	DOID:2671	Carcinoma, Transitional Cell	3.850902923868e-05
DB01008	Busulfan	DOID:9538	Multiple Myeloma	3.51156498111169e-05
DB00441	gemcitabine	DOID:2671	Carcinoma, Transitional Cell	3.07159682789646e-05
DB08398	2-amino-1-methyl-6-phenylimidazo(4,5-b)pyridine	DOID:8719	Carcinoma in Situ	2.88648811733114e-05
DB01327	Cefazolin	DOID:2671	Carcinoma, Transitional Cell	2.61010782351551e-05
DB00541	Vincristine	DOID:8632	Sarcoma, Kaposi	2.00411314245849e-05
DB01030	Topotecan	DOID:299	Adenocarcinoma	1.64979450019906e-05
DB00188	Bortezomib	DOID:9538	Multiple Myeloma	7.24651986776931e-06
DB00682	Warfarin	DOID:2671	Carcinoma, Transitional Cell	6.62647508561237e-06
DB00305	Mitomycin	DOID:2671	Carcinoma, Transitional Cell	2.27298715637508e-06
DB00291	Chlorambucil	DOID:2671	Carcinoma, Transitional Cell	5.73532574418834e-08
DB00720	Clodronic Acid	DOID:9538	Multiple Myeloma	-1.85315863857755e-06
DB03733	ethylene dichloride	DOID:3172	Adenoma	-1.62419524086591e-05
DB00290	Bleomycin	DOID:8632	Sarcoma, Kaposi	-1.67696938890918e-05
DB01169	Arsenic Trioxide	DOID:9538	Multiple Myeloma	-2.16798161937828e-05
DB00829	Diazepam	DOID:2671	Carcinoma, Transitional Cell	-2.61073629952494e-05
DB00570	Vinblastine	DOID:2671	Carcinoma, Transitional Cell	-3.8962975253555e-05
DB00928	Azacitidine	DOID:9538	Multiple Myeloma	-4.10635257530115e-05
DB00318	Codeine	DOID:2671	Carcinoma, Transitional Cell	-4.21610665075414e-05
DB00755	Tretinoin	DOID:3247	Rhabdomyosarcoma	-4.26098608176453e-05
DB00262	Carmustine	DOID:3192	Neurilemmoma	-4.33280065451694e-05
DB00290	Bleomycin	DOID:2994	Neoplasms, Germ Cell and Embryonal	-4.44660002260691e-05
DB12418	Saccharin	DOID:2671	Carcinoma, Transitional Cell	-4.48316391343864e-05
DB00136	Calcitriol	DOID:9538	Multiple Myeloma	-5.0156771194361e-05
DB00515	Cisplatin	DOID:687	Hepatoblastoma	-5.48079678604277e-05
DB00851	Dacarbazine	DOID:1967	Leiomyosarcoma	-5.50045604541596e-05
DB00987	Cytarabine	DOID:9538	Multiple Myeloma	-5.5087538878458e-05
DB00515	Cisplatin	DOID:9538	Multiple Myeloma	-5.93580123031193e-05
DB00570	Vinblastine	DOID:3247	Rhabdomyosarcoma	-6.9405191395179e-05
DB00188	Bortezomib	DOID:2671	Carcinoma, Transitional Cell	-7.76655362274628e-05
DB01188	Ciclopirox	DOID:3247	Rhabdomyosarcoma	-8.3525536959568e-05
DB00317	Gefitinib	DOID:2671	Carcinoma, Transitional Cell	-8.85996113740919e-05
DB01174	Phenobarbital	DOID:687	Hepatoblastoma	-9.43776440020319e-05
DB00570	Vinblastine	DOID:8632	Sarcoma, Kaposi	-9.65147366632571e-05
DB00853	Temozolomide	DOID:3069	Astrocytoma	-9.76416521480464e-05
DB11663	2-(1H-indazol-4-yl)-6-(4-methanesulfonylpiperazin-1-ylmethyl)-4-morpholin-4-ylthieno(3,2-d)pyrimidine	DOID:9538	Multiple Myeloma	-0.000104596300611333
DB00201	Caffeine	DOID:2671	Carcinoma, Transitional Cell	-0.000105945085176425
DB00188	Bortezomib	DOID:3247	Rhabdomyosarcoma	-0.000108107753185323
DB00635	Prednisone	DOID:1967	Leiomyosarcoma	-0.000117950219223041
DB00570	Vinblastine	DOID:2994	Neoplasms, Germ Cell and Embryonal	-0.000124211042936008
DB06510	muraglitazar	DOID:2671	Carcinoma, Transitional Cell	-0.000143684598668793
DB00993	Azathioprine	DOID:2671	Carcinoma, Transitional Cell	-0.00014386880970025
DB00515	Cisplatin	DOID:2671	Carcinoma, Transitional Cell	-0.000144270069121662
DB01168	Procarbazine	DOID:4844	Ependymoma	-0.000145799411220643
DB14085	Cadmium	DOID:2671	Carcinoma, Transitional Cell	-0.000147399594241267
DB00531	Cyclophosphamide	DOID:1967	Leiomyosarcoma	-0.000162560127242035
DB01041	Thalidomide	DOID:4844	Ependymoma	-0.00016573609275345
DB00987	Cytarabine	DOID:3247	Rhabdomyosarcoma	-0.000170441811793327
DB00515	Cisplatin	DOID:3247	Rhabdomyosarcoma	-0.000174712285263313
DB01174	Phenobarbital	DOID:2671	Carcinoma, Transitional Cell	-0.000183839745243698
DB00773	Etoposide	DOID:1967	Leiomyosarcoma	-0.00018422584644074
DB01262	Decitabine	DOID:9538	Multiple Myeloma	-0.000185530105146388
DB14574	Cobalt	DOID:3247	Rhabdomyosarcoma	-0.00018578245778484
DB01042	Melphalan	DOID:9538	Multiple Myeloma	-0.000201916521322905
DB09110	Mesna	DOID:2671	Carcinoma, Transitional Cell	-0.000212451988097113
DB00181	Baclofen	DOID:2671	Carcinoma, Transitional Cell	-0.00021516443942577
DB11663	2-(1H-indazol-4-yl)-6-(4-methanesulfonylpiperazin-1-ylmethyl)-4-morpholin-4-ylthieno(3,2-d)pyrimidine	DOID:3247	Rhabdomyosarcoma	-0.000219950573519097
DB00970	Dactinomycin	DOID:1967	Leiomyosarcoma	-0.00022618456209917
DB00515	Cisplatin	DOID:2994	Neoplasms, Germ Cell and Embryonal	-0.000229518136514124
DB03783	Phenacetin	DOID:2671	Carcinoma, Transitional Cell	-0.000231697454117046
DB01181	Ifosfamide	DOID:2671	Carcinoma, Transitional Cell	-0.000239911323732779
DB09110	Mesna	DOID:3247	Rhabdomyosarcoma	-0.000242894204796461
DB00860	Prednisolone	DOID:9538	Multiple Myeloma	-0.000246079548280549
DB00184	Nicotine	DOID:2671	Carcinoma, Transitional Cell	-0.000261148166773091
DB00958	Carboplatin	DOID:1967	Leiomyosarcoma	-0.000263026306014665
DB01181	Ifosfamide	DOID:3247	Rhabdomyosarcoma	-0.000270353540291431
DB04572	Thiotepa	DOID:3070	Glioma	-0.000275232493871881
DB00541	Vincristine	DOID:4844	Ependymoma	-0.000294064203252821
DB00309	Vindesine	DOID:9538	Multiple Myeloma	-0.000299217567669187
DB01262	Decitabine	DOID:3247	Rhabdomyosarcoma	-0.000300884379066398
DB00773	Etoposide	DOID:4440	Seminoma	-0.000314051613805995
DB01181	Ifosfamide	DOID:3192	Neurilemmoma	-0.000314413105111579
DB01042	Melphalan	DOID:3247	Rhabdomyosarcoma	-0.000317270794379883
DB01167	Itraconazole	DOID:9538	Multiple Myeloma	-0.000320553139460118
DB01181	Ifosfamide	DOID:2994	Neoplasms, Germ Cell and Embryonal	-0.000325159391295356
DB00860	Prednisolone	DOID:2671	Carcinoma, Transitional Cell	-0.000330991603943571
DB01593	Zinc	DOID:9538	Multiple Myeloma	-0.000334911816152368
DB00262	Carmustine	DOID:4844	Ependymoma	-0.000340483321591707
DB00541	Vincristine	DOID:1967	Leiomyosarcoma	-0.000342708063193149
DB00641	Simvastatin	DOID:3070	Glioma	-0.000348251992756739
DB00619	Imatinib Mesylate	DOID:3070	Glioma	-0.000348471145316394
DB00945	Aspirin	DOID:1967	Leiomyosarcoma	-0.000360367980689787
DB00309	Vindesine	DOID:2671	Carcinoma, Transitional Cell	-0.000384129624039616
DB01219	Dantrolene	DOID:2671	Carcinoma, Transitional Cell	-0.000396614748982622
DB00428	Streptozocin	DOID:5485	Sarcoma, Synovial	-0.00040553453819487
DB00773	Etoposide	DOID:5485	Sarcoma, Synovial	-0.000411997572116247
DB00853	Temozolomide	DOID:8632	Sarcoma, Kaposi	-0.000443407888975324
DB00531	Cyclophosphamide	DOID:3070	Glioma	-0.000466883567942229
DB14001	alpha-Tocopherol	DOID:3070	Glioma	-0.000470606221447185
DB01030	Topotecan	DOID:9538	Multiple Myeloma	-0.000480152593461465
DB00773	Etoposide	DOID:3070	Glioma	-0.000488549288668656
DB01168	Procarbazine	DOID:3070	Glioma	-0.000498766712567815
DB01041	Thalidomide	DOID:3070	Glioma	-0.000518703393280369
DB07352	Apigenin	DOID:3070	Glioma	-0.000562677727283918
DB00515	Cisplatin	DOID:1967	Leiomyosarcoma	-0.000564571026364542
DB06595	midostaurin	DOID:9119	Leukemia, Myeloid, Acute	-0.000566463063180346
DB00958	Carboplatin	DOID:3070	Glioma	-0.000567349746922192
DB00541	Vincristine	DOID:5485	Sarcoma, Synovial	-0.000570479786827179
DB00126	Ascorbic Acid	DOID:3070	Glioma	-0.00058286837573069
DB02656	2-(4-morpholinyl)-8-phenyl-4H-1-benzopyran-4-one	DOID:3070	Glioma	-0.000592880463445529
DB01234	Dexamethasone	DOID:3070	Glioma	-0.000618652862065257
DB00762	Irinotecan	DOID:3070	Glioma	-0.000623748381316742
DB04690	Camptothecin	DOID:3070	Glioma	-0.000632147005697921
DB09110	Mesna	DOID:1967	Leiomyosarcoma	-0.000632752945522713
DB04216	Quercetin	DOID:3070	Glioma	-0.000639125277899506
DB06755	beta Carotene	DOID:3070	Glioma	-0.00064389834520124
DB00541	Vincristine	DOID:3070	Glioma	-0.000647031503980107
DB01181	Ifosfamide	DOID:1967	Leiomyosarcoma	-0.000660212280695023
DB00780	Phenelzine	DOID:255	Hemangioma	-0.00066523137798781
DB00262	Carmustine	DOID:3070	Glioma	-0.000693450622727028
DB00197	Troglitazone	DOID:3070	Glioma	-0.000698636627907041
DB00328	Indomethacin	DOID:3070	Glioma	-0.000726282440097627
DB11119	Sodium Iodide	DOID:3070	Glioma	-0.000780159473676836
DB00515	Cisplatin	DOID:5485	Sarcoma, Synovial	-0.00079234274941415
DB00188	Bortezomib	DOID:3070	Glioma	-0.0008022899353008
DB00309	Vindesine	DOID:1967	Leiomyosarcoma	-0.000804430581627706
DB00293	raltitrexed	DOID:2645	Mesothelioma	-0.000806678228598305
DB00619	Imatinib Mesylate	DOID:2645	Mesothelioma	-0.000812318861222301
DB00635	Prednisone	DOID:255	Hemangioma	-0.000830749789924874
DB01169	Arsenic Trioxide	DOID:3070	Glioma	-0.000831216270924091
DB03843	Formaldehyde	DOID:1967	Leiomyosarcoma	-0.000836374365150917
DB00136	Calcitriol	DOID:3070	Glioma	-0.000859693225589771
DB00515	Cisplatin	DOID:3070	Glioma	-0.000868894467069843
DB01181	Ifosfamide	DOID:5485	Sarcoma, Synovial	-0.000887984004202071
DB06287	temsirolimus	DOID:2645	Mesothelioma	-0.000888729964897923
DB00336	Nitrofurazone	DOID:4440	Seminoma	-0.000918094104262475
DB00313	Valproic Acid	DOID:255	Hemangioma	-0.000925659812354908
DB12662	naveglitazar	DOID:3355	Fibrosarcoma	-0.000937621703023049
DB00361	Vinorelbine	DOID:2645	Mesothelioma	-0.000938138513236687
DB01206	Lomustine	DOID:3070	Glioma	-0.000939438861394311
DB00530	Erlotinib Hydrochloride	DOID:3070	Glioma	-0.000942247308666162
DB00773	Etoposide	DOID:2645	Mesothelioma	-0.000952397005734525
DB13950	Win 55212-2	DOID:3070	Glioma	-0.000966439611618027
DB00822	Disulfiram	DOID:2645	Mesothelioma	-0.000976085932526856
DB01041	Thalidomide	DOID:2645	Mesothelioma	-0.000982551110268966
DB00642	Pemetrexed	DOID:2645	Mesothelioma	-0.00099259697384816
DB00898	Ethanol	DOID:255	Hemangioma	-0.000993549821889352
DB11616	pirarubicin	DOID:5485	Sarcoma, Synovial	-0.00100389637620277
DB01042	Melphalan	DOID:3070	Glioma	-0.00101145297563083
DB00958	Carboplatin	DOID:2645	Mesothelioma	-0.0010311974634667
DB00399	Zoledronic Acid	DOID:2645	Mesothelioma	-0.0010568374075769
DB00877	Sirolimus	DOID:2645	Mesothelioma	-0.00106699744287737
DB01356	Lithium	DOID:255	Hemangioma	-0.00109690641191974
DB00554	Piroxicam	DOID:2645	Mesothelioma	-0.00110406626882215
DB00853	Temozolomide	DOID:3070	Glioma	-0.00111048052533797
DB00945	Aspirin	DOID:2645	Mesothelioma	-0.00112853913773559
DB11672	Curcumin	DOID:2645	Mesothelioma	-0.0011407653577058
DB01593	Zinc	DOID:3070	Glioma	-0.00114444827069116
DB00441	gemcitabine	DOID:2645	Mesothelioma	-0.0011577561467216
DB00925	Phenoxybenzamine	DOID:1040	Leukemia, Lymphocytic, Chronic, B-Cell	-0.00118096648945385
DB09130	Copper	DOID:2645	Mesothelioma	-0.00118584341970019
DB00959	Methylprednisolone	DOID:1040	Leukemia, Lymphocytic, Chronic, B-Cell	-0.00119877522572293
DB01234	Dexamethasone	DOID:3355	Fibrosarcoma	-0.00124597210062661
DB00993	Azathioprine	DOID:255	Hemangioma	-0.00127696933781241
DB00317	Gefitinib	DOID:2645	Mesothelioma	-0.00127707172623554
DB12072	orantinib	DOID:3070	Glioma	-0.0012958197132072
DB11135	Selenium	DOID:2645	Mesothelioma	-0.00132406372108496
DB00515	Cisplatin	DOID:2645	Mesothelioma	-0.00133274218383689
DB00328	Indomethacin	DOID:3355	Fibrosarcoma	-0.0013536016792643
DB00531	Cyclophosphamide	DOID:1040	Leukemia, Lymphocytic, Chronic, B-Cell	-0.0013576385648213
DB01083	Orlistat	DOID:1040	Leukemia, Lymphocytic, Chronic, B-Cell	-0.00135874719233928
DB08828	HhAntag691	DOID:2513	Carcinoma, Basal Cell	-0.00139019075196104
DB00859	Penicillamine	DOID:2645	Mesothelioma	-0.0014026226607028
DB00822	Disulfiram	DOID:1040	Leukemia, Lymphocytic, Chronic, B-Cell	-0.00140299321190668
DB00530	Erlotinib Hydrochloride	DOID:2645	Mesothelioma	-0.0014060950244903
DB01041	Thalidomide	DOID:1040	Leukemia, Lymphocytic, Chronic, B-Cell	-0.00140945838990054
DB01204	Mitoxantrone	DOID:1040	Leukemia, Lymphocytic, Chronic, B-Cell	-0.00141568765503301
DB00603	Medroxyprogesterone Acetate	DOID:1040	Leukemia, Lymphocytic, Chronic, B-Cell	-0.00141911079077973
DB00398	Sorafenib	DOID:2645	Mesothelioma	-0.00142394022153403
DB15588	ursolic acid	DOID:139	Papilloma	-0.00142464653283737
DB00252	Phenytoin	DOID:1040	Leukemia, Lymphocytic, Chronic, B-Cell	-0.00143025431007732
DB00564	Carbamazepine	DOID:1040	Leukemia, Lymphocytic, Chronic, B-Cell	-0.00143986530404545
DB01169	Arsenic Trioxide	DOID:3355	Fibrosarcoma	-0.00145853550902359
DB00860	Prednisolone	DOID:255	Hemangioma	-0.00146409213256819
DB00877	Sirolimus	DOID:1040	Leukemia, Lymphocytic, Chronic, B-Cell	-0.00149390472227302
DB00515	Cisplatin	DOID:3355	Fibrosarcoma	-0.00149621370573733
DB00242	Cladribine	DOID:1040	Leukemia, Lymphocytic, Chronic, B-Cell	-0.00151809104137843
DB03496	alvocidib	DOID:1040	Leukemia, Lymphocytic, Chronic, B-Cell	-0.00152671761770868
DB11616	pirarubicin	DOID:2645	Mesothelioma	-0.00154429581002998
DB01390	Sodium Bicarbonate	DOID:139	Papilloma	-0.00157177125649605
DB04365	Arecoline	DOID:2513	Carcinoma, Basal Cell	-0.0015768435066001
DB01393	Bezafibrate	DOID:1040	Leukemia, Lymphocytic, Chronic, B-Cell	-0.0015809314082673
DB01115	Nifedipine	DOID:127	Choroid Neoplasms	-0.00160973201246196
DB00501	Cimetidine	DOID:349	Carcinoma, Signet Ring Cell	-0.00161194496599221
DB00291	Chlorambucil	DOID:1040	Leukemia, Lymphocytic, Chronic, B-Cell	-0.00161532204132356
DB00795	Sulfasalazine	DOID:139	Papilloma	-0.00163194727918754
DB05076	Fenretinide	DOID:2645	Mesothelioma	-0.00167168016554687
DB06824	Trientine	DOID:2645	Mesothelioma	-0.00167450874342726
DB00945	Aspirin	DOID:349	Carcinoma, Signet Ring Cell	-0.00167665016387687
DB01169	Arsenic Trioxide	DOID:1040	Leukemia, Lymphocytic, Chronic, B-Cell	-0.00172197126773888
DB00531	Cyclophosphamide	DOID:139	Papilloma	-0.00174636341514484
DB00925	Phenoxybenzamine	DOID:127	Choroid Neoplasms	-0.00175388211266737
DB00987	Cytarabine	DOID:1040	Leukemia, Lymphocytic, Chronic, B-Cell	-0.00175537898989876
DB04743	nimesulide	DOID:139	Papilloma	-0.0018002120187366
DB00993	Azathioprine	DOID:2513	Carcinoma, Basal Cell	-0.00180798244085357
DB06774	Capsaicin	DOID:139	Papilloma	-0.00183009435193238
DB00681	Amphotericin B	DOID:3068	Glioblastoma	-0.00185016370340466
DB00126	Ascorbic Acid	DOID:139	Papilloma	-0.00186234822325649
DB11091	Hydrogen Peroxide	DOID:139	Papilloma	-0.00188211949162776
DB12298	5-hydroxymethylfurfural	DOID:139	Papilloma	-0.00188297021455664
DB01701	propylene dichloride	DOID:4928	Cholangiocarcinoma	-0.00190900722189126
DB04365	Arecoline	DOID:139	Papilloma	-0.00191683412147948
DB00328	Indomethacin	DOID:350	Dermatofibrosarcoma	-0.00192828882275765
DB01483	Barbital	DOID:139	Papilloma	-0.00195275751612876
DB02994	Cacodylic Acid	DOID:139	Papilloma	-0.00196235604059981
DB01219	Dantrolene	DOID:1040	Leukemia, Lymphocytic, Chronic, B-Cell	-0.00201199414386605
DB12418	Saccharin	DOID:139	Papilloma	-0.00204893588464362
DB09096	Benzoyl Peroxide	DOID:139	Papilloma	-0.00205833024049896
DB00636	Clofibrate	DOID:3507	Dermatofibrosarcoma	-0.00206671802207496
DB00277	Theophylline	DOID:1040	Leukemia, Lymphocytic, Chronic, B-Cell	-0.00207699327330536
DB00396	Progesterone	DOID:127	Choroid Neoplasms	-0.00209638114449973
DB11672	Curcumin	DOID:127	Choroid Neoplasms	-0.00214058826000297
DB06510	muraglitazar	DOID:139	Papilloma	-0.00214778884407547
DB00481	Raloxifene Hydrochloride	DOID:127	Choroid Neoplasms	-0.00214978598898353
DB01041	Thalidomide	DOID:4928	Cholangiocarcinoma	-0.00215591903100993
DB00996	Gabapentin	DOID:127	Choroid Neoplasms	-0.00221201496408788
DB01065	Melatonin	DOID:4928	Cholangiocarcinoma	-0.00222453425136494
DB08809	Dichloroacetic Acid	DOID:139	Papilloma	-0.00222521058241291
DB00531	Cyclophosphamide	DOID:3071	Gliosarcoma	-0.00222558663075612
DB01592	Iron	DOID:139	Papilloma	-0.00222645285367435
DB00636	Clofibrate	DOID:127	Choroid Neoplasms	-0.00227312972240546
DB10345	Dust	DOID:139	Papilloma	-0.00230356581912101
DB03419	Uracil	DOID:139	Papilloma	-0.00230653406622092
DB00262	Carmustine	DOID:4928	Cholangiocarcinoma	-0.00233066625929763
DB00812	Phenylbutazone	DOID:139	Papilloma	-0.00235092043058752
DB01132	Pioglitazone	DOID:139	Papilloma	-0.00238346539927942
DB04690	Camptothecin	DOID:3071	Gliosarcoma	-0.00239085006928611
DB00262	Carmustine	DOID:3071	Gliosarcoma	-0.00245215368662761
DB01174	Phenobarbital	DOID:4928	Cholangiocarcinoma	-0.00254567977947143
DB03843	Formaldehyde	DOID:127	Choroid Neoplasms	-0.0026043684256204
DB00853	Temozolomide	DOID:3071	Gliosarcoma	-0.00286918358858543
DB06595	midostaurin	DOID:349	Carcinoma, Signet Ring Cell	-0.00489198103737996
DB08901	ponatinib	DOID:9119	Leukemia, Myeloid, Acute	-0.0049881273812282
DB00281	Lidocaine	DOID:0060060	Lymphoma, Non-Hodgkin	-0.00504210707419326
DB08901	ponatinib	DOID:8552	Leukemia, Myelogenous, Chronic, BCR-ABL Positive	-0.00509857350695826
DB06536	tesaglitazar	DOID:255	Hemangioma	-0.00560906922458907
DB06536	tesaglitazar	DOID:3355	Fibrosarcoma	-0.00582791233358036
DB00727	Nitroglycerin	DOID:4928	Cholangiocarcinoma	-0.00693502331792887
DB09053	PCI 32765	DOID:1037	Leukemia, Lymphoid	-0.011175140428679
DB06757	Manganese	DOID:3068	Glioblastoma	-0.0134701584416063
DB01708	Dehydroepiandrosterone	DOID:11612	Polycystic Ovary Syndrome	-0.013637359636042
DB01708	Dehydroepiandrosterone	DOID:299	Adenocarcinoma	-0.0138306674510615
DB06174	Noscapine	DOID:715	Leukemia, T-Cell	-0.0152021389786592
DB09053	PCI 32765	DOID:1040	Leukemia, Lymphocytic, Chronic, B-Cell	-0.0154254668760742
DB06448	lonafarnib	DOID:9538	Multiple Myeloma	-0.0166324968243468
DB06174	Noscapine	DOID:3070	Glioma	-0.0167461796265847
DB00724	Imiquimod	DOID:8632	Sarcoma, Kaposi	-0.0208427787754319
DB00724	Imiquimod	DOID:255	Hemangioma	-0.0219183275404263
DB00724	Imiquimod	DOID:2513	Carcinoma, Basal Cell	-0.0224493406437314
DB01017	Minocycline	DOID:3070	Glioma	-0.022590035267907
DB12874	quizartinib	DOID:9119	Leukemia, Myeloid, Acute	-0.0228413794187806
DB01017	Minocycline	DOID:139	Papilloma	-0.0238695151150073
DB13811	oblimersen	DOID:707	Lymphoma, B-Cell	-0.0242388926860797
DB13811	oblimersen	DOID:9538	Multiple Myeloma	-0.0245988378848592
DB06809	plerixafor octahydrochloride	DOID:3068	Glioblastoma	-0.0256210150519212
DB13811	oblimersen	DOID:1040	Leukemia, Lymphocytic, Chronic, B-Cell	-0.0262991293360621
DB00446	Chloramphenicol	DOID:9119	Leukemia, Myeloid, Acute	-0.026697868932709
DB08882	Linagliptin	DOID:5119	Ovarian Cysts	-0.0276806805684214
DB00583	Carnitine	DOID:0060060	Lymphoma, Non-Hodgkin	-0.0277386288973635
DB00590	Doxazosin	DOID:127	Choroid Neoplasms	-0.0291406932087839
DB00741	Hydrocortisone	DOID:8584	Burkitt Lymphoma	-0.0294819162562593
DB11919	O(6)-benzylguanine	DOID:3070	Glioma	-0.0296168438502898
DB00741	Hydrocortisone	DOID:3247	Rhabdomyosarcoma	-0.0304670483463035
DB00909	Zonisamide	DOID:9538	Multiple Myeloma	-0.0313105461348853
DB01759	kojic acid	DOID:3172	Adenoma	-0.0317333104476348
DB00741	Hydrocortisone	DOID:1040	Leukemia, Lymphocytic, Chronic, B-Cell	-0.032051985524436
DB09054	idelalisib	DOID:1037	Leukemia, Lymphoid	-0.0328664079166804
DB09054	idelalisib	DOID:0060058	Lymphoma	-0.0336365068019399
DB00477	Chlorpromazine	DOID:3070	Glioma	-0.0341152847889247
DB06641	perifosine	DOID:3068	Glioblastoma	-0.0343783302415867
DB06444	HU 211	DOID:3070	Glioma	-0.0347437618469425
DB12948	3,4-dihydroxybenzohydroxamic acid	DOID:0050902	Medulloblastoma	-0.0364884416169012
DB00338	Omeprazole	DOID:9206	Barrett Esophagus	-0.0372558030394849
DB11648	afuresertib	DOID:8543	Hodgkin Disease	-0.0377275087298792
DB11648	afuresertib	DOID:0060060	Lymphoma, Non-Hodgkin	-0.0385414169035379
DB12948	3,4-dihydroxybenzohydroxamic acid	DOID:3070	Glioma	-0.0390791521101914
DB11648	afuresertib	DOID:9538	Multiple Myeloma	-0.0395081479690847
DB12948	3,4-dihydroxybenzohydroxamic acid	DOID:3071	Gliosarcoma	-0.0408378551731205
DB01136	Carvedilol	DOID:3070	Glioma	-0.0417751716352927
DB04942	tamibarotene	DOID:9538	Multiple Myeloma	-0.0433662285236651
DB04106	fotemustine	DOID:3068	Glioblastoma	-0.0449324722262075
DB04106	fotemustine	DOID:3070	Glioma	-0.0465775073846032
DB11617	Aclarubicin	DOID:9119	Leukemia, Myeloid, Acute	-0.0470941899671139
DB00134	Methionine	DOID:3070	Glioma	-0.049218151903398
DB00137	Lutein	DOID:11612	Polycystic Ovary Syndrome	-0.0516155980828994
DB04944	acadesine	DOID:1040	Leukemia, Lymphocytic, Chronic, B-Cell	-0.0524356679846487
DB08868	Fingolimod Hydrochloride	DOID:8552	Leukemia, Myelogenous, Chronic, BCR-ABL Positive	-0.0527160309800506
DB05258	Interferon-alpha	DOID:8552	Leukemia, Myelogenous, Chronic, BCR-ABL Positive	-0.0545078087127351
DB01162	Terazosin	DOID:2671	Carcinoma, Transitional Cell	-0.0564993738609565
DB06179	darinaparsin	DOID:8543	Hodgkin Disease	-0.0575484244231185
DB01080	Vigabatrin	DOID:13515	Tuberous Sclerosis	-0.0576847686239904
DB06179	darinaparsin	DOID:9538	Multiple Myeloma	-0.0593290636614772
DB00594	Amiloride	DOID:2671	Carcinoma, Transitional Cell	-0.0617883949116781
DB00815	Sodium Dodecyl Sulfate	DOID:299	Adenocarcinoma	-0.0649931146338865
DB13911	Eosine I Bluish	DOID:715	Leukemia, T-Cell	-0.0652369620344083
DB14066	tetrandrine	DOID:9119	Leukemia, Myeloid, Acute	-0.0682571960206541
DB04868	4-methyl-N-(3-(4-methylimidazol-1-yl)-5-(trifluoromethyl)phenyl)-3-((4-pyridin-3-ylpyrimidin-2-yl)amino)benzamide	DOID:8552	Leukemia, Myelogenous, Chronic, BCR-ABL Positive	-0.0732966850329574
DB01099	Flucytosine	DOID:3068	Glioblastoma	-0.0774811161865626
DB00480	Lenalidomide	DOID:0060060	Lymphoma, Non-Hodgkin	-0.0776920766749268
DB01357	Mestranol	DOID:3172	Adenoma	-0.0777486097118032
DB00480	Lenalidomide	DOID:707	Lymphoma, B-Cell	-0.0782988625416822
DB00480	Lenalidomide	DOID:9538	Multiple Myeloma	-0.0786588077404969
DB06412	Oxymetholone	DOID:9119	Leukemia, Myeloid, Acute	-0.0842588928356778
DB06412	Oxymetholone	DOID:9538	Multiple Myeloma	-0.0867629156123256
DB14322	Coconut Oil	DOID:3172	Adenoma	-0.0880807029329014
DB00863	Ranitidine	DOID:9206	Barrett Esophagus	-0.0884278094423324
DB00627	Niacin	DOID:9119	Leukemia, Myeloid, Acute	-0.0892027561003662
DB00014	Goserelin	DOID:127	Choroid Neoplasms	-0.0896196762820094
DB15304	Carrageenan	DOID:3355	Fibrosarcoma	-0.0991884432668686
DB06810	Plicamycin	DOID:3247	Rhabdomyosarcoma	-0.101476043313916
DB08889	carfilzomib	DOID:9538	Multiple Myeloma	-0.101548497855183
DB01394	Colchicine	DOID:9538	Multiple Myeloma	-0.102330835728222
DB01095	Fluvastatin	DOID:9538	Multiple Myeloma	-0.103434265655154
DB05260	gallium nitrate	DOID:0060060	Lymphoma, Non-Hodgkin	-0.112427829864501
DB11467	Thiostrepton	DOID:9538	Multiple Myeloma	-0.113813044381602
DB03057	Malondialdehyde	DOID:8552	Leukemia, Myelogenous, Chronic, BCR-ABL Positive	-0.11955601280938
DB03057	Malondialdehyde	DOID:11612	Polycystic Ovary Syndrome	-0.121259631106274
DB04655	metoprine	DOID:8691	Mycosis Fungoides	-0.144814248461166
DB04655	metoprine	DOID:299	Adenocarcinoma	-0.147642057357711
DB06769	Bendamustine Hydrochloride	DOID:1037	Leukemia, Lymphoid	-0.155722556568967
DB06769	Bendamustine Hydrochloride	DOID:1040	Leukemia, Lymphocytic, Chronic, B-Cell	-0.159972883016056
