# Supplementary material for: DDCM: A Computational Strategy for Drug Repositioning Based on Support-Vector Regression Algorithm
Source: Int J Mol Sci. 2024 May 12;25(10):5267. doi: 10.3390/ijms25105267 (PMC11121335; doi:10.3390/ijms25105267)
Supplement: Supplementary file 1 [file ijms-25-05267-s001.zip › File S4/1_c04.588_CorScore/uveal melanoma_score.csv]

DrugBankID	DrugName	DOID	DiseaseName	score
-0.000223982390852115	0.000250971823235549
DB04868	4-methyl-N-(3-(4-methylimidazol-1-yl)-5-(trifluoromethyl)phenyl)-3-((4-pyridin-3-ylpyrimidin-2-yl)amino)benzamide	DOID:8552	Leukemia, Myelogenous, Chronic, BCR-ABL Positive	0.0347392233980495
DB08882	Linagliptin	DOID:5119	Ovarian Cysts	0.0255559374939501
DB09350	Piperonyl Butoxide	DOID:3172	Adenoma	0.0238504049489735
DB08901	ponatinib	DOID:8552	Leukemia, Myelogenous, Chronic, BCR-ABL Positive	0.0218212770523861
DB08901	ponatinib	DOID:9119	Leukemia, Myeloid, Acute	0.0217902687417255
DB00753	Isoflurane	DOID:3172	Adenoma	0.0215294335172501
DB05260	gallium nitrate	DOID:0060060	Lymphoma, Non-Hodgkin	0.0213251029893587
DB04942	tamibarotene	DOID:9538	Multiple Myeloma	0.0153032215092932
DB00134	Methionine	DOID:3070	Glioma	0.0150808915827793
DB00724	Imiquimod	DOID:2513	Carcinoma, Basal Cell	0.0148632984812981
DB00724	Imiquimod	DOID:255	Hemangioma	0.0148505887102913
DB00724	Imiquimod	DOID:8632	Sarcoma, Kaposi	0.0147730630168333
DB00435	Nitric Oxide	DOID:0060058	Lymphoma	0.0142548507694038
DB00435	Nitric Oxide	DOID:299	Adenocarcinoma	0.0141334333141594
DB01254	Dasatinib	DOID:8552	Leukemia, Myelogenous, Chronic, BCR-ABL Positive	0.0138664958442328
DB11617	Aclarubicin	DOID:9119	Leukemia, Myeloid, Acute	0.0130647604579073
DB01080	Vigabatrin	DOID:13515	Tuberous Sclerosis	0.0120015306235468
DB13964	Peanut Oil	DOID:3172	Adenoma	0.0115053874904201
DB06179	darinaparsin	DOID:8543	Hodgkin Disease	0.0105268109242658
DB01017	Minocycline	DOID:3070	Glioma	0.0104831357397191
DB01017	Minocycline	DOID:139	Papilloma	0.0104575035122654
DB01100	Pimozide	DOID:299	Adenocarcinoma	0.0104387215273682
DB06179	darinaparsin	DOID:9538	Multiple Myeloma	0.0103736370383233
DB06174	Noscapine	DOID:715	Leukemia, T-Cell	0.00953003916501666
DB06174	Noscapine	DOID:3070	Glioma	0.00948821772526844
DB00338	Omeprazole	DOID:9206	Barrett Esophagus	0.0091941988548768
DB00050	cetrorelix	DOID:9538	Multiple Myeloma	0.00867473488879037
DB00422	Methylphenidate	DOID:687	Hepatoblastoma	0.00847050208352813
DB00470	Dronabinol	DOID:3070	Glioma	0.00615067294273026
DB01700	AICA ribonucleotide	DOID:3068	Glioblastoma	0.00607140804628915
DB11752	bryostatin 1	DOID:0060060	Lymphoma, Non-Hodgkin	0.00597076523301415
DB11752	bryostatin 1	DOID:1040	Leukemia, Lymphocytic, Chronic, B-Cell	0.00574790026203213
DB01177	Idarubicin	DOID:0060058	Lymphoma	0.00549241628200977
DB01177	Idarubicin	DOID:9119	Leukemia, Myeloid, Acute	0.00547179622404535
DB01177	Idarubicin	DOID:0060060	Lymphoma, Non-Hodgkin	0.00542359057553211
DB00137	Lutein	DOID:11612	Polycystic Ovary Syndrome	0.00540986605639584
DB01177	Idarubicin	DOID:9538	Multiple Myeloma	0.0053299599033977
DB12802	picropodophyllin	DOID:9538	Multiple Myeloma	0.00507537047867985
DB06448	lonafarnib	DOID:9538	Multiple Myeloma	0.00492404062691602
DB04571	Trioxsalen	DOID:8691	Mycosis Fungoides	0.00476690536618726
DB01698	Rutin	DOID:9538	Multiple Myeloma	0.00465065473637414
DB14322	Coconut Oil	DOID:3172	Adenoma	0.00451312515725593
DB06536	tesaglitazar	DOID:255	Hemangioma	0.00415269326662889
DB06536	tesaglitazar	DOID:3355	Fibrosarcoma	0.00413703901142306
DB01211	Clarithromycin	DOID:9538	Multiple Myeloma	0.00395551758770935
DB06176	romidepsin	DOID:0060061	Lymphoma, T-Cell, Cutaneous	0.00392399901300184
DB09053	PCI 32765	DOID:1037	Leukemia, Lymphoid	0.00374682293944222
DB09053	PCI 32765	DOID:1040	Leukemia, Lymphocytic, Chronic, B-Cell	0.00368107783778301
DB01759	kojic acid	DOID:3172	Adenoma	0.00355073930819794
DB13911	Eosine I Bluish	DOID:715	Leukemia, T-Cell	0.0035488953782887
DB06769	Bendamustine Hydrochloride	DOID:1037	Leukemia, Lymphoid	0.00354753155326967
DB06176	romidepsin	DOID:2671	Carcinoma, Transitional Cell	0.00348845425219736
DB06769	Bendamustine Hydrochloride	DOID:1040	Leukemia, Lymphocytic, Chronic, B-Cell	0.00348178645188812
DB12874	quizartinib	DOID:9119	Leukemia, Myeloid, Acute	0.00311102839857614
DB00884	Risedronic Acid	DOID:2645	Mesothelioma	0.00291102827384596
DB13014	hypericin	DOID:3068	Glioblastoma	0.00281096139154777
DB13811	oblimersen	DOID:707	Lymphoma, B-Cell	0.00265765805447556
DB13811	oblimersen	DOID:9538	Multiple Myeloma	0.00261918594937582
DB04258	seocalcitol	DOID:3070	Glioma	0.00260149413085644
DB13811	oblimersen	DOID:1040	Leukemia, Lymphocytic, Chronic, B-Cell	0.00248995165061499
DB06641	perifosine	DOID:3068	Glioblastoma	0.0022137404246285
DB00421	Spironolactone	DOID:11612	Polycystic Ovary Syndrome	0.00213100454997004
DB00594	Amiloride	DOID:2671	Carcinoma, Transitional Cell	0.00211407465557471
DB00590	Doxazosin	DOID:127	Choroid Neoplasms	0.00187764382215026
DB09199	netoglitazone	DOID:9538	Multiple Myeloma	0.00154696395476351
DB00815	Sodium Dodecyl Sulfate	DOID:299	Adenocarcinoma	0.00135566061413814
DB00681	Amphotericin B	DOID:3068	Glioblastoma	0.00122764299049203
DB01033	Mercaptopurine	DOID:9119	Leukemia, Myeloid, Acute	0.000966254416076652
DB00943	Zalcitabine	DOID:0060058	Lymphoma	0.000933839840276098
DB01394	Colchicine	DOID:9538	Multiple Myeloma	0.000914318915569014
DB00281	Lidocaine	DOID:0060060	Lymphoma, Non-Hodgkin	0.000880812031702378
DB01073	fludarabine	DOID:9119	Leukemia, Myeloid, Acute	0.00087381401753981
DB00717	Norethindrone	DOID:3172	Adenoma	0.000865868976587643
DB11616	pirarubicin	DOID:9119	Leukemia, Myeloid, Acute	0.000774645842733655
DB01168	Procarbazine	DOID:0060058	Lymphoma	0.000772966348059879
DB01168	Procarbazine	DOID:8543	Hodgkin Disease	0.000763683855294742
DB01033	Mercaptopurine	DOID:1037	Leukemia, Lymphoid	0.00076092889796215
DB01099	Flucytosine	DOID:3068	Glioblastoma	0.000751508686547768
DB01168	Procarbazine	DOID:0050902	Medulloblastoma	0.000750535797940061
DB04824	Phenolphthalein	DOID:0060058	Lymphoma	0.000720642914618493
DB11616	pirarubicin	DOID:2645	Mesothelioma	0.000708187312816629
DB01168	Procarbazine	DOID:0060060	Lymphoma, Non-Hodgkin	0.000704140641552418
DB06728	aniline	DOID:4235	Sarcoma	0.000677295320049016
DB01073	fludarabine	DOID:1037	Leukemia, Lymphoid	0.000668488499551152
DB01168	Procarbazine	DOID:299	Adenocarcinoma	0.000651548892600291
DB01168	Procarbazine	DOID:707	Lymphoma, B-Cell	0.000648982074435707
DB05258	Interferon-alpha	DOID:8552	Leukemia, Myelogenous, Chronic, BCR-ABL Positive	0.000646740124674201
DB01168	Procarbazine	DOID:3069	Astrocytoma	0.000645536692843889
DB01168	Procarbazine	DOID:4844	Ependymoma	0.000640773699552399
DB00282	Pamidronate	DOID:4305	Giant Cell Tumor of Bone	0.000629054633769784
DB00313	Valproic Acid	DOID:9119	Leukemia, Myeloid, Acute	0.000618281917972648
DB01168	Procarbazine	DOID:9538	Multiple Myeloma	0.000610509969361957
DB01073	fludarabine	DOID:1040	Leukemia, Lymphocytic, Chronic, B-Cell	0.000602743398165385
DB00282	Pamidronate	DOID:9538	Multiple Myeloma	0.000602686698753845
DB01030	Topotecan	DOID:3068	Glioblastoma	0.000593999680073433
DB00780	Phenelzine	DOID:3172	Adenoma	0.000592218987527704
DB00480	Lenalidomide	DOID:0060060	Lymphoma, Non-Hodgkin	0.000590248361523667
DB00313	Valproic Acid	DOID:3068	Glioblastoma	0.000589769273166778
DB06510	muraglitazar	DOID:3382	Liposarcoma	0.000588075579343421
DB00197	Troglitazone	DOID:3382	Liposarcoma	0.000583781329263434
DB00755	Tretinoin	DOID:9206	Barrett Esophagus	0.000575316084557055
DB01030	Topotecan	DOID:0060060	Lymphoma, Non-Hodgkin	0.000574306675961457
DB01094	hesperetin	DOID:299	Adenocarcinoma	0.000568416559649627
DB00877	Sirolimus	DOID:13515	Tuberous Sclerosis	0.000568071888124751
DB00996	Gabapentin	DOID:127	Choroid Neoplasms	0.000562592021965031
DB00755	Tretinoin	DOID:8552	Leukemia, Myelogenous, Chronic, BCR-ABL Positive	0.000559156218552979
DB01168	Procarbazine	DOID:3181	Oligodendroglioma	0.000551907655708769
DB00987	Cytarabine	DOID:8552	Leukemia, Myelogenous, Chronic, BCR-ABL Positive	0.000542534182842717
DB00398	Sorafenib	DOID:3382	Liposarcoma	0.000538736272041158
DB00675	Tamoxifen	DOID:1192	Nerve Sheath Neoplasms	0.000538670693951145
DB00480	Lenalidomide	DOID:707	Lymphoma, B-Cell	0.00053508979464257
DB00619	Imatinib Mesylate	DOID:9253	Gastrointestinal Stromal Tumors	0.000534969317824548
DB01168	Procarbazine	DOID:2671	Carcinoma, Transitional Cell	0.000534615361441535
DB00987	Cytarabine	DOID:0060058	Lymphoma	0.000532145930169585
DB00619	Imatinib Mesylate	DOID:8552	Leukemia, Myelogenous, Chronic, BCR-ABL Positive	0.000531922983319756
DB00755	Tretinoin	DOID:9119	Leukemia, Myeloid, Acute	0.000528147908125283
DB00755	Tretinoin	DOID:0050902	Medulloblastoma	0.000526337415866031
DB00987	Cytarabine	DOID:8543	Hodgkin Disease	0.000522863437714967
DB01030	Topotecan	DOID:299	Adenocarcinoma	0.000521714927221507
DB00996	Gabapentin	DOID:299	Adenocarcinoma	0.000520978365090331
DB00197	Troglitazone	DOID:9119	Leukemia, Myeloid, Acute	0.000518563417426295
DB00143	Glutathione	DOID:11612	Polycystic Ovary Syndrome	0.000517931891916436
DB00313	Valproic Acid	DOID:299	Adenocarcinoma	0.000517484520249349
DB00104	Octreotide	DOID:169	Neuroendocrine Tumors	0.00051606799255207
DB01406	Danazol	DOID:127	Choroid Neoplasms	0.00051372003303015
DB00987	Cytarabine	DOID:9119	Leukemia, Myeloid, Acute	0.000511525872373166
DB00859	Penicillamine	DOID:2645	Mesothelioma	0.0005097936421481
DB00563	Methotrexate	DOID:0060061	Lymphoma, T-Cell, Cutaneous	0.00050971647406748
DB00987	Cytarabine	DOID:0050902	Medulloblastoma	0.000509715380027857
DB00398	Sorafenib	DOID:9253	Gastrointestinal Stromal Tumors	0.000507573004961216
DB00398	Sorafenib	DOID:8552	Leukemia, Myelogenous, Chronic, BCR-ABL Positive	0.000504526670487067
DB00890	Dienestrol	DOID:299	Adenocarcinoma	0.000503184892734904
DB01168	Procarbazine	DOID:3070	Glioma	0.000502933377731805
DB01168	Procarbazine	DOID:5241	Hemangioblastoma	0.000502584207466706
DB00755	Tretinoin	DOID:3068	Glioblastoma	0.000499635263484711
DB02709	Resveratrol	DOID:8541	Sezary Syndrome	0.000498124481560704
DB00688	Mycophenolic Acid	DOID:0060058	Lymphoma	0.000497767117889882
DB00480	Lenalidomide	DOID:9538	Multiple Myeloma	0.000496617689645588
DB00227	Lovastatin	DOID:0060058	Lymphoma	0.00049564599073252
DB01645	Genistein	DOID:3068	Glioblastoma	0.00049421222450189
DB00158	Folic Acid	DOID:11612	Polycystic Ovary Syndrome	0.000490696521547158
DB00959	Methylprednisolone	DOID:0060058	Lymphoma	0.000490559942361225
DB00428	Streptozocin	DOID:8543	Hodgkin Disease	0.00048847989760948
DB00780	Phenelzine	DOID:255	Hemangioma	0.000486305878408838
DB00313	Valproic Acid	DOID:11612	Polycystic Ovary Syndrome	0.000486253233798396
DB01268	Sunitinib	DOID:169	Neuroendocrine Tumors	0.000486210067542452
DB01115	Nifedipine	DOID:3068	Glioblastoma	0.000482959353719094
DB00959	Methylprednisolone	DOID:8543	Hodgkin Disease	0.000481277449730373
DB01030	Topotecan	DOID:9538	Multiple Myeloma	0.000480676004087251
DB00773	Etoposide	DOID:0060058	Lymphoma	0.000478578724968849
DB04216	Quercetin	DOID:3068	Glioblastoma	0.00047677581425732
DB00158	Folic Acid	DOID:3172	Adenoma	0.000474841674187911
DB00996	Gabapentin	DOID:3172	Adenoma	0.000473892231104955
DB00398	Sorafenib	DOID:9119	Leukemia, Myeloid, Acute	0.0004735183599976
DB00398	Sorafenib	DOID:0050902	Medulloblastoma	0.000471707867870104
DB00441	gemcitabine	DOID:8543	Hodgkin Disease	0.000470418616366493
DB00773	Etoposide	DOID:8543	Hodgkin Disease	0.000469296231964296
DB00313	Valproic Acid	DOID:3247	Rhabdomyosarcoma	0.000468201244250559
DB00762	Irinotecan	DOID:9119	Leukemia, Myeloid, Acute	0.000464709031593603
DB00255	Diethylstilbestrol	DOID:0060058	Lymphoma	0.000463827001579327
DB01645	Genistein	DOID:127	Choroid Neoplasms	0.000463541128628155
DB00987	Cytarabine	DOID:0060060	Lymphoma, Non-Hodgkin	0.000463320223892859
DB00860	Prednisolone	DOID:8552	Leukemia, Myelogenous, Chronic, BCR-ABL Positive	0.000459666730431164
DB01174	Phenobarbital	DOID:4928	Cholangiocarcinoma	0.000458758235141611
DB00773	Etoposide	DOID:9119	Leukemia, Myeloid, Acute	0.000457958666852921
DB00877	Sirolimus	DOID:2645	Mesothelioma	0.000457910495571791
DB00541	Vincristine	DOID:8691	Mycosis Fungoides	0.000457040550780434
DB05109	Trabectedin	DOID:4235	Sarcoma	0.000456816341332114
DB00444	Teniposide	DOID:8543	Hodgkin Disease	0.000456571440081516
DB00773	Etoposide	DOID:0050902	Medulloblastoma	0.000456148174752515
DB02169	Okadaic Acid	DOID:3068	Glioblastoma	0.000453717566289931
DB00675	Tamoxifen	DOID:4359	Melanoma, Amelanotic	0.000453660425525283
DB01115	Nifedipine	DOID:127	Choroid Neoplasms	0.000452288258101653
DB04815	Clioquinol	DOID:9119	Leukemia, Myeloid, Acute	0.000446591677849419
DB01030	Topotecan	DOID:769	Neuroblastoma	0.000445294269543685
DB04066	trans-3-(4'-hydroxyphenyl)-2-propenoic acid	DOID:299	Adenocarcinoma	0.000440371669161645
DB00860	Prednisolone	DOID:8543	Hodgkin Disease	0.000439995985244697
DB00694	Daunorubicin	DOID:9119	Leukemia, Myeloid, Acute	0.000438605920910183
DB00762	Irinotecan	DOID:3068	Glioblastoma	0.000436196387200806
DB00619	Imatinib Mesylate	DOID:2645	Mesothelioma	0.000434456142911328
DB01234	Dexamethasone	DOID:8552	Leukemia, Myelogenous, Chronic, BCR-ABL Positive	0.00043433069402226
DB00331	Metformin	DOID:11612	Polycystic Ovary Syndrome	0.0004343046547459
DB00987	Cytarabine	DOID:8584	Burkitt Lymphoma	0.0004330217372688
DB02546	Vorinostat	DOID:0060061	Lymphoma, T-Cell, Cutaneous	0.000428980761287813
DB00860	Prednisolone	DOID:9119	Leukemia, Myeloid, Acute	0.000428658420130047
DB01181	Ifosfamide	DOID:0060058	Lymphoma	0.000428219006704596
DB01406	Danazol	DOID:3172	Adenoma	0.000425020242256137
DB01234	Dexamethasone	DOID:0060058	Lymphoma	0.000423942441820542
DB00307	Bexarotene	DOID:0060061	Lymphoma, T-Cell, Cutaneous	0.000422773977573891
DB01645	Genistein	DOID:299	Adenocarcinoma	0.000421927471660317
DB00959	Methylprednisolone	DOID:0060060	Lymphoma, Non-Hodgkin	0.00042173423578349
DB06824	Trientine	DOID:2645	Mesothelioma	0.000420591715631281
DB01181	Ifosfamide	DOID:8543	Hodgkin Disease	0.000418936513752931
DB06825	Triptorelin Pamoate	DOID:127	Choroid Neoplasms	0.000418624276666894
DB00675	Tamoxifen	DOID:127	Choroid Neoplasms	0.000417740112212607
DB00444	Teniposide	DOID:3068	Glioblastoma	0.000416721230252756
DB01041	Thalidomide	DOID:0060058	Lymphoma	0.000416238013474492
DB01262	Decitabine	DOID:8552	Leukemia, Myelogenous, Chronic, BCR-ABL Positive	0.000415778006121532
DB11672	Curcumin	DOID:0060058	Lymphoma	0.000411806153026058
DB00441	gemcitabine	DOID:0060060	Lymphoma, Non-Hodgkin	0.000410875402446838
DB00773	Etoposide	DOID:0060060	Lymphoma, Non-Hodgkin	0.000409753018428334
DB01174	Phenobarbital	DOID:299	Adenocarcinoma	0.000408675398339921
DB00987	Cytarabine	DOID:707	Lymphoma, B-Cell	0.000408161656726323
DB01181	Ifosfamide	DOID:9119	Leukemia, Myeloid, Acute	0.000407598948500711
DB00398	Sorafenib	DOID:2645	Mesothelioma	0.000407059830105951
DB11616	pirarubicin	DOID:5485	Sarcoma, Synovial	0.000406156890733745
DB01262	Decitabine	DOID:0060058	Lymphoma	0.000405389753730924
DB01234	Dexamethasone	DOID:9119	Leukemia, Myeloid, Acute	0.000403322383766426
DB00444	Teniposide	DOID:0060060	Lymphoma, Non-Hodgkin	0.000397028226384093
DB09153	Sodium Chloride	DOID:299	Adenocarcinoma	0.000396108462350615
DB01041	Thalidomide	DOID:9119	Leukemia, Myeloid, Acute	0.000395617955583218
DB00328	Indomethacin	DOID:8552	Leukemia, Myelogenous, Chronic, BCR-ABL Positive	0.000394493156601429
DB00441	gemcitabine	DOID:2645	Mesothelioma	0.000392622521069259
DB00773	Etoposide	DOID:2645	Mesothelioma	0.000391500136895102
DB00694	Daunorubicin	DOID:0060060	Lymphoma, Non-Hodgkin	0.000390400272603307
DB00544	Fluorouracil	DOID:4235	Sarcoma	0.000390239158296647
DB00428	Streptozocin	DOID:4235	Sarcoma	0.000389047311481434
DB00227	Lovastatin	DOID:4235	Sarcoma	0.000386930911875229
DB00197	Troglitazone	DOID:11612	Polycystic Ovary Syndrome	0.000386534733335005
DB00755	Tretinoin	DOID:9538	Multiple Myeloma	0.000386311587373102
DB00262	Carmustine	DOID:8691	Mycosis Fungoides	0.000385875720970104
DB01262	Decitabine	DOID:9119	Leukemia, Myeloid, Acute	0.00038476969579463
DB00958	Carboplatin	DOID:169	Neuroendocrine Tumors	0.000384135348882077
DB00255	Diethylstilbestrol	DOID:127	Choroid Neoplasms	0.000384023203212659
DB00877	Sirolimus	DOID:9538	Multiple Myeloma	0.000382532704614059
DB00860	Prednisolone	DOID:0060060	Lymphoma, Non-Hodgkin	0.000380452771589997
DB00773	Etoposide	DOID:8584	Burkitt Lymphoma	0.000379454531637187
DB11094	Vitamin D	DOID:0060058	Lymphoma	0.000378599843368778
DB00755	Tretinoin	DOID:3247	Rhabdomyosarcoma	0.000378067234665776
DB00773	Etoposide	DOID:4440	Seminoma	0.00037757833884345
DB00544	Fluorouracil	DOID:299	Adenocarcinoma	0.000377536781461664
DB00313	Valproic Acid	DOID:1618	Fibroadenoma	0.000377308739578065
DB06825	Triptorelin Pamoate	DOID:299	Adenocarcinoma	0.000377010619813864
DB00428	Streptozocin	DOID:299	Adenocarcinoma	0.000376344934702906
DB00675	Tamoxifen	DOID:299	Adenocarcinoma	0.000376126455403809
DB06510	muraglitazar	DOID:3172	Adenoma	0.000374974135977139
DB01234	Dexamethasone	DOID:3068	Glioblastoma	0.000374809739089897
DB00688	Mycophenolic Acid	DOID:707	Lymphoma, B-Cell	0.000373782844151356
DB00773	Etoposide	DOID:4235	Sarcoma	0.000369863645987657
DB00987	Cytarabine	DOID:9538	Multiple Myeloma	0.00036968955174322
DB01005	Hydroxyurea	DOID:8552	Leukemia, Myelogenous, Chronic, BCR-ABL Positive	0.000369253667476456
DB00603	Medroxyprogesterone Acetate	DOID:3007	Carcinoma, Ductal	0.000367161983280941
DB01041	Thalidomide	DOID:3068	Glioblastoma	0.000367105310955802
DB09153	Sodium Chloride	DOID:899	Cervical Intraepithelial Neoplasia	0.000365389349620944
DB00313	Valproic Acid	DOID:255	Hemangioma	0.000364485277340725
DB00853	Temozolomide	DOID:0050902	Medulloblastoma	0.000364305411344336
DB00762	Irinotecan	DOID:299	Adenocarcinoma	0.000363911634367504
DB00328	Indomethacin	DOID:9119	Leukemia, Myeloid, Acute	0.0003634848462006
DB11672	Curcumin	DOID:3068	Glioblastoma	0.000362673450158731
DB00220	Nelfinavir	DOID:3382	Liposarcoma	0.00036248360263328
DB15588	ursolic acid	DOID:139	Papilloma	0.000362243446075751
DB01174	Phenobarbital	DOID:3172	Adenoma	0.000361589264527055
DB00987	Cytarabine	DOID:3247	Rhabdomyosarcoma	0.000361445199188661
DB00694	Daunorubicin	DOID:8584	Burkitt Lymphoma	0.000360101785903864
DB01181	Ifosfamide	DOID:0060060	Lymphoma, Non-Hodgkin	0.000359393300250123
DB00441	gemcitabine	DOID:299	Adenocarcinoma	0.00035828365350541
DB11094	Vitamin D	DOID:9119	Leukemia, Myeloid, Acute	0.000357979785400843
DB00773	Etoposide	DOID:299	Adenocarcinoma	0.000357161269442054
DB00783	Estradiol	DOID:0050902	Medulloblastoma	0.000356604897772832
DB00570	Vinblastine	DOID:8543	Hodgkin Disease	0.000355854365119888
DB00773	Etoposide	DOID:707	Lymphoma, B-Cell	0.000354594451284308
DB03733	ethylene dichloride	DOID:3172	Adenoma	0.000354233361162977
DB03843	Formaldehyde	DOID:127	Choroid Neoplasms	0.000353137530721033
DB04216	Quercetin	DOID:4236	Carcinosarcoma	0.000353093190990285
DB13182	daidzein	DOID:299	Adenocarcinoma	0.000352820567039565
DB00773	Etoposide	DOID:3069	Astrocytoma	0.000351149069583646
DB00860	Prednisolone	DOID:8584	Burkitt Lymphoma	0.000350154285199418
DB00322	Floxuridine	DOID:299	Adenocarcinoma	0.000349884453716705
DB00530	Erlotinib Hydrochloride	DOID:2645	Mesothelioma	0.000348947065628387
DB00603	Medroxyprogesterone Acetate	DOID:9119	Leukemia, Myeloid, Acute	0.000347983591506097
DB01041	Thalidomide	DOID:0060060	Lymphoma, Non-Hodgkin	0.000347412307205759
DB01041	Thalidomide	DOID:4928	Cholangiocarcinoma	0.000344903395011538
DB00255	Diethylstilbestrol	DOID:299	Adenocarcinoma	0.000342409546463758
DB00197	Troglitazone	DOID:769	Neuroblastoma	0.000341345362182506
DB00431	Hexachlorocyclohexane	DOID:0060060	Lymphoma, Non-Hodgkin	0.00034103727733157
DB00773	Etoposide	DOID:2994	Neoplasms, Germ Cell and Embryonal	0.000339557498048267
DB01005	Hydroxyurea	DOID:9119	Leukemia, Myeloid, Acute	0.000338245357111973
DB00694	Daunorubicin	DOID:299	Adenocarcinoma	0.000337808523701376
DB00853	Temozolomide	DOID:3068	Glioblastoma	0.000337603258931514
DB13323	Trichloroethylene	DOID:0060060	Lymphoma, Non-Hodgkin	0.000336854922454478
DB00675	Tamoxifen	DOID:9538	Multiple Myeloma	0.00033508753182377
DB00328	Indomethacin	DOID:3068	Glioblastoma	0.000334972201527624
DB06774	Capsaicin	DOID:3068	Glioblastoma	0.000334646239902044
DB01229	Paclitaxel	DOID:169	Neuroendocrine Tumors	0.000334563246150145
DB01268	Sunitinib	DOID:9253	Gastrointestinal Stromal Tumors	0.000334506399756011
DB11672	Curcumin	DOID:127	Choroid Neoplasms	0.000332002354440232
DB01041	Thalidomide	DOID:2645	Mesothelioma	0.000329159425725818
DB01181	Ifosfamide	DOID:8584	Burkitt Lymphoma	0.000329094813478627
DB00959	Methylprednisolone	DOID:9538	Multiple Myeloma	0.000328103563777833
DB00860	Prednisolone	DOID:299	Adenocarcinoma	0.000327861022585814
DB00586	Diclofenac	DOID:769	Neuroblastoma	0.000327450818121001
DB00959	Methylprednisolone	DOID:171	Neuroectodermal Tumors	0.000326114775415394
DB11135	Selenium	DOID:2645	Mesothelioma	0.000325396591690182
DB00860	Prednisolone	DOID:707	Lymphoma, B-Cell	0.000325294204547029
DB01234	Dexamethasone	DOID:8584	Burkitt Lymphoma	0.000324818248640855
DB11672	Curcumin	DOID:2645	Mesothelioma	0.00032472756497496
DB01204	Mitoxantrone	DOID:0060058	Lymphoma	0.000322845525428724
DB01151	Desipramine	DOID:299	Adenocarcinoma	0.000321697516655874
DB00762	Irinotecan	DOID:171	Neuroectodermal Tumors	0.000320883922615374
DB00541	Vincristine	DOID:8552	Leukemia, Myelogenous, Chronic, BCR-ABL Positive	0.000320005065480085
DB01181	Ifosfamide	DOID:4235	Sarcoma	0.000319503927816871
DB00441	gemcitabine	DOID:9538	Multiple Myeloma	0.000317244730462581
DB00773	Etoposide	DOID:9538	Multiple Myeloma	0.000316122346236243
DB00997	Doxorubicin	DOID:0060058	Lymphoma	0.000315729665327731
DB00762	Irinotecan	DOID:3247	Rhabdomyosarcoma	0.000314628358185194
DB00530	Erlotinib Hydrochloride	DOID:299	Adenocarcinoma	0.000314608198303708
DB01204	Mitoxantrone	DOID:8543	Hodgkin Disease	0.000313563032582752
DB00563	Methotrexate	DOID:0060058	Lymphoma	0.000312522699758795
DB03843	Formaldehyde	DOID:299	Adenocarcinoma	0.000311523873761745
DB01174	Phenobarbital	DOID:687	Hepatoblastoma	0.0003101925791738
DB00541	Vincristine	DOID:0060058	Lymphoma	0.000309616813148013
DB00773	Etoposide	DOID:3247	Rhabdomyosarcoma	0.000307877993419421
DB00188	Bortezomib	DOID:4051	Rhabdomyosarcoma, Alveolar	0.000307798429692675
DB01181	Ifosfamide	DOID:299	Adenocarcinoma	0.000306801551308654
DB00997	Doxorubicin	DOID:8543	Hodgkin Disease	0.000306447172781062
DB00987	Cytarabine	DOID:1037	Leukemia, Lymphoid	0.000306200354352811
DB00515	Cisplatin	DOID:0060058	Lymphoma	0.000305917058884726
DB00183	Pentagastrin	DOID:299	Adenocarcinoma	0.000305654652243147
DB06510	muraglitazar	DOID:2671	Carcinoma, Transitional Cell	0.000305126738738747
DB01181	Ifosfamide	DOID:707	Lymphoma, B-Cell	0.000304234732965793
DB00987	Cytarabine	DOID:715	Leukemia, T-Cell	0.000303934399835275
DB00563	Methotrexate	DOID:8543	Hodgkin Disease	0.000303240206815526
DB11672	Curcumin	DOID:4235	Sarcoma	0.000303091074179897
DB04743	nimesulide	DOID:299	Adenocarcinoma	0.000302353012181296
DB01204	Mitoxantrone	DOID:9119	Leukemia, Myeloid, Acute	0.000302225467705024
DB00541	Vincristine	DOID:8543	Hodgkin Disease	0.000300334320230113
DB00783	Estradiol	DOID:127	Choroid Neoplasms	0.000299231649404631
DB00136	Calcitriol	DOID:0060058	Lymphoma	0.000298927241714132
DB00515	Cisplatin	DOID:8543	Hodgkin Disease	0.000296634566189301
DB00997	Doxorubicin	DOID:9119	Leukemia, Myeloid, Acute	0.00029510960739506
DB02709	Resveratrol	DOID:8552	Leukemia, Myelogenous, Chronic, BCR-ABL Positive	0.000294009784262091
DB00650	Leucovorin	DOID:0060058	Lymphoma	0.000293004340793081
DB00675	Tamoxifen	DOID:5119	Ovarian Cysts	0.000292135740926604
DB00563	Methotrexate	DOID:9119	Leukemia, Myeloid, Acute	0.000291902641717919
DB01174	Phenobarbital	DOID:2671	Carcinoma, Transitional Cell	0.000291741867416852
DB00255	Diethylstilbestrol	DOID:4468	Adenocarcinoma, Clear Cell	0.000290447238547188
DB00563	Methotrexate	DOID:0050902	Medulloblastoma	0.00029009215002971
DB01181	Ifosfamide	DOID:2994	Neoplasms, Germ Cell and Embryonal	0.000289197779655075
DB00541	Vincristine	DOID:9119	Leukemia, Myeloid, Acute	0.000288996755001526
DB00762	Irinotecan	DOID:769	Neuroblastoma	0.000287490976572165
DB00541	Vincristine	DOID:0050902	Medulloblastoma	0.000287186262961876
DB00860	Prednisolone	DOID:9538	Multiple Myeloma	0.000286822099473318
DB00608	Chloroquine	DOID:9119	Leukemia, Myeloid, Acute	0.000285933911123588
DB01041	Thalidomide	DOID:4844	Ependymoma	0.000284045365009235
DB00650	Leucovorin	DOID:8543	Hodgkin Disease	0.00028372184808876
DB00515	Cisplatin	DOID:0050902	Medulloblastoma	0.000283486508708679
DB02709	Resveratrol	DOID:3007	Carcinoma, Ductal	0.000282179865696598
DB00773	Etoposide	DOID:769	Neuroblastoma	0.000280740611646742
DB00544	Fluorouracil	DOID:687	Hepatoblastoma	0.000279053962144178
DB00951	Isoniazid	DOID:299	Adenocarcinoma	0.000278333413395289
DB00136	Calcitriol	DOID:9119	Leukemia, Myeloid, Acute	0.000278307183634148
DB13323	Trichloroethylene	DOID:3069	Astrocytoma	0.000278250973597384
DB12116	epigallocatechin gallate	DOID:3172	Adenoma	0.000278235719117732
DB00603	Medroxyprogesterone Acetate	DOID:3319	Lymphangioleiomyomatosis	0.000275751824289718
DB00945	Aspirin	DOID:3068	Glioblastoma	0.000274644276907189
DB00755	Tretinoin	DOID:3308	Carcinoma, Embryonal	0.000271374812444776
DB00650	Leucovorin	DOID:0050902	Medulloblastoma	0.000270573790690308
DB00197	Troglitazone	DOID:3070	Glioma	0.000269150505266054
DB00357	Aminoglutethimide	DOID:299	Adenocarcinoma	0.00026758121558771
DB00997	Doxorubicin	DOID:3068	Glioblastoma	0.000266596962856309
DB00541	Vincristine	DOID:4359	Melanoma, Amelanotic	0.000265733327699087
DB03843	Formaldehyde	DOID:3172	Adenoma	0.000264437739644498
DB00762	Irinotecan	DOID:3181	Oligodendroglioma	0.000264270397416951
DB02709	Resveratrol	DOID:9119	Leukemia, Myeloid, Acute	0.00026300147399539
DB00328	Indomethacin	DOID:299	Adenocarcinoma	0.000262687448628625
DB01590	Everolimus	DOID:169	Neuroendocrine Tumors	0.000262491840587138
DB00515	Cisplatin	DOID:4359	Melanoma, Amelanotic	0.000262033573642302
DB09130	Copper	DOID:2645	Mesothelioma	0.000262020262313041
DB01234	Dexamethasone	DOID:9538	Multiple Myeloma	0.000261486063091627
DB11091	Hydrogen Peroxide	DOID:139	Papilloma	0.000261326250329853
DB00603	Medroxyprogesterone Acetate	DOID:4235	Sarcoma	0.0002598885706546
DB11135	Selenium	DOID:11612	Polycystic Ovary Syndrome	0.000259826437472473
DB00853	Temozolomide	DOID:3069	Astrocytoma	0.000259306306192066
DB00675	Tamoxifen	DOID:2671	Carcinoma, Transitional Cell	0.000259192924091579
DB00783	Estradiol	DOID:299	Adenocarcinoma	0.00025761799250875
DB01181	Ifosfamide	DOID:3247	Rhabdomyosarcoma	0.000257518275342185
DB00608	Chloroquine	DOID:3068	Glioblastoma	0.000257421266520293
DB00515	Cisplatin	DOID:3068	Glioblastoma	0.0002567843561452
DB04216	Quercetin	DOID:3070	Glioma	0.000255875546600871
DB01234	Dexamethasone	DOID:3172	Adenoma	0.000255438852541583
DB01204	Mitoxantrone	DOID:0060060	Lymphoma, Non-Hodgkin	0.000254019819195629
DB01041	Thalidomide	DOID:9538	Multiple Myeloma	0.000253781635044338
DB00877	Sirolimus	DOID:1040	Leukemia, Lymphocytic, Chronic, B-Cell	0.000253298405842046
DB01050	Ibuprofen	DOID:299	Adenocarcinoma	0.000252407113396198
DB00619	Imatinib Mesylate	DOID:3070	Glioma	0.000251501760550978
DB00252	Phenytoin	DOID:8543	Hodgkin Disease	0.000250984140978718
DB00290	Bleomycin	DOID:0060058	Lymphoma	0.000249645933628313
DB11672	Curcumin	DOID:9538	Multiple Myeloma	0.000249349774113818
DB00987	Cytarabine	DOID:8864	Leukemia, Monocytic, Acute	0.000248672817010291
DB06510	muraglitazar	DOID:139	Papilloma	0.000247812527510764
DB01592	Iron	DOID:139	Papilloma	0.000247703505171538
DB00603	Medroxyprogesterone Acetate	DOID:299	Adenocarcinoma	0.000247186194058786
DB00997	Doxorubicin	DOID:0060060	Lymphoma, Non-Hodgkin	0.000246903958881238
DB11152	Trichloroacetic Acid	DOID:3172	Adenoma	0.000244747881169814
DB00563	Methotrexate	DOID:0060060	Lymphoma, Non-Hodgkin	0.000243696993163268
DB07232	veliparib	DOID:299	Adenocarcinoma	0.000243676449861736
DB11672	Curcumin	DOID:3172	Adenoma	0.000243302563447324
DB01262	Decitabine	DOID:9538	Multiple Myeloma	0.000242933375074035
DB14085	Cadmium	DOID:0060060	Lymphoma, Non-Hodgkin	0.000242925294146441
DB02546	Vorinostat	DOID:8552	Leukemia, Myelogenous, Chronic, BCR-ABL Positive	0.000242175239645405
DB00441	gemcitabine	DOID:2671	Carcinoma, Transitional Cell	0.000241350122365626
DB00563	Methotrexate	DOID:4928	Cholangiocarcinoma	0.000241188081326595
DB00763	Methimazole	DOID:299	Adenocarcinoma	0.000241000093280437
DB00541	Vincristine	DOID:0060060	Lymphoma, Non-Hodgkin	0.000240791106479267
DB00987	Cytarabine	DOID:1040	Leukemia, Lymphocytic, Chronic, B-Cell	0.000240455252873896
DB00290	Bleomycin	DOID:8543	Hodgkin Disease	0.000240363440731452
DB00262	Carmustine	DOID:0060058	Lymphoma	0.000238451983301781
DB01005	Hydroxyurea	DOID:299	Adenocarcinoma	0.000237447959639404
DB00481	Raloxifene Hydrochloride	DOID:127	Choroid Neoplasms	0.00023672191953162
DB00945	Aspirin	DOID:2645	Mesothelioma	0.000236698391750952
DB00184	Nicotine	DOID:2671	Carcinoma, Transitional Cell	0.000236088344015041
DB01262	Decitabine	DOID:3247	Rhabdomyosarcoma	0.000234689022302316
DB02709	Resveratrol	DOID:3068	Glioblastoma	0.000234488829403447
DB01356	Lithium	DOID:255	Hemangioma	0.000233195673741478
DB03419	Uracil	DOID:139	Papilloma	0.000232118770226712
DB00126	Ascorbic Acid	DOID:11612	Polycystic Ovary Syndrome	0.000230452263053856
DB01181	Ifosfamide	DOID:769	Neuroblastoma	0.000230380893336858
DB00136	Calcitriol	DOID:0060060	Lymphoma, Non-Hodgkin	0.000230101535341733
DB00104	Octreotide	DOID:299	Adenocarcinoma	0.00022951228227109
DB01181	Ifosfamide	DOID:3192	Neurilemmoma	0.000229182960758779
DB00262	Carmustine	DOID:8543	Hodgkin Disease	0.000229169490381383
DB00544	Fluorouracil	DOID:3070	Glioma	0.0002289212668257
DB00997	Doxorubicin	DOID:2645	Mesothelioma	0.000228651077523796
DB00675	Tamoxifen	DOID:3070	Glioma	0.000227510940305715
DB00783	Estradiol	DOID:11612	Polycystic Ovary Syndrome	0.000226386705967981
DB00928	Azacitidine	DOID:285	Leukemia, Hairy Cell	0.000226373224478889
DB00570	Vinblastine	DOID:2994	Neoplasms, Germ Cell and Embryonal	0.000226115630891012
DB00650	Leucovorin	DOID:0060060	Lymphoma, Non-Hodgkin	0.00022417863416762
DB12418	Saccharin	DOID:299	Adenocarcinoma	0.000223325063239473
DB00661	Verapamil	DOID:687	Hepatoblastoma	0.000222423681669658
DB06774	Capsaicin	DOID:9538	Multiple Myeloma	0.000221322563985694
DB00515	Cisplatin	DOID:2645	Mesothelioma	0.000218838470986103
DB00853	Temozolomide	DOID:3172	Adenoma	0.000218232371985823
DB00928	Azacitidine	DOID:9119	Leukemia, Myeloid, Acute	0.000217533248588454
DB00997	Doxorubicin	DOID:8584	Burkitt Lymphoma	0.000216605472199559
DB00262	Carmustine	DOID:0050902	Medulloblastoma	0.000216021433108317
DB05076	Fenretinide	DOID:3068	Glioblastoma	0.00021578525827718
DB00328	Indomethacin	DOID:3172	Adenoma	0.000215601314711857
DB00762	Irinotecan	DOID:3070	Glioma	0.00021529611940866
DB02709	Resveratrol	DOID:0060060	Lymphoma, Non-Hodgkin	0.000214795825537718
DB01229	Paclitaxel	DOID:3382	Liposarcoma	0.00021402284556183
DB00563	Methotrexate	DOID:8584	Burkitt Lymphoma	0.000213398506603436
DB00860	Prednisolone	DOID:2671	Carcinoma, Transitional Cell	0.000210927491303282
DB00541	Vincristine	DOID:8584	Burkitt Lymphoma	0.000210492619956572
DB02546	Vorinostat	DOID:0050902	Medulloblastoma	0.000209356436914034
DB00773	Etoposide	DOID:3070	Glioma	0.000208545754557178
DB00783	Estradiol	DOID:3247	Rhabdomyosarcoma	0.000208334716845802
DB01262	Decitabine	DOID:769	Neuroblastoma	0.000207551640309146
DB00997	Doxorubicin	DOID:4235	Sarcoma	0.000207014586626399
DB00563	Methotrexate	DOID:4235	Sarcoma	0.000203807620820791
DB00945	Aspirin	DOID:299	Adenocarcinoma	0.000202359524468655
DB10345	Dust	DOID:139	Papilloma	0.000201890409945706
DB00603	Medroxyprogesterone Acetate	DOID:3172	Adenoma	0.000200100059953363
DB00959	Methylprednisolone	DOID:1040	Leukemia, Lymphocytic, Chronic, B-Cell	0.000198869264799846
DB00958	Carboplatin	DOID:9119	Leukemia, Myeloid, Acute	0.00019837703626175
DB11094	Vitamin D	DOID:2512	Basal Cell Nevus Syndrome	0.000197706588065789
DB00694	Daunorubicin	DOID:1618	Fibroadenoma	0.000197632742857785
DB00515	Cisplatin	DOID:4235	Sarcoma	0.000197201980051402
DB00958	Carboplatin	DOID:0050902	Medulloblastoma	0.000196566544057426
DB00570	Vinblastine	DOID:3247	Rhabdomyosarcoma	0.000194436126359852
DB00997	Doxorubicin	DOID:299	Adenocarcinoma	0.000194312210065238
DB00763	Methimazole	DOID:3172	Adenoma	0.000193913959557847
DB00650	Leucovorin	DOID:8584	Burkitt Lymphoma	0.00019388014776716
DB00997	Doxorubicin	DOID:707	Lymphoma, B-Cell	0.000191745391726138
DB00252	Phenytoin	DOID:0060060	Lymphoma, Non-Hodgkin	0.000191440927357046
DB00563	Methotrexate	DOID:299	Adenocarcinoma	0.000191105244362812
DB08633	O-(Chloroacetylcarbamoyl)fumagillol	DOID:2671	Carcinoma, Transitional Cell	0.000190442233444603
DB01181	Ifosfamide	DOID:2671	Carcinoma, Transitional Cell	0.000189868019803412
DB00262	Carmustine	DOID:3068	Glioblastoma	0.000189319280743734
DB00853	Temozolomide	DOID:769	Neuroblastoma	0.000188897848318943
DB00563	Methotrexate	DOID:707	Lymphoma, B-Cell	0.000188538425971503
DB00437	Allopurinol	DOID:8552	Leukemia, Myelogenous, Chronic, BCR-ABL Positive	0.000188534474347753
DB00541	Vincristine	DOID:299	Adenocarcinoma	0.000188199357430231
DB08398	2-amino-1-methyl-6-phenylimidazo(4,5-b)pyridine	DOID:0060058	Lymphoma	0.00018638165532462
DB00541	Vincristine	DOID:707	Lymphoma, B-Cell	0.000185632539406101
DB00515	Cisplatin	DOID:299	Adenocarcinoma	0.000184499603402964
DB00650	Leucovorin	DOID:4235	Sarcoma	0.000184289262226751
DB00993	Azathioprine	DOID:0060058	Lymphoma	0.00018424819859162
DB00698	Nitrofurantoin	DOID:2671	Carcinoma, Transitional Cell	0.000183508766463704
DB00104	Octreotide	DOID:3172	Adenoma	0.000182426148515526
DB00541	Vincristine	DOID:3069	Astrocytoma	0.000182187157806692
DB01701	propylene dichloride	DOID:4928	Cholangiocarcinoma	0.000181468974770053
DB00290	Bleomycin	DOID:0060060	Lymphoma, Non-Hodgkin	0.000180820227268987
DB00563	Methotrexate	DOID:4844	Ependymoma	0.000180330051229673
DB00515	Cisplatin	DOID:3069	Astrocytoma	0.000178487403692397
DB05076	Fenretinide	DOID:2645	Mesothelioma	0.000177839372980416
DB00541	Vincristine	DOID:4844	Ependymoma	0.000177424164516944
DB01483	Barbital	DOID:2671	Carcinoma, Transitional Cell	0.000175922892629295
DB00860	Prednisolone	DOID:255	Hemangioma	0.00017486177934934
DB00783	Estradiol	DOID:5119	Ovarian Cysts	0.00017362727808367
DB00650	Leucovorin	DOID:299	Adenocarcinoma	0.000171586885337631
DB00523	Alitretinoin	DOID:9119	Leukemia, Myeloid, Acute	0.000170355480147551
DB00958	Carboplatin	DOID:3068	Glioblastoma	0.000169864391693565
DB01327	Cefazolin	DOID:2671	Carcinoma, Transitional Cell	0.000168630637214204
DB00328	Indomethacin	DOID:350	Dermatofibrosarcoma	0.000168605040589569
DB00242	Cladribine	DOID:0060061	Lymphoma, T-Cell, Cutaneous	0.000167533737071186
DB00262	Carmustine	DOID:4928	Cholangiocarcinoma	0.000167117364739795
DB00515	Cisplatin	DOID:2994	Neoplasms, Germ Cell and Embryonal	0.000166895831778806
DB00855	Aminolevulinic Acid	DOID:8691	Mycosis Fungoides	0.000166552571294921
DB00530	Erlotinib Hydrochloride	DOID:3070	Glioma	0.000165992683220297
DB00853	Temozolomide	DOID:3181	Oligodendroglioma	0.000165677269092855
DB00188	Bortezomib	DOID:8552	Leukemia, Myelogenous, Chronic, BCR-ABL Positive	0.00016545096474619
DB02709	Resveratrol	DOID:299	Adenocarcinoma	0.000162204076703844
DB02709	Resveratrol	DOID:707	Lymphoma, B-Cell	0.00015963725827426
DB00437	Allopurinol	DOID:9119	Leukemia, Myeloid, Acute	0.000157526164022821
DB01593	Zinc	DOID:11612	Polycystic Ovary Syndrome	0.000157369289450295
DB00126	Ascorbic Acid	DOID:1037	Leukemia, Lymphoid	0.000157155429266871
DB02656	2-(4-morpholinyl)-8-phenyl-4H-1-benzopyran-4-one	DOID:3070	Glioma	0.000157047782306775
DB00945	Aspirin	DOID:3172	Adenoma	0.000155273390413609
DB00188	Bortezomib	DOID:0060058	Lymphoma	0.000155062712348032
DB00481	Raloxifene Hydrochloride	DOID:9538	Multiple Myeloma	0.000154069339586678
DB01234	Dexamethasone	DOID:3070	Glioma	0.000153909471509527
DB00997	Doxorubicin	DOID:9538	Multiple Myeloma	0.000153273286712059
DB01204	Mitoxantrone	DOID:3247	Rhabdomyosarcoma	0.000152144794188437
DB00636	Clofibrate	DOID:127	Choroid Neoplasms	0.000150181932796041
DB00563	Methotrexate	DOID:9538	Multiple Myeloma	0.000150066321170546
DB01229	Paclitaxel	DOID:9119	Leukemia, Myeloid, Acute	0.000148804933480302
DB00746	Deferoxamine	DOID:9119	Leukemia, Myeloid, Acute	0.000148437169397726
DB00563	Methotrexate	DOID:171	Neuroectodermal Tumors	0.000148077532506709
DB01593	Zinc	DOID:9538	Multiple Myeloma	0.000147561652694896
DB00541	Vincristine	DOID:9538	Multiple Myeloma	0.000147160434162526
DB00201	Caffeine	DOID:4235	Sarcoma	0.000147011003183435
DB01041	Thalidomide	DOID:3070	Glioma	0.000146205043177396
DB00541	Vincristine	DOID:171	Neuroectodermal Tumors	0.000145171645831839
DB00997	Doxorubicin	DOID:3247	Rhabdomyosarcoma	0.000145028933933554
DB00564	Carbamazepine	DOID:0060058	Lymphoma	0.000144708095752823
DB00220	Nelfinavir	DOID:3962	Adenocarcinoma, Follicular	0.000144314636955377
DB05076	Fenretinide	DOID:299	Adenocarcinoma	0.000143500505284062
DB00515	Cisplatin	DOID:9538	Multiple Myeloma	0.000143460679912354
DB02994	Cacodylic Acid	DOID:0060058	Lymphoma	0.000143226575102441
DB00563	Methotrexate	DOID:3247	Rhabdomyosarcoma	0.000141821968125073
DB00515	Cisplatin	DOID:171	Neuroectodermal Tumors	0.000141471891679033
DB00541	Vincristine	DOID:3247	Rhabdomyosarcoma	0.000138916081577768
DB00136	Calcitriol	DOID:9538	Multiple Myeloma	0.000136470862978195
DB00997	Doxorubicin	DOID:3347	Neoplasms, Bone Tissue	0.000135981744201825
DB00515	Cisplatin	DOID:3247	Rhabdomyosarcoma	0.000135216327574066
DB00188	Bortezomib	DOID:9119	Leukemia, Myeloid, Acute	0.000134442654159024
DB00201	Caffeine	DOID:299	Adenocarcinoma	0.000134308626615433
DB01234	Dexamethasone	DOID:3355	Fibrosarcoma	0.000133871487924909
DB01005	Hydroxyurea	DOID:1037	Leukemia, Lymphoid	0.00013291983918793
DB00188	Bortezomib	DOID:0050902	Medulloblastoma	0.000132632162170999
DB00958	Carboplatin	DOID:2645	Mesothelioma	0.000131918506305041
DB02709	Resveratrol	DOID:11612	Polycystic Ovary Syndrome	0.000130972789777507
DB00541	Vincristine	DOID:3347	Neoplasms, Bone Tissue	0.000129868891740111
DB00928	Azacitidine	DOID:4235	Sarcoma	0.000129438227860719
DB04743	nimesulide	DOID:139	Papilloma	0.000128105269723559
DB00570	Vinblastine	DOID:2671	Carcinoma, Transitional Cell	0.000126785871135383
DB00630	Alendronate	DOID:4305	Giant Cell Tumor of Bone	0.00012678108303215
DB04930	Permethrin	DOID:9538	Multiple Myeloma	0.000124554282962465
DB01041	Thalidomide	DOID:1040	Leukemia, Lymphocytic, Chronic, B-Cell	0.000124547336029214
DB01041	Thalidomide	DOID:5151	Neurofibroma, Plexiform	0.000121398780484179
DB02709	Resveratrol	DOID:9538	Multiple Myeloma	0.000121165153201465
DB01590	Everolimus	DOID:13515	Tuberous Sclerosis	0.000120436390725821
DB01229	Paclitaxel	DOID:3068	Glioblastoma	0.000120292288738673
DB11663	2-(1H-indazol-4-yl)-6-(4-methanesulfonylpiperazin-1-ylmethyl)-4-morpholin-4-ylthieno(3,2-d)pyrimidine	DOID:9253	Gastrointestinal Stromal Tumors	0.000120037186352957
DB02546	Vorinostat	DOID:3246	Rhabdomyosarcoma, Embryonal	0.000119045890803533
DB01483	Barbital	DOID:139	Papilloma	0.000118608681328191
DB04930	Permethrin	DOID:3172	Adenoma	0.000118507072392561
DB00997	Doxorubicin	DOID:769	Neuroblastoma	0.000117891552166814
DB00262	Carmustine	DOID:299	Adenocarcinoma	0.000117034527866246
DB00853	Temozolomide	DOID:3070	Glioma	0.000116702991014968
DB13424	DDT	DOID:0060060	Lymphoma, Non-Hodgkin	0.000116279662760767
DB00993	Azathioprine	DOID:0060060	Lymphoma, Non-Hodgkin	0.000115422492011248
DB00806	Pentoxifylline	DOID:0060061	Lymphoma, T-Cell, Cutaneous	0.000115249353392056
DB02709	Resveratrol	DOID:3172	Adenoma	0.000115117942631617
DB00328	Indomethacin	DOID:3070	Glioma	0.000114071933788047
DB00126	Ascorbic Acid	DOID:3070	Glioma	0.000113068034822313
DB00541	Vincristine	DOID:769	Neuroblastoma	0.000111778699805699
DB00262	Carmustine	DOID:3069	Astrocytoma	0.000111022328064238
DB00290	Bleomycin	DOID:2994	Neoplasms, Germ Cell and Embryonal	0.0001106247067739
DB02546	Vorinostat	DOID:299	Adenocarcinoma	0.000110369531978911
DB00958	Carboplatin	DOID:4235	Sarcoma	0.000110282015278608
DB00437	Allopurinol	DOID:0060060	Lymphoma, Non-Hodgkin	0.000109320515575641
DB00428	Streptozocin	DOID:5485	Sarcoma, Synovial	0.000108653380464264
DB00515	Cisplatin	DOID:769	Neuroblastoma	0.000108078945538624
DB02546	Vorinostat	DOID:707	Lymphoma, B-Cell	0.000107802713435974
DB11663	2-(1H-indazol-4-yl)-6-(4-methanesulfonylpiperazin-1-ylmethyl)-4-morpholin-4-ylthieno(3,2-d)pyrimidine	DOID:0060058	Lymphoma	0.000106602599528362
DB12418	Saccharin	DOID:2671	Carcinoma, Transitional Cell	0.000106391532034171
DB00262	Carmustine	DOID:4844	Ependymoma	0.000106259334713622
DB00188	Bortezomib	DOID:3068	Glioblastoma	0.000105930009668111
DB03568	Butyric Acid	DOID:299	Adenocarcinoma	0.000105064400838274
DB01229	Paclitaxel	DOID:0060060	Lymphoma, Non-Hodgkin	0.000100599285038618
DB00720	Clodronic Acid	DOID:9538	Multiple Myeloma	0.000100009827676377
DB09110	Mesna	DOID:0060060	Lymphoma, Non-Hodgkin	9.8835255444742e-05
DB00252	Phenytoin	DOID:9538	Multiple Myeloma	9.78102550939011e-05
DB00958	Carboplatin	DOID:299	Adenocarcinoma	9.75796387394159e-05
DB01204	Mitoxantrone	DOID:1037	Leukemia, Lymphoid	9.68999494284292e-05
DB00328	Indomethacin	DOID:3355	Fibrosarcoma	9.40339502890422e-05
DB00997	Doxorubicin	DOID:1037	Leukemia, Lymphoid	8.97840895196025e-05
DB00773	Etoposide	DOID:5485	Sarcoma, Synovial	8.94697148610193e-05
DB00541	Vincristine	DOID:3181	Oligodendroglioma	8.85581207048305e-05
DB00441	gemcitabine	DOID:4552	Carcinoma, Large Cell	8.84946499993891e-05
DB00898	Ethanol	DOID:3172	Adenoma	8.84744460900797e-05
DB06774	Capsaicin	DOID:139	Papilloma	8.8113744598696e-05
DB00570	Vinblastine	DOID:3308	Carcinoma, Embryonal	8.77437042113641e-05
DB00795	Sulfasalazine	DOID:3068	Glioblastoma	8.77243330511049e-05
DB00126	Ascorbic Acid	DOID:139	Papilloma	8.74358071034712e-05
DB00201	Caffeine	DOID:3172	Adenoma	8.7222492434931e-05
DB00563	Methotrexate	DOID:1037	Leukemia, Lymphoid	8.65771236963978e-05
DB00515	Cisplatin	DOID:687	Hepatoblastoma	8.60167839690715e-05
DB00945	Aspirin	DOID:2671	Carcinoma, Transitional Cell	8.54259930109028e-05
DB00851	Dacarbazine	DOID:8543	Hodgkin Disease	8.48328337672358e-05
DB01204	Mitoxantrone	DOID:2671	Carcinoma, Transitional Cell	8.4494538928441e-05
DB00541	Vincristine	DOID:1037	Leukemia, Lymphoid	8.36712371085138e-05
DB01229	Paclitaxel	DOID:2645	Mesothelioma	8.23464035924273e-05
DB00541	Vincristine	DOID:715	Leukemia, T-Cell	8.14052823467429e-05
DB01008	Busulfan	DOID:8552	Leukemia, Myelogenous, Chronic, BCR-ABL Positive	8.07408152396286e-05
DB00482	Celecoxib	DOID:299	Adenocarcinoma	8.0537651995817e-05
DB00958	Carboplatin	DOID:2994	Neoplasms, Germ Cell and Embryonal	7.99758670807296e-05
DB00515	Cisplatin	DOID:1037	Leukemia, Lymphoid	7.99714828875406e-05
DB00481	Raloxifene Hydrochloride	DOID:2671	Carcinoma, Transitional Cell	7.81747314952744e-05
DB00997	Doxorubicin	DOID:2671	Carcinoma, Transitional Cell	7.73786786882266e-05
DB00603	Medroxyprogesterone Acetate	DOID:1040	Leukemia, Lymphocytic, Chronic, B-Cell	7.69129717306041e-05
DB00262	Carmustine	DOID:9538	Multiple Myeloma	7.59956045642621e-05
DB00928	Azacitidine	DOID:9538	Multiple Myeloma	7.56969278714673e-05
DB00563	Methotrexate	DOID:2671	Carcinoma, Transitional Cell	7.41717132056799e-05
DB14085	Cadmium	DOID:2671	Carcinoma, Transitional Cell	7.34000140411653e-05
DB00136	Calcitriol	DOID:1037	Leukemia, Lymphoid	7.29816656308072e-05
DB00541	Vincristine	DOID:2671	Carcinoma, Transitional Cell	7.12658264154856e-05
DB03496	alvocidib	DOID:9119	Leukemia, Myeloid, Acute	6.89063777836244e-05
DB00842	Oxazepam	DOID:3172	Adenoma	6.85532998076291e-05
DB09110	Mesna	DOID:8584	Burkitt Lymphoma	6.853676883521e-05
DB00515	Cisplatin	DOID:2671	Carcinoma, Transitional Cell	6.75660722261259e-05
DB00642	Pemetrexed	DOID:2645	Mesothelioma	6.5497053709819e-05
DB08398	2-amino-1-methyl-6-phenylimidazo(4,5-b)pyridine	DOID:299	Adenocarcinoma	6.49641997825592e-05
DB01041	Thalidomide	DOID:8632	Sarcoma, Kaposi	6.42956214368454e-05
DB12429	2-(2-chloro-4-iodophenylamino)-N-cyclopropylmethoxy-3,4-difluorobenzamide	DOID:9119	Leukemia, Myeloid, Acute	6.34596810012503e-05
DB00993	Azathioprine	DOID:299	Adenocarcinoma	6.28307430938294e-05
DB00252	Phenytoin	DOID:769	Neuroblastoma	6.24285206540579e-05
DB00945	Aspirin	DOID:349	Carcinoma, Signet Ring Cell	6.15974393764554e-05
DB01008	Busulfan	DOID:8543	Hodgkin Disease	6.10700698311165e-05
DB01229	Paclitaxel	DOID:4235	Sarcoma	6.07099128413016e-05
DB00993	Azathioprine	DOID:707	Lymphoma, B-Cell	6.02639251468043e-05
DB09110	Mesna	DOID:4235	Sarcoma	5.89458831913164e-05
DB02709	Resveratrol	DOID:1037	Leukemia, Lymphoid	5.76759557617615e-05
DB02709	Resveratrol	DOID:715	Leukemia, T-Cell	5.54100012779626e-05
DB14001	alpha-Tocopherol	DOID:3070	Glioma	5.51287131786496e-05
DB00958	Carboplatin	DOID:171	Neuroectodermal Tumors	5.45519271214559e-05
DB08895	tofacitinib	DOID:3172	Adenoma	5.41816370245099e-05
DB00997	Doxorubicin	DOID:1618	Fibroadenoma	5.41364289716253e-05
DB00997	Doxorubicin	DOID:2513	Carcinoma, Basal Cell	5.40227379145705e-05
DB00563	Methotrexate	DOID:2513	Carcinoma, Basal Cell	5.08157723723215e-05
DB00851	Dacarbazine	DOID:4359	Melanoma, Amelanotic	5.02318414297778e-05
DB01008	Busulfan	DOID:9119	Leukemia, Myeloid, Acute	4.97325047642064e-05
DB12418	Saccharin	DOID:139	Papilloma	4.90773207512465e-05
DB06767	Ammonium Chloride	DOID:139	Papilloma	4.83405072675622e-05
DB00531	Cyclophosphamide	DOID:8552	Leukemia, Myelogenous, Chronic, BCR-ABL Positive	4.81738256819589e-05
DB01229	Paclitaxel	DOID:299	Adenocarcinoma	4.80075357541312e-05
DB01008	Busulfan	DOID:0050902	Medulloblastoma	4.79220125375671e-05
DB00636	Clofibrate	DOID:3507	Dermatofibrosarcoma	4.53849672044718e-05
DB00851	Dacarbazine	DOID:3068	Glioblastoma	4.49826241524856e-05
DB14574	Cobalt	DOID:3247	Rhabdomyosarcoma	4.34468870970997e-05
DB08865	Crizotinib	DOID:9119	Leukemia, Myeloid, Acute	4.33176601466259e-05
DB00563	Methotrexate	DOID:3070	Glioma	4.24897294570917e-05
DB00188	Bortezomib	DOID:3246	Rhabdomyosarcoma, Embryonal	4.23216158881926e-05
DB00563	Methotrexate	DOID:5241	Hemangioblastoma	4.21405590901383e-05
DB00252	Phenytoin	DOID:687	Hepatoblastoma	4.03663589484474e-05
DB01593	Zinc	DOID:3070	Glioma	3.99850611266309e-05
DB00541	Vincristine	DOID:3070	Glioma	3.95838427852471e-05
DB00482	Celecoxib	DOID:9538	Multiple Myeloma	3.94987284196083e-05
DB00262	Carmustine	DOID:3192	Neurilemmoma	3.94159374332639e-05
DB00541	Vincristine	DOID:5241	Hemangioblastoma	3.92346724967033e-05
DB01181	Ifosfamide	DOID:5485	Sarcoma, Synovial	3.91099966717337e-05
DB00531	Cyclophosphamide	DOID:0060058	Lymphoma	3.77855733268498e-05
DB08059	Wortmannin	DOID:299	Adenocarcinoma	3.7080087727355e-05
DB01181	Ifosfamide	DOID:4552	Carcinoma, Large Cell	3.70125475069524e-05
DB00515	Cisplatin	DOID:3070	Glioma	3.58840885406261e-05
DB01393	Bezafibrate	DOID:9119	Leukemia, Myeloid, Acute	3.48587286437066e-05
DB00853	Temozolomide	DOID:8632	Sarcoma, Kaposi	3.47935693483584e-05
DB00399	Zoledronic Acid	DOID:2645	Mesothelioma	3.30592929748477e-05
DB01436	alfacalcidol	DOID:299	Adenocarcinoma	3.28359408885565e-05
DB00541	Vincristine	DOID:3308	Carcinoma, Embryonal	3.22236594037309e-05
DB00773	Etoposide	DOID:1967	Leiomyosarcoma	3.14233243653497e-05
DB01204	Mitoxantrone	DOID:1040	Leukemia, Lymphocytic, Chronic, B-Cell	3.11548480539867e-05
DB00188	Bortezomib	DOID:707	Lymphoma, B-Cell	3.10784384308163e-05
DB01229	Paclitaxel	DOID:2994	Neoplasms, Germ Cell and Embryonal	3.04037643183777e-05
DB01143	Amifostine	DOID:0060060	Lymphoma, Non-Hodgkin	2.90345894160063e-05
DB00136	Calcitriol	DOID:3070	Glioma	2.88942714794307e-05
DB00531	Cyclophosphamide	DOID:8543	Hodgkin Disease	2.8503080369148e-05
DB01248	Docetaxel	DOID:9119	Leukemia, Myeloid, Acute	2.69028379320593e-05
DB00851	Dacarbazine	DOID:0060060	Lymphoma, Non-Hodgkin	2.52896203123201e-05
DB12298	5-hydroxymethylfurfural	DOID:139	Papilloma	2.48838088787035e-05
DB00650	Leucovorin	DOID:3070	Glioma	2.2971370604509e-05
DB01065	Melatonin	DOID:4928	Cholangiocarcinoma	2.26499075634337e-05
DB00958	Carboplatin	DOID:769	Neuroblastoma	2.11589810282589e-05
DB00563	Methotrexate	DOID:1040	Leukemia, Lymphocytic, Chronic, B-Cell	2.08320221863414e-05
DB08398	2-amino-1-methyl-6-phenylimidazo(4,5-b)pyridine	DOID:3172	Adenoma	1.78780659042879e-05
DB00262	Carmustine	DOID:3181	Oligodendroglioma	1.73932908390864e-05
DB00201	Caffeine	DOID:2671	Carcinoma, Transitional Cell	1.73750951649246e-05
DB00531	Cyclophosphamide	DOID:9119	Leukemia, Myeloid, Acute	1.71655150863551e-05
DB00842	Oxazepam	DOID:687	Hepatoblastoma	1.71566143997437e-05
DB00977	Ethinyl Estradiol	DOID:2645	Mesothelioma	1.60638423465295e-05
DB00515	Cisplatin	DOID:3355	Fibrosarcoma	1.5846104981003e-05
DB00531	Cyclophosphamide	DOID:0050902	Medulloblastoma	1.53550230669944e-05
DB08865	Crizotinib	DOID:3068	Glioblastoma	1.48050155199461e-05
DB02709	Resveratrol	DOID:3070	Glioma	1.35885614653622e-05
DB08398	2-amino-1-methyl-6-phenylimidazo(4,5-b)pyridine	DOID:4236	Carcinosarcoma	1.35663292544011e-05
DB00570	Vinblastine	DOID:8632	Sarcoma, Kaposi	1.31944657260005e-05
DB00276	Amsacrine	DOID:9119	Leukemia, Myeloid, Acute	8.9466571849342e-06
DB01229	Paclitaxel	DOID:9538	Multiple Myeloma	6.96861284252975e-06
DB00970	Dactinomycin	DOID:3068	Glioblastoma	4.3577394542374e-06
DB00482	Celecoxib	DOID:769	Neuroblastoma	4.11699412964511e-06
DB11716	Misonidazole	DOID:299	Adenocarcinoma	2.04883402390305e-06
DB12662	naveglitazar	DOID:3382	Liposarcoma	1.92305618485281e-06
DB01008	Busulfan	DOID:0060060	Lymphoma, Non-Hodgkin	1.5268561633433e-06
DB02709	Resveratrol	DOID:8864	Leukemia, Monocytic, Acute	1.48418434549324e-07
DB07352	Apigenin	DOID:3070	Glioma	-1.53415060646228e-06
DB06724	Calcium Carbonate	DOID:299	Adenocarcinoma	-2.50464519619548e-06
DB09110	Mesna	DOID:3247	Rhabdomyosarcoma	-3.0397694389759e-06
DB05424	Canertinib	DOID:3068	Glioblastoma	-6.20660766514208e-06
DB00188	Bortezomib	DOID:9538	Multiple Myeloma	-7.39366636617195e-06
DB01206	Lomustine	DOID:0060058	Lymphoma	-7.57294966904215e-06
DB03843	Formaldehyde	DOID:1967	Leiomyosarcoma	-1.42140712051861e-05
DB00851	Dacarbazine	DOID:4235	Sarcoma	-1.459975208392e-05
DB00563	Methotrexate	DOID:3371	Chondrosarcoma	-1.48915909707545e-05
DB00188	Bortezomib	DOID:3247	Rhabdomyosarcoma	-1.56380191052782e-05
DB00399	Zoledronic Acid	DOID:4305	Giant Cell Tumor of Bone	-1.59505631199194e-05
DB01206	Lomustine	DOID:8543	Hodgkin Disease	-1.68554424146497e-05
DB11663	2-(1H-indazol-4-yl)-6-(4-methanesulfonylpiperazin-1-ylmethyl)-4-morpholin-4-ylthieno(3,2-d)pyrimidine	DOID:707	Lymphoma, B-Cell	-1.73816739642216e-05
DB00898	Ethanol	DOID:255	Hemangioma	-1.74386632330534e-05
DB00977	Ethinyl Estradiol	DOID:299	Adenocarcinoma	-1.82750254887412e-05
DB01181	Ifosfamide	DOID:1967	Leiomyosarcoma	-1.89363940752904e-05
DB00958	Carboplatin	DOID:2671	Carcinoma, Transitional Cell	-1.93538924736433e-05
DB02994	Cacodylic Acid	DOID:3172	Adenoma	-2.52770142078404e-05
DB08828	HhAntag691	DOID:2512	Basal Cell Nevus Syndrome	-2.58965039395126e-05
DB00851	Dacarbazine	DOID:299	Adenocarcinoma	-2.73021286668548e-05
DB01065	Melatonin	DOID:299	Adenocarcinoma	-2.74329291235983e-05
DB00290	Bleomycin	DOID:3308	Carcinoma, Embryonal	-2.77472197582271e-05
DB00291	Chlorambucil	DOID:0060058	Lymphoma	-2.84638544355911e-05
DB01101	Capecitabine	DOID:299	Adenocarcinoma	-2.9192191646453e-05
DB09110	Mesna	DOID:769	Neuroblastoma	-3.01771512752312e-05
DB00531	Cyclophosphamide	DOID:0060060	Lymphoma, Non-Hodgkin	-3.10401333337915e-05
DB00252	Phenytoin	DOID:1040	Leukemia, Lymphocytic, Chronic, B-Cell	-3.14240436659272e-05
DB00262	Carmustine	DOID:3070	Glioma	-3.15809869789116e-05
DB00641	Simvastatin	DOID:707	Lymphoma, B-Cell	-3.40944937096341e-05
DB03496	alvocidib	DOID:707	Lymphoma, B-Cell	-3.44578379454716e-05
DB00997	Doxorubicin	DOID:8632	Sarcoma, Kaposi	-3.62127268783777e-05
DB00242	Cladribine	DOID:285	Leukemia, Hairy Cell	-4.14401193361488e-05
DB00399	Zoledronic Acid	DOID:9538	Multiple Myeloma	-4.23184978492405e-05
DB00541	Vincristine	DOID:8632	Sarcoma, Kaposi	-4.23255791044894e-05
DB00188	Bortezomib	DOID:769	Neuroblastoma	-4.27754009396861e-05
DB06543	astaxanthine	DOID:299	Adenocarcinoma	-4.32746206058335e-05
DB00437	Allopurinol	DOID:1037	Leukemia, Lymphoid	-4.77993541235441e-05
DB00977	Ethinyl Estradiol	DOID:11612	Polycystic Ovary Syndrome	-4.95063118170005e-05
DB00624	Testosterone	DOID:3068	Glioblastoma	-5.02092939253726e-05
DB00242	Cladribine	DOID:9119	Leukemia, Myeloid, Acute	-5.02800951273988e-05
DB00958	Carboplatin	DOID:3070	Glioma	-5.10358762829052e-05
DB01008	Busulfan	DOID:707	Lymphoma, B-Cell	-5.36317108105686e-05
DB00993	Azathioprine	DOID:2671	Carcinoma, Transitional Cell	-5.4102788047676e-05
DB00396	Progesterone	DOID:127	Choroid Neoplasms	-5.55920255905715e-05
DB11663	2-(1H-indazol-4-yl)-6-(4-methanesulfonylpiperazin-1-ylmethyl)-4-morpholin-4-ylthieno(3,2-d)pyrimidine	DOID:9538	Multiple Myeloma	-5.58537790279132e-05
DB01229	Paclitaxel	DOID:1037	Leukemia, Lymphoid	-5.65205845350011e-05
DB01206	Lomustine	DOID:3068	Glioblastoma	-5.67056522771392e-05
DB08865	Crizotinib	DOID:299	Adenocarcinoma	-5.74797373993699e-05
DB00437	Allopurinol	DOID:2671	Carcinoma, Transitional Cell	-6.02047647532064e-05
DB01248	Docetaxel	DOID:4235	Sarcoma	-6.11921830011505e-05
DB00531	Cyclophosphamide	DOID:8584	Burkitt Lymphoma	-6.13386201098395e-05
DB00641	Simvastatin	DOID:11612	Polycystic Ovary Syndrome	-6.27589621463795e-05
DB11663	2-(1H-indazol-4-yl)-6-(4-methanesulfonylpiperazin-1-ylmethyl)-4-morpholin-4-ylthieno(3,2-d)pyrimidine	DOID:3247	Rhabdomyosarcoma	-6.40981318065434e-05
DB00443	Betamethasone	DOID:255	Hemangioma	-6.45294325557835e-05
DB01229	Paclitaxel	DOID:2671	Carcinoma, Transitional Cell	-6.89259951762652e-05
DB00624	Testosterone	DOID:0060060	Lymphoma, Non-Hodgkin	-6.99022979274364e-05
DB09110	Mesna	DOID:2671	Carcinoma, Transitional Cell	-7.06900246473657e-05
DB00531	Cyclophosphamide	DOID:4235	Sarcoma	-7.09295058257051e-05
DB00997	Doxorubicin	DOID:5485	Sarcoma, Synovial	-7.33793444855427e-05
DB01248	Docetaxel	DOID:299	Adenocarcinoma	-7.38945597676885e-05
DB01065	Melatonin	DOID:3172	Adenoma	-7.45190629881584e-05
DB00864	Tacrolimus	DOID:707	Lymphoma, B-Cell	-7.57201730044108e-05
DB00851	Dacarbazine	DOID:3247	Rhabdomyosarcoma	-7.65854046864065e-05
DB00993	Azathioprine	DOID:2513	Carcinoma, Basal Cell	-7.74587290757675e-05
DB00361	Vinorelbine	DOID:2645	Mesothelioma	-7.80762860567649e-05
DB00541	Vincristine	DOID:5485	Sarcoma, Synovial	-7.9492196980134e-05
DB04539	glyphosate	DOID:11612	Polycystic Ovary Syndrome	-8.0000652885541e-05
DB00293	raltitrexed	DOID:2645	Mesothelioma	-8.28460415408377e-05
DB00515	Cisplatin	DOID:5485	Sarcoma, Synovial	-8.31919510587767e-05
DB00188	Bortezomib	DOID:2671	Carcinoma, Transitional Cell	-8.32882743034488e-05
DB00317	Gefitinib	DOID:3068	Glioblastoma	-8.35608727388568e-05
DB00531	Cyclophosphamide	DOID:299	Adenocarcinoma	-8.363188226123e-05
DB00515	Cisplatin	DOID:4552	Carcinoma, Large Cell	-8.52894002844953e-05
DB00531	Cyclophosphamide	DOID:707	Lymphoma, B-Cell	-8.61987005639706e-05
DB00993	Azathioprine	DOID:255	Hemangioma	-9.01684999995919e-05
DB00276	Amsacrine	DOID:299	Adenocarcinoma	-9.18507402942262e-05
DB01008	Busulfan	DOID:9538	Multiple Myeloma	-9.21038160017415e-05
DB13853	Anethole Trithione	DOID:299	Adenocarcinoma	-9.29422042597536e-05
DB02994	Cacodylic Acid	DOID:2671	Carcinoma, Transitional Cell	-9.51244115168434e-05
DB01393	Bezafibrate	DOID:11612	Polycystic Ovary Syndrome	-9.71699557393638e-05
DB00396	Progesterone	DOID:299	Adenocarcinoma	-9.72056825214104e-05
DB11529	Melengestrol Acetate	DOID:299	Adenocarcinoma	-9.7281116399936e-05
DB00291	Chlorambucil	DOID:0060060	Lymphoma, Non-Hodgkin	-9.72895610846861e-05
DB01229	Paclitaxel	DOID:3070	Glioma	-0.000100607978717519
DB00795	Sulfasalazine	DOID:2671	Carcinoma, Transitional Cell	-0.000101493950915098
DB00853	Temozolomide	DOID:3071	Gliosarcoma	-0.000101562812919821
DB00290	Bleomycin	DOID:8632	Sarcoma, Kaposi	-0.000102296458576311
DB00851	Dacarbazine	DOID:769	Neuroblastoma	-0.000103722786485287
DB00995	Auranofin	DOID:3172	Adenoma	-0.000103824607259044
DB08809	Dichloroacetic Acid	DOID:3172	Adenoma	-0.000104192927181508
DB08828	HhAntag691	DOID:2513	Carcinoma, Basal Cell	-0.000106710176204929
DB04690	Camptothecin	DOID:1037	Leukemia, Lymphoid	-0.000107945241685385
DB00309	Vindesine	DOID:8552	Leukemia, Myelogenous, Chronic, BCR-ABL Positive	-0.000110153509907888
DB00361	Vinorelbine	DOID:299	Adenocarcinoma	-0.000112415153582825
DB01393	Bezafibrate	DOID:3172	Adenoma	-0.000113024802988478
DB00772	Malathion	DOID:0060060	Lymphoma, Non-Hodgkin	-0.000113521482404226
DB01248	Docetaxel	DOID:9538	Multiple Myeloma	-0.000114933482974165
DB00188	Bortezomib	DOID:3070	Glioma	-0.0001149702584664
DB00882	Clomiphene	DOID:299	Adenocarcinoma	-0.000116286494647351
DB00293	raltitrexed	DOID:299	Adenocarcinoma	-0.000117184909094382
DB00970	Dactinomycin	DOID:3247	Rhabdomyosarcoma	-0.000117210289117729
DB04786	Suramin	DOID:9538	Multiple Myeloma	-0.000117459214798103
DB00309	Vindesine	DOID:0060058	Lymphoma	-0.000120541762294375
DB00317	Gefitinib	DOID:2645	Mesothelioma	-0.000121506758043614
DB00624	Testosterone	DOID:299	Adenocarcinoma	-0.000122494047181641
DB00302	Tranexamic Acid	DOID:127	Choroid Neoplasms	-0.000122753767314805
DB00945	Aspirin	DOID:1967	Leiomyosarcoma	-0.000123378420886049
DB01380	Cortisone	DOID:299	Adenocarcinoma	-0.000124576107341116
DB00531	Cyclophosphamide	DOID:9538	Multiple Myeloma	-0.000124670805767911
DB01188	Ciclopirox	DOID:9119	Leukemia, Myeloid, Acute	-0.00012469420013609
DB00531	Cyclophosphamide	DOID:171	Neuroectodermal Tumors	-0.000126659594129906
DB01008	Busulfan	DOID:769	Neuroblastoma	-0.00012748555051758
DB00396	Progesterone	DOID:11612	Polycystic Ovary Syndrome	-0.000128436969018202
DB00309	Vindesine	DOID:8543	Hodgkin Disease	-0.000129824255157278
DB00554	Piroxicam	DOID:2645	Mesothelioma	-0.000130867330650659
DB00997	Doxorubicin	DOID:1967	Leiomyosarcoma	-0.000131425735093775
DB00537	Ciprofloxacin	DOID:2671	Carcinoma, Transitional Cell	-0.000132187695571738
DB11082	Coal Tar	DOID:3172	Adenoma	-0.000132523579190823
DB00531	Cyclophosphamide	DOID:3247	Rhabdomyosarcoma	-0.000132915158286305
DB08865	Crizotinib	DOID:769	Neuroblastoma	-0.000133900395050533
DB01206	Lomustine	DOID:3069	Astrocytoma	-0.000135002604864265
DB00531	Cyclophosphamide	DOID:4236	Carcinosarcoma	-0.000135029752567871
DB00605	Sulindac	DOID:299	Adenocarcinoma	-0.00013512750805638
DB03496	alvocidib	DOID:1037	Leukemia, Lymphoid	-0.000136419140386472
DB00541	Vincristine	DOID:1967	Leiomyosarcoma	-0.000137538587547607
DB04827	Urethane	DOID:299	Adenocarcinoma	-0.000137540481766611
DB00982	Isotretinoin	DOID:0060058	Lymphoma	-0.000138486429179636
DB01390	Sodium Bicarbonate	DOID:139	Papilloma	-0.0001406110610815
DB00515	Cisplatin	DOID:1967	Leiomyosarcoma	-0.000141238341891385
DB00531	Cyclophosphamide	DOID:3347	Neoplasms, Bone Tissue	-0.000141962348039031
DB00553	Methoxsalen	DOID:0060061	Lymphoma, T-Cell, Cutaneous	-0.000142427940141958
DB07706	2-hydroxyestradiol	DOID:299	Adenocarcinoma	-0.000143807685201523
DB00501	Cimetidine	DOID:349	Carcinoma, Signet Ring Cell	-0.000146652668557477
DB00564	Carbamazepine	DOID:1040	Leukemia, Lymphocytic, Chronic, B-Cell	-0.000146982581559395
DB00882	Clomiphene	DOID:11612	Polycystic Ovary Syndrome	-0.000147517781413302
DB00257	Clotrimazole	DOID:299	Adenocarcinoma	-0.000148710326551511
DB00318	Codeine	DOID:2671	Carcinoma, Transitional Cell	-0.00014901857018778
DB00291	Chlorambucil	DOID:299	Adenocarcinoma	-0.000149881310025142
DB04690	Camptothecin	DOID:3070	Glioma	-0.000152032636165859
DB02994	Cacodylic Acid	DOID:139	Papilloma	-0.000152438622758287
DB00822	Disulfiram	DOID:2645	Mesothelioma	-0.00015299785134356
DB00917	Dinoprostone	DOID:4235	Sarcoma	-0.000153519331462869
DB00242	Cladribine	DOID:707	Lymphoma, B-Cell	-0.000153644310683522
DB00624	Testosterone	DOID:11612	Polycystic Ovary Syndrome	-0.000153725333798892
DB00317	Gefitinib	DOID:299	Adenocarcinoma	-0.000155845625579042
DB00795	Sulfasalazine	DOID:139	Papilloma	-0.000158808162246026
DB12025	triptolide	DOID:9119	Leukemia, Myeloid, Acute	-0.000159424721829053
DB00531	Cyclophosphamide	DOID:769	Neuroblastoma	-0.000160052540035226
DB00445	Epirubicin	DOID:0060058	Lymphoma	-0.000160439423645624
DB00309	Vindesine	DOID:3068	Glioblastoma	-0.000169674464905047
DB00445	Epirubicin	DOID:8543	Hodgkin Disease	-0.000169721916316
DB00171	Adenosine Triphosphate	DOID:4552	Carcinoma, Large Cell	-0.000170914475060478
DB04630	Aldosterone	DOID:3172	Adenoma	-0.000172122704693696
DB00744	zileuton	DOID:8552	Leukemia, Myelogenous, Chronic, BCR-ABL Positive	-0.000172841052509996
DB00641	Simvastatin	DOID:3070	Glioma	-0.000180143190279557
DB00396	Progesterone	DOID:5119	Ovarian Cysts	-0.000181196397063176
DB12445	nitroaspirin	DOID:9206	Barrett Esophagus	-0.000181746967108369
DB00605	Sulindac	DOID:3172	Adenoma	-0.000182213641860045
DB00888	Mechlorethamine	DOID:8543	Hodgkin Disease	-0.000183490147866221
DB06755	beta Carotene	DOID:3070	Glioma	-0.000183564914051963
DB04827	Urethane	DOID:3172	Adenoma	-0.000184626615744456
DB00970	Dactinomycin	DOID:2671	Carcinoma, Transitional Cell	-0.000184860544407188
DB00412	Rosiglitazone	DOID:11612	Polycystic Ovary Syndrome	-0.000185319295930873
DB00531	Cyclophosphamide	DOID:1037	Leukemia, Lymphoid	-0.000188160002990649
DB00309	Vindesine	DOID:0060060	Lymphoma, Non-Hodgkin	-0.000189367468873845
DB00531	Cyclophosphamide	DOID:715	Leukemia, T-Cell	-0.000190425957507449
DB01248	Docetaxel	DOID:2671	Carcinoma, Transitional Cell	-0.000190828090680543
DB00553	Methoxsalen	DOID:8691	Mycosis Fungoides	-0.000192197976662555
DB00635	Prednisone	DOID:8543	Hodgkin Disease	-0.000193431393238637
DB00925	Phenoxybenzamine	DOID:127	Choroid Neoplasms	-0.000198494737793611
DB08398	2-amino-1-methyl-6-phenylimidazo(4,5-b)pyridine	DOID:8719	Carcinoma in Situ	-0.000200151019846183
DB00531	Cyclophosphamide	DOID:2671	Carcinoma, Transitional Cell	-0.000200565413469404
DB03496	alvocidib	DOID:1040	Leukemia, Lymphocytic, Chronic, B-Cell	-0.000202164241739793
DB11119	Sodium Iodide	DOID:3070	Glioma	-0.000202662624139857
DB00635	Prednisone	DOID:9119	Leukemia, Myeloid, Acute	-0.000204768958312541
DB00917	Dinoprostone	DOID:9538	Multiple Myeloma	-0.000207260631295329
DB00554	Piroxicam	DOID:3172	Adenoma	-0.000212292332385032
DB00305	Mitomycin	DOID:3068	Glioblastoma	-0.000212576760089643
DB00741	Hydrocortisone	DOID:8584	Burkitt Lymphoma	-0.000220346886511451
DB01229	Paclitaxel	DOID:4552	Carcinoma, Large Cell	-0.000221781467746783
DB01248	Docetaxel	DOID:3070	Glioma	-0.000222510074701636
DB06287	temsirolimus	DOID:13515	Tuberous Sclerosis	-0.000224565497446753
DB01188	Ciclopirox	DOID:299	Adenocarcinoma	-0.000225491597564291
DB00958	Carboplatin	DOID:1967	Leiomyosarcoma	-0.000228158306491109
DB01206	Lomustine	DOID:3181	Oligodendroglioma	-0.000228631642002618
DB00309	Vindesine	DOID:4235	Sarcoma	-0.000229256841095725
DB00445	Epirubicin	DOID:0060060	Lymphoma, Non-Hodgkin	-0.00022926513000112
DB01582	Sulfamethazine	DOID:3172	Adenoma	-0.00023082661094824
DB08809	Dichloroacetic Acid	DOID:139	Papilloma	-0.000231354535710236
DB00531	Cyclophosphamide	DOID:3070	Glioma	-0.000232247397166312
DB01042	Melphalan	DOID:8543	Hodgkin Disease	-0.000235613652424853
DB01393	Bezafibrate	DOID:1040	Leukemia, Lymphocytic, Chronic, B-Cell	-0.000236211891143305
DB04572	Thiotepa	DOID:8552	Leukemia, Myelogenous, Chronic, BCR-ABL Positive	-0.00023940197533661
DB00531	Cyclophosphamide	DOID:3308	Carcinoma, Embryonal	-0.000239607580425842
DB00309	Vindesine	DOID:299	Adenocarcinoma	-0.000241959217744843
DB00499	Flutamide	DOID:299	Adenocarcinoma	-0.000242995099856654
DB11648	afuresertib	DOID:8543	Hodgkin Disease	-0.000245159616164843
DB01200	Bromocriptine	DOID:3172	Adenoma	-0.000246578163607507
DB01042	Melphalan	DOID:0050902	Medulloblastoma	-0.000248761709620259
DB00526	Oxaliplatin	DOID:299	Adenocarcinoma	-0.000249661127258487
DB04572	Thiotepa	DOID:0060058	Lymphoma	-0.000249790227842529
DB00262	Carmustine	DOID:3071	Gliosarcoma	-0.000249846791341456
DB00635	Prednisone	DOID:0060060	Lymphoma, Non-Hodgkin	-0.00025297460684847
DB00531	Cyclophosphamide	DOID:1040	Leukemia, Lymphocytic, Chronic, B-Cell	-0.000253905104553941
DB00291	Chlorambucil	DOID:1037	Leukemia, Lymphoid	-0.000254409430674583
DB09073	palbociclib	DOID:3382	Liposarcoma	-0.000255223739497136
DB00242	Cladribine	DOID:1037	Leukemia, Lymphoid	-0.000255605613343139
DB00531	Cyclophosphamide	DOID:139	Papilloma	-0.000257879624786732
DB04572	Thiotepa	DOID:8543	Hodgkin Disease	-0.00025907272052187
DB00175	Pravastatin	DOID:3172	Adenoma	-0.000261414216601051
DB00291	Chlorambucil	DOID:2671	Carcinoma, Transitional Cell	-0.000266814841129052
DB01219	Dantrolene	DOID:2671	Carcinoma, Transitional Cell	-0.000267313743973742
DB00445	Epirubicin	DOID:4235	Sarcoma	-0.000269154502209955
DB04572	Thiotepa	DOID:0050902	Medulloblastoma	-0.000272220777877662
DB00317	Gefitinib	DOID:2671	Carcinoma, Transitional Cell	-0.000272779156555401
DB00499	Flutamide	DOID:11612	Polycystic Ovary Syndrome	-0.000274226386280739
DB01188	Ciclopirox	DOID:3247	Rhabdomyosarcoma	-0.000274774873593266
DB09276	Gold Sodium Thiomalate	DOID:3172	Adenoma	-0.000275374116067838
DB01042	Melphalan	DOID:3068	Glioblastoma	-0.000275463862078378
DB00007	Leuprolide	DOID:127	Choroid Neoplasms	-0.000277210541976512
DB01206	Lomustine	DOID:3070	Glioma	-0.000277605920006849
DB01229	Paclitaxel	DOID:1967	Leiomyosarcoma	-0.000277730409070108
DB09110	Mesna	DOID:1967	Leiomyosarcoma	-0.000279494438664554
DB00277	Theophylline	DOID:1037	Leukemia, Lymphoid	-0.00028148375267071
DB00309	Vindesine	DOID:9538	Multiple Myeloma	-0.000282998140968126
DB00635	Prednisone	DOID:8584	Burkitt Lymphoma	-0.000283273093463647
DB00305	Mitomycin	DOID:299	Adenocarcinoma	-0.000284861512940292
DB00181	Baclofen	DOID:2671	Carcinoma, Transitional Cell	-0.000288285405798401
DB00741	Hydrocortisone	DOID:3247	Rhabdomyosarcoma	-0.000291923424682143
DB09096	Benzoyl Peroxide	DOID:139	Papilloma	-0.000293245020468909
DB01042	Melphalan	DOID:0060060	Lymphoma, Non-Hodgkin	-0.000295156866275618
DB06287	temsirolimus	DOID:3068	Glioblastoma	-0.000296781004657819
DB04365	Arecoline	DOID:2513	Carcinoma, Basal Cell	-0.000297544325285747
DB12025	triptolide	DOID:9538	Multiple Myeloma	-0.000301261042503907
DB11648	afuresertib	DOID:0060060	Lymphoma, Non-Hodgkin	-0.000304702829847729
DB00635	Prednisone	DOID:299	Adenocarcinoma	-0.000305566355857108
DB00806	Pentoxifylline	DOID:1037	Leukemia, Lymphoid	-0.00030788999694719
DB00635	Prednisone	DOID:707	Lymphoma, B-Cell	-0.000308133174082285
DB03783	Phenacetin	DOID:2671	Carcinoma, Transitional Cell	-0.000311976570092076
DB00309	Vindesine	DOID:769	Neuroblastoma	-0.00031837987545049
DB04572	Thiotepa	DOID:0060060	Lymphoma, Non-Hodgkin	-0.000318615934281473
DB00007	Leuprolide	DOID:299	Adenocarcinoma	-0.000318824198524116
DB00291	Chlorambucil	DOID:1040	Leukemia, Lymphocytic, Chronic, B-Cell	-0.000320154532106758
DB09073	palbociclib	DOID:9119	Leukemia, Myeloid, Acute	-0.000320441651462729
DB01219	Dantrolene	DOID:1040	Leukemia, Lymphocytic, Chronic, B-Cell	-0.000320653434813779
DB00242	Cladribine	DOID:1040	Leukemia, Lymphocytic, Chronic, B-Cell	-0.000321350714692602
DB01042	Melphalan	DOID:8584	Burkitt Lymphoma	-0.000325455352621122
DB04365	Arecoline	DOID:139	Papilloma	-0.000331502595562271
DB12662	naveglitazar	DOID:3355	Fibrosarcoma	-0.000332745751664192
DB06287	temsirolimus	DOID:2645	Mesothelioma	-0.000334726890100077
DB00982	Isotretinoin	DOID:769	Neuroblastoma	-0.000336324542459791
DB04839	Cyproterone Acetate	DOID:11612	Polycystic Ovary Syndrome	-0.000343584915899725
DB13178	Inositol	DOID:11612	Polycystic Ovary Syndrome	-0.000345424510363034
DB00812	Phenylbutazone	DOID:9119	Leukemia, Myeloid, Acute	-0.000346224950845735
DB00635	Prednisone	DOID:9538	Multiple Myeloma	-0.000346605279002883
DB00277	Theophylline	DOID:1040	Leukemia, Lymphocytic, Chronic, B-Cell	-0.00034722885430271
DB01042	Melphalan	DOID:299	Adenocarcinoma	-0.000347748614982261
DB01042	Melphalan	DOID:707	Lymphoma, B-Cell	-0.000350315433187802
DB00851	Dacarbazine	DOID:1967	Leiomyosarcoma	-0.000353040073955584
DB00531	Cyclophosphamide	DOID:4552	Carcinoma, Large Cell	-0.000353420885861842
DB00822	Disulfiram	DOID:1040	Leukemia, Lymphocytic, Chronic, B-Cell	-0.000357609940826557
DB00309	Vindesine	DOID:2671	Carcinoma, Transitional Cell	-0.000358892748941526
DB00829	Diazepam	DOID:3068	Glioblastoma	-0.000359038017151501
DB13178	Inositol	DOID:3172	Adenoma	-0.000361279357766246
DB04690	Camptothecin	DOID:3071	Gliosarcoma	-0.000370298439975623
DB00162	Vitamin A	DOID:9538	Multiple Myeloma	-0.000373767936545956
DB14513	Magnesium	DOID:3172	Adenoma	-0.000376449260326921
DB00361	Vinorelbine	DOID:4552	Carcinoma, Large Cell	-0.000382204157304257
DB01042	Melphalan	DOID:9538	Multiple Myeloma	-0.00038878753823398
DB01162	Terazosin	DOID:2671	Carcinoma, Transitional Cell	-0.000391247272949521
DB00970	Dactinomycin	DOID:1967	Leiomyosarcoma	-0.000393664958835936
DB12881	indole-3-carbinol	DOID:5119	Ovarian Cysts	-0.000394054734953263
DB01042	Melphalan	DOID:3247	Rhabdomyosarcoma	-0.000397031890862702
DB11648	afuresertib	DOID:9538	Multiple Myeloma	-0.000398333502046107
DB01248	Docetaxel	DOID:1967	Leiomyosarcoma	-0.000399632505139046
DB00305	Mitomycin	DOID:2671	Carcinoma, Transitional Cell	-0.000401795044027452
DB00531	Cyclophosphamide	DOID:1967	Leiomyosarcoma	-0.00040936982758729
DB00635	Prednisone	DOID:1037	Leukemia, Lymphoid	-0.000410094476462015
DB00925	Phenoxybenzamine	DOID:1040	Leukemia, Lymphocytic, Chronic, B-Cell	-0.000410381616731216
DB04572	Thiotepa	DOID:9538	Multiple Myeloma	-0.000412246606452858
DB00741	Hydrocortisone	DOID:1040	Leukemia, Lymphocytic, Chronic, B-Cell	-0.000412913370858269
DB04572	Thiotepa	DOID:171	Neuroectodermal Tumors	-0.000414235394901534
DB00927	Famotidine	DOID:3172	Adenoma	-0.000415070270167399
DB00682	Warfarin	DOID:9538	Multiple Myeloma	-0.000416194494011195
DB01132	Pioglitazone	DOID:139	Papilloma	-0.000419692266628323
DB00655	Estrone	DOID:299	Adenocarcinoma	-0.000419778144150916
DB00635	Prednisone	DOID:2671	Carcinoma, Transitional Cell	-0.000422499887158624
DB01042	Melphalan	DOID:769	Neuroblastoma	-0.000424169272633217
DB00712	Flurbiprofen	DOID:3172	Adenoma	-0.000435197790564966
DB09073	palbociclib	DOID:2994	Neoplasms, Germ Cell and Embryonal	-0.000438842820496672
DB13950	Win 55212-2	DOID:3070	Glioma	-0.000441487943513473
DB05294	N-(4-bromo-2-fluorophenyl)-6-methoxy-7-((1-methylpiperidin-4-yl)methoxy)quinazolin-4-amine	DOID:299	Adenocarcinoma	-0.000442316201515462
DB04572	Thiotepa	DOID:769	Neuroblastoma	-0.000447628340980118
DB00531	Cyclophosphamide	DOID:3071	Gliosarcoma	-0.000450513200914458
DB04960	tipifarnib	DOID:9538	Multiple Myeloma	-0.000454047286678048
DB00635	Prednisone	DOID:255	Hemangioma	-0.000458565599016629
DB00336	Nitrofurazone	DOID:4440	Seminoma	-0.000461044489271888
DB13069	Nimustine	DOID:4359	Melanoma, Amelanotic	-0.000465534349096387
DB13069	Nimustine	DOID:3068	Glioblastoma	-0.000470783566836296
DB04572	Thiotepa	DOID:3181	Oligodendroglioma	-0.000470848920139065
DB04572	Thiotepa	DOID:1037	Leukemia, Lymphoid	-0.0004757358037508
DB04572	Thiotepa	DOID:2671	Carcinoma, Transitional Cell	-0.00048814121436213
DB12072	orantinib	DOID:3070	Glioma	-0.000491593067608563
DB00682	Warfarin	DOID:2671	Carcinoma, Transitional Cell	-0.000492089101817535
DB01042	Melphalan	DOID:3070	Glioma	-0.000496364129815512
DB01006	Letrozole	DOID:11612	Polycystic Ovary Syndrome	-0.000502950291177716
DB04572	Thiotepa	DOID:3070	Glioma	-0.000519823198167089
DB01083	Orlistat	DOID:11612	Polycystic Ovary Syndrome	-0.000529965333349362
DB00829	Diazepam	DOID:2671	Carcinoma, Transitional Cell	-0.000548256301016382
DB01006	Letrozole	DOID:5119	Ovarian Cysts	-0.000555709719096513
DB12257	Platinum	DOID:769	Neuroblastoma	-0.000564278922230314
DB01167	Itraconazole	DOID:9538	Multiple Myeloma	-0.000564382960617608
DB00309	Vindesine	DOID:1967	Leiomyosarcoma	-0.000567697162938564
DB00495	Zidovudine	DOID:8632	Sarcoma, Kaposi	-0.000578889485596167
DB00812	Phenylbutazone	DOID:139	Papilloma	-0.000621270090800714
DB00635	Prednisone	DOID:1967	Leiomyosarcoma	-0.00063130430086545
DB02375	myricetin	DOID:3068	Glioblastoma	-0.000654660090824592
DB01083	Orlistat	DOID:1040	Leukemia, Lymphocytic, Chronic, B-Cell	-0.000669007268940945
DB11175	picolinic acid	DOID:3172	Adenoma	-0.000722265516003871
DB00938	Salmeterol Xinafoate	DOID:4310	Smooth Muscle Tumor	-0.000775590256279705
DB00352	Thioguanine	DOID:9119	Leukemia, Myeloid, Acute	-0.000909041874693581
DB02901	Dihydrotestosterone	DOID:11612	Polycystic Ovary Syndrome	-0.000937824969969962
DB00352	Thioguanine	DOID:1037	Leukemia, Lymphoid	-0.00111436739265054
DB01136	Carvedilol	DOID:3070	Glioma	-0.00113927772467181
DB15304	Carrageenan	DOID:3355	Fibrosarcoma	-0.00119866472196502
DB04865	Homoharringtonine	DOID:0060058	Lymphoma	-0.00129471987456723
DB01708	Dehydroepiandrosterone	DOID:299	Adenocarcinoma	-0.00160102968294417
DB01708	Dehydroepiandrosterone	DOID:11612	Polycystic Ovary Syndrome	-0.00163226096915211
DB12948	3,4-dihydroxybenzohydroxamic acid	DOID:0050902	Medulloblastoma	-0.00169294933982874
DB12948	3,4-dihydroxybenzohydroxamic acid	DOID:3070	Glioma	-0.00194055176016255
DB04348	Taurocholic Acid	DOID:1967	Leiomyosarcoma	-0.00196592111046461
DB12948	3,4-dihydroxybenzohydroxamic acid	DOID:3071	Gliosarcoma	-0.00215881756420471
DB01095	Fluvastatin	DOID:9538	Multiple Myeloma	-0.00239812679791584
DB03068	pyrimidin-2-one beta-ribofuranoside	DOID:9538	Multiple Myeloma	-0.00263449483490801
DB01373	Calcium	DOID:8552	Leukemia, Myelogenous, Chronic, BCR-ABL Positive	-0.00300060259189557
DB01373	Calcium	DOID:0060060	Lymphoma, Non-Hodgkin	-0.00307981655060615
DB08868	Fingolimod Hydrochloride	DOID:8552	Leukemia, Myelogenous, Chronic, BCR-ABL Positive	-0.00421201641877255
DB11467	Thiostrepton	DOID:9538	Multiple Myeloma	-0.00422486031889033
DB00583	Carnitine	DOID:0060060	Lymphoma, Non-Hodgkin	-0.00466415432112138
DB11251	Tocopherols	DOID:2645	Mesothelioma	-0.00499827314235956
DB01420	Testosterone Propionate	DOID:299	Adenocarcinoma	-0.00522621097325924
DB01420	Testosterone Propionate	DOID:11612	Polycystic Ovary Syndrome	-0.00525744225997968
DB15334	biochanin A	DOID:3068	Glioblastoma	-0.0053492307372714
DB00947	Fulvestrant	DOID:769	Neuroblastoma	-0.00540078968762785
DB00446	Chloramphenicol	DOID:9119	Leukemia, Myeloid, Acute	-0.00559661735141908
DB05088	tetrathiomolybdate	DOID:2645	Mesothelioma	-0.00605072182475349
DB01357	Mestranol	DOID:3172	Adenoma	-0.00623874363078979
DB01179	Podophyllotoxin	DOID:2671	Carcinoma, Transitional Cell	-0.00653129626084042
DB03057	Malondialdehyde	DOID:8552	Leukemia, Myelogenous, Chronic, BCR-ABL Positive	-0.0068042913554277
DB00571	Propranolol	DOID:255	Hemangioma	-0.00687542738107615
DB03057	Malondialdehyde	DOID:11612	Polycystic Ovary Syndrome	-0.00696732834996738
DB08889	carfilzomib	DOID:9538	Multiple Myeloma	-0.00698385535796685
DB00627	Niacin	DOID:9119	Leukemia, Myeloid, Acute	-0.00734065505020156
DB14066	tetrandrine	DOID:9119	Leukemia, Myeloid, Acute	-0.0074344958098183
DB00863	Ranitidine	DOID:9206	Barrett Esophagus	-0.00757059071006033
DB00727	Nitroglycerin	DOID:4928	Cholangiocarcinoma	-0.0076293185695084
DB06444	HU 211	DOID:3070	Glioma	-0.00763579752270579
DB06810	Plicamycin	DOID:3247	Rhabdomyosarcoma	-0.00769236353734656
DB00304	Desogestrel	DOID:11612	Polycystic Ovary Syndrome	-0.00808542000665474
DB00448	Lansoprazole	DOID:9206	Barrett Esophagus	-0.00821362347901777
DB01138	Sulfinpyrazone	DOID:9538	Multiple Myeloma	-0.00838662425311366
DB00477	Chlorpromazine	DOID:3070	Glioma	-0.00880414803836812
DB09054	idelalisib	DOID:0060058	Lymphoma	-0.00911147250242589
DB09054	idelalisib	DOID:1037	Leukemia, Lymphoid	-0.00933741807832449
DB14545	hydrocortisone hemisuccinate	DOID:0060058	Lymphoma	-0.0103509339623343
DB11919	O(6)-benzylguanine	DOID:3070	Glioma	-0.0111040775262159
DB00904	Ondansetron	DOID:171	Neuroectodermal Tumors	-0.0116677935932912
DB04944	acadesine	DOID:1040	Leukemia, Lymphocytic, Chronic, B-Cell	-0.0118679502783782
DB02424	geldanamycin	DOID:3068	Glioblastoma	-0.0119238309155007
DB00254	Doxycycline	DOID:0060058	Lymphoma	-0.0124288910198226
DB06595	midostaurin	DOID:9119	Leukemia, Myeloid, Acute	-0.0124844931169732
DB00909	Zonisamide	DOID:9538	Multiple Myeloma	-0.012650324662985
DB06595	midostaurin	DOID:349	Carcinoma, Signet Ring Cell	-0.0127260525992399
DB05220	MLN 8237	DOID:769	Neuroblastoma	-0.0138772268422684
DB00742	Mannitol	DOID:3070	Glioma	-0.0148716598691691
DB04106	fotemustine	DOID:3068	Glioblastoma	-0.0165300575773819
DB01217	Anastrozole	DOID:299	Adenocarcinoma	-0.0165800882541955
DB04655	metoprine	DOID:8691	Mycosis Fungoides	-0.0166409683677381
DB04106	fotemustine	DOID:3070	Glioma	-0.016750957845102
DB04655	metoprine	DOID:299	Adenocarcinoma	-0.0169098095608209
DB06757	Manganese	DOID:3068	Glioblastoma	-0.0198725554318862
DB06412	Oxymetholone	DOID:9119	Leukemia, Myeloid, Acute	-0.0208888022026621
DB06412	Oxymetholone	DOID:9538	Multiple Myeloma	-0.0210306385234519
DB00213	Pantoprazole	DOID:9206	Barrett Esophagus	-0.0212575575949723
DB11890	Cilengitide	DOID:3068	Glioblastoma	-0.021374771968307
DB00196	Fluconazole	DOID:3068	Glioblastoma	-0.0214506326004277
DB00014	Goserelin	DOID:127	Choroid Neoplasms	-0.0227987785363529
DB06809	plerixafor octahydrochloride	DOID:3068	Glioblastoma	-0.0236558281539896
DB06732	beta-Naphthoflavone	DOID:3172	Adenoma	-0.0248070458344493
DB08804	Nandrolone Decanoate	DOID:255	Hemangioma	-0.02491712151085
