# Supplementary material for: DDCM: A Computational Strategy for Drug Repositioning Based on Support-Vector Regression Algorithm
Source: Int J Mol Sci. 2024 May 12;25(10):5267. doi: 10.3390/ijms25105267 (PMC11121335; doi:10.3390/ijms25105267)
Supplement: Supplementary file 1 [file ijms-25-05267-s001.zip › File S4/2_stability_scores_boxplot/adrenal gland cancer_StabScore.csv]

DrugID	score1	score2	score5	score
DB04655	1	1	1	1
DB09053	1	1	0.730320055014703	0.845235353493173
DB11617	1	0.809374122907014	0.663650013926991	0.773516004184127
DB04944	1	1	0.865160027507352	0.922617676746586
DB00421	1	1	1	1
DB06769	1	0.618748245814027	0.327300027853983	0.547032008368254
DB00446	1	0.809374122907014	0.663650013926991	0.773516004184127
DB05260	1	0.809374122907014	0.663650013926991	0.773516004184127
DB00753	1	1	0.865160027507352	0.922617676746586
DB08398	0.721282193214698	0.580356545468873	-0.217990838841444	0.240860225821982
DB11752	1	0.618748245814027	0.327300027853983	0.547032008368254
DB11467	1	0.809374122907014	0.571236214404267	0.713215850755832
DB13811	1	0.428122368721041	-0.06742397358966	0.286064789636293
DB08804	0.818979665280608	0.682779365712742	0.571236214404267	0.667437102270051
DB04571	0.87090055512642	0.768787717677336	0.596313286120334	0.713215850755832
DB00480	1	0.428122368721041	-0.167748416242284	0.222920508640158
DB09199	0.87090055512642	0.809374122907014	0.571236214404267	0.704786519267147
DB09054	0.741801110252839	0.537575435354672	0.120759433906753	0.377918762529721
DB01073	1	0.306363153032008	-0.06742397358966	0.253606898380225
DB08882	0.87090055512642	0.707417580164281	0.571236214404267	0.681510309662675
DB00925	1	0.448970216320618	0.102191219657211	0.396460910179509
DB00741	0.87090055512642	0.408598769198819	-0.27445769809846	0.162336000893795
DB00277	0.741801110252839	0.365558731425485	0.0290412249941078	0.261477695862225
DB00563	0.624176985998586	-3.32324256494265	-4.51722127884415	-3.0054702513193
DB01169	0.697468309546234	-3.37434231854074	-6.20549734016965	-3.92490318484854
DB00564	0.709374335551455	0.288705474387496	-0.0160330862345144	0.246536027683594
DB00987	0.818979665280608	-2.73137115251856	-5.28744674188072	-3.40174621513358
DB01393	0.261433668524823	-0.309135775230141	-0.898076290008808	-0.442948668014187
DB03496	0.432768642942425	-0.110272220005402	-0.839521237669841	-0.294575319522931
DB00531	0.721282193214698	0.428122368721041	-4.29767117376304	-2.0479893043627
DB01041	0.748451125706768	-3.13727579613415	-1.97430069872981	-1.96921656738343
DB00877	0.107628057581471	-0.626131815702691	-1.03868314267543	-0.635318295005399
DB00252	-0.338689805548778	-1.33953951521586	-1.78258170459754	-1.25651067259927
DB00291	-0.318705065906496	-1.36538335892114	-2.00527034252325	-1.40539938054563
DB01083	0.498307947786456	0.109801802861476	-0.164283279771532	0.086450975472585
DB00242	-0.0861220083163552	-1.03429712182715	-1.82330369798287	-1.16642200775979
DB00603	-0.565518271253044	-1.73344070965652	-2.73382031455909	-1.89352448542726
DB00822	0.549012383198303	0.240941036458449	-0.252606709635378	0.110782511899244
DB00959	-0.318705065906496	-1.47820689894171	-2.07351015070142	-1.57270023969736
DB01204	-0.783398013505755	-2.3004669004561	-3.05915849367423	-2.27955805652234
DB01219	0.560431644697834	0.160713090937747	-0.0050378152592121	0.14385056933381
DB01701	0.818979665280608	0.607904801987219	0.496142823935141	0.616083390484564
DB06810	0.818979665280608	0.53908910411199	0.5096898528441	0.575649216138075
DB00262	-0.833461731507902	-3.50793228975333	-5.25587938950448	-3.65533044798891
DB01174	0.311925637969546	-0.78832692971592	-1.42989240592605	-0.822412946454889
DB01065	0.438776558390128	-0.328213440451581	-0.4934199109102	-0.215090408553835
DB11648	0.340647467046752	-0.46231487029101	-0.250454462839956	-0.471098083807106
DB00196	0.721282193214698	0.53908910411199	0.496142823935141	0.548947315009131
DB11175	0.624176985998586	0.504034445865954	0.502193363029933	0.512363371680913
DB00855	0.596624412728311	0.547891035564135	0.644192008803447	0.506115605668403
sx	0.733647714664444	0.205688716428728	-0.174540269738646	0.103809957577361
xx	0.452895240675585	-0.527151998642213	-1.1978962688958	-0.63687161320318
