# Supplementary material for: DDCM: A Computational Strategy for Drug Repositioning Based on Support-Vector Regression Algorithm
Source: Int J Mol Sci. 2024 May 12;25(10):5267. doi: 10.3390/ijms25105267 (PMC11121335; doi:10.3390/ijms25105267)
Supplement: Supplementary file 1 [file ijms-25-05267-s001.zip › File S4/2_stability_scores_boxplot/adrenocortical carcinoma_StabScore.csv]

DrugID	score1	score2	score5	score
DB00694	1	0.807619752438903	0.733321238784189	0.811683470275841
DB01394	1	1	1	1
DB01179	1	1	1	1
DB00196	1	1	1	1
DB01217	1	1	1	1
DB00753	1	1	1	1
DB00213	1	1	1	1
DB09053	1	1	1	1
DB06824	0.741801110252839	0.760564282134347	0.410419449978448	0.605324984956451
DB06448	1	1	1	1
DB01073	1	1	1	1
DB01138	1	1	1	1
DB01373	1	1	1	1
DB11890	1	1	1	1
DB11617	1	1	1	1
DB00448	1	1	1	1
DB09350	1	1	1	1
DB01268	0.87090055512642	0.862639436051311	0.620939975495874	0.749085169266722
DB00446	1	1	0.807619752438903	0.889907742088136
DB05220	1	1	1	1
DB06769	1	1	1	1
DB00137	1	1	0.733321238784189	0.845270094332364
DB04942	1	1	0.862639436051311	0.921913119055697
DB00727	1	1	0.766704682065624	0.865581873136219
DB11919	1	1	1	1
DB06641	1	1	0.862639436051311	0.921913119055697
DB00724	1	1	0.587918308153933	0.765739357167091
DB00571	0.87090055512642	0.733321238784189	0.605002250562161	0.710850105948512
DB06732	1	0.862639436051311	0.638580447556799	0.771560407080236
DB04571	1	1	0.680121576070234	0.811683470275841
DB01033	1	1	0.360243152140468	0.623366940551682
DB15334	1	0.807619752438903	0.515853660765772	0.664832469234436
DB09054	1	1	0.277160895113598	0.567862891061481
DB13014	1	0.862639436051311	0.638580447556799	0.771560407080236
DB14545	1	0.680121576070234	0.506206885367915	0.628014133384286
DB03068	1	1	0.605002250562161	0.75998154592371
DB01136	0.87090055512642	0.807619752438903	0.590568378676106	0.719718830383491
DB11251	1	0.807619752438903	0.554900901430738	0.702371083865684
DB06757	0.780215822348917	0.680121576070234	0.499637286858356	0.602491674964859
DB12948	0.612701665379258	0.114706513449092	-0.390408779728469	-0.0255599230509973
DB00681	0.87090055512642	0.766704682065624	0.545223702897363	0.678970401687527
DB00947	0.87090055512642	0.704902171149697	0.515853660765772	0.639453172716673
DB01017	0.560431644697834	0.277160895113598	-0.000725426283288533	0.131322138538189
DB04655	0.741801110252839	0.277160895113598	0.0575331137700072	0.267275882306303
DB11175	0.818979665280608	0.590568378676106	0.506206885367915	0.552426864293583
DB00480	0.340647467046752	-0.137180073512376	-0.481379343896254	-0.333283454600984
DB06174	0.496902251413537	0.0575331137700072	0.043773745279023	0.0486941647612951
DB04944	0.818979665280608	0.577484209036002	0.499637286858356	0.580736557155931
DB08804	0.584549798343415	0.497466505676217	0.733321238784189	0.501498579722931
DB11648	0.0924049286387006	-0.514084816048519	-0.481379343896254	-0.46789677215818
sx	0.954049402425146	0.893209498157023	0.759844717917758	0.823773278855975
xx	0.84370731375755	0.70218844046128	0.536356817697572	0.627600741162463
