# Supplementary material for: DDCM: A Computational Strategy for Drug Repositioning Based on Support-Vector Regression Algorithm
Source: Int J Mol Sci. 2024 May 12;25(10):5267. doi: 10.3390/ijms25105267 (PMC11121335; doi:10.3390/ijms25105267)
Supplement: Supplementary file 1 [file ijms-25-05267-s001.zip › File S4/2_stability_scores_boxplot/bile duct cancer_StabScore.csv]

DrugID	score1	score2	score5	score
DB01033	1	1	1	1
DB01254	1	1	1	1
DB11648	1	1	1	1
DB13014	1	1	1	1
DB01138	1	1	1	1
DB12802	1	1	1	1
DB00681	1	1	1	1
DB00477	1	1	1	1
DB06641	1	1	1	1
DB00254	1	1	1	1
DB00352	1	1	0.637959330561215	0.78243643774444
DB01211	1	1	0.87090055512642	0.922848325018954
DB01700	1	1	1	1
DB01073	1	1	0.456938995841822	0.673654656616661
DB05088	1	1	0.87090055512642	0.922848325018954
DB08868	1	0.859971991597199	0.748451125706768	0.829562196776632
DB04865	1	0.859971991597199	0.697468309546234	0.799576297113733
DB00338	1	1	0.818979665280608	0.89121821887222
DB01100	1	0.803960788236079	0.657196668199118	0.762690203427097
DB00421	1	0.859971991597199	0.545580397494515	0.68978056277836
DB06732	0.869811089019176	0.803960788236079	0.545580397494515	0.675187316817871
DB01115	1	0.859971991597199	0.748451125706768	0.829562196776632
DB06825	1	1	0.748451125706768	0.847088889177583
DB00007	1	0.859971991597199	0.573478131914901	0.713991810701871
DB00590	1	1	0.697468309546234	0.813868337667016
DB00255	0.719106377159563	0.490482735192168	0.193949434511523	0.250915395625449
DB00996	0.869811089019176	1	0.568539466358283	0.731939769034738
DB01645	0.778428122228278	0.632709977287276	0.333827867038508	0.473540157483289
DB00783	0.817479175027062	0.559857420605461	0.261433668524823	0.431860047683904
DB11672	0.673855026802821	0.539821006691578	0.0183894244488305	0.21849964803971
DB00302	1	1	0.748451125706768	0.847088889177583
DB00636	0.869811089019176	0.859971991597199	0.519005268008692	0.68777635544352
DB00925	1	0.719943983194398	0.299112749543047	0.548826894228454
DB00675	0.719106377159563	0.516548357954926	-0.0393392077183294	0.126556947536488
DB00481	1	0.699673380414968	0.394936619092467	0.595831881894199
DB03843	0.817479175027062	0.632709977287276	0.433516147800963	0.552754525568149
DB00396	0.869811089019176	0.618054515747108	0.409347770259711	0.549419789187519
DB01065	0.869811089019176	0.599020806368348	0.422894422607416	0.58127823605958
DB00571	1	0.803960788236079	0.545580397494515	0.682344003373528
DB01174	0.778428122228278	0.1897712741236	-0.651826586977679	-0.0853083486165793
DB01041	0.746445491158552	0.599020806368348	-1.87006761864476	-0.727342221197152
DB00262	0.746445491158552	0.632709977287276	-2.74014713146044	-1.24757893378344
DB01701	1	1	0.595575319702298	0.749039484188945
DB00563	0.621593979558658	-2.20306226026552	-7.92737489964827	-4.70927389281978
DB00717	0.817479175027062	0.674604313272016	0.502832883988756	0.562300190236104
DB01394	0.817479175027062	0.57159667162275	0.514038898583029	0.536320612621165
DB00863	0.817479175027062	0.584609798372851	0.505967818244429	0.544111492426794
DB00443	0.817479175027062	0.632709977287276	0.496060715700902	0.576538158076267
DB01759	0.654705167527004	0.495121835702599	0.563333117695314	0.499786187717403
DB00480	-0.0358844974189867	-0.507627665065413	-0.0284099954026447	-0.502777582323238
sx	0.943504508644922	0.868150400167162	0.701695028341869	0.761998278534304
xx	0.8427418974679	0.581849247982467	-0.0741977335934512	0.263152179920521
