# Supplementary material for: DDCM: A Computational Strategy for Drug Repositioning Based on Support-Vector Regression Algorithm
Source: Int J Mol Sci. 2024 May 12;25(10):5267. doi: 10.3390/ijms25105267 (PMC11121335; doi:10.3390/ijms25105267)
Supplement: Supplementary file 1 [file ijms-25-05267-s001.zip › File S4/2_stability_scores_boxplot/biliary tract cancer_StabScore.csv]

DrugID	score1	score2	score5	score
DB06809	1	1	1	1
DB05220	1	1	1	1
DB08889	1	1	1	1
DB02424	1	1	1	1
DB06810	1	1	1	1
DB00304	1	1	1	1
DB00443	1	1	1	1
DB09053	1	1	1	1
DB00590	1	1	1	1
DB02901	1	1	1	1
DB04348	1	1	1	1
DB15304	1	1	1	1
DB00753	1	1	1	1
DB06444	1	1	1	1
DB01357	1	1	1	1
DB01162	1	1	1	1
DB04655	1	1	1	1
DB00137	1	1	1	1
DB00681	1	1	0.805816090654846	0.889572656066227
DB01177	1	1	1	1
DB11919	1	1	1	1
DB06448	1	1	1	1
DB01095	1	1	1	1
DB03068	1	1	0.861324950943693	0.921673955001204
DB00947	1	1	0.861324950943693	0.921673955001204
DB00446	1	1	0.861324950943693	0.921673955001204
DB11251	1	1	1	1
DB00717	1	1	0.764564522101291	0.865175347620165
DB00435	1	1	1	1
DB00477	1	1	1	1
DB06757	1	1	0.805816090654846	0.889572656066227
DB01080	0.869811089019176	1	0.730930882401475	0.827033404943678
DB00421	1	0.863917236512046	0.617995285618155	0.75928984865656
DB01138	1	0.863917236512046	0.617995285618155	0.75928984865656
DB00448	1	0.863917236512046	0.574564370188483	0.728252225422254
DB00583	1	1	0.677397460967764	0.811125145876069
DB04944	0.869811089019176	0.735649471427285	0.562762683902397	0.685609840388087
DB01254	1	1	0.617995285618155	0.770897248176765
DB00727	1	0.768787717677336	0.526334533284329	0.670897101629793
DB14322	0.869811089019176	0.707417580164281	0.498493972492909	0.616381017881489
DB09350	1	0.809374122907014	0.526334533284329	0.67811055427483
DB13964	0.869811089019176	0.768787717677336	0.513764111396006	0.650798077206499
DB04258	0.817479175027062	0.641417496801253	0.508749249210925	0.561301629885724
DB06176	0.634958350054124	0.247645206136721	0.0174984984218506	0.212688674712089
DB06536	0.556856244456556	0.321900959390951	0.00909109778512551	0.129536570649024
DB05260	0.695158873812803	0.517967847020616	0.655357749915965	0.503477212570542
DB00806	0.438212754319127	0.24301528678267	-0.155353464944506	0.106691288275899
DB00213	0.695158873812803	0.53908910411199	0.526334533284329	0.521657409674186
DB05088	0.695158873812803	0.531196864180988	0.635678692521346	0.506460736802835
DB14066	0.637367892227707	0.504034445865954	0.513764111396006	0.510157712177346
sx	0.972189493221435	0.939526827238996	0.863781148270822	0.896350831092325
xx	0.893794322522553	0.817594593948225	0.701653268873388	0.760409091812334
