# Supplementary material for: DDCM: A Computational Strategy for Drug Repositioning Based on Support-Vector Regression Algorithm
Source: Int J Mol Sci. 2024 May 12;25(10):5267. doi: 10.3390/ijms25105267 (PMC11121335; doi:10.3390/ijms25105267)
Supplement: Supplementary file 1 [file ijms-25-05267-s001.zip › File S4/2_stability_scores_boxplot/bone cancer_StabScore.csv]

DrugID	score1	score2	score5	score
DB09350	1	1	1	1
DB06810	1	1	1	1
DB11890	1	1	1	1
DB00815	1	1	1	1
DB00443	1	1	1	1
DB08804	1	1	1	1
DB00213	1	1	1	1
DB14545	1	1	1	1
DB12802	1	1	1	1
DB00884	1	1	1	1
DB15334	1	1	1	1
DB04865	1	1	1	1
DB00352	1	1	1	1
DB00959	1	0.768787717677336	-0.454124518216413	0.151811844497938
DB00137	1	1	1	1
DB09053	1	1	1	1
DB09199	1	1	1	1
DB00304	1	1	0.865160027507352	0.922384947429367
DB00254	1	1	1	1
DB15588	1	0.805742827528547	0.528595479208968	0.708712367498232
DB01138	1	1	0.865160027507352	0.922384947429367
DB13911	1	1	0.770816116349224	0.866384016277082
DB00477	1	1	0.811081404593842	0.890568864481097
DB00050	1	0.863917236512046	0.62664502227245	0.761347337958129
DB04258	1	0.863917236512046	0.685373397517154	0.798418085270251
DB01254	1	0.863917236512046	0.550533425024505	0.703987804046285
DB00724	1	0.591751709536137	0.312448349047671	0.538562653253318
DB06595	1	1	0.370746795034307	0.625570898239273
DB00470	1	0.863917236512046	0.770816116349224	0.846187551084439
DB00480	1	1	1	1
DB01700	1	1	0.70987057340717	0.828564039867847
DB00338	1	1	1	1
DB01420	1	1	0.327300027853983	0.596836170540502
DB06448	1	0.768787717677336	0.541632232698448	0.680670197987331
DB02901	1	0.863917236512046	0.596313286120334	0.740250352227241
DB00331	0.814304661822948	0.637059142988379	0.233267460010475	0.48331949517407
DB00448	0.869811089019176	0.641417496801253	0.505586767526956	0.609112560776906
DB01100	0.817479175027062	0.707417580164281	0.495475020890487	0.595209410081278
DB00446	1	0.660950479695475	0.497481092370394	0.604331595052159
DB06176	0.492890982317103	0.160713090937747	0.0529151585155124	0.0647857059312047
DB04942	0.869811089019176	0.768787717677336	0.499495204313634	0.624402629872255
DB13964	0.817479175027062	0.607904801987219	0.497481092370394	0.582554579519722
DB01406	0.471999681207258	0.109801802861476	0.101066850049011	0.0196341519325782
DB06412	0.556856244456556	0.282834993602506	0.142472428808534	0.0647857059312047
DB11648	0.335284366684834	-0.25893036359338	-0.4934199109102	-0.355650218047092
DB01380	0.695158873812803	0.437672302963878	0.290279136770164	0.412556854917936
DB01357	0.673855026802821	0.557656959500111	0.5096898528441	0.527886066436225
DB02375	0.719106377159563	0.512561709902997	0.496142823935141	0.53725898793199
DB01033	0.556856244456556	0.115313919000222	-0.00100959137273104	0.0905148718931488
DB03057	0.309410335054009	0.00806889173190806	0.221501055838477	-0.00273448692043288
sx	0.953878579222063	0.87351676290688	0.748372712428854	0.806152944327972
xx	0.846133553652614	0.69463870434116	0.528698975740583	0.611471455214862
