# Supplementary material for: DDCM: A Computational Strategy for Drug Repositioning Based on Support-Vector Regression Algorithm
Source: Int J Mol Sci. 2024 May 12;25(10):5267. doi: 10.3390/ijms25105267 (PMC11121335; doi:10.3390/ijms25105267)
Supplement: Supplementary file 1 [file ijms-25-05267-s001.zip › File S4/2_stability_scores_boxplot/brain cancer_StabScore.csv]

DrugID	score1	score2	score5	score
DB00720	0.87090055512642	0.862639436051311	0.707417580164281	0.797831416896474
DB11919	1	1	1	1
DB01394	1	1	1	1
DB06810	1	1	1	1
DB13014	1	1	1	1
DB01138	1	1	1	1
DB00352	1	1	1	1
DB09350	1	1	1	1
DB01033	1	1	1	1
DB00291	1	0.862639436051311	0.436430959958692	0.646891117043951
DB04106	1	1	1	1
DB01162	1	1	1	1
DB12257	1	0.862639436051311	0.735649471427285	0.828058347097173
DB00137	1	1	1	1
DB00254	1	1	1	1
DB13811	1	1	1	1
DB01177	1	1	1	1
DB00302	1	1	0.809374122907014	0.890239796414161
DB04944	1	1	1	1
DB01179	1	1	1	1
DB13069	1	1	0.572111288853649	0.754267765411132
DB00448	1	1	1	1
DB00446	1	1	0.863917236512046	0.922150105583848
DB12874	1	1	0.863917236512046	0.922150105583848
DB11890	1	1	1	1
DB11752	1	1	1	1
DB00276	0.87090055512642	0.704902171149697	0.354367465448373	0.579533219650257
DB00338	1	1	1	1
DB05220	1	1	0.863917236512046	0.922150105583848
DB09054	1	1	1	1
DB08804	1	0.807619752438903	0.557656959500111	0.703182686878258
DB04865	1	1	0.707417580164281	0.828058347097173
DB00421	1	0.862639436051311	0.707417580164281	0.812236880848433
DB06176	0.741801110252839	0.533409364131248	0.160713090937747	0.406365373756517
DB01073	1	1	0.306363153032008	0.597954233667156
DB05260	1	1	0.768787717677336	0.865984744555718
DB00470	1	0.862639436051311	0.623822603068361	0.760667348120387
DB00863	1	0.862639436051311	0.607904801987219	0.749796830523152
DB14001	1	0.65818719422104	0.414835160328561	0.607630052239732
DB09053	1	0.725278872102622	0.160713090937747	0.459544961917081
DB11648	1	0.199963716352568	-0.446096458938151	-0.0422345089367484
DB00571	0.87090055512642	0.766704682065624	0.517967847020616	0.652588497021084
DB15334	0.818979665280608	0.680121576070234	0.504034445865954	0.613131280968638
DB00435	0.741801110252839	0.360243152140468	0.0158488636802288	0.246981928625412
DB01100	0.818979665280608	0.680121576070234	0.496691588493753	0.598782341171157
DB11251	0.780215822348917	0.65818719422104	0.495651335758394	0.585731216144443
DB12948	0.612701665379258	-0.0842586573296036	-0.427492854292659	-0.340152554442815
DB04942	0.780215822348917	0.638580447556799	0.495651335758394	0.573858647479314
DB00815	0.639915264209724	0.496024512771563	0.660950479695475	0.498560829526508
DB01357	0.584549798343415	0.49530506131716	0.682779365712742	0.499224548110555
sx	0.974944265431133	0.917390517885502	0.806250908398643	0.860057823540452
xx	0.910330198131922	0.782458571377997	0.60249790299527	0.697588803040982
