# Supplementary material for: DDCM: A Computational Strategy for Drug Repositioning Based on Support-Vector Regression Algorithm
Source: Int J Mol Sci. 2024 May 12;25(10):5267. doi: 10.3390/ijms25105267 (PMC11121335; doi:10.3390/ijms25105267)
Supplement: Supplementary file 1 [file ijms-25-05267-s001.zip › File S4/2_stability_scores_boxplot/bronchiolo-alveolar adenocarcinoma_StabScore.csv]

DrugID	score1	score2	score5	score
DB00361	0.748451125706768	0.809374122907014	0.401300109870097	0.571642482811287
DB00441	0.676268228486907	0.623822603068361	-0.0603540207641264	0.131898656278427
DB00515	0.609795070500577	0.429345637782292	-0.175369519127285	-0.261163438764276
DB00171	1	1	0.68790610803382	0.813868337667016
DB00531	0.721282193214698	0.428122368721041	-0.0617310051386497	0.0682125617641235
DB01229	0.657196668199118	0.351128485916542	-0.0628007595713576	-0.12613406389052
DB01181	0.624176985998586	0.394585345186662	0.0673665270830159	0.0541462624470496
DB11648	1	1	0.318376651213891	0.601515917846542
DB01169	0.697468309546234	0.407713216572831	0.153310495587009	0.220760535430676
DB02709	0.639915264209724	0.380889030356952	0.170550174521079	0.151331575208494
DB00987	0.818979665280608	0.735649471427285	0.491628523182547	0.632361243992511
DB04348	1	1	1	1
DB06810	1	1	0.772792217071297	0.867171972615514
DB01179	0.87090055512642	0.768787717677336	0.522248230514263	0.655225575123321
DB02901	1	1	0.772792217071297	0.867171972615514
DB13911	1	1	1	1
DB00443	1	1	0.812743664820292	0.89121821887222
DB00134	0.87090055512642	0.768787717677336	0.522248230514263	0.655225575123321
DB00815	0.87090055512642	0.768787717677336	0.516506221584772	0.649026771655526
DB08398	0.721282193214698	0.580356545468873	0.367544467966324	0.504835183965486
DB04942	0.87090055512642	0.768787717677336	0.522248230514263	0.655225575123321
DB01394	0.87090055512642	0.768787717677336	0.522248230514263	0.655225575123321
DB11919	0.87090055512642	0.768787717677336	0.516506221584772	0.649026771655526
DB00313	0.818979665280608	0.768787717677336	0.480259805162358	0.626637211435309
DB00997	0.609795070500577	0.419330731447797	-0.0954451150103321	-0.239498229006058
DB00694	1	0.0468706145350688	-0.322630201284792	0.0607260628857438
DB11251	0.87090055512642	0.768787717677336	0.522248230514263	0.655225575123321
DB00352	0.741801110252839	0.537575435354672	0.332576187528085	0.503792541339587
DB00571	1	1	0.740129902581179	0.847088889177583
DB09110	0.780215822348917	0.580356545468873	0.25119142251555	0.359658631103922
DB01095	0.87090055512642	0.768787717677336	0.516506221584772	0.649026771655526
DB00851	0.780215822348917	0.682779365712742	0.367544467966324	0.530249203050518
DB00773	0.697468309546234	0.480297348897907	-0.104741845615773	0.0907283016689677
DB06179	0.637959330561215	0.414835160328561	0.00129954570822521	0.221859087853637
DB00635	1	0.593467046074327	-1.28084912418001	-0.331496453550267
DB00541	0.657196668199118	0.396029906192503	-0.134895155063679	-0.0545264093913402
DB00945	0.676268228486907	0.52674610168416	-0.380758308500625	0.0828441826654527
DB00958	0.721282193214698	0.428122368721041	-0.0529796929505497	0.00815989588541755
DB03843	0.818979665280608	0.641417496801253	-0.294844923774031	0.21993763638282
DB06536	1	0.727834473024091	0.171921328789175	0.464012520946861
DB00970	0.748451125706768	0.660950479695475	-0.0218394414759318	0.358796442842942
DB09054	0.741801110252839	0.727834473024091	0.332576187528085	0.54831368144714
DB01248	0.721282193214698	-0.466609490023304	-0.798989615412951	-0.407531475012492
DB00309	0.639915264209724	-0.611888050935649	-2.69327222666564	-1.31795873690981
DB01708	0.741801110252839	0.471298942854571	0.00716855120605397	0.252415733492911
DB01136	0.87090055512642	0.660950479695475	0.500649772854113	0.606149349678011
DB01373	0.637959330561215	0.215809603974438	0.0229915790816055	0.0995518018711213
DB06757	0.780215822348917	0.531196864180988	0.536039074641258	0.521230607529847
DB02546	-1.43207149389413	-2.00941917545311	-2.1646895171975	-2.03216762241926
DB01162	0.584549798343415	0.593467046074327	0.812743664820292	0.523132787685312
sx	0.854611969993378	0.685672195802976	0.336388622883604	0.470512237016467
xx	0.659667503907126	0.406701006350391	-0.0552697431877893	0.159653813067418
