# Supplementary material for: DDCM: A Computational Strategy for Drug Repositioning Based on Support-Vector Regression Algorithm
Source: Int J Mol Sci. 2024 May 12;25(10):5267. doi: 10.3390/ijms25105267 (PMC11121335; doi:10.3390/ijms25105267)
Supplement: Supplementary file 1 [file ijms-25-05267-s001.zip › File S4/2_stability_scores_boxplot/central nervous system cancer_StabScore.csv]

DrugID	score1	score2	score5	score
DB00352	1	1	1	1
DB04942	1	1	1	1
DB01179	1	1	1	1
DB01394	1	1	1	1
DB04106	1	1	1	1
DB11890	1	1	1	1
DB13014	1	1	1	1
DB06810	1	1	1	1
DB04655	1	1	1	1
DB11752	1	1	1	1
DB00254	1	1	1	1
DB09053	1	1	1	1
DB09054	1	1	1	1
DB04944	1	1	1	1
DB06176	1	1	1	1
DB00281	1	1	1	1
DB15334	1	1	1	1
DB04868	1	1	1	1
DB00446	1	1	1	1
DB01017	1	1	1	1
DB01211	1	1	1	1
DB06732	1	1	1	1
DB14545	1	1	0.770816116349224	0.866384016277082
DB11919	1	1	1	1
DB00863	1	1	0.770816116349224	0.866384016277082
DB01138	1	1	0.865160027507352	0.922384947429367
DB06757	1	1	0.811081404593842	0.890568864481097
DB00421	1	1	0.644192008803447	0.785178610746603
DB00742	1	1	0.70987057340717	0.828564039867847
DB00753	1	1	0.62664502227245	0.772869705091374
DB03068	1	0.863917236512046	0.571236214404267	0.721266097261273
DB04865	1	0.809374122907014	0.685373397517154	0.785178610746603
DB14066	1	0.809374122907014	0.550533425024505	0.695896387826717
DB11251	1	0.863917236512046	0.770816116349224	0.846187551084439
DB01373	1	0.727834473024091	0.370746795034307	0.596836170540502
DB01217	1	0.768787717677336	0.533622022916586	0.673490809950831
DB01136	1	0.863917236512046	0.596313286120334	0.740250352227241
DB01095	1	0.735649471427285	0.550533425024505	0.680670197987331
DB00137	1	0.863917236512046	0.571236214404267	0.721266097261273
DB06595	1	0.365558731425485	0.00438672605986656	0.238283677399932
DB08901	0.492890982317103	0.215809603974438	0.0529151585155124	0.07451797586398
DB00435	0.556856244456556	0.365558731425485	-0.00771435212971716	0.157187898732415
DB00470	0.746445491158552	0.607904801987219	0.5096898528441	0.545257435946574
DB00338	0.817479175027062	0.768787717677336	0.5096898528441	0.574756045790823
DB02901	0.778428122228278	0.593467046074327	0.514520612497054	0.542495937568537
DB05260	0.621593979558658	0.495651335758394	0.644192008803447	0.498487137238583
DB12802	0.607195043960508	0.496691588493753	0.644192008803447	0.498487137238583
DB06641	0.695158873812803	0.504034445865954	0.610750527919238	0.502140397291804
DB06728	0.673855026802821	0.500874279388908	0.610750527919238	0.500822143609051
DB04258	0.607195043960508	0.495651335758394	0.663650013926991	0.499069868430607
sx	0.972939871281145	0.916343919335332	0.841138198680059	0.87013542929414
xx	0.890944048050169	0.792323219537492	0.685102405483186	0.730859855912562
