# Supplementary material for: DDCM: A Computational Strategy for Drug Repositioning Based on Support-Vector Regression Algorithm
Source: Int J Mol Sci. 2024 May 12;25(10):5267. doi: 10.3390/ijms25105267 (PMC11121335; doi:10.3390/ijms25105267)
Supplement: Supplementary file 1 [file ijms-25-05267-s001.zip › File S4/2_stability_scores_boxplot/cervical cancer_StabScore.csv]

DrugID	score1	score2	score5	score
DB00720	0.869811089019176	0.865160027507352	0.766704682065624	0.828058347097173
DB00694	1	0.811081404593842	0.680121576070234	0.784557726421574
DB01357	1	1	1	1
DB01138	1	1	1	1
DB01162	1	1	1	1
DB12257	1	0.865160027507352	0.766704682065624	0.845730867434928
DB04942	1	1	1	1
DB06810	1	1	1	1
DB13014	1	1	1	1
DB00947	1	1	1	1
DB01394	1	1	1	1
DB05260	1	1	1	1
DB11919	1	1	1	1
DB05220	1	1	1	1
DB00352	1	1	1	1
DB15304	1	1	1	1
DB00448	1	1	1	1
DB00137	1	1	1	1
DB09350	1	1	1	1
DB09054	1	1	0.466642477568378	0.691461734869855
DB12948	1	1	0.422859257316708	0.670719389242484
DB13811	1	1	1	1
DB00302	1	1	0.662460022256998	0.809113787313898
DB00724	1	1	0.587918308153933	0.766450316751543
DB04066	0.869811089019176	0.730320055014703	0.466642477568378	0.643454199838629
DB09053	1	0.730320055014703	0.131255514473861	0.440991269056333
DB02424	1	1	0.704902171149697	0.828058347097173
DB01033	1	0.730320055014703	0.277160895113598	0.544435731580325
DB00421	0.869811089019176	0.770816116349224	0.536530406757177	0.672632846011215
DB06176	1	0.622162809187684	0.00509279411046859	0.292736449765703
DB01177	0.479244356076705	0.460640110029406	-0.690063163855994	-0.118017461887334
DB00481	0.452437525081186	0.233706722458439	-0.176079931724675	0.140592686054012
DB04348	1	0.865160027507352	0.577484209036002	0.729772480958541
DB00435	1	0.541632232698448	0.109801802861476	0.390152261136281
DB00470	1	0.770816116349224	0.528766556885004	0.672632846011215
DB03419	0.77321395289158	0.622162809187684	0.175836616307866	0.468856120116017
DB01017	1	0.730320055014703	0.409804342299395	0.624473761696866
DB00213	1	0.770816116349224	0.497466505676217	0.603414425053397
DB01073	1	0.433244213781525	-0.413700329344989	0.0394707667216673
DB12874	0.817479175027062	0.737918202297701	0.49530506131716	0.598782341171157
DB11616	0.0854766214384073	-0.459209693393287	-0.72575470964212	-0.487146207778899
DB00564	0.534347488103861	0.146407867527161	-0.137818042748261	0.0827674259087112
DB00753	0.869811089019176	0.644192008803447	0.497466505676217	0.598782341171157
DB00553	0.556856244456556	0.221501055838477	-0.112013824558269	0.146763909827531
DB00014	0.817479175027062	0.644192008803447	0.638580447556799	0.687297737296677
DB00143	0.710903380095898	0.595480082522055	0.251513379805905	0.461394316053934
DB00882	0.290623869553189	-0.0265827067859918	-0.218507497923739	-0.0158754630333386
DB00571	0.746445491158552	0.502193363029933	0.565627757236931	0.507408920184029
DB00681	0.695158873812803	0.550533425024505	0.545223702897363	0.519254705240798
DB04571	0.621593979558658	0.496142823935141	0.565627757236931	0.50003695628077
sx	0.941265558420396	0.841716665543489	0.670268369057138	0.760212793799183
xx	0.821154621113932	0.662547630103237	0.404114127329498	0.558555841427378
