# Supplementary material for: DDCM: A Computational Strategy for Drug Repositioning Based on Support-Vector Regression Algorithm
Source: Int J Mol Sci. 2024 May 12;25(10):5267. doi: 10.3390/ijms25105267 (PMC11121335; doi:10.3390/ijms25105267)
Supplement: Supplementary file 1 [file ijms-25-05267-s001.zip › File S4/2_stability_scores_boxplot/colon cancer_StabScore.csv]

DrugID	score1	score2	score5	score
DB00681	1	1	1	1
DB14322	1	1	1	1
DB01033	1	1	1	1
DB00564	0.869811089019176	0.730930882401475	0.70987057340717	0.75998154592371
DB00352	1	1	1	1
DB11648	1	1	1	1
DB01073	1	1	1	1
DB00806	1	0.805816090654846	0.685373397517154	0.78393144553074
DB00281	1	1	1	1
DB01177	1	1	0.460640110029406	0.687652476222788
DB13182	1	0.730930882401475	0.685373397517154	0.75998154592371
DB01254	1	1	1	1
DB06728	1	1	1	1
DB08633	1	0.861324950943693	0.62664502227245	0.75998154592371
DB00470	1	1	0.865160027507352	0.921913119055697
DB00437	1	0.861324950943693	0.62664502227245	0.75998154592371
DB11752	1	1	1	1
DB11135	1	0.861324950943693	0.737918202297701	0.827548157773898
DB00724	1	1	1	1
DB11251	1	1	1	1
DB01698	1	1	1	1
DB01394	1	1	1	1
DB00583	1	1	1	1
DB00571	1	1	0.737918202297701	0.845270094332364
DB09073	1	0.805816090654846	0.583181845720015	0.719718830383491
DB11919	1	1	1	1
DB14545	1	1	0.811081404593842	0.889907742088136
DB00641	0.586182545037597	0.702321703807394	0.212043515874499	0.451035826375357
DB00213	1	0.805816090654846	0.644192008803447	0.75998154592371
DB02375	0.869811089019176	1	0.685373397517154	0.79723960902475
DB00727	1	1	0.583181845720015	0.738785854962716
DB06595	1	1	0.166363691440029	0.477571709925431
DB04258	1	1	0.663650013926991	0.79723960902475
DB00143	0.869811089019176	0.722649901887385	0.44162332446232	0.633433782843159
DB00947	1	1	0.70987057340717	0.827548157773898
DB00694	1	0.274728947532365	-1.1644510816483	-0.38614755982502
DB00137	1	1	0.70987057340717	0.827548157773898
DB15334	0.869811089019176	0.702321703807394	0.533622022916586	0.651696572554972
DB00720	0.869811089019176	0.758242982510788	0.415693452531857	0.6099010818479
DB13964	0.869811089019176	0.764564522101291	0.505586767526956	0.633637941153151
DB00446	1	0.655357749915965	0.520101020731415	0.633637941153151
DB01179	0.869811089019176	0.730930882401475	0.505586767526956	0.628014133384286
DB00480	0.609433267057528	0.0321923829032925	-0.4934199109102	-0.281128930368152
DB09350	0.817479175027062	0.730930882401475	0.520101020731415	0.639453172716673
DB00909	0.719106377159563	0.542533041521524	0.499495204313634	0.535689415994131
DB01211	0.746445491158552	0.702321703807394	0.541632232698448	0.54361234650917
DB06448	0.654705167527004	0.519615538584739	0.533622022916586	0.510701075947273
DB01095	0.673855026802821	0.504545548892563	0.541632232698448	0.50693117753809
DB00196	0.778428122228278	0.587616280843875	0.499495204313634	0.552426864293583
DB04942	0.621593979558658	0.495495404502766	0.663650013926991	0.498505898357972
sx	0.961368180021232	0.89927215762296	0.769802562043176	0.827347829369056
xx	0.89046809096642	0.77631400505785	0.548930362767448	0.664779507989616
