# Supplementary material for: DDCM: A Computational Strategy for Drug Repositioning Based on Support-Vector Regression Algorithm
Source: Int J Mol Sci. 2024 May 12;25(10):5267. doi: 10.3390/ijms25105267 (PMC11121335; doi:10.3390/ijms25105267)
Supplement: Supplementary file 1 [file ijms-25-05267-s001.zip › File S4/2_stability_scores_boxplot/connective tissue benign neoplasm_StabScore.csv]

DrugID	score1	score2	score5	score
DB00720	0.87090055512642	1	0.712263648816824	0.812236880848433
DB00694	1	0.803960788236079	0.68790610803382	0.784557726421574
DB13014	1	1	1	1
DB05220	1	1	1	1
DB08804	1	1	1	1
DB14545	1	1	1	1
DB00213	1	1	1	1
DB01211	1	1	1	1
DB01138	1	1	1	1
DB02375	1	1	1	1
DB00196	1	1	1	1
DB00446	1	1	1	1
DB00448	1	1	1	1
DB01073	1	1	1	1
DB00753	1	1	0.812743664820292	0.890239796414161
DB09199	1	1	1	1
DB11251	1	1	1	1
DB00137	1	1	1	1
DB00742	1	1	1	1
DB09350	1	1	1	1
DB06810	1	1	0.772792217071297	0.865984744555718
DB00947	1	1	0.866369379043788	0.922150105583848
DB01177	1	1	1	1
DB01179	1	1	1	1
DB06176	1	1	0.424527297633649	0.656116694194345
DB00571	1	1	0.866369379043788	0.922150105583848
DB00470	1	1	1	1
DB08868	1	1	0.772792217071297	0.865984744555718
DB03068	1	0.859971991597199	0.712263648816824	0.812236880848433
DB04348	1	0.762364589685598	0.553149549988674	0.687297737296677
DB00717	1	1	0.613540882691779	0.760667348120387
DB04106	1	0.607921576472157	0.171921328789175	0.440991269056333
DB01420	1	0.719943983194398	0.258818072703706	0.521334696240774
DB12802	1	0.859971991597199	0.599108137131363	0.739521164109663
DB06641	1	0.803960788236079	0.511495789540803	0.652588497021084
DB00014	1	0.803960788236079	0.629409036351853	0.749796830523152
DB00254	1	0.803960788236079	0.544157694161448	0.687297737296677
DB00435	0.741801110252839	0.456951235353294	0.00129954570822521	0.236455149255592
DB06444	0.87090055512642	0.652459622884635	0.503584275603027	0.566550132219667
DB00583	0.818979665280608	0.599020806368348	0.503584275603027	0.589945292348918
DB13964	1	1	0.6469060681981	0.784557726421574
DB06728	0.87090055512642	0.632709977287276	0.496763720259804	0.589945292348918
DB01100	0.780215822348917	0.632709977287276	0.495475020890487	0.573858647479314
DB06536	0.741801110252839	0.30491924576927	0.044496461028525	0.10656496370479
DB00815	0.818979665280608	0.584609798372851	0.563068551247349	0.527160454517224
DB00884	0.780215822348917	0.531376651096795	0.511495789540803	0.529353890346313
DB04865	0.818979665280608	0.599020806368348	0.553149549988674	0.531636492175216
DB04655	0.352536456973813	0.0138210002196137	0.198216274262727	0.00511284888235686
DB01698	0.624176985998586	0.502949878252292	0.740129902581179	0.498487137238583
DB02424	0.639915264209724	0.517360200076094	0.740129902581179	0.503374283051448
sx	0.97213690172293	0.905957436312314	0.810324824841405	0.848044680566699
xx	0.897075227621338	0.776199623080764	0.649992270726734	0.70452153017973
