# Supplementary material for: DDCM: A Computational Strategy for Drug Repositioning Based on Support-Vector Regression Algorithm
Source: Int J Mol Sci. 2024 May 12;25(10):5267. doi: 10.3390/ijms25105267 (PMC11121335; doi:10.3390/ijms25105267)
Supplement: Supplementary file 1 [file ijms-25-05267-s001.zip › File S4/2_stability_scores_boxplot/endometrial cancer_StabScore.csv]

DrugID	score1	score2	score5	score
DB00134	1	1	1	1
DB00720	0.87090055512642	0.859971991597199	0.704902171149697	0.796040272148942
DB00947	1	1	1	1
DB00694	1	0.803960788236079	0.680121576070234	0.782662379145855
DB01217	1	1	1	1
DB01033	1	1	1	1
DB01406	0.87090055512642	0.728475617676647	1	0.826514020249909
DB08804	1	1	1	1
DB11529	1	1	0.543630786296605	0.739274251743326
DB04571	1	1	1	1
DB04942	1	1	1	1
DB00724	1	1	1	1
DB11919	1	1	1	1
DB00421	1	1	1	1
DB11890	1	1	1	1
DB00717	1	1	1	1
DB01138	1	1	1	1
DB06412	1	1	1	1
DB01254	1	1	1	1
DB05260	1	1	1	1
DB00594	1	1	1	1
DB06732	1	1	1	1
DB00470	1	1	0.862639436051311	0.921432579868161
DB00254	1	1	1	1
DB04258	1	1	1	1
DB01420	1	1	0.533409364131248	0.729530224903307
DB13014	1	1	0.733321238784189	0.844336033045273
DB00352	1	1	1	1
DB02375	1	1	0.807619752438903	0.88923449193795
DB00681	1	1	0.704902171149697	0.826514020249909
DB01211	0.87090055512642	0.859971991597199	0.680121576070234	0.782662379145855
DB01073	1	0.579915974791597	0.114706513449092	0.431685503915634
DB14545	1	1	0.807619752438903	0.88923449193795
DB02901	1	1	0.704902171149697	0.826514020249909
DB01094	0.87090055512642	0.653589838486225	0.466642477568378	0.624529025658899
DB15334	1	1	0.577484209036002	0.737296531253633
DB12874	1	0.859971991597199	0.590568378676106	0.737296531253633
DB05220	1	1	0.807619752438903	0.88923449193795
DB06179	1	0.719943983194398	0.241879950991749	0.517184343927583
DB00564	0.709374335551455	0.37252451028261	0.114706513449092	0.352353212410231
DB00815	1	0.859971991597199	0.590568378676106	0.737296531253633
DB00448	0.87090055512642	0.632709977287276	0.506206885367915	0.563871800785784
DB03057	0.741801110252839	0.229973262496303	0.0124137707358306	0.120826035472284
DB00196	0.87090055512642	0.674604313272016	0.502546397055234	0.57495765827956
DB00137	0.721282193214698	0.632709977287276	0.49530506131716	0.567446863278367
DB06728	0.780215822348917	0.599020806368348	0.49530506131716	0.571141113197464
DB09199	0.780215822348917	0.559857420605461	0.521886872639512	0.534117784428973
DB01373	0.248353971997171	0.0138210002196137	0.360243152140468	-0.00187692885352675
DB11175	0.624176985998586	0.497457444978196	0.577484209036002	0.498602520390406
DB09276	0.595575319702298	0.357700210487468	0.131255514473861	0.325557198456198
sx	0.969927283093232	0.917784401917304	0.819934469471785	0.863633287410128
xx	0.887128672593704	0.782061721765028	0.654866054292186	0.721785487856794
