# Supplementary material for: DDCM: A Computational Strategy for Drug Repositioning Based on Support-Vector Regression Algorithm
Source: Int J Mol Sci. 2024 May 12;25(10):5267. doi: 10.3390/ijms25105267 (PMC11121335; doi:10.3390/ijms25105267)
Supplement: Supplementary file 1 [file ijms-25-05267-s001.zip › File S4/2_stability_scores_boxplot/endometrial carcinoma_StabScore.csv]

DrugID	score1	score2	score5	score
DB00694	1	0.809374122907014	0.704902171149697	0.797831416896474
DB00717	1	1	1	1
DB00304	1	1	1	1
DB01217	1	1	1	1
DB00213	1	1	1	1
DB01073	1	1	1	1
DB00014	1	1	1	1
DB13014	1	1	1	1
DB00137	1	1	1	1
DB12257	1	0.863917236512046	0.633595114780224	0.779471842739157
DB00815	1	1	1	1
DB04106	1	1	1	1
DB05220	1	1	1	1
DB11890	1	1	1	1
DB05088	1	1	1	1
DB01138	1	1	1	1
DB12948	1	1	1	1
DB00947	1	1	1	1
DB00571	1	1	1	1
DB00421	1	1	1	1
DB01708	1	1	1	1
DB06641	1	1	1	1
DB04571	1	1	0.766704682065624	0.865984744555718
DB06176	1	1	1	1
DB02901	1	1	1	1
DB01420	1	1	1	1
DB09350	1	1	1	1
DB00352	1	1	0.533409364131248	0.731969489111437
DB01698	1	1	1	1
DB00254	1	1	1	1
DB00196	1	1	0.680121576070234	0.812236880848433
DB00884	1	0.863917236512046	0.605002250562161	0.749796830523152
DB00338	1	1	0.862639436051311	0.922150105583848
DB00742	0.87090055512642	0.768787717677336	0.545223702897363	0.679823588907222
DB06809	1	1	0.65818719422104	0.797831416896474
DB08804	1	0.809374122907014	0.620939975495874	0.749796830523152
DB01177	0.483602220505678	0.0751508707093435	-0.912452509441954	-0.363877781044187
DB06732	1	1	0.766704682065624	0.865984744555718
DB05260	1	0.809374122907014	0.521886872639512	0.672632846011215
DB09199	0.87090055512642	0.593467046074327	0.497466505676217	0.566550132219667
DB00681	1	0.735649471427285	0.506206885367915	0.640358230300019
DB14545	0.818979665280608	0.707417580164281	0.49530506131716	0.594294205825872
DB02424	0.818979665280608	0.660950479695475	0.49530506131716	0.585731216144443
DB06179	0.637959330561215	0.282834993602506	0.0317073215315439	0.236455149255592
DB03068	0.780215822348917	0.557656959500111	0.506206885367915	0.541685984415701
DB12802	0.657196668199118	0.524169048569114	0.554900901430738	0.509890882023176
DB00443	0.657196668199118	0.517967847020616	0.590568378676106	0.505238080502876
DB13964	0.697468309546234	0.524169048569114	0.577484209036002	0.509890882023176
DB09053	0.560431644697834	0.0623937283619768	0.00509279411046859	0.072949028733618
DB09054	0.394936619092467	0.0359356940412328	0.0212712252550311	0.0422062800102848
sx	0.968501331531662	0.919768601571862	0.849795146678386	0.88220319946028
xx	0.881449377426923	0.768331691514452	0.640940042992583	0.71247212164221
