# Supplementary material for: DDCM: A Computational Strategy for Drug Repositioning Based on Support-Vector Regression Algorithm
Source: Int J Mol Sci. 2024 May 12;25(10):5267. doi: 10.3390/ijms25105267 (PMC11121335; doi:10.3390/ijms25105267)
Supplement: Supplementary file 1 [file ijms-25-05267-s001.zip › File S4/2_stability_scores_boxplot/esophageal cancer_StabScore.csv]

DrugID	score1	score2	score5	score
DB00694	1	0.809374122907014	0.68790610803382	0.786404495283689
DB00553	1	1	0.712263648816824	0.829562196776632
DB01162	1	1	1	1
DB05220	1	1	1	1
DB11919	1	1	1	1
DB04066	0.87090055512642	0.768787717677336	0.712263648816824	0.77415684072357
DB00421	1	1	1	1
DB01177	1	1	1	1
DB00590	1	1	1	1
DB01394	1	1	1	1
DB06174	1	1	1	1
DB00302	1	1	0.703373950929773	0.827897319128825
DB09054	1	1	1	1
DB11616	0.612701665379258	0.567239533640276	-0.183078748298407	0.235444445887914
DB00213	1	1	1	1
DB13811	1	1	1	1
DB01099	1	1	1	1
DB09350	1	1	1	1
DB09053	1	1	0.625487329640585	0.78243643774444
DB00443	1	1	1	1
DB01217	1	1	1	1
DB00681	1	1	1	1
DB06176	1	1	1	1
DB04571	1	1	0.812743664820292	0.89121821887222
DB11648	1	1	1	1
DB01073	1	1	1	1
DB06641	1	1	1	1
DB01033	1	1	1	1
DB00448	1	1	1	1
DB11752	1	1	0.375812216067641	0.627736675334032
DB00806	1	0.663536707544773	0.153310495587009	0.468687890462057
DB12948	1	1	0.136790946450473	0.488686590329895
DB00724	1	1	0.599108137131363	0.768544975056862
DB06448	1	0.863917236512046	0.6469060681981	0.77415684072357
DB01254	1	1	0.740129902581179	0.847088889177583
DB04942	1	0.863917236512046	0.712263648816824	0.813868337667016
DB11251	1	0.863917236512046	0.740129902581179	0.829562196776632
DB01268	0.87090055512642	0.863917236512046	0.171921328789175	0.510736894825521
DB01759	1	1	0.6469060681981	0.786404495283689
DB08804	0.87090055512642	0.768787717677336	0.496763720259804	0.615861979466359
DB00338	1	1	0.573979452967927	0.73200626047343
DB00143	0.815885076420335	0.805742827528547	0.345594351150028	0.586762039940817
DB05260	0.87090055512642	0.863917236512046	0.585960664394587	0.72278833468768
DB06810	0.818979665280608	0.707417580164281	0.500649772854113	0.610929543926819
DB01136	0.818979665280608	0.593467046074327	0.511495789540803	0.5468955105524
DB01138	0.748451125706768	0.557656959500111	0.522248230514263	0.529339566961668
DB12025	0.248353971997171	-0.0164612982939487	-0.0611192326850107	-0.0549319314993499
DB06179	0.352536456973813	0.0957820711282695	0.126137102494697	0.0258546184432602
DB00014	0.676268228486907	0.517967847020616	0.496763720259804	0.527186194986254
DB01080	0.624176985998586	0.498430137424481	0.68790610803382	0.499786187717403
sx	0.970658072115605	0.937988156765704	0.806742990742732	0.861289128245304
xx	0.877339330365584	0.808304449336442	0.624481729135092	0.714113753583132
