# Supplementary material for: DDCM: A Computational Strategy for Drug Repositioning Based on Support-Vector Regression Algorithm
Source: Int J Mol Sci. 2024 May 12;25(10):5267. doi: 10.3390/ijms25105267 (PMC11121335; doi:10.3390/ijms25105267)
Supplement: Supplementary file 1 [file ijms-25-05267-s001.zip › File S4/2_stability_scores_boxplot/familial retinoblastoma_StabScore.csv]

DrugID	score1	score2	score5	score
DB01179	1	1	1	1
DB01394	1	1	1	1
DB00681	1	1	1	1
DB11919	1	1	1	1
DB01254	1	1	1	1
DB04942	1	1	1	1
DB00624	0.107628057581471	0.00226500857082701	-1.0339535776008	-0.491697307064351
DB04258	1	1	1	1
DB02901	1	1	1	1
DB13014	1	1	1	1
DB01073	1	1	1	1
DB01759	1	1	1	1
DB05220	1	1	1	1
DB05260	1	1	1	1
DB00815	1	1	1	1
DB00352	1	1	1	1
DB01136	1	1	1	1
DB00477	1	1	1	1
DB06179	1	1	1	1
DB04571	1	1	0.682779365712742	0.811683470275841
DB09053	1	1	1	1
DB04944	1	1	1	1
DB00014	1	1	1	1
DB01708	1	1	1	1
DB04348	1	1	0.809374122907014	0.889907742088136
DB06769	1	1	0.414835160328561	0.655096315547796
DB01217	1	1	0.768787717677336	0.865581873136219
DB06732	1	1	1	1
DB06757	1	1	1	1
DB05088	0.87090055512642	0.764564522101291	0.707417580164281	0.771560407080236
DB04868	1	1	0.809374122907014	0.889907742088136
DB00448	1	0.861324950943693	0.660950479695475	0.78393144553074
DB03068	1	1	0.707417580164281	0.827548157773898
DB04655	0.741801110252839	0.611632181309691	0.321900959390951	0.519963091847421
DB12948	0.612701665379258	0.293693566303872	-0.219598861777018	0.132550317845537
DB00753	0.87090055512642	0.805816090654846	0.568452316406941	0.702371083865684
DB00137	1	0.861324950943693	0.557656959500111	0.710850105948512
DB00724	1	1	0.306363153032008	0.596745619408657
DB00338	1	1	0.682779365712742	0.811683470275841
DB01357	0.87090055512642	0.764564522101291	0.557656959500111	0.686457112023525
DB09350	1	0.861324950943693	0.707417580164281	0.811683470275841
DB11251	0.87090055512642	0.764564522101291	0.568452316406941	0.694249340950012
DB00947	0.87090055512642	0.764564522101291	0.53908910411199	0.671768303350179
DB00421	0.780215822348917	0.562762683902397	0.500874279388908	0.54644899499576
DB12257	0.818979665280608	0.585336640927287	0.393720260694699	0.529407363744162
DB11467	0.87090055512642	1	0.531196864180988	0.686457112023525
DB01420	0.560431644697834	0.271357385042691	0.00174855877781654	0.186747505425794
DB00281	0.721282193214698	0.526334533284329	0.547891035564135	0.515194203641754
DB00254	0.639915264209724	0.53395861757163	0.682779365712742	0.501498579722931
DB15304	0.573478131914901	0.587616280843875	0.623822603068361	0.510701075947273
sx	0.964028535520869	0.933960315158302	0.836643763460782	0.878324067798649
xx	0.867244939904681	0.802959922027606	0.619323651410923	0.714407796111313
