# Supplementary material for: DDCM: A Computational Strategy for Drug Repositioning Based on Support-Vector Regression Algorithm
Source: Int J Mol Sci. 2024 May 12;25(10):5267. doi: 10.3390/ijms25105267 (PMC11121335; doi:10.3390/ijms25105267)
Supplement: Supplementary file 1 [file ijms-25-05267-s001.zip › File S4/2_stability_scores_boxplot/female reproductive organ cancer_StabScore.csv]

DrugID	score1	score2	score5	score
DB00720	0.869811089019176	0.865160027507352	0.714599169438467	0.800147983742053
DB00694	1	0.811081404593842	0.690379810648376	0.787009644540562
DB09350	1	1	1	1
DB00137	1	1	1	1
DB05220	1	1	1	1
DB00213	1	1	1	1
DB06810	1	1	1	1
DB00448	1	1	1	1
DB14545	1	1	1	1
DB00446	1	1	1	1
DB00338	1	1	1	1
DB12948	1	1	1	1
DB04865	1	1	1	1
DB00435	1	1	1	1
DB00753	1	1	1	1
DB02375	1	1	1	1
DB00947	1	1	1	1
DB13014	1	1	0.867546764293496	0.923076923076923
DB08804	1	1	0.867546764293496	0.923076923076923
DB01136	1	1	0.867546764293496	0.923076923076923
DB01698	1	1	0.714599169438467	0.83005478813682
DB09053	1	1	0.484573807028589	0.695067320318426
DB00583	1	1	0.742286903514294	0.847533660159213
DB14322	1	1	0.742286903514294	0.847533660159213
DB00727	1	1	0.867546764293496	0.923076923076923
DB13911	1	1	0.774718221555209	0.867560760514352
DB00443	1	1	1	1
DB00571	1	0.865160027507352	0.714599169438467	0.814402793911489
DB01357	1	1	0.774718221555209	0.867560760514352
DB05088	1	1	0.867546764293496	0.923076923076923
DB01033	1	1	0.299123355949538	0.574019289081124
DB01138	1	1	0.867546764293496	0.923076923076923
DB09199	1	1	0.649561677974769	0.787009644540562
DB11890	1	1	0.774718221555209	0.867560760514352
DB11752	1	0.730320055014703	0.628725692339448	0.735121521028704
DB08868	1	0.737918202297701	0.538445472935609	0.669141335882976
DB00724	0.609433267057528	0.0561201925514611	-0.444460510160639	-0.102425666409184
DB11919	1	0.865160027507352	0.61627730355187	0.752584506145953
DB00884	0.869811089019176	0.737918202297701	0.524405134394329	0.649900388525846
DB06536	1	0.370746795034307	0.0266714732154248	0.26504955572721
DB01073	0.609433267057528	-0.00904995821902599	-0.48488626434657	-0.164511151286598
DB01373	0.634958350054124	0.41974114681434	-0.00749074138920136	0.195847631803266
DB00594	0.869811089019176	0.610750527919238	0.496254629305399	0.581274458413112
DB01420	0.556856244456556	0.2532900445449	0.00376649172620236	0.178686288305284
DB01017	0.739622178038352	0.475836404595402	0.0488102687886581	0.299800777051693
DB03057	0.556856244456556	0.2532900445449	-0.00873379027824916	0.140137684915973
DB00254	0.746445491158552	0.596313286120334	0.576682158434742	0.521893822412787
DB00352	0.309410335054009	-0.0050378152592121	0.111476683361361	0.00338696993312892
DB01268	0.290623869553189	-0.0363754503432017	-0.2178188316687	-0.0929601312069908
DB00470	0.637367892227707	0.496142823935141	0.690379810648376	0.499225733329396
sx	0.958693515713839	0.892873735461247	0.763113025210437	0.821996271480184
xx	0.853324100533026	0.710905704097336	0.532084982718759	0.628246781686481
