# Supplementary material for: DDCM: A Computational Strategy for Drug Repositioning Based on Support-Vector Regression Algorithm
Source: Int J Mol Sci. 2024 May 12;25(10):5267. doi: 10.3390/ijms25105267 (PMC11121335; doi:10.3390/ijms25105267)
Supplement: Supplementary file 1 [file ijms-25-05267-s001.zip › File S4/2_stability_scores_boxplot/gallbladder cancer_StabScore.csv]

DrugID	score1	score2	score5	score
DB06536	1	1	1	1
DB04348	1	1	1	1
DB04258	1	1	1	1
DB01254	1	1	1	1
DB06179	1	1	1	1
DB00050	1	1	1	1
DB00470	1	1	1	1
DB00477	1	1	1	1
DB09199	1	1	1	1
DB00435	1	1	1	1
DB01033	1	1	1	1
DB13964	1	1	1	1
DB01700	1	1	1	1
DB09053	1	1	1	1
DB12802	1	1	0.868693567140277	0.922150105583848
DB00717	1	1	1	1
DB11251	1	1	0.815940775990081	0.890239796414161
DB08901	1	1	1	1
DB06595	1	1	1	1
DB00753	1	1	0.744391406294617	0.845730867434928
DB15588	1	0.857142857142857	0.606080701420832	0.754267765411132
DB01759	1	1	1	1
DB00947	1	1	1	1
DB03068	1	1	1	1
DB13014	1	1	0.868693567140277	0.922150105583848
DB00594	1	0.857142857142857	0.618961205894426	0.749796830523152
DB06448	1	0.857142857142857	0.618961205894426	0.749796830523152
DB00422	1	1	0.815940775990081	0.890239796414161
DB01179	1	1	0.776596204377888	0.865984744555718
DB01100	1	1	0.652160761973018	0.784557726421574
DB00815	1	1	0.716879372393736	0.828058347097173
DB00196	1	0.857142857142857	0.526567923526001	0.672632846011215
DB01211	1	1	0.692796702982	0.812236880848433
DB01373	1	0.600170104196508	0.182762832452061	0.440991269056333
DB00681	1	0.857142857142857	0.558298948935146	0.703182686878258
DB06176	1	0.515547858348195	0.0304078729063648	0.292736449765703
DB00352	1	0.600170104196508	0.158689122416409	0.423290163918406
DB04942	1	0.800085052098254	0.549148818723071	0.687297737296677
DB11175	0.87090055512642	0.694161129079402	0.495633104860875	0.589945292348918
DB11752	1	0.337598678893164	-0.00332176665968698	0.206828850106793
DB13911	0.818979665280608	0.668799339446582	0.495933055464353	0.585731216144443
DB08804	0.780215822348917	0.668799339446582	0.495633104860875	0.577691558445922
DB01073	0.456938995841822	-0.0606601717798212	-0.468359579534059	-0.340152554442815
DB02375	0.676268228486907	0.526196458520657	0.618961205894426	0.503374283051448
DB08868	0.639915264209724	0.51907119341133	0.579344561208205	0.503374283051448
DB01017	0.442564386429396	0.00682601835170427	0.304321523946035	0.00110926268195966
DB00531	-7.92789698824804	-12.185231895422	-6.76790128549052	-12.1607773556907
DB00262	-3.80756818614222	-6.07557598434248	-3.35372603978731	-6.04699670793353
DB04690	-0.0949292472562668	-0.588382568424078	-0.349979274336212	-0.572631785163748
DB04868	0.657196668199118	0.494923727723895	0.503186195398285	0.507408920184029
sx	1.05412663999117	1.00961842106506	0.820484213075723	0.941298164632422
xx	0.246376766579891	-0.177289914286718	0.113583649815316	-0.23768831613154
