# Supplementary material for: DDCM: A Computational Strategy for Drug Repositioning Based on Support-Vector Regression Algorithm
Source: Int J Mol Sci. 2024 May 12;25(10):5267. doi: 10.3390/ijms25105267 (PMC11121335; doi:10.3390/ijms25105267)
Supplement: Supplementary file 1 [file ijms-25-05267-s001.zip › File S4/2_stability_scores_boxplot/growth hormone secreting pituitary adenoma_StabScore.csv]

DrugID	score1	score2	score5	score
DB00050	1	1	1	1
DB01217	1	1	1	1
DB00421	1	1	1	1
DB01700	1	1	1	1
DB00480	1	1	1	1
DB05088	1	1	1	1
DB01420	1	1	1	1
DB06641	1	1	1	1
DB00446	1	1	1	1
DB06810	1	1	1	1
DB09054	1	1	1	1
DB00422	1	1	1	1
DB00590	1	1	0.809374122907014	0.890568864481097
DB11175	1	1	1	1
DB04106	1	1	1	1
DB01357	1	1	1	1
DB06536	1	1	1	1
DB00947	1	1	1	1
DB08868	1	1	1	1
DB04868	1	1	1	1
DB08889	1	1	1	1
DB00742	1	1	0.863917236512046	0.922384947429367
DB00336	0.87090055512642	0.698014953096252	0.344698553317819	0.573727020803582
DB00196	1	0.863917236512046	0.607904801987219	0.750502513070901
DB00304	1	1	0.768787717677336	0.866384016277082
DB02375	1	0.863917236512046	0.735649471427285	0.828564039867847
DB00627	1	1	0.768787717677336	0.866384016277082
DB00571	1	1	1	1
DB08882	1	0.863917236512046	0.809374122907014	0.866384016277082
DB01073	1	1	0.428122368721041	0.67170659344329
DB01394	1	0.863917236512046	0.660950479695475	0.785178610746603
DB11467	0.87090055512642	0.735649471427285	0.557656959500111	0.680670197987331
DB00681	1	0.809374122907014	0.593467046074327	0.730523203777986
DB01698	1	0.863917236512046	0.641417496801253	0.772869705091374
DB01136	1	0.863917236512046	0.641417496801253	0.772869705091374
DB04258	1	0.863917236512046	0.623822603068361	0.761347337958129
DB13014	1	0.863917236512046	0.53908910411199	0.695896387826717
DB00137	1	0.735649471427285	0.593467046074327	0.712433635451371
DB01211	0.87090055512642	0.707417580164281	0.496691588493753	0.609112560776906
DB06809	0.87090055512642	0.735649471427285	0.557656959500111	0.680670197987331
DB06732	1	0.768787717677336	0.660950479695475	0.761347337958129
DB15304	1	1	0.768787717677336	0.866384016277082
DB00583	0.87090055512642	0.682779365712742	0.507924431840114	0.624402629872255
DB00281	0.780215822348917	0.641417496801253	0.495651335758394	0.574756045790823
DB06595	0.394936619092467	0.247645206136721	0.0359356940412328	0.0796606813341653
DB00448	0.818979665280608	0.641417496801253	0.495651335758394	0.586641463981915
DB09350	0.697468309546234	0.531196864180988	0.517967847020616	0.521777661960235
DB00352	0.352536456973813	0.0158488636802288	0.0781782082239803	0.018238612652368
DB03057	0.352536456973813	-0.00313972515103833	0.0251234198059933	0.0208452281800379
DB01177	-0.503292056005658	-1.01739465696642	-0.356198081218098	-1.00546897384087
sx	0.978359679938816	0.917395516811431	0.814679456526364	0.870828968573584
xx	0.831555682054875	0.716270546845322	0.636209554747977	0.668641522417959
