# Supplementary material for: DDCM: A Computational Strategy for Drug Repositioning Based on Support-Vector Regression Algorithm
Source: Int J Mol Sci. 2024 May 12;25(10):5267. doi: 10.3390/ijms25105267 (PMC11121335; doi:10.3390/ijms25105267)
Supplement: Supplementary file 1 [file ijms-25-05267-s001.zip › File S4/2_stability_scores_boxplot/head and neck cancer_StabScore.csv]

DrugID	score1	score2	score5	score
DB01162	1	1	1	1
DB04258	1	1	1	1
DB01177	1	1	1	1
DB09053	1	1	1	1
DB01394	1	1	1	1
DB04942	1	1	1	1
DB11890	1	1	1	1
DB04066	0.869811089019176	0.770816116349224	0.714599169438467	0.774792290858031
DB13811	1	1	1	1
DB01099	1	1	1	1
DB00352	1	1	1	1
DB11919	1	1	1	1
DB09350	1	1	1	1
DB00724	1	1	1	1
DB00553	1	1	0.742286903514294	0.847533660159213
DB00694	1	0.811081404593842	0.690379810648376	0.787009644540562
DB00213	1	1	1	1
DB11752	1	1	1	1
DB01254	1	1	1	1
DB12948	1	1	1	1
DB06174	1	1	0.735093528586991	0.846153846153846
DB04815	1	1	0.867546764293496	0.923076923076923
DB13911	1	1	1	1
DB11648	1	1	1	1
DB11175	1	1	0.867546764293496	0.923076923076923
DB00681	1	1	0.867546764293496	0.923076923076923
DB01033	1	1	1	1
DB06412	1	1	0.549436443110417	0.735121521028704
DB12257	1	0.807549910270125	0.497499984413771	0.684619851724658
DB11152	0.869811089019176	0.807549910270125	0.476133518703894	0.665015360996128
DB00947	1	1	1	1
DB01759	1	0.811081404593842	0.690379810648376	0.787009644540562
DB00276	0.609433267057528	0.5096898528441	0.147831896753653	0.371365176485117
DB12802	1	0.770816116349224	0.524405134394329	0.662501369715688
DB05258	1	1	0.742286903514294	0.847533660159213
DB03068	1	0.865160027507352	0.649561677974769	0.774792290858031
DB08804	0.869811089019176	0.70987057340717	0.505037911884477	0.621849199903779
DB05220	1	0.865160027507352	0.61627730355187	0.752584506145953
DB11251	0.869811089019176	0.737918202297701	0.538445472935609	0.662501369715688
DB01073	1	1	-0.233919118490934	0.227206054743008
DB00443	0.869811089019176	0.70987057340717	0.518513163279787	0.638126567772127
DB01138	1	0.685373397517154	0.497499984413771	0.607050012251901
DB11616	0.0854766214384073	-0.459209693393287	-0.691049710329953	-0.477429514819407
DB06757	0.817479175027062	0.583181845720015	0.518513163279787	0.539607650142545
DB13014	0.746445491158552	0.583181845720015	0.499373825678241	0.547711744455897
DB03057	0.492890982317103	0.221501055838477	0.131446049509715	0.0516286149278498
DB04944	0.746445491158552	0.505586767526956	0.524405134394329	0.51349574458948
DB00137	0.778428122228278	0.596313286120334	0.497499984413771	0.573688687005037
DB00422	0.695158873812803	0.526457579257756	0.774718221555209	0.5
DB14545	0.621593979558658	0.497481092370394	0.61627730355187	0.49873364085905
sx	0.967713322199401	0.914537144669478	0.819637367094841	0.859249715911431
xx	0.869982975754712	0.762120107173523	0.623385583473545	0.693127618654306
