# Supplementary material for: DDCM: A Computational Strategy for Drug Repositioning Based on Support-Vector Regression Algorithm
Source: Int J Mol Sci. 2024 May 12;25(10):5267. doi: 10.3390/ijms25105267 (PMC11121335; doi:10.3390/ijms25105267)
Supplement: Supplementary file 1 [file ijms-25-05267-s001.zip › File S4/2_stability_scores_boxplot/inflammatory breast carcinoma_StabScore.csv]

DrugID	score1	score2	score5	score
DB00694	1	0.807619752438903	0.692796702982	0.787009644540562
DB00681	1	1	1	1
DB00724	1	1	1	1
DB11919	1	1	1	1
DB00213	1	1	1	1
DB13911	1	1	1	1
DB05220	1	1	1	1
DB06728	1	1	1	1
DB06810	1	1	1	1
DB01179	1	1	1	1
DB01136	1	1	1	1
DB12948	1	1	1	1
DB08804	1	1	1	1
DB04348	1	1	1	1
DB00947	1	1	1	1
DB01073	1	1	1	1
DB11890	1	1	1	1
DB01138	1	1	1	1
DB03057	1	1	1	1
DB00137	1	1	1	1
DB00583	1	1	1	1
DB00448	1	1	1	1
DB01759	1	1	0.868693567140277	0.923076923076923
DB09199	1	1	0.868693567140277	0.923076923076923
DB00742	1	1	0.868693567140277	0.923076923076923
DB02375	1	1	0.744391406294617	0.847533660159213
DB01100	1	0.766704682065624	0.652160761973018	0.752584506145953
DB08889	1	1	0.868693567140277	0.923076923076923
DB02424	1	1	0.868693567140277	0.923076923076923
DB03068	1	1	0.671388556280006	0.800147983742053
DB14545	1	1	0.776596204377888	0.867560760514352
DB04865	1	0.766704682065624	0.568342857481501	0.69831878986252
DB08868	1	0.766704682065624	0.558298948935146	0.690595423619756
DB04942	1	1	0.618961205894426	0.763353236622439
DB12874	1	0.862639436051311	0.579344561208205	0.723540273681438
DB00446	0.780215822348917	0.733321238784189	0.533324691117962	0.643915346241326
DB00884	1	0.862639436051311	0.618961205894426	0.752584506145953
DB06536	1	0.615239504877805	0.0666493822359249	0.35205202856809
DB09053	0.741801110252839	0.615239504877805	0.0666493822359249	0.338282671765952
DB14322	0.818979665280608	0.620939975495874	0.549148818723071	0.632524777863605
DB15304	0.87090055512642	0.733321238784189	0.503186195398285	0.621849199903779
DB13014	0.87090055512642	0.638580447556799	0.495933055464353	0.58524671501614
DB00470	0.87090055512642	0.638580447556799	0.506546179753086	0.559867588252824
DB00753	0.780215822348917	0.577484209036002	0.503186195398285	0.544916939761568
DB01099	0.676268228486907	0.502546397055234	0.549148818723071	0.504955523684415
DB01248	-1.6307610980099	-2.64060314944202	-0.641860158231922	-2.54012343518133
DB09110	-1.28548601563948	-2.52782841059906	-0.641860158231922	-2.55604605015854
sx	1.00898106357914	0.965374166529351	0.842148513974664	0.912479278947439
xx	0.714165115163327	0.538448560054564	0.618054151966133	0.491182623441356
