# Supplementary material for: DDCM: A Computational Strategy for Drug Repositioning Based on Support-Vector Regression Algorithm
Source: Int J Mol Sci. 2024 May 12;25(10):5267. doi: 10.3390/ijms25105267 (PMC11121335; doi:10.3390/ijms25105267)
Supplement: Supplementary file 1 [file ijms-25-05267-s001.zip › File S4/2_stability_scores_boxplot/intestinal cancer_StabScore.csv]

DrugID	score1	score2	score5	score
DB00681	1	1	1	1
DB01080	1	1	1	1
DB00523	1	1	0.657702001467291	0.795037621653428
DB01033	1	1	1	1
DB04258	1	1	1	1
DB11467	1	1	1	1
DB04942	1	1	1	1
DB00470	1	1	1	1
DB01254	1	1	1	1
DB00815	1	1	1	1
DB04944	1	1	0.814362846169724	0.889907742088136
DB11648	1	1	1	1
DB00443	1	1	1	1
DB01100	1	1	1	1
DB00947	1	1	1	1
DB00446	1	1	1	1
DB02901	1	1	1	1
DB05260	1	1	1	1
DB01099	1	1	0.814362846169724	0.889907742088136
DB01177	1	1	0.257451384678896	0.559630968352546
DB01759	1	1	1	1
DB09350	1	1	1	1
DB07706	0.869811089019176	0.696954236634337	0.441403477286181	0.616087383377603
DB04571	1	1	0.742286903514294	0.845270094332364
DB01073	1	1	0.324154664665625	0.596745619408657
DB00422	1	1	0.690379810648376	0.811683470275841
DB06179	1	1	0.380759621296753	0.623366940551682
DB00909	1	1	0.714599169438467	0.827548157773898
DB01211	1	1	0.867546764293496	0.921913119055697
DB06595	1	1	0.203705322740016	0.498170338533445
DB02375	0.869811089019176	0.671739277340684	0.555738341680681	0.658146692316334
DB06732	1	1	0.814362846169724	0.889907742088136
DB00863	0.869811089019176	0.760102062517905	0.690379810648376	0.75998154592371
DB00050	1	0.802051336277843	0.524405134394329	0.664832469234436
DB00480	1	0.575735931288071	-0.384663581193174	0.0593713360705745
DB03057	0.739622178038352	0.52020412503581	0.153364316869484	0.388498681900025
DB04106	1	0.52020412503581	0.0488102687886581	0.316293384632668
DB05220	0.869811089019176	0.858578643762691	0.518513163279787	0.658146692316334
DB00143	0.869811089019176	0.659532134633915	0.352080638700411	0.551425020542695
DB01138	0.869811089019176	0.802051336277843	0.518513163279787	0.651696572554972
DB00304	0.869811089019176	0.696954236634337	0.501883245863101	0.612209379735217
DB00627	0.817479175027062	0.696954236634337	0.501883245863101	0.607272836222986
DB00727	0.869811089019176	0.72595248438213	0.496254629305399	0.589027132051962
DB06176	0.556856244456556	0.163096084807039	0.0933274362568306	0.0528715915695681
DB11919	0.778428122228278	0.649490167246134	0.524405134394329	0.54361234650917
DB01017	0.390317747625605	0.0741799002274486	0.00376649172620236	0.057226228007818
DB06412	0.438212754319127	0.0193712970439707	0.0100758237689531	0.0408617763968234
DB11251	0.719106377159563	0.528787928500839	0.518513163279787	0.520430888198412
DB00336	0.592587672979737	0.456391497415987	0.315404002934581	0.418989719297834
DB00590	0.607195043960508	0.498573463577593	0.632116396309021	0.498505898357972
sx	0.956090195972858	0.901229094715804	0.746234335313314	0.809885645874284
xx	0.867841565145069	0.753847085495185	0.545679604074214	0.64669743938248
