# Supplementary material for: DDCM: A Computational Strategy for Drug Repositioning Based on Support-Vector Regression Algorithm
Source: Int J Mol Sci. 2024 May 12;25(10):5267. doi: 10.3390/ijms25105267 (PMC11121335; doi:10.3390/ijms25105267)
Supplement: Supplementary file 1 [file ijms-25-05267-s001.zip › File S4/2_stability_scores_boxplot/invasive lobular carcinoma_StabScore.csv]

DrugID	score1	score2	score5	score
DB00603	0.780215822348917	0.641417496801253	0.36112343500006	0.510206934365518
DB02709	0.639915264209724	0.380889030356952	0.161147528234103	0.151992551825097
DB00997	0.609795070500577	0.411263419087024	-0.0924602453888663	-0.225026583844169
DB00313	0.818979665280608	0.768787717677336	0.465477516175151	0.620870764682661
DB00694	1	0.809374122907014	0.671739277340684	0.782662379145855
DB01033	1	0.727834473024091	0.604102672555685	0.729530224903307
DB00987	0.818979665280608	0.735649471427285	-1.89263667590237	-0.611105161693877
DB00531	0.721282193214698	-2.64156646092148	-6.63154035324883	-3.71274777227299
DB01169	0.697468309546234	-2.17380305879945	-4.26536623917587	-2.44276879921248
DB00541	0.657196668199118	-5.60950335435235	-8.87598613004374	-5.68478387113052
DB14066	1	0.768787717677336	0.72595248438213	0.796040272148942
DB13911	1	0.768787717677336	0.671739277340684	0.770228306669641
DB00188	0.748451125706768	-2.03537264137002	-3.48052475060861	-2.06493009512442
DB06174	1	0.537575435354672	0.343478554681368	0.540456613339282
DB02901	1	0.768787717677336	0.5685808894131	0.709240541337118
DB08882	1	0.768787717677336	0.671739277340684	0.770228306669641
DB00938	1	0.768787717677336	0.604102672555685	0.742232098425789
DB01006	1	0.491511605599801	0.243801127550512	0.487709525213017
DB12881	0.87090055512642	0.768787717677336	0.526627384977689	0.6953319243818
DB00783	0.818979665280608	-0.500524017483234	-1.26778683805536	-0.525742103230466
DB00675	0.721282193214698	-0.958692928312497	-2.18568225480374	-1.09849669226722
DB01177	1	-0.434330012794989	-0.939492885540245	-0.472806439027195
DB04655	0.741801110252839	0.186934092148654	0.0302535572298777	0.220695573011364
DB01217	0.87090055512642	0.580356545468873	0.515126778614939	0.605410023056656
DB00909	0.87090055512642	0.593467046074327	0.498573463577593	0.591516989634917
DB00863	0.87090055512642	0.568452316406941	0.537089950113724	0.615448620049553
DB01373	0.741801110252839	0.136904632813881	0.0302535572298777	0.201258562258915
DB00428	0.780215822348917	-0.321752642863574	-1.20398525866399	-0.520455821781351
DB00773	0.697468309546234	-5.16645418637846	-8.19414187936858	-5.38115323684991
DB00515	0.609795070500577	-3.36282497803416	-7.69128111079942	-4.43001002009593
DB01181	0.624176985998586	-4.25987806518905	-7.08447744199983	-4.5651263315915
DB11616	1	-0.0757475095962414	-0.49570814570987	-0.15365413985134
DB00213	0.818979665280608	0.524169048569114	0.509685648521985	0.571141113197464
DB12874	0.818979665280608	0.498430137424481	0.495327950495552	0.531696321549399
DB12445	0.775133435674815	0.363085266806858	0.284002052220476	0.434254934190523
DB00755	0.657196668199118	-2.18303723913	-2.7555944663819	-1.81566297320589
DB11648	0.245353377120305	-0.504709587726557	-0.504279609267221	-0.431191524130842
DB00448	0.780215822348917	0.500874279388908	0.495327950495552	0.536634635428723
DB11094	0.21525850814453	-0.541075159911921	-0.61889355009235	-0.469366150309229
DB08828	0.476269358056325	-0.0400774039893896	-0.203566129704317	-0.0175968810462257
DB12948	0.456938995841822	-0.487896662402138	-0.504279609267221	-0.404911035351804
DB04868	0.748451125706768	0.49530506131716	0.50143061809671	0.515598738161564
DB00627	0.780215822348917	0.498430137424481	0.509685648521985	0.509620191673448
DB00014	0.780215822348917	0.498430137424481	0.509685648521985	0.519093971672009
DB06412	0.496902251413537	0.0251234198059933	0.0575758570016776	0.00311042744154633
DB00352	0.442564386429396	0.00174855877781654	0.0302535572298777	0.00990256927820088
DB05258	0.697468309546234	0.524169048569114	0.556912502306548	0.498602520390406
DB00255	-0.489700989980212	-1.28077983892676	-1.69572602011224	-1.25003301528999
DB01420	0.279830528419449	0.0623937283619768	0.0429637586031871	-0.00279495921918715
DB04572	-3.5285035754395	-3.95542675937957	-4.05984592812138	-5.02195775103741
sx	0.830300992852756	0.0550119389001844	-0.320396931407801	-0.0293623245346273
xx	0.456226025104395	-0.869337937799358	-1.77638286562927	-1.03590190440384
