# Supplementary material for: DDCM: A Computational Strategy for Drug Repositioning Based on Support-Vector Regression Algorithm
Source: Int J Mol Sci. 2024 May 12;25(10):5267. doi: 10.3390/ijms25105267 (PMC11121335; doi:10.3390/ijms25105267)
Supplement: Supplementary file 1 [file ijms-25-05267-s001.zip › File S4/2_stability_scores_boxplot/kidney cancer_StabScore.csv]

DrugID	score1	score2	score5	score
DB01357	1	1	1	1
DB00959	1	0.768787717677336	0.685373397517154	0.772869705091374
DB00694	1	0.809374122907014	0.685373397517154	0.785178610746603
DB00720	0.869811089019176	0.863917236512046	0.70987057340717	0.798418085270251
DB01162	1	1	1	1
DB00882	0.869811089019176	0.809374122907014	0.487529256809462	0.669876719897373
DB08901	1	1	1	1
DB01033	1	1	1	1
DB00553	1	1	0.685373397517154	0.812785449119636
DB11919	1	1	1	1
DB00213	1	1	1	1
DB01394	1	1	1	1
DB00448	1	1	0.865160027507352	0.922384947429367
DB01177	1	1	1	1
DB01138	1	1	1	1
DB05258	1	1	1	1
DB09350	1	1	1	1
DB13811	1	1	1	1
DB00435	1	1	1	1
DB00431	1	1	0.685373397517154	0.812785449119636
DB00863	1	1	1	1
DB06732	1	1	0.865160027507352	0.922384947429367
DB00947	1	1	1	1
DB05260	1	1	0.811081404593842	0.890568864481097
DB00890	0.869811089019176	0.768787717677336	0.530026148732272	0.688600422335391
DB01100	1	1	0.865160027507352	0.922384947429367
DB06810	1	1	0.865160027507352	0.922384947429367
DB00338	1	1	1	1
DB00137	1	1	1	1
DB05220	1	0.863917236512046	0.663650013926991	0.785178610746603
DB15334	1	0.735649471427285	0.583181845720015	0.703987804046285
DB00724	1	1	0.129611720221511	0.485692119603542
DB02375	0.869811089019176	0.735649471427285	0.541632232698448	0.666575404972052
DB01254	1	0.809374122907014	0.610750527919238	0.740250352227241
DB13014	0.869811089019176	0.735649471427285	0.514520612497054	0.6412569100314
DB01099	0.869811089019176	0.863917236512046	0.571236214404267	0.712433635451371
DB08804	0.817479175027062	0.768787717677336	0.550533425024505	0.673490809950831
DB00855	0.778428122228278	0.562422014537653	0.367012321862897	0.496307899586478
DB01327	0.695158873812803	0.576626308069493	0.26282000608105	0.476545024520247
DB00302	0.778428122228278	0.623822603068361	0.396977310844473	0.541061752036734
DB00480	0.452437525081186	-0.176285594038343	-0.501514387059097	-0.318293230930175
DB00571	0.778428122228278	0.707417580164281	0.499495204313634	0.574756045790823
DB04106	0.438212754319127	0.282834993602506	0.0193797056881998	0.0962331879686054
DB00352	0.492890982317103	0.0957820711282695	-0.00100959137273104	0.0796606813341653
DB02424	0.719106377159563	0.593467046074327	0.526457579257756	0.532392852965602
DB00421	0.719106377159563	0.524169048569114	0.526457579257756	0.518127056781196
DB13964	0.654705167527004	0.500874279388908	0.610750527919238	0.500273897582865
DB05088	0.719106377159563	0.607904801987219	0.499495204313634	0.55107527763256
DB00196	0.719106377159563	0.512561709902997	0.520101020731415	0.516425322432793
DB00171	0.621593979558658	0.495651335758394	0.38481614256291	0.441844952257717
sx	0.937330825559562	0.882637541847867	0.773154312028038	0.826959504782153
xx	0.846791369123682	0.734979811903502	0.587525539990119	0.666476473728558
