# Supplementary material for: DDCM: A Computational Strategy for Drug Repositioning Based on Support-Vector Regression Algorithm
Source: Int J Mol Sci. 2024 May 12;25(10):5267. doi: 10.3390/ijms25105267 (PMC11121335; doi:10.3390/ijms25105267)
Supplement: Supplementary file 1 [file ijms-25-05267-s001.zip › File S4/2_stability_scores_boxplot/large intestine cancer_StabScore.csv]

DrugID	score1	score2	score5	score
DB00134	1	1	1	1
DB01030	0.746445491158552	0.605921920609604	-0.0849277463518314	0.298728176297681
DB00352	1	1	1	1
DB01254	1	1	1	1
DB01394	1	1	1	1
DB06810	1	1	1	1
DB00712	0.869811089019176	0.704902171149697	0.766704682065624	0.770897248176765
DB00724	1	1	1	1
DB00681	1	1	1	1
DB00694	1	0.807619752438903	0.680121576070234	0.783299689746099
DB11251	1	1	1	1
DB01268	0.869811089019176	0.862639436051311	0.620939975495874	0.748367445141639
DB01033	1	1	1	1
DB11919	1	1	1	1
DB01177	1	1	1	1
DB01100	1	1	1	1
DB01162	1	1	1	1
DB00853	0.869811089019176	0.733321238784189	0.489585955942087	0.639695988733504
DB13811	1	1	1	1
DB04258	1	1	1	1
DB02424	1	1	1	1
DB00470	1	1	1	1
DB07232	0.869811089019176	0.725278872102622	0.540461517567904	0.685971416309458
DB00137	1	1	1	1
DB04944	1	1	1	1
DB01073	1	1	0.587918308153933	0.765021865003613
DB11648	1	1	1	1
DB15304	1	1	1	1
DB00553	1	1	0.411651594585448	0.666666666666667
DB00863	1	1	1	1
DB04942	1	1	0.65818719422104	0.79664258638236
DB06757	1	0.862639436051311	0.638580447556799	0.770897248176765
DB06448	1	0.862639436051311	0.65818719422104	0.783299689746099
DB00254	1	0.862639436051311	0.733321238784189	0.827033404943678
DB04106	0.634958350054124	0.533409364131248	0.154968418072003	0.386831868765792
DB01211	0.869811089019176	0.766704682065624	0.65818719422104	0.748367445141639
DB09350	1	1	0.680121576070234	0.811125145876069
DB05220	0.817479175027062	0.704902171149697	0.521886872639512	0.638541669736116
DB11890	0.869811089019176	0.766704682065624	0.506206885367915	0.638541669736116
DB00594	0.817479175027062	0.733321238784189	0.502546397055234	0.621649257627821
DB01080	1	0.733321238784189	0.502546397055234	0.632721379888054
DB00422	0.817479175027062	0.680121576070234	0.49530506131716	0.588103883282199
DB08895	0.77321395289158	0.680121576070234	0.437505039532332	0.580361653634331
DB01179	1	0.680121576070234	0.497466505676217	0.588103883282199
DB04690	0.223745147803794	-0.234482786580212	-0.550317164048598	-0.257831635248224
DB00753	0.746445491158552	0.515853660765772	0.554900901430738	0.513026619265599
DB01373	0.492890982317103	0.0904474057947258	0.131255514473861	0.0359016010065385
DB00446	0.654705167527004	0.497466505676217	0.590568378676106	0.500587332765579
DB04865	0.637367892227707	0.49530506131716	0.554900901430738	0.500056808498735
DB04815	0.654705167527004	0.49530506131716	0.605002250562161	0.498921862222014
sx	0.950839266222808	0.895395153536432	0.804547708259268	0.848606474157767
xx	0.858592001851658	0.751253834974463	0.617203614454501	0.693854800674429
