# Supplementary material for: DDCM: A Computational Strategy for Drug Repositioning Based on Support-Vector Regression Algorithm
Source: Int J Mol Sci. 2024 May 12;25(10):5267. doi: 10.3390/ijms25105267 (PMC11121335; doi:10.3390/ijms25105267)
Supplement: Supplementary file 1 [file ijms-25-05267-s001.zip › File S4/2_stability_scores_boxplot/larynx cancer_StabScore.csv]

DrugID	score1	score2	score5	score
DB01033	1	1	1	1
DB00947	1	1	1	1
DB00681	1	1	1	1
DB00909	1	1	1	1
DB03057	1	1	1	1
DB01136	1	1	1	1
DB01073	1	1	1	1
DB06728	1	1	1	1
DB01162	1	1	1	1
DB02901	1	1	1	1
DB04815	1	1	1	1
DB00213	1	1	1	1
DB00884	1	1	1	1
DB09053	1	1	1	1
DB00446	1	1	1	1
DB00421	1	1	0.868693567140277	0.922617676746586
DB06176	1	1	1	1
DB13911	1	1	1	1
DB11890	1	1	1	1
DB00717	1	1	1	1
DB00753	1	1	1	1
DB01211	1	1	0.744391406294617	0.846640205376289
DB00904	1	1	0.815940775990081	0.890894990778155
DB04348	1	1	0.868693567140277	0.922617676746586
DB09350	1	1	1	1
DB00448	1	1	0.868693567140277	0.922617676746586
DB00594	1	1	0.776596204377888	0.866779741572052
DB06448	1	0.859971991597199	0.652160761973018	0.773516004184127
DB01017	1	1	1	1
DB00724	1	1	0.233174218883851	0.539920616128866
DB00742	1	1	0.868693567140277	0.922617676746586
DB00480	1	1	0.150638117181209	0.487195905024183
DB14545	1	0.859971991597199	0.618961205894426	0.751202299460075
DB06732	1	0.859971991597199	0.618961205894426	0.751202299460075
DB00727	0.87090055512642	0.728475617676647	0.526567923526001	0.648146917609198
DB01759	0.87090055512642	0.699673380414968	0.520536698514616	0.63634969955415
DB05260	0.780215822348917	0.632709977287276	0.526567923526001	0.614957532907679
DB00443	0.721282193214698	0.599020806368348	0.496833980124682	0.551916118832153
DB06444	0.697468309546234	0.652459622884635	0.495633104860875	0.564821558905555
DB08868	0.780215822348917	0.523904771430477	0.500453926557487	0.53314922846491
DB01179	0.697468309546234	0.531376651096795	0.515203936453182	0.520569560916072
DB00262	0.748451125706768	-3.6102188285437	-6.18052164588883	-5.01201212022942
DB00531	-2.37902302598983	-8.21022449748743	-12.7738738460156	-10.3595538311234
DB00851	-0.993988139524649	-2.80196027869628	-3.47200067963377	-3.30457046502806
DB04690	0.589681121661574	-0.205868005653531	-0.620348524420861	-0.366052388104904
DB00853	-1.7227852140839	-3.52114856134207	-2.67213473373763	-3.5143320015688
DB01248	-0.779036748190556	-2.03095144577848	-2.54322543186008	-2.45620982229989
DB01181	-5.48289797094593	-7.11742256012386	-3.48294475857209	-7.05375221576278
DB00773	-5.18040917958663	-7.91889380285844	-6.90094835294998	-8.59116660670485
sx	0.896822797618707	0.712488076866213	0.636091751576201	0.636591583127737
xx	0.0916851018223008	-0.609188124969603	-0.839300009309482	-0.840261626583337
