# Supplementary material for: DDCM: A Computational Strategy for Drug Repositioning Based on Support-Vector Regression Algorithm
Source: Int J Mol Sci. 2024 May 12;25(10):5267. doi: 10.3390/ijms25105267 (PMC11121335; doi:10.3390/ijms25105267)
Supplement: Supplementary file 1 [file ijms-25-05267-s001.zip › File S4/2_stability_scores_boxplot/lung benign neoplasm_StabScore.csv]

DrugID	score1	score2	score5	score
DB00470	1	1	1	1
DB00143	0.87090055512642	0.865160027507352	0.660950479695475	0.773516004184127
DB00720	0.87090055512642	0.865160027507352	0.707417580164281	0.79899968791088
DB12662	1	0.865160027507352	0.660950479695475	0.785794175280479
DB00694	1	0.811081404593842	0.682779365712742	0.785794175280479
DB04690	0.87090055512642	0.770816116349224	0.707417580164281	0.773516004184127
DB00624	0.87090055512642	0.70987057340717	0.682779365712742	0.740973502880053
DB07232	0.87090055512642	0.770816116349224	0.707417580164281	0.773516004184127
DB15588	1	0.865160027507352	0.682779365712742	0.79899968791088
DB01033	1	1	1	1
DB00352	1	1	1	1
DB00137	1	1	1	1
DB01708	1	1	1	1
DB12874	1	1	1	1
DB00947	1	1	1	1
DB01162	1	1	1	1
DB01254	1	1	1	1
DB11648	1	1	1	1
DB13014	1	1	1	1
DB04106	1	1	0.618748245814027	0.78178998155631
DB13964	1	1	1	1
DB00863	1	0.865160027507352	0.768787717677336	0.846640205376289
DB06757	1	1	1	1
DB02656	0.87090055512642	0.765013074366136	0.557656959500111	0.685040967779156
DB01327	0.818979665280608	0.730320055014703	0.344698553317819	0.577352758879966
DB00717	1	0.865160027507352	0.623822603068361	0.762021596545431
DB11094	0.568539466358283	0.492149177501446	-0.513045992724818	0.0245048465958508
DB01006	0.741801110252839	0.496142823935141	0.0759067753140097	0.373757637628347
DB00564	0.87090055512642	0.395861634239999	0.0401126900522426	0.329849422586845
DB06176	1	1	0.471298942854571	0.693280410752577
DB00815	1	1	1	1
DB00904	0.818979665280608	0.70987057340717	0.557656959500111	0.667437102270051
DB04815	1	1	0.682779365712742	0.813329245168977
DB03419	0.741801110252839	0.583990417100792	0.183503419072274	0.453351997470357
DB09350	1	1	0.768787717677336	0.866779741572052
DB09199	0.818979665280608	0.70987057340717	0.504034445865954	0.620050162978935
DB02901	1	0.770816116349224	0.593467046074327	0.722030303014692
DB01179	1	0.811081404593842	0.735649471427285	0.813329245168977
DB00437	-0.257744371466159	-0.791675475665448	-1.64410000751776	-1.0982641985687
DB08901	1	0.730320055014703	0.282834993602506	0.547032008368254
DB12802	0.780215822348917	0.737918202297701	0.524169048569114	0.642149278700491
DB01073	0.612701665379258	-0.00904995821902599	-0.446096458938151	-0.107783456206662
DB06641	0.818979665280608	0.737918202297701	0.53908910411199	0.660778740799033
DB02169	0.780215822348917	0.540898256620157	0.374153263995764	0.534619628248089
DB00590	0.780215822348917	0.533622022916586	0.495651335758394	0.546077385619961
DB04944	0.676268228486907	0.5096898528441	0.495651335758394	0.530836927188754
DB01268	0.375862176599695	0.0454785957815764	-0.232707076538408	-0.00363670297382246
DB00435	0.637959330561215	0.327300027853983	0.048338097138227	0.261477695862225
DB01698	0.624176985998586	0.499495204313634	0.498430137424481	0.512363371680913
DB00477	0.780215822348917	0.583181845720015	0.531196864180988	0.605243223632226
sx	0.926370061158603	0.837339288809216	0.698476906932214	0.784364704178301
xx	0.802208000394457	0.649210993488179	0.420441787258636	0.571337246602128
