# Supplementary material for: DDCM: A Computational Strategy for Drug Repositioning Based on Support-Vector Regression Algorithm
Source: Int J Mol Sci. 2024 May 12;25(10):5267. doi: 10.3390/ijms25105267 (PMC11121335; doi:10.3390/ijms25105267)
Supplement: Supplementary file 1 [file ijms-25-05267-s001.zip › File S4/2_stability_scores_boxplot/lung small cell carcinoma_StabScore.csv]

DrugID	score1	score2	score5	score
DB11616	1	0.863917236512046	0.602041408279728	0.749085169266722
DB00694	1	0.809374122907014	0.677397460967764	0.78393144553074
DB00720	0.87090055512642	0.863917236512046	0.702321703807394	0.79723960902475
DB01394	1	1	1	1
DB05220	1	1	1	1
DB00302	1	1	0.730930882401475	0.845270094332364
DB13014	1	1	1	1
DB01179	1	1	1	1
DB13811	1	1	1	1
DB06810	1	1	1	1
DB01162	1	1	1	1
DB09054	1	1	1	1
DB00448	1	1	1	1
DB11919	1	1	1	1
DB04865	1	1	1	1
DB00352	1	1	1	1
DB00553	1	1	0.677397460967764	0.811683470275841
DB00137	1	1	1	1
DB12257	1	1	0.764564522101291	0.865581873136219
DB01138	1	1	1	1
DB00806	1	0.809374122907014	0.677397460967764	0.78393144553074
DB00526	0.655962818984773	0.572111288853649	0.0869225622983454	0.396379817637912
DB04571	1	1	1	1
DB01373	1	1	1	1
DB00470	1	0.863917236512046	0.730930882401475	0.827548157773898
DB02424	1	1	0.861324950943693	0.921913119055697
DB00571	1	0.863917236512046	0.730930882401475	0.827548157773898
DB00863	1	1	0.861324950943693	0.921913119055697
DB06412	1	1	0.722649901887385	0.843826238111394
DB09053	1	0.727834473024091	0.204082816559457	0.498170338533445
DB04106	1	0.537575435354672	0.404643407614788	0.567862891061481
DB01254	1	1	0.655357749915965	0.79723960902475
DB00213	0.87090055512642	0.863917236512046	0.655357749915965	0.771560407080236
DB00014	1	1	0.861324950943693	0.921913119055697
DB13911	0.87090055512642	0.863917236512046	0.542533041521524	0.694249340950012
DB08901	0.741801110252839	0.537575435354672	-0.00301205501418123	0.256028266768573
DB01167	0.721282193214698	0.486043831249953	0.389632062106926	0.490219847111017
DB04690	0.324354253220489	0.256051668798931	-0.559285909966356	-0.128109946536191
DB00947	0.87090055512642	0.707417580164281	0.526334533284329	0.651696572554972
DB11890	1	1	0.574564370188483	0.738785854962716
DB01017	0.741801110252839	0.365558731425485	-0.00975632859480258	0.195720707522415
DB05260	0.780215822348917	0.707417580164281	0.495121835702599	0.593373752712897
DB09350	0.780215822348917	0.682779365712742	0.495121835702599	0.589027132051962
DB14545	0.780215822348917	0.641417496801253	0.501132504285414	0.565661069269095
DB01177	0.120863289395669	-0.626131815702691	-0.921537845661046	-0.82555061396332
DB01420	0.394936619092467	0.247645206136721	0.00226500857082701	0.104853728587165
DB12948	0.245353377120305	-0.327029121499666	-0.237151157468375	-0.444196153160792
DB15588	0.697468309546234	0.576626308069493	0.274728947532365	0.473435011781739
DB00443	0.676268228486907	0.498430137424481	0.498493972492909	0.516856024406619
DB00338	0.573478131914901	0.512561709902997	0.702321703807394	0.504811418489464
sx	0.935859876259994	0.874775722934952	0.739368616063623	0.807379690961004
xx	0.812852888901388	0.681469756109914	0.495767712888766	0.588998712829789
