# Supplementary material for: DDCM: A Computational Strategy for Drug Repositioning Based on Support-Vector Regression Algorithm
Source: Int J Mol Sci. 2024 May 12;25(10):5267. doi: 10.3390/ijms25105267 (PMC11121335; doi:10.3390/ijms25105267)
Supplement: Supplementary file 1 [file ijms-25-05267-s001.zip › File S4/2_stability_scores_boxplot/male breast cancer_StabScore.csv]

DrugID	score1	score2	score5	score
DB00947	1	1	1	1
DB00254	1	1	1	1
DB00443	1	1	1	1
DB00717	1	1	1	1
DB05258	1	1	1	1
DB06732	1	1	1	1
DB01217	1	1	1	1
DB00134	1	1	1	1
DB01138	1	1	1	1
DB00470	1	1	1	1
DB02901	1	1	1	1
DB00014	1	1	0.867546764293496	0.923303501115263
DB08804	1	1	1	1
DB11890	1	1	1	1
DB09350	1	1	1	1
DB08868	1	1	0.867546764293496	0.923303501115263
DB05220	1	1	1	1
DB01698	1	1	1	1
DB01373	1	1	1	1
DB04942	1	1	1	1
DB09054	1	1	0.484573807028589	0.695949149653811
DB05088	1	1	0.742286903514294	0.847974574826905
DB00304	1	1	1	1
DB08901	1	1	0.628725692339448	0.783712300506213
DB00571	1	0.865160027507352	0.632116396309021	0.764010772662348
DB14066	1	1	0.690379810648376	0.814932679862314
DB13964	1	1	0.61627730355187	0.764010772662348
DB04655	1	1	0.735093528586991	0.846607002230526
DB01700	1	1	0.690379810648376	0.814932679862314
DB00196	1	1	0.867546764293496	0.923303501115263
DB03068	1	1	0.61627730355187	0.764010772662348
DB02424	1	1	0.690379810648376	0.814932679862314
DB06809	1	1	0.742286903514294	0.847974574826905
DB12802	1	0.865160027507352	0.632116396309021	0.764010772662348
DB04106	1	1	0.628725692339448	0.783712300506213
DB08889	1	0.770816116349224	0.531038581512215	0.669984020891249
DB00742	1	1	0.546663718128415	0.707145070477019
DB00352	0.741801110252839	0.475836404595402	0.131446049509715	0.367984896663216
DB01420	0.741801110252839	0.622162809187684	0.131446049509715	0.398227470288986
DB06757	1	0.770816116349224	0.576682158434742	0.707145070477019
DB11467	1	1	0.649561677974769	0.787609695396113
DB06728	1	0.737918202297701	0.505037911884477	0.582159097454679
DB04571	0.780215822348917	0.571236214404267	0.531038581512215	0.530795193953213
DB04815	0.748451125706768	0.520101020731415	0.555738341680681	0.512602255764378
DB12948	0.340647467046752	-0.286291356787199	-0.384663581193174	-0.414164337236465
DB09199	0.721282193214698	0.533622022916586	0.546663718128415	0.515610912564648
DB04944	0.721282193214698	0.560379716953377	0.495633104860875	0.548526024631447
DB01095	0.721282193214698	0.526457579257756	0.588693627169689	0.508654786994729
DB11617	0.657196668199118	0.499495204313634	0.61627730355187	0.499773806819463
DB12874	0.609795070500577	0.514520612497054	0.632116396309021	0.50134186324926
sx	0.975776301808414	0.941089752402955	0.815733991431936	0.863664890465591
xx	0.895573896349663	0.800805876320278	0.655691340201828	0.716338204115275
