# Supplementary material for: DDCM: A Computational Strategy for Drug Repositioning Based on Support-Vector Regression Algorithm
Source: Int J Mol Sci. 2024 May 12;25(10):5267. doi: 10.3390/ijms25105267 (PMC11121335; doi:10.3390/ijms25105267)
Supplement: Supplementary file 1 [file ijms-25-05267-s001.zip › File S4/2_stability_scores_boxplot/malignant mesothelioma_StabScore.csv]

DrugID	score1	score2	score5	score
DB00884	1	1	1	1
DB01073	1	1	1	1
DB08901	1	1	1	1
DB04942	1	1	0.812743664820292	0.89121821887222
DB00909	0.87090055512642	1	0.613540882691779	0.751896270669794
DB01420	1	1	0.480259805162358	0.694177778355166
DB01254	0.87090055512642	0.707417580164281	0.573979452967927	0.682344003373528
DB14322	0.87090055512642	0.768787717677336	0.6469060681981	0.741690698064877
DB04258	0.87090055512642	0.707417580164281	0.573979452967927	0.682344003373528
DB00352	1	1	0.732738758087576	0.845696650037908
DB01100	0.87090055512642	0.809374122907014	0.740129902581179	0.799576297113733
DB00619	0.818979665280608	0.735649471427285	0.39805510024782	0.562911360852712
DB00859	1	0.682779365712742	0.563068551247349	0.675187316817871
DB06287	0.818979665280608	0.671949621226743	0.563068551247349	0.657247425888345
DB00773	0.697468309546234	0.486043831249953	-0.0579016230991634	0.0980686375936589
DB00361	0.748451125706768	0.863917236512046	0.39805510024782	0.567213720756343
DB00530	0.780215822348917	0.809374122907014	0.438230994460877	0.600444001768413
DB11135	1	0.863917236512046	0.740129902581179	0.829562196776632
DB00441	0.676268228486907	0.641417496801253	-0.036822067666386	0.118999454148464
DB00293	0.818979665280608	0.809374122907014	0.569054196314333	0.70196920412578
DB11616	1	0.863917236512046	0.613540882691779	0.751896270669794
DB00945	0.676268228486907	0.537575435354672	0.141316319977105	0.266275346132362
DB00997	0.609795070500577	0.419330731447797	-0.0243781769203448	-0.246151761053543
DB11672	0.676268228486907	0.557656959500111	0.0150482904579179	0.21849964803971
DB00877	0.87090055512642	0.863917236512046	0.629409036351853	0.751896270669794
DB00554	0.818979665280608	0.607904801987219	0.286493931987324	0.483933634239351
DB00958	0.721282193214698	0.426596952217596	-0.0218394414759318	-0.00035636649860793
DB01229	0.657196668199118	0.347102357229168	0.00146210784070788	-0.134506219772798
DB09130	0.818979665280608	0.607904801987219	0.485597055208284	0.595831881894199
DB00515	0.609795070500577	0.422952404628916	-0.0773645092141684	-0.261714427382288
DB00399	0.780215822348917	0.809374122907014	0.485597055208284	0.632361243992511
DB01041	0.748451125706768	0.628025834399466	0.247730705857875	0.43693296805474
DB00317	0.697468309546234	0.607904801987219	0.0970826503717296	0.267855838846119
DB00398	0.721282193214698	0.607904801987219	0.231293885214193	0.402296238808888
DB05076	0.748451125706768	0.660950479695475	0.242569277952565	0.390807983447681
DB00822	0.748451125706768	0.660950479695475	0.401300109870097	0.550726912240195
DB00977	0.818979665280608	0.512561709902997	0.340405476777638	0.475711135154513
DB06824	0.87090055512642	0.863917236512046	0.634259335366938	0.760001900967513
DB00642	0.818979665280608	0.863917236512046	0.528748557479214	0.690528288475638
DB00724	0.612701665379258	0.306363153032008	-0.20267558860591	0.141975432105612
DB00627	0.87090055512642	0.707417580164281	0.496763720259804	0.606149349678011
DB00435	1	0.537575435354672	0.171921328789175	0.427983621403742
DB00134	0.780215822348917	0.580356545468873	0.503584275603027	0.5468955105524
DB11648	0.0924049286387006	-0.25893036359338	-0.450481335245684	-0.405263233775751
DB01168	-2.63069151869927	-4.77568096124065	-5.44487111091941	-5.16301458607215
DB00183	0.741801110252839	0.483331642661859	0.341637213656818	0.470334019635363
DB01094	0.87090055512642	0.591751709536137	0.359636872497381	0.533294127680522
DB08059	0.627574752504947	0.45921091894466	0.286721489342183	0.416539384125552
DB00860	-3.04421187841514	-3.45699224524946	-2.70590963648147	-3.94981947751575
DB00526	0.596624412728311	0.393720260694699	0.380249316990365	0.423421940808999
sx	0.862709913318084	0.759854309056391	0.492776820859858	0.600668863393622
xx	0.44307851050385	0.199982043060347	-0.0630141892619523	-0.00139405882796976
