# Supplementary material for: DDCM: A Computational Strategy for Drug Repositioning Based on Support-Vector Regression Algorithm
Source: Int J Mol Sci. 2024 May 12;25(10):5267. doi: 10.3390/ijms25105267 (PMC11121335; doi:10.3390/ijms25105267)
Supplement: Supplementary file 1 [file ijms-25-05267-s001.zip › File S4/2_stability_scores_boxplot/myasthenia gravis_StabScore.csv]

DrugID	score1	score2	score5	score
DB01033	1	1	1	1
DB06412	1	1	1	1
DB11648	1	1	1	1
DB11752	1	1	1	1
DB04571	1	1	1	1
DB00281	1	1	1	1
DB00681	1	1	1	1
DB05260	1	1	1	1
DB00480	1	1	1	1
DB00352	1	0.611632181309691	0.611632181309691	0.688672066090547
DB05258	1	1	1	1
DB00421	1	1	0.805816090654846	0.88923449193795
DB01211	1	1	1	1
DB01254	1	1	1	1
DB00590	1	0.861324950943693	0.635678692521346	0.770228306669641
DB01080	1	1	1	1
DB01177	1	1	1	1
DB01373	1	1	1	1
DB06179	1	1	0.529129044202581	0.729530224903307
DB06595	0.637959330561215	0.271357385042691	-0.00900919099446873	0.157799647388393
DB00904	0.780215822348917	0.702321703807394	0.519615538584739	0.631798390243201
DB09110	0.780215822348917	0.574564370188483	-1.67910466573345	-0.534312206924277
DB00309	0.639915264209724	-0.643121775900193	0.0624717198835549	-0.251576722011868
DB00772	0.87090055512642	0.605849712074066	0.378611490095506	0.576720295606776
DB00851	0.780215822348917	0.677397460967764	-1.88570617888058	-0.656826252381485
DB13323	0.612701665379258	0.289435463322075	-0.169625637855983	0.156435022643685
DB01030	0.748451125706768	0.184427580750352	-0.97447894877493	-0.212000040997888
DB00624	0.87090055512642	-0.358038466547033	-0.500502680979259	-0.167266269396132
DB00694	1	-0.202530012670182	-0.898240830447252	-0.293471897600077
DB00431	1	0.764564522101291	0.466435758884948	0.669322751492069
DB04572	0.818979665280608	0.569717199873775	-0.868509379197982	-0.0933010145200572
DB00583	0.676268228486907	0.53395861757163	0.504545548892563	0.52713375625654
DB00997	0.609795070500577	-2.07442866462638	-0.0368402516254125	-1.13080602828822
DB00541	-2.64838792664333	-2.99433988679252	-4.90073109461704	-3.60192446316378
DB00563	0.624176985998586	0.390868877841642	-2.42265321830745	-1.03007258334732
DB01229	0.657196668199118	-4.10153320342434	-6.5589937242784	-4.22238006897696
DB02709	0.639915264209724	-4.63772442139412	-6.20113427465625	-4.29860226399355
DB00437	1	-0.501130795486646	-1.10821491687793	-0.493089158945846
DB00445	-0.0655096125625882	-0.48395135158681	-1.34914380603185	-0.694205427258548
DB00290	0.780215822348917	-0.490037302012145	-1.05468232508424	-0.439485568720119
DB00531	0.721282193214698	0.425596249859942	-6.44269206392224	-3.23062256866022
DB00136	-0.348256878406148	-1.5415847599492	-2.17673243432242	-1.56082362766758
DB01143	0.780215822348917	0.569717199873775	0.363325476030259	0.532310759179129
DB14085	0.68110359792836	0.153794736239315	-0.0908919510514221	0.162433114029208
DB01041	-3.70184481164238	-5.18554242918825	-5.03059069517489	-5.11227167598304
DB01042	-2.34393793362778	-4.61510567707375	-4.79966582487658	-4.26591052569224
DB00650	-0.0968625003311803	-2.88304703791269	-3.21660868929195	-2.4209107217813
DB13424	0.87090055512642	0.474625752869908	0.394905988132764	0.530224950108893
DB00441	-0.804811522782465	-2.67618400089637	-3.11830149938285	-2.49622689259036
DB01204	-1.76151927398035	-3.08742138452358	-3.3174817390603	-2.98944239716383
sx	0.784928632811477	0.277956398638023	-0.143713347783266	0.124741775937617
xx	0.20748718226145	-0.710539086851893	-1.39782139190603	-0.851689159918231
