# Supplementary material for: DDCM: A Computational Strategy for Drug Repositioning Based on Support-Vector Regression Algorithm
Source: Int J Mol Sci. 2024 May 12;25(10):5267. doi: 10.3390/ijms25105267 (PMC11121335; doi:10.3390/ijms25105267)
Supplement: Supplementary file 1 [file ijms-25-05267-s001.zip › File S4/2_stability_scores_boxplot/nasopharynx carcinoma_StabScore.csv]

DrugID	score1	score2	score5	score
DB00134	1	1	1	1
DB01073	1	1	1	1
DB06179	1	1	1	1
DB04571	1	1	1	1
DB06176	1	1	1	1
DB00815	1	1	1	1
DB13014	1	1	1	1
DB11467	1	1	1	1
DB04106	1	1	1	1
DB01708	1	1	1	1
DB05088	1	1	1	1
DB02901	1	1	1	1
DB00884	1	1	1	1
DB01177	1	1	1	1
DB06732	1	1	1	1
DB12257	1	0.863917236512046	0.626358670464234	0.778118871182552
DB05260	1	1	1	1
DB01582	0.87090055512642	0.698014953096252	0.405911474213995	0.591519868816409
DB04868	1	1	1	1
DB00727	1	1	1	1
DB12874	1	1	0.859971991597199	0.921673955001204
DB00014	1	1	0.699673380414968	0.827033404943678
DB06444	1	1	1	1
DB00742	1	1	0.859971991597199	0.921673955001204
DB00947	1	1	0.859971991597199	0.921673955001204
DB01254	1	1	0.803960788236079	0.889572656066227
DB12948	1	1	0.0238129398160473	0.433375437628206
DB06641	1	1	0.699673380414968	0.827033404943678
DB01759	1	1	0.859971991597199	0.921673955001204
DB04066	0.87090055512642	0.727834473024091	0.470109149234024	0.649499119505891
DB00753	0.87090055512642	0.863917236512046	0.614986631248151	0.748367445141639
DB01179	1	1	0.632709977287276	0.783299689746099
DB00137	1	1	0.632709977287276	0.783299689746099
DB11617	1	0.863917236512046	0.531376651096795	0.693415934382896
DB04815	1	0.768787717677336	0.57159667162275	0.710048621553177
DB00590	0.87090055512642	1	0.57159667162275	0.728252225422254
DB00421	1	0.863917236512046	0.559857420605461	0.718935598827236
DB06809	0.87090055512642	0.735649471427285	0.506910500109807	0.638541669736116
DB01217	0.780215822348917	0.641417496801253	0.495899169749917	0.575873415308047
DB09199	0.818979665280608	0.593467046074327	0.497457444978196	0.583896085549541
DB02424	1	0.735649471427285	0.497457444978196	0.627093437033516
DB12802	0.87090055512642	0.809374122907014	0.497457444978196	0.606344337356044
DB00904	0.87090055512642	0.735649471427285	0.497457444978196	0.621649257627821
DB00352	0.560431644697834	0.115313919000222	0.0478095428609534	0.0698076027333149
DB00480	0.0288046854607201	-0.446096458938151	-0.320427738183618	-0.469526863467963
DB00448	0.721282193214698	0.531196864180988	0.497457444978196	0.537434844848881
DB00863	0.721282193214698	0.580356545468873	0.497457444978196	0.55156866611112
DB05258	0.721282193214698	0.504034445865954	0.495121835702599	0.532467450497451
DB01420	0.352536456973813	0.215809603974438	0.0478095428609534	0.184896046012842
DB00213	0.609795070500577	0.500874279388908	0.523904771430477	0.49960252108878
sx	0.961425475693664	0.918250187608827	0.790384325897621	0.849880821398121
xx	0.855011076737996	0.757869907145234	0.612255435876533	0.686443828935734
