# Supplementary material for: DDCM: A Computational Strategy for Drug Repositioning Based on Support-Vector Regression Algorithm
Source: Int J Mol Sci. 2024 May 12;25(10):5267. doi: 10.3390/ijms25105267 (PMC11121335; doi:10.3390/ijms25105267)
Supplement: Supplementary file 1 [file ijms-25-05267-s001.zip › File S4/2_stability_scores_boxplot/nephroblastoma_StabScore.csv]

DrugID	score1	score2	score5	score
DB00720	0.869811089019176	0.859971991597199	0.70987057340717	0.79664258638236
DB00694	1	0.803960788236079	0.685373397517154	0.783299689746099
DB01394	1	1	1	1
DB06810	1	1	1	1
DB01162	1	1	1	1
DB00137	1	1	1	1
DB04942	1	1	1	1
DB12257	1	0.859971991597199	0.737918202297701	0.827033404943678
DB05220	1	1	1	1
DB01138	1	1	1	1
DB01179	1	1	1	1
DB00863	1	1	1	1
DB11919	1	1	1	1
DB00571	1	1	1	1
DB00276	0.869811089019176	0.699673380414968	0.770816116349224	0.770897248176765
DB13811	1	1	1	1
DB01268	0.869811089019176	0.859971991597199	0.62664502227245	0.748367445141639
DB13014	1	1	1	1
DB00014	1	1	1	1
DB09350	1	1	1	1
DB14545	1	1	1	1
DB05260	1	1	1	1
DB09053	1	1	0.730320055014703	0.843347910002408
DB00352	1	1	0.622162809187684	0.779145312132454
DB01073	1	1	1	1
DB11251	1	1	1	1
DB15304	1	1	1	1
DB02375	1	1	0.811081404593842	0.889572656066227
DB00724	1	1	0.595480082522055	0.765021865003613
DB01357	1	1	0.811081404593842	0.889572656066227
DB06179	1	1	0.475836404595402	0.689610340839905
DB02424	1	1	0.737918202297701	0.844805170419953
DB00815	1	1	0.865160027507352	0.921673955001204
DB00421	1	1	0.583181845720015	0.738044339615898
DB00448	1	0.859971991597199	0.70987057340717	0.811125145876069
DB00338	1	1	0.811081404593842	0.889572656066227
DB05088	1	0.859971991597199	0.533622022916586	0.685609840388087
DB12948	1	0.185426853029941	-0.4709304414677	-0.0843749907916527
DB01759	0.869811089019176	0.762364589685598	0.560379716953377	0.685609840388087
DB11467	0.869811089019176	0.803960788236079	0.770816116349224	0.811125145876069
DB04258	1	0.614986631248151	0.499495204313634	0.596932913060982
DB01177	1	-0.301582746911937	-1.01542870425943	-0.647584466871204
DB01136	0.869811089019176	0.652459622884635	0.495475020890487	0.588103883282199
DB00213	0.869811089019176	0.614986631248151	0.520101020731415	0.548538690199523
DB00553	0.492890982317103	0.119714841210921	-0.129643428739475	0.0959456616098237
DB01373	0.634958350054124	0.30491924576927	0.0193797056881998	0.115895630458845
DB00196	0.817479175027062	0.674604313272016	0.505586767526956	0.564768285324512
DB02901	0.719106377159563	0.539821006691578	0.550533425024505	0.516225549764877
DB06757	0.621593979558658	0.517360200076094	0.583181845720015	0.502638941593587
DB14066	0.621593979558658	0.511705649685541	0.583181845720015	0.501878101224674
sx	0.974547979965325	0.915228714406922	0.818284967658613	0.861501290695387
xx	0.905304038707051	0.756940155703601	0.593296938071191	0.677260525584179
