# Supplementary material for: DDCM: A Computational Strategy for Drug Repositioning Based on Support-Vector Regression Algorithm
Source: Int J Mol Sci. 2024 May 12;25(10):5267. doi: 10.3390/ijms25105267 (PMC11121335; doi:10.3390/ijms25105267)
Supplement: Supplementary file 1 [file ijms-25-05267-s001.zip › File S4/2_stability_scores_boxplot/non-small cell lung carcinoma_StabScore.csv]

DrugID	score1	score2	score5	score
DB00720	0.869811089019176	0.863917236512046	0.707417580164281	0.797831416896474
DB00276	0.869811089019176	0.707417580164281	0.809374122907014	0.784557726421574
DB02424	1	1	1	1
DB00526	0.680188541809113	0.572111288853649	0.0674381745155962	0.385263502931711
DB01394	1	1	1	1
DB07232	0.869811089019176	0.768787717677336	0.735649471427285	0.784557726421574
DB01177	1	1	1	1
DB13811	1	1	1	1
DB06810	1	1	1	1
DB01254	1	1	1	1
DB00291	1	0.863917236512046	0.429345637782292	0.640050097926175
DB06176	1	1	1	1
DB00590	1	1	1	1
DB11919	1	1	1	1
DB00448	1	1	1	1
DB01099	1	1	1	1
DB04815	1	1	1	1
DB08901	1	1	1	1
DB05220	1	1	1	1
DB04944	1	1	1	1
DB00553	1	1	0.682779365712742	0.812236880848433
DB11890	1	1	1	1
DB06444	1	1	1	1
DB11648	1	1	1	1
DB06287	0.817479175027062	0.671949621226743	-0.045438663242553	0.366085379763028
DB01179	1	1	1	1
DB05088	1	1	1	1
DB01162	1	1	1	1
DB00352	1	1	1	1
DB00338	1	1	1	1
DB00213	1	0.863917236512046	0.768787717677336	0.845730867434928
DB01698	1	1	0.660950479695475	0.797831416896474
DB09350	1	1	0.863917236512046	0.922150105583848
DB00443	1	1	0.660950479695475	0.797831416896474
DB12948	1	1	0.122252740492842	0.484175041291518
DB00014	1	0.863917236512046	0.557656959500111	0.711645081959203
DB00947	1	1	0.863917236512046	0.922150105583848
DB13911	0.869811089019176	0.863917236512046	0.512561709902997	0.659030554738953
DB09053	1	0.618748245814027	0.115313919000222	0.406365373756517
DB00571	0.869811089019176	0.707417580164281	0.496691588493753	0.608195562907525
DB00724	0.335284366684834	-0.176285594038343	-0.514084816048519	-0.289562396771206
DB06595	1	0.618748245814027	0.00174855877781654	0.280716460600038
DB01136	0.817479175027062	0.768787717677336	0.49530506131716	0.603414425053397
DB09054	0.739622178038352	0.414835160328561	0.115313919000222	0.34526569202243
DB04690	0.318783362255845	-0.224744871391589	-0.608959019516959	-0.334293815176415
DB02375	0.817479175027062	0.660950479695475	0.524169048569114	0.628928560377157
DB13014	0.719106377159563	0.547891035564135	0.498430137424481	0.556437188799969
DB00477	0.817479175027062	0.593467046074327	0.500874279388908	0.556437188799969
DB04106	0.438212754319127	0.0623937283619768	-0.00661682301249478	0.072949028733618
DB00470	0.654705167527004	0.504034445865954	0.512561709902997	0.511249991730038
sx	0.958197117078637	0.906089850037123	0.789679727385552	0.846581634023435
xx	0.861997878641282	0.739353974379373	0.551452585116515	0.659707589273655
