# Supplementary material for: DDCM: A Computational Strategy for Drug Repositioning Based on Support-Vector Regression Algorithm
Source: Int J Mol Sci. 2024 May 12;25(10):5267. doi: 10.3390/ijms25105267 (PMC11121335; doi:10.3390/ijms25105267)
Supplement: Supplementary file 1 [file ijms-25-05267-s001.zip › File S4/2_stability_scores_boxplot/ovarian cancer_StabScore.csv]

DrugID	score1	score2	score5	score
DB11616	1	0.863917236512046	0.602041408279728	0.748367445141639
DB11663	0.869811089019176	0.863917236512046	0.677397460967764	0.783299689746099
DB01394	1	1	1	1
DB00526	0.680188541809113	0.572111288853649	0.105910137765994	0.407883342677974
DB13014	1	1	1	1
DB01177	1	1	1	1
DB06176	1	1	1	1
DB12257	1	0.863917236512046	0.730930882401475	0.827033404943678
DB00564	0.869811089019176	0.735649471427285	0.702321703807394	0.75928984865656
DB09054	1	1	1	1
DB01138	1	1	1	1
DB08901	1	1	1	1
DB04942	1	1	1	1
DB01254	1	1	1	1
DB00720	0.869811089019176	0.863917236512046	0.702321703807394	0.79664258638236
DB00553	1	1	0.702321703807394	0.827033404943678
DB00291	1	0.863917236512046	0.428228125103134	0.644883536294331
DB02424	1	1	1	1
DB00302	1	1	0.692354830156715	0.825290624459679
DB01162	1	1	0.861324950943693	0.921673955001204
DB06810	1	1	0.861324950943693	0.921673955001204
DB13811	1	1	1	1
DB01357	1	1	1	1
DB00352	1	1	1	1
DB06174	1	1	1	1
DB00717	1	1	1	1
DB00421	1	1	1	1
DB11890	1	1	1	1
DB01017	1	1	1	1
DB05220	1	1	0.805816090654846	0.889572656066227
DB00435	1	1	0.722649901887385	0.843347910002408
DB00947	1	1	1	1
DB06641	1	1	0.805816090654846	0.889572656066227
DB00571	1	1	0.635678692521346	0.783299689746099
DB13911	0.869811089019176	1	0.635678692521346	0.770897248176765
DB00137	1	0.809374122907014	0.504545548892563	0.650798077206499
DB05258	1	1	0.602041408279728	0.75928984865656
DB00724	1	0.591751709536137	-0.398124147285111	0.0802478031486876
DB02901	0.869811089019176	0.735649471427285	0.504545548892563	0.632721379888054
DB04690	0.223745147803794	-0.224744871391589	-0.614765017997484	-0.351416793533635
DB15588	0.746445491158552	0.568452316406941	0.486604771512742	0.519445774280676
DB00594	0.778428122228278	0.641417496801253	0.508749249210925	0.557947815229422
DB08804	0.719106377159563	0.641417496801253	0.498493972492909	0.583896085549541
DB01073	0.609433267057528	-0.0171485609135735	-0.49660248714376	-0.272379754075858
DB00470	0.746445491158552	0.607904801987219	0.495121835702599	0.56835050027161
DB01100	0.746445491158552	0.607904801987219	0.526334533284329	0.540062144225187
DB04106	0.492890982317103	0.136904632813881	-0.00900919099446873	0.122603259771447
DB02375	0.654705167527004	0.512561709902997	0.552112382119826	0.507613059792792
DB01033	0.309410335054009	-0.00661682301249478	0.235990571236311	-0.000794957822439102
DB04258	0.746445491158552	0.495651335758394	0.53395861757163	0.507613059792792
sx	0.948053518100091	0.900053286859132	0.784017061213234	0.835614827659513
xx	0.844056295927368	0.729059776494993	0.560067535666744	0.646215542567986
