# Supplementary material for: DDCM: A Computational Strategy for Drug Repositioning Based on Support-Vector Regression Algorithm
Source: Int J Mol Sci. 2024 May 12;25(10):5267. doi: 10.3390/ijms25105267 (PMC11121335; doi:10.3390/ijms25105267)
Supplement: Supplementary file 1 [file ijms-25-05267-s001.zip › File S4/2_stability_scores_boxplot/pancreatic cancer_StabScore.csv]

DrugID	score1	score2	score5	score
DB00720	0.869811089019176	0.865160027507352	0.714599169438467	0.800147983742053
DB00553	1	1	0.690379810648376	0.814402793911489
DB00470	1	1	1	1
DB00143	0.869811089019176	0.865160027507352	0.649561677974769	0.763353236622439
DB07232	0.869811089019176	0.770816116349224	0.714599169438467	0.774792290858031
DB01268	0.869811089019176	0.865160027507352	0.632116396309021	0.752584506145953
DB04942	1	1	1	1
DB01030	0.0405656254273403	-0.540256657960151	-1.29879558745057	-0.68864071575101
DB04106	1	1	1	1
DB01177	1	1	1	1
DB01073	1	1	1	1
DB02424	1	1	1	1
DB01179	1	1	1	1
DB11919	1	1	1	1
DB06767	1	0.865160027507352	0.632116396309021	0.763353236622439
DB06810	1	1	1	1
DB00624	0.869811089019176	0.70987057340717	0.714599169438467	0.752584506145953
DB04944	1	1	1	1
DB00291	1	0.865160027507352	-0.709108724329423	0.00710469736485908
DB00196	1	1	0.867546764293496	0.923076923076923
DB00681	1	1	1	1
DB06757	1	1	1	1
DB02375	1	1	1	1
DB00724	1	1	1	1
DB06176	1	1	1	1
DB01254	1	1	0.814362846169724	0.891538591432286
DB00435	1	1	1	1
DB04258	1	1	0.814362846169724	0.891538591432286
DB08804	1	1	0.814362846169724	0.891538591432286
DB00590	1	1	0.668866910733739	0.800147983742053
DB01394	1	1	0.714599169438467	0.83005478813682
DB09350	1	1	1	1
DB14545	0.869811089019176	0.770816116349224	0.668866910733739	0.752584506145953
DB11135	1	0.865160027507352	0.742286903514294	0.83005478813682
DB00213	0.869811089019176	0.811081404593842	0.538445472935609	0.676026014284045
DB00446	0.869811089019176	0.770816116349224	0.61627730355187	0.723540273681438
DB00338	1	0.865160027507352	0.601852661370008	0.742402018247669
DB00448	0.869811089019176	0.70987057340717	0.497499984413771	0.607050012251901
DB00742	0.869811089019176	0.70987057340717	0.565723024754857	0.676026014284045
DB02901	0.869811089019176	0.663650013926991	0.518513163279787	0.627101549429513
DB00499	0.739622178038352	0.453816424343886	-0.0130724502589556	0.316911197014503
DB01373	0.556856244456556	0.288384017606893	-0.00500003117245806	0.17049343003228
DB11175	0.719106377159563	0.533622022916586	0.538445472935609	0.516618816799047
DB12802	0.817479175027062	0.62664502227245	0.496254629305399	0.570068842457987
DB00947	0.869811089019176	0.62664502227245	0.565723024754857	0.649900388525846
DB08059	0.739622178038352	0.595480082522055	0.293779873433276	0.49593089964588
DB13014	0.869811089019176	0.644192008803447	0.501883245863101	0.566560474246744
DB02169	0.673855026802821	0.473273242144395	0.290239900743751	0.437794565403059
DB08868	0.746445491158552	0.550533425024505	0.505037911884477	0.53466155286069
DB00437	-0.726474162364978	-1.5448171400111	-1.69897409266599	-1.48969417076911
sx	0.952685199980873	0.895696053220184	0.768335147419237	0.833436678523763
xx	0.791899691658843	0.651521112790891	0.457982923385902	0.581427688579964
