# Supplementary material for: DDCM: A Computational Strategy for Drug Repositioning Based on Support-Vector Regression Algorithm
Source: Int J Mol Sci. 2024 May 12;25(10):5267. doi: 10.3390/ijms25105267 (PMC11121335; doi:10.3390/ijms25105267)
Supplement: Supplementary file 1 [file ijms-25-05267-s001.zip › File S4/2_stability_scores_boxplot/pancreatic carcinoma_StabScore.csv]

DrugID	score1	score2	score5	score
DB00884	0.869811089019176	1	0.770816116349224	0.845270094332364
DB00571	0.869811089019176	1	0.770816116349224	0.845270094332364
DB04258	0.869811089019176	1	0.770816116349224	0.845270094332364
DB00541	-2.67546718524423	0.392418438027064	-3.17609035339642	-2.34389816612047
DB01169	0.695158873812803	0.400855310484722	0.184328580052074	0.224129417456814
DB00262	0.746445491158552	0.617995285618155	0.331819899679251	0.46441879765953
DB00855	0.869811089019176	0.861324950943693	0.541632232698448	0.709237433687593
DB00553	0.739622178038352	1	0.422649730810374	0.632821989009146
DB01073	0.609433267057528	1	0.312448349047671	0.535810282997091
DB06536	0.739622178038352	1	0.541632232698448	0.690540188664728
DB11919	0.869811089019176	1	0.770816116349224	0.845270094332364
DB04655	0.739622178038352	1	0.541632232698448	0.690540188664728
DB06176	0.739622178038352	0.722649901887385	0.288384017606893	0.519963091847421
DB09054	0.739622178038352	1	0.541632232698448	0.690540188664728
DB08804	0.869811089019176	1	0.770816116349224	0.845270094332364
DB00290	0.181596827846018	0.621465874108351	-0.6565348605169	-0.096479341338606
DB00531	-2.4033366238643	0.425596249859942	-2.86340858904749	-2.08258322153218
DB00755	-0.106275600502203	0.513764111396006	-1.21792513832003	-0.477283217269166
DB00570	0.159402400100877	0.655357749915965	-0.719760377952626	-0.145158112053125
DB00970	0.746445491158552	0.655357749915965	0.339931643168501	0.496979049826915
DB01248	0.719106377159563	0.493630316458167	0.0759480242583462	0.170623890259642
DB13911	0.869811089019176	1	0.663650013926991	0.78393144553074
DB00773	0.695158873812803	0.474984737706583	-0.0683698523517693	0.0806297492641761
DB01229	-1.00073043353664	0.351588552127954	-3.06744486675698	-1.71099727218343
DB09110	0.0556080814352656	0.574564370188483	-0.961412258332768	-0.30618528776944
DB00635	-0.432078020789062	0.587616280843875	-1.75448822600595	-0.823336184207518
DB01181	0.621593979558658	0.389941030963926	-1.55089605963683	-0.614999181185454
DB00997	0.607195043960508	0.41874427296485	-0.0861850578045988	-0.248012035838631
DB00945	0.673855026802821	0.520008170004171	0.118846791737682	0.270063617463992
DB00958	-0.726643416241407	0.425596249859942	-2.53510533039253	-1.34783034885399
DB00515	-1.91121293015856	0.428228125103134	-2.49429549553283	-1.84548333333185
DB00309	-0.496733243859085	0.493630316458167	-2.37678746780037	-1.16956627148709
DB03843	0.443964101415818	0.635678692521346	-0.291776632660178	0.156513544880492
DB00851	-0.190258531214121	0.677397460967764	-1.54878329724131	-0.645074356794704
DB01356	0.869811089019176	0.730930882401475	0.466919251730956	0.64531101015793
DB00313	0.0661880940851699	0.764564522101291	-1.00974058999097	-0.292987451390708
DB00898	0.817479175027062	0.677397460967764	0.415693452531857	0.592638442442724
DB00993	0.0556080814352656	0.508749249210925	-1.17701491483038	-0.413935792269078
DB00780	0.739622178038352	1	0.2532900445449	0.519963091847421
DB00724	0.609433267057528	1	0.312448349047671	0.535810282997091
DB00860	-0.310613956182025	0.702321703807394	-1.76010539983201	-0.790491035313646
DB00188	0.746445491158552	0.730930882401475	-2.16089319516585	-0.835227710982934
DB00987	-0.836222330999249	-2.32616121321405	-4.13324150514744	-2.71433864055702
DB02709	-1.00073043353664	-2.67017862799451	-4.89858169336206	-3.15711559321657
DB01095	0.817479175027062	0.730930882401475	0.560379716953377	0.671768303350179
DB14322	0.817479175027062	0.702321703807394	0.514520612497054	0.628014133384286
DB04571	0.778428122228278	0.617995285618155	0.497481092370394	0.580736557155931
DB06174	0.438212754319127	0.0392310771694772	-0.00100959137273104	0.057226228007818
DB11648	0.0215650804084638	-0.510146677122901	-0.507556722888818	-0.426958752858057
DB02546	-1.17579264663376	-1.96605989693688	-2.14819172083136	-1.87054210397128
sx	0.452644167497076	0.701342489818163	-0.221010459314808	0.118557598075663
xx	-0.0425078203500527	0.261506367499601	-1.03443954527188	-0.469914478621344
