# Supplementary material for: DDCM: A Computational Strategy for Drug Repositioning Based on Support-Vector Regression Algorithm
Source: Int J Mol Sci. 2024 May 12;25(10):5267. doi: 10.3390/ijms25105267 (PMC11121335; doi:10.3390/ijms25105267)
Supplement: Supplementary file 1 [file ijms-25-05267-s001.zip › File S4/2_stability_scores_boxplot/pancreatic ductal carcinoma_StabScore.csv]

DrugID	score1	score2	score5	score
DB06444	1	1	1	1
DB00304	1	1	1	1
DB00717	1	1	1	1
DB01254	1	1	1	1
DB02424	1	1	1	1
DB05088	1	1	1	1
DB06448	1	1	1	1
DB00134	1	1	1	1
DB01177	1	1	1	1
DB00724	1	1	1	1
DB01357	1	1	1	1
DB06810	1	1	1	1
DB00863	1	1	1	1
DB06412	1	1	1	1
DB01211	1	1	1	1
DB01373	1	1	1	1
DB05260	1	1	0.863917236512046	0.922384947429367
DB08901	1	1	1	1
DB00947	1	1	1	1
DB00448	1	1	1	1
DB01708	1	1	1	1
DB15304	1	1	1	1
DB00590	1	1	0.809374122907014	0.890568864481097
DB12948	1	1	1	1
DB01073	1	1	1	1
DB00727	1	0.863917236512046	0.641417496801253	0.772869705091374
DB04348	1	1	0.735649471427285	0.846187551084439
DB02901	1	1	0.682779365712742	0.812785449119636
DB14066	1	1	0.641417496801253	0.785178610746603
DB00213	1	0.809374122907014	0.557656959500111	0.703987804046285
DB13964	1	0.863917236512046	0.593467046074327	0.740250352227241
DB00422	1	0.863917236512046	0.593467046074327	0.740250352227241
DB09054	1	1	1	1
DB00050	0.87090055512642	0.768787717677336	0.580356545468873	0.703987804046285
DB11617	1	0.863917236512046	0.735649471427285	0.828564039867847
DB00681	1	0.863917236512046	0.557656959500111	0.712433635451371
DB01420	1	0.537575435354672	0.0251234198059933	0.306947848181277
DB12874	0.87090055512642	0.682779365712742	0.504034445865954	0.619141838699966
DB04815	1	0.809374122907014	0.547891035564135	0.695896387826717
DB09053	1	1	0.0623937283619768	0.391792775653435
DB01095	0.87090055512642	0.809374122907014	0.517967847020616	0.659907879240919
DB13911	0.87090055512642	0.660950479695475	0.495651335758394	0.586641463981915
DB00352	0.637959330561215	0.365558731425485	-0.00938987736567976	0.18171677233871
DB00014	0.87090055512642	0.707417580164281	0.495651335758394	0.595209410081278
DB04655	0.637959330561215	0.471298942854571	0.00806889173190806	0.157187898732415
DB00884	0.780215822348917	0.707417580164281	0.524169048569114	0.557299270677163
DB00196	0.697468309546234	0.531196864180988	0.53908910411199	0.516425322432793
DB00753	0.780215822348917	0.607904801987219	0.495651335758394	0.567435456027143
DB08804	0.697468309546234	0.504034445865954	0.607904801987219	0.502910993048105
DB08882	0.573478131914901	0.641417496801253	0.768787717677336	0.527886066436225
sx	0.97580847792847	0.929225340260465	0.835581160907669	0.873597599232237
xx	0.910562235369919	0.828136579466156	0.667450974644825	0.739436340734837
