# Supplementary material for: DDCM: A Computational Strategy for Drug Repositioning Based on Support-Vector Regression Algorithm
Source: Int J Mol Sci. 2024 May 12;25(10):5267. doi: 10.3390/ijms25105267 (PMC11121335; doi:10.3390/ijms25105267)
Supplement: Supplementary file 1 [file ijms-25-05267-s001.zip › File S4/2_stability_scores_boxplot/parathyroid carcinoma_StabScore.csv]

DrugID	score1	score2	score5	score
DB00904	1	1	1	1
DB09054	1	1	1	1
DB01073	1	1	1	1
DB06769	1	1	1	1
DB00635	1	0.590568378676106	0.283668154322794	0.490972334810336
DB00277	1	1	0.685373397517154	0.812785449119636
DB00126	0.818979665280608	0.807619752438903	0.373427903116814	0.574112613808045
DB01005	0.780215822348917	0.645677735594133	0.497481092370394	0.584834760635438
DB00136	0.780215822348917	0.680121576070234	0.338403115401502	0.50863610104372
DB00437	1	0.862639436051311	0.62664502227245	0.761347337958129
DB00806	1	0.807619752438903	0.685373397517154	0.785178610746603
DB03496	0.780215822348917	0.704902171149697	0.541632232698448	0.64726075832459
DB01169	0.697468309546234	0.408576046157649	0.20438914474686	0.248416543164676
DB00515	0.609795070500577	0.432367992629907	-0.12006493318265	-0.251286304214589
DB00987	0.818979665280608	0.733321238784189	0.482950614215559	0.624742999104039
DB04690	0.87090055512642	0.766704682065624	0.70987057340717	0.772869705091374
DB01229	0.657196668199118	0.35123204852419	-0.0379985922153641	-0.136037192979841
DB00242	1	1	0.685373397517154	0.812785449119636
DB00997	0.609795070500577	0.414743304925802	-0.0150384378451045	-0.233951376084006
DB00541	0.657196668199118	0.395229415325875	-0.0373496402343214	-0.0439764460979482
DB00531	0.721282193214698	0.426011333003562	-0.0693148944227531	0.0643953990430183
DB00563	0.624176985998586	0.392236964671463	0.118846791737682	0.0496056812666195
DB02709	0.639915264209724	0.376907846590845	0.170006693467418	0.166663015707158
DB00291	1	0.862639436051311	0.440418626890322	0.647882325753198
DB04572	0.818979665280608	0.573211948809943	0.341975203357326	0.484415919427105
DB01204	0.780215822348917	0.704902171149697	0.395304567855382	0.544775972006474
DB00399	0.780215822348917	0.766704682065624	0.473273242144395	0.61381089782854
DB00630	0.87090055512642	0.862639436051311	0.70987057340717	0.798418085270251
DB01033	1	1	1	1
DB00282	0.87090055512642	0.862639436051311	0.70987057340717	0.798418085270251
DB11094	0.818979665280608	0.704902171149697	0.596313286120334	0.688131799681006
DB08828	0.87090055512642	0.807619752438903	0.560379716953377	0.695896387826717
DB00352	1	1	1	1
DB09053	1	1	1	1
DB00959	1	0.766704682065624	0.70987057340717	0.785178610746603
DB00958	0.721282193214698	0.427910914607223	-0.0579186732409629	0.00418913220914852
DB00762	0.697468309546234	0.620939975495874	0.19596974779263	0.393084757384027
DB01041	0.748451125706768	0.605921920609604	0.2532900445449	0.427284607528307
DB00313	0.818979665280608	0.766704682065624	0.477767032132906	0.624742999104039
DB00694	1	0.807619752438903	0.685373397517154	0.785178610746603
DB01168	0.87090055512642	0.733321238784189	0.380453081810277	0.579070726742523
DB00938	1	1	0.770816116349224	0.866384016277082
DB13811	1	0.300114046196872	-0.167748416242284	0.191569611333957
DB01373	0.741801110252839	0.277160895113598	0.0832644653968951	0.2825138200628
DB00443	0.87090055512642	0.590568378676106	0.560379716953377	0.635452037130138
DB09153	0.709374335551455	0.388072117855136	0.278516306117234	0.431860899743849
DB09350	0.87090055512642	0.565627757236931	0.550533425024505	0.619141838699966
DB00688	0.476269358056325	-0.0115443939629689	-0.145919418253881	-0.0403505742148058
DB00773	-3.80395317438617	-7.65220594035143	-8.79806206359299	-8.07872348699643
DB02546	-0.692121992102872	-2.0152009659427	-1.4622400903702	-2.00614558554465
sx	0.9175836659529	0.818985448584278	0.623804065593703	0.692755976045134
xx	0.518723486856719	0.105552702205913	-0.157187022878112	-0.0522944987018011
