# Supplementary material for: DDCM: A Computational Strategy for Drug Repositioning Based on Support-Vector Regression Algorithm
Source: Int J Mol Sci. 2024 May 12;25(10):5267. doi: 10.3390/ijms25105267 (PMC11121335; doi:10.3390/ijms25105267)
Supplement: Supplementary file 1 [file ijms-25-05267-s001.zip › File S4/2_stability_scores_boxplot/penile cancer_StabScore.csv]

DrugID	score1	score2	score5	score
DB11616	1	0.861324950943693	0.607904801987219	0.749085169266722
DB13014	1	1	1	1
DB06412	1	1	1	1
DB01138	1	1	1	1
DB00435	1	1	1	1
DB09054	1	1	1	1
DB01179	1	1	1	1
DB06174	1	1	1	1
DB08868	1	1	1	1
DB00014	1	1	1	1
DB03068	1	1	1	1
DB15334	1	1	1	1
DB05220	1	1	0.863917236512046	0.921913119055697
DB13911	1	1	0.863917236512046	0.921913119055697
DB06176	1	1	1	1
DB03057	1	1	1	1
DB00304	1	1	1	1
DB08889	1	1	1	1
DB04571	1	1	1	1
DB12802	1	1	1	1
DB04655	1	1	1	1
DB13964	1	1	0.863917236512046	0.921913119055697
DB14322	1	1	0.863917236512046	0.921913119055697
DB00137	1	0.861324950943693	0.593467046074327	0.738785854962716
DB01700	1	1	0.682779365712742	0.811683470275841
DB00717	1	0.861324950943693	0.809374122907014	0.865581873136219
DB00422	1	1	0.580356545468873	0.738785854962716
DB06809	1	1	0.607904801987219	0.75998154592371
DB00421	1	1	0.607904801987219	0.75998154592371
DB01420	1	1	0.282834993602506	0.567862891061481
DB00815	1	0.805816090654846	0.504034445865954	0.64546924750234
DB06641	1	1	0.682779365712742	0.811683470275841
DB01017	1	1	1	1
DB08804	0.818979665280608	0.805816090654846	0.507924431840114	0.639453172716673
DB00448	1	0.861324950943693	0.707417580164281	0.811683470275841
DB00480	0.456938995841822	0.417448271964537	-0.514084816048519	-0.178181491331042
DB00583	1	0.702321703807394	0.507924431840114	0.633637941153151
DB00213	0.818979665280608	0.702321703807394	0.504034445865954	0.617307318513582
DB09053	0.560431644697834	0.611632181309691	0.00174855877781654	0.245146384887513
DB04868	0.818979665280608	0.764564522101291	0.517967847020616	0.64546924750234
DB11175	0.780215822348917	0.655357749915965	0.49530506131716	0.580736557155931
DB06769	0.496902251413537	0.31071549983193	0.0623937283619768	0.0872246930183402
DB00904	0.780215822348917	0.574564370188483	0.496691588493753	0.569250172679842
DB04348	0.657196668199118	0.526334533284329	0.557656959500111	0.50936497341386
DB01099	0.748451125706768	0.602041408279728	0.496691588493753	0.558824703008606
DB01080	0.697468309546234	0.501132504285414	0.568452316406941	0.504811418489464
DB14066	0.721282193214698	0.552112382119826	0.512561709902997	0.530880270756915
DB01136	0.748451125706768	0.617995285618155	0.500874279388908	0.584816095330043
DB00727	0.657196668199118	0.504545548892563	0.531196864180988	0.508108543631705
DB00571	0.676268228486907	0.53395861757163	0.517967847020616	0.520430888198412
sx	0.952401442813846	0.910177894051802	0.797649353096559	0.844610131668892
xx	0.865116871248252	0.795181236670709	0.617859993298704	0.695610578687719
