# Supplementary material for: DDCM: A Computational Strategy for Drug Repositioning Based on Support-Vector Regression Algorithm
Source: Int J Mol Sci. 2024 May 12;25(10):5267. doi: 10.3390/ijms25105267 (PMC11121335; doi:10.3390/ijms25105267)
Supplement: Supplementary file 1 [file ijms-25-05267-s001.zip › File S4/2_stability_scores_boxplot/pituitary cancer_StabScore.csv]

DrugID	score1	score2	score5	score
DB01357	1	1	1	1
DB00947	1	1	1	1
DB09350	1	1	1	1
DB00422	1	1	1	1
DB01100	1	1	1	1
DB00050	1	1	1	1
DB00909	1	1	1	1
DB08804	1	1	1	1
DB00443	1	1	1	1
DB08889	1	1	1	1
DB01698	1	1	1	1
DB00338	1	1	1	1
DB00014	1	1	0.865160027507352	0.922617676746586
DB00421	1	1	1	1
DB08882	1	1	1	1
DB06810	1	1	0.865160027507352	0.922617676746586
DB01406	0.87090055512642	0.735649471427285	1	0.829065301674728
DB01708	1	1	1	1
DB01217	1	1	0.685373397517154	0.813329245168977
DB06732	1	1	1	1
DB00571	1	1	0.865160027507352	0.922617676746586
DB01420	1	1	0.622162809187684	0.78178998155631
DB09054	1	0.618748245814027	0.221501055838477	0.481947005760105
DB15334	1	0.682779365712742	0.610750527919238	0.704786519267147
DB08868	1	1	0.610750527919238	0.762021596545431
DB00863	1	1	0.770816116349224	0.866779741572052
DB00480	1	0.206948414281856	0.129611720221511	0.320548012552381
DB00441	0.676268228486907	-1.12576290411897	-1.62017554093612	-0.981317400679055
DB00515	0.609795070500577	-5.66847459762122	-5.53506470565294	-4.38451501510688
DB00531	0.721282193214698	-6.01682613840501	-2.85616826267134	-3.65276494452826
DB00171	1	0.707417580164281	0.583181845720015	0.69671019587164
DB00361	0.748451125706768	0.0901962644741453	-0.462666721913758	-0.000180345904909229
DB01229	0.657196668199118	-1.22471034711969	-3.6204784978205	-1.94694935434563
DB01181	0.624176985998586	-3.85416244904937	-5.03653299831374	-3.4364383717952
DB06809	1	0.707417580164281	0.520101020731415	0.648146917609198
DB00717	1	0.809374122907014	0.560379716953377	0.704786519267147
DB06412	0.637959330561215	0.414835160328561	0.142472428808534	0.34868454852568
DB01169	-1.92519737129257	-5.4490964919548	-7.43405793988477	-5.60370370902379
DB00987	-1.54696008011855	-5.08936477657975	-6.19979423574292	-4.96186447402466
DB06536	0.741801110252839	0.215809603974438	-0.0050378152592121	0.175093711666507
DB07706	0.697468309546234	0.568452316406941	0.365949369513599	0.503783887096705
DB00742	0.780215822348917	0.580356545468873	0.526457579257756	0.535550700281253
DB04106	0.496902251413537	0.0781782082239803	0.00438672605986656	0.0711014005625058
DB04944	0.676268228486907	0.512561709902997	0.610750527919238	0.503275282703685
DB01095	0.748451125706768	0.507924431840114	0.596313286120334	0.506115605668403
DB11752	0.394936619092467	0.0251234198059933	0.327300027853983	0.00350516914968091
DB01356	0.697468309546234	0.403891023428027	0.186395143848771	0.378092746937395
DB00627	0.639915264209724	0.498430137424481	0.644192008803447	0.498721064289207
DB01394	0.697468309546234	0.496691588493753	0.583181845720015	0.501752584574841
DB01590	0.243857544883652	-0.0580627842174168	-0.19341628287971	-0.104097738375684
sx	0.913924347891334	0.596040623615849	0.489979627902296	0.570469828324306
xx	0.601620676165333	-0.461067635568747	-0.652615037353899	-0.35720545173404
