# Supplementary material for: DDCM: A Computational Strategy for Drug Repositioning Based on Support-Vector Regression Algorithm
Source: Int J Mol Sci. 2024 May 12;25(10):5267. doi: 10.3390/ijms25105267 (PMC11121335; doi:10.3390/ijms25105267)
Supplement: Supplementary file 1 [file ijms-25-05267-s001.zip › File S4/2_stability_scores_boxplot/pleural cancer_StabScore.csv]

DrugID	score1	score2	score5	score
DB00694	1	0.807619752438903	0.712263648816824	0.79899968791088
DB01268	0.87090055512642	0.862639436051311	0.6469060681981	0.762021596545431
DB00717	1	1	1	1
DB00254	1	1	1	1
DB01373	1	1	1	1
DB05258	1	1	1	1
DB00304	1	1	1	1
DB00137	1	1	1	1
DB08868	1	1	1	1
DB11890	1	1	1	1
DB08804	1	1	1	1
DB11752	1	1	1	1
DB06728	1	1	1	1
DB01138	1	1	1	1
DB00470	1	1	1	1
DB00480	1	1	1	1
DB01217	1	1	0.866369379043788	0.922617676746586
DB01698	1	1	1	1
DB00571	1	1	1	1
DB06809	1	1	1	1
DB11467	1	1	1	1
DB13014	1	1	1	1
DB00884	1	1	1	1
DB08901	1	1	1	1
DB01177	1	1	1	1
DB00422	1	1	0.866369379043788	0.922617676746586
DB11617	1	1	1	1
DB00724	1	1	0.599108137131363	0.767853030239759
DB13964	1	1	0.68790610803382	0.813329245168977
DB00947	1	1	0.740129902581179	0.846640205376289
DB01073	1	0.300114046196872	-0.00113571870787199	0.286064789636293
DB00352	0.741801110252839	0.466642477568378	0.106299099977348	0.34868454852568
DB00443	1	0.862639436051311	0.629409036351853	0.762021596545431
DB02424	1	0.862639436051311	0.68790610803382	0.79899968791088
DB05088	1	1	0.599108137131363	0.751202299460075
DB06412	1	1	0.106299099977348	0.426431701511663
DB13811	0.612701665379258	0.300114046196872	-0.0592817954056994	0.222920508640158
DB06732	1	1	0.544157694161448	0.704786519267147
DB12948	1	0.300114046196872	-0.20267558860591	0.166090909044077
DB12802	1	0.704902171149697	0.573979452967927	0.688959381264861
DB04106	1	0.615239504877805	0.198216274262727	0.462535538813539
DB11919	0.721282193214698	0.680121576070234	0.495796886938627	0.579491892166087
DB01095	0.748451125706768	0.590568378676106	0.495796886938627	0.558158388320315
DB01254	0.748451125706768	0.638580447556799	0.495796886938627	0.568317024676792
DB00213	0.697468309546234	0.590568378676106	0.585960664394587	0.517046218915137
DB00196	0.748451125706768	0.577484209036002	0.507194619695419	0.540626801324666
DB00134	0.780215822348917	0.528766556885004	0.544157694161448	0.518767184487972
DB09350	0.697468309546234	0.49530506131716	0.522248230514263	0.505094127029405
DB06444	0.748451125706768	0.638580447556799	0.507194619695419	0.551916118832153
DB15334	0.676268228486907	0.521886872639512	0.613540882691779	0.499225043238885
sx	0.969671204635491	0.910998381414132	0.814744945672911	0.85676021301599
xx	0.902005223233652	0.782782669833591	0.628015926125569	0.714896562917839
