# Supplementary material for: DDCM: A Computational Strategy for Drug Repositioning Based on Support-Vector Regression Algorithm
Source: Int J Mol Sci. 2024 May 12;25(10):5267. doi: 10.3390/ijms25105267 (PMC11121335; doi:10.3390/ijms25105267)
Supplement: Supplementary file 1 [file ijms-25-05267-s001.zip › File S4/2_stability_scores_boxplot/prolactinoma_StabScore.csv]

DrugID	score1	score2	score5	score
DB00422	1	1	1	1
DB00947	1	1	1	1
DB09350	1	1	1	1
DB01217	1	1	1	1
DB06767	1	0.859971991597199	0.592587672979737	0.738672643120426
DB00050	1	1	1	1
DB01100	1	1	1	1
DB01420	1	1	1	1
DB01357	1	1	1	1
DB01700	1	0.859971991597199	0.673855026802821	0.786404495283689
DB06810	1	1	0.869811089019176	0.922848325018954
DB00338	1	1	0.869811089019176	0.922848325018954
DB04106	1	0.719943983194398	0.390317747625605	0.599152594227466
DB11175	1	1	1	1
DB01708	1	1	1	1
DB00480	1	1	0.609433267057528	0.768544975056862
DB00435	1	1	0.492890982317103	0.694177778355166
DB06732	1	1	1	1
DB00477	1	0.859971991597199	0.746445491158552	0.829562196776632
DB01406	0.87090055512642	0.728475617676647	0.739622178038352	0.768544975056862
DB00909	1	0.859971991597199	0.719106377159563	0.813868337667016
DB01080	1	1	0.654705167527004	0.786404495283689
DB01698	1	1	0.778428122228278	0.867171972615514
DB06174	1	0.719943983194398	0.309410335054009	0.54831368144714
DB00196	0.87090055512642	0.859971991597199	0.522572645297614	0.661643213332262
DB04868	1	0.859971991597199	0.673855026802821	0.786404495283689
DB00313	0.818979665280608	0.803960788236079	-0.443864869962513	0.134345088383868
DB00997	0.609795070500577	0.423329366442297	-3.41492077207834	-1.70647898835365
DB00694	1	0.803960788236079	0.0197747130930772	0.410794757980975
DB01033	1	0.719943983194398	0.438212754319127	0.627736675334032
DB08901	1	1	0.556856244456556	0.734343945231028
DB13911	1	0.762364589685598	0.501609838804823	0.626207866746456
DB00531	0.721282193214698	0.423329366442297	-2.7231799534158	-1.25599192646694
DB00755	0.657196668199118	0.511705649685541	-0.467552820157845	0.0218381093369081
DB00541	0.657196668199118	0.388348426750308	-0.0798077626170621	-0.0628757575381804
DB00290	0.780215822348917	0.618054515747108	-0.098854405851877	0.291181459059789
DB00570	0.721282193214698	0.652459622884635	-0.429627229453815	0.0944402314371006
DB00470	0.818979665280608	0.699673380414968	0.497522211906077	0.597024185960393
DB15334	0.818979665280608	0.803960788236079	0.55161175710697	0.675187316817871
DB04216	0.405533995498082	-0.254638452726053	-0.88506697454994	-0.450003195575764
DB08398	-0.121313797635774	-1.08824910241223	-1.73770563518879	-1.31035777863472
DB00590	0.87090055512642	0.539821006691578	0.497522211906077	0.562300190236104
DB00262	-0.827211144058549	-3.61897195929834	-6.31810401713523	-4.73725823208882
DB01169	-1.10057834382131	-4.7237037234404	-7.51443577687215	-5.63760864984802
DB00855	0.87090055512642	0.599020806368348	0.279181580802682	0.508302463839945
DB00553	0.741801110252839	0.119714841210921	0.0162037530448259	0.0828441826654527
DB01254	0.697468309546234	0.506910500109807	0.637367892227707	0.50078476184488
DB01177	-0.503292056005658	-0.972357999560773	-0.123574491361747	-0.988704917367185
DB12874	0.609795070500577	0.499803960000309	0.517095288031259	0.504547339258115
DB09054	0.193248825456623	0.119714841210921	0.0712086245807484	0.000499126559669327
sx	0.895505520632468	0.79642255964131	0.499760838242909	0.621668075768186
xx	0.63181295143784	0.190231501069014	-0.460147863054022	-0.112961645433641
