# Supplementary material for: DDCM: A Computational Strategy for Drug Repositioning Based on Support-Vector Regression Algorithm
Source: Int J Mol Sci. 2024 May 12;25(10):5267. doi: 10.3390/ijms25105267 (PMC11121335; doi:10.3390/ijms25105267)
Supplement: Supplementary file 1 [file ijms-25-05267-s001.zip › File S4/2_stability_scores_boxplot/rectal neoplasm_StabScore.csv]

DrugID	score1	score2	score5	score
DB01033	1	1	1	1
DB01254	1	1	1	1
DB00681	1	1	1	1
DB11648	1	1	1	1
DB04066	0.87090055512642	0.768787717677336	0.620321393602636	0.734343945231028
DB04571	1	1	1	1
DB00421	1	1	1	1
DB06412	1	1	1	1
DB01394	1	1	1	1
DB01420	1	1	0.625487329640585	0.78243643774444
DB01211	1	1	1	1
DB00422	1	1	1	1
DB00717	1	1	1	1
DB00909	1	1	1	1
DB11616	0.612701665379258	0.567239533640276	-0.194685200072692	0.230634484614359
DB01099	1	1	1	1
DB08889	1	1	1	1
DB09054	1	1	1	1
DB06174	1	1	0.732738758087576	0.845696650037908
DB14322	1	1	1	1
DB04868	1	1	0.866369379043788	0.922848325018954
DB06641	1	0.863917236512046	1	0.922848325018954
DB00336	0.87090055512642	0.727834473024091	0.376853397416235	0.600087334883529
DB01030	-0.142279414104538	-0.250017470178406	-1.40879071886138	-0.696202504709617
DB00480	1	1	0.136790946450473	0.488686590329895
DB05258	1	1	0.772792217071297	0.867171972615514
DB06176	1	0.727834473024091	0.227081765383558	0.503792541339587
DB00815	1	1	0.866369379043788	0.922848325018954
DB00435	1	0.727834473024091	0.147958905935855	0.445576669375361
DB01136	1	1	0.666288093764043	0.799576297113733
DB00594	1	1	0.68790610803382	0.813868337667016
DB01138	1	1	0.740129902581179	0.847088889177583
DB06809	1	1	1	1
DB11251	1	1	0.866369379043788	0.922848325018954
DB00590	1	0.735649471427285	0.522248230514263	0.655225575123321
DB06448	1	0.863917236512046	0.585960664394587	0.73200626047343
DB08868	1	1	0.666288093764043	0.799576297113733
DB03057	0.637959330561215	0.537575435354672	0.00716855120605397	0.252415733492911
DB08804	0.87090055512642	0.641417496801253	0.503584275603027	0.606149349678011
DB15334	1	0.735649471427285	0.516506221584772	0.649026771655526
DB00448	0.87090055512642	0.641417496801253	0.496763720259804	0.592669466314328
DB06732	0.780215822348917	0.593467046074327	0.498379250206516	0.576538158076267
DB12948	0.340647467046752	0.048338097138227	-0.512609339184118	-0.258843821656403
DB01017	0.496902251413537	0.048338097138227	-0.00324149958696718	0.0678109992881329
DB00137	0.657196668199118	0.580356545468873	0.498379250206516	0.538825651950864
DB00694	-0.512658452268832	-1.37687731534198	-1.46402690152291	-1.47380776052672
DB06595	0.496902251413537	0.282834993602506	-0.00840622612274511	0.138389648355464
DB04865	0.676268228486907	0.53908910411199	0.503584275603027	0.527186194986254
DB05088	0.676268228486907	0.53908910411199	0.511495789540803	0.523132787685312
DB01080	0.657196668199118	0.49530506131716	0.585960664394587	0.499394435712953
sx	0.941946597338359	0.881273447345867	0.730366822494357	0.801292589996706
xx	0.772490320088344	0.640286463800879	0.415153819786675	0.533901277732075
