# Supplementary material for: DDCM: A Computational Strategy for Drug Repositioning Based on Support-Vector Regression Algorithm
Source: Int J Mol Sci. 2024 May 12;25(10):5267. doi: 10.3390/ijms25105267 (PMC11121335; doi:10.3390/ijms25105267)
Supplement: Supplementary file 1 [file ijms-25-05267-s001.zip › File S4/2_stability_scores_boxplot/renal cell carcinoma_StabScore.csv]

DrugID	score1	score2	score5	score
DB00134	1	1	1	1
DB01394	1	1	1	1
DB00720	0.869811089019176	0.863917236512046	0.696954236634337	0.795432587915483
DB06810	1	1	1	1
DB00694	1	0.809374122907014	0.696954236634337	0.795432587915483
DB00553	1	1	0.696954236634337	0.825989933895794
DB11919	1	1	1	1
DB05220	1	1	1	1
DB00526	0.680188541809113	0.572111288853649	0.111065760794055	0.414857876795879
DB06809	1	1	1	1
DB04944	1	1	1	1
DB01162	1	1	1	1
DB01177	1	1	1	1
DB01188	0.869811089019176	0.809374122907014	0.696954236634337	0.782019432172704
DB01254	1	1	1	1
DB04655	1	1	1	1
DB01115	1	0.863917236512046	0.622575862467917	0.776740687771161
DB01138	1	1	1	1
DB01100	1	1	1	1
DB04942	1	1	1	1
DB02424	1	1	1	1
DB00352	1	1	0.52020412503581	0.728702221770893
DB13964	1	1	0.696954236634337	0.825989933895794
DB11890	1	1	1	1
DB06412	1	1	1	1
DB04258	1	0.768787717677336	0.629671960090979	0.746913463354812
DB08889	1	1	0.72595248438213	0.843862618224918
DB00137	1	1	0.858578643762691	0.92118895937609
DB00724	1	1	0.280306187553714	0.59305333265634
DB05260	1	1	1	1
DB04365	1	0.513638129965619	-0.0309496315810696	0.290427037705159
DB00435	1	1	0.223824131016793	0.539106996963018
DB00717	1	0.863917236512046	0.72595248438213	0.825989933895794
DB00213	1	0.735649471427285	0.521481879301594	0.662168037653912
DB04815	1	1	0.671739277340684	0.809993462028146
DB09350	1	0.735649471427285	0.515126778614939	0.655455111597598
DB11251	0.869811089019176	0.768787717677336	0.556912502306548	0.691728924644849
DB15304	0.869811089019176	0.735649471427285	0.528787928500839	0.662168037653912
DB07706	0.869811089019176	0.682779365712742	0.448934242228974	0.615013914908232
DB01373	1	1	0.163096084807039	0.493826926709625
DB00481	0.609433267057528	0.130250604380209	-0.680136048913047	-0.104058014498732
DB00590	0.817479175027062	0.682779365712742	0.50143061809671	0.614510072152268
DB00443	0.746445491158552	0.768787717677336	0.537089950113724	0.655455111597598
DB06174	0.739622178038352	0.471298942854571	-0.00934409900889688	0.229020144304536
DB11648	0.239336473475655	-0.0757475095962414	-0.510372301717665	-0.289319479608097
DB00863	0.817479175027062	0.735649471427285	0.58154804240352	0.691728924644849
DB00742	0.719106377159563	0.568452316406941	0.537089950113724	0.528613779429119
DB00727	0.778428122228278	0.623822603068361	0.496542566094112	0.586242036724472
DB00276	0.370972938710889	-0.0233131540837119	-0.0567566862232531	0.00388955188457119
DB00904	0.59402475797633	0.507924431840114	0.649490167246134	0.500621504279992
sx	0.957156631472455	0.897349654291273	0.745533685151925	0.82027110192088
xx	0.861306246238115	0.747188640876979	0.518650876543375	0.648239524095767
