# Supplementary material for: DDCM: A Computational Strategy for Drug Repositioning Based on Support-Vector Regression Algorithm
Source: Int J Mol Sci. 2024 May 12;25(10):5267. doi: 10.3390/ijms25105267 (PMC11121335; doi:10.3390/ijms25105267)
Supplement: Supplementary file 1 [file ijms-25-05267-s001.zip › File S4/2_stability_scores_boxplot/skin benign neoplasm_StabScore.csv]

DrugID	score1	score2	score5	score
DB04942	1	1	1	1
DB14545	1	1	1	1
DB00853	0.87090055512642	-0.253924656438798	-1.52936312021509	-0.603926261730027
DB00470	1	1	1	1
DB00281	1	1	1	1
DB02375	1	1	1	1
DB09350	1	1	1	1
DB11251	1	1	1	1
DB00815	1	1	1	1
DB06810	1	1	1	1
DB01073	1	1	1	1
DB06412	1	1	0.533409364131248	0.731969489111437
DB11135	1	1	0.733321238784189	0.845730867434928
DB01268	0.87090055512642	0.863917236512046	0.605002250562161	0.739521164109663
DB02901	1	1	1	1
DB00213	1	1	1	1
DB04106	1	1	1	1
DB08868	1	1	0.862639436051311	0.922150105583848
DB00352	1	1	1	1
DB06287	0.818979665280608	0.671949621226743	0.108579841823462	0.452682413017857
DB13014	1	1	0.862639436051311	0.922150105583848
DB01708	1	1	1	1
DB00694	1	0.809374122907014	0.733321238784189	0.812236880848433
DB00904	1	1	1	1
DB00681	1	1	1	1
DB01179	1	1	0.807619752438903	0.890239796414161
DB00742	1	1	0.807619752438903	0.890239796414161
DB00480	1	1	0.114706513449092	0.484175041291518
DB00422	1	1	0.704902171149697	0.828058347097173
DB03068	1	1	1	1
DB06757	1	1	0.766704682065624	0.865984744555718
DB08633	1	0.863917236512046	0.588799767327665	0.746860073049691
DB12948	1	1	0.422859257316708	0.670719389242484
DB00890	0.775133435674815	0.768787717677336	0.378657289875182	0.599796799580493
DB04815	0.87090055512642	0.768787717677336	0.577484209036002	0.703182686878258
DB01177	1	1	0.0668187282624959	0.463938978222874
DB05220	1	0.863917236512046	0.565627757236931	0.720495634528167
DB13911	1	0.735649471427285	0.554900901430738	0.687297737296677
DB00143	0.815885076420335	0.609243776408703	0.35235157990446	0.547528753266605
DB02424	1	0.863917236512046	0.577484209036002	0.729772480958541
DB00564	0.709374335551455	0.451831076753072	-0.0115443939629689	0.287841833922606
DB03057	0.741801110252839	0.321900959390951	-0.00938987736567976	0.179890584697836
DB01080	1	0.735649471427285	0.497466505676217	0.623490964312706
DB01188	0.0777392062158272	-0.409759335364657	-0.529819705362161	-0.468994658508258
DB11175	0.780215822348917	0.607904801987219	0.499637286858356	0.559698416867045
DB11648	0.612701665379258	-0.176285594038343	-0.514084816048519	-0.255056292409833
DB00338	0.697468309546234	0.53908910411199	0.497466505676217	0.536474514366809
DB00443	0.676268228486907	0.500874279388908	0.506206885367915	0.514207773617569
DB01100	0.657196668199118	0.498430137424481	0.590568378676106	0.501146917785521
DB11919	0.573478131914901	0.524169048569114	0.65818719422104	0.505238080502876
sx	0.960148865525189	0.89820731903051	0.747833982434237	0.81737755813161
xx	0.86180886730083	0.708166307632842	0.467397226392871	0.608012168184846
