# Supplementary material for: DDCM: A Computational Strategy for Drug Repositioning Based on Support-Vector Regression Algorithm
Source: Int J Mol Sci. 2024 May 12;25(10):5267. doi: 10.3390/ijms25105267 (PMC11121335; doi:10.3390/ijms25105267)
Supplement: Supplementary file 1 [file ijms-25-05267-s001.zip › File S4/2_stability_scores_boxplot/skin melanoma_StabScore.csv]

DrugID	score1	score2	score5	score
DB00553	1	1	0.695158873812803	0.815458060175527
DB00855	1	0.863917236512046	0.621593979558658	0.753944080234035
DB00262	0.748451125706768	0.623822603068361	0.340580990005402	0.467596269387468
DB01169	0.697468309546234	0.407713216572831	0.174132409858262	0.225492155558905
DB00541	0.657196668199118	0.396029906192503	-0.100979851562976	-0.0610209205651173
DB04655	1	1	1	1
DB04571	1	1	1	1
DB02709	0.639915264209724	0.380889030356952	0.183742056102339	0.145943933511457
DB00806	1	0.809374122907014	0.695158873812803	0.788204718791776
DB00242	1	1	0.695158873812803	0.815458060175527
DB00563	0.624176985998586	0.394585345186662	0.0893191736374465	0.0487276096476283
DB00307	0.87090055512642	0.863917236512046	0.59402475797633	0.725026191946871
DB02546	0.818979665280608	0.863917236512046	0.560830708198439	0.692206494374454
DB00188	0.748451125706768	0.735649471427285	0.378450494925052	0.516847298975014
DB06176	1	1	1	1
DB00958	0.721282193214698	0.428122368721041	-0.0546160812832446	0.0105823084151706
DB01229	0.657196668199118	0.351128485916542	-0.0415112878465909	-0.132349478861213
DB08868	1	1	1	1
DB01268	0.87090055512642	0.863917236512046	0.621593979558658	0.743807348031602
DB00104	0.818979665280608	0.549439358483082	0.311105036172828	0.44805438415701
DB01590	0.780215822348917	0.768787717677336	0.415773276038118	0.584030511028665
DB05258	1	1	1	1
DB00619	0.448679038798735	0.735649471427285	-0.00437383629760002	0.29848559314844
DB04572	-0.564074065898357	0.576626308069493	-1.85792550022143	-0.926370865841336
DB00398	0.16655367997598	0.607904801987219	-0.442650006583787	-0.0251062351081734
DB00437	0.354502775632097	0.863917236512046	0.22789728231098	0.401009908523553
DB00987	-0.820783962277825	0.735649471427285	-3.40491463479161	-1.83656405378672
DB01005	0.780215822348917	0.341507131290581	0.501609838804823	0.479356329682816
DB08901	0.741801110252839	1	0.634958350054124	0.736656412264816
DB03057	0.741801110252839	1	0.347710053605643	0.576409437583551
DB01008	-0.0528411923320566	0.623822603068361	-0.977666064465012	-0.332378399007735
DB00531	-2.37902302598983	-2.64156646092148	-6.04884022029143	-4.00683399494199
DB01262	0.676268228486907	0.0335827691152525	-1.07472896837798	-0.369077136257253
DB00328	0.676268228486907	0.470968607891292	-1.47760277042522	-0.503029849074922
DB00860	-0.299608806852069	-0.396311403158764	-2.42635639951611	-1.30667358636972
DB00309	0.639915264209724	-0.616757977926621	-2.90304770844241	-1.4615236596893
DB00744	0.815885076420335	0.727834473024091	0.529353752673268	0.665739164487446
DB01234	-0.171217918420555	-0.329659508860762	-2.20213254482066	-1.14179179702958
DB00755	0.657196668199118	-0.229727291045628	-1.68195258475266	-0.722910633965552
DB04868	0.87090055512642	0.863917236512046	0.673855026802821	0.776047329192952
DB01373	0.741801110252839	0.727834473024091	0.309410335054009	0.529325773250565
DB01254	0.87090055512642	0.863917236512046	0.654705167527004	0.764662886625283
DB00675	-0.0802542073708266	0.52674610168416	-1.28442238266985	-0.540263425751788
DB06287	0.568539466358283	0.671949621226743	0.155241000410476	0.413252655889749
DB00877	0.87090055512642	0.863917236512046	0.621593979558658	0.743807348031602
DB01080	0.87090055512642	1	0.746445491158552	0.831027305206352
DB11752	0.637959330561215	0.537575435354672	0.0451452905952276	0.291313904389155
DB00681	0.818979665280608	0.660950479695475	0.528733256362515	0.628871318666941
DB14545	0.818979665280608	0.623822603068361	0.535604312290374	0.623625098159473
DB00220	0.538180948684236	-0.00817760462123851	0.00409957802158478	-0.00339979345764063
sx	0.739837850250808	0.71376486179611	0.224598118317491	0.423911676952632
xx	0.403899783140805	0.371719283140924	-0.548227504063433	-0.0970446345604009
