# Supplementary material for: DDCM: A Computational Strategy for Drug Repositioning Based on Support-Vector Regression Algorithm
Source: Int J Mol Sci. 2024 May 12;25(10):5267. doi: 10.3390/ijms25105267 (PMC11121335; doi:10.3390/ijms25105267)
Supplement: Supplementary file 1 [file ijms-25-05267-s001.zip › File S4/2_stability_scores_boxplot/stomach cancer_StabScore.csv]

DrugID	score1	score2	score5	score
DB00134	1	1	1	1
DB01030	0.746445491158552	0.199930121849891	-0.312733956387041	0.0942411396613114
DB01162	1	1	1	1
DB09054	1	1	1	1
DB08059	0.869811089019176	0.863917236512046	0.660950479695475	0.772217865790162
DB00806	1	0.809374122907014	0.707417580164281	0.797831416896474
DB00694	1	0.809374122907014	0.707417580164281	0.797831416896474
DB01254	1	1	1	1
DB06448	1	1	1	1
DB00863	1	1	1	1
DB09053	1	1	1	1
DB00753	1	1	1	1
DB11648	1	1	1	1
DB01017	1	1	1	1
DB11251	1	1	1	1
DB00553	1	1	0.682779365712742	0.812236880848433
DB01582	1	0.863917236512046	0.809374122907014	0.865984744555718
DB00281	1	1	1	1
DB08804	1	1	1	1
DB08901	1	1	1	1
DB00448	1	1	1	1
DB15588	1	0.863917236512046	0.486043831249953	0.697631913524025
DB00470	1	1	1	1
DB13964	1	1	1	1
DB01099	1	1	0.863917236512046	0.922150105583848
DB04258	1	1	0.863917236512046	0.922150105583848
DB01100	1	0.863917236512046	0.682779365712742	0.797831416896474
DB14322	1	1	0.863917236512046	0.922150105583848
DB00437	1	0.863917236512046	-0.571163091190567	0.0933439851066985
DB00904	1	0.809374122907014	0.547891035564135	0.69507613056814
DB01073	1	1	1	1
DB11919	1	0.863917236512046	0.607904801987219	0.749796830523152
DB06810	1	1	0.623822603068361	0.772217865790162
DB00171	0.817479175027062	0.682779365712742	0.34363302180648	0.559698416867045
DB15304	1	0.863917236512046	0.557656959500111	0.711645081959203
DB02656	0.814304661822948	0.762819968009273	0.374153263995764	0.593293472444146
DB04066	0.814304661822948	0.693421760994479	0.405064467433191	0.591299356720957
DB01033	1	1	0.365558731425485	0.624473761696866
DB00352	1	0.537575435354672	0.136904632813881	0.406365373756517
DB00336	0.77321395289158	0.698014953096252	0.312688625710942	0.519254705240798
DB00594	0.869811089019176	0.809374122907014	0.53908910411199	0.679823588907222
DB00724	1	0.428122368721041	-0.497377161833275	-0.0789253090999431
DB00143	0.77321395289158	0.671949621226743	0.315490351332067	0.534247543139392
DB00627	0.817479175027062	0.682779365712742	0.500874279388908	0.573858647479314
DB15334	0.746445491158552	0.580356545468873	0.517967847020616	0.536474514366809
DB00421	0.869811089019176	0.707417580164281	0.524169048569114	0.646368224882851
DB00641	0.586182545037597	-0.324921051667473	-0.790962637748571	-0.396648929958801
DB00446	0.695158873812803	0.557656959500111	0.557656959500111	0.517489933241511
DB11752	0.188049515952659	0.0359356940412328	0.365558731425485	0.00853606263349138
DB00137	0.673855026802821	0.495651335758394	0.547891035564135	0.502556424441178
sx	0.964393563376984	0.891676119589335	0.748978494775188	0.817027654064393
xx	0.877829068241563	0.73610016725689	0.503031612752858	0.6326724576367
