# Supplementary material for: DDCM: A Computational Strategy for Drug Repositioning Based on Support-Vector Regression Algorithm
Source: Int J Mol Sci. 2024 May 12;25(10):5267. doi: 10.3390/ijms25105267 (PMC11121335; doi:10.3390/ijms25105267)
Supplement: Supplementary file 1 [file ijms-25-05267-s001.zip › File S4/2_stability_scores_boxplot/supratentorial cancer_StabScore.csv]

DrugID	score1	score2	score5	score
DB01394	1	1	1	1
DB13014	1	1	1	1
DB01179	1	1	1	1
DB00681	1	1	1	1
DB04942	1	1	1	1
DB09054	1	1	1	1
DB06728	1	1	1	1
DB09053	1	1	1	1
DB00254	1	1	1	1
DB01177	1	1	1	1
DB11467	1	1	1	1
DB06810	1	1	1	1
DB01708	1	1	1	1
DB03057	1	1	1	1
DB00421	1	1	1	1
DB06176	1	1	0.732738758087576	0.844300211167695
DB01073	1	1	1	1
DB06769	1	1	1	1
DB00742	1	1	1	1
DB12948	1	1	1	1
DB05260	1	1	0.812743664820292	0.890239796414161
DB11919	1	1	1	1
DB09350	1	1	1	1
DB00724	1	1	1	1
DB12257	1	0.859971991597199	0.522248230514263	0.708839262573956
DB00338	1	1	1	1
DB01138	1	1	1	1
DB06179	1	1	1	1
DB12874	1	0.859971991597199	0.68790610803382	0.797831416896474
DB08804	1	1	0.812743664820292	0.890239796414161
DB00583	1	1	0.812743664820292	0.890239796414161
DB00014	1	1	1	1
DB01759	1	1	1	1
DB00815	1	1	0.812743664820292	0.890239796414161
DB14066	1	0.859971991597199	0.544157694161448	0.69507613056814
DB05220	1	0.762364589685598	0.6469060681981	0.749796830523152
DB01357	1	1	0.866369379043788	0.922150105583848
DB01136	1	0.859971991597199	0.573979452967927	0.720495634528167
DB09199	1	0.803960788236079	0.503584275603027	0.640358230300019
DB05088	0.87090055512642	0.699673380414968	0.507194619695419	0.623490964312706
DB01420	0.637959330561215	0.30491924576927	0.0229915790816055	0.226262561937276
DB04348	0.818979665280608	0.699673380414968	0.563068551247349	0.665707219684338
DB06757	0.818979665280608	0.728475617676647	0.528748557479214	0.646368224882851
DB15304	0.780215822348917	0.699673380414968	0.500649772854113	0.603414425053397
DB00727	0.818979665280608	0.632709977287276	0.500649772854113	0.563068551247349
DB00137	0.780215822348917	0.674604313272016	0.495475020890487	0.581647902530056
DB00594	0.697468309546234	0.599020806368348	0.553149549988674	0.523036210218481
DB15334	0.657196668199118	0.559857420605461	0.573979452967927	0.511249991730038
DB00050	0.596624412728311	0.497457444978196	0.585960664394587	0.498929453534627
DB04868	0.639915264209724	0.495899169749917	0.585960664394587	0.499593661046305
sx	0.975775825389159	0.942004062568206	0.881531636172949	0.908128887080827
xx	0.908921581847269	0.841923036682295	0.748336077096619	0.795174159878193
