# Supplementary material for: DDCM: A Computational Strategy for Drug Repositioning Based on Support-Vector Regression Algorithm
Source: Int J Mol Sci. 2024 May 12;25(10):5267. doi: 10.3390/ijms25105267 (PMC11121335; doi:10.3390/ijms25105267)
Supplement: Supplementary file 1 [file ijms-25-05267-s001.zip › File S4/2_stability_scores_boxplot/testicular cancer_StabScore.csv]

DrugID	score1	score2	score5	score
DB00720	0.87090055512642	0.863917236512046	0.712263648816824	0.799576297113733
DB01394	1	1	1	1
DB00694	1	0.809374122907014	0.68790610803382	0.786404495283689
DB06810	1	1	1	1
DB05220	1	1	1	1
DB01179	1	1	1	1
DB01162	1	1	1	1
DB13811	1	1	1	1
DB09350	1	1	1	1
DB01177	1	1	1	1
DB04942	1	1	1	1
DB11919	1	1	1	1
DB00302	1	1	0.740129902581179	0.847088889177583
DB00863	1	1	1	1
DB01136	1	1	1	1
DB00171	1	1	0.712263648816824	0.829562196776632
DB00947	1	1	1	1
DB01138	1	1	1	1
DB00571	1	1	1	1
DB05260	1	1	1	1
DB00137	1	1	1	1
DB01100	1	1	1	1
DB00890	0.815885076420335	0.863917236512046	0.465477516175151	0.664021756512495
DB15304	1	1	1	1
DB00448	1	1	1	1
DB01373	1	1	1	1
DB04815	1	1	0.812743664820292	0.89121821887222
DB08804	1	1	0.812743664820292	0.89121821887222
DB04865	1	1	0.866369379043788	0.922848325018954
DB00724	1	1	0.599108137131363	0.768544975056862
DB01268	0.87090055512642	0.863917236512046	0.451389003050407	0.665297224236499
DB00446	1	0.768787717677336	0.613540882691779	0.73200626047343
DB02424	1	1	0.866369379043788	0.922848325018954
DB15334	1	0.809374122907014	0.666288093764043	0.77415684072357
DB11251	1	1	1	1
DB00727	1	0.768787717677336	0.573979452967927	0.705578914976305
DB11890	1	1	0.666288093764043	0.799576297113733
DB00553	1	0.727834473024091	0.0318379978858588	0.394240409019847
DB00470	1	0.768787717677336	0.599108137131363	0.72278833468768
DB03057	0.741801110252839	0.321900959390951	-0.00647255948039294	0.194048371920786
DB13014	1	0.768787717677336	0.516506221584772	0.655225575123321
DB02901	0.87090055512642	0.660950479695475	0.495796886938627	0.592669466314328
DB12662	0.314393336398237	0.0128356969147364	-0.248375567864719	-0.0467916412705147
DB01357	0.87090055512642	0.623822603068361	0.498379250206516	0.569194824177732
DB00213	0.748451125706768	0.568452316406941	0.516506221584772	0.533905499644066
DB00254	0.780215822348917	0.607904801987219	0.528748557479214	0.538825651950864
DB00281	0.697468309546234	0.547891035564135	0.536039074641258	0.5194101143883
DB12874	0.780215822348917	0.53908910411199	0.498379250206516	0.541422091332726
DB00742	0.676268228486907	0.531196864180988	0.544157694161448	0.51292730922163
DB01099	0.657196668199118	0.496691588493753	0.522248230514263	0.505519486689402
sx	0.972267877195109	0.920529965039816	0.829480227283652	0.87268316392748
xx	0.895552031613449	0.79643886491611	0.661708571536788	0.736650145209602
