# Supplementary material for: DDCM: A Computational Strategy for Drug Repositioning Based on Support-Vector Regression Algorithm
Source: Int J Mol Sci. 2024 May 12;25(10):5267. doi: 10.3390/ijms25105267 (PMC11121335; doi:10.3390/ijms25105267)
Supplement: Supplementary file 1 [file ijms-25-05267-s001.zip › File S4/2_stability_scores_boxplot/thymoma_StabScore.csv]

DrugID	score1	score2	score5	score
DB00050	1	1	1	1
DB04106	1	1	1	1
DB11467	1	1	1	1
DB05088	1	1	1	1
DB09054	1	1	1	1
DB01217	1	1	1	1
DB00446	1	1	1	1
DB06641	1	1	1	1
DB00590	1	1	1	1
DB08804	1	1	1	1
DB06810	1	1	1	1
DB00480	1	1	1	1
DB01420	1	1	1	1
DB01136	1	1	1	1
DB04868	1	1	1	1
DB01700	1	1	1	1
DB00196	1	1	0.861324950943693	0.921432579868161
DB00947	1	1	0.861324950943693	0.921432579868161
DB06536	1	1	1	1
DB01162	1	1	1	1
DB00352	1	1	1	1
DB11752	1	1	0.611632181309691	0.778468983875899
DB15304	1	1	1	1
DB00681	1	1	0.764564522101291	0.864765112451653
DB11175	1	1	0.805816090654846	0.88923449193795
DB00421	1	1	0.730930882401475	0.844336033045273
DB12802	1	1	1	1
DB13014	1	0.861324950943693	0.617995285618155	0.758592171963791
DB01394	1	1	0.730930882401475	0.844336033045273
DB00583	1	0.861324950943693	0.730930882401475	0.826514020249909
DB06174	1	1	0.529129044202581	0.729530224903307
DB01698	1	1	0.861324950943693	0.921432579868161
DB00742	1	1	0.677397460967764	0.810561834638545
DB04944	0.87090055512642	0.702321703807394	0.617995285618155	0.709240541337118
DB09350	1	1	0.702321703807394	0.826514020249909
DB01177	1	0.445299803774771	-0.829867833913903	-0.197087691134328
DB00213	0.87090055512642	0.861324950943693	0.542533041521524	0.692575824803691
DB08868	1	0.861324950943693	0.513764111396006	0.670019159246833
DB00571	1	0.861324950943693	0.602041408279728	0.747643572338018
DB00281	0.87090055512642	0.764564522101291	0.495495404502766	0.615448620049553
DB01138	0.87090055512642	0.764564522101291	0.53395861757163	0.670019159246833
DB06179	0.741801110252839	0.354794921935528	0.104224764239651	0.326125916663034
DB06595	0.741801110252839	0.46186176480295	-0.00900919099446873	0.220695573011364
DB01406	0.612701665379258	0.157143404950163	-0.00676445141526738	0.1079894359328
DB02375	0.748451125706768	0.655357749915965	0.53395861757163	0.62616641029058
DB11251	0.818979665280608	0.617995285618155	0.498493972492909	0.567446863278367
DB11648	0.340647467046752	-0.311711948292809	-0.311711948292809	-0.42503011724618
DB09199	0.676268228486907	0.519615538584739	0.602041408279728	0.505997941408028
DB01073	0.0288046854607201	-0.504518082521272	-0.237151157468375	-0.49314051550208
DB01357	0.624176985998586	0.504545548892563	0.562762683902397	0.503096005000047
sx	0.969592755424701	0.922048559113471	0.80786383201736	0.858125103574807
xx	0.863096615150137	0.735489820502097	0.580071708862181	0.65324919101278
