# Supplementary material for: DDCM: A Computational Strategy for Drug Repositioning Based on Support-Vector Regression Algorithm
Source: Int J Mol Sci. 2024 May 12;25(10):5267. doi: 10.3390/ijms25105267 (PMC11121335; doi:10.3390/ijms25105267)
Supplement: Supplementary file 1 [file ijms-25-05267-s001.zip › File S4/2_stability_scores_boxplot/thymus cancer_StabScore.csv]

DrugID	score1	score2	score5	score
DB00531	0.721282193214698	0.430264813190594	-0.0724759012386154	0.0617261822165436
DB00290	0.780215822348917	0.628025834399466	0.295999574943011	0.482338086962977
DB00570	0.721282193214698	0.660950479695475	0.262350867984132	0.402735279629853
DB00755	0.657196668199118	0.517967847020616	0.0999707777976123	0.277469569085003
DB00541	0.657196668199118	0.396029906192503	-0.100979851562976	-0.0610209205651173
DB00724	1	1	1	1
DB12948	1	0.591751709536137	0.239336473475655	0.493081915619056
DB14545	1	1	0.746445491158552	0.848411688551291
DB06810	1	0.768787717677336	0.654705167527004	0.753944080234035
DB06536	1	0.727834473024091	0.556856244456556	0.696823377102583
DB11648	1	1	1	1
DB14066	1	0.768787717677336	0.654705167527004	0.753944080234035
DB00681	1	0.682779365712742	0.560830708198439	0.67082051533102
DB08868	1	0.809374122907014	0.637367892227707	0.753944080234035
DB04865	1	0.768787717677336	0.673855026802821	0.764662886625283
DB11617	1	0.735649471427285	0.581966978281352	0.699902549940584
DB06174	1	0.537575435354672	0.0712086245807484	0.341641030662041
DB12802	0.818979665280608	0.607904801987219	0.496360412001152	0.564872334468012
DB00853	0.87090055512642	-1.89340076629725	-3.19386989672969	-2.07984559944304
DB00262	0.748451125706768	-2.29903740487163	-4.11001126015405	-2.55651216921432
DB04690	0.612701665379258	-0.128532190794918	-0.432282064107159	-0.144376477921411
DB03057	1	0.365558731425485	0.0712086245807484	0.303258357489185
DB01033	1	0.365558731425485	0.0864357442807439	0.315612205758477
DB01254	1	0.682779365712742	0.543217872140372	0.657806102879239
DB00997	0.609795070500577	-4.78027683415983	-7.18906485306706	-4.79240692494719
DB01211	0.748451125706768	0.593467046074327	0.504550219400155	0.54380011502268
DB04655	1	0.321900959390951	0.0712086245807484	0.291313904389155
DB01168	0.87090055512642	-2.03537264137002	-3.88703481600154	-2.39385713515905
DB00773	0.697468309546234	-3.50331813375832	-6.48702364667794	-4.10054395879602
DB01206	-0.0968625003311803	-0.78832692971592	-1.66171857316131	-0.977339809192702
DB00515	0.609795070500577	-5.02197234661504	-7.54615823471368	-5.04525986527174
DB13323	0.589681121661574	0.207830072793135	-0.129799328421407	0.135853469597782
DB04571	0.780215822348917	0.568452316406941	0.508101876522413	0.538626510215397
DB04106	0.352536456973813	0.0623937283619768	0.163933956562703	0.0136814827824326
DB13014	0.697468309546234	0.517967847020616	0.55161175710697	0.509148013638918
DB06595	0.442564386429396	0.0251234198059933	0.0341905760625172	0.0324138745224184
DB08901	0.560431644697834	0.0359356940412328	0.0162037530448259	0.0503562850128915
DB01420	0.496902251413537	-0.00938987736567976	0.0574665127250298	0.0115910844278442
DB01041	-2.03998773414118	-4.61556686319098	-5.14428121921188	-4.27330119928264
DB00860	-1.20547597896357	-4.00331825601065	-4.28288039315606	-3.84590905169749
DB00641	0.324354253220489	-0.576380519284387	-0.765968308831336	-0.504379571363837
DB01042	-1.77453105927291	-4.61161444075821	-4.01150050848855	-4.54728865489336
DB00987	-3.54018466982987	-5.94351775787664	-5.42485675611879	-6.05162056531541
DB01169	-4.52475170083979	-7.2616201543718	-7.602902749079	-6.89215231172429
DB00242	-1.6756909451389	-1.51786072718676	-0.829046757123185	-1.87187708974041
DB01008	-2.12163943599538	-2.77591210559917	-2.99619924630028	-3.13248934423969
DB01234	-1.50846026106772	-3.51443836358902	-2.93436804321533	-2.85217918660647
DB00188	-3.9040511329027	-5.2136714981621	-4.92249769604621	-5.57669421341344
DB03496	-0.574065950276293	-0.907449810578044	-0.521327053048691	-1.0218789518772
DB02709	-3.22850162453564	-6.73605912346235	-5.71273291348153	-6.68816029603507
sx	0.495263383109128	-0.362630400668412	-0.636421876134599	-0.445460011941233
xx	-0.328280665467256	-1.70767349609479	-2.11633376970409	-1.77211255742145
