# Supplementary material for: DDCM: A Computational Strategy for Drug Repositioning Based on Support-Vector Regression Algorithm
Source: Int J Mol Sci. 2024 May 12;25(10):5267. doi: 10.3390/ijms25105267 (PMC11121335; doi:10.3390/ijms25105267)
Supplement: Supplementary file 1 [file ijms-25-05267-s001.zip › File S4/2_stability_scores_boxplot/thyroid cancer_StabScore.csv]

DrugID	score1	score2	score5	score
DB00694	1	0.809374122907014	0.714599169438467	0.800147983742053
DB00594	1	1	1	1
DB04942	1	1	1	1
DB06174	1	1	1	1
DB01394	1	1	1	1
DB00352	1	1	1	1
DB00681	1	1	1	1
DB11617	1	1	1	1
DB00724	1	1	1	1
DB01179	1	1	1	1
DB04944	1	1	1	1
DB04865	1	1	1	1
DB11890	1	1	0.867546764293496	0.923076923076923
DB06176	1	1	1	1
DB08901	1	1	1	1
DB06448	1	1	1	1
DB00213	1	1	0.814362846169724	0.891538591432286
DB12802	1	1	1	1
DB00470	1	1	1	1
DB06728	1	1	1	1
DB15588	1	0.863917236512046	0.578908209840956	0.744736998813803
DB04258	1	1	0.867546764293496	0.923076923076923
DB11648	1	1	0.324154664665625	0.602682281543057
DB00590	1	1	0.814362846169724	0.891538591432286
DB01100	0.818979665280608	0.768787717677336	0.524405134394329	0.649900388525846
DB13811	0.612701665379258	0.428122368721041	-0.332784974957958	0.071786270859269
DB00627	1	0.863917236512046	0.601852661370008	0.742402018247669
DB04868	1	1	0.774718221555209	0.867560760514352
DB01268	0.87090055512642	0.513638129965619	-0.151168089344389	0.239518623182809
DB01033	1	1	0.549436443110417	0.735121521028704
DB00338	1	0.809374122907014	0.501883245863101	0.638126567772127
DB11175	1	0.863917236512046	0.576682158434742	0.723540273681438
DB01073	1	0.591751709536137	0.00660073220121715	0.361028933621687
DB06810	0.780215822348917	0.768787717677336	0.508850256871249	0.627101549429513
DB01017	0.637959330561215	0.618748245814027	0.0620771630244304	0.325002739431375
DB01162	0.87090055512642	0.707417580164281	0.531038581512215	0.649900388525846
DB14066	0.818979665280608	0.707417580164281	0.501883245863101	0.611829616237801
DB09199	1	1	0.61627730355187	0.763353236622439
DB09053	0.741801110252839	0.471298942854571	0.0370263265595739	0.287830692482653
DB00717	0.721282193214698	0.607904801987219	0.531038581512215	0.532321067282051
DB01138	0.748451125706768	0.557656959500111	0.538445472935609	0.593567500406478
DB00741	0.0777392062158272	-0.466132931281226	-0.521977673982194	-0.514092716452733
DB06444	0.818979665280608	0.580356545468873	0.496254629305399	0.570068842457987
DB01254	0.676268228486907	0.500874279388908	0.588693627169689	0.501693484966564
DB05260	0.609795070500577	0.496691588493753	0.565723024754857	0.498593131715676
DB01248	-0.295254266860067	-2.43396322405743	-2.94137807789131	-2.40579867841982
DB00309	-1.81696835879697	-4.43791590777074	-5.21351506182764	-4.43599246582219
DB00773	-5.86627720907512	-8.76289485771486	-7.66578701917224	-8.66399798959298
DB03843	-0.396120532895667	-1.0646436301108	-0.940531927178989	-1.06119400107296
DB00635	-3.43713145998857	-3.4718624931824	-3.59615999686608	-4.43809781645838
sx	0.922795940056902	0.824629739767291	0.650347107678532	0.73767257137241
xx	0.236932141188909	-0.148928096621443	-0.285104497532935	-0.247757682080788
