# Supplementary material for: DDCM: A Computational Strategy for Drug Repositioning Based on Support-Vector Regression Algorithm
Source: Int J Mol Sci. 2024 May 12;25(10):5267. doi: 10.3390/ijms25105267 (PMC11121335; doi:10.3390/ijms25105267)
Supplement: Supplementary file 1 [file ijms-25-05267-s001.zip › File S4/2_stability_scores_boxplot/thyroid medullary carcinoma_StabScore.csv]

DrugID	score1	score2	score5	score
DB01254	1	1	1	1
DB00909	1	1	1	1
DB02424	1	1	1	1
DB03068	1	1	1	1
DB08804	1	1	1	1
DB00724	1	1	1	1
DB11648	1	1	1	1
DB00947	1	1	1	1
DB00352	1	1	1	1
DB12948	1	1	1	1
DB08901	1	1	1	1
DB01700	1	1	1	1
DB01073	1	1	1	1
DB00884	1	1	1	1
DB01373	1	1	1	1
DB09053	1	1	1	1
DB04942	1	1	1	1
DB00196	1	1	1	1
DB06176	1	1	1	1
DB11752	1	1	1	1
DB01017	1	1	1	1
DB12874	1	1	1	1
DB00134	1	1	1	1
DB01217	1	1	1	1
DB00681	1	1	1	1
DB01080	0.87090055512642	1	0.737918202297701	0.829065301674728
DB00904	1	1	0.770816116349224	0.866779741572052
DB00727	1	1	0.865160027507352	0.922617676746586
DB04865	0.87090055512642	0.768787717677336	0.62664502227245	0.731267769406769
DB00338	0.87090055512642	0.768787717677336	0.663650013926991	0.751202299460075
DB08868	1	1	0.644192008803447	0.785794175280479
DB04258	1	0.809374122907014	0.610750527919238	0.740973502880053
DB04348	0.87090055512642	0.768787717677336	0.571236214404267	0.69671019587164
DB01357	1	0.768787717677336	0.62664502227245	0.740973502880053
DB06809	1	1	0.571236214404267	0.731267769406769
DB11467	1	0.809374122907014	0.5096898528441	0.654352926275449
DB01033	1	1	0.142472428808534	0.462535538813539
DB11919	1	1	0.865160027507352	0.922617676746586
DB11890	1	0.660950479695475	0.533622022916586	0.648146917609198
DB04571	0.87090055512642	0.623822603068361	0.497481092370394	0.571925284666905
DB14322	0.87090055512642	0.580356545468873	0.497481092370394	0.56143619034855
DB06769	0.741801110252839	0.365558731425485	0.00438672605986656	0.229915065815359
DB15304	0.780215822348917	0.682779365712742	0.495475020890487	0.583456599047599
DB01100	0.87090055512642	0.707417580164281	0.5096898528441	0.630738847931113
DB00446	0.818979665280608	0.593467046074327	0.533622022916586	0.538042733287301
DB04815	0.780215822348917	0.557656959500111	0.571236214404267	0.520569560916072
DB06179	0.352536456973813	0.0623937283619768	0.221501055838477	0.0122312113368063
DB12802	0.639915264209724	0.504034445865954	0.583181845720015	0.501752584574841
DB04868	0.721282193214698	0.524169048569114	0.526457579257756	0.518767184487972
DB06732	0.657196668199118	0.517967847020616	0.533622022916586	0.510959885337237
sx	0.968623083971366	0.92297282428528	0.849730573814691	0.880519506595714
xx	0.894914791577177	0.800006115612747	0.698802555298225	0.746044499099236
