# Supplementary material for: DDCM: A Computational Strategy for Drug Repositioning Based on Support-Vector Regression Algorithm
Source: Int J Mol Sci. 2024 May 12;25(10):5267. doi: 10.3390/ijms25105267 (PMC11121335; doi:10.3390/ijms25105267)
Supplement: Supplementary file 1 [file ijms-25-05267-s001.zip › File S4/2_stability_scores_boxplot/tongue cancer_StabScore.csv]

DrugID	score1	score2	score5	score
DB04942	1	1	1	1
DB00338	1	1	1	1
DB12257	1	0.863917236512046	0.744391406294617	0.830543137456344
DB00352	1	1	1	1
DB01254	1	1	1	1
DB09350	1	1	1	1
DB11467	1	1	1	1
DB00947	1	1	1	1
DB00815	1	1	1	1
DB01073	1	1	1	1
DB06176	1	1	1	1
DB01759	1	1	1	1
DB02901	1	1	1	1
DB08868	1	1	0.868693567140277	0.923303501115263
DB00909	1	1	1	1
DB01708	1	1	1	1
DB05260	1	1	1	1
DB00724	1	1	0.606080701420832	0.769910503345789
DB04258	1	1	0.815940775990081	0.891856150253107
DB01080	1	1	0.776596204377888	0.867946155335384
DB11617	1	1	0.744391406294617	0.847974574826905
DB00443	1	1	1	1
DB06179	1	1	1	1
DB06732	1	1	1	1
DB04868	1	1	0.815940775990081	0.891856150253107
DB14322	0.87090055512642	0.863917236512046	0.549148818723071	0.691404041881278
DB06769	1	1	1	1
DB00904	1	1	0.744391406294617	0.847974574826905
DB06448	1	1	0.652160761973018	0.787609695396113
DB01017	1	0.618748245814027	0.237922411788852	0.486215084799037
DB00213	0.87090055512642	0.735649471427285	0.568342857481501	0.683992448331608
DB04066	0.87090055512642	0.727834473024091	0.414843829822608	0.603838466006152
DB12874	1	0.863917236512046	0.59138141622603	0.733465341874831
DB13014	0.87090055512642	0.735649471427285	0.558298948935146	0.676858442147382
DB11648	0.612701665379258	0.591751709536137	-0.294971427555496	0.121435211431057
DB00884	1	0.809374122907014	0.558298948935146	0.699113735144493
DB00422	0.818979665280608	0.682779365712742	0.510546806821981	0.617653752501763
DB00583	1	0.707417580164281	0.510546806821981	0.633408755871757
DB01179	0.87090055512642	0.863917236512046	0.54083903026471	0.683992448331608
DB05088	0.780215822348917	0.660950479695475	0.500453926557487	0.564018285141549
DB00681	1	0.863917236512046	0.604547935713802	0.743107542399518
DB09053	1	0.537575435354672	0.0410733970292317	0.31390418848191
DB01033	1	0.414835160328561	0.0410733970292317	0.289578349859385
DB01700	0.780215822348917	0.660950479695475	0.496833980124682	0.570939069264833
DB06728	0.748451125706768	0.568452316406941	0.506546179753086	0.537858614022198
DB05258	0.748451125706768	0.607904801987219	0.498339116670157	0.554423840998825
DB06641	0.676268228486907	0.517967847020616	0.568342857481501	0.506393116984809
DB15304	0.697468309546234	0.500874279388908	0.510546806821981	0.512602255764378
DB09199	0.697468309546234	0.512561709902997	0.533324691117962	0.511211674495676
DB00477	0.676268228486907	0.500874279388908	0.568342857481501	0.502739842273449
sx	0.964539484617548	0.902457957123552	0.792770990478863	0.843201068838724
xx	0.899100158521237	0.794011539346163	0.622557433514024	0.712684089193933
