# Supplementary material for: DDCM: A Computational Strategy for Drug Repositioning Based on Support-Vector Regression Algorithm
Source: Int J Mol Sci. 2024 May 12;25(10):5267. doi: 10.3390/ijms25105267 (PMC11121335; doi:10.3390/ijms25105267)
Supplement: Supplementary file 1 [file ijms-25-05267-s001.zip › File S4/2_stability_scores_boxplot/urinary bladder cancer_StabScore.csv]

DrugID	score1	score2	score5	score
DB00694	1	0.809374122907014	0.696954236634337	0.796040272148942
DB00720	0.87090055512642	0.863917236512046	0.72595248438213	0.810561834638545
DB05220	1	1	1	1
DB09350	1	1	1	1
DB13014	1	1	1	1
DB01394	1	1	1	1
DB01177	1	1	1	1
DB11919	1	1	1	1
DB00553	1	1	0.760102062517905	0.864765112451653
DB01179	1	1	1	1
DB00959	1	0.768787717677336	0.649490167246134	0.758592171963791
DB01138	1	1	1	1
DB01033	1	1	1	1
DB00143	0.87090055512642	0.863917236512046	0.629671960090979	0.758592171963791
DB00681	1	1	1	1
DB08804	1	1	1	1
DB06810	1	1	1	1
DB08882	1	1	1	1
DB11890	1	1	1	1
DB00947	1	1	1	1
DB01698	1	1	1	1
DB01254	1	1	1	1
DB00435	1	1	1	1
DB05260	1	1	1	1
DB13069	1	1	0.385548195211241	0.657868582400009
DB00338	1	1	1	1
DB06536	1	0.365558731425485	0.52020412503581	0.540456613339282
DB11251	1	1	1	1
DB00470	1	1	0.802051336277843	0.88923449193795
DB00421	0.87090055512642	0.809374122907014	0.802051336277843	0.826514020249909
DB00213	1	0.863917236512046	0.72595248438213	0.826514020249909
DB00014	1	1	0.802051336277843	0.88923449193795
DB06174	0.741801110252839	0.727834473024091	0.223824131016793	0.495287144676035
DB00448	1	0.809374122907014	0.72595248438213	0.810561834638545
DB01217	1	0.863917236512046	0.760102062517905	0.844336033045273
DB00431	0.87090055512642	0.863917236512046	0.681201234222552	0.791577543792627
DB00717	1	0.863917236512046	0.595938982179116	0.747643572338018
DB05258	1	1	0.802051336277843	0.88923449193795
DB01420	1	1	0.451904968764261	0.688672066090547
DB08889	0.818979665280608	0.682779365712742	0.50143061809671	0.615448620049553
DB00480	0.612701665379258	0.306363153032008	-0.255355872789441	0.127721624011353
DB01099	0.780215822348917	0.682779365712742	0.496542566094112	0.58297117188585
DB01073	0.612701665379258	0.048338097138227	-0.49570814570987	-0.137842691384958
DB03568	0.818979665280608	0.576626308069493	0.244071053981546	0.499827496976065
DB00254	0.87090055512642	0.660950479695475	0.495327950495552	0.591516989634917
DB00477	0.748451125706768	0.623822603068361	0.505128340694607	0.595999986334037
DB06176	0.442564386429396	0.0623937283619768	0.0741799002274486	0.0419423837079183
DB06732	0.676268228486907	0.504034445865954	0.509685648521985	0.515598738161564
DB01136	0.624176985998586	0.498430137424481	0.671739277340684	0.498793725629258
DB01373	0.126666235390627	0.186934092148654	0.604102672555685	0.0458723172461056
sx	0.957142976449181	0.899902330840113	0.817092731833507	0.85793759415985
xx	0.857177396813453	0.752388008605901	0.626593225494645	0.696603879122245
