# Supplementary material for: DDCM: A Computational Strategy for Drug Repositioning Based on Support-Vector Regression Algorithm
Source: Int J Mol Sci. 2024 May 12;25(10):5267. doi: 10.3390/ijms25105267 (PMC11121335; doi:10.3390/ijms25105267)
Supplement: Supplementary file 1 [file ijms-25-05267-s001.zip › File S4/2_stability_scores_boxplot/urinary system benign neoplasm_StabScore.csv]

DrugID	score1	score2	score5	score
DB00694	1	0.803960788236079	0.68790610803382	0.784557726421574
DB06728	1	1	1	1
DB00681	1	1	1	1
DB00213	1	1	1	1
DB01268	0.87090055512642	0.859971991597199	0.613540882691779	0.739521164109663
DB00137	1	1	1	1
DB09053	1	1	1	1
DB05260	1	1	1	1
DB00724	1	1	1	1
DB12948	1	1	1	1
DB09199	1	1	1	1
DB11467	1	1	1	1
DB04258	1	1	1	1
DB11919	1	1	1	1
DB01759	1	1	1	1
DB00884	1	1	1	1
DB00254	1	1	1	1
DB01073	1	1	1	1
DB13014	1	1	1	1
DB01179	1	1	1	1
DB01136	1	1	1	1
DB05220	1	1	1	1
DB08889	1	1	0.812743664820292	0.890239796414161
DB00352	1	1	0.545584434142594	0.731969489111437
DB05088	0.87090055512642	0.762364589685598	0.740129902581179	0.784557726421574
DB03057	1	1	1	1
DB06176	1	1	0.480259805162358	0.691461734869855
DB01138	1	1	0.812743664820292	0.890239796414161
DB04942	1	1	0.585960664394587	0.739521164109663
DB12874	1	1	0.712263648816824	0.828058347097173
DB06448	1	1	0.6469060681981	0.784557726421574
DB11617	0.87090055512642	0.762364589685598	0.544157694161448	0.672632846011215
DB00338	1	0.859971991597199	0.772792217071297	0.845730867434928
DB06810	0.87090055512642	0.728475617676647	0.573979452967927	0.687297737296677
DB09350	1	0.803960788236079	0.712263648816824	0.797831416896474
DB00594	1	1	0.563068551247349	0.720495634528167
DB00421	0.87090055512642	0.762364589685598	0.573979452967927	0.69507613056814
DB04571	1	0.699673380414968	0.503584275603027	0.623490964312706
DB11890	0.87090055512642	0.803960788236079	0.511495789540803	0.646368224882851
DB00727	0.818979665280608	0.762364589685598	0.511495789540803	0.634548138842671
DB06641	0.818979665280608	0.674604313272016	0.496763720259804	0.594294205825872
DB09054	0.637959330561215	0.456951235353294	0.00129954570822521	0.155383116891843
DB00448	0.818979665280608	0.599020806368348	0.495475020890487	0.570145867742931
DB03068	0.780215822348917	0.674604313272016	0.511495789540803	0.613131280968638
DB14322	0.87090055512642	0.674604313272016	0.503584275603027	0.570145867742931
DB00443	0.818979665280608	0.728475617676647	0.500649772854113	0.577691558445922
DB00480	0.340647467046752	-0.0426211313460954	-0.465512631377592	-0.340152554442815
DB01394	0.697468309546234	0.549292495179012	0.536039074641258	0.519254705240798
DB06732	0.697468309546234	0.497457444978196	0.629409036351853	0.50003695628077
DB02424	0.596624412728311	0.523904771430477	0.812743664820292	0.509890882023176
sx	0.961116529415422	0.918659789644444	0.82190435464451	0.861864281868795
xx	0.883787718535979	0.799169325723258	0.65516776475035	0.716454858886595
