# Supplementary material for: DDCM: A Computational Strategy for Drug Repositioning Based on Support-Vector Regression Algorithm
Source: Int J Mol Sci. 2024 May 12;25(10):5267. doi: 10.3390/ijms25105267 (PMC11121335; doi:10.3390/ijms25105267)
Supplement: Supplementary file 1 [file ijms-25-05267-s001.zip › File S4/2_stability_scores_boxplot/uterine cancer_StabScore.csv]

DrugID	score1	score2	score5	score
DB00694	1	0.811081404593842	0.740129902581179	0.814402793911489
DB00947	1	1	1	1
DB01100	1	1	1	1
DB13182	1	0.737918202297701	0.666288093764043	0.752584506145953
DB01073	1	1	1	1
DB11890	1	1	1	1
DB01217	1	1	1	1
DB00717	1	1	1	1
DB09350	1	1	1	1
DB11251	1	1	1	1
DB00904	1	1	1	1
DB01254	1	1	1	1
DB12802	1	1	0.68790610803382	0.814402793911489
DB00050	1	1	1	1
DB00282	0.87090055512642	0.696263449259243	0.136790946450473	0.456266001585999
DB09199	1	1	1	1
DB01698	1	1	0.740129902581179	0.847533660159213
DB04815	1	1	0.812743664820292	0.891538591432286
DB13014	1	1	1	1
DB00884	1	1	0.812743664820292	0.891538591432286
DB01138	1	1	1	1
DB00470	1	1	1	1
DB12025	1	0.595480082522055	0.0637183241014611	0.400443951226158
DB15334	1	0.865160027507352	0.613540882691779	0.752584506145953
DB04571	1	1	1	1
DB01373	1	1	0.732738758087576	0.846153846153846
DB02424	1	1	0.866369379043788	0.923076923076923
DB00742	1	0.865160027507352	0.68790610803382	0.800147983742053
DB08804	1	0.865160027507352	0.812743664820292	0.867560760514352
DB03068	1	1	0.712263648816824	0.83005478813682
DB00753	1	0.865160027507352	0.599108137131363	0.742402018247669
DB06176	1	1	0.227081765383558	0.526706473244879
DB04865	1	1	0.740129902581179	0.847533660159213
DB14545	1	0.865160027507352	0.666288093764043	0.787009644540562
DB11175	1	0.865160027507352	0.553149549988674	0.706365072178299
DB00571	0.87090055512642	0.737918202297701	0.553149549988674	0.676026014284045
DB04348	1	0.865160027507352	0.573979452967927	0.723540273681438
DB00196	1	0.737918202297701	0.599108137131363	0.714761596650167
DB01420	1	0.622162809187684	0.0720781492825158	0.366342714578528
DB00435	0.741801110252839	0.41974114681434	0.00129954570822521	0.233521406924316
DB06767	0.87090055512642	0.730320055014703	0.412522451382293	0.622221945977703
DB00213	0.780215822348917	0.560379716953377	0.511495789540803	0.537089950113724
DB06732	0.818979665280608	0.663650013926991	0.496763720259804	0.577422872635742
DB01177	-0.114871227141209	-0.614746855518662	-0.99740090858355	-0.705245251979852
DB05088	0.748451125706768	0.541632232698448	0.573979452967927	0.515018453349289
DB04258	0.818979665280608	0.596313286120334	0.536039074641258	0.537089950113724
DB02375	0.657196668199118	0.5096898528441	0.507194619695419	0.515018453349289
DB11752	0.352536456973813	0.0529151585155124	0.0720781492825158	0.0269914891789602
DB00352	0.219590141001154	-0.00771435212971716	0.227081765383558	-0.00281373656864847
DB01179	0.596624412728311	0.610750527919238	0.666288093764043	0.515018453349289
sx	0.96741685126417	0.890025312851637	0.761433650915457	0.820434223198487
xx	0.841871368976238	0.712286420275005	0.545663450720879	0.633578222864839
