# Supplementary material for: DDCM: A Computational Strategy for Drug Repositioning Based on Support-Vector Regression Algorithm
Source: Int J Mol Sci. 2024 May 12;25(10):5267. doi: 10.3390/ijms25105267 (PMC11121335; doi:10.3390/ijms25105267)
Supplement: Supplementary file 1 [file ijms-25-05267-s001.zip › File S4/2_stability_scores_boxplot/uveal melanoma_StabScore.csv]

DrugID	score1	score2	score5	score
DB04868	1	1	1	1
DB08882	1	1	1	1
DB09350	1	1	1	1
DB08901	1	1	1	1
DB00753	1	1	1	1
DB05260	1	1	1	1
DB04942	1	1	1	1
DB00134	1	1	1	1
DB00724	1	1	1	1
DB00435	1	1	1	1
DB01254	1	1	1	1
DB11617	1	1	1	1
DB01080	1	1	1	1
DB13964	1	1	1	1
DB06179	1	1	1	1
DB01017	1	1	1	1
DB01100	1	1	1	1
DB06174	1	1	1	1
DB00338	1	1	1	1
DB00050	1	1	1	1
DB00422	1	1	1	1
DB00470	1	1	1	1
DB01700	1	1	0.818979665280608	0.892170936278088
DB11752	1	1	1	1
DB01177	1	1	-0.210126761815066	0.261832240702106
DB00137	1	1	0.780215822348917	0.868328206132408
DB12802	1	1	1	1
DB06448	1	1	0.87090055512642	0.923528088709813
DB04571	1	0.807619752438903	0.554051509143517	0.692206494374454
DB01698	1	1	0.818979665280608	0.892170936278088
DB14322	1	1	0.596624412728311	0.743807348031602
DB06536	1	0.533409364131248	0.279830528419449	0.487614696063204
DB01211	1	0.766704682065624	0.609795070500577	0.725026191946871
DB06176	1	0.725278872102622	0.193248825456623	0.468372180021692
DB09053	1	1	0.314393336398237	0.576409437583551
DB01759	1	0.862639436051311	0.639915264209724	0.764662886625283
DB13911	0.818979665280608	0.766704682065624	0.545580397494515	0.664199020398069
DB06769	0.741801110252839	0.615239504877805	0.0911607949890301	0.3553693494639
DB12874	1	0.862639436051311	0.554051509143517	0.699902549940584
DB00884	0.87090055512642	0.704902171149697	0.502832883988756	0.613613139921199
DB13014	0.780215822348917	0.704902171149697	0.500282565719092	0.599707709131621
DB13811	0.456938995841822	0.114706513449092	-0.426148065624585	-0.0971395400215225
DB04258	0.818979665280608	0.680121576070234	0.495780515910389	0.583039319419292
DB06641	0.87090055512642	0.862639436051311	0.505967818244429	0.639879238998499
DB00421	0.818979665280608	0.638580447556799	0.496902251413537	0.583039319419292
DB00594	0.748451125706768	0.620939975495874	0.519005268008692	0.538626510215397
DB00590	0.697468309546234	0.510635612627516	0.573478131914901	0.504822013423362
DB09199	0.657196668199118	0.521886872639512	0.537875209457555	0.509148013638918
DB00815	0.624176985998586	0.497466505676217	0.748451125706768	0.501636665602399
DB00681	0.609795070500577	0.496024512771563	0.697468309546234	0.499226604332809
sx	0.968042570084067	0.924035387596291	0.828154871634936	0.862515898405131
xx	0.892548797695514	0.807686273380588	0.636224992724694	0.717132083860108
