# Supplementary material for: DDCM: A Computational Strategy for Drug Repositioning Based on Support-Vector Regression Algorithm
Source: Int J Mol Sci. 2024 May 12;25(10):5267. doi: 10.3390/ijms25105267 (PMC11121335; doi:10.3390/ijms25105267)
Supplement: Supplementary file 1 [file ijms-25-05267-s001.zip › File S4/3_ACS_can_Dism_gene.csv]

	DOID:263	DOID:120	DOID:2394	DOID:4450	DOID:3908	DOID:10155	DOID:5672	DOID:4905	DOID:219	DOID:1793	DOID:4607	DOID:10534	DOID:4362	DOID:4606	DOID:184	DOID:11934	DOID:3620	DOID:2154	DOID:1781	DOID:5409	DOID:11054	DOID:3121	DOID:1790	DOID:3973	DOID:5158	DOID:2596	DOID:3683	DOID:5041	DOID:363	DOID:1380	DOID:3953	DOID:1319	DOID:6039	DOID:437	DOID:3457	DOID:8923	DOID:2871	DOID:3948	DOID:3165	DOID:3277	DOID:2998	DOID:3587	DOID:3275	DOID:1659	DOID:1614	DOID:11615	DOID:5557	DOID:731	DOID:4926
DOID:263	1	0.1543999383792	0.362588134328153	0.656651967944709	0.351984686144857	0.283444361735989	0.284623474909306	0.160844016885102	0.298107744887335	0.335584441617674	0.21114037519304	0.282290203980707	0.321858407387872	0.263616209897766	0.258471275590324	0.421053598845629	0.243554514534067	0.358105644064215	0.367090372031046	0.282544453385992	0.304029030329726	0.30658380289934	0.264428775848545	0.198504851975023	0.114120201956768	0.124224791725487	0.255529387009756	0.316677613102872	0.337170111285674	0.286755747206446	0.24018529579503	0.289613171295677	0.14357420358458	0.128757553241369	0.150911271314861	0.247415926665055	0.103095711762929	0.28403000034876	0.267521108221116	0.0452835975712746	0.175523727052485	0.234420679942142	0.188239704736582	0.0698707393273247	0.0763320925493702	0.276984768975317	0.203165631712085	0.233272642288356	0.0420510641418585
DOID:120	0.1543999383792	1	0.433303490133543	0.154573042775945	0.162367177970778	0.137339346477293	0.132492600064835	0.206912117106733	0.132535898124258	0.137992772413114	0.177390913412653	0.155445548402818	0.251758059197427	0.17024580857452	0.168244949143046	0.179882228716923	0.120070305291164	0.0830483112537396	0.127642629139321	0.125911466980603	0.118423811166188	0.138697567710296	0.115346618432228	0.114588054092744	0.0682098960149705	0.0948353921450684	0.0674997238358261	0.155077082127659	0.238837826131404	0.227578594628062	0.0559551020615873	0.0817750221442051	0.0499539569097051	0.0901396870101237	0.0851075038097956	0.096080405486387	0.201331629110278	0.0720849241713923	0.0658320859156193	0.131532935278929	0.0555165614623792	0.0617565138815336	0.060854118634415	0.0361746506544983	0.0282006915815664	0.0692352250992945	0.0547041854687843	0.0270378150160073	0.032413153226177
DOID:2394	0.362588134328153	0.433303490133543	1	0.348814170539368	0.441557961960638	0.285956619307855	0.345917988038982	0.174218758612406	0.378144072424579	0.397344568710628	0.21584581395792	0.38027383885588	0.3631690560713	0.262796666097348	0.189871374549788	0.364128442641473	0.229755829556339	0.2350523281448	0.357007485572469	0.334172939164448	0.365384456935984	0.343005494303203	0.357214649072746	0.145745239800776	0.122486465110829	0.0981254021069567	0.343449139194483	0.374141979027485	0.295823073733888	0.303587138057896	0.260889800946638	0.263598880906381	0.127489921462405	0.12118771888166	0.165399757993306	0.182016899554357	0.117567864333577	0.310779812939943	0.313306696816659	0.062558940956033	0.144384407084281	0.219502290526738	0.20102760453584	0.0701125520010369	0.105630960621083	0.310643726337721	0.172462650618605	0.174925689614087	0.024543772928446
DOID:4450	0.656651967944709	0.154573042775945	0.348814170539368	1	0.334251450381758	0.221334967225771	0.294283577178989	0.179643433262322	0.332536026214745	0.350491675362346	0.176013570551792	0.322453727383663	0.299620842393459	0.242172449627292	0.213374603744868	0.328529096294612	0.249928310000762	0.199893704471568	0.32053704945639	0.28036527340272	0.30618686428349	0.325374448264595	0.300803967658695	0.152947702896818	0.119050157627588	0.122834303957649	0.280354352775392	0.336050431606556	0.262009744169209	0.264546336820858	0.202568061530934	0.242646867330445	0.125068194867976	0.144691255940857	0.129214476622274	0.171520549348348	0.10223145551537	0.218290370805593	0.283868613430307	0.0629179150980622	0.124634838282869	0.224619012711395	0.194985591842133	0.0633374602465902	0.0691649615532695	0.294814370659198	0.180840578852156	0.229973650510598	0.03920563302714
DOID:3908	0.351984686144857	0.162367177970778	0.441557961960638	0.334251450381758	1	0.273867300736809	0.365996079253101	0.142538982073169	0.379463937252536	0.394177622008559	0.187589606400336	0.35637955206943	0.383822212586749	0.274290876223541	0.195284841991813	0.346646007012515	0.23741922653214	0.241937253404789	0.35132227349249	0.3191577140485	0.358781376211743	0.346159686873953	0.353083115294868	0.143905647671325	0.116987212652566	0.108116053091918	0.312261709004489	0.346450481484024	0.293793145562165	0.295804564514098	0.218584681729965	0.268149211612231	0.0664905254545098	0.121277675889242	0.156590594042303	0.166529265018984	0.108707215580694	0.299840419920995	0.314266896857156	0.0717703218774874	0.136477890716733	0.249725929069483	0.202094179599358	0.0508124908821194	0.0984736148638755	0.29116008138127	0.172080033675099	0.158604139815058	0.0597842512826422
DOID:10155	0.283444361735989	0.137339346477293	0.285956619307855	0.221334967225771	0.273867300736809	1	0.672833883586915	0.163670274447587	0.669806327753128	0.318043069725052	0.2779822084715	0.275835413854669	0.292998625719561	0.246457040770144	0.180703212329048	0.27873351838683	0.261570616970915	0.293395294846956	0.271498062663418	0.297356950039607	0.235499498819503	0.278229910278075	0.259875051126989	0.104674758909689	0.0752074063883364	0.0823311448948303	0.203500571199859	0.28241678713002	0.278720565173717	0.270678056334984	0.302800277707056	0.211352418448763	0.154739233865442	0.103949146903854	0.200037408666817	0.212831772926839	0.120637643198316	0.270730651505853	0.168754290459065	0.0397088816303988	0.113289306656068	0.162077189637361	0.196636205888578	0.0592004528440114	0.0682158423573892	0.236471336861837	0.127148892314927	0.18353454480276	0.081621408801504
DOID:5672	0.284623474909306	0.132492600064835	0.345917988038982	0.294283577178989	0.365996079253101	0.672833883586915	1	0.143696430269571	0.784836173492922	0.393200447665434	0.197008215732361	0.354198640424149	0.302872101601678	0.232348290624544	0.194830200720967	0.300469300388452	0.207033670047311	0.212823322927105	0.306091630832463	0.271710368030998	0.352411487964297	0.283352246888967	0.259236683114673	0.114355285092269	0.0773772893132574	0.111817520993389	0.291028876646892	0.359003612049497	0.262820412986918	0.289872227875391	0.20109466697155	0.294661891867312	0.112218906766345	0.102522895248585	0.138904546592958	0.163007188059231	0.11561824727095	0.24045329310645	0.263066478869851	0.0299300167209631	0.0971606113934598	0.182580032940458	0.156823839857257	0.0755187221898667	0.0846338868630543	0.238715465620324	0.11914947267996	0.151317636225404	0.0687506110004054
DOID:4905	0.160844016885102	0.206912117106733	0.174218758612406	0.179643433262322	0.142538982073169	0.163670274447587	0.143696430269571	1	0.15845333961936	0.500604672140045	0.170422393353926	0.139317333823925	0.109036794438028	0.153087480647147	0.19207846076382	0.148405119437065	0.120642771935717	0.0840379748374732	0.135731860568041	0.134227357229049	0.141529747546165	0.111006272703948	0.114765350608647	0.0828803102123722	0.0418166503918485	0.102208014003949	0.0662604087198525	0.139582324328884	0.109665192518255	0.135322566542251	0.0562399921107438	0.111725708230026	0.0606145171034081	0.0955544947179754	0.0755710579291805	0.0574804329140726	0.0757956007871893	0.0493046622465567	0.0696314750502732	0.0553140339097642	0.0366682547346244	0.149888688734383	0.0500730370282036	0.0269798623705199	0.01191597182903	0.135126142996752	0.128824946622702	0.0333132320820028	0.0291772648033031
DOID:219	0.298107744887335	0.132535898124258	0.378144072424579	0.332536026214745	0.379463937252536	0.669806327753128	0.784836173492922	0.15845333961936	1	0.41997093743121	0.190015341350311	0.378646921090661	0.340949291763842	0.234281863564059	0.199442909237098	0.29851284684362	0.214116652716041	0.21217276226962	0.316295079994481	0.292253703720717	0.361436714779525	0.301507778994552	0.277115020857578	0.118474918121849	0.0698513464675188	0.114481539989302	0.318377648785373	0.361282350043576	0.270994762491925	0.308778576365289	0.205136099081056	0.320564291523981	0.146779873226051	0.0985500231950818	0.154837135582393	0.171817744239921	0.114273035864343	0.244147748393863	0.292887490163643	0.0407105672200152	0.104283973495861	0.227730653243869	0.161815275631998	0.0776588077872924	0.0589184275235453	0.247753293049071	0.138867049160886	0.163524024882985	0.0698963307471206
DOID:1793	0.335584441617674	0.137992772413114	0.397344568710628	0.350491675362346	0.394177622008559	0.318043069725052	0.393200447665434	0.500604672140045	0.41997093743121	1	0.195502168596682	0.363679909622491	0.368914683129268	0.305926926361096	0.259724841396612	0.34378626069758	0.280479291832232	0.266248198248419	0.396872505536124	0.336287339819844	0.36335208888703	0.359152941370103	0.336810933943813	0.163382944791969	0.106548004719442	0.0892968506205912	0.319453086453091	0.329163967322107	0.352654391909235	0.330316550804197	0.232799079324862	0.332994033453297	0.0921594244558534	0.140721850187696	0.195858123349596	0.181361690759082	0.127597689931854	0.297903502893892	0.334481054261221	0.0417818780265323	0.137944363997658	0.32699671968272	0.212155038587321	0.0613451581571309	0.132230535114532	0.322802947496835	0.190976525868184	0.19958503419504	0.0559008089387528
DOID:4607	0.21114037519304	0.177390913412653	0.21584581395792	0.176013570551792	0.187589606400336	0.2779822084715	0.197008215732361	0.170422393353926	0.190015341350311	0.195502168596682	1	0.194817467270467	0.203538547312612	0.534168189966133	0.178871366696685	0.233581304221116	0.154531800336905	0.0955448321703349	0.201982382220789	0.250689776653717	0.189086503867114	0.36632613642682	0.164151704609739	0.15452057714987	0.110036233501336	0.114100605883397	0.108844338684966	0.198803061781547	0.200620068096581	0.18308027497899	0.302900520246733	0.171095907594939	0.177324339301049	0.0697909371291346	0.130319969038929	0.22742418725433	0.11488494037595	0.132405098387136	0.109225774825981	0.0827419079151148	0.0980955583372696	0.140042151515276	0.0946651673119705	0.055955255414874	0.0321780186149606	0.185544183048954	0.122088678564226	0.0638477766076381	0.0715396417128032
DOID:10534	0.282290203980707	0.155445548402818	0.38027383885588	0.322453727383663	0.35637955206943	0.275835413854669	0.354198640424149	0.139317333823925	0.378646921090661	0.363679909622491	0.194817467270467	1	0.316964294935059	0.213052949278049	0.181584950693423	0.303305578687984	0.185912940480083	0.163467703399934	0.307450570341003	0.261822917973776	0.355286927313369	0.281706321240183	0.281589512462326	0.118360108821794	0.102954832742697	0.133877551017823	0.345375604470278	0.35724691148546	0.278639532522779	0.290427679838124	0.190672294752336	0.220511746590334	0.122742970685783	0.0855076839208952	0.135332888212368	0.175445540808956	0.140705489891587	0.205982017714801	0.255627458672877	0.0473997957891602	0.116093867797987	0.172361231123298	0.147103712868512	0.0568133748625828	0.0722056972697736	0.218136845389634	0.130435488142706	0.127638111369296	0.0531480155762203
DOID:4362	0.321858407387872	0.251758059197427	0.3631690560713	0.299620842393459	0.383822212586749	0.292998625719561	0.302872101601678	0.109036794438028	0.340949291763842	0.368914683129268	0.203538547312612	0.316964294935059	1	0.355988405397231	0.199521590914702	0.427545162111629	0.254364890665499	0.244342288273446	0.335626286254686	0.310218052042794	0.326426232252111	0.366711309558233	0.320119113491086	0.19388040643515	0.141341404192606	0.141122384909771	0.293681621474677	0.335166036171661	0.336438594809615	0.372690487822662	0.22868232670016	0.35651345635527	0.0798799877248906	0.161716738632674	0.166623277971734	0.217581752008388	0.140330538933627	0.305827557395481	0.300657961014696	0.100878280010594	0.182613340289315	0.276045732038117	0.212407473406552	0.105206703851362	0.0711998557815302	0.285106625554451	0.203348719196642	0.18982311259387	0.0675176911646296
DOID:4606	0.263616209897766	0.17024580857452	0.262796666097348	0.242172449627292	0.274290876223541	0.246457040770144	0.232348290624544	0.153087480647147	0.234281863564059	0.305926926361096	0.534168189966133	0.213052949278049	0.355988405397231	1	0.193089216216476	0.371315642705326	0.21886856169435	0.163736138916688	0.291569689595418	0.312440567960016	0.242982974915873	0.407476179543544	0.247834117532888	0.359585960986985	0.114236632443518	0.0798707045566238	0.147434557490067	0.282712290592394	0.332652156567542	0.235508649577196	0.143751199169652	0.247087069683085	0.0444673019608166	0.0619434101444392	0.192832729426704	0.183469007717814	0.0836636547769509	0.303595045061673	0.18050400332236	0.0752246940689915	0.316354688956201	0.301393487456984	0.145649888546858	0.0924751741900202	0.0280784857824849	0.303508924546167	0.284433522246754	0.138573852888421	0.127146833201566
DOID:184	0.258471275590324	0.168244949143046	0.189871374549788	0.213374603744868	0.195284841991813	0.180703212329048	0.194830200720967	0.19207846076382	0.199442909237098	0.259724841396612	0.178871366696685	0.181584950693423	0.199521590914702	0.193089216216476	1	0.23638088057308	0.171602582676167	0.189426325016806	0.241694214644272	0.216429064001115	0.193277944057956	0.163790799016765	0.206232842762301	0.122156730289135	0.112844749223826	0.0936727692172635	0.145238647649066	0.251097714760291	0.225482307495923	0.18832517912674	0.167257209657641	0.193301613663389	0.111433793777767	0.0973704046293395	0.122438936695147	0.141030999209083	0.115209706455427	0.141575697909396	0.204049824920408	0.0558613655635103	0.0828205084761105	0.0926435347981853	0.131010867279563	0.0266933873736739	0.0812157380527323	0.129487673849217	0.140301386709327	0.105302817598867	0.077059774316872
DOID:11934	0.421053598845629	0.179882228716923	0.364128442641473	0.328529096294612	0.346646007012515	0.27873351838683	0.300469300388452	0.148405119437065	0.29851284684362	0.34378626069758	0.233581304221116	0.303305578687984	0.427545162111629	0.371315642705326	0.23638088057308	1	0.220489152211075	0.192038003568726	0.320042509205509	0.298905218016624	0.29657944656071	0.371940811520175	0.286547839918819	0.204260081686086	0.0997552166638189	0.110257332351066	0.258399292424529	0.327578930745889	0.334267161143804	0.272954124680039	0.213521592207041	0.296263961835835	0.124660004973061	0.0979769774201234	0.150586397717385	0.270899112412118	0.113438355568322	0.307188791569996	0.267537699927458	0.053744920872532	0.205971570276824	0.251329631634752	0.152261326401034	0.0729134696006921	0.109911238947162	0.277114217667797	0.210687660503363	0.167233152299825	0.020199973549227
DOID:3620	0.243554514534067	0.120070305291164	0.229755829556339	0.249928310000762	0.23741922653214	0.261570616970915	0.207033670047311	0.120642771935717	0.214116652716041	0.280479291832232	0.154531800336905	0.185912940480083	0.254364890665499	0.21886856169435	0.171602582676167	0.220489152211075	1	0.385106297657273	0.305059266020987	0.346396415300063	0.233406108102051	0.3818429708304	0.22412269068334	0.142727460100865	0.137803633071105	0.0934783531671951	0.169867379234571	0.277610608945714	0.265372901486315	0.227460243170217	0.288336270377698	0.414369325592655	0.103937259460001	0.0891538036200729	0.178246394973361	0.257599581365168	0.136116469300972	0.304314653053722	0.239959642666413	0.0607198878405046	0.13717871150933	0.179739016288133	0.487981635570151	0.184707796463387	0.179774570167448	0.335926174980157	0.132302468874395	0.37400519664643	0.0398192388355422
DOID:2154	0.358105644064215	0.0830483112537396	0.2350523281448	0.199893704471568	0.241937253404789	0.293395294846956	0.212823322927105	0.0840379748374732	0.21217276226962	0.266248198248419	0.0955448321703349	0.163467703399934	0.244342288273446	0.163736138916688	0.189426325016806	0.192038003568726	0.385106297657273	1	0.257322188451859	0.278762981788999	0.198713876094812	0.250264111713734	0.232256461717341	0.110033760420586	0.0686660598968711	0.0303380598230697	0.178527447764912	0.248535414468419	0.197864858354283	0.238647114283224	0.29340562286787	0.169634218486224	0.0598096786893654	0.078745049056401	0.203864498030377	0.193405597375214	0.0753387975237474	0.330767620009632	0.220968111665894	0.0359983319064079	0.144728974842835	0.142270486088788	0.328127445213676	0.0633004824878801	0.186364666986565	0.268217936628509	0.130781974189596	0.356403491256931	0.0552459090732843
DOID:1781	0.367090372031046	0.127642629139321	0.357007485572469	0.32053704945639	0.35132227349249	0.271498062663418	0.306091630832463	0.135731860568041	0.316295079994481	0.396872505536124	0.201982382220789	0.307450570341003	0.335626286254686	0.291569689595418	0.241694214644272	0.320042509205509	0.305059266020987	0.257322188451859	1	0.347847792628636	0.343489376282607	0.377066647861155	0.35549390502296	0.344522263039276	0.0990146567639064	0.0797829979600007	0.261221623589527	0.318355528852987	0.361938406141709	0.309849722118807	0.258804746819161	0.320345367666479	0.111264271789686	0.126811636513752	0.162698166235741	0.179814740616665	0.0987545785160541	0.307431704334759	0.321596691728096	0.0581375490647437	0.15219879781887	0.281471806040553	0.26850103133705	0.0815238842007827	0.0967232144725249	0.391895918315238	0.187072030487185	0.248044054415778	0.0691232228712144
DOID:5409	0.282544453385992	0.125911466980603	0.334172939164448	0.28036527340272	0.3191577140485	0.297356950039607	0.271710368030998	0.134227357229049	0.292253703720717	0.336287339819844	0.250689776653717	0.261822917973776	0.310218052042794	0.312440567960016	0.216429064001115	0.298905218016624	0.346396415300063	0.278762981788999	0.347847792628636	1	0.334075927003888	0.363311466762928	0.301869232010585	0.208371735705515	0.109163742381807	0.112792260242421	0.277476680288006	0.335975080824721	0.301070516046878	0.30710434165828	0.302110685074919	0.272849831011096	0.203597157831882	0.0756906381547493	0.169442824729978	0.249603795582028	0.114562732991113	0.340753474731173	0.246660314256804	0.060433630126877	0.169510297874053	0.245750008466048	0.264635352554492	0.0820456459180624	0.079692612195854	0.34904590502513	0.160218758290982	0.233179297186735	0.0781764669376462
DOID:11054	0.304029030329726	0.118423811166188	0.365384456935984	0.30618686428349	0.358781376211743	0.235499498819503	0.352411487964297	0.141529747546165	0.361436714779525	0.36335208888703	0.189086503867114	0.355286927313369	0.326426232252111	0.242982974915873	0.193277944057956	0.29657944656071	0.233406108102051	0.198713876094812	0.343489376282607	0.334075927003888	1	0.327698142059305	0.318439223448105	0.115726525477522	0.101622445061296	0.125610664580355	0.284977831188216	0.358968418326035	0.2981749962886	0.343255319788082	0.216079346096896	0.283437551711688	0.101999885361408	0.0945617413032674	0.160627638302732	0.173028183724792	0.130177782250662	0.265511305625354	0.31596721417938	0.0394944578034599	0.119566019592935	0.218030386237986	0.183154479277905	0.0910533741928005	0.103496039164287	0.286947031060355	0.159540947128504	0.174712176051956	0.059733854773276
DOID:3121	0.30658380289934	0.138697567710296	0.343005494303203	0.325374448264595	0.346159686873953	0.278229910278075	0.283352246888967	0.111006272703948	0.301507778994552	0.359152941370103	0.36632613642682	0.281706321240183	0.366711309558233	0.407476179543544	0.163790799016765	0.371940811520175	0.3818429708304	0.250264111713734	0.377066647861155	0.363311466762928	0.327698142059305	1	0.342593289742577	0.224408278988573	0.0922691575692276	0.0762188079222144	0.239437270003278	0.337887930663858	0.44313853376524	0.296859425560891	0.303572746661922	0.321048778772943	0.126953507693365	0.0972482354193163	0.208292642887404	0.215196487049203	0.139866781952105	0.405974141262546	0.308225977987647	0.050762058590105	0.194667050522784	0.365305966306697	0.30814152994702	0.103250242129672	0.103068649392031	0.486037888248962	0.21215596303767	0.268859172148295	0.0591762888773616
DOID:1790	0.264428775848545	0.115346618432228	0.357214649072746	0.300803967658695	0.353083115294868	0.259875051126989	0.259236683114673	0.114765350608647	0.277115020857578	0.336810933943813	0.164151704609739	0.281589512462326	0.320119113491086	0.247834117532888	0.206232842762301	0.286547839918819	0.22412269068334	0.232256461717341	0.35549390502296	0.301869232010585	0.318439223448105	0.342593289742577	1	0.151021853328186	0.174447451185315	0.0747844878469549	0.295173898582426	0.274476042118749	0.272117345283624	0.274884838246242	0.237309717038393	0.228656970084744	0.157909559972071	0.0844822079299048	0.183875009784321	0.14131647487484	0.0822093511423939	0.299073477160136	0.267274530447927	0.0791064438455199	0.123612847445212	0.242081381732225	0.230037264288349	0.0346231873863869	0.0597124487904554	0.275792234783676	0.165983808593124	0.167371773340007	0.0525528399322977
DOID:3973	0.198504851975023	0.114588054092744	0.145745239800776	0.152947702896818	0.143905647671325	0.104674758909689	0.114355285092269	0.0828803102123722	0.118474918121849	0.163382944791969	0.15452057714987	0.118360108821794	0.19388040643515	0.359585960986985	0.122156730289135	0.204260081686086	0.142727460100865	0.110033760420586	0.344522263039276	0.208371735705515	0.115726525477522	0.224408278988573	0.151021853328186	1	0.0660385966878554	0.0190788155430366	0.0969992285113271	0.145315595127686	0.254420416870501	0.183194286579348	0.106620411095378	0.161977562327269	0.0676584767202826	0.0658141111960667	0.13039669547424	0.102892757299664	0.0201689091416289	0.20990926141912	0.124203639191816	0.0543642202528587	0.340685240169166	0.17474718853847	0.110920035541119	-0.00661128028124885	0.0385527589079661	0.213289415130065	0.244629796438535	0.0849544743728066	-0.00261092493796092
DOID:5158	0.114120201956768	0.0682098960149705	0.122486465110829	0.119050157627588	0.116987212652566	0.0752074063883364	0.0773772893132574	0.0418166503918485	0.0698513464675188	0.106548004719442	0.110036233501336	0.102954832742697	0.141341404192606	0.114236632443518	0.112844749223826	0.0997552166638189	0.137803633071105	0.0686660598968711	0.0990146567639064	0.109163742381807	0.101622445061296	0.0922691575692276	0.174447451185315	0.0660385966878554	1	0.0646725350443618	0.0571937396539872	0.10332715178293	0.0766758236062669	0.0851892857204947	0.0639419951382149	0.150156450566161	0.0718443467576958	0.00965737059285382	0.169004422673437	0.077056346145026	0.031638031393858	0.0560162073256934	0.0480548086804252	0.0246717163892748	0.0285157493431376	0.0827775266238086	0.0328254682175936	0.113875612025355	0.0755301501743552	0.0927834795646893	0.0605489849933553	0.0446092980214555	-0.00193835173889467
DOID:2596	0.124224791725487	0.0948353921450684	0.0981254021069567	0.122834303957649	0.108116053091918	0.0823311448948303	0.111817520993389	0.102208014003949	0.114481539989302	0.0892968506205912	0.114100605883397	0.133877551017823	0.141122384909771	0.0798707045566238	0.0936727692172635	0.110257332351066	0.0934783531671951	0.0303380598230697	0.0797829979600007	0.112792260242421	0.125610664580355	0.0762188079222144	0.0747844878469549	0.0190788155430366	0.0646725350443618	1	0.0573663291516904	0.166331340785676	0.113247817234235	0.134996198745261	0.0240228256066243	0.128686437092022	0.0987943295556463	0.0561435780359189	0.0309122052441553	0.132268536986049	0.128530746204632	0.0206528144686153	0.085884286912344	0.0555067274987866	-0.00890856501964664	0.000116048444483338	0.0378056659087436	0.0860432782740477	-0.00673515060133113	0.0272890040234702	0.0545306930776586	0.0175677711598132	-0.00178130738737843
DOID:3683	0.255529387009756	0.0674997238358261	0.343449139194483	0.280354352775392	0.312261709004489	0.203500571199859	0.291028876646892	0.0662604087198525	0.318377648785373	0.319453086453091	0.108844338684966	0.345375604470278	0.293681621474677	0.147434557490067	0.145238647649066	0.258399292424529	0.169867379234571	0.178527447764912	0.261221623589527	0.277476680288006	0.284977831188216	0.239437270003278	0.295173898582426	0.0969992285113271	0.0571937396539872	0.0573663291516904	1	0.25830093501008	0.232219461666579	0.269598217703094	0.2271179267092	0.268004559245316	0.0975829368038754	0.0773753797397342	0.119728578364855	0.108969618474268	0.0586402370154743	0.247298764783483	0.307998684348548	0.0498517287577848	0.0955713293849433	0.169304410593966	0.159384113897942	0.0323028541573851	0.0719778045771212	0.233531741104919	0.128911213830439	0.144622618853698	0.0515247665147243
DOID:5041	0.316677613102872	0.155077082127659	0.374141979027485	0.336050431606556	0.346450481484024	0.28241678713002	0.359003612049497	0.139582324328884	0.361282350043576	0.329163967322107	0.198803061781547	0.35724691148546	0.335166036171661	0.282712290592394	0.251097714760291	0.327578930745889	0.277610608945714	0.248535414468419	0.318355528852987	0.335975080824721	0.358968418326035	0.337887930663858	0.274476042118749	0.145315595127686	0.10332715178293	0.166331340785676	0.25830093501008	1	0.323166084814751	0.329293811160018	0.2699461421998	0.265908160195141	0.108250279152548	0.0954836363411252	0.153949075252539	0.190946700997157	0.165156489980124	0.274548069251535	0.316810608010026	0.0452936953536665	0.171827698948983	0.186687723351242	0.245003600518534	0.0772183811818191	0.108950844088928	0.266810114927544	0.151468064664395	0.207987981826815	0.0782622941837184
DOID:363	0.337170111285674	0.238837826131404	0.295823073733888	0.262009744169209	0.293793145562165	0.278720565173717	0.262820412986918	0.109665192518255	0.270994762491925	0.352654391909235	0.200620068096581	0.278639532522779	0.336438594809615	0.332652156567542	0.225482307495923	0.334267161143804	0.265372901486315	0.197864858354283	0.361938406141709	0.301070516046878	0.2981749962886	0.44313853376524	0.272117345283624	0.254420416870501	0.0766758236062669	0.113247817234235	0.232219461666579	0.323166084814751	1	0.670828730984771	0.209084553242415	0.358777521900334	0.118781556459856	0.0643987102962634	0.179963351944589	0.227379688667158	0.485567969718534	0.295054242569985	0.311160330739199	0.0518471872256153	0.220705768935002	0.310510327778058	0.210814721777039	0.0783845441537103	0.0786345209395334	0.388339605455987	0.233088641554804	0.184089476550441	0.104001001795941
DOID:1380	0.286755747206446	0.227578594628062	0.303587138057896	0.264546336820858	0.295804564514098	0.270678056334984	0.289872227875391	0.135322566542251	0.308778576365289	0.330316550804197	0.18308027497899	0.290427679838124	0.372690487822662	0.235508649577196	0.18832517912674	0.272954124680039	0.227460243170217	0.238647114283224	0.309849722118807	0.30710434165828	0.343255319788082	0.296859425560891	0.274884838246242	0.183194286579348	0.0851892857204947	0.134996198745261	0.269598217703094	0.329293811160018	0.670828730984771	1	0.210501628688985	0.33703808755956	0.112803025968841	0.124056042432823	0.208565366986999	0.205685344587799	0.476817195009454	0.239362187040169	0.259235293260228	0.0529275930988429	0.178522458923261	0.209534367902116	0.188702462159664	0.101819141569565	0.0560389111685118	0.256230068837706	0.192488078051293	0.201126598818578	0.0955856460855483
DOID:3953	0.24018529579503	0.0559551020615873	0.260889800946638	0.202568061530934	0.218584681729965	0.302800277707056	0.20109466697155	0.0562399921107438	0.205136099081056	0.232799079324862	0.302900520246733	0.190672294752336	0.22868232670016	0.143751199169652	0.167257209657641	0.213521592207041	0.288336270377698	0.29340562286787	0.258804746819161	0.302110685074919	0.216079346096896	0.303572746661922	0.237309717038393	0.106620411095378	0.0639419951382149	0.0240228256066243	0.2271179267092	0.2699461421998	0.209084553242415	0.210501628688985	1	0.161753429443568	0.151062749404783	0.085059404722778	0.199733095783882	0.195649760535835	0.0574549938141981	0.720168981104559	0.214931011238489	0.0438373191734448	0.088561765252002	0.176722989548583	0.280231714846518	0.0638761443075334	0.10241089021251	0.285907483068007	0.11893958409043	0.237983341786821	0.0222067233879866
DOID:1319	0.289613171295677	0.0817750221442051	0.263598880906381	0.242646867330445	0.268149211612231	0.211352418448763	0.294661891867312	0.111725708230026	0.320564291523981	0.332994033453297	0.171095907594939	0.220511746590334	0.35651345635527	0.247087069683085	0.193301613663389	0.296263961835835	0.414369325592655	0.169634218486224	0.320345367666479	0.272849831011096	0.283437551711688	0.321048778772943	0.228656970084744	0.161977562327269	0.150156450566161	0.128686437092022	0.268004559245316	0.265908160195141	0.358777521900334	0.33703808755956	0.161753429443568	1	0.068099181180598	0.0931487978510272	0.125252323721723	0.217029085797954	0.120980395352576	0.22742890584373	0.352774615987691	0.0321104512773243	0.147203435831463	0.294597286342565	0.14700973010286	0.270177039492612	0.0441684858368897	0.321016493518486	0.179341659456504	0.182992478284008	0.0184577211269061
DOID:6039	0.14357420358458	0.0499539569097051	0.127489921462405	0.125068194867976	0.0664905254545098	0.154739233865442	0.112218906766345	0.0606145171034081	0.146779873226051	0.0921594244558534	0.177324339301049	0.122742970685783	0.0798799877248906	0.0444673019608166	0.111433793777767	0.124660004973061	0.103937259460001	0.0598096786893654	0.111264271789686	0.203597157831882	0.101999885361408	0.126953507693365	0.157909559972071	0.0676584767202826	0.0718443467576958	0.0987943295556463	0.0975829368038754	0.108250279152548	0.118781556459856	0.112803025968841	0.151062749404783	0.068099181180598	1	0.0378945020554241	0.069298381180535	0.180989793542011	0.10369010372577	0.0772455842901262	0.066323979180013	0.0346986836581299	0.0666589370827063	0.0743494190491633	0.0669723460434373	0.0632642369678522	0.0601588810461169	0.123504404240954	0.0316458159241245	0.0437937482711111	-0.00299677625953637
DOID:437	0.128757553241369	0.0901396870101237	0.12118771888166	0.144691255940857	0.121277675889242	0.103949146903854	0.102522895248585	0.0955544947179754	0.0985500231950818	0.140721850187696	0.0697909371291346	0.0855076839208952	0.161716738632674	0.0619434101444392	0.0973704046293395	0.0979769774201234	0.0891538036200729	0.078745049056401	0.126811636513752	0.0756906381547493	0.0945617413032674	0.0972482354193163	0.0844822079299048	0.0658141111960667	0.00965737059285382	0.0561435780359189	0.0773753797397342	0.0954836363411252	0.0643987102962634	0.124056042432823	0.085059404722778	0.0931487978510272	0.0378945020554241	1	0.150098123100371	0.0665307422775953	0.0360383271107352	0.071753882641021	0.10066542518518	0.195253902328349	0.049885098228743	0.072627258541187	0.189343029540057	0.0331272787126809	0.0645387190213954	0.0711839219835845	0.0796731880692639	0.0698644706549344	-0.00350505451710403
DOID:3457	0.150911271314861	0.0851075038097956	0.165399757993306	0.129214476622274	0.156590594042303	0.200037408666817	0.138904546592958	0.0755710579291805	0.154837135582393	0.195858123349596	0.130319969038929	0.135332888212368	0.166623277971734	0.192832729426704	0.122438936695147	0.150586397717385	0.178246394973361	0.203864498030377	0.162698166235741	0.169442824729978	0.160627638302732	0.208292642887404	0.183875009784321	0.13039669547424	0.169004422673437	0.0309122052441553	0.119728578364855	0.153949075252539	0.179963351944589	0.208565366986999	0.199733095783882	0.125252323721723	0.069298381180535	0.150098123100371	1	0.0976201188804787	0.0615080587938913	0.178947104150152	0.114326269676407	0.100258064270155	0.0729936264631636	0.206668120768878	0.17197310736093	0.0347305458557411	0.14878520643577	0.143360119090867	0.105289458055386	0.147452164702231	0.0576821269602355
DOID:8923	0.247415926665055	0.096080405486387	0.182016899554357	0.171520549348348	0.166529265018984	0.212831772926839	0.163007188059231	0.0574804329140726	0.171817744239921	0.181361690759082	0.22742418725433	0.175445540808956	0.217581752008388	0.183469007717814	0.141030999209083	0.270899112412118	0.257599581365168	0.193405597375214	0.179814740616665	0.249603795582028	0.173028183724792	0.215196487049203	0.14131647487484	0.102892757299664	0.077056346145026	0.132268536986049	0.108969618474268	0.190946700997157	0.227379688667158	0.205685344587799	0.195649760535835	0.217029085797954	0.180989793542011	0.0665307422775953	0.0976201188804787	1	0.14930687394692	0.14575417909397	0.143876737760826	0.0283492480100408	0.154405154863544	0.151265450664812	0.20461268613261	0.125110358428776	0.0947807648301978	0.204354717667464	0.109527574670092	0.158894236886544	0.0374379219863165
DOID:2871	0.103095711762929	0.201331629110278	0.117567864333577	0.10223145551537	0.108707215580694	0.120637643198316	0.11561824727095	0.0757956007871893	0.114273035864343	0.127597689931854	0.11488494037595	0.140705489891587	0.140330538933627	0.0836636547769509	0.115209706455427	0.113438355568322	0.136116469300972	0.0753387975237474	0.0987545785160541	0.114562732991113	0.130177782250662	0.139866781952105	0.0822093511423939	0.0201689091416289	0.031638031393858	0.128530746204632	0.0586402370154743	0.165156489980124	0.485567969718534	0.476817195009454	0.0574549938141981	0.120980395352576	0.10369010372577	0.0360383271107352	0.0615080587938913	0.14930687394692	1	0.0364797660389016	0.070140540999272	0.0248548290494049	0.0732773283808072	0.0582373689239153	0.0728122752356257	0.0566775769686133	0.0770455449014525	0.0943811516945477	0.0601050811983266	0.0329151619264059	0.0830634546922237
DOID:3948	0.28403000034876	0.0720849241713923	0.310779812939943	0.218290370805593	0.299840419920995	0.270730651505853	0.24045329310645	0.0493046622465567	0.244147748393863	0.297903502893892	0.132405098387136	0.205982017714801	0.305827557395481	0.303595045061673	0.141575697909396	0.307188791569996	0.304314653053722	0.330767620009632	0.307431704334759	0.340753474731173	0.265511305625354	0.405974141262546	0.299073477160136	0.20990926141912	0.0560162073256934	0.0206528144686153	0.247298764783483	0.274548069251535	0.295054242569985	0.239362187040169	0.720168981104559	0.22742890584373	0.0772455842901262	0.071753882641021	0.178947104150152	0.14575417909397	0.0364797660389016	1	0.27392191609586	0.0362389381339599	0.180452066030698	0.273608205930031	0.2959148198171	0.0725463867714368	0.106719936019193	0.371536316694008	0.188032653961728	0.261339847394749	0.0230993557408893
DOID:3165	0.267521108221116	0.0658320859156193	0.313306696816659	0.283868613430307	0.314266896857156	0.168754290459065	0.263066478869851	0.0696314750502732	0.292887490163643	0.334481054261221	0.109225774825981	0.255627458672877	0.300657961014696	0.18050400332236	0.204049824920408	0.267537699927458	0.239959642666413	0.220968111665894	0.321596691728096	0.246660314256804	0.31596721417938	0.308225977987647	0.267274530447927	0.124203639191816	0.0480548086804252	0.085884286912344	0.307998684348548	0.316810608010026	0.311160330739199	0.259235293260228	0.214931011238489	0.352774615987691	0.066323979180013	0.10066542518518	0.114326269676407	0.143876737760826	0.070140540999272	0.27392191609586	1	0.0437523469453643	0.143327698476914	0.252725926267285	0.223728017257029	0.0101752367802451	0.0839370188652624	0.284509675380417	0.166312093358318	0.186292577468203	0.0147978220668931
DOID:3277	0.0452835975712746	0.131532935278929	0.062558940956033	0.0629179150980622	0.0717703218774874	0.0397088816303988	0.0299300167209631	0.0553140339097642	0.0407105672200152	0.0417818780265323	0.0827419079151148	0.0473997957891602	0.100878280010594	0.0752246940689915	0.0558613655635103	0.053744920872532	0.0607198878405046	0.0359983319064079	0.0581375490647437	0.060433630126877	0.0394944578034599	0.050762058590105	0.0791064438455199	0.0543642202528587	0.0246717163892748	0.0555067274987866	0.0498517287577848	0.0452936953536665	0.0518471872256153	0.0529275930988429	0.0438373191734448	0.0321104512773243	0.0346986836581299	0.195253902328349	0.100258064270155	0.0283492480100408	0.0248548290494049	0.0362389381339599	0.0437523469453643	1	0.0694215450704724	0.014718659316386	0.481638114926894	-0.00299552160307434	0.0287531046748325	0.0290920752771427	0.0624014644433908	0.0227341239755635	-0.00147156679105175
DOID:2998	0.175523727052485	0.0555165614623792	0.144384407084281	0.124634838282869	0.136477890716733	0.113289306656068	0.0971606113934598	0.0366682547346244	0.104283973495861	0.137944363997658	0.0980955583372696	0.116093867797987	0.182613340289315	0.316354688956201	0.0828205084761105	0.205971570276824	0.13717871150933	0.144728974842835	0.15219879781887	0.169510297874053	0.119566019592935	0.194667050522784	0.123612847445212	0.340685240169166	0.0285157493431376	-0.00890856501964664	0.0955713293849433	0.171827698948983	0.220705768935002	0.178522458923261	0.088561765252002	0.147203435831463	0.0666589370827063	0.049885098228743	0.0729936264631636	0.154405154863544	0.0732773283808072	0.180452066030698	0.143327698476914	0.0694215450704724	1	0.178982155109881	0.153596052828841	0.0244091990121734	0.0669913387884791	0.187842133109418	0.6419532056781	0.137935032527575	-0.00264638599554339
DOID:3587	0.234420679942142	0.0617565138815336	0.219502290526738	0.224619012711395	0.249725929069483	0.162077189637361	0.182580032940458	0.149888688734383	0.227730653243869	0.32699671968272	0.140042151515276	0.172361231123298	0.276045732038117	0.301393487456984	0.0926435347981853	0.251329631634752	0.179739016288133	0.142270486088788	0.281471806040553	0.245750008466048	0.218030386237986	0.365305966306697	0.242081381732225	0.17474718853847	0.0827775266238086	0.000116048444483338	0.169304410593966	0.186687723351242	0.310510327778058	0.209534367902116	0.176722989548583	0.294597286342565	0.0743494190491633	0.072627258541187	0.206668120768878	0.151265450664812	0.0582373689239153	0.273608205930031	0.252725926267285	0.014718659316386	0.178982155109881	1	0.148629049061805	0.075890654921243	0.0378439803544441	0.370127834669848	0.228281780472019	0.1833814515754	0.103292197514358
DOID:3275	0.188239704736582	0.060854118634415	0.20102760453584	0.194985591842133	0.202094179599358	0.196636205888578	0.156823839857257	0.0500730370282036	0.161815275631998	0.212155038587321	0.0946651673119705	0.147103712868512	0.212407473406552	0.145649888546858	0.131010867279563	0.152261326401034	0.487981635570151	0.328127445213676	0.26850103133705	0.264635352554492	0.183154479277905	0.30814152994702	0.230037264288349	0.110920035541119	0.0328254682175936	0.0378056659087436	0.159384113897942	0.245003600518534	0.210814721777039	0.188702462159664	0.280231714846518	0.14700973010286	0.0669723460434373	0.189343029540057	0.17197310736093	0.20461268613261	0.0728122752356257	0.2959148198171	0.223728017257029	0.481638114926894	0.153596052828841	0.148629049061805	1	0.0526035238748808	0.205032834975521	0.277833471605453	0.143399671493108	0.364953401771995	0.0380559401584414
DOID:1659	0.0698707393273247	0.0361746506544983	0.0701125520010369	0.0633374602465902	0.0508124908821194	0.0592004528440114	0.0755187221898667	0.0269798623705199	0.0776588077872924	0.0613451581571309	0.055955255414874	0.0568133748625828	0.105206703851362	0.0924751741900202	0.0266933873736739	0.0729134696006921	0.184707796463387	0.0633004824878801	0.0815238842007827	0.0820456459180624	0.0910533741928005	0.103250242129672	0.0346231873863869	-0.00661128028124885	0.113875612025355	0.0860432782740477	0.0323028541573851	0.0772183811818191	0.0783845441537103	0.101819141569565	0.0638761443075334	0.270177039492612	0.0632642369678522	0.0331272787126809	0.0347305458557411	0.125110358428776	0.0566775769686133	0.0725463867714368	0.0101752367802451	-0.00299552160307434	0.0244091990121734	0.075890654921243	0.0526035238748808	1	0.0797905175667983	0.174613342179669	0.0239372337456906	0.0518131601456706	-0.00120624154125967
DOID:1614	0.0763320925493702	0.0282006915815664	0.105630960621083	0.0691649615532695	0.0984736148638755	0.0682158423573892	0.0846338868630543	0.01191597182903	0.0589184275235453	0.132230535114532	0.0321780186149606	0.0722056972697736	0.0711998557815302	0.0280784857824849	0.0812157380527323	0.109911238947162	0.179774570167448	0.186364666986565	0.0967232144725249	0.079692612195854	0.103496039164287	0.103068649392031	0.0597124487904554	0.0385527589079661	0.0755301501743552	-0.00673515060133113	0.0719778045771212	0.108950844088928	0.0786345209395334	0.0560389111685118	0.10241089021251	0.0441684858368897	0.0601588810461169	0.0645387190213954	0.14878520643577	0.0947807648301978	0.0770455449014525	0.106719936019193	0.0839370188652624	0.0287531046748325	0.0669913387884791	0.0378439803544441	0.205032834975521	0.0797905175667983	1	0.103062309014429	0.0532330856362441	0.163765153831341	-0.0020072436171385
DOID:11615	0.276984768975317	0.0692352250992945	0.310643726337721	0.294814370659198	0.29116008138127	0.236471336861837	0.238715465620324	0.135126142996752	0.247753293049071	0.322802947496835	0.185544183048954	0.218136845389634	0.285106625554451	0.303508924546167	0.129487673849217	0.277114217667797	0.335926174980157	0.268217936628509	0.391895918315238	0.34904590502513	0.286947031060355	0.486037888248962	0.275792234783676	0.213289415130065	0.0927834795646893	0.0272890040234702	0.233531741104919	0.266810114927544	0.388339605455987	0.256230068837706	0.285907483068007	0.321016493518486	0.123504404240954	0.0711839219835845	0.143360119090867	0.204354717667464	0.0943811516945477	0.371536316694008	0.284509675380417	0.0290920752771427	0.187842133109418	0.370127834669848	0.277833471605453	0.174613342179669	0.103062309014429	1	0.215460703990627	0.262947183396032	0.127102432731641
DOID:5557	0.203165631712085	0.0547041854687843	0.172462650618605	0.180840578852156	0.172080033675099	0.127148892314927	0.11914947267996	0.128824946622702	0.138867049160886	0.190976525868184	0.122088678564226	0.130435488142706	0.203348719196642	0.284433522246754	0.140301386709327	0.210687660503363	0.132302468874395	0.130781974189596	0.187072030487185	0.160218758290982	0.159540947128504	0.21215596303767	0.165983808593124	0.244629796438535	0.0605489849933553	0.0545306930776586	0.128911213830439	0.151468064664395	0.233088641554804	0.192488078051293	0.11893958409043	0.179341659456504	0.0316458159241245	0.0796731880692639	0.105289458055386	0.109527574670092	0.0601050811983266	0.188032653961728	0.166312093358318	0.0624014644433908	0.6419532056781	0.228281780472019	0.143399671493108	0.0239372337456906	0.0532330856362441	0.215460703990627	1	0.128432217127934	0.0347524318132995
DOID:731	0.233272642288356	0.0270378150160073	0.174925689614087	0.229973650510598	0.158604139815058	0.18353454480276	0.151317636225404	0.0333132320820028	0.163524024882985	0.19958503419504	0.0638477766076381	0.127638111369296	0.18982311259387	0.138573852888421	0.105302817598867	0.167233152299825	0.37400519664643	0.356403491256931	0.248044054415778	0.233179297186735	0.174712176051956	0.268859172148295	0.167371773340007	0.0849544743728066	0.0446092980214555	0.0175677711598132	0.144622618853698	0.207987981826815	0.184089476550441	0.201126598818578	0.237983341786821	0.182992478284008	0.0437937482711111	0.0698644706549344	0.147452164702231	0.158894236886544	0.0329151619264059	0.261339847394749	0.186292577468203	0.0227341239755635	0.137935032527575	0.1833814515754	0.364953401771995	0.0518131601456706	0.163765153831341	0.262947183396032	0.128432217127934	1	0.031304758946632
DOID:4926	0.0420510641418585	0.032413153226177	0.024543772928446	0.03920563302714	0.0597842512826422	0.081621408801504	0.0687506110004054	0.0291772648033031	0.0698963307471206	0.0559008089387528	0.0715396417128032	0.0531480155762203	0.0675176911646296	0.127146833201566	0.077059774316872	0.020199973549227	0.0398192388355422	0.0552459090732843	0.0691232228712144	0.0781764669376462	0.059733854773276	0.0591762888773616	0.0525528399322977	-0.00261092493796092	-0.00193835173889467	-0.00178130738737843	0.0515247665147243	0.0782622941837184	0.104001001795941	0.0955856460855483	0.0222067233879866	0.0184577211269061	-0.00299677625953637	-0.00350505451710403	0.0576821269602355	0.0374379219863165	0.0830634546922237	0.0230993557408893	0.0147978220668931	-0.00147156679105175	-0.00264638599554339	0.103292197514358	0.0380559401584414	-0.00120624154125967	-0.0020072436171385	0.127102432731641	0.0347524318132995	0.031304758946632	1
DOID:6263	0.0320138834082421	0.0244560498626153	0.0440620330236572	0.0278285923059792	0.0389915207720755	0.0568777731828368	0.0435040587377441	0.034686217576084	0.0443861739450817	0.0463310317328326	0.0395696210061054	0.0247683680798112	0.018493597592739	0.0911170942080433	0.0144009293938202	0.0398029722603802	0.0664028898716889	0.0267591295961137	0.016596277952692	0.0875478359086696	0.0392492447278583	0.0245065014928834	0.0135056559696862	-0.00246579921097563	-0.00179712160425855	0.0473158961743035	0.00926145920693953	0.0884353290950688	0.0266084416012907	0.0177869931726209	0.0223144475124602	0.0186085065363843	-0.00289706936271548	-0.00335613242804235	0.0450577087988852	0.0375348111696526	-0.0017272113513596	0.0231903513127748	0.0149309282463969	-0.00133846061154772	-0.0025721209874507	0.0242125586859509	0.0381758571609496	-0.00113982853885413	-0.0019451253839273	0.0250084924788942	-0.00341083762833652	0.0313572492406139	-0.000517114728430971
DOID:8649	0.237925727747738	0.0304541517845938	0.213174762703848	0.191360833387824	0.196118702122769	0.158545301431523	0.187096072437576	0.124710679701446	0.18961237994914	0.242553848900446	0.168238044869878	0.160288259633597	0.213121468399124	0.272884276142689	0.165284504473578	0.277485511454566	0.141817654864598	0.132639859028771	0.288678375896743	0.224469543861574	0.227520938039523	0.34640076926467	0.183398168795998	0.220178951892309	0.026645712514723	0.0659177268243892	0.154764243120685	0.18995548558112	0.36616979560947	0.194864746686447	0.167646501038291	0.317680428221344	0.0552502495454487	0.0902990552175072	0.110156757886892	0.114650638811112	0.0253689477943092	0.230058323542483	0.291538887783193	0.0221979524941422	0.174216108732674	0.304740640403435	0.106824257087378	-0.00152212152956856	0.00873284392616647	0.328362845809004	0.226478516042564	0.130836245866508	0.0306379101047904
DOID:1785	0.23737979652674	0.0745975810334663	0.185951753100679	0.148342592277425	0.150387236933245	0.213446881038876	0.103073956942015	0.0703851780512917	0.128804417108439	0.178622935287578	0.131334231752187	0.14183396854147	0.192205432468306	0.193276064951548	0.0822018544578296	0.194759035365484	0.19940901866227	0.192920341511463	0.212243165185507	0.234881685581476	0.150952527548515	0.217768386947529	0.145070057073453	0.165687051026181	0.0841122775140237	0.0379317293601762	0.119666130586186	0.156364372329354	0.283371431974168	0.195562982156248	0.1958775752856	0.178518609207795	0.0853044129514406	0.0956822731054523	0.150112655668729	0.261505427061172	0.0664600836304928	0.213332222535083	0.164988080182505	0.0305725075307515	0.132037536513148	0.200460423474647	0.174417634274686	0.0290201390365042	0.0888446062705598	0.176815102464797	0.154035404358112	0.196978207553038	0.0394695868299754
DOID:9261	0.25462725061869	0.12591461286751	0.246927888064987	0.236955061204637	0.21659031756417	0.202931833808513	0.206430833965009	0.0719365743979224	0.207324857199654	0.236545611610913	0.154193382081715	0.228377812613516	0.311809047589166	0.485476998095909	0.197749697046458	0.316484818946064	0.168983292820821	0.143288646118303	0.252694796960427	0.322794098328668	0.265357041904838	0.314199002160247	0.201837555614582	0.310248811773403	0.10944958729007	0.237181521621788	0.163213530701783	0.314860431265444	0.30037934792552	0.24907122310922	0.161176562700443	0.235133871315625	0.17424611299367	0.0923706568279959	0.130607314330077	0.215167254325952	0.109389150225546	0.296157946255841	0.186314951028612	0.0412610246619645	0.262312952074505	0.240170773119344	0.129576054475119	0.072966343676946	0.0115553138663469	0.252027599497285	0.261930225335666	0.143065417651296	0.0358975399255735
DOID:1984	0.240765522331135	0.0555302349736888	0.250982121686322	0.193429684525239	0.242925145036929	0.266638156345095	0.204205090293468	0.0678648824889916	0.222622829787769	0.280586807977079	0.120723257365081	0.170384581213922	0.247467452729744	0.340521176036365	0.112732336901831	0.280520156009884	0.194852244984823	0.181287482870393	0.274538993752436	0.271754230803285	0.231151796200099	0.4006565806405	0.290183354117297	0.249814373418151	0.102294038852126	0.0034416002259962	0.187360545892006	0.205799528164781	0.376710499909896	0.17263871917394	0.185665658811363	0.246975061100473	0.0501046137356176	0.0422977252795779	0.119689087590617	0.112462769722947	0.0278077886488335	0.31890255090741	0.213384924728371	0.0181614213177209	0.188124801329801	0.305766213442861	0.157645998497426	0.0145641926481495	0.0543828116751437	0.313786184588155	0.217925041196904	0.178280131706094	0.026762578790685
DOID:5394	0.0635945834914486	0.056358657749958	0.0694395204925094	0.0351100972523743	0.0744327059908723	0.0706077727082911	0.0400709921827181	0.0868445777004229	0.0385255943694942	0.105317232952615	0.0324746343902376	0.0704394682790456	0.0650818696720953	0.0617574491547202	0.130575280264084	0.0810643603072259	0.116976097735149	0.085376001691507	0.0871724516856306	0.0865244512185718	0.0570189316719351	0.0938759642621547	0.055297930815126	0.0881726904231607	0.0658928507305849	0.022915156958932	0.0464529203143848	0.0447176055611679	0.083234253536907	0.0793065142250809	0.0513171713390376	0.064137415241182	0.065919909024948	0.0602870887120932	0.141059911238384	0.0735258591398817	0.0716142742045409	0.065129243522843	0.0616665772628386	0.0402022082865228	0.0723533106581795	0.0628061533701271	0.0667968583325848	-0.00438743607686533	0.0823941929136203	0.059447139859983	0.0742082818690979	0.0858404650164084	-0.00162187555678308
DOID:0060123	0.117705099021636	0.0354217854785169	0.100983145222837	0.10749445519962	0.116443764337747	0.137040580458277	0.109495980816964	0.0449961748702075	0.114505424249049	0.148208278369973	0.0501127085870647	0.0917254777915715	0.138920174807332	0.0601839045810585	0.118882726899712	0.164833884405	0.112029558372009	0.0708644949754051	0.169185020443542	0.0880960895064399	0.11550196458009	0.131368740651067	0.126056214821721	0.0363190418805147	0.0413629809593424	-0.00794742699892846	0.101123780087244	0.119917230054626	0.0940483633546119	0.106555762373214	0.088563331086652	0.122261821785715	0.0340740248950286	0.166729423674303	0.0662997142055436	0.0527076523170926	-0.00449005621161512	0.0695819827484312	0.129251233342303	0.0180459569336249	0.0397667415953254	0.101565865581201	0.137191405476404	-0.00735808105302355	0.0138366599985368	0.114905588842258	0.0729306785104175	0.108576051215703	0.0498084576835926
DOID:1540	0.0119133002355221	-0.00397322716068762	0.0273971458169475	0.02654377868209	0.0271897796113246	0.0353488079116171	0.0308538623681606	-0.00653494881589475	0.0219834015439488	0.0243469458851387	0.0128282379412247	0.0551261713677953	0.0244196952911688	0.0130947939228551	0.0278518665777714	0.00911553070729512	0.0350102439391977	0.0753291469189322	0.0210788157857763	0.0318888334751997	0.0422521102341069	0.0139931495948056	0.0217119257838118	0.0120371423509634	0.0275631462011533	-0.00340385920943012	0.0175252312290374	0.0329438347853069	0.0174060806370919	0.0354331092502528	0.0388469763293951	0.0301101459664454	0.042375272060634	0.0267045641807532	0.0154203674224163	0.0311870997562218	0.147424853330552	0.0334496422689287	0.0433156930095068	-0.00235557358547254	0.0329246598843381	0.0129655593638121	0.0320812468372788	0.0361336324803141	0.0671182602262453	0.0140746632127129	0.0473682192000779	0.0230282305593858	-0.00100581421506175
DOID:4648	0.114498066410668	0.019169253600626	0.0776679042699071	0.0287622841299335	0.10934124429511	0.131150470969984	0.0484494156066129	0.00267206710756093	0.0613596987879051	0.129855303850935	0.0563184759771231	0.0841460502143612	0.128129624405224	0.046997258656568	0.0854479112094655	0.104589080216581	0.179727130287502	0.108443403500431	0.118906680565989	0.191613948940942	0.129941475634227	0.143716260046312	0.087303294064731	0.000596079006867454	-0.00631169681827052	0.079408410398157	0.0626963007324772	0.105941975012973	0.199824439479926	0.134636324768708	0.150047297240645	0.16296615567266	-0.00736325003367021	0.0204193480514599	0.0590962620323925	0.108854938766816	0.0534462042560983	0.155130059396439	0.0465506983271514	-0.00362565874941299	-0.00567625364717159	0.0708073257154642	0.143877507421718	-0.0048951472950138	0.0447869175233919	0.0735902879595871	0.0334631978383118	0.141531356981799	-0.00157332747500194
DOID:6255	0.0938444937842876	0.0409088032926055	0.0973457157377333	0.0853686473216594	0.0595853377789054	0.112741116076174	0.0790185379886127	0.0659408664112248	0.0741055736353354	0.0895291071354704	0.277438342272397	0.0844645655115512	0.0799179674225665	0.0969778159447158	0.0664275372344743	0.10159848105221	0.0156878237427848	0.0112681900837858	0.063080697849997	0.116142205879342	0.0517958999398834	0.0587657412591422	0.050466076825349	0.0258789720056059	0.0188981103176183	0.126557044938266	0.0551170620453056	0.0920467560265843	0.102594678275486	0.0985384745994837	0.179057958800014	0.0598562156592036	0.198206714034614	0.147308394988951	0.0705084166422503	0.0990235281649193	0.0851416164373975	0.0479892719476239	0.158783216554296	0.0204344879219629	0.0467205937414298	0.0716314410025223	0.0121254259897862	-0.00675726792562178	0.0176512954398713	0.0582315994568511	0.0540562014942929	0.0283853924911987	-0.00213357597665516
[truncated: 10 more columns]
