# Supplementary material for: DDCM: A Computational Strategy for Drug Repositioning Based on Support-Vector Regression Algorithm
Source: Int J Mol Sci. 2024 May 12;25(10):5267. doi: 10.3390/ijms25105267 (PMC11121335; doi:10.3390/ijms25105267)
Supplement: Supplementary file 1 [file ijms-25-05267-s001.zip › File S4/4_ACS_can_Dism_pathway.csv]

	DOID:263	DOID:120	DOID:2394	DOID:4450	DOID:3908	DOID:10155	DOID:5672	DOID:4905	DOID:219	DOID:1793	DOID:4607	DOID:10534	DOID:4362	DOID:4606	DOID:184	DOID:11934	DOID:3620	DOID:2154	DOID:1781	DOID:5409	DOID:11054	DOID:3121	DOID:1790	DOID:3973	DOID:5158	DOID:2596	DOID:3683	DOID:5041	DOID:363	DOID:1380	DOID:3953	DOID:1319	DOID:6039	DOID:437	DOID:3457	DOID:8923	DOID:2871	DOID:3948	DOID:3165	DOID:3277	DOID:2998	DOID:3587	DOID:3275	DOID:1659	DOID:1614	DOID:11615	DOID:5557	DOID:731	DOID:4926
DOID:263	1	0.0599660367381434	0.508969284893249	0.437064980297495	0.461349207419683	0.37896074622486	0.377891180968633	0.149120886632282	0.407644804199394	0.457678668262947	0.237447550216732	0.376578766775688	0.442230376675351	0.358382093614422	0.283538306717	0.612445111591253	0.334160244211576	0.309060612680497	0.54403117654767	0.390448356504979	0.432331477440365	0.459995181188734	0.381251849377713	0.298707811544157	0.084292850078136	0.0849140435288879	0.415183927145077	0.419534025562016	0.494901055275447	0.397929371221488	0.410559715075126	0.470712655136145	0.197298974585279	0.218294100324063	0.232686657732442	0.377230886287739	0.0423751549082245	0.505405390743476	0.450466785290071	0.0236774057406806	0.331488580346667	0.417706507728022	0.337053311776979	0.0445975284011282	0.124985180044852	0.48177442651011	0.395261346336625	0.385767696929887	0.041798646680057
DOID:120	0.0599660367381434	1	0.0470253916212295	0.0535159303102368	0.029737189422906	0.0513990995757554	0.0374793928888899	0.194054047918093	0.0398580658459688	0.040113498430872	0.0624475302066601	0.0456915379068453	0.036122381770412	0.100215461246195	0.10908455094213	0.0673827775137438	0.0599350388927942	0.059568473054141	0.0322446972859264	0.0579446750776167	0.0269491355621493	0.0525447607537246	0.071011783287247	0.109379230605333	-0.00433921939262559	-0.00364175468140458	0.0498315951418197	0.0429187149470599	0.0334912395760124	0.0133560784008936	0.0224226685438417	0.0346290928538895	-0.0110490980336859	0.103648815805491	0.0670282116946956	0.0532215825734479	-0.00181736627239723	0.0703910212829586	0.0405578635296146	0.180657297951802	0.0767009563781239	0.0736519073728247	0.0546984717637616	-0.00348596570650792	-0.00757138506007608	0.027714957588861	0.0788159533360249	0.0407855734096765	-0.00104880802660414
DOID:2394	0.508969284893249	0.0470253916212295	1	0.467735567330133	0.625205095617709	0.378362148025874	0.495712123051282	0.142358072348387	0.564163842104083	0.579348969648231	0.176254035786458	0.541284403783987	0.512172802951105	0.303086536281065	0.163973482019075	0.502123534654322	0.314364262013621	0.364326300031834	0.518294310940271	0.460298516935085	0.540777096266848	0.497782997654405	0.561163533342659	0.18773021813727	0.0983282526206667	0.0173396236039833	0.587084126038868	0.512944569595334	0.399607451280175	0.419868621372489	0.434360178400824	0.447051252877186	0.158333517459744	0.16998955475194	0.258917644654543	0.277987707018009	0.0455193746556779	0.528331785671808	0.551577600982191	0.0397446123426781	0.24344288373363	0.393678650618546	0.326574169133485	0.0873126025509864	0.153500894092977	0.509969780314427	0.305064497071531	0.330860179131608	0.0262693801629203
DOID:4450	0.437064980297495	0.0535159303102368	0.467735567330133	1	0.42444355707851	0.255435254343441	0.39523409475301	0.180984196619439	0.475417073982118	0.483483545892976	0.15360259823506	0.439415510377108	0.396796442443358	0.307966255913168	0.191054362318713	0.414840829947346	0.348552542076417	0.275190252975205	0.453620655692963	0.370272945253312	0.416676564340486	0.480088268674829	0.438922844708317	0.208146576004488	0.0991791119562136	0.0757804631260853	0.447709862371091	0.445058546069937	0.331076027937785	0.340612783714687	0.347056637314815	0.383963506647237	0.171862046041823	0.239513138048005	0.217833864944249	0.234530047388115	0.0251645654807639	0.377193404702112	0.497389204049518	0.0455743823975939	0.224400636152214	0.38897008937707	0.341020985666704	0.0173807598055369	0.104838863809773	0.506414743785728	0.346992807995737	0.36731042216917	0.0291262727382269
DOID:3908	0.461349207419683	0.029737189422906	0.625205095617709	0.42444355707851	1	0.326620607591509	0.509914541673005	0.0660742306077421	0.53939974500554	0.559695078686422	0.0951969630266434	0.502767838704709	0.543550697747245	0.303635805000961	0.176957501393169	0.423266829292877	0.314933968797343	0.384135097823817	0.488196895212649	0.437420070619576	0.544254246772793	0.480965275686259	0.564520577037286	0.188070432314564	0.088160677438308	0.0421089192222245	0.51871371719221	0.467473807239438	0.40042565297335	0.408319753537455	0.35531034214345	0.418334275392694	0.0657068138393053	0.17847897270687	0.230817606419467	0.250694948372828	0.0456018671641026	0.510072319525505	0.533764316768659	0.0398430300415292	0.252957174330783	0.431632313968555	0.334277575114656	0.0231572793650893	0.111649276257705	0.468090843769317	0.312217325283458	0.325606455479477	0.0263169868596497
DOID:10155	0.37896074622486	0.0513990995757554	0.378362148025874	0.255435254343441	0.326620607591509	1	0.367092170060657	0.110987600943086	0.371890849613912	0.386338033830508	0.320758195467926	0.318246954801059	0.395377001869179	0.279591039354228	0.198085984581895	0.364249754777463	0.373522210201158	0.491317327309278	0.374843518826515	0.409503630551915	0.293234404211527	0.388287504627828	0.427776700083527	0.141378355863303	0.0795559198768487	0.0216600326795162	0.344705751047787	0.353520003558812	0.378631634875676	0.361291340074141	0.567812505449749	0.293427719926013	0.238383073010517	0.170943949091063	0.297266074187669	0.308402301918634	0.0533294219602786	0.507343790396161	0.291821435934132	0.0337306182768118	0.236398373681413	0.296309756751093	0.362345984326096	0.0429770653894487	0.122142468223348	0.383331418422921	0.261901473149108	0.374009667972987	0.0504074621539377
DOID:5672	0.377891180968633	0.0374793928888899	0.495712123051282	0.39523409475301	0.509914541673005	0.367092170060657	1	0.0768932732115073	0.580763765219693	0.539953247258993	0.166367671383867	0.475810956678474	0.410063676985212	0.256083712941129	0.229139436642201	0.405974852575551	0.265612482890977	0.334134256562721	0.443128217719794	0.360681466495558	0.534140329128785	0.41121090957508	0.423875466626243	0.158616914765409	0.081737641978143	0.0770690177263403	0.517783250944026	0.506186355004086	0.342068377723356	0.394898801489004	0.363074483556367	0.45668972159367	0.151405164403706	0.166557347870587	0.187191982221902	0.205924722163863	0.0384602055096729	0.445625163775107	0.489581091514595	0.0125531903606929	0.203930600653791	0.336365531503618	0.281462981718499	0.0737721171060977	0.154360747703204	0.385747983925074	0.245739729392913	0.309427153071061	0.0221955105341429
DOID:4905	0.149120886632282	0.194054047918093	0.142358072348387	0.180984196619439	0.0660742306077421	0.110987600943086	0.0768932732115073	1	0.10327172182156	0.143345283993243	0.0885997775481028	0.0885829372937405	0.0500158329488435	0.0592144639275287	0.212249477198418	0.131635249610461	0.0842055931009705	0.0779125890647575	0.105754846072472	0.110548487816871	0.148640560896029	0.0844535118368396	0.101291125847378	0.0745328783209038	-0.0109958002531389	0.085443554442234	0.092452418890543	0.113753968325922	0.0674787435464666	0.117715967984125	0.096015517652878	0.136892346861982	0.0858111441196813	0.124144016432308	0.0494410015074727	0.045556135136041	-0.00460529756850605	0.0920679418806388	0.107694883463056	0.067274562141452	0.0609839188544008	0.0980490794695329	0.0749729811218377	-0.00883361248412433	-0.0191862706692537	0.141204227009263	0.237222867008309	0.0727679336630653	-0.00265773230642102
DOID:219	0.407644804199394	0.0398580658459688	0.564163842104083	0.475417073982118	0.53939974500554	0.371890849613912	0.580763765219693	0.10327172182156	1	0.589828551092796	0.158571721217377	0.521275449902302	0.495648718621399	0.267600484712609	0.239777117913498	0.411332846655329	0.277557789017545	0.338371707651491	0.460880142676158	0.399373172575515	0.549798351694745	0.445485499770041	0.467868382637614	0.165750343070825	0.0655610764536676	0.0805350182681595	0.571449859346322	0.513056681490913	0.362270994060495	0.436589018663998	0.37046693337185	0.506741538972058	0.219516113672855	0.157814552766765	0.21787630867586	0.222067325643367	0.0401898641593825	0.452408244522021	0.548488988040209	0.033271545623756	0.218070743229712	0.42617233093994	0.290791997470483	0.0770898471798037	0.102608950382121	0.402740011797765	0.285092353507071	0.333764598797672	0.0231937022045049
DOID:1793	0.457678668262947	0.040113498430872	0.579348969648231	0.483483545892976	0.559695078686422	0.386338033830508	0.539953247258993	0.143345283993243	0.589828551092796	1	0.129324120621568	0.47450415230784	0.559995627186416	0.361797240600072	0.317568663194795	0.494768976405703	0.375259567565629	0.434597618607373	0.587998679436777	0.48024522464325	0.544334837785332	0.572167826236139	0.539971507415321	0.2240953218599	0.0968837565198092	0.0307613326479288	0.540139486786381	0.459906429462266	0.509216878666108	0.463185624741259	0.454984149788228	0.568623734064039	0.102274297010884	0.228287691258271	0.278406744602655	0.263472099782472	0.0543369043915394	0.593254178971415	0.625555450378577	0.0298969832888046	0.249380696365256	0.480937982569024	0.38378241088169	0.0498400797774336	0.20726636081706	0.535245385879528	0.342514650975683	0.406329092509828	0.0313580054456999
DOID:4607	0.237447550216732	0.0624475302066601	0.176254035786458	0.15360259823506	0.0951969630266434	0.320758195467926	0.166367671383867	0.0885997775481028	0.158571721217377	0.129324120621568	1	0.143802040935105	0.108131146817933	0.185183559761027	0.152897422050332	0.219333619870105	0.12677411187833	0.0980915048638848	0.185889352609457	0.33139950552848	0.16319330682467	0.196648022504773	0.152014619780521	0.199387542839654	0.0683441761181478	0.00920183353175084	0.141098359520186	0.191637322207325	0.179585971901127	0.143104369531016	0.533193003408389	0.165903025750914	0.310620386805841	0.0818982546440145	0.10348435811951	0.316239528525017	-0.00858684270099693	0.195017064678774	0.16418688552741	0.070611248671496	0.155341668591676	0.190900570104329	0.111362909551384	-0.0164707795217107	0.0417389867817917	0.220940490250157	0.187595625700091	0.132985814296049	-0.00495549503959465
DOID:10534	0.376578766775688	0.0456915379068453	0.541284403783987	0.439415510377108	0.502767838704709	0.318246954801059	0.475810956678474	0.0885829372937405	0.521275449902302	0.47450415230784	0.143802040935105	1	0.375752790513844	0.214986943730665	0.162486739442069	0.378595401527305	0.222986519750154	0.25996149807723	0.39904946290683	0.334355960355917	0.47833581616014	0.35891988776161	0.445295297150693	0.13316179048544	0.056849929006739	0.052667187391635	0.517948379683202	0.425591736380768	0.302401044158142	0.330825962254442	0.326714603002017	0.313367419827532	0.154970356652416	0.130353318403323	0.191963020175771	0.196466734129422	0.0322880434011741	0.358909207046003	0.41743681736074	0.0230870550406107	0.182309750894678	0.314578135043935	0.23572846136122	0.0116688545879355	0.128629482695418	0.367091368194998	0.217155769551004	0.261865683680029	0.018633535571137
DOID:4362	0.442230376675351	0.036122381770412	0.512172802951105	0.396796442443358	0.543550697747245	0.395377001869179	0.410063676985212	0.0500158329488435	0.495648718621399	0.559995627186416	0.108131146817933	0.375752790513844	1	0.462918783288571	0.199811892381023	0.476595995339811	0.295578664268111	0.380357243951658	0.475781193153729	0.413930659910131	0.459204522966208	0.472093683068329	0.482044814781805	0.286729477438798	0.079485362206972	-0.00762672597349733	0.464497704962352	0.440109756426623	0.425702391163595	0.506972787108284	0.358003718117578	0.493079719722942	0.0744375901892251	0.272403822444428	0.292868958984969	0.251235072459297	0.0401919666882851	0.542275884872102	0.489352844172042	0.0897934821638364	0.370954448258487	0.52664381052716	0.337256950317563	0.0412902182547965	0.109938684228347	0.453948825285376	0.411132593601808	0.38369459489919	0.0401224998377661
DOID:4606	0.358382093614422	0.100215461246195	0.303086536281065	0.307966255913168	0.303635805000961	0.279591039354228	0.256083712941129	0.0592144639275287	0.267600484712609	0.361797240600072	0.185183559761027	0.214986943730665	0.462918783288571	1	0.180840123167842	0.529351500022577	0.257643757859565	0.227695533100081	0.353690015772651	0.46958437940476	0.288781161951028	0.590831551021332	0.334123274399599	0.606301562593557	0.0687613809396942	-0.0171351139541026	0.234466661258035	0.378185977145261	0.508148325054341	0.312824432861638	0.221999612336818	0.332629178699986	0.0572662101332868	0.0826424771045793	0.227429654643224	0.250417164799784	-0.00855103676611692	0.548687764359881	0.327188402514034	0.070962530890774	0.584963365593319	0.500684695582253	0.234458077126124	0.0389579428758685	0.0292105087456093	0.471838233996142	0.503836480543644	0.281819814769769	0.0866728706766481
DOID:184	0.283538306717	0.10908455094213	0.163973482019075	0.191054362318713	0.176957501393169	0.198085984581895	0.229139436642201	0.212249477198418	0.239777117913498	0.317568663194795	0.152897422050332	0.162486739442069	0.199811892381023	0.180840123167842	1	0.273907879985609	0.223601396317905	0.244047516487884	0.267963070363802	0.22917574587127	0.201477320602018	0.191102480278168	0.202362654506214	0.121583028286012	0.0765973416647739	0.0692955821870821	0.217243780133708	0.287483391855012	0.300368643795141	0.231854026408297	0.274968432534748	0.300788487337047	0.156610334987478	0.170339785816037	0.176034460118521	0.165065830554987	0.105420811803134	0.225530413324588	0.306631846515366	0.0336838194020744	0.174387619783194	0.15220368482985	0.211199247899977	0.0144494507897188	0.119764228065557	0.211764703059766	0.287375488946049	0.216787708905703	0.0935442137707996
DOID:11934	0.612445111591253	0.0673827775137438	0.502123534654322	0.414840829947346	0.423266829292877	0.364249754777463	0.405974852575551	0.131635249610461	0.411332846655329	0.494768976405703	0.219333619870105	0.378595401527305	0.476595995339811	0.529351500022577	0.273907879985609	1	0.26523115638804	0.270696206314954	0.469172789803624	0.423681908114899	0.406095408675444	0.540995502182097	0.392313760022857	0.327877555334099	0.0823428218185122	-0.000423405209038762	0.420104828069291	0.421102639597421	0.474905651522367	0.357913006392713	0.337672892450806	0.463952606774586	0.198054027764683	0.160489096157747	0.247759802231609	0.375117975162327	0.0476162139539074	0.521662658065548	0.444329949664833	0.0285538017300084	0.378443988526462	0.490244654616257	0.253049879091759	0.0357346797259404	0.151491681009681	0.479310311963278	0.373667688582797	0.340594189507925	0.0458804141039524
DOID:3620	0.334160244211576	0.0599350388927942	0.314364262013621	0.348552542076417	0.314933968797343	0.373522210201158	0.265612482890977	0.0842055931009705	0.277557789017545	0.375259567565629	0.12677411187833	0.222986519750154	0.295578664268111	0.257643757859565	0.223601396317905	0.26523115638804	1	0.672500478531122	0.446301021754033	0.482518034404506	0.299526590570729	0.612816150760825	0.346555864430714	0.178897558691877	0.0435710208128609	-0.0177727045179749	0.243191069578961	0.392258122277329	0.361411575040837	0.293979061248063	0.545823510858789	0.255575464938675	0.0870973888967615	0.176295653166491	0.276030244746954	0.390454904803257	0.0935757177390975	0.56910421107892	0.377934790841925	0.0679324820564331	0.251716272812883	0.307986453512955	0.932237243704103	0.116967506611924	0.364742830193277	0.602194965012841	0.232180245934001	0.752399093573444	0.0835635068524085
DOID:2154	0.309060612680497	0.059568473054141	0.364326300031834	0.275190252975205	0.384135097823817	0.491317327309278	0.334134256562721	0.0779125890647575	0.338371707651491	0.434597618607373	0.0980915048638848	0.25996149807723	0.380357243951658	0.227695533100081	0.244047516487884	0.270696206314954	0.672500478531122	1	0.391870636564231	0.407433296410035	0.345999399166242	0.44779106584903	0.420496866866056	0.173604235964769	0.108270320548843	-0.00796464897127709	0.327321341655612	0.378682173403372	0.304087065455719	0.385012828784888	0.543741181278092	0.259285585538256	0.0720157961671587	0.130891077346016	0.302635982566875	0.281718181256549	0.0605217599651828	0.608202871074279	0.34900711089622	0.0400866480302797	0.258036184906598	0.253119207398507	0.641602367486781	0.0903826547909448	0.333429079084391	0.446493592392689	0.21848710653197	0.613597138782478	0.0561964983459685
DOID:1781	0.54403117654767	0.0322446972859264	0.518294310940271	0.453620655692963	0.488196895212649	0.374843518826515	0.443128217719794	0.105754846072472	0.460880142676158	0.587998679436777	0.185889352609457	0.39904946290683	0.475781193153729	0.353690015772651	0.267963070363802	0.469172789803624	0.446301021754033	0.391870636564231	1	0.508752211311511	0.499576149625037	0.615723143957023	0.539774607283168	0.269114129912915	0.0603687797450048	0.0314766519842458	0.4301996847136	0.439340530454311	0.545055871929664	0.447006967175733	0.452408468635426	0.524705415858135	0.133660065202214	0.214071170897923	0.233333454463379	0.284684062567912	0.0369414383310648	0.570198769344054	0.557870457271933	0.018459332143455	0.290249794720642	0.526491071235421	0.467059709173787	0.0955430159203328	0.146964706887432	0.646181930685382	0.35167497893414	0.470323557873231	0.037657556977472
DOID:5409	0.390448356504979	0.0579446750776167	0.460298516935085	0.370272945253312	0.437420070619576	0.409503630551915	0.360681466495558	0.110548487816871	0.399373172575515	0.48024522464325	0.33139950552848	0.334355960355917	0.413930659910131	0.46958437940476	0.22917574587127	0.423681908114899	0.482518034404506	0.407433296410035	0.508752211311511	1	0.45112312539277	0.572224167371763	0.483216691846324	0.290858112871628	0.0686863955339782	-0.00685453711816323	0.382840788631527	0.437077819918455	0.420497838360463	0.443797282677143	0.53329582611108	0.387999689540703	0.24555227133693	0.123227807463964	0.258632259594789	0.361338709422888	0.0409467544644133	0.595313075745191	0.438722460007881	0.0452443270414601	0.343749749117701	0.458691515430528	0.466969214508814	0.0424373754069248	0.163340878062921	0.556421940784587	0.324099419503209	0.469701146364467	0.0407002261879224
DOID:11054	0.432331477440365	0.0269491355621493	0.540777096266848	0.416676564340486	0.544254246772793	0.293234404211527	0.534140329128785	0.148640560896029	0.549798351694745	0.544334837785332	0.16319330682467	0.47833581616014	0.459204522966208	0.288781161951028	0.201477320602018	0.406095408675444	0.299526590570729	0.345999399166242	0.499576149625037	0.45112312539277	1	0.463695383077738	0.479529206983284	0.178869543966551	0.0830536977371569	0.0625351651938196	0.481008184434233	0.472268072352978	0.380921258282733	0.469769183734177	0.376205395130111	0.45562632179426	0.142291347046345	0.185108502118121	0.233507567755644	0.210680378983716	0.0433709067570117	0.462031791473328	0.537968393940583	0.0371637207285347	0.244887530306639	0.379754694247336	0.317787894186431	0.0831915370673578	0.174727068304707	0.458211081946495	0.323538516426177	0.353492316663609	0.0250294923036346
DOID:3121	0.459995181188734	0.0525447607537246	0.497782997654405	0.480088268674829	0.480965275686259	0.388287504627828	0.41121090957508	0.0844535118368396	0.445485499770041	0.572167826236139	0.196648022504773	0.35891988776161	0.472093683068329	0.590831551021332	0.191102480278168	0.540995502182097	0.612816150760825	0.44779106584903	0.615723143957023	0.572224167371763	0.463695383077738	1	0.518651627754484	0.365957977931251	0.0524166372015277	-0.0290016907940745	0.391915929262224	0.500944509798584	0.668124065167928	0.374296211268954	0.460684894168849	0.475562605815208	0.1606305872095	0.136228317454898	0.320305167736605	0.300274784933675	0.0543321495433159	0.672795767840466	0.549554401661298	0.0346265628662131	0.393346005362374	0.646439093966548	0.567994443643313	0.0622238179802184	0.209493016562504	0.804473109892107	0.427418444935974	0.540553946721339	0.0512090666133574
DOID:1790	0.381251849377713	0.071011783287247	0.561163533342659	0.438922844708317	0.564520577037286	0.427776700083527	0.423875466626243	0.101291125847378	0.467868382637614	0.539971507415321	0.152014619780521	0.445295297150693	0.482044814781805	0.334123274399599	0.202362654506214	0.392313760022857	0.346555864430714	0.420496866866056	0.539774607283168	0.483216691846324	0.479529206983284	0.518651627754484	1	0.206954211682938	0.119813434128178	0.0499422065674601	0.517295916512495	0.388719922937234	0.409340693699275	0.430355976346923	0.445515962319041	0.415406910242661	0.135589372937493	0.176101064660554	0.258180231890339	0.211134133410237	0.0501806602668521	0.561985113958284	0.429786391571004	0.0256648714572942	0.250784624826755	0.388505671029388	0.342585933218039	0.0169752973832654	0.122401729408517	0.490319011836764	0.334723386541106	0.337258988116315	0.0289594233520958
DOID:3973	0.298707811544157	0.109379230605333	0.18773021813727	0.208146576004488	0.188070432314564	0.141378355863303	0.158616914765409	0.0745328783209038	0.165750343070825	0.2240953218599	0.199387542839654	0.13316179048544	0.286729477438798	0.606301562593557	0.121583028286012	0.327877555334099	0.178897558691877	0.173604235964769	0.269114129912915	0.290858112871628	0.178869543966551	0.365957977931251	0.206954211682938	1	0.0569519321079069	-0.0106134001195883	0.145227425816987	0.234246419709277	0.401599916998721	0.275403327671033	0.147042749760881	0.279887736879767	0.0246429532790398	0.0868456042325098	0.186192682698788	0.170719584506801	-0.00529646752739452	0.339854336508642	0.225692896107053	0.0571603808095634	0.684795826968936	0.352919723707543	0.163384244951824	-0.0101593742805468	0.0184141054991864	0.362748356465603	0.491911925303743	0.172329973885883	-0.00305660875286888
DOID:5158	0.084292850078136	-0.00433921939262559	0.0983282526206667	0.0991791119562136	0.088160677438308	0.0795559198768487	0.081737641978143	-0.0109958002531389	0.0655610764536676	0.0968837565198092	0.0683441761181478	0.056849929006739	0.079485362206972	0.0687613809396942	0.0765973416647739	0.0823428218185122	0.0435710208128609	0.108270320548843	0.0603687797450048	0.0686863955339782	0.0830536977371569	0.0524166372015277	0.119813434128178	0.0569519321079069	1	-0.00614448918803446	0.0639416137453049	0.0910021202085798	0.0772126458169604	0.111121271126632	0.0961672500761831	0.149847933880997	0.0297533601457712	0.0259991403889676	0.261135795905094	0.0366286724693442	-0.00306632060321444	0.0728906760719568	0.0428058860091886	-0.00396029857311392	0.0603648991512645	0.0630529889491836	0.0381691345220474	-0.00588163686666474	0.0906163258661564	0.0515629720405321	0.123679106174618	0.0915746338979474	-0.00176958366050848
DOID:2596	0.0849140435288879	-0.00364175468140458	0.0173396236039833	0.0757804631260853	0.0421089192222245	0.0216600326795162	0.0770690177263403	0.085443554442234	0.0805350182681595	0.0307613326479288	0.00920183353175084	0.052667187391635	-0.00762672597349733	-0.0171351139541026	0.0692955821870821	-0.000423405209038762	-0.0177727045179749	-0.00796464897127709	0.0314766519842458	-0.00685453711816323	0.0625351651938196	-0.0290016907940745	0.0499422065674601	-0.0106134001195883	-0.00614448918803446	1	0.0346521754060117	0.113815991816563	-0.0264277946044003	0.0332752686005094	0.0157456324989869	0.0780214396352889	0.041894646936327	0.0650721756004694	-0.0162547333448661	-0.0194591473906811	-0.00257345536167661	0.00149710171815415	0.0574313791026607	-0.00332373972445546	-0.0145306421976886	0.00351858473057011	-0.0190645724980501	-0.00493625158246208	-0.0107213508768761	-0.0121323830228231	0.111606196713838	0.03745842246747	-0.00148514951577353
DOID:3683	0.415183927145077	0.0498315951418197	0.587084126038868	0.447709862371091	0.51871371719221	0.344705751047787	0.517783250944026	0.092452418890543	0.571449859346322	0.540139486786381	0.141098359520186	0.517948379683202	0.464497704962352	0.234466661258035	0.217243780133708	0.420104828069291	0.243191069578961	0.327321341655612	0.4301996847136	0.382840788631527	0.481008184434233	0.391915929262224	0.517295916512495	0.145227425816987	0.0639416137453049	0.0346521754060117	1	0.41342098750873	0.316767246480025	0.408280014931693	0.347801454402099	0.462957237838271	0.119525057976184	0.161341085766597	0.202561428402463	0.222226924127191	0.011319030203137	0.410953600988147	0.501660173975057	0.0454800684822518	0.194429146611491	0.341895309029535	0.257419874645279	0.0675447172846235	0.146704559480029	0.400353091140066	0.260367238219399	0.29156811785524	0.0203218986092032
DOID:5041	0.419534025562016	0.0429187149470599	0.512944569595334	0.445058546069937	0.467473807239438	0.353520003558812	0.506186355004086	0.113753968325922	0.513056681490913	0.459906429462266	0.191637322207325	0.425591736380768	0.440109756426623	0.378185977145261	0.287483391855012	0.421102639597421	0.392258122277329	0.378682173403372	0.439340530454311	0.437077819918455	0.472268072352978	0.500944509798584	0.388719922937234	0.234246419709277	0.0910021202085798	0.113815991816563	0.41342098750873	1	0.358222086928344	0.37762460160423	0.45633852640855	0.3849497019255	0.144916874145715	0.177259320000883	0.275160064252029	0.24559162541903	0.0303286208872771	0.469068989865313	0.539738455000307	0.0118214126934709	0.296335166613544	0.326055215418065	0.416950742903732	0.0397118517281645	0.191221221167456	0.434282947490413	0.27326110461357	0.420682409025779	0.0327784642888302
DOID:363	0.494901055275447	0.0334912395760124	0.399607451280175	0.331076027937785	0.40042565297335	0.378631634875676	0.342068377723356	0.0674787435464666	0.362270994060495	0.509216878666108	0.179585971901127	0.302401044158142	0.425702391163595	0.508148325054341	0.300368643795141	0.474905651522367	0.361411575040837	0.304087065455719	0.545055871929664	0.420497838360463	0.380921258282733	0.668124065167928	0.409340693699275	0.401599916998721	0.0772126458169604	-0.0264277946044003	0.316767246480025	0.358222086928344	1	0.347023030331209	0.335590024643389	0.534012381044986	0.122748405830568	0.106880393275486	0.241375970691263	0.260817237583029	0.0605217599651826	0.543280650598168	0.467008051985845	0.0400866480302796	0.41410886785432	0.593717985540435	0.349071891098487	0.0518226858796832	0.161822073669202	0.654113798763009	0.428132091827181	0.372026293323295	0.0561964983459683
DOID:1380	0.397929371221488	0.0133560784008936	0.419868621372489	0.340612783714687	0.408319753537455	0.361291340074141	0.394898801489004	0.117715967984125	0.436589018663998	0.463185624741259	0.143104369531016	0.330825962254442	0.506972787108284	0.312824432861638	0.231854026408297	0.357913006392713	0.293979061248063	0.385012828784888	0.447006967175733	0.443797282677143	0.469769183734177	0.374296211268954	0.430355976346923	0.275403327671033	0.111121271126632	0.0332752686005094	0.408280014931693	0.37762460160423	0.347023030331209	1	0.337909925158863	0.489459274636098	0.13466714179104	0.225965247527282	0.297886538073265	0.216341871607596	0.038107890526354	0.431581729168619	0.380681325421269	0.0418124719407547	0.329542249476133	0.391566067433845	0.304375933917601	0.0980930096288184	0.116606424523836	0.38921086838195	0.346687935480758	0.406079894692594	0.0385376141598858
DOID:3953	0.410559715075126	0.0224226685438417	0.434360178400824	0.347056637314815	0.35531034214345	0.567812505449749	0.363074483556367	0.096015517652878	0.37046693337185	0.454984149788228	0.533193003408389	0.326714603002017	0.358003718117578	0.221999612336818	0.274968432534748	0.337672892450806	0.545823510858789	0.543741181278092	0.452408468635426	0.53329582611108	0.376205395130111	0.460684894168849	0.445515962319041	0.147042749760881	0.0961672500761831	0.0157456324989869	0.347801454402099	0.45633852640855	0.335590024643389	0.337909925158863	1	0.294403387129391	0.253928559277891	0.140528922035599	0.349681175989608	0.394616663766967	0.0477946408801613	0.595628642628696	0.356907982976493	0.0534761608230991	0.179666101517868	0.286794296090909	0.521596206655281	0.0526780636644111	0.206948488860821	0.484485644997539	0.239847945146943	0.477763765448653	0.0460206649384547
DOID:1319	0.470712655136145	0.0346290928538895	0.447051252877186	0.383963506647237	0.418334275392694	0.293427719926013	0.45668972159367	0.136892346861982	0.506741538972058	0.568623734064039	0.165903025750914	0.313367419827532	0.493079719722942	0.332629178699986	0.300788487337047	0.463952606774586	0.255575464938675	0.259285585538256	0.524705415858135	0.387999689540703	0.45562632179426	0.475562605815208	0.415406910242661	0.279887736879767	0.149847933880997	0.0780214396352889	0.462957237838271	0.3849497019255	0.534012381044986	0.489459274636098	0.294403387129391	1	0.103974938470252	0.193434244502799	0.217076802442861	0.324488383917601	0.0389354982204249	0.418695971325469	0.600786562650529	0.0428142739562863	0.297965801599258	0.543145491435783	0.268957310998484	0.0999069386724903	0.0913138035013857	0.516746302220977	0.361439088267867	0.368500398004317	0.0391651244854912
DOID:6039	0.197298974585279	-0.0110490980336859	0.158333517459744	0.171862046041823	0.0657068138393053	0.238383073010517	0.151405164403706	0.0858111441196813	0.219516113672855	0.102274297010884	0.310620386805841	0.154970356652416	0.0744375901892251	0.0572662101332868	0.156610334987478	0.198054027764683	0.0870973888967615	0.0720157961671587	0.133660065202214	0.24555227133693	0.142291347046345	0.1606305872095	0.135589372937493	0.0246429532790398	0.0297533601457712	0.041894646936327	0.119525057976184	0.144916874145715	0.122748405830568	0.13466714179104	0.253928559277891	0.103974938470252	1	0.0805081152508722	0.0843252485036406	0.250366290698391	0.107051350016627	0.096340399295185	0.0950161196895002	-0.0100842394029138	0.135671217643286	0.151052181576199	0.0913410172813865	0.0451096422121742	0.122286193022752	0.152403491078038	0.0651138851529789	0.0892508329393958	-0.00450594947492096
DOID:437	0.218294100324063	0.103648815805491	0.16998955475194	0.239513138048005	0.17847897270687	0.170943949091063	0.166557347870587	0.124144016432308	0.157814552766765	0.228287691258271	0.0818982546440145	0.130353318403323	0.272403822444428	0.0826424771045793	0.170339785816037	0.160489096157747	0.176295653166491	0.130891077346016	0.214071170897923	0.123227807463964	0.185108502118121	0.136228317454898	0.176101064660554	0.0868456042325098	0.0259991403889676	0.0650721756004694	0.161341085766597	0.177259320000883	0.106880393275486	0.225965247527282	0.140528922035599	0.193434244502799	0.0805081152508722	1	0.227700946013979	0.137647233776306	0.0460634684109268	0.106792247935773	0.1795027029409	0.199911410247216	0.103285147159782	0.14876946778467	0.166040111312153	0.069397873981069	0.0720090484252676	0.145089559090119	0.162068091261477	0.142213298350128	-0.00478822709731986
DOID:3457	0.232686657732442	0.0670282116946956	0.258917644654543	0.217833864944249	0.230817606419467	0.297266074187669	0.187191982221902	0.0494410015074727	0.21787630867586	0.278406744602655	0.10348435811951	0.191963020175771	0.292868958984969	0.227429654643224	0.176034460118521	0.247759802231609	0.276030244746954	0.302635982566875	0.233333454463379	0.258632259594789	0.233507567755644	0.320305167736605	0.258180231890339	0.186192682698788	0.261135795905094	-0.0162547333448661	0.202561428402463	0.275160064252029	0.241375970691263	0.297886538073265	0.349681175989608	0.217076802442861	0.0843252485036406	0.227700946013979	1	0.19822374074446	-0.00811169524916394	0.297897986472579	0.189691993090883	0.118496305177829	0.148274090998257	0.261866849244099	0.252149248879518	0.0715061434292823	0.115757670719848	0.288490994670591	0.212349672599629	0.29652065997212	-0.00468128588931444
DOID:8923	0.377230886287739	0.0532215825734479	0.277987707018009	0.234530047388115	0.250694948372828	0.308402301918634	0.205924722163863	0.045556135136041	0.222067325643367	0.263472099782472	0.316239528525017	0.196466734129422	0.251235072459297	0.250417164799784	0.165065830554987	0.375117975162327	0.390454904803257	0.281718181256549	0.284684062567912	0.361338709422888	0.210680378983716	0.300274784933675	0.211134133410237	0.170719584506801	0.0366286724693442	-0.0194591473906811	0.222226924127191	0.24559162541903	0.260817237583029	0.216341871607596	0.394616663766967	0.324488383917601	0.250366290698391	0.137647233776306	0.19822374074446	1	0.0849291507189757	0.294310379537037	0.291852206360268	0.0607972268586984	0.311097147799018	0.304817739401554	0.412917969544281	0.080391201410216	0.191474332800352	0.311265747374557	0.220825905829041	0.319404804340745	0.0763214074057947
DOID:2871	0.0423751549082245	-0.00181736627239723	0.0455193746556779	0.0251645654807639	0.0456018671641026	0.0533294219602786	0.0384602055096729	-0.00460529756850605	0.0401898641593825	0.0543369043915394	-0.00858684270099693	0.0322880434011741	0.0401919666882851	-0.00855103676611692	0.105420811803134	0.0476162139539074	0.0935757177390975	0.0605217599651828	0.0369414383310648	0.0409467544644133	0.0433709067570117	0.0543321495433159	0.0501806602668521	-0.00529646752739452	-0.00306632060321444	-0.00257345536167661	0.011319030203137	0.0303286208872771	0.0605217599651826	0.038107890526354	0.0477946408801613	0.0389354982204249	0.107051350016627	0.0460634684109268	-0.00811169524916394	0.0849291507189757	1	0.0497419971914901	0.028660319128957	-0.00165866539673747	0.115653170179487	0.0855732512657043	0.0868195388179195	-0.00246336667976038	0.158237145110591	0.0537706343664016	0.0777717161517885	0.0693337664125959	-0.0007411429037809
DOID:3948	0.505405390743476	0.0703910212829586	0.528331785671808	0.377193404702112	0.510072319525505	0.507343790396161	0.445625163775107	0.0920679418806388	0.452408244522021	0.593254178971415	0.195017064678774	0.358909207046003	0.542275884872102	0.548687764359881	0.225530413324588	0.521662658065548	0.56910421107892	0.608202871074279	0.570198769344054	0.595313075745191	0.462031791473328	0.672795767840466	0.561985113958284	0.339854336508642	0.0728906760719568	0.00149710171815415	0.410953600988147	0.469068989865313	0.543280650598168	0.431581729168619	0.595628642628696	0.418695971325469	0.096340399295185	0.106792247935773	0.297897986472579	0.294310379537037	0.0497419971914901	1	0.460029127614764	0.0304952298331691	0.363051865492502	0.467535501566024	0.544478338860725	0.0555422552572572	0.215236322474138	0.639132367673799	0.377728352174884	0.524197706597368	0.0475563436422262
DOID:3165	0.450466785290071	0.0405578635296146	0.551577600982191	0.497389204049518	0.533764316768659	0.291821435934132	0.489581091514595	0.107694883463056	0.548488988040209	0.625555450378577	0.16418688552741	0.41743681736074	0.489352844172042	0.327188402514034	0.306631846515366	0.444329949664833	0.377934790841925	0.34900711089622	0.557870457271933	0.438722460007881	0.537968393940583	0.549554401661298	0.429786391571004	0.225692896107053	0.0428058860091886	0.0574313791026607	0.501660173975057	0.539738455000307	0.467008051985845	0.380681325421269	0.356907982976493	0.600786562650529	0.0950161196895002	0.1795027029409	0.189691993090883	0.291852206360268	0.028660319128957	0.460029127614764	1	0.0302835958791453	0.289797050835247	0.508593506415988	0.382837745098882	0.0231599617992015	0.170501843119457	0.571452012725207	0.335056848681009	0.374805666858027	0.0315815564842807
DOID:3277	0.0236774057406806	0.180657297951802	0.0397446123426781	0.0455743823975939	0.0398430300415292	0.0337306182768118	0.0125531903606929	0.067274562141452	0.033271545623756	0.0298969832888046	0.070611248671496	0.0230870550406107	0.0897934821638364	0.070962530890774	0.0336838194020744	0.0285538017300084	0.0679324820564331	0.0400866480302797	0.018459332143455	0.0452443270414601	0.0371637207285347	0.0346265628662131	0.0256648714572942	0.0571603808095634	-0.00396029857311392	-0.00332373972445546	0.0454800684822518	0.0118214126934709	0.0400866480302796	0.0418124719407547	0.0534761608230991	0.0428142739562863	-0.0100842394029138	0.199911410247216	0.118496305177829	0.0607972268586984	-0.00165866539673747	0.0304952298331691	0.0302835958791453	1	0.0858767692339371	0.0325789725141899	0.0623638683321804	-0.00318155496743726	-0.00691021650135273	0.0606168125186581	0.0548258870678683	0.0476887598727477	-0.000957221231608964
DOID:2998	0.331488580346667	0.0767009563781239	0.24344288373363	0.224400636152214	0.252957174330783	0.236398373681413	0.203930600653791	0.0609839188544008	0.218070743229712	0.249380696365256	0.155341668591676	0.182309750894678	0.370954448258487	0.584963365593319	0.174387619783194	0.378443988526462	0.251716272812883	0.258036184906598	0.290249794720642	0.343749749117701	0.244887530306639	0.393346005362374	0.250784624826755	0.684795826968936	0.0603648991512645	-0.0145306421976886	0.194429146611491	0.296335166613544	0.41410886785432	0.329542249476133	0.179666101517868	0.297965801599258	0.135671217643286	0.103285147159782	0.148274090998257	0.311097147799018	0.115653170179487	0.363051865492502	0.289797050835247	0.0858767692339371	1	0.359717158598378	0.247809084392793	0.0503859185373784	0.13544883030707	0.377041540998592	0.509581149505297	0.277108973244409	-0.00418475583939409
DOID:3587	0.417706507728022	0.0736519073728247	0.393678650618546	0.38897008937707	0.431632313968555	0.296309756751093	0.336365531503618	0.0980490794695329	0.42617233093994	0.480937982569024	0.190900570104329	0.314578135043935	0.52664381052716	0.500684695582253	0.15220368482985	0.490244654616257	0.307986453512955	0.253119207398507	0.526491071235421	0.458691515430528	0.379754694247336	0.646439093966548	0.388505671029388	0.352919723707543	0.0630529889491836	0.00351858473057011	0.341895309029535	0.326055215418065	0.593717985540435	0.391566067433845	0.286794296090909	0.543145491435783	0.151052181576199	0.14876946778467	0.261866849244099	0.304817739401554	0.0855732512657043	0.467535501566024	0.508593506415988	0.0325789725141899	0.359717158598378	1	0.300088452941001	0.0413690837058505	0.0771541134389997	0.612332521347701	0.457920835723794	0.36800181134006	0.0493846035074097
DOID:3275	0.337053311776979	0.0546984717637616	0.326574169133485	0.341020985666704	0.334277575114656	0.362345984326096	0.281462981718499	0.0749729811218377	0.290791997470483	0.38378241088169	0.111362909551384	0.23572846136122	0.337256950317563	0.234458077126124	0.211199247899977	0.253049879091759	0.932237243704103	0.641602367486781	0.467059709173787	0.466969214508814	0.317787894186431	0.567994443643313	0.342585933218039	0.163384244951824	0.0381691345220474	-0.0190645724980501	0.257419874645279	0.416950742903732	0.349071891098487	0.304375933917601	0.521596206655281	0.268957310998484	0.0913410172813865	0.166040111312153	0.252149248879518	0.412917969544281	0.0868195388179195	0.544478338860725	0.382837745098882	0.0623638683321804	0.247809084392793	0.300088452941001	1	0.107738150433568	0.338093428687698	0.557858558446014	0.208701977012073	0.731907290183083	0.0779010133023426
DOID:1659	0.0445975284011282	-0.00348596570650792	0.0873126025509864	0.0173807598055369	0.0231572793650893	0.0429770653894487	0.0737721171060977	-0.00883361248412433	0.0770898471798037	0.0498400797774336	-0.0164707795217107	0.0116688545879355	0.0412902182547965	0.0389579428758685	0.0144494507897188	0.0357346797259404	0.116967506611924	0.0903826547909448	0.0955430159203328	0.0424373754069248	0.0831915370673578	0.0622238179802184	0.0169752973832654	-0.0101593742805468	-0.00588163686666474	-0.00493625158246208	0.0675447172846235	0.0397118517281645	0.0518226858796832	0.0980930096288184	0.0526780636644111	0.0999069386724903	0.0451096422121742	0.069397873981069	0.0715061434292823	0.080391201410216	-0.00246336667976038	0.0555422552572572	0.0231599617992015	-0.00318155496743726	0.0503859185373784	0.0413690837058505	0.107738150433568	1	0.160892172199258	0.0614112996026572	0.0490882382230907	0.104734239278585	-0.00142161697696417
DOID:1614	0.124985180044852	-0.00757138506007608	0.153500894092977	0.104838863809773	0.111649276257705	0.122142468223348	0.154360747703204	-0.0191862706692537	0.102608950382121	0.20726636081706	0.0417389867817917	0.128629482695418	0.109938684228347	0.0292105087456093	0.119764228065557	0.151491681009681	0.364742830193277	0.333429079084391	0.146964706887432	0.163340878062921	0.174727068304707	0.209493016562504	0.122401729408517	0.0184141054991864	0.0906163258661564	-0.0107213508768761	0.146704559480029	0.191221221167456	0.161822073669202	0.116606424523836	0.206948488860821	0.0913138035013857	0.122286193022752	0.0720090484252676	0.115757670719848	0.191474332800352	0.158237145110591	0.215236322474138	0.170501843119457	-0.00691021650135273	0.13544883030707	0.0771541134389997	0.338093428687698	0.160892172199258	1	0.207259897125515	0.107601450369145	0.328566580192698	-0.00308769805751132
DOID:11615	0.48177442651011	0.027714957588861	0.509969780314427	0.506414743785728	0.468090843769317	0.383331418422921	0.385747983925074	0.141204227009263	0.402740011797765	0.535245385879528	0.220940490250157	0.367091368194998	0.453948825285376	0.471838233996142	0.211764703059766	0.479310311963278	0.602194965012841	0.446493592392689	0.646181930685382	0.556421940784587	0.458211081946495	0.804473109892107	0.490319011836764	0.362748356465603	0.0515629720405321	-0.0121323830228231	0.400353091140066	0.434282947490413	0.654113798763009	0.38921086838195	0.484485644997539	0.516746302220977	0.152403491078038	0.145089559090119	0.288490994670591	0.311265747374557	0.0537706343664016	0.639132367673799	0.571452012725207	0.0606168125186581	0.377041540998592	0.612332521347701	0.557858558446014	0.0614112996026572	0.207259897125515	1	0.431972380130491	0.526853684700122	0.0507599393109076
DOID:5557	0.395261346336625	0.0788159533360249	0.305064497071531	0.346992807995737	0.312217325283458	0.261901473149108	0.245739729392913	0.237222867008309	0.285092353507071	0.342514650975683	0.187595625700091	0.217155769551004	0.411132593601808	0.503836480543644	0.287375488946049	0.373667688582797	0.232180245934001	0.21848710653197	0.35167497893414	0.324099419503209	0.323538516426177	0.427418444935974	0.334723386541106	0.491911925303743	0.123679106174618	0.111606196713838	0.260367238219399	0.27326110461357	0.428132091827181	0.346687935480758	0.239847945146943	0.361439088267867	0.0651138851529789	0.162068091261477	0.212349672599629	0.220825905829041	0.0777717161517885	0.377728352174884	0.335056848681009	0.0548258870678683	0.509581149505297	0.457920835723794	0.208701977012073	0.0490882382230907	0.107601450369145	0.431972380130491	1	0.257823752163927	0.0703628285233929
DOID:731	0.385767696929887	0.0407855734096765	0.330860179131608	0.36731042216917	0.325606455479477	0.374009667972987	0.309427153071061	0.0727679336630653	0.333764598797672	0.406329092509828	0.132985814296049	0.261865683680029	0.38369459489919	0.281819814769769	0.216787708905703	0.340594189507925	0.752399093573444	0.613597138782478	0.470323557873231	0.469701146364467	0.353492316663609	0.540553946721339	0.337258988116315	0.172329973885883	0.0915746338979474	0.03745842246747	0.29156811785524	0.420682409025779	0.372026293323295	0.406079894692594	0.477763765448653	0.368500398004317	0.0892508329393958	0.142213298350128	0.29652065997212	0.319404804340745	0.0693337664125959	0.524197706597368	0.374805666858027	0.0476887598727477	0.277108973244409	0.36800181134006	0.731907290183083	0.104734239278585	0.328566580192698	0.526853684700122	0.257823752163927	1	0.0633926605203797
DOID:4926	0.041798646680057	-0.00104880802660414	0.0262693801629203	0.0291262727382269	0.0263169868596497	0.0504074621539377	0.0221955105341429	-0.00265773230642102	0.0231937022045049	0.0313580054456999	-0.00495549503959465	0.018633535571137	0.0401224998377661	0.0866728706766481	0.0935442137707996	0.0458804141039524	0.0835635068524085	0.0561964983459685	0.037657556977472	0.0407002261879224	0.0250294923036346	0.0512090666133574	0.0289594233520958	-0.00305660875286888	-0.00176958366050848	-0.00148514951577353	0.0203218986092032	0.0327784642888302	0.0561964983459683	0.0385376141598858	0.0460206649384547	0.0391651244854912	-0.00450594947492096	-0.00478822709731986	-0.00468128588931444	0.0763214074057947	-0.0007411429037809	0.0475563436422262	0.0315815564842807	-0.000957221231608964	-0.00418475583939409	0.0493846035074097	0.0779010133023426	-0.00142161697696417	-0.00308769805751132	0.0507599393109076	0.0703628285233929	0.0633926605203797	1
DOID:6263	0.0417986466800564	-0.00104880802660417	0.0262693801629206	0.0291262727382267	0.0263169868596496	0.0504074621539363	0.0221955105341424	-0.00265773230642089	0.0231937022045043	0.0313580054456994	-0.00495549503959478	0.0186335355711363	0.0401224998377658	0.0866728706766485	-0.00457234049372965	0.0458804141039511	0.0835635068524045	0.0561964983459692	0.0376575569774705	0.040700226187922	0.0250294923036342	0.051209066613358	0.0289594233520943	-0.00305660875286918	-0.00176958366050838	-0.00148514951577355	0.0203218986092027	0.0327784642888305	0.056196498345969	0.0385376141598845	0.0460206649384546	0.0391651244854907	-0.00450594947492069	-0.00478822709731944	0.0913672026642572	0.0763214074057921	-0.00074114290378093	0.047556343642224	0.03158155648428	-0.000957221231608984	-0.00418475583939404	0.0493846035074089	0.0779010133023389	-0.00142161697696421	-0.00308769805751128	0.0507599393109074	-0.00607872090355416	0.063392660520377	-0.000427715996578258
DOID:8649	0.453622335359048	0.0392818790764232	0.398171083195714	0.356190754901916	0.369656406941049	0.288104164557741	0.344415864898401	0.215784440128006	0.349036289858843	0.45722786145467	0.296477271786136	0.289673318678705	0.372494857044714	0.499797076630811	0.297194809665785	0.521245492492324	0.234393036838222	0.201697624901193	0.541124015820955	0.383035703068572	0.401572878926962	0.614545655799986	0.368744449004718	0.442232893453701	0.0551160845774548	0.0357185117843972	0.311327466436693	0.334310212274212	0.675570081644916	0.332632366007818	0.336684771990116	0.546793059532614	0.111788688341408	0.0908898499326148	0.221565300840271	0.230553062688711	-0.011976647612144	0.461292288101641	0.482421585439652	0.0461156049797709	0.349391703600855	0.610440766942377	0.215197813155197	-0.00218620295839306	0.0182682405626763	0.657468645971127	0.453699986438248	0.262350653772165	0.0618823336698645
DOID:1785	0.401436439844641	0.091729781508758	0.298650767575498	0.243581508435629	0.270130856925569	0.437652656641249	0.216676305555785	0.092655220870183	0.268020451093279	0.318167510059454	0.226738429312053	0.221812786272113	0.305294043632513	0.368980092747305	0.135794737455782	0.341264649430673	0.352938482999579	0.324888791268135	0.331598782840485	0.372125681569072	0.279878917304311	0.399674664121508	0.294039410107698	0.194021541376269	0.123561223263511	-0.0185288959890458	0.242933059444669	0.29538213183127	0.483012417042153	0.306895703138907	0.394540885907872	0.270349211872623	0.173187236515563	0.149363370391875	0.302730856154687	0.385132196680081	0.0401318635127456	0.429017581670938	0.282189953751499	0.064587127862026	0.265995558881564	0.402841332804562	0.351936310521117	0.059757711828172	0.17929558398442	0.355117285642356	0.309557889428985	0.395313808981368	0.080153157352262
DOID:9261	0.371091721208138	0.0834731528654147	0.314944595520046	0.341948178693055	0.335910120079682	0.29312648516623	0.297154964386088	0.0812607288134141	0.297392636496139	0.374324537102035	0.18001133344627	0.252238981929691	0.433950174068923	0.852314507797106	0.266245327574702	0.502391068440142	0.241422896751471	0.237390130990805	0.36535165616166	0.473475624712867	0.325404805505324	0.541439393576169	0.357198119050913	0.516533237224277	0.111757513208068	0.164302681070658	0.275094063415649	0.410874172776099	0.435545060294631	0.331959122938781	0.252985916535609	0.370640973504796	0.152771615540678	0.137526333184625	0.265502315838809	0.269888533806953	0.0359801046517209	0.508671963932871	0.348463415868287	0.0583555631349919	0.527912391990614	0.483628034080292	0.231131306964637	0.0288971515900901	0.0258595780584799	0.437344807924806	0.526405261229852	0.288453715450436	0.0738725451101304
DOID:1984	0.451623202377717	0.0818376218501178	0.465211589745444	0.352015716679221	0.455541710973167	0.495584200956946	0.369797808992293	0.0925951330861059	0.406152320184357	0.524767630201251	0.190789967069158	0.344935609083968	0.497494646931051	0.623266888279762	0.182638941907918	0.517801458281554	0.328013082815661	0.364761547458637	0.502883344363205	0.461743963504451	0.395537378370873	0.704581598058501	0.47110800358832	0.386048256482067	0.087833005788065	0.00835193307072647	0.376189824402746	0.354266730991306	0.755853632465635	0.347697018536961	0.37246759353899	0.495540609291484	0.101260937532439	0.0861662833139142	0.240400163952191	0.225947528216852	0.0578307670784181	0.638764924670905	0.428173855725683	0.0377268489043822	0.377032951241264	0.612315775467384	0.316556883598195	0.0298289107870304	0.109420847541748	0.628178935771926	0.436456648989424	0.357113931935207	0.0540203304049152
DOID:5394	0.121948050921779	0.0752395606258651	0.109500101575894	0.0802088168929268	0.109733419447682	0.130681438496225	0.0892574417866584	0.115397678891464	0.086065542809567	0.143012164219767	0.0465772136412155	0.0873248885060553	0.135597100705117	0.101139629325819	0.24740318213185	0.148129909552982	0.148617246391375	0.137117759290749	0.135064177153643	0.137970283021748	0.0867910704609991	0.14508425403711	0.113971863151808	0.125297413152494	0.134947765689204	-0.00761362161004674	0.0960234035345634	0.0957517830401641	0.137117759290749	0.129054560744861	0.105046225959013	0.13165083200392	0.0553187236217643	0.123908460237118	0.203259570028597	0.0681914658315903	0.110135930511362	0.132295827330835	0.126313327913073	0.0833845899604416	0.146369373575921	0.127275058999815	0.136278591709353	-0.00728792193786996	0.0400144103443665	0.120181790798745	0.149704074816974	0.172856158544428	-0.00219268681026707
DOID:0060123	0.239207346256481	0.0747157926408828	0.205139892044911	0.218316119583811	0.236641992274405	0.277183995306243	0.222028319649561	0.0927379368883438	0.232013528997073	0.299617048840068	0.102590465609978	0.186396820457235	0.279650201776517	0.122456508358078	0.240529193344616	0.332407282871044	0.226021116081201	0.143275001410595	0.340947459268767	0.177686490397016	0.232822541336801	0.264005157316029	0.253236975434956	0.073720420083135	0.083779245217709	-0.0148563940851152	0.203286020087229	0.241938509625118	0.189816707223657	0.214822276587829	0.177930060268916	0.245648189362943	0.0688916560288351	0.334569496642174	0.133322020363069	0.106137896586167	-0.00741387377837223	0.139842603355559	0.259495162161601	0.037084609344245	0.0800873458130111	0.203685593784762	0.275277142579261	-0.0142208591280242	0.0281365929223234	0.230240047504604	0.146290226840923	0.217543570938858	0.0999670247884453
DOID:1540	0.0276237486842546	-0.00407423263752652	0.0579678932331317	0.0564147665487518	0.0581340228215602	0.0738004502129224	0.0647440827519546	-0.0103243104838607	0.0469694835868735	0.0518943838703996	0.028021524318298	0.0508440677747391	0.0506492427441907	0.0282782870416716	0.0584674727007343	0.0209705754756336	0.0719824872155787	0.152204305297649	0.0447350499532361	0.0652719783345355	0.0863228326448343	0.0292539752035062	0.0445483973591375	0.0251566210240326	0.0561795757013306	-0.00576925850611848	0.0360889223708167	0.0679917190864786	0.036532141788617	0.0725769703419064	0.0784973507544024	0.0613448377244048	0.0854941503600458	0.0545197776550752	0.0315633267968147	0.0630967914644258	0.296415945305961	0.0675779223965544	0.0876240814960087	-0.00371845169394991	0.0664031823910366	0.0264849813499847	0.0650568253010095	0.072762567938651	0.13469979337774	0.0285781962455143	0.0951653082202442	0.0464479296262243	-0.00166151900886336
DOID:4648	0.232793281034547	-0.00685744611091088	0.158509410139051	0.0608517774444389	0.172068972217822	0.265403776329656	0.0999351892288592	0.00808972136305065	0.125722078074786	0.205028782231743	0.0386389958089063	0.10888382546787	0.159561433305778	0.0960832165090975	0.10757265191903	0.145295024030927	0.27025507119674	0.218432818460647	0.169912568741756	0.266111243150217	0.163650916375387	0.149377726502481	0.175731133920976	0.00227449433584065	-0.0115701103375169	-0.00971038790009784	0.126431061377696	0.128706843632798	0.297898452737604	0.166973329319152	0.300897992576901	0.170306144978299	-0.0139828938285626	0.0419493453964884	0.118915116016767	0.218432469485613	-0.00484583202477701	0.310938756651574	0.094094092131298	-0.00625862202183086	-0.0107986446719827	0.142168514053289	0.288649346469889	-0.00929499161200471	0.0900371079720337	0.147609445739263	0.0673552654967119	0.283454182471051	-0.00279654552874376
DOID:6255	0.141599464428909	0.0366216532730478	0.139546276998698	0.118138031798978	0.0725571591854127	0.228585066542036	0.161073433992859	0.0681399023838805	0.151213827769647	0.124376388800815	0.480878728399455	0.109520856062249	0.0631381193404644	0.110167238244279	0.13561881401414	0.139313825702186	0.0333376468227528	0.0240823916273561	0.128738814081677	0.233778723142819	0.105410412056387	0.11879915853218	0.102056699442212	0.0528402803333176	0.0388495039342606	0.0845868811801201	0.111272584003353	0.186197561569033	0.103438930328724	0.0947776289807039	0.35891931569564	0.120836977109921	0.397157034308006	0.137043421452927	0.141739425236483	0.198769648281821	0.0585449923378217	0.0966571817539447	0.14126992074088	0.0418616713209208	0.09399505010522	0.143816744627405	0.0251451836060243	-0.0130192328732207	0.0357658638049924	0.116892068733791	0.108541272808674	0.05716225348985	-0.0039170425320502
[truncated: 10 more columns]
