# Supplementary material for: DDCM: A Computational Strategy for Drug Repositioning Based on Support-Vector Regression Algorithm
Source: Int J Mol Sci. 2024 May 12;25(10):5267. doi: 10.3390/ijms25105267 (PMC11121335; doi:10.3390/ijms25105267)
Supplement: Supplementary file 1 [file ijms-25-05267-s001.zip › File S4/5_ACS_can_Drsm_gene.csv]

	DB06789	DB11663	DB12429	DB02656	DB08398	DB07706	DB02342	DB11875	DB15464	DB04104	DB14144	DB12298	DB04751	DB02502	DB12001	DB01193	DB00316	DB06151	DB07338	DB00459	DB12996	DB00171	DB05773	DB08916	DB04468	DB04630	DB00630	DB01436	DB00523	DB00437	DB14001	DB03496	DB01143	DB00357	DB00855	DB01223	DB06767	DB00276	DB05767	DB13853	DB01435	DB07352	DB04365	DB01169	DB00126	DB00945	DB06543	DB00335	DB01076
DB06789	1	0.0921605931490124	0.213785864537439	0.156057722462619	0.120809761328357	0.0721058766678303	0.135708962073478	0.16743395320139	0.0570412287986531	0.183307853107373	0.0629969338325625	-0.00291417933316869	0.0155351990515159	-0.00466353517811628	0.0208797254201561	0.0458121853130638	0.0495302643109359	0.155284856255138	0.0155633129391549	0.104588195980257	0.212429144670512	0.168022820350627	0.0527951702514207	0.0815092236190279	0.111833313513038	0.228842275767586	0.250459353979947	0.184497619085373	0.169575421818821	0.221312799751798	0.172111583048592	0.0990088722224581	0.141937978687504	0.0943108574498396	0.11678077258943	-0.00209948025928832	0.0739438655580909	0.0647459435622993	0.172170800770281	0.238978069855832	0.250608188316135	0.159778201924626	0.148634467827974	0.0786848363066906	0.144761850570996	0.108405420365831	0.242396606496806	0.109562475624623	0.18915895687817
DB11663	0.0921605931490124	1	0.320675683648487	0.361688547185546	0.298818978036445	0.047690319916965	0.265200479097257	0.272265433900611	0.0674591208605828	0.290709427552647	0.0527843301565247	-0.00975918360936604	0.250222217690159	0.0119530765561993	0.296331302256284	0.142128522217308	0.208167990715914	0.32454910627318	0.0793628184483158	0.223722027513341	0.263484643662729	0.281885383642097	0.321556526860606	0.133496184263591	0.375758484681241	0.193477209693296	0.136594767347904	0.0193130120274423	0.257429520949139	0.20197755703302	0.244741331654379	0.306561246635776	0.236477694288119	0.146130851931743	0.189884733854566	0.0326651943349043	0.18220668648881	0.239656313008899	0.255177703148603	0.0919263813100902	0.148152563651139	0.267130576185004	0.298513456177579	0.293536708270844	0.309202912952326	0.314512775058093	0.0798400737462326	0.156418245436513	0.236154039690174
DB12429	0.213785864537439	0.320675683648487	1	0.395659292787927	0.322055512882239	0.0594041369707462	0.209362012078859	0.29097575160019	0.205592899467027	0.354404535602595	0.0461417738428806	-0.00727583799940219	0.242652145618628	0.0221928307674694	0.276512347390232	0.276053471558393	0.111564886842389	0.340583923124954	0.0503767074493549	0.342089247131415	0.282213394772476	0.338940105955877	0.443824163144999	0.226056241968567	0.355768112643628	0.298788002565876	0.198017891558113	0.0316408603923096	0.332033645128515	0.314179357162379	0.350543539670344	0.302479099064659	0.252890175085391	0.0517423858682143	0.324956869577256	-0.00521137506931914	0.170307232926976	0.164289700562526	0.367281803642977	0.106376012613406	0.195724781670439	0.366646875368218	0.344955001112248	0.211430382198116	0.304611423643568	0.336324569847281	0.0920671870986319	0.290514200849089	0.330381253448089
DB02656	0.156057722462619	0.361688547185546	0.395659292787927	1	0.334583629967041	0.0726869240600828	0.315666208799657	0.331116096085791	0.166268637237714	0.388360180516354	0.0691484457936132	0.0267675094884445	0.236013801490225	0.0515865601470973	0.257857972494532	0.202248215983938	0.220070771759091	0.568670878263822	0.0956961989288913	0.278617521891935	0.341845980764848	0.411307195202039	0.320305660278038	0.248062156542674	0.388084209478816	0.268425944385991	0.206932107767016	0.0945082493811963	0.399860205746284	0.361229279278163	0.457251854575077	0.381018255638566	0.285910163455273	0.0258776461963854	0.281239061211187	0.0598113661199096	0.291780206223512	0.205736870073555	0.386819637091584	0.206647182386638	0.236850415177345	0.495623165428422	0.300437904926155	0.378124007305058	0.479123020614413	0.489569890936752	0.159177742143919	0.234492339955202	0.457729138917878
DB08398	0.120809761328357	0.298818978036445	0.322055512882239	0.334583629967041	1	0.135697989558614	0.251396115714573	0.346088959494957	0.143128045397691	0.246756405194482	0.0770679764578337	0.0503415886709954	0.19722022283629	0.0707980030114768	0.245024429827509	0.158597329885772	0.251048964093092	0.345863204441633	0.0511971897825967	0.203082104851763	0.287914672190241	0.304111285436829	0.268700375406652	0.176351193624662	0.354983048944686	0.224697638924949	0.17428248160992	0.0636017214882395	0.291265127804516	0.274995383250852	0.328122502797739	0.276171804095592	0.256369050821078	0.0699139103279133	0.204859978339347	0.0279073419533936	0.301621998401893	0.214661368406373	0.31659607470281	0.123387877359576	0.185874112935503	0.329360571570022	0.292735991957141	0.354100178933155	0.372656671735958	0.360933849694017	0.140029078126559	0.189975408186096	0.286630832239518
DB07706	0.0721058766678303	0.047690319916965	0.0594041369707462	0.0726869240600828	0.135697989558614	1	0.260839896776373	0.181320151617816	0.135725569014102	0.0641545754906115	0.065987449513231	0.225492171654753	0.0500805419517526	0.10150492995882	0.0717380527323282	0.0220320952409473	0.061144655099571	0.107005131287539	0.0387106283615458	0.0714499662729497	0.118613920088	0.0585440956300912	0.0183088445696313	0.0155625523463472	0.145100578534137	0.0579192082773577	0.0200419259628954	0.117486761697123	0.122761621643752	0.0491777534415597	0.190208949202867	0.036105067675114	0.0597231874074331	0.0415068989880129	0.0659447996907636	-0.00203908815857011	0.0570549668432331	0.138154430933104	0.16750479699053	0.040198518649477	0.0485517648529269	0.230231203817422	0.130696342555514	0.0514521639488623	0.137259309767895	0.109938236332302	0.046800619185033	0.0287153552164904	0.0778506867246028
DB02342	0.135708962073478	0.265200479097257	0.209362012078859	0.315666208799657	0.251396115714573	0.260839896776373	1	0.35983891169444	0.104331754440372	0.368428454587155	0.0855765607782643	0.0953082419734999	0.351441858031923	0.0152022627970491	0.283098677135979	0.0568533697956111	0.101213657038583	0.28398923554051	0.152607657858864	0.374722733880685	0.39884590897621	0.220929148418189	0.167329348805994	0.184185484615414	0.257384388773488	0.210846282160999	0.179046887289847	0.0762129937249016	0.250447786554634	0.193615067311613	0.351880450436531	0.438041966257667	0.353976477706632	0.0632873395895367	0.355953841984527	0.0559965143254892	0.136172103197372	0.305975383300778	0.391944731396385	0.187602826840199	0.231311359372227	0.35825328036515	0.313288313718205	0.185754076146354	0.329212067077703	0.308625048357886	0.149217995029372	0.131966828294746	0.233666961089314
DB11875	0.16743395320139	0.272265433900611	0.29097575160019	0.331116096085791	0.346088959494957	0.181320151617816	0.35983891169444	1	0.12820413554174	0.335387520802917	0.0908897668379894	0.0261023884256224	0.325662252054725	0.0588207666533802	0.284583915102381	0.129206259045185	0.154884826266005	0.317207770626543	0.130428749311202	0.286416013481497	0.399816935404651	0.257332401203092	0.242611407664675	0.148227137261725	0.298346438748302	0.236337864175456	0.183865942552577	0.0865667219431592	0.271419025982458	0.249246163544381	0.36143008893301	0.365729174897819	0.332979630272117	0.113918202430538	0.29621582584829	0.0352499989326998	0.196395135758634	0.27066340086361	0.392830136464173	0.152729105371395	0.232601477081454	0.346643493000997	0.332935402524776	0.243444537529867	0.331473339603295	0.315877484506383	0.164491204735612	0.156642298436959	0.308650629761755
DB15464	0.0570412287986531	0.0674591208605828	0.205592899467027	0.166268637237714	0.143128045397691	0.135725569014102	0.104331754440372	0.12820413554174	1	0.131541047612487	-0.00530718277170416	-0.00292899492901708	0.124156637674252	-0.00467024212882331	0.0573309607932503	0.231341756196807	0.0508591107580217	0.138403349916784	0.0152587524815638	0.171147097441277	0.0917847644202001	0.185308034362769	0.160725027472306	0.147059715938325	0.182465810274872	0.144824040068427	0.117080026731721	0.00226367019030633	0.15796644758413	0.223411108921674	0.239179170138481	0.204985767527592	0.233536587581703	-0.0029523188339113	0.174464716690791	0.0550551519667778	0.0694806451006016	0.157196251285487	0.226157700504272	0.0566890672173622	0.134198468030905	0.211988563577413	0.121400843531811	0.089069685012033	0.153766394359179	0.134312784319443	0.0435346661087882	0.201103119684303	0.173190604962214
DB04104	0.183307853107373	0.290709427552647	0.354404535602595	0.388360180516354	0.246756405194482	0.0641545754906115	0.368428454587155	0.335387520802917	0.131541047612487	1	0.06396257493093	-0.00686166223483459	0.327746897994229	0.0257050521387257	0.267379985049002	0.154987590724059	0.122146012215945	0.347934512403502	0.187289093931169	0.401380950733105	0.325872414984366	0.40272344650066	0.298544896126516	0.231796714700149	0.268565527473084	0.261443494918583	0.240083724200362	0.0751047050810694	0.333268913093104	0.384870816594963	0.427286012818984	0.396422200928605	0.352322751688414	0.0108557036786886	0.394752496501178	0.0446804583299447	0.162447828092659	0.202906147177746	0.379189073652721	0.195613890361948	0.334919627458638	0.444663531325158	0.338841268105406	0.213757500875144	0.337102397125416	0.316778684783213	0.230294414061078	0.191221488282937	0.37691557127154
DB14144	0.0629969338325625	0.0527843301565247	0.0461417738428806	0.0691484457936132	0.0770679764578337	0.065987449513231	0.0855765607782643	0.0908897668379894	-0.00530718277170416	0.06396257493093	1	-0.00171876711275807	0.0173943551989765	0.0747346081336002	0.0645582485198724	0.00625399296234053	0.0235561403555883	0.0783036046178713	0.0687557114000418	0.0546714624487039	0.0774296643983981	0.0620615904060509	0.0964024308005346	0.0288190993928046	0.0650084968692572	0.114123909976896	0.0270074069847441	0.0609245042652769	0.070143574410368	0.0810170827868437	0.105258555412651	0.0452541932034695	0.0385400745659258	0.0263695002279108	0.0694691590534797	-0.00125201267895604	0.0359043495217388	0.0636432293533137	0.0763973511110715	0.0517925090413922	0.0730050667888648	0.107309611869179	0.0861272111678854	0.0433898469781804	0.0806850214871312	0.0835511835443281	0.0994122227388701	0.0282826736665399	0.0672595908765532
DB12298	-0.00291417933316869	-0.00975918360936604	-0.00727583799940219	0.0267675094884445	0.0503415886709954	0.225492171654753	0.0953082419734999	0.0261023884256224	-0.00292899492901708	-0.00686166223483459	-0.00171876711275807	1	-0.00511038436171411	-0.00151868928437952	-0.00538981495472501	-0.00460597836399442	0.019122533600286	0.0228774203545184	-0.001826794738654	-0.00531747991638301	0.0342973698394147	-0.00888385456269616	-0.00673051448058969	-0.00531471585706215	0.0293220394689162	0.0152869279918515	-0.00399023360590628	0.0344978224191158	0.0363782354700993	-0.00677220533136783	0.0390820239868511	-0.00834472531925895	-0.00564610589110982	-0.0040820052094487	-0.00515385697515247	-0.000685599713356509	0.0158283625590736	-0.00434267904803381	0.044436970192712	-0.00343668289958757	-0.005753859942352	0.0533624982424647	0.0293772392114916	0.0218642872953397	0.0388079712366274	0.0255038826577346	-0.00361808025688692	-0.00543823498093727	0.00546144598936369
DB04751	0.0155351990515159	0.250222217690159	0.242652145618628	0.236013801490225	0.19722022283629	0.0500805419517526	0.351441858031923	0.325662252054725	0.124156637674252	0.327746897994229	0.0173943551989765	-0.00511038436171411	1	0.00704176475848057	0.326300150364226	0.107474670122119	0.0762820315011887	0.206033213840533	0.0893860778890457	0.340971710071931	0.293030683464001	0.181160691512429	0.226858822204826	0.120915385109272	0.215791774089885	0.164893613688756	0.110217905823802	-0.0100698366644739	0.19453292432752	0.172769752566	0.277459487062349	0.419247920777945	0.45247191499223	0.0353644714989657	0.324126708047575	0.0302353689403423	0.101081033224519	0.349833014165782	0.335965796184034	0.05456022741639	0.157197768488513	0.237896571600067	0.293230902160811	0.143522636414368	0.253369594947127	0.237434165349479	0.0792141270653292	0.184058138254183	0.220219183420538
DB02502	-0.00466353517811628	0.0119530765561993	0.0221928307674694	0.0515865601470973	0.0707980030114768	0.10150492995882	0.0152022627970491	0.0588207666533802	-0.00467024212882331	0.0257050521387257	0.0747346081336002	-0.00151868928437952	0.00704176475848057	1	0.00593854243045934	-0.00732543718270015	0.0316065931208326	0.0658317910988987	-0.00292736998932212	0.0208359303108588	0.0355077753909365	0.0601098868607319	-0.0106812636536728	0.00615030226879091	0.0376853783968309	0.0838300374349618	0.0403968916803908	0.112934311458467	0.0366887877910165	0.0674069352261097	0.0647472488364996	-0.00317433002734704	0.00489991645930887	0.0314240391044	0.00689619956671446	-0.00111317149272638	0.0274900960673852	0.0340146024952535	0.0643547636430466	0.0165494716726663	0.0902039043166955	0.0390858186733105	0.0741960622616507	0.0520627950670255	0.0650611230007908	0.0696287348896248	0.0801255054176654	0.0836210284712582	0.0579116151199932
DB12001	0.0208797254201561	0.296331302256284	0.276512347390232	0.257857972494532	0.245024429827509	0.0717380527323282	0.283098677135979	0.284583915102381	0.0573309607932503	0.267379985049002	0.0645582485198724	-0.00538981495472501	0.326300150364226	0.00593854243045934	1	0.202198976490467	0.0968259839942024	0.226902650732622	0.025231267573623	0.257677705473496	0.369077724006688	0.213674960909437	0.370692692075325	0.0919843496378814	0.266710731123277	0.176612815604498	0.0829431381676972	-0.0113115742275365	0.226215423633025	0.178333335964718	0.248047688734976	0.334403419177161	0.213901546824359	0.0372360635263479	0.20535665274414	-0.00386658018756969	0.126008021258466	0.248059132225555	0.324282311733251	0.0313501567585868	0.104419930859233	0.200866521066892	0.312757642628181	0.159439058243443	0.249593448678884	0.263136834991122	0.0291597398482661	0.139658237450241	0.218442898714611
DB01193	0.0458121853130638	0.142128522217308	0.276053471558393	0.202248215983938	0.158597329885772	0.0220320952409473	0.0568533697956111	0.129206259045185	0.231341756196807	0.154987590724059	0.00625399296234053	-0.00460597836399442	0.107474670122119	-0.00732543718270015	0.202198976490467	1	0.0744391603375031	0.18192704497234	0.00466130070186813	0.235201714092079	0.186312498358201	0.224688756822969	0.470464217102937	0.147629296206449	0.192563004836617	0.188689549267988	0.0840638171734005	0.00811816745651975	0.1342473399506	0.269007531972489	0.218010444948047	0.205249904203188	0.146832203760601	-0.00100509901061222	0.222567710983473	-0.00328174230225368	0.106716978351821	0.049133545560664	0.225537360123292	0.0560469466396715	0.106260488534193	0.171096359281531	0.181447460481925	0.120287665381275	0.156488838044019	0.179283053910028	0.0464054294268224	0.347799337573741	0.172159525025134
DB00316	0.0495302643109359	0.208167990715914	0.111564886842389	0.220070771759091	0.251048964093092	0.061144655099571	0.101213657038583	0.154884826266005	0.0508591107580217	0.122146012215945	0.0235561403555883	0.019122533600286	0.0762820315011887	0.0316065931208326	0.0968259839942024	0.0744391603375031	1	0.247970388916585	0.0312849065131716	0.0785011482302209	0.101342970711427	0.162632440679733	0.114092716025378	0.0876547048735992	0.216834692945682	0.124983144220291	0.0912217150342894	0.059439028428176	0.183384477367474	0.129928929125116	0.168311232140441	0.142994837599213	0.103126209581538	0.0705042316189402	0.0768145169465893	0.0150206028590243	0.399261396281184	0.0882482377320886	0.140664088236545	0.0646788582349287	0.0834400479207577	0.172423651351009	0.136387579639698	0.432849647472828	0.245136376713977	0.247493046381805	0.0689098559293801	0.10334802492538	0.18788088801964
DB06151	0.155284856255138	0.32454910627318	0.340583923124954	0.568670878263822	0.345863204441633	0.107005131287539	0.28398923554051	0.317207770626543	0.138403349916784	0.347934512403502	0.0783036046178713	0.0228774203545184	0.206033213840533	0.0658317910988987	0.226902650732622	0.18192704497234	0.247970388916585	1	0.091135320887809	0.242780299428329	0.313153411560731	0.375360228948382	0.26562527832397	0.194253104006969	0.413371840902792	0.271726572004952	0.182158919747243	0.125867128187371	0.37375564861239	0.327019002141879	0.450850118297616	0.334278997985273	0.254209469726416	0.0494410740026606	0.247054431757955	0.0295720635395694	0.308812766288777	0.195795652700433	0.378459997526482	0.16168851207495	0.224658333055302	0.460019365909043	0.277375868824782	0.409529055837265	0.499124434526996	0.5040373279707	0.150501975433566	0.223009057394886	0.435424503778598
DB07338	0.0155633129391549	0.0793628184483158	0.0503767074493549	0.0956961989288913	0.0511971897825967	0.0387106283615458	0.152607657858864	0.130428749311202	0.0152587524815638	0.187289093931169	0.0687557114000418	-0.001826794738654	0.0893860778890457	-0.00292736998932212	0.025231267573623	0.00466130070186813	0.0312849065131716	0.091135320887809	1	0.207226251410362	0.0508850946095709	0.102707384886346	0.0355456293161056	0.0374273255670706	0.0739577025162123	0.0544637712713925	0.0561401385613403	0.0328539659813184	0.0884296247469801	0.075204912890897	0.14341887884354	0.162900594211328	0.145491284703341	-0.00788374466400309	0.228080624603411	0.169391445620649	0.0347932607575911	0.140412844714102	0.114118209951461	0.0654033609094783	0.1220147926254	0.114878010282232	0.0897958556373417	0.0478463091536256	0.106689110515965	0.0814205351146191	0.028095865218622	0.0250132658293632	0.120894456543584
DB00459	0.104588195980257	0.223722027513341	0.342089247131415	0.278617521891935	0.203082104851763	0.0714499662729497	0.374722733880685	0.286416013481497	0.171147097441277	0.401380950733105	0.0546714624487039	-0.00531747991638301	0.340971710071931	0.0208359303108588	0.257677705473496	0.235201714092079	0.0785011482302209	0.242780299428329	0.207226251410362	1	0.273065336618643	0.258791792290269	0.318746073678524	0.144310631865017	0.206542878187489	0.260905781330232	0.17502554004904	0.0532893390443504	0.288547520448065	0.250950302842605	0.363203894167671	0.407395399794695	0.323604334971566	0.00476762761831583	0.582313795613509	0.0831502861913515	0.112451759111263	0.227438384428107	0.41015329910036	0.109103910325069	0.256267385537045	0.314823101835887	0.286345271245248	0.152762990690036	0.223411374513102	0.254654774374881	0.0986869300178456	0.251277087105473	0.320635641569657
DB12996	0.212429144670512	0.263484643662729	0.282213394772476	0.341845980764848	0.287914672190241	0.118613920088	0.39884590897621	0.399816935404651	0.0917847644202001	0.325872414984366	0.0774296643983981	0.0342973698394147	0.293030683464001	0.0355077753909365	0.369077724006688	0.186312498358201	0.101342970711427	0.313153411560731	0.0508850946095709	0.273065336618643	1	0.268048938006664	0.268170257080016	0.218363339453382	0.28943330289094	0.305328147522111	0.216517257985611	0.126696085453473	0.2781301215014	0.335008587025608	0.399523835583429	0.377094186051864	0.318140600282001	0.0168232845541775	0.28919537909973	0.0309106734236989	0.139259981436325	0.235151925478038	0.443424692888711	0.226443719027822	0.257055303693088	0.328528424861128	0.362506522118318	0.185297809446978	0.324705925870504	0.311046197114121	0.202381114146129	0.181050435194437	0.325141747470502
DB00171	0.168022820350627	0.281885383642097	0.338940105955877	0.411307195202039	0.304111285436829	0.0585440956300912	0.220929148418189	0.257332401203092	0.185308034362769	0.40272344650066	0.0620615904060509	-0.00888385456269616	0.181160691512429	0.0601098868607319	0.213674960909437	0.224688756822969	0.162632440679733	0.375360228948382	0.102707384886346	0.258791792290269	0.268048938006664	1	0.336840589785025	0.273935416669574	0.322785947062567	0.305892546400031	0.253674299814639	0.11634959394923	0.355312603480204	0.438726580174386	0.396867069479076	0.281910732818671	0.274615941014959	0.00664389539970982	0.271500813106651	0.0828188240512124	0.228468422178601	0.171815644337272	0.310364884281672	0.210281138082005	0.282295296964457	0.407061019526838	0.299033913497851	0.261054566857222	0.366539293381048	0.369291278522253	0.196480924285609	0.311093371939085	0.429532517697636
DB05773	0.0527951702514207	0.321556526860606	0.443824163144999	0.320305660278038	0.268700375406652	0.0183088445696313	0.167329348805994	0.242611407664675	0.160725027472306	0.298544896126516	0.0964024308005346	-0.00673051448058969	0.226858822204826	-0.0106812636536728	0.370692692075325	0.470464217102937	0.114092716025378	0.26562527832397	0.0355456293161056	0.318746073678524	0.268170257080016	0.336840589785025	1	0.144592057648158	0.329942120200776	0.264980662978824	0.152056480614383	-0.000175651092583729	0.285804242728909	0.297574021325414	0.285671527741847	0.30748707449415	0.172909450738365	-0.015529144823804	0.284644855345952	-0.00477690525983695	0.1517178329666	0.115770611425066	0.266444331964319	0.0743958613407098	0.13811477801173	0.323624696104987	0.334071589174825	0.1799200898549	0.260142456712572	0.276227653188705	0.0506525115089198	0.297289548605969	0.269720339419871
DB08916	0.0815092236190279	0.133496184263591	0.226056241968567	0.248062156542674	0.176351193624662	0.0155625523463472	0.184185484615414	0.148227137261725	0.147059715938325	0.231796714700149	0.0288190993928046	-0.00531471585706215	0.120915385109272	0.00615030226879091	0.0919843496378814	0.147629296206449	0.0876547048735992	0.194253104006969	0.0374273255670706	0.144310631865017	0.218363339453382	0.273935416669574	0.144592057648158	1	0.173518833866722	0.166599002952278	0.125235833620154	0.0167040794085692	0.137330087167768	0.318200502246227	0.251945459366751	0.170729391411369	0.304322907594787	0.0046802712468985	0.231226165113466	-0.00378266597649324	0.0898036280172104	0.134214191549132	0.167862406635097	0.344121859991799	0.219552536314038	0.261803091177301	0.147526069778227	0.147545081585855	0.202536535147324	0.210954547686209	0.0608711872839772	0.159446412911565	0.249629677676167
DB04468	0.111833313513038	0.375758484681241	0.355768112643628	0.388084209478816	0.354983048944686	0.145100578534137	0.257384388773488	0.298346438748302	0.182465810274872	0.268565527473084	0.0650084968692572	0.0293220394689162	0.215791774089885	0.0376853783968309	0.266710731123277	0.192563004836617	0.216834692945682	0.413371840902792	0.0739577025162123	0.206542878187489	0.28943330289094	0.322785947062567	0.329942120200776	0.173518833866722	1	0.276563022376908	0.158635720455612	0.130243282406121	0.342143269948564	0.283666863489367	0.35446877823128	0.326559566116961	0.264224319544331	0.0458859244282745	0.198980262622918	0.0212748143874138	0.248085128607194	0.225338204439645	0.332724247688814	0.11308890474441	0.19071420441466	0.354772472520042	0.29267255311495	0.306321457817469	0.377169958288612	0.387066745252592	0.0866780243378978	0.205138172211482	0.3052211726794
DB04630	0.228842275767586	0.193477209693296	0.298788002565876	0.268425944385991	0.224697638924949	0.0579192082773577	0.210846282160999	0.236337864175456	0.144824040068427	0.261443494918583	0.114123909976896	0.0152869279918515	0.164893613688756	0.0838300374349618	0.176612815604498	0.188689549267988	0.124983144220291	0.271726572004952	0.0544637712713925	0.260905781330232	0.305328147522111	0.305892546400031	0.264980662978824	0.166599002952278	0.276563022376908	1	0.276628917244648	0.217234311838696	0.308957655421775	0.336666026495523	0.342942355273415	0.209560788606682	0.231293291571407	0.00992230053556195	0.24302242092145	0.0257191466241283	0.161085514373032	0.158140361936415	0.322610891744871	0.177659782206395	0.25950424489341	0.245795871694322	0.265548822377837	0.180313211941566	0.278073720995279	0.263112750778379	0.174132311729392	0.243359099870628	0.324266263476239
DB00630	0.250459353979947	0.136594767347904	0.198017891558113	0.206932107767016	0.17428248160992	0.0200419259628954	0.179046887289847	0.183865942552577	0.117080026731721	0.240083724200362	0.0270074069847441	-0.00399023360590628	0.110217905823802	0.0403968916803908	0.0829431381676972	0.0840638171734005	0.0912217150342894	0.182158919747243	0.0561401385613403	0.17502554004904	0.216517257985611	0.253674299814639	0.152056480614383	0.125235833620154	0.158635720455612	0.276628917244648	1	0.129163783546787	0.215770120223158	0.274093713253703	0.228317074195501	0.156430489989225	0.19175341904738	-0.00984852987683123	0.175674057637994	0.0650844931616502	0.131256207442851	0.105409807372871	0.227109995076618	0.186050086169654	0.276547448959908	0.204061387112016	0.193052603879549	0.119388810539048	0.209797734062356	0.191579340537115	0.234970766542957	0.200478755874747	0.233845507254139
DB01436	0.184497619085373	0.0193130120274423	0.0316408603923096	0.0945082493811963	0.0636017214882395	0.117486761697123	0.0762129937249016	0.0865667219431592	0.00226367019030633	0.0751047050810694	0.0609245042652769	0.0344978224191158	-0.0100698366644739	0.112934311458467	-0.0113115742275365	0.00811816745651975	0.059439028428176	0.125867128187371	0.0328539659813184	0.0532893390443504	0.126696085453473	0.11634959394923	-0.000175651092583729	0.0167040794085692	0.130243282406121	0.217234311838696	0.129163783546787	1	0.177433655064578	0.14538692194497	0.161101096275084	0.0261939470423828	0.0337119013429902	0.0342161489793184	0.0256888688692679	-0.00231096394553494	0.0778580420429113	0.0278569557217925	0.105080776342985	0.138880885749426	0.130930116931381	0.104551517024606	0.0613650363681012	0.0831886302176585	0.122153425820441	0.0898270951975098	0.131461131818697	0.0288140202496463	0.214627551009205
DB00523	0.169575421818821	0.257429520949139	0.332033645128515	0.399860205746284	0.291265127804516	0.122761621643752	0.250447786554634	0.271419025982458	0.15796644758413	0.333268913093104	0.070143574410368	0.0363782354700993	0.19453292432752	0.0366887877910165	0.226215423633025	0.1342473399506	0.183384477367474	0.37375564861239	0.0884296247469801	0.288547520448065	0.2781301215014	0.355312603480204	0.285804242728909	0.137330087167768	0.342143269948564	0.308957655421775	0.215770120223158	0.177433655064578	1	0.325615636556413	0.39176309725351	0.273764588879389	0.224192642095475	0.0352354341118962	0.241928787155554	0.0380016774914991	0.240898396825959	0.155214578049774	0.358829776727886	0.124054566941744	0.24210678574022	0.391111265449056	0.298677123628833	0.265861333014036	0.378561046175757	0.36160051182316	0.152569492309322	0.219571492028679	0.447052496700314
DB00437	0.221312799751798	0.20197755703302	0.314179357162379	0.361229279278163	0.274995383250852	0.0491777534415597	0.193615067311613	0.249246163544381	0.223411108921674	0.384870816594963	0.0810170827868437	-0.00677220533136783	0.172769752566	0.0674069352261097	0.178333335964718	0.269007531972489	0.129928929125116	0.327019002141879	0.075204912890897	0.250950302842605	0.335008587025608	0.438726580174386	0.297574021325414	0.318200502246227	0.283666863489367	0.336666026495523	0.274093713253703	0.14538692194497	0.325615636556413	1	0.441496067539752	0.298277770822625	0.3466618834625	0.0142987832799024	0.277284353904272	0.0722726188547746	0.16287409390869	0.127595927015355	0.349686093681905	0.29352869485164	0.315417742856466	0.425542826367534	0.281367692718027	0.205283698099288	0.340215376645238	0.328153207995396	0.196381900160275	0.257492706524996	0.428606490317818
DB14001	0.172111583048592	0.244741331654379	0.350543539670344	0.457251854575077	0.328122502797739	0.190208949202867	0.351880450436531	0.36143008893301	0.239179170138481	0.427286012818984	0.105258555412651	0.0390820239868511	0.277459487062349	0.0647472488364996	0.248047688734976	0.218010444948047	0.168311232140441	0.450850118297616	0.14341887884354	0.363203894167671	0.399523835583429	0.396867069479076	0.285671527741847	0.251945459366751	0.35446877823128	0.342942355273415	0.228317074195501	0.161101096275084	0.39176309725351	0.441496067539752	1	0.407842610426275	0.375083145752889	0.0336157458654686	0.369268371435006	0.0666434424232477	0.213235421894554	0.215418132319349	0.48420806625336	0.260890747777066	0.306452874215203	0.51677593889426	0.335004615188673	0.272721284396355	0.4631155229423	0.440889366452123	0.20808853997269	0.27085102374805	0.480219378571986
DB03496	0.0990088722224581	0.306561246635776	0.302479099064659	0.381018255638566	0.276171804095592	0.036105067675114	0.438041966257667	0.365729174897819	0.204985767527592	0.396422200928605	0.0452541932034695	-0.00834472531925895	0.419247920777945	-0.00317433002734704	0.334403419177161	0.205249904203188	0.142994837599213	0.334278997985273	0.162900594211328	0.407395399794695	0.377094186051864	0.281910732818671	0.30748707449415	0.170729391411369	0.326559566116961	0.209560788606682	0.156430489989225	0.0261939470423828	0.273764588879389	0.298277770822625	0.407842610426275	1	0.44157531204411	0.0330292123920454	0.359363369922276	0.0432125680004802	0.164767342868093	0.314445203370198	0.450894093541584	0.127758549921188	0.254293446490271	0.387695928436443	0.312712719749367	0.240619993774928	0.342131875939588	0.376458210045759	0.10129784250636	0.200969996176918	0.324184357414144
DB01143	0.141937978687504	0.236477694288119	0.252890175085391	0.285910163455273	0.256369050821078	0.0597231874074331	0.353976477706632	0.332979630272117	0.233536587581703	0.352322751688414	0.0385400745659258	-0.00564610589110982	0.45247191499223	0.00489991645930887	0.213901546824359	0.146832203760601	0.103126209581538	0.254209469726416	0.145491284703341	0.323604334971566	0.318140600282001	0.274615941014959	0.172909450738365	0.304322907594787	0.264224319544331	0.231293291571407	0.19175341904738	0.0337119013429902	0.224192642095475	0.3466618834625	0.375083145752889	0.44157531204411	1	0.0489601188890801	0.382584680125182	0.0812158992341682	0.121058542612238	0.4131559159062	0.344392608306596	0.231128547861038	0.254184752419314	0.322425851203621	0.298926619854702	0.165304419073208	0.303670084674746	0.283073341322221	0.136898362681242	0.197038738973484	0.320717842307627
DB00357	0.0943108574498396	0.146130851931743	0.0517423858682143	0.0258776461963854	0.0699139103279133	0.0415068989880129	0.0632873395895367	0.113918202430538	-0.0029523188339113	0.0108557036786886	0.0263695002279108	-0.0040820052094487	0.0353644714989657	0.0314240391044	0.0372360635263479	-0.00100509901061222	0.0705042316189402	0.0494410740026606	-0.00788374466400309	0.00476762761831583	0.0168232845541775	0.00664389539970982	-0.015529144823804	0.0046802712468985	0.0458859244282745	0.00992230053556195	-0.00984852987683123	0.0342161489793184	0.0352354341118962	0.0142987832799024	0.0336157458654686	0.0330292123920454	0.0489601188890801	1	0.0120702774523614	-0.00296281439297465	0.0196262702192356	0.0535117975560452	0.0528713619957465	0.0101707590159588	0.00599316773135756	0.0477409730196409	0.0570496938098784	0.101471527142944	0.0761273133757505	0.0564578796845239	0.0160634496081767	-0.00155142354090384	0.0489437954422646
DB00855	0.11678077258943	0.189884733854566	0.324956869577256	0.281239061211187	0.204859978339347	0.0659447996907636	0.355953841984527	0.29621582584829	0.174464716690791	0.394752496501178	0.0694691590534797	-0.00515385697515247	0.324126708047575	0.00689619956671446	0.20535665274414	0.222567710983473	0.0768145169465893	0.247054431757955	0.228080624603411	0.582313795613509	0.28919537909973	0.271500813106651	0.284644855345952	0.231226165113466	0.198980262622918	0.24302242092145	0.175674057637994	0.0256888688692679	0.241928787155554	0.277284353904272	0.369268371435006	0.359363369922276	0.382584680125182	0.0120702774523614	1	0.0731011905021908	0.106380862708616	0.243406028642651	0.361008747578196	0.179367376867564	0.282959193818145	0.327213744227473	0.26515455769196	0.147077153300985	0.253344868367865	0.255225731327312	0.16205791837628	0.214933900859418	0.31246456578195
DB01223	-0.00209948025928832	0.0326651943349043	-0.00521137506931914	0.0598113661199096	0.0279073419533936	-0.00203908815857011	0.0559965143254892	0.0352499989326998	0.0550551519667778	0.0446804583299447	-0.00125201267895604	-0.000685599713356509	0.0302353689403423	-0.00111317149272638	-0.00386658018756969	-0.00328174230225368	0.0150206028590243	0.0295720635395694	0.169391445620649	0.0831502861913515	0.0309106734236989	0.0828188240512124	-0.00477690525983695	-0.00378266597649324	0.0212748143874138	0.0257191466241283	0.0650844931616502	-0.00231096394553494	0.0380016774914991	0.0722726188547746	0.0666434424232477	0.0432125680004802	0.0812158992341682	-0.00296281439297465	0.0731011905021908	1	0.0284611468414397	0.0779973946260246	0.0760111468929579	0.0573063854434452	0.0262186599016169	0.0583843792338723	0.0910558968106827	0.0269943910905934	0.0361850484927363	0.0438307997976484	0.0709101459007482	0.0268161836949723	0.0796032995717796
DB06767	0.0739438655580909	0.18220668648881	0.170307232926976	0.291780206223512	0.301621998401893	0.0570549668432331	0.136172103197372	0.196395135758634	0.0694806451006016	0.162447828092659	0.0359043495217388	0.0158283625590736	0.101081033224519	0.0274900960673852	0.126008021258466	0.106716978351821	0.399261396281184	0.308812766288777	0.0347932607575911	0.112451759111263	0.139259981436325	0.228468422178601	0.1517178329666	0.0898036280172104	0.248085128607194	0.161085514373032	0.131256207442851	0.0778580420429113	0.240898396825959	0.16287409390869	0.213235421894554	0.164767342868093	0.121058542612238	0.0196262702192356	0.106380862708616	0.0284611468414397	1	0.100902057735101	0.184661212721037	0.0672337594589967	0.11971205696361	0.206141009223678	0.12577867618582	0.401578460476774	0.30495342351562	0.307813322357066	0.0882648301094355	0.140472507904495	0.236922933519494
DB00276	0.0647459435622993	0.239656313008899	0.164289700562526	0.205736870073555	0.214661368406373	0.138154430933104	0.305975383300778	0.27066340086361	0.157196251285487	0.202906147177746	0.0636432293533137	-0.00434267904803381	0.349833014165782	0.0340146024952535	0.248059132225555	0.049133545560664	0.0882482377320886	0.195795652700433	0.140412844714102	0.227438384428107	0.235151925478038	0.171815644337272	0.115770611425066	0.134214191549132	0.225338204439645	0.158140361936415	0.105409807372871	0.0278569557217925	0.155214578049774	0.127595927015355	0.215418132319349	0.314445203370198	0.4131559159062	0.0535117975560452	0.243406028642651	0.0779973946260246	0.100902057735101	1	0.24884257629848	0.0697397415032461	0.136328837058989	0.181661379538012	0.241243814449212	0.143557740456556	0.217902821533886	0.196242945385057	0.0622740809353862	0.0721585434649765	0.166332105471474
DB05767	0.172170800770281	0.255177703148603	0.367281803642977	0.386819637091584	0.31659607470281	0.16750479699053	0.391944731396385	0.392830136464173	0.226157700504272	0.379189073652721	0.0763973511110715	0.044436970192712	0.335965796184034	0.0643547636430466	0.324282311733251	0.225537360123292	0.140664088236545	0.378459997526482	0.114118209951461	0.41015329910036	0.443424692888711	0.310364884281672	0.266444331964319	0.167862406635097	0.332724247688814	0.322610891744871	0.227109995076618	0.105080776342985	0.358829776727886	0.349686093681905	0.48420806625336	0.450894093541584	0.344392608306596	0.0528713619957465	0.361008747578196	0.0760111468929579	0.184661212721037	0.24884257629848	1	0.188135382955383	0.283925962597502	0.403818780800078	0.335600966920701	0.23511661147611	0.38196205684309	0.380514007661535	0.198569041746213	0.246944556574808	0.384257192536821
DB13853	0.238978069855832	0.0919263813100902	0.106376012613406	0.206647182386638	0.123387877359576	0.040198518649477	0.187602826840199	0.152729105371395	0.0566890672173622	0.195613890361948	0.0517925090413922	-0.00343668289958757	0.05456022741639	0.0165494716726663	0.0313501567585868	0.0560469466396715	0.0646788582349287	0.16168851207495	0.0654033609094783	0.109103910325069	0.226443719027822	0.210281138082005	0.0743958613407098	0.344121859991799	0.11308890474441	0.177659782206395	0.186050086169654	0.138880885749426	0.124054566941744	0.29352869485164	0.260890747777066	0.127758549921188	0.231128547861038	0.0101707590159588	0.179367376867564	0.0573063854434452	0.0672337594589967	0.0697397415032461	0.188135382955383	1	0.300239404652191	0.229071661604692	0.149118045011204	0.0950881012539922	0.177328688685053	0.176633538792364	0.198871320826402	0.0875320022062173	0.199179924551716
DB01435	0.250608188316135	0.148152563651139	0.195724781670439	0.236850415177345	0.185874112935503	0.0485517648529269	0.231311359372227	0.232601477081454	0.134198468030905	0.334919627458638	0.0730050667888648	-0.005753859942352	0.157197768488513	0.0902039043166955	0.104419930859233	0.106260488534193	0.0834400479207577	0.224658333055302	0.1220147926254	0.256267385537045	0.257055303693088	0.282295296964457	0.13811477801173	0.219552536314038	0.19071420441466	0.25950424489341	0.276547448959908	0.130930116931381	0.24210678574022	0.315417742856466	0.306452874215203	0.254293446490271	0.254184752419314	0.00599316773135756	0.282959193818145	0.0262186599016169	0.11971205696361	0.136328837058989	0.283925962597502	0.300239404652191	1	0.284913166853836	0.178162060405967	0.149453317536684	0.242673344763312	0.251859807914783	0.214268727419611	0.146825508823198	0.279396175526458
DB07352	0.159778201924626	0.267130576185004	0.366646875368218	0.495623165428422	0.329360571570022	0.230231203817422	0.35825328036515	0.346643493000997	0.211988563577413	0.444663531325158	0.107309611869179	0.0533624982424647	0.237896571600067	0.0390858186733105	0.200866521066892	0.171096359281531	0.172423651351009	0.460019365909043	0.114878010282232	0.314823101835887	0.328528424861128	0.407061019526838	0.323624696104987	0.261803091177301	0.354772472520042	0.245795871694322	0.204061387112016	0.104551517024606	0.391111265449056	0.425542826367534	0.51677593889426	0.387695928436443	0.322425851203621	0.0477409730196409	0.327213744227473	0.0583843792338723	0.206141009223678	0.181661379538012	0.403818780800078	0.229071661604692	0.284913166853836	1	0.314004299609177	0.280613949984225	0.442522426469332	0.424763677781253	0.182568238908551	0.222143485331716	0.454588611570119
DB04365	0.148634467827974	0.298513456177579	0.344955001112248	0.300437904926155	0.292735991957141	0.130696342555514	0.313288313718205	0.332935402524776	0.121400843531811	0.338841268105406	0.0861272111678854	0.0293772392114916	0.293230902160811	0.0741960622616507	0.312757642628181	0.181447460481925	0.136387579639698	0.277375868824782	0.0897958556373417	0.286345271245248	0.362506522118318	0.299033913497851	0.334071589174825	0.147526069778227	0.29267255311495	0.265548822377837	0.193052603879549	0.0613650363681012	0.298677123628833	0.281367692718027	0.335004615188673	0.312712719749367	0.298926619854702	0.0570496938098784	0.26515455769196	0.0910558968106827	0.12577867618582	0.241243814449212	0.335600966920701	0.149118045011204	0.178162060405967	0.314004299609177	1	0.18104131960634	0.313748395170927	0.26678387019403	0.141160508238925	0.219464720702622	0.297630429909845
DB01169	0.0786848363066906	0.293536708270844	0.211430382198116	0.378124007305058	0.354100178933155	0.0514521639488623	0.185754076146354	0.243444537529867	0.089069685012033	0.213757500875144	0.0433898469781804	0.0218642872953397	0.143522636414368	0.0520627950670255	0.159439058243443	0.120287665381275	0.432849647472828	0.409529055837265	0.0478463091536256	0.152762990690036	0.185297809446978	0.261054566857222	0.1799200898549	0.147545081585855	0.306321457817469	0.180313211941566	0.119388810539048	0.0831886302176585	0.265861333014036	0.205283698099288	0.272721284396355	0.240619993774928	0.165304419073208	0.101471527142944	0.147077153300985	0.0269943910905934	0.401578460476774	0.143557740456556	0.23511661147611	0.0950881012539922	0.149453317536684	0.280613949984225	0.18104131960634	1	0.352007895189671	0.377608084534638	0.109485546570543	0.148859757316545	0.275268977190857
DB00126	0.144761850570996	0.309202912952326	0.304611423643568	0.479123020614413	0.372656671735958	0.137259309767895	0.329212067077703	0.331473339603295	0.153766394359179	0.337102397125416	0.0806850214871312	0.0388079712366274	0.253369594947127	0.0650611230007908	0.249593448678884	0.156488838044019	0.245136376713977	0.499124434526996	0.106689110515965	0.223411374513102	0.324705925870504	0.366539293381048	0.260142456712572	0.202536535147324	0.377169958288612	0.278073720995279	0.209797734062356	0.122153425820441	0.378561046175757	0.340215376645238	0.4631155229423	0.342131875939588	0.303670084674746	0.0761273133757505	0.253344868367865	0.0361850484927363	0.30495342351562	0.217902821533886	0.38196205684309	0.177328688685053	0.242673344763312	0.442522426469332	0.313748395170927	0.352007895189671	1	0.469863702516675	0.152703510190596	0.227187452666811	0.413911310891847
DB00945	0.108405420365831	0.314512775058093	0.336324569847281	0.489569890936752	0.360933849694017	0.109938236332302	0.308625048357886	0.315877484506383	0.134312784319443	0.316778684783213	0.0835511835443281	0.0255038826577346	0.237434165349479	0.0696287348896248	0.263136834991122	0.179283053910028	0.247493046381805	0.5040373279707	0.0814205351146191	0.254654774374881	0.311046197114121	0.369291278522253	0.276227653188705	0.210954547686209	0.387066745252592	0.263112750778379	0.191579340537115	0.0898270951975098	0.36160051182316	0.328153207995396	0.440889366452123	0.376458210045759	0.283073341322221	0.0564578796845239	0.255225731327312	0.0438307997976484	0.307813322357066	0.196242945385057	0.380514007661535	0.176633538792364	0.251859807914783	0.424763677781253	0.26678387019403	0.377608084534638	0.469863702516675	1	0.129045844155606	0.22316763722226	0.404714785423085
DB06543	0.242396606496806	0.0798400737462326	0.0920671870986319	0.159177742143919	0.140029078126559	0.046800619185033	0.149217995029372	0.164491204735612	0.0435346661087882	0.230294414061078	0.0994122227388701	-0.00361808025688692	0.0792141270653292	0.0801255054176654	0.0291597398482661	0.0464054294268224	0.0689098559293801	0.150501975433566	0.028095865218622	0.0986869300178456	0.202381114146129	0.196480924285609	0.0506525115089198	0.0608711872839772	0.0866780243378978	0.174132311729392	0.234970766542957	0.131461131818697	0.152569492309322	0.196381900160275	0.20808853997269	0.10129784250636	0.136898362681242	0.0160634496081767	0.16205791837628	0.0709101459007482	0.0882648301094355	0.0622740809353862	0.198569041746213	0.198871320826402	0.214268727419611	0.182568238908551	0.141160508238925	0.109485546570543	0.152703510190596	0.129045844155606	1	0.131786722707825	0.170337320408
DB00335	0.109562475624623	0.156418245436513	0.290514200849089	0.234492339955202	0.189975408186096	0.0287153552164904	0.131966828294746	0.156642298436959	0.201103119684303	0.191221488282937	0.0282826736665399	-0.00543823498093727	0.184058138254183	0.0836210284712582	0.139658237450241	0.347799337573741	0.10334802492538	0.223009057394886	0.0250132658293632	0.251277087105473	0.181050435194437	0.311093371939085	0.297289548605969	0.159446412911565	0.205138172211482	0.243359099870628	0.200478755874747	0.0288140202496463	0.219571492028679	0.257492706524996	0.27085102374805	0.200969996176918	0.197038738973484	-0.00155142354090384	0.214933900859418	0.0268161836949723	0.140472507904495	0.0721585434649765	0.246944556574808	0.0875320022062173	0.146825508823198	0.222143485331716	0.219464720702622	0.148859757316545	0.227187452666811	0.22316763722226	0.131786722707825	1	0.290025868103254
DB01076	0.18915895687817	0.236154039690174	0.330381253448089	0.457729138917878	0.286630832239518	0.0778506867246028	0.233666961089314	0.308650629761755	0.173190604962214	0.37691557127154	0.0672595908765532	0.00546144598936369	0.220219183420538	0.0579116151199932	0.218442898714611	0.172159525025134	0.18788088801964	0.435424503778598	0.120894456543584	0.320635641569657	0.325141747470502	0.429532517697636	0.269720339419871	0.249629677676167	0.3052211726794	0.324266263476239	0.233845507254139	0.214627551009205	0.447052496700314	0.428606490317818	0.480219378571986	0.324184357414144	0.320717842307627	0.0489437954422646	0.31246456578195	0.0796032995717796	0.236922933519494	0.166332105471474	0.384257192536821	0.199179924551716	0.279396175526458	0.454588611570119	0.297630429909845	0.275268977190857	0.413911310891847	0.404714785423085	0.170337320408	0.290025868103254	1
DB06199	0.083670686755077	0.213876899085609	0.27469805236593	0.228282387482472	0.19995697005521	0.0334524281928185	0.244369024960804	0.245844263671153	0.0922603979077208	0.273377351289741	0.0680859465032349	-0.00441773782172371	0.254875586928159	0.0102995861264059	0.253866867895441	0.272442449396996	0.0778768687585663	0.203158294932512	0.13969531633184	0.397790272079965	0.249115169745313	0.277379905607362	0.377699924210886	0.0907476913633337	0.200445122206979	0.286719436445235	0.0960159914797144	-0.00670161238992295	0.195186405000208	0.213933278727995	0.282762056857182	0.277629999154278	0.290040616389011	0.044605132201158	0.396296265939443	0.136269708268267	0.104564403322592	0.265026937256052	0.297135924608142	0.0903272267147223	0.164867254253482	0.251702734218737	0.284060062546937	0.13442886479	0.222346763937605	0.216336621702014	0.103903176897269	0.289850071131843	0.262062448574379
DB00572	0.195493250682558	0.28819365880459	0.37025846829623	0.368889976085397	0.323097580270002	0.039995754533941	0.301276807897939	0.311614035521574	0.219665569558449	0.365365822472284	0.0569405470429888	-0.0076478888333982	0.285298371772202	0.0221728430083324	0.284463651231995	0.264739361944514	0.142369804572946	0.340768372479269	0.0652600123526211	0.28199123037102	0.387331918394857	0.396586679140711	0.355868492215659	0.235289636202209	0.345061480680877	0.330012445178376	0.240373703835641	0.0944559086087499	0.315356108233548	0.397608875239485	0.42536239175966	0.393617030141885	0.392229627001178	0.0351937348283802	0.285143409631647	0.0430711486490011	0.197023975955599	0.227309304760634	0.367917630129274	0.211534806714161	0.270528501698124	0.354401789133351	0.377344089670277	0.21945080794675	0.356707657277154	0.342266461370904	0.146234672718516	0.3545228247652	0.389089028796741
DB00995	0.217216144405936	0.15667046613106	0.272871171735788	0.324565518769121	0.208373321400014	0.0383489626305008	0.29880443866277	0.252395380851247	0.194539324657749	0.381226910413941	0.0733371408669227	-0.00611090244595173	0.229988051739719	0.0885558060293059	0.122398650778713	0.142769505922539	0.104058874109307	0.288845713684989	0.156587366271005	0.362129166536548	0.289564308783298	0.313507668937452	0.138356054811543	0.337807665019786	0.192901872297853	0.246718255556855	0.239742032984088	0.106411123862661	0.235682662207178	0.40729551307164	0.379072678470698	0.343832977016462	0.435943208193836	0.0217451999387988	0.392014307347615	0.0570340042006288	0.131199139791714	0.177953467194825	0.321252057635241	0.273950751307511	0.385113627400285	0.377061020299699	0.194365892538694	0.186274212255246	0.284862221732893	0.310016457227902	0.199248256277701	0.192677786791849	0.38403807082646
DB06626	0.109314505264027	0.0812086408293317	0.110195358812437	0.0800938863063313	0.0642328395860345	0.0289491710287829	0.0986032723004111	0.0906837171976669	0.0110071595461212	0.0748186870697195	0.0875843842096506	-0.00215558339577838	0.030304415183284	-0.00344794639929705	0.0882806366276759	0.000936138374555847	0.0314137512607743	0.0889322897475118	-0.00416998029370572	0.0587758746125627	0.0656498712594528	0.0983999201437588	0.0832594147597128	0.048399119935969	0.0970472218899385	0.116684589452849	0.0584607637038502	0.0255529323485376	0.106438198263731	0.104076131368351	0.0974769690143548	0.0860955247490445	0.0447172087852992	0.0038379602069417	0.0614287300913984	-0.00155166175209246	0.0507718060158988	0.051418127360219	0.171730271836536	0.0226284480817364	0.0807094558182556	0.0964430467374479	0.0796709534159206	0.0616782089896183	0.104109071129212	0.0806908812211936	0.0214606727690384	0.047717830113639	0.111250788596019
DB00928	0.103656171636047	0.270814946409071	0.282267418463123	0.395554835923198	0.298841981771325	0.0780895608117938	0.244118725894804	0.267385021492182	0.127831472608519	0.24513924010545	0.0396108218334383	0.0210113357564796	0.199807068151675	0.0403765510149088	0.200702947392859	0.148433827434088	0.252943218595179	0.41864567766861	0.0602533939987226	0.200774392514338	0.236247008147423	0.285035351499765	0.2274296311528	0.145148049170514	0.327140000276417	0.23210077495824	0.168593821453689	0.0798621673724481	0.310895715508375	0.243062081440512	0.33671923078059	0.302060090573673	0.238007098008228	0.0539677757731003	0.188051123719172	0.0229405450709727	0.271739310213228	0.177973827889114	0.291240942982035	0.137684435699154	0.200581953292645	0.319375804095038	0.231982886810202	0.371260555952994	0.382564188540971	0.392395245861893	0.11346693298839	0.190104393262797	0.30772255607944
DB00993	0.1278346537387	0.307463345736234	0.254157827799909	0.289144845574987	0.302206196092145	0.0522294690170423	0.229187057210289	0.235495694028716	0.128105991778726	0.282136380785605	0.0627898113227194	0.00481184262115862	0.209545213546003	0.045672915322466	0.227595483742015	0.144591245924989	0.228653829815558	0.303399394129161	0.0560746887329514	0.175417388279234	0.262043272219086	0.285184475217593	0.229752641025433	0.14705426015833	0.317574462343141	0.202636713861271	0.177575833756027	0.104442002067826	0.271276689008477	0.301256411742466	0.301140335887946	0.294397184783646	0.257254792006946	0.0761293297678762	0.191267581067265	0.0134587208505551	0.164030093432679	0.202685274751651	0.288549611784578	0.144947984197687	0.202330149187551	0.267040836498757	0.287000958610392	0.282668013666622	0.322556055107234	0.295424317737367	0.147872250646712	0.178811927675971	0.289276004000453
DB11689	0.105457278769062	0.339389164010498	0.499809000077106	0.377431423587872	0.313517443941518	0.0723495173030125	0.371937510567702	0.343270299726437	0.212894962308134	0.394610347726773	0.0351664479405401	-0.0074029664159268	0.381547971997288	0.010353986398571	0.389216919819444	0.326333070542297	0.116350107570153	0.331304069219923	0.103175155483427	0.46378613208031	0.377705252095378	0.330277324159208	0.433661697922063	0.170066383309985	0.32694289964234	0.251246787746667	0.165062191104452	0.00651570590703217	0.326794623407834	0.321528422321931	0.38822876848179	0.452771610446085	0.366501048613603	0.0224763721870999	0.380721591494968	-0.00528102494665322	0.167763570114562	0.214724330946233	0.426427377207067	0.103978287946426	0.223422701138711	0.347933385278215	0.362698673279288	0.21397579586058	0.314930240470751	0.347397014952923	0.092306155966222	0.277047570735101	0.30768086510591
DB00207	0.428643437855562	0.104538190573188	0.130677217001872	0.165590739661618	0.135100301376837	0.0454927721863662	0.18014029823907	0.19597868202242	0.0952507771617711	0.267453230827087	0.0620725634325312	-0.0029476559633295	0.0691175699038037	-0.00471334344892897	0.0276135633512937	0.0702930714454748	0.0614583801537313	0.146629351798198	0.125277607544744	0.132726729118372	0.274390242902738	0.182945530795079	0.0758371519815617	0.124706220127783	0.123933957043734	0.222172078203554	0.32001058604131	0.173545354684606	0.177699359620733	0.283283000797084	0.222955387858452	0.145216351539052	0.198823367932219	-0.0127181313994039	0.161151372136998	0.0550310602015012	0.079848506381658	0.0768286161349995	0.217833248284816	0.260882782634376	0.301317906106323	0.197078464539003	0.153068238283944	0.0953851854989831	0.156289037484002	0.16248936699641	0.297262854618108	0.0790271876038655	0.205163843481286
DB00181	0.104353273527623	0.0979252028357751	0.229303029537337	0.172560180790779	0.151811524091242	0.0115963546229157	0.0647741765736824	0.126482907951617	0.214371991704325	0.167006401873158	0.0194930902117439	-0.00481005523926268	0.0988831011679046	0.00839961426404804	0.123022686307872	0.411620868229483	0.0814650236887832	0.162666114432649	0.0169589201210958	0.219173810576517	0.17719196391382	0.250013276236453	0.31302308924538	0.1407940781986	0.17237549071753	0.164284328736406	0.12317623417107	0.063464046698139	0.142833822740744	0.25002363547477	0.230038047042522	0.195038210490233	0.170996503760066	0.00355733536193856	0.195649472295015	-0.00344415132479936	0.120432706299101	0.0515625483327415	0.233690200878601	0.191940621762292	0.204317346490133	0.180253559996663	0.15784656309179	0.119085929990871	0.158628092012113	0.155667425333518	0.0494381737235553	0.279394897424662	0.169871303003622
DB01483	-0.00254284906631963	0.00826274978339593	-0.00633370419260287	0.0164435293243625	0.0146492282971404	0.0959863541193538	0.0406245585860463	0.0506055845276791	-0.00254901492937302	-0.00598873543765017	0.145678811232242	-0.000827292078908783	-0.00444438293056183	0.0902247387966099	-0.00469490668664475	-0.00400099265910829	0.0211725491653392	0.0353786318560834	-0.00159559864728517	-0.00462429755872211	0.0341275508116709	0.0100419466365679	-0.0058372975668175	-0.00461463679816209	0.0171995074074159	0.0456946498560791	-0.00349996045416172	0.0407208308119984	0.00949779807538087	0.0441222396974711	0.103829262569047	-0.00726655501203775	-0.0049088308383992	0.0310459306996179	0.146890726603377	-0.000604607499064957	0.0175733425630269	-0.00378649902720326	0.0346246746413994	0.0371755495754776	0.0197572812299428	0.0419254936485792	0.0148606230506643	0.0322749387676035	0.0394765769618526	0.0279021913076637	0.0646302472524518	0.0216673102197617	0.0254950213563891
DB03880	0.00423003783248203	0.217908153094162	0.28578188553519	0.196185616755326	0.174343226845166	-0.00383430622097997	0.0575868436080757	0.110489046458595	0.00387102114712916	0.160641566457362	-0.00800238696064718	-0.00441773782172368	0.162547061599405	-0.00703926426015421	0.213704877103198	0.180624655534954	0.0778768687585592	0.159671783839799	0.00561577532841984	0.209108293995128	0.164961982949268	0.219406698723443	0.431061776123959	0.0705914213259853	0.213131215809598	0.126758951836893	0.117900650817806	-0.0149417321477023	0.197382225717291	0.152740045124523	0.147428930194232	0.130187410383306	0.0692381064292529	-0.0124983285302009	0.154395617614675	-0.0031582453727625	0.105192634061851	0.0408150417679623	0.128283525541707	0.0437223457021065	0.0289578272928939	0.205785647507115	0.199131855537269	0.12016055414106	0.167595382782787	0.167681480761567	0.0128158003162749	0.162644307081653	0.143160703732945
DB04179	0.0422662035584305	0.0165052541758628	0.0898009678710437	0.0725006530271958	0.0896794381148329	0.240600981850018	0.0814010390408769	0.147750188189404	-0.00511467662786823	0.032724683484848	0.0774963386392659	0.215639596738961	-0.0089163757098219	0.0890646253500528	-0.0094224902110521	0.00715830646208517	0.0433726267318632	0.0837904957723218	0.0384729914954062	0.00410529233765241	0.108444362779033	0.03612889587978	-0.011703343129932	0.0174097799963456	0.0898050185245727	0.0511296486253816	0.0107955487402886	0.103398856305019	0.117153279173528	0.0452615694024261	0.130264948071991	0.00394306157950793	0.0155246089224487	0.059958053488508	0.0413032223256518	-0.00121687803893261	0.0415812438715281	0.00859598683028953	0.127061912062453	0.0657505278483298	0.0395922325449871	0.123602967004102	0.0737774147578666	0.0444287273193823	0.0826304080594102	0.0783555827981094	0.0794581702838102	0.00370793141555204	0.0834332116551208
DB09096	0.213439178093034	0.130020608776771	0.157169315086434	0.18885412079985	0.165387075039481	0.0810351913600346	0.219785297525519	0.192371973799508	0.235290561193643	0.24676904542047	0.0287095174292173	-0.00377619271272332	0.108106643496407	0.0614817651316464	0.101596830164082	0.178169658095558	0.0630342658701512	0.18237036551449	0.092361596917983	0.173000541845842	0.282713999390181	0.229749022593363	0.116843573218817	0.114085800232128	0.164081142903342	0.222248226728212	0.287703281079534	0.118635544485969	0.193739765471437	0.286544565717008	0.272019492987118	0.164922782647913	0.224904659728369	0.0341160999063419	0.174412781315414	0.0395498338052356	0.0922436228063268	0.150393220661973	0.255386556263886	0.214536202415571	0.212351986345192	0.22451347294553	0.245413735246765	0.114302315735059	0.189432796869473	0.186424153660147	0.260564203284134	0.18345267536865	0.215969201857392
DB04115	0.167453711413311	0.335960850630064	0.284326139595804	0.403458913951457	0.287027991315839	0.0936150495634258	0.314046442422501	0.391835148744651	0.184588904144333	0.369248403153319	0.0825836761609846	-0.00963278072732222	0.273129000745062	0.0637166650360795	0.274043624749017	0.145779696127314	0.186067562767514	0.370287154337006	0.145328584997073	0.310947730687044	0.3757467620208	0.32037844778347	0.247086656802582	0.175254601734935	0.309525715332442	0.261373488060195	0.210688439922278	0.11208628660021	0.341961842119543	0.333134520932791	0.467309315882529	0.396303313618558	0.331051009056143	0.191780149969553	0.308491729396151	0.0431793224621452	0.168917261938441	0.245363644170554	0.429232299894537	0.166874694649785	0.241899371850696	0.394339740858974	0.329090874237282	0.299322940063924	0.39760122544751	0.397795488904285	0.173555862724615	0.202756710458681	0.406213536879593
DB06755	0.204554459979998	0.218637685313632	0.273933754244715	0.300038179496856	0.23917222218263	0.172933910944638	0.295813786641535	0.316069215023366	0.216990917222173	0.339200229826969	0.0884018111252647	0.0552072341225395	0.210156889682675	0.0548040485533779	0.192454962851024	0.144020972335718	0.133166639062037	0.297098652318787	0.117871265736057	0.314100271678294	0.301426183859468	0.295130227256729	0.245426839980227	0.19033026107321	0.277314578827399	0.297526423537002	0.21408648651549	0.110788154758211	0.340984571674864	0.319425451515982	0.411845506945003	0.318323356294486	0.322673587840269	0.0413671419833699	0.324560795114639	0.0579855762130366	0.156821874973965	0.233058422252788	0.378514293169493	0.222388209008465	0.302925741294538	0.348122415536554	0.307694053148687	0.205559556719914	0.294296517420414	0.286024090444077	0.196459177772351	0.187831653781246	0.342906668512193
DB12480	0.149843419193732	0.30066124858313	0.392998214613804	0.410504887694133	0.29767647288757	0.0516109992258625	0.44075339515623	0.384574681988983	0.205425238122528	0.469489471642798	0.0696758553272532	-0.00686711198164379	0.359215896263815	0.00085392619905964	0.33531622342074	0.237555796071949	0.124822779864784	0.343317617131928	0.145626152825307	0.472671740462909	0.428169677558207	0.370742705362345	0.381089057295828	0.281633923406995	0.312910881527697	0.301081144834649	0.231149408041141	0.0774430378288869	0.346862918313329	0.364900111018468	0.447538326710222	0.491858090658151	0.434695381026139	0.0194955650448697	0.450709966734182	0.054788368734305	0.168852567079039	0.248880580402817	0.457856583464923	0.211642927406399	0.33591240990373	0.410569597542786	0.373777230632907	0.218851566454693	0.386069498974188	0.359820881309051	0.123645830672849	0.2500308596189	0.381354405183303
DB00307	0.11156826047374	0.241111143181699	0.24377304585718	0.276948046696486	0.25939109421307	0.146071671231979	0.20825000837755	0.247877298079805	0.0944995058080723	0.242147052584516	0.0769421463571893	0.0545995687561779	0.210252948447345	0.0344964913458755	0.22275873660037	0.0597320310946646	0.192284786895139	0.295588709168014	0.0610400283718193	0.182064108163622	0.19843983214928	0.268181296460928	0.202118557469103	0.0824708846217884	0.29385909482702	0.217203760784461	0.178732365418491	0.110923894285505	0.410143650020915	0.208568778845273	0.274375168373683	0.196838790681131	0.194349048006721	0.0455401363159664	0.163276876100429	0.0410473053767148	0.263656917597484	0.20494641964918	0.249543268810494	0.0827880199536843	0.150359999387847	0.276884535914006	0.257491710409601	0.230586203823255	0.327716408388297	0.291406989393932	0.103479043634214	0.17225922501457	0.289620609366814
DB01393	0.23071457132163	0.147883468423108	0.216023677363287	0.261583980551082	0.198852260848476	0.109945742991358	0.225277689664351	0.251154807164121	0.189214135667276	0.285348480851629	0.0804299923508235	0.0100963755760695	0.140646501938453	0.0755738817467483	0.154370922155689	0.159398310446445	0.136972105877511	0.279396450039774	0.0901061440443405	0.253229354903318	0.282106609447088	0.302553898293	0.18204158741698	0.1894823893983	0.221681784923487	0.335905523483865	0.232011660060879	0.245281714202107	0.353784933838971	0.357840240394018	0.386791640426352	0.218824258235818	0.245354042814913	0.0509772250638113	0.230429338910018	0.062216858563532	0.195888113617565	0.164504821704772	0.331814435841549	0.209847075262957	0.256264071080311	0.31058454884861	0.249116194745124	0.170805734864489	0.287385748401216	0.255503257559518	0.196173179401282	0.203930053149601	0.422008766994963
DB00290	0.144465409177776	0.25079603858072	0.311175668980035	0.405131322870276	0.356392749039199	0.0627045875881234	0.253599278872421	0.302068365466424	0.153364176298053	0.335117427890635	0.0813022779284152	0.0336480706346719	0.218012533710309	0.0517132086297215	0.216647827528697	0.159274432735445	0.208962302677133	0.408234326566078	0.0863993525140385	0.246515567965109	0.299580562960574	0.386966694608959	0.291214099535876	0.190923326438613	0.325785339587969	0.287168321780312	0.23292268752952	0.0698242043848888	0.347426312031898	0.329314396067172	0.372382137336364	0.268317591806394	0.288653499474262	0.0436050507683404	0.263432294153752	0.0531786574892786	0.247630534123468	0.173592790345629	0.35141955155883	0.168300626721306	0.260810523577773	0.375855061031995	0.287170196491291	0.301884370242293	0.412408993398819	0.396335030521525	0.173142573830223	0.211690348256608	0.36539010493595
DB11203	0.399395915652933	0.124284399331955	0.143421790444362	0.170909042044696	0.151151919971407	0.0336003732827166	0.246400832732355	0.202958630349907	0.148415287051321	0.253460710068	0.016790939639749	-0.00298034922978812	0.134542076609388	-0.00476167393412031	0.0739677799391265	0.0606973533476646	0.0608569252136794	0.160057280705713	0.0562502694280079	0.237600471488999	0.29772681140588	0.207969411754988	0.0863453942546574	0.108052605972717	0.127632315318145	0.258826845770342	0.380838488727874	0.160962453125017	0.20006397404626	0.299711236787817	0.257863673073722	0.173079874613951	0.240940802197089	-0.0128580968357713	0.194170700926195	0.118865447135133	0.0804568241323421	0.0755532222540318	0.260939967405656	0.31568433123597	0.331620743172234	0.208668167990312	0.206795117690346	0.094947656617451	0.18362245386209	0.171903802290302	0.314161333376283	0.153798135871474	0.231421582739833
DB00188	0.112990998460921	0.328926336872278	0.323402929453945	0.420755656737779	0.367479018077897	0.0597444585675633	0.252616550761002	0.301290799938208	0.144522843341849	0.312214979597217	0.0761659979075698	-0.0121984042829352	0.223492586205414	0.0502346262114827	0.231986220808939	0.144486691041528	0.259024831041933	0.421915018373385	0.0930595093306565	0.240499757134608	0.257946802101174	0.322081498452404	0.268740932591895	0.203799934123394	0.363139524594662	0.196165015910442	0.163847321429656	0.0584517604352458	0.281856997082514	0.282792834398771	0.363769611754569	0.38403475992252	0.274073252095817	0.0414240015487897	0.229157447417169	0.0167847037260765	0.266507555875341	0.207647850453288	0.328636496590889	0.152051322189289	0.217159416594387	0.392899166128075	0.248484770132301	0.385794525143513	0.399419144481594	0.434623167202888	0.114549175023141	0.179155342232364	0.330810621411661
DB01200	0.235700233600944	0.208704855204452	0.320589133311104	0.251091083656274	0.207819148396316	0.0950339381126404	0.20396059228637	0.29157442347362	0.138001318855639	0.24186046693276	0.0971633400150556	-0.00481856315210514	0.173936770264575	0.024583988824739	0.218941935109024	0.214601385133257	0.0834467722076082	0.236280858106941	0.0698700652248307	0.265126625572664	0.273265325068718	0.266294616930593	0.307320050281152	0.113519108496881	0.218043628372849	0.333078942825565	0.20613611715658	0.0801223675726711	0.25737063459946	0.243666972000599	0.290017032952581	0.224890103108388	0.187579993746151	0.0680799930880638	0.252965337729831	0.0325685767501315	0.126313023739907	0.20065830507856	0.274763792856065	0.123731155142641	0.233777315609834	0.262781600140376	0.276544817441135	0.136797093393694	0.247932820992843	0.206437048176305	0.12300110595977	0.230839728602881	0.270577871975888
DB03054	0.0175324689358312	0.000275069225070517	-0.0130830025119697	0.00380946457817767	0.0184618991274611	0.0396937548114541	-0.0113772555750646	0.00290868157479691	-0.0052680212720936	-0.0123104608931228	-0.00307212117521271	-0.00169313090119899	0.00412837290476964	-0.00270841195294085	-0.00968629425238738	-0.00829749751552219	0.0168140961590976	0.0244877553223567	-0.00327528957504568	-0.00956985929647746	-0.0111839864480891	0.018375148569263	-0.0121411465422188	-0.00957783419225604	0.0151988129318934	0.0365520630293313	-0.00712788015681391	0.0152283205553088	-0.00793790147751533	-0.00162130087782709	0.027111333257098	0.0115563023785287	0.0983251629857097	-0.00730558043302791	-0.0092648518966654	-0.00121891582156174	0.0465037758808959	0.0337388240854571	-0.0136108807985777	-0.00617554185061276	-0.0103791683038926	-0.00232867976138301	-0.012744726979646	0.0291056742814543	0.0112301832758801	0.00913494000580104	-0.00645951865773909	0.00295664411437567	0.0227476783438384
DB01222	0.270373264534864	0.227289285833706	0.189326072449173	0.279612134639151	0.22364919306006	0.122567130347091	0.315630507176145	0.337041799755928	0.152061695488685	0.337988771127438	0.0693659394353669	-0.00538095939303744	0.305902839377105	0.0775067628742587	0.23631801060994	0.122127689075269	0.11296523613423	0.267837038733841	0.117119715561677	0.245809921235982	0.367662765072797	0.270591428653587	0.121810129993248	0.178436818584978	0.24017215887276	0.268217635425308	0.259415088569888	0.200298833390742	0.291828511756601	0.347144492954868	0.365827957900858	0.303521427542555	0.400236221395877	0.0896103678441301	0.235733102188436	0.102192190083118	0.142313200040765	0.306177560146664	0.347614716415315	0.216118574319183	0.332399507399125	0.319413371708624	0.284084676313061	0.167471286501987	0.272364408854801	0.279536246966897	0.230590548116875	0.138089414853615	0.354757500869425
DB01008	0.0863465224003521	0.305071351910943	0.299017961348191	0.32022052194028	0.27999863183303	0.101226764995138	0.359579126409513	0.335009314751049	0.087409947886156	0.317272081299884	0.056753205207048	0.0489133629792452	0.422879929919222	0.0618205044915593	0.341753639709164	0.149776542634253	0.126705004730184	0.297107619316229	0.0965552469182868	0.314318545191786	0.342822499930591	0.252472807280639	0.317311540010859	0.10467748215112	0.286151854582189	0.223959823001328	0.178287431882288	0.0636710800957094	0.304658150383562	0.207005851981095	0.303994447754067	0.388861317895117	0.318737837242248	0.0543805538977084	0.302529438051489	0.0213457288314611	0.154515992661125	0.295722925709034	0.355406637404989	0.121585960400134	0.196132136522552	0.296280111529201	0.351695742495375	0.20601851616084	0.323376781165119	0.328609288427977	0.112076344291881	0.168466949421565	0.254653582258093
DB12870	0.157031409571722	0.259893883170721	0.337606139900066	0.417431836888944	0.378484683378067	0.0755681131016244	0.263251784106232	0.347613104482224	0.191097843066965	0.361128069309263	0.0859678796254599	0.0355803813506615	0.207204620097678	0.0732258652549362	0.225114560420576	0.189459536614625	0.198142488178752	0.412669794652285	0.0942239349995313	0.279131732643019	0.316727838746583	0.39578431239644	0.331426736594413	0.210711241435406	0.346627299241454	0.288796673142594	0.212134911114312	0.0929003457565865	0.368922890162228	0.385233559498521	0.46487839186091	0.312995716686756	0.313248107442561	0.0380179487092619	0.287960620073155	0.050889349322825	0.245831820528017	0.16323007207463	0.388903050800715	0.214599073875774	0.266575529134199	0.440945232594828	0.322700411659868	0.300916617471154	0.41287099572078	0.381153125689794	0.192766485060549	0.2227238847604	0.382543105243964
DB03568	0.160427628237865	0.299895511570006	0.317913168107185	0.403299196654991	0.326086986289824	0.220389021707617	0.375982713442908	0.399651089574288	0.227063603377054	0.383163041556638	0.122729480933326	0.0608234429380194	0.285107285195629	0.0821890399719238	0.282466489691942	0.21055471414327	0.163631136632243	0.374591167403054	0.101503505637771	0.309663282925597	0.377186200338066	0.353337602614138	0.276649060461116	0.206225213014347	0.357025456440196	0.293288109589603	0.200026297751459	0.125459070026973	0.360967386888832	0.371478026136976	0.498481611535824	0.382746109371835	0.337849668587527	0.0751705812616612	0.314048093076818	0.0641804435305666	0.209127818115672	0.233199851827871	0.448102550437377	0.183759892076442	0.293670793111041	0.41704563221398	0.354075619606092	0.265716163979376	0.407851627574825	0.440565063974823	0.18326387228799	0.224692660336949	0.37341579362146
DB00248	0.0423218276010833	0.0168328032580282	0.0285439006315738	0.0400431907364622	0.0236325933531513	-0.00487538247294384	0.000584252773034857	0.0355040244888295	-0.00507788803676692	-0.00102953986471179	-0.00297595406374942	-0.00163792084521293	0.00500536142510763	-0.00262832289248698	0.00393973706654677	0.0375609761143757	0.0209067839854867	0.0702161139577389	-0.00316499585054667	0.00416262885212149	0.000933254704438486	0.0590884138998244	0.0209049709171209	0.0174465685874469	0.028751125525203	0.0451947685798619	0.0465853227704813	-0.0055327862257191	0.00170048862047618	-0.000773589544962179	0.0352158534418603	-0.00520254107854522	0.00289590307084961	0.0276205825888294	0.00487544349266693	-0.00118578661583734	0.0497185671118628	0.00867088256194375	0.0169410910161737	0.0342956102866658	0.0272169172958324	0.0406411449187325	0.00879379199533923	0.0330282486973271	0.0320848192951187	0.0510824058974083	-0.00626304124029083	0.0699749292977278	0.00950325870168476
DB02994	0.124191693197012	0.310520571092566	0.317042588286392	0.448726359198108	0.325596381811288	0.0800587013376347	0.240601938371839	0.31029356620467	0.166064616912552	0.304735138112829	0.0858498249574058	0.0293543828938353	0.222981455153684	0.0625609595789452	0.23141111837837	0.162778783111603	0.21575974203775	0.415264344584272	0.0967386953377377	0.256943730450841	0.283629933544134	0.351124430636052	0.287196297174476	0.222040993842582	0.337420307730475	0.241403329445132	0.200116971914919	0.0857186617564308	0.322963251780259	0.309282042103083	0.401819091876252	0.327803849644952	0.291964534089749	0.0663862301498607	0.2445620071794	0.0370683596924719	0.231453687840474	0.205484231270469	0.341408688440879	0.178124649365435	0.216670531335474	0.403352284145646	0.29429957709755	0.308754015271171	0.405882095387101	0.407541937333521	0.143549481950289	0.205143795269026	0.373663024291933
DB14085	0.101246659388844	0.254936327627774	0.245691738756173	0.371827105681317	0.361921513174033	0.0912414393284829	0.196612997305993	0.257458319650127	0.109433823198513	0.238618010357233	0.0621932523392986	0.0170807702151358	0.142315058623357	0.0454830500397237	0.181001542673046	0.146307403334443	0.329547703665959	0.416654382540517	0.05533151500651	0.154945488394747	0.202617228796323	0.285954525168949	0.215552808992762	0.148188278545706	0.320314723660099	0.20607368236302	0.152475807597176	0.0742821080599853	0.302131735435847	0.230581130862642	0.299912690973291	0.230983512946534	0.183306089415795	0.0368946913526306	0.15890966317813	0.0372181377119375	0.380318375698192	0.15516928294282	0.257472810166861	0.109796162807043	0.160393864409218	0.305230537311654	0.197227994122631	0.43449678614248	0.389366636392424	0.384723535708553	0.133760262278774	0.184658031725581	0.312324107816035
DB00201	0.131065903233393	0.275908328627416	0.249249304861405	0.335994465146752	0.420819233862556	0.112083010868344	0.242452287267635	0.319514575137093	0.120887301263659	0.273850373618229	0.0772572499883742	0.0336545464187077	0.190539475407453	0.0700028781510479	0.20138780587301	0.128683302276512	0.270915700536051	0.375358606164487	0.0500666226254168	0.16296723090762	0.252358925755693	0.313668182279887	0.221287311656283	0.163418252326835	0.318236266037345	0.231455661541932	0.155182672726953	0.0992208512374458	0.305132133265057	0.276383233095232	0.349165273962399	0.274044839277906	0.237554855033342	0.0712685102021484	0.163266220894218	0.0408775729557763	0.312476418994446	0.172757863913284	0.310269932543641	0.14598140296192	0.165411283266857	0.329571597532233	0.251728815241266	0.368867343225176	0.392696183558077	0.377280095377168	0.131262520121597	0.220397052467241	0.328232423197571
DB00136	0.123217198822865	0.296885972264555	0.246572509097379	0.34738749176407	0.297290007568203	0.0752521524533271	0.223819230762056	0.26520775506622	0.129518073072355	0.226664920683662	0.0580083485080462	0.00953814900851911	0.173358692103887	0.0474008668105482	0.200134799876628	0.127291377992273	0.337575694355248	0.380643304881011	0.053730711173629	0.169182202759405	0.236311227774467	0.288701768369958	0.210872733016521	0.128191334310989	0.367231610730477	0.237315309610991	0.169468687438997	0.151465570312139	0.337846690231616	0.242062647280867	0.303517541738576	0.281718852303362	0.211252264203553	0.0625592064227748	0.168374165750466	0.0276161079757664	0.294400775711925	0.18560617582868	0.283460038896535	0.0853910090202894	0.191892466493479	0.294405136616909	0.220319790076476	0.377420062044039	0.387156424789968	0.379041606769365	0.099133928419439	0.184478295507798	0.314407656622987
DB06724	0.0299731727386779	0.117795835367218	0.164437588569596	0.15293543890002	0.0832929416969039	0.0455258050186543	0.225836173412394	0.166993306949426	0.140737803456056	0.214553995809393	0.081265552483948	-0.00297520968264679	0.222083803091111	-0.00474980314159866	0.0708147177989674	0.0272248445253447	0.0361721198166926	0.139871847201407	0.138949467876206	0.264957591864396	0.0772095211848069	0.100812117537076	0.0564162228967749	0.0492623398775893	0.0917474317170814	0.0927339997326256	0.093226677753427	0.0313316059120483	0.146329812747197	0.152567575238737	0.19091273358109	0.171092050560628	0.188296721126174	0.0265477529132733	0.272967425664709	0.0543115734926933	0.0574863292773588	0.155931692190362	0.182261300409312	0.120158126039988	0.200431261001491	0.177948515068221	0.116303325941905	0.0886070159898907	0.152429660688193	0.148454536955452	0.118733268559755	0.121129950826573	0.114417009615872
DB11126	-0.00147766631303319	0.0241309477905021	0.0318805163912757	0.0365583876727602	0.0194835321063256	-0.00143333398905046	0.0367397406526866	0.0299241358539266	-0.00147776266762305	0.0340451384411207	0.138241886310189	-0.00048184508389435	0.0453376041464216	-0.000780400235056537	-0.00272405017013905	0.0501470728715185	0.0132586363245734	0.0407759899468576	0.128646064019407	0.0435624864784543	0.037348413627362	0.0503616133579612	0.0341522190816325	0.0433976667216525	0.0226101406625663	0.0394186999244395	0.0595699821060962	-0.00162490403599231	0.0440059850757583	0.0344470946327362	0.0273852687515414	0.0277916099136495	0.0409916761972369	-0.00208175036201949	0.0451139766613567	-0.000354625058183829	0.0190211241033535	0.0537680684504331	0.0308050571032192	0.0678064789752342	0.0399602719643376	0.0242489689938169	0.0328537878999468	0.0170924280442371	0.0201350569793979	0.0324634071595291	-0.00185485172366313	0.0429689405546277	0.0248894723980203
DB04690	0.0911534914232628	0.270209916327142	0.22436532088168	0.336146596539054	0.273328568581732	0.079005701236461	0.244568822236033	0.261041376228061	0.141316654858146	0.281380189450509	0.0462215834944856	0.0178728194943207	0.205182639341738	0.0349415755403095	0.186683280089975	0.124197156434619	0.288212075912964	0.343903550467978	0.0820745056121808	0.213166520498796	0.234243265479354	0.245224139809409	0.22802509540015	0.119646202584506	0.301896708841821	0.21303370406557	0.132368754986582	0.0843137642362453	0.257433564584649	0.213411730439483	0.318164632276081	0.3318119899297	0.24131786197555	0.037505001980181	0.210267495031528	0.0360836644955432	0.239196319039964	0.239452405347156	0.280877517204439	0.0731831370041343	0.146626248094942	0.296567358126964	0.229385900124534	0.32577897945042	0.347401399268104	0.349690810025897	0.0813830401425641	0.161150900094363	0.290571481119526
DB08907	0.0843980363679874	0.00200888010571458	0.0531360017008351	0.0424450975598603	-0.00204489768817071	-0.00317279587858391	-0.00711550147980878	0.0218149617479344	-0.00328879679672953	-0.00772222117159339	-0.00194093396053931	-0.00106624392962903	-0.00573504828072183	-0.00171849103893532	-0.0060563283492383	0.0183194002020134	0.0204070874540142	0.0416830999365188	-0.00205713772725097	0.0147315757954672	-0.00698953249342159	0.0589864832116737	0.00926074709195484	-0.00595672502117316	0.000756993630598719	0.0122978465116854	0.0453625467504455	0.0343191048875979	0.0168192623121713	-0.00761810539808442	0.0199202335224335	-0.00937430601356873	-0.00633476091869014	0.0483761989507704	-0.00578969344998114	-0.00077796560604004	0.0348519294416749	-0.00488351421982975	-0.00854923204321712	-0.00386206227065521	0.0127350166854419	0.0158225046089321	0.0297464736995441	0.0224275717843911	0.0611954791964466	0.0199261187257001	-0.00409001793394839	0.0348173569277993	0.0292622664244516
DB05424	0.0685156129047542	0.336342524237285	0.416846035206179	0.319778390352946	0.286575573275478	0.0688588715134645	0.247326857414621	0.284124754803445	0.0734254371810107	0.285166578629253	0.0420622242884421	-0.00650737066988123	0.245220274738361	0.00192258340292121	0.404391234127324	0.26372203774731	0.108659175859998	0.265950618636535	0.0475578376952526	0.311352050998616	0.417445941006991	0.309673618115164	0.561440503721235	0.282316499539696	0.324755918941895	0.25429100538899	0.177758663698933	0.0129653324239244	0.298692174089655	0.262785558437248	0.259429779983881	0.341925748349272	0.181143591962513	0.00904966675370182	0.24503488995757	-0.00463375524839078	0.145589709492925	0.182975505378292	0.33119305630267	0.0837837852355848	0.145352204427394	0.283901609632755	0.369000553698428	0.182826719143747	0.272809213822428	0.273548959996732	0.0756953638601874	0.227131663728103	0.253959026757588
DB12328	0.102312645108151	0.239846682276749	0.394398870454976	0.352320008605303	0.231985259514519	0.0518498625178333	0.346046608591147	0.320209892970767	0.280708314505372	0.432908286841318	0.133296593436901	-0.00642956536800372	0.31182061077864	-0.0102510896634779	0.258194810376987	0.273284767929609	0.102252108732231	0.322612746607465	0.16113275213388	0.495875021172842	0.306279220264433	0.326880744217512	0.373227920447989	0.191516798664808	0.274223977115893	0.24052379412538	0.166492809166847	0.0137777109275331	0.317998376015192	0.309375187760421	0.412296332309463	0.490623810768889	0.338083899259842	0.014658278058506	0.447538130494013	0.0621425717664117	0.143132368521286	0.218183432320298	0.400072210923002	0.118577833318108	0.266748298938281	0.413391323308245	0.295667836984926	0.195560303186233	0.287259502261526	0.312016464709748	0.139177786381993	0.243118684966961	0.357133895199907
DB01101	0.0219444695148949	0.141836856945657	0.12352193835826	0.146204241500983	0.129217320528174	0.114888568647765	0.170177351898647	0.176172475225368	0.0809680919245823	0.146125314538372	0.0718700957929495	-0.00265382796850907	0.160745685403784	0.115957186286662	0.165138053620428	0.0354487416548095	0.0634646528680351	0.121666772511196	0.0663340258642449	0.129719149344371	0.137422458097195	0.141500404927886	0.112447273464566	0.0699543497242073	0.14612061831191	0.147161252393266	0.123513444540167	0.0447890615683109	0.143986027290188	0.162974993623706	0.169855536187421	0.13548090707004	0.145464470292716	0.0546291858278385	0.156166074308543	-0.0019514653399004	0.0747655972395582	0.16275677290496	0.16113250651764	0.0415548563086981	0.1415936521875	0.143945371069867	0.174854592048826	0.0935836512394933	0.131597230034806	0.134505461051688	0.109321353455025	0.103096334078321	0.142666554342995
DB06774	0.163125814705287	0.303508876634076	0.356112333647302	0.536350313677953	0.341374288597269	0.133913642425055	0.317710027391476	0.333195312370594	0.144736308779165	0.354181968610622	0.0795720107921872	0.0144319382808296	0.250584644630241	0.0640669258837789	0.251450209693149	0.192643516544091	0.229253079121066	0.535764246495313	0.0887130575926548	0.272262269986278	0.318138961912195	0.420975578470178	0.305407027248273	0.219984996533338	0.380398191722274	0.283884175028584	0.206141336782948	0.103460688360943	0.384223901116717	0.351957547507993	0.467370262496056	0.364242575529075	0.297094510813955	0.0389236554470696	0.270643613571089	0.0680275037807347	0.305513120205827	0.213264740160831	0.386880271133248	0.203890766275384	0.245382659539941	0.469601628609947	0.296378741436409	0.355830185949885	0.463986674633769	0.502885570069358	0.161987891743789	0.25449938106044	0.441786052832267
DB00564	0.100558487692242	0.28761730573322	0.251188405701029	0.361452097163958	0.293138058443103	0.089300005830348	0.185335709663723	0.227046042419268	0.114157158165671	0.216701730473983	0.0611135540072655	0.0264458998111043	0.15030495488887	0.0338877009282844	0.186158158398786	0.14824408572584	0.320873081231506	0.36281628899617	0.0593359204405703	0.150988261911249	0.214017945128279	0.270106454666111	0.227488582078082	0.138545792697063	0.333816862306527	0.194914423810073	0.15268190203501	0.076452428179968	0.303630184185343	0.224598172929405	0.28853460786888	0.226732828065459	0.184815980697311	0.0489385950398394	0.1563840818977	0.0317908508865814	0.314513925580047	0.140690407842658	0.261307079268112	0.108336189218097	0.159241478011365	0.283945693637327	0.216862391486462	0.354876218546118	0.353319683843458	0.349199324901693	0.10600713008255	0.172996792836308	0.29199764089112
DB00958	0.15180200152532	0.243456312711105	0.291019610879236	0.385124161143386	0.291707853704523	0.0604134895656912	0.323789908685817	0.350089270029759	0.233081530457564	0.414150534590522	0.0732657591817116	-0.00698009274268689	0.284329421691345	0.0465613593325314	0.234161269600821	0.165776571952933	0.136859790770265	0.334025234141688	0.159126085796265	0.334753704719215	0.29317313452034	0.347730894040511	0.240027846856427	0.285057873909114	0.27312119920364	0.247474588112599	0.210917031776708	0.0908631404222531	0.273524820653208	0.373687233933496	0.440960896636753	0.402339131364537	0.456461247627083	0.0520143534743775	0.339017448323298	0.0614076995303447	0.178247716257497	0.262909758817045	0.371320644196671	0.25816319599989	0.326526432138531	0.411540757800955	0.303543878121809	0.228512848776974	0.360152541012772	0.347007912413509	0.18547909520194	0.220712721885292	0.365271200709726
DB00262	0.137646826164592	0.277112531167121	0.309329545977223	0.398689359868679	0.303159364763854	0.0619391322970827	0.235525636933579	0.260857375427755	0.139075469982827	0.317692047914014	0.0555162961822155	0.0328401450353964	0.201188855402911	0.0483696407515807	0.216896274170189	0.16063036017354	0.203290228491218	0.392240860244323	0.0860507966533076	0.21155296457732	0.261795330285499	0.393183264937186	0.278866442686134	0.208275925866717	0.344436971264493	0.280419317616284	0.203952365385604	0.0904132296628537	0.344079864774098	0.317691913555196	0.397142098547573	0.267307468562618	0.274633970220347	0.0280533824251545	0.242475708016359	0.0533483898040524	0.251704556836295	0.179428587017659	0.317946079343591	0.19453103076652	0.243494395018339	0.3514095540944	0.278021938842477	0.283450169840333	0.398261512408755	0.379147623338618	0.138371987579756	0.238335162715928	0.373399793801033
DB02232	0.21917803670441	0.136277183598416	0.199317994556132	0.280466255388859	0.172941575313915	0.124172723729731	0.347924533774181	0.240731816242295	0.106246681093281	0.31342306460928	0.0648712836984027	0.183395165550244	0.248251813920831	0.00925170087638056	0.114399806726701	0.060188028531274	0.0766135490227973	0.249173222468507	0.113923737304941	0.357744582548487	0.318580536613365	0.220940243174956	0.0893318497824779	0.180409849415674	0.163527625858084	0.224542761053137	0.266198913721027	0.108713617966341	0.240963204211724	0.270546887101496	0.339459361401082	0.269624960600344	0.330254929618005	0.0206546496519159	0.306230683637489	0.0658942550207098	0.112384586559614	0.151141549896913	0.331381452332909	0.279366880357763	0.342482845902179	0.318165688207942	0.213632099464859	0.146380807074875	0.22723448516779	0.249580522753849	0.208788514424663	0.171892801082147	0.27176532594818
DB01327	0.0538483354870982	-0.0137643076025099	0.00230583217290887	0.037934503465184	0.0104968128301085	-0.00397357402661662	0.00519607633807913	0.012962134030608	-0.00414041733465923	0.00359652855486082	-0.00242500340645589	-0.00133491525879607	-0.00722532723338321	-0.00214124332021001	-0.00761716464381061	-0.00651420584422056	0.0258018225432262	0.055853464412169	-0.00257985362450552	0.0088569164471017	0.00554533012289074	0.0420394260478145	-0.00952287878672902	-0.00751743156622236	-0.0146598915081833	0.00662924935652381	0.0380082547040467	-0.00450957899505559	0.0407918928337134	0.0424386195366819	0.0216522712139393	-0.000459982924683226	-0.00798338594388929	-0.00576156199904268	0.00961331642847737	-0.00096573506349883	0.0356373411454985	-0.00613569456982828	0.0138279118690457	-0.00485673211057709	0.0677197896670467	0.0380075257322724	-0.0100317245101493	0.0360120554859798	0.02979157835527	0.0711625343882087	0.0188721015427967	-0.00768244552154901	0.060272916724439
DB00482	0.156534966429135	0.308987234639815	0.368137371562119	0.454500419773313	0.319350407880965	0.0631439178827519	0.299064123637749	0.33029180911225	0.178308743740606	0.374042779894389	0.0712896407657627	0.00483916071505781	0.252401711803977	0.0566725719660327	0.259412240615632	0.191153523183199	0.17160944603489	0.41303597787666	0.10332149637518	0.318495650913646	0.325063422177287	0.401331163253799	0.306055973898072	0.218094517372249	0.339123351229974	0.295035787152002	0.228260359266436	0.0844877618174465	0.36477030254322	0.352197135087589	0.43881638713448	0.383128874778739	0.322034563780093	0.0550377456617156	0.302693690896475	0.0438623831537645	0.224870554114392	0.194379565448437	0.41408539301591	0.195435445250134	0.31721616550412	0.42903016846532	0.309603850299576	0.27895616120642	0.405882884300976	0.429347746917702	0.13971546455477	0.248647118012929	0.423667847528098
DB06777	0.131865660681992	0.228198227083784	0.300944311199148	0.388740121326357	0.281949608566568	0.185523397688142	0.305077840770182	0.292183250546667	0.173295001558207	0.326381863521123	0.0802117291583855	0.0418732898660617	0.207680819430405	0.0506952961945694	0.201631803912044	0.175401706076769	0.193863378681801	0.384174658422987	0.100139453464766	0.275240799586052	0.313325013845245	0.331607412900239	0.244452150540481	0.168698201357755	0.318807884424041	0.27263889457814	0.181945245673113	0.1999624937131	0.376717756604455	0.328297762406674	0.4615153705192	0.305343674611703	0.243143016767491	0.0279485526936871	0.269650341427877	0.010732274213067	0.220884268483241	0.156950846353116	0.417730161606424	0.168862737331449	0.231120945413799	0.42907835906178	0.287900213321917	0.25328050116517	0.391834011580484	0.373150275822054	0.141979402861222	0.234852740044988	0.451036779384912
DB11234	0.244180689036519	0.238406811646342	0.322251437884697	0.311874269581756	0.233130150497297	0.0761247922975883	0.347498714941775	0.342736272461224	0.165446517285994	0.414571284763973	0.12629143174196	-0.00547149070946095	0.305065806305182	0.03440608510879	0.223991256676506	0.130191005886667	0.109523149807012	0.274123763930916	0.133654156146388	0.362620174712096	0.330241837724242	0.317816646386161	0.277883805284819	0.223243754709334	0.248030197260978	0.318280758219341	0.249717985236298	0.187920082982511	0.332963703724431	0.406102707998572	0.423502476506884	0.313320116801109	0.372818420020595	0.039223738694368	0.426956393322579	0.129349657350735	0.138864961039328	0.205941948624493	0.39514321923583	0.307992492608927	0.297642468809335	0.377416840627615	0.316490847079572	0.178179562358167	0.331860962004377	0.274823625418281	0.253639699069016	0.229806449301622	0.393857790252731
DB00291	0.0456298321012045	0.17381815588214	0.110493477793569	0.259136984761178	0.168936777805356	0.107051540531909	0.296197570598689	0.251234696124322	0.0877002522077184	0.19744321785584	0.0498553764379588	0.0740632523751474	0.328949993834401	0.0429228052404684	0.156017504885578	0.0525985442354255	0.0846504145228641	0.230003126828777	0.123954953024361	0.280013486990398	0.207931613211526	0.132389856440935	0.0531038899062772	0.0798684977518451	0.146908209463542	0.143094659338591	0.0911494504567405	0.0364377331859016	0.201469537799536	0.11318279844147	0.242851838803387	0.304899354797164	0.381136119362844	0.0740672716367075	0.258961503321278	0.0644538627247481	0.0920894374316033	0.336779767324319	0.290502268543861	0.0850507110702575	0.151115861564226	0.241048765781906	0.226388781872013	0.150946933159735	0.22843390379779	0.234855246936378	0.118588296796374	0.0972657829692163	0.199301565508175
DB11387	0.176729001616304	0.158630964213872	0.151030272595385	0.251191816927813	0.204019677088717	0.0825666669456411	0.210776593897846	0.258868831185052	0.100155223975424	0.269322988248633	0.116887954026621	0.0206187653976934	0.170189024969411	0.111407240985892	0.149076531209494	0.143371937748057	0.115078394737682	0.233495429671233	0.0697769314760783	0.161039767232444	0.305027639489101	0.254675345654339	0.102992736081996	0.232021263427195	0.202137385746432	0.260142728519985	0.228443696271445	0.161888130656843	0.263389872889038	0.323880985953432	0.338107410330629	0.209218659780853	0.301124017277792	0.0287372033331209	0.221839359190495	0.055459101353435	0.14097424033211	0.171568815219675	0.285073907354073	0.312584832987438	0.271536786780394	0.286000949774113	0.240446291431876	0.164738781692664	0.261930921553477	0.255143308382457	0.243269598519895	0.114393248108233	0.304025263977839
DB00608	0.162120638589671	0.271671473048575	0.378668017813663	0.50135817724225	0.285738814769856	0.0777328702297179	0.244812117115114	0.319122931494478	0.149536750375572	0.442543390271974	0.0889819485955054	0.00460839815858434	0.220194834905079	0.0374568184233492	0.207531802197871	0.155932465206689	0.173597493506636	0.443333474157553	0.113328640396193	0.296755791736775	0.260202240506788	0.393651579398611	0.305379587182966	0.291321099611359	0.307504783381889	0.249921402154948	0.233183837359291	0.118599378669606	0.360118659253539	0.375639199309484	0.412228319854587	0.32454926060165	0.293514722435499	0.0273741507342858	0.305318395034397	0.0430989133943286	0.211051770873023	0.16596924241311	0.335077255785725	0.217829366572303	0.289678015181548	0.472345967338067	0.29550184282801	0.285720672119914	0.39890956784173	0.411270006904033	0.156448552524623	0.211061403172094	0.482795309411223
DB04540	0.165848429044379	0.246605682086092	0.331937503136681	0.443737414695187	0.256299859011042	0.0760683283457642	0.232648450319137	0.28404090294332	0.155021339966117	0.394817936449311	0.0818360178394121	0.00336859750772573	0.195223782555111	0.0579855870307895	0.183942644721011	0.134315313798647	0.190691314747405	0.439496956753715	0.111384064222117	0.304019262909029	0.302083843542525	0.399698751691278	0.253005102765193	0.216310599571342	0.31837890652033	0.292754506832699	0.218773000995768	0.184747900676186	0.427972941914254	0.384866663330801	0.459650010788433	0.276731303366832	0.261237362989842	0.0263473163847698	0.270883511011059	0.0384961768783756	0.235588719123256	0.146989844577255	0.356954307274847	0.193528306006769	0.284434624964716	0.452705763728317	0.259702580490396	0.279814531590475	0.404046721303258	0.410037905849879	0.153465759696307	0.25783840137591	0.528161278198175
DB02659	0.183881304847888	0.207146578982924	0.299820827220299	0.314033560163848	0.268065784905939	0.154528243760106	0.262913451968468	0.280436423022651	0.208159936822978	0.345226888971145	0.0750935841700171	0.103922206300441	0.208474920436846	0.0731895930024102	0.210241712585169	0.195907675701479	0.139973077776532	0.283458978222176	0.113029883565406	0.277401527374096	0.324561710831827	0.339704325316907	0.289694764584355	0.242219775386854	0.284831379738093	0.281110174030951	0.234806760947328	0.251105200132699	0.356906342146047	0.363976008651316	0.434557673913483	0.296519046819516	0.339592721247651	0.0198322972470927	0.294203713913814	0.0428592565426678	0.175539433788114	0.158973409891541	0.389498372907452	0.2471723645955	0.302434987375165	0.365203347978236	0.292225121591881	0.179832342087113	0.33048485698104	0.287288979117057	0.193772307208186	0.235212989319388	0.455193351646049
DB11136	0.110258389850613	0.303081975864599	0.252934665901097	0.379826729364433	0.346017420801564	0.0343040721686226	0.23302128660814	0.304141912272841	0.119657313469302	0.25996530681125	0.0580729038612069	0.00932537729888757	0.211223895764029	0.0305474868570947	0.210867520679904	0.128239952531683	0.254359750332144	0.362770278504464	0.0626187497710819	0.179924976371154	0.274299293024334	0.30024882205521	0.235359615324358	0.155024232571074	0.307445564773222	0.231388801093699	0.162824816167955	0.0790480409002164	0.284412856989311	0.296817053851319	0.351296611704221	0.299880928827436	0.232983899391658	0.118349649973664	0.213784512913418	0.0509244890701044	0.228675018737298	0.176267142764895	0.281739176009135	0.1334884714007	0.188148077209039	0.336903430482805	0.268214134157961	0.356151852427378	0.399827312858567	0.365161522276628	0.126371243710573	0.190637715231844	0.323704758314901
DB15581	0.195722873565791	0.271003885693501	0.411394930216766	0.509601847997646	0.336356132250489	0.251452430735028	0.356243353606584	0.371887070575886	0.22763295235098	0.396529124048849	0.0807940943995082	0.0581442785561788	0.22917779997163	0.0527489699725732	0.239593513588031	0.227017222066501	0.171832308409974	0.456815760218087	0.145338407822614	0.322395438869767	0.391618532027484	0.41944720822256	0.337474710431283	0.311845104501182	0.362395184839937	0.29220581190373	0.220780116743772	0.144609423768217	0.415507704017705	0.431021334492495	0.5053743023434	0.36346746853971	0.349783934030322	0.0483001200695325	0.351602015537429	0.0692060449332871	0.211132492125586	0.200414451187204	0.455675155505296	0.256517508407665	0.280507088425812	0.618283753262903	0.33204398196083	0.277494215179826	0.443431609743509	0.4259558190343	0.176246041305521	0.223006252940706	0.471026881933825
DB01188	0.134748049460859	0.246351377680442	0.370751534222977	0.267944895847556	0.242430978837211	0.100428278561025	0.149193099164983	0.210493554035965	0.276251708724523	0.23198416267552	0.0906556838705111	-0.00520012167832806	0.194210265379664	0.00665833035745201	0.253000660838191	0.37356905536851	0.0895059617905168	0.242353740731782	0.0509859534191992	0.294573044025041	0.229028521785933	0.27106716075625	0.427514790973055	0.152724195671895	0.269639533911873	0.257705014956656	0.10011124359926	0.00371012353379938	0.1938948421434	0.245366201883831	0.261528034067824	0.250099227627013	0.175166045288516	0.0280066597713425	0.275344165946946	-0.00371388184962595	0.11867678218092	0.251250821389081	0.287382234639089	0.046499784266118	0.157643422088024	0.232030565797854	0.241893362032452	0.155308218621055	0.215166451053906	0.218492025927431	0.0524749467194809	0.264513272396677	0.237047995288898
DB09201	0.153490581332834	0.269743101048769	0.349904277876676	0.376307256595739	0.295638048505626	0.107927834104367	0.354491445894232	0.339316323540996	0.222058679799505	0.389920124529598	0.0695303130795545	0.0263778289814149	0.274498871023175	0.0440947765057364	0.254956078204017	0.199210889401234	0.159317943856846	0.351513891887891	0.113883282287304	0.32798580206784	0.337588903349473	0.352158161465257	0.268926332918179	0.260142411275293	0.327677983421603	0.331392359508974	0.228716921273035	0.130487065975647	0.352515584981627	0.40053986846471	0.463395794021684	0.382025399997981	0.369858194865196	0.0195666554896286	0.329067703863811	0.0473063330498217	0.208093714968607	0.214108916274316	0.436242718035982	0.196944796030168	0.265659304218603	0.389925449229558	0.319117853759404	0.236913002086926	0.360084579069602	0.358422627545874	0.159657343257732	0.244277659892217	0.384223628083743
DB00501	0.223063874146161	0.170058399240081	0.325716415734575	0.281645632563262	0.265698873720052	0.171720535580209	0.306578062204078	0.289916735298264	0.159911142389677	0.399818852068766	0.0810101433700598	0.0313497560148818	0.220202396516253	0.0513669694420455	0.151142448905027	0.180666607468619	0.107340563446015	0.278319061645638	0.144591093519538	0.348360076110217	0.3471081492778	0.314357422211416	0.221446365846059	0.32286448840661	0.247367201920844	0.279847262001811	0.183438194750126	0.128579541842107	0.280508291702476	0.411656280268045	0.395882004254734	0.275636314723457	0.300345020478948	0.017101115047646	0.375329066221813	0.0718003449018725	0.144013624762699	0.176360552921005	0.36314707511979	0.230655364666795	0.320059010373918	0.366987916329223	0.257541927257175	0.172527819621137	0.268121689734019	0.278009200400522	0.160745792490245	0.215759453483325	0.349886775050083
DB14184	0.158149490543795	0.24115608019418	0.310342493337446	0.453186596119353	0.294308912927498	0.067494257322949	0.296806150892954	0.339117979409802	0.195708008685016	0.40671415362866	0.0950233177041519	0.0385125431247378	0.259577604611518	0.0794031267505246	0.202607588939381	0.203446402462196	0.17681400206182	0.431669903429882	0.102577719380223	0.317310566882491	0.344754519864933	0.401060461149889	0.288383545136918	0.27256374489619	0.305609814660159	0.292662422918265	0.230290929374918	0.108914144619288	0.345449127412759	0.423348326475462	0.486241466362297	0.395623343141867	0.356778255111894	0.0307773858414629	0.329006453633829	0.0432786264847663	0.220292694387946	0.18768703271507	0.423301799518896	0.236039489031089	0.312261661114458	0.465348621626647	0.311950725452885	0.291973285600248	0.417454307688762	0.424798666324127	0.193129047956976	0.244789647698965	0.454155358321388
DB09064	0.230682161352433	0.0815300989654948	0.111473921828816	0.184726270414575	0.166962434997113	0.18065042786322	0.178677664069036	0.165452093890031	0.129801806023101	0.174059935138433	0.0468055392893844	0.0704328690163785	0.055012909289888	0.0657558657392841	0.0478809857364027	0.096573273493793	0.124150867561535	0.194781841267492	0.0840802224474463	0.107345836486488	0.203915449412548	0.194711220457119	0.0741195256799436	0.150859033975781	0.160007233728972	0.207427295423869	0.236164453691317	0.240201466853494	0.254389112296415	0.238242687950573	0.27637385173478	0.107246326481013	0.133316474910495	0.018910723741823	0.110139395525584	0.049993257021921	0.145199656969169	0.0614850588815482	0.248199482818773	0.203704927765101	0.221387182471965	0.22009297521251	0.157134910804877	0.127702323184471	0.213429861306278	0.188737071182808	0.215233305180332	0.144494442583647	0.268425611718674
DB00537	0.210172873856562	0.282993217091748	0.302580638741357	0.325598379619321	0.262290766268657	0.056901476666069	0.421102285199992	0.345476463566062	0.0900105143683154	0.411691590753688	0.0579715510731353	-0.00650077443212744	0.365726488105752	0.0144491209238796	0.31106505598724	0.11818336329634	0.123959845164312	0.30775074978568	0.139475633413534	0.349406152602504	0.367836684437333	0.319477788307691	0.294855586221005	0.154514171851763	0.288081545328896	0.279995822429103	0.257698875223752	0.136061000469155	0.319723764317202	0.309002784529392	0.378327255080216	0.367646037994158	0.367063349060397	0.0309330075941855	0.34351382243767	0.0485537248199746	0.150401620147918	0.286248289325174	0.378805219314346	0.18121975586945	0.28527350454679	0.366842612662797	0.348083676248125	0.197220112958122	0.313444045696793	0.30824503914746	0.18960081698229	0.184511943475697	0.376262355833577
DB00515	0.059884960241034	0.263529608732304	0.161365962771971	0.288079927138484	0.280256229722941	0.0564739771461491	0.134944165926259	0.194291468895211	0.0784443222867715	0.163758598916703	0.0378341871367635	0.0186688907431226	0.105496694346979	0.0445231386329268	0.137419755466074	0.0938927072720566	0.531423385855669	0.324770921421604	0.0382439393785775	0.104723958618841	0.151620933009824	0.210597870103381	0.150198216136471	0.104806541963276	0.264561025378538	0.156478268235809	0.109015983094204	0.0665220673262008	0.225556571792324	0.17139338606038	0.215771969095439	0.18359036348215	0.132131058753966	0.0789703668843926	0.111428366675951	0.0204702236472275	0.367943976789349	0.117502722211745	0.189130484642337	0.0785085496166555	0.119996314050381	0.218541649833085	0.150267864428882	0.476445812106287	0.296154746427657	0.313514894887579	0.0806587202843142	0.126452423721033	0.228920980810852
DB00242	0.181286056068562	0.158807940288065	0.211680407957332	0.253682110338095	0.140485208804772	0.0358684085321302	0.352082179268764	0.252979099729041	0.109872540083743	0.354459343665369	0.0556658662971313	-0.00425033940638745	0.280550861651992	0.0379238642273531	0.124876657368385	0.044835362012452	0.0688466467316388	0.214826877600522	0.229488132841937	0.457601785989815	0.225363234323768	0.196629872826208	0.0933552617434756	0.12278274258037	0.138298172458445	0.174549937289776	0.187839826596652	0.0826443265315207	0.219464168656141	0.224528176391898	0.29606615364801	0.3730201276221	0.301617681103427	0.0294405683195938	0.372765945350367	0.0849253861808544	0.0974018346005535	0.17229109772666	0.315734029552136	0.210965051199063	0.318413542009816	0.287523751711499	0.192496596312678	0.134495125575353	0.198100091996386	0.220106463095894	0.150244201208905	0.120307348276476	0.251002999450283
DB00720	0.1957994579637	0.183418183789877	0.151702850183865	0.200964978924273	0.171441577802119	0.0823935857750318	0.201111898369517	0.234991247960353	0.097861134195176	0.241267159113036	0.0993960266915521	0.0225779121863223	0.155602042938556	0.0694101081353498	0.121449911676518	0.0291400571971657	0.119956942197777	0.211377486421664	0.0615350225050895	0.16855550730918	0.237465040075628	0.184726598524694	0.0656355972300381	0.0946616210577233	0.199392569854514	0.222452620673028	0.226136315823983	0.141453200915767	0.209112009002377	0.189415566073337	0.242500900637592	0.160129251166609	0.238561772567918	0.045103473885754	0.188371506684492	-0.0034429075168486	0.115371292320355	0.191320029948555	0.253154105359774	0.168764393275347	0.21452615228833	0.22486012827912	0.178544051969848	0.149421707719803	0.238505525060043	0.194995489926295	0.21393192869988	0.115962990341474	0.217869404527508
DB00631	0.00653022438862821	0.223308993656609	0.201717890939662	0.216774272964696	0.176863179836077	0.0914449055373917	0.357477627793557	0.281337951147408	0.100026869906533	0.318112571419671	0.016351861481808	-0.00528029584991245	0.441846726984752	0.00634849675061035	0.259934469958482	0.0326257065056795	0.079400176583281	0.20994736397656	0.175575625803232	0.321433079572709	0.222057030362063	0.158052762124851	0.115690169445929	0.0729471038421859	0.184933979821666	0.108690984605002	0.0877394004999176	0.00319374930321829	0.158174259495663	0.10484445814772	0.267616425859838	0.377818702487437	0.351704767335977	0.0637831242513026	0.303948113925642	0.0291786671039048	0.0991166469120198	0.297681982486585	0.274647173787533	0.0454591144291753	0.135039062204826	0.209774989437682	0.240271591916757	0.151515030682785	0.228280436179295	0.241177087241728	0.0680267077651892	0.103756121207384	0.180459301144764
DB00636	0.0758836266778572	0.214077508181275	0.198622720618807	0.257717255333004	0.375261389687254	0.0738511373640405	0.172251923314576	0.253594063268179	0.0920308311215886	0.191907038133597	0.0591439989247515	0.0229649181313817	0.124710727172736	0.0326577653005656	0.163714975267341	0.104381434853193	0.409237509924495	0.300557239446123	0.0461411069508673	0.126798599346165	0.177360692256688	0.241624517525403	0.165650629314556	0.129067411557596	0.264979809735406	0.196774833890146	0.149029434404283	0.110361563829881	0.266507914960289	0.196394379208254	0.24976168049807	0.185390976522418	0.167008447586798	0.0267123497321582	0.133085928705038	0.0163202609491298	0.414733320259872	0.13358649716227	0.223864091327538	0.0806568837602303	0.140865986641978	0.234959330887814	0.179929100906053	0.38009329875003	0.320509375790314	0.302832841017038	0.131167085505093	0.155399088942066	0.267329356328682
DB00882	0.117770858823357	0.130705378890823	0.16632035902057	0.118399765365743	0.105036771380477	0.149025995389259	0.0728741949410685	0.173991068976807	0.141069598944669	0.120019717382119	-0.00519106740765883	-0.00284994678703689	0.115298519503122	-0.00459984373719587	0.144710333331569	0.021978181251949	0.0478328110634438	0.112351635426332	-0.00549572570967091	0.111530127474358	0.0891088761924168	0.0940463906640822	0.11416241817229	0.0312048299205208	0.189156934277525	0.105716873488683	0.0929042667108929	0.0163576115738559	0.135418291444801	0.0699994860367477	0.130585654870975	0.103340753634828	0.0727144601155459	0.0647869884923874	0.0495806144732615	-0.00208465290004308	0.0674970930087876	0.159867360238097	0.107278591425825	0.0252334438541687	0.0631145498307495	0.143060232974965	0.151190584552526	0.0773198837203759	0.114180320482546	0.0949878649706443	0.0236584800947315	0.100508508204562	0.112142631474007
DB01068	0.0199020505828923	0.0881083776055863	0.0738854033315065	0.101945125271537	0.0732528376542193	0.0468434683588607	0.176855597965732	0.156987921862044	0.141660303964401	0.171904341891635	-0.00284633625350326	-0.00156677964312636	0.107355687079447	-0.00251342458729379	0.074279205412436	0.0557732610158428	0.0338757714748078	0.0832538569158505	0.298743673515055	0.222612424304038	0.105230941192598	0.091296723660068	0.0682085929433956	0.0329436180912071	0.0826175413606485	0.0799241263316482	0.067872006099584	0.0174727329559565	0.105938008926365	0.101628791195535	0.148067643554115	0.137446771260107	0.228040821517659	0.0174505069168916	0.208417860014217	0.19031006393062	0.0496692631265623	0.215230880112711	0.150798715880014	0.0573493760975355	0.132872401224044	0.131312831860331	0.127033557467085	0.0540785920946199	0.0969887299143897	0.0851157279422583	0.014470337060991	0.0600757164496766	0.14563166814863
DB00257	0.136661407605817	0.14132248638903	0.14358608072874	0.176762333700801	0.172174756108821	0.272602332983222	0.267230033549205	0.264375259598226	0.1320887177885	0.161672713561603	0.0639617411755216	0.104587434295638	0.22804978377184	0.0585382203312145	0.173429610324696	0.094132942579806	0.0956230479446663	0.203644391582889	0.096386049243179	0.176467919936756	0.235267452978082	0.154947956166392	0.0602810381453859	0.0887560881189441	0.214541129017329	0.167998006317331	0.112705120890559	0.183169089303666	0.243226893226012	0.162267017623915	0.281574553299457	0.179181996184336	0.260220639972268	0.0951905593313216	0.179434909427217	0.0574687354277418	0.106420416414916	0.230060181103686	0.291791143097093	0.141911451925925	0.132144517356667	0.245252348011451	0.209063553595284	0.120431026311539	0.210772854631926	0.168075894797832	0.147770430204687	0.126719946070916	0.257632779916751
DB11082	0.0859844892415473	0.134659474830201	0.114056678288278	0.151723399657463	0.182553567973589	0.177816272089493	0.18108889819855	0.209608905440674	0.0533908124934458	0.114917552811987	0.0778200741173226	0.0838380916294791	0.153763854583628	0.0737025983866249	0.146868709091641	0.0163863770902897	0.113952483072476	0.157719087883419	0.0372862537862862	0.0916905100203769	0.169906132904598	0.0941116831280717	0.0494827896804471	0.0562850888002931	0.179543493484629	0.134218033349085	0.0982698333537196	0.069683538710822	0.15573402934607	0.109381759443039	0.177926183311785	0.134599192504092	0.174493333502093	0.0960126442039303	0.10214976628703	-0.0032846310628816	0.105431533183692	0.183289919750259	0.190963324535368	0.0797613191228099	0.0801603498529486	0.161004279105177	0.174230488765002	0.126977418231636	0.176439544090585	0.16035499843475	0.104000369226846	0.0770282561389689	0.130378299442803
DB14574	0.0934900002033841	0.239275885884278	0.185825108095224	0.323934320123176	0.273730332173	0.0568285442550245	0.171349698478618	0.214745352372185	0.0978133778739723	0.222456993463899	0.0582322379260902	0.0106576375434783	0.147748626911593	0.0354771012177504	0.150355144941709	0.149811070795117	0.361834645297261	0.32084219543016	0.0618712840156784	0.142443903617065	0.228073543153188	0.246544043286006	0.181083244775919	0.107058669191504	0.228274030358056	0.181790396640982	0.131681525313743	0.098004579609502	0.235343198872604	0.229025803254575	0.261765359940552	0.220072792724328	0.182566100325044	0.0789861285368101	0.156168468165634	0.0546391725040745	0.291761797042268	0.132537125157542	0.232627586862761	0.0997836592742833	0.128249562282054	0.26308956405373	0.218242114013921	0.383519063956115	0.324795326424522	0.309129943566047	0.123310975602075	0.155259455088875	0.25227741386603
DB14206	0.0694959924299961	0.278616830587994	0.171757062129435	0.274032308008113	0.284386485243608	0.0437625613108142	0.149156939200197	0.178056418773334	0.0730270425373206	0.178181427349995	0.0479685310663711	0.0146246234565916	0.117370593281142	0.0367843820406005	0.142057311238096	0.104177247170013	0.4891462957042	0.293544105287147	0.0461394212932019	0.100526955311304	0.15204190253728	0.210088403888864	0.167641267175137	0.092605299534076	0.258075222602488	0.166465111433203	0.116140760130979	0.0656541976460469	0.222851231132338	0.163414684884153	0.217300305673745	0.195675941929096	0.14278382241544	0.0891585846329819	0.111447191054497	0.0209178987114982	0.358554880506068	0.127804961540642	0.192174179607745	0.0615680727074539	0.116570703941944	0.209442589884409	0.189301858827163	0.441753602358216	0.303961954959115	0.288428580544803	0.100375290941008	0.145041069123333	0.222008476229946
DB00907	0.116588355779832	0.248021623063548	0.292081868575194	0.371267797792727	0.281463301081386	0.0444695371755872	0.176580934857131	0.24419634584693	0.126740232762871	0.2818861586696	0.0520247738717152	-0.00064812175325725	0.146720488137594	0.032486072096271	0.173836424903734	0.177718392501159	0.264888596865691	0.387572724701506	0.0767914652429583	0.212756658470081	0.203055828170533	0.333800854636938	0.271676314435379	0.164503544771913	0.31342890400258	0.233307269025879	0.163890597692287	0.0626666534791708	0.282993305534509	0.270347939996384	0.320214744348991	0.238255145359645	0.201053885404902	0.0228408233078901	0.19099610469883	0.0371569578957631	0.359583930619273	0.120889053275205	0.270367875355716	0.146269003642112	0.202806053949041	0.328397365267962	0.209583247334142	0.335842410942124	0.319154153725818	0.362905794372373	0.137333508040801	0.218382282820356	0.329074605505974
DB00318	0.1509857649153	0.143788435357929	0.220756899243452	0.186870666697774	0.168639145788594	0.166090162308189	0.198032007261142	0.206812029549784	0.119436308279486	0.215359669972091	0.0730262625975078	0.0688061035698109	0.128220418416118	0.0920965768632726	0.0932352201300476	0.114667471114373	0.0718512248716629	0.194700810530932	0.104955726255301	0.217100905683931	0.209693889894461	0.196782522607109	0.174239601296254	0.0848606995187691	0.194159110711833	0.223068449657511	0.166826634952287	0.114840351410605	0.209188583876184	0.240118364698917	0.274644718904225	0.160226960184985	0.146592942462199	0.0139440769869824	0.216491282655097	0.0312195113060764	0.0977858540623439	0.159035235180084	0.257284138265001	0.125303091277534	0.226068258002044	0.234325118398057	0.223398816707555	0.127107650713419	0.19454064151172	0.185683326311256	0.127477370662755	0.159996437470557	0.223736443783146
DB09130	0.0694101256934024	0.268793065027935	0.169880479493101	0.283228949665165	0.33797053735839	0.0384601781367153	0.144346547341729	0.220795892027907	0.0790386150145363	0.182062546435836	0.0256844758947763	0.0146658916009957	0.125845774465867	0.0410915248231968	0.146152527173401	0.106071799929662	0.451361881366479	0.327404146215796	0.0436739352985032	0.104963466343283	0.157930684735438	0.221310632304147	0.164131463838302	0.1171527160329	0.264445886330825	0.161205088379445	0.116343579377678	0.0749319453153746	0.2414338535835	0.170858833627477	0.237733915606952	0.190144003652473	0.145196641569765	0.0961753009300401	0.112268118082625	0.0240842602441936	0.398755166740585	0.123249524165395	0.197231954586111	0.0914657454791713	0.130669586968924	0.220747932835796	0.156039416297761	0.478579233261527	0.322678665012663	0.310189635702553	0.0989856502280926	0.149094690647726	0.236707680575326
DB01380	0.362991914100822	0.189234771076469	0.2850302171458	0.269410332689973	0.204449328527817	0.0499069798291373	0.235607160519799	0.264704022989372	0.194887379846675	0.322758607970494	0.105863269516162	-0.00457523084667512	0.155040149401275	0.0264529410454561	0.153343704044988	0.227776110828067	0.0791979926529437	0.234926290566134	0.0601420180184579	0.274337095374737	0.361012013200663	0.287334258359414	0.281437099871388	0.225658116061534	0.211016968687556	0.404579727556696	0.271380373382828	0.146496688509679	0.271664665147545	0.425620404073781	0.342111035154539	0.21905513802716	0.274687259489366	0.0242841596472609	0.348351235260919	-0.00328633603262045	0.117929885124199	0.133877835121241	0.312955552341077	0.303491456976843	0.309353089522664	0.302248676907632	0.259698118985339	0.136244647342507	0.237235235987159	0.22475387677601	0.253185911872729	0.200871158192234	0.3074537273166
DB08865	0.0736125784234514	0.303513164845089	0.426349261774208	0.328872975640217	0.237867940179747	0.0455708076141402	0.18889887133946	0.230975459623787	0.0970869095435122	0.263752681987989	0.0695632579091441	-0.00668996631030396	0.257610283551114	0.0376734617180612	0.306418069136788	0.179666125500351	0.114024878710747	0.276825778315055	0.0661094966842175	0.267377947177576	0.20223568437322	0.330483908528345	0.427991398874276	0.202776146735008	0.29150360008085	0.229729894559027	0.126932688136006	0.030129779323975	0.304772712382508	0.244866826848235	0.276563975005603	0.257525094005599	0.146618232426595	0.0204200085200206	0.213365504560626	-0.00480215151578928	0.161253696497916	0.139339765415796	0.259911857149746	0.0625444546129668	0.145119012529517	0.290236585079414	0.282718963975769	0.197276903895791	0.254542900450125	0.262672380344485	0.0261424281959284	0.220479369494159	0.27200024484741
DB01003	0.213337952912007	0.217610118810943	0.26474708878628	0.233930519637793	0.182478044466485	0.0840042230964785	0.292872909173903	0.285827256378458	0.117161594588847	0.340850339913949	0.0986517832042148	-0.00448047596690696	0.222778509364825	-0.00714647978277729	0.228881600361162	0.158734053565398	0.0840070685630019	0.191626110982376	0.145160591461797	0.281933420442074	0.293502068875334	0.282170299719253	0.341371970149117	0.238406651733595	0.207753434581411	0.25111449300316	0.186909256661704	0.0719504711528557	0.242885980950616	0.28414022338878	0.282282822772162	0.265526106408509	0.29104719889589	-0.00635708123903784	0.329485587731407	0.102224161688516	0.117846705145932	0.182884681558579	0.265282269182738	0.320332315547589	0.290772106116396	0.25523284046214	0.324407085976031	0.117479582819423	0.222581608097374	0.207850748022163	0.106354963995227	0.173383054468563	0.27283318136094
DB11672	0.11870022145508	0.30678724302346	0.309602495879654	0.55832369996477	0.343090578050076	0.133706240003353	0.28888011431309	0.320975176595494	0.130118746889999	0.30516927832018	0.0853055805725922	0.0205332578210947	0.211301121534961	0.0545286286042848	0.220376624300744	0.172784491553734	0.287583627247254	0.562380447346481	0.0744141180918968	0.234469027965617	0.283914183747268	0.349869024192184	0.265133723052032	0.208254251874308	0.384189999150924	0.271528627940477	0.186997712117898	0.131262912254346	0.36314528577881	0.308232017761737	0.424301217260491	0.338625791908845	0.242567484622474	0.0657452484626058	0.2339785436332	0.0284180445293809	0.330460966601468	0.204632038258773	0.358506938702036	0.160899019061354	0.213336688169984	0.434259676280899	0.252258918682553	0.436272685195533	0.479220231381289	0.504952832095834	0.139171454437435	0.20383164321048	0.417786212886738
DB00531	0.147051379873434	0.300378124314101	0.304551482142594	0.413398075967631	0.353929091042858	0.119273341229471	0.284855548559099	0.326302457914812	0.153108778550421	0.29938411548972	0.0910973403787363	0.0278233338680054	0.223304254549909	0.067896642951292	0.222226000886648	0.14515437449794	0.239013289271071	0.424370124296701	0.105228837687482	0.21709280557064	0.296937612838305	0.345889542045473	0.266024027932887	0.164408894852177	0.390432666517444	0.24862026174846	0.201455341705657	0.0881081339969407	0.347744181539803	0.299415336906751	0.39934837948495	0.320301549528102	0.279134161542525	0.067910142425998	0.216905659957609	0.0450496531265492	0.262451230799287	0.202778685082223	0.378043575084809	0.138344243574795	0.236775369256968	0.394769992023479	0.29610458684913	0.331735491974845	0.444733171810058	0.418895797748143	0.136196349041749	0.219212728809687	0.352238350882388
DB00091	0.0601439543365542	0.250216598526367	0.1449105343989	0.238682605402108	0.269723518398549	0.053254769034012	0.112903049365922	0.166694437835578	0.0693684854261848	0.14272791741609	0.0379793419595362	0.0269200991775519	0.0901596041996233	0.0291198413567364	0.11658615676086	0.0856332169463075	0.628192688152476	0.279815638633926	0.0345104030409442	0.0856428330194973	0.126050256354969	0.176332695387428	0.13691874366345	0.0902569315058385	0.256510157593659	0.142604859922156	0.0994459487379658	0.0803620891137571	0.203373531305548	0.151154434802697	0.192813572697906	0.162951547864423	0.119523501545284	0.0867035667766179	0.0900960143006072	0.018644650627027	0.339024135007755	0.108173265371297	0.168868977817682	0.0716488096631381	0.0962625061756773	0.186694493640987	0.161504806479215	0.433541819395648	0.274436533452947	0.267405969137118	0.0750961611037529	0.114342364525625	0.212436553643603
DB04839	0.203868269198156	0.107328560563315	0.116181797447527	0.114612575746237	0.0761562595661395	0.121184382402768	0.0704747990612764	0.185070762285232	0.059828280991449	0.0780725816341379	0.028267048285268	0.0301851417555649	0.0642960599468571	0.033994271934959	0.0653768579545002	0.00789717880507266	0.0810831715405669	0.112813970007838	0.0342489986274846	0.0806564037565247	0.0815832481667693	0.0774530014321474	0.0488286970446864	0.0766560387073595	0.135257753088716	0.18533100665449	0.0604579374074859	0.163154130703383	0.134763559653547	0.105796815140851	0.149897800248792	0.0675250375992637	0.0747445970405646	0.119977472003362	0.0569491894278564	-0.00281309201527941	0.0861603605780822	0.132603945094089	0.0945880466187132	0.0212905324633878	0.0635879018329399	0.0954702808080899	0.0913433149893375	0.109214528988202	0.106158341133107	0.0869300645421087	0.0416747022078738	0.079851362990913	0.147794608104586
DB00847	0.0382623273416144	0.11706319469545	0.116482442376879	0.160774236234093	0.118829349544993	0.0799196803832645	0.121185677692608	0.148516298314888	0.0137437514211947	0.117498408099364	0.106600223468705	0.0336627081375965	0.109538782402993	0.0415681108462812	0.089724948085995	0.0150494451796893	0.0562226998874437	0.117167569009795	0.0510452722836228	0.111207503588186	0.179316453556722	0.1195516439069	0.126113114323815	0.103904995042747	0.148438253374949	0.132956255003941	0.0863048323112104	0.0805212199712519	0.132193226911974	0.133581504722715	0.16190958839952	0.0892603650326458	0.116361711175598	0.0202854089359038	0.134623732166221	-0.00232406378751065	0.075231623204728	0.0675935379808983	0.129541832587845	0.0394470647720245	0.0874956384060843	0.135835141967164	0.115353664305515	0.0878285607767564	0.134227321378871	0.11730147186081	0.0928388835285132	0.100817119086266	0.147665624460251
DB00987	0.120235537393751	0.182392951251451	0.136242482798887	0.230058392844512	0.171634079814985	0.044379217619039	0.226524604300192	0.224896793226273	0.0780693303687728	0.222272177166236	0.0697060925623609	-0.0058445897603466	0.160899040944243	0.0382560021518144	0.141683868342316	0.0224891061457321	0.14101709927163	0.224600785088828	0.138479109070873	0.197022641623476	0.177614250716882	0.193262354636345	0.0845089765535804	0.0999710956855391	0.201570875569353	0.228803297304073	0.203293023225761	0.069945348403071	0.24370412254298	0.164129617596919	0.224424320703511	0.225514033230625	0.23296563242237	0.0580538419799748	0.193079769689587	0.0365523993581381	0.145294440400901	0.192313924740536	0.235759492604981	0.151634630021488	0.196754696308759	0.197530839364638	0.176699651007537	0.184424956238249	0.239715469976668	0.227684340250708	0.131248323079966	0.110921343676847	0.230707659241646
DB00851	0.174070644738952	0.312836196101795	0.348625043623297	0.343101507257566	0.267268933667998	0.0856444538576199	0.357707155828167	0.372571287020044	0.174472159048398	0.438097497015189	0.056622624955097	-0.00718859394671642	0.368079499794607	0.0475718169839985	0.298742910043091	0.182683434396687	0.120240199337328	0.316194833567217	0.106525054097774	0.373610821269571	0.381539913521517	0.317447464383488	0.327088651447456	0.153372630556764	0.285540876339664	0.271473539512642	0.187637949286539	0.0696787189177426	0.321785535448995	0.32502135833957	0.382064985167787	0.434288509893381	0.321687631622538	0.0375710066295875	0.344589495891441	0.0201691680220092	0.157367993541511	0.238922094301583	0.407365324454307	0.169483143422007	0.322724265271547	0.380063097913974	0.402456910288436	0.203967695824297	0.336573034546375	0.322352473491345	0.183206153089661	0.205675181642535	0.342860013910576
DB00970	0.1788910241369	0.328223259116821	0.422306102150556	0.515474851993204	0.331282873311007	0.122574289246763	0.314117856567088	0.311801122767689	0.160026621504327	0.40072008400939	0.059702956012555	0.0346880355873144	0.220471605546759	0.0802381430666025	0.252864261058869	0.238542674657211	0.191789535101815	0.485960431098888	0.126156187910939	0.308733487675276	0.312689651004402	0.418208425719898	0.341662695673934	0.247850712592137	0.369976315424725	0.316549400849017	0.202338682644371	0.1235539759305	0.398250444866658	0.367813190432302	0.455147499034489	0.379808537716435	0.29976134712677	0.0250018934608133	0.316727484339063	0.0380632641398832	0.25348310676905	0.203381566364835	0.415492570060054	0.174649580396005	0.261767163895716	0.481566077414337	0.294670444414119	0.311452351563179	0.410549987122725	0.438749594021095	0.160767270225736	0.236795046204055	0.430866297091192
DB11651	0.0795470223752466	0.403894429539115	0.400839004295556	0.403793143014193	0.249002822425332	0.0620357262051398	0.31752101621234	0.322828207021619	0.115775679783649	0.470859036146609	0.0846917998741245	-0.00664670998726438	0.368332662017432	0.0257578506137932	0.371765962624448	0.182697885789259	0.111851785448787	0.300616814732951	0.145140791063061	0.40432427196088	0.294298697472964	0.342028211197972	0.415630457890389	0.166286817457822	0.296598840878155	0.234334733410402	0.150432477973098	0.0178369679101103	0.35153332261748	0.268432567545814	0.354518838288188	0.380387088350614	0.275288744493726	0.0171507498346747	0.347992267950982	0.0595737915980173	0.164633477556809	0.22278208054763	0.347691065592394	0.108604075198641	0.211224372221805	0.324149943760992	0.37657268884571	0.199682413287872	0.282718085086926	0.308969513077484	0.0877912231056172	0.216214857592452	0.342289793903082
DB13182	0.196412028690121	0.24805291653636	0.313077554844403	0.343442505185229	0.306356053675	0.258471742448893	0.316153843324546	0.346838846638934	0.223672477368041	0.302930503610365	0.0529173751590733	0.0562596431892424	0.232925013067308	0.0670920036143607	0.23910013959769	0.20797099976217	0.174027503921399	0.365044704329568	0.0893037091792197	0.259127460425905	0.352062509166367	0.363891044030241	0.276182068015359	0.229427189890841	0.380132970918916	0.312439975200787	0.196694299029125	0.169382775521559	0.331092539356994	0.364838970280736	0.442791523086369	0.314336406890784	0.318937469499334	0.0691063190512352	0.246500641892853	0.0442845883661015	0.213719514429288	0.225693709806502	0.377132417091718	0.217636651698534	0.235578720703911	0.412619016658078	0.318516748952062	0.249132140674205	0.364615725684185	0.359274320233889	0.145264821615892	0.266641420843939	0.382546576696158
DB01406	0.451965718546452	0.134378918714344	0.184931748582287	0.177954746669419	0.142622397104626	0.112283981159756	0.161726529025771	0.235460402447084	0.126774456798164	0.248482490699931	0.0304704804856445	-0.00361066359832888	0.122412674934356	0.0153170447508148	0.10214996526249	0.0800186552419012	0.0585026136554444	0.163677314428059	0.0447348483124015	0.145700740755059	0.282236600464277	0.189303828822224	0.0939193417771248	0.186305926620646	0.162540873132069	0.237900347126406	0.2463731995186	0.158412761397786	0.183116756447423	0.24276814305509	0.235514743070555	0.164260876651377	0.247057067706597	0.0981341177885737	0.164352251609439	-0.00259754062072765	0.0880809592483882	0.163323823218885	0.206356935896848	0.28574447510842	0.29168395037809	0.215260687769162	0.214375328431733	0.0987529530759666	0.19159983140329	0.153337217408218	0.209461275692634	0.121940733883662	0.208763044070241
DB01219	0.324943664814059	0.12788417587975	0.20990694811505	0.230439829308856	0.157787240883702	0.0589687853559911	0.253832048914925	0.239946385348741	0.0831145751810763	0.293017643117647	0.144105591464592	-0.00414230837718757	0.162958377163309	-0.00663779058944187	0.073638071083942	0.0598749500488887	0.0674360027061111	0.210635288549876	0.110943697380546	0.256211951704657	0.234251034939394	0.2329570934459	0.0761953350432335	0.0956943237516631	0.147278136663404	0.217826774360524	0.255521003462517	0.106709981211003	0.209613289686915	0.263048025642692	0.272027673415494	0.180954261181879	0.217426083975381	0.0273352675254382	0.257922280906417	0.0735082778772446	0.105606553471405	0.115163460219439	0.2488828240884	0.193699472132319	0.30668527028851	0.258439545238704	0.180761504417801	0.133150046397999	0.203207386865795	0.195396995476784	0.244771259783149	0.169488652704941	0.238472597358913
DB00694	0.0726985544788535	0.217741843567923	0.158566825128915	0.30857808871977	0.262685962154674	0.0502862176564029	0.160351631458764	0.198547976090175	0.0957353029189899	0.199153388453148	0.0355668614544282	0.00762666512694386	0.12886282676482	0.018080049133074	0.137279176146692	0.0892200571432638	0.390599518077426	0.304802057444225	0.0479380537658064	0.150302819144858	0.189475682209923	0.219365685517083	0.144639740714212	0.116056266543719	0.212660091211086	0.180543095032739	0.107436917600929	0.0865218037077868	0.217571010205691	0.165085706169484	0.240397922860744	0.245506287062529	0.177374903640457	0.0654844861899912	0.137045824515537	0.0423015754980883	0.300808100925835	0.153122949215087	0.224149732036093	0.0914103172656646	0.117005970014945	0.230131011493907	0.198125598720197	0.372257461639008	0.286845919136091	0.277365110712099	0.0850661400107609	0.156216565538881	0.259641903928821
DB13424	0.156340634859173	0.260098525144311	0.283267390394272	0.386663499282183	0.43219383947501	0.102614427340441	0.234114434696594	0.348774357143454	0.150212285700073	0.272436585614986	0.0478897901022806	0.0244594236623796	0.222552992589456	0.0485597798783072	0.212130223202226	0.147130352702022	0.227907574363174	0.395396008948855	0.086312304158207	0.218742451596007	0.273060653368232	0.298184742619349	0.231194029501405	0.142126419384942	0.338099186543637	0.245517664840842	0.186160229721875	0.102214876510801	0.331249192147842	0.280304969869679	0.362418105911466	0.305894254330101	0.236190199225024	0.0828547204626842	0.214145733390557	0.0260242607791992	0.284329914988181	0.198347756529246	0.341006083761407	0.109345092668626	0.227875220734506	0.367379710781007	0.244860370664817	0.35674469706774	0.403901156697018	0.370530504856035	0.1216990900362	0.198297370449127	0.342533416096909
DB01262	0.0991992948046297	0.295893617691028	0.280387415245049	0.407464165035035	0.306775462702218	0.0633979866965733	0.227517197788528	0.273563192657269	0.126517109065667	0.256844632651938	0.0431092578511493	0.022320265048513	0.191715585601396	0.0454499700222961	0.206466289722827	0.158560655877974	0.308899791216633	0.426175483291616	0.0701496449911165	0.198359027433669	0.234021219757705	0.289689052402463	0.234816788366642	0.166300117357425	0.349271502507574	0.231493616712279	0.1654662355842	0.0827581618210471	0.332369667142389	0.263914674216474	0.343445069668025	0.305825340763904	0.234964601164887	0.0769702517056732	0.20300362683529	0.0117406058194068	0.302904652675823	0.174733207962033	0.288247989658396	0.125807800086764	0.21131415716932	0.34641359732365	0.241772165732808	0.402730003486309	0.40671068123678	0.424628746812246	0.106946329154391	0.188556832596802	0.317569915985138
DB00746	0.175079233612819	0.343819539317337	0.399971298807834	0.449630935684209	0.356574650799277	0.0984294450226221	0.35729190014922	0.360823148780931	0.189726544259155	0.42643777551095	0.0821965902805528	0.00751323342580436	0.278314435843972	0.049820303791413	0.285161943907526	0.181422639112377	0.174692567895611	0.412338932105572	0.0980491631449404	0.289490320305091	0.411172126386237	0.401925486673722	0.346416091306697	0.20099216993285	0.362248676780388	0.279023255202817	0.249947356540555	0.0838737667851936	0.381667229099773	0.35993031163918	0.4540330835943	0.385378323900777	0.343949757693138	0.0365655437480622	0.336288336527552	0.0460172135049624	0.218223529300988	0.242577406361538	0.434976525903495	0.164461100200997	0.260352685135929	0.451745129330718	0.344554530361841	0.281625253788328	0.451122908258314	0.385267492972531	0.21911273512673	0.248202679962375	0.405179017330495
DB03619	0.13002501038096	0.261361186399621	0.306968371361451	0.414097530971906	0.307073722449581	0.115012412328456	0.266939054501121	0.272037443669458	0.135162723186947	0.298993395839856	0.068163454084095	0.0333192197340707	0.19655946881712	0.0524062142760892	0.198930028019731	0.169467438844844	0.227641347585329	0.398821625725289	0.0884230109407844	0.255305484707054	0.308166090734869	0.330360838680266	0.24730713593816	0.198126378333395	0.336338964061847	0.253643503632367	0.17081306610543	0.157506639786328	0.359393980594638	0.294677853848958	0.394231743858058	0.292192622044714	0.239813408811081	0.029402006966567	0.250601165737726	0.0411298657532337	0.265403264169794	0.155884489844354	0.330246358728308	0.13909965575006	0.209956859620804	0.382740724813633	0.240776191980255	0.301412628124631	0.37897805373768	0.394028279434002	0.129868625068208	0.214559435193892	0.414769424902667
DB08831	0.150524732385271	0.348683881144148	0.452944517037	0.433953464003714	0.322413708546052	0.043985556805404	0.273223540549961	0.336984630741255	0.204968319249889	0.508842972485139	0.107640565139229	-0.00796350705377424	0.291353609687749	0.0188492243699907	0.273414437528972	0.264247797085488	0.143120684442338	0.376114594382041	0.172593755373988	0.347085910334323	0.283064705049981	0.440006256262302	0.41975217926605	0.235419398480886	0.34634767370548	0.261606393063533	0.193194120491452	0.0484181857252175	0.350163967673609	0.37240796972635	0.417612948629342	0.359856111813108	0.31345292198868	0.00543196543714903	0.347289007755043	0.0923679057416431	0.201500735702203	0.19036723719781	0.361393735680079	0.166841958865234	0.261890536943263	0.446729673339218	0.340556327283971	0.243174911793403	0.358944749967598	0.369892219248358	0.13379321429515	0.283776247071186	0.400762335114962
DB01151	0.248302090210599	0.174424909235357	0.346974644594732	0.27273195247465	0.234311326624344	0.0996198411951587	0.232867279001653	0.244811881784967	0.230812585345455	0.320484751939077	0.0680362177487044	0.034551294915578	0.20994099691198	0.0463263229996908	0.14581659894059	0.29669891639827	0.0962995335657526	0.269656134437583	0.107704115494983	0.32089846606908	0.275999165060745	0.307570705008426	0.279050516129151	0.189872887380226	0.268894051985549	0.282655664021952	0.255554015205119	0.0970588450271524	0.243165286136328	0.358106813527777	0.39242345477723	0.295573097414742	0.316168336417782	0.0123003152747057	0.338275360631091	0.0556776710362391	0.144841446114891	0.143245872379072	0.345734367403064	0.190311332891526	0.319740338627796	0.334003957775171	0.261381624265423	0.175650768266471	0.261783054315324	0.253716778524016	0.173881770466988	0.298991598386449	0.295722147980223
DB01234	0.0823587388160922	0.234676509355246	0.163766870596228	0.273710865101039	0.299488766708351	0.0644085580133047	0.128913520917422	0.205112488960287	0.0783570245180379	0.169101915728699	0.0305558870377453	0.0162035680832912	0.0985429526736121	0.0271044850937234	0.127124774970068	0.103504096790615	0.482051873399524	0.311823504838077	0.0385687819597668	0.106000170997862	0.150731219460176	0.221988618193288	0.154901043030254	0.121184800504229	0.252996604993432	0.16320535504776	0.113728033503428	0.086226140262033	0.242687176356705	0.176444524147654	0.224186648520942	0.160196477055295	0.132561587269838	0.103061728807871	0.101589568426153	0.0272853455116163	0.395300312848658	0.105815162349065	0.187536734377755	0.0840067091713357	0.122447874110188	0.220902311014933	0.138268957565154	0.447157030065691	0.30250439781138	0.297834186538647	0.0934534553894739	0.138147217699619	0.246170829938115
DB00829	0.120104980930686	0.163587988505211	0.279913505074074	0.253465560943632	0.220691648409598	0.0543882348544553	0.185141310645566	0.233892812196088	0.229902332639429	0.258559475353957	0.082153941312954	-0.00628637971857764	0.153917758779084	0.0295153274556402	0.161374632743872	0.269823476311329	0.114404454418981	0.257396890943254	0.0703803141519384	0.236644920964994	0.260010579263863	0.292653300940034	0.301734947068899	0.255927047847623	0.251596391957902	0.272388539308234	0.220631240110043	0.090752738985751	0.244940500383349	0.367003968178438	0.33870411632585	0.258076943943799	0.286091814412462	0.0187439860642984	0.26292525938799	0.0490476377630032	0.172286493134437	0.136415466002321	0.303927147005986	0.225882269022968	0.224364923141016	0.285364981625887	0.243941849000116	0.171730154568386	0.257528778549857	0.246453296099464	0.115501033724561	0.268282626348166	0.294826162407149
DB08809	0.126307512151735	0.178406980448659	0.102586283866581	0.15554625082629	0.16277687162858	0.0510783321919665	0.17630333223545	0.165854440280636	0.134312224557418	0.147023600903643	0.038154333881192	0.0445334532662495	0.110258821645915	0.0202876621183951	0.0928476858927586	0.0783031271076184	0.194139858463541	0.187025391486059	0.0642502368082882	0.120375746789438	0.159612084749014	0.168931849833509	0.0585047562521526	0.0889015397453607	0.181033105661379	0.180431038023901	0.176458679861033	0.134774548766274	0.195583844217262	0.206313451154919	0.219433556341908	0.175932924454512	0.181198575583237	0.182860124669687	0.121900654747562	0.0323370479246402	0.150749550648055	0.144791246004472	0.216827272733613	0.110208069597743	0.171846108248385	0.175237178729768	0.159636125262338	0.203904966033166	0.196487816323166	0.188030855125738	0.118649070847854	0.10823686135088	0.196983093934091
DB11397	0.193439176302774	0.150223708730191	0.165273282223258	0.223384353603619	0.174225176596524	0.0607531740917444	0.246235499481817	0.243237974110332	0.112371769790828	0.298978148633998	0.0822893034853537	0.0193629273340662	0.203995061410397	0.0647960397316017	0.0997939895419074	0.0470276424362457	0.0852153879364945	0.233076559861018	0.0944278961563849	0.232856839366296	0.235128560906269	0.213979944740163	0.0775649037468223	0.0885331714782325	0.142012286171031	0.21775523975448	0.231405322450791	0.0875187883810469	0.219608871752569	0.219341649937934	0.304683457941979	0.221283503234472	0.254563625618993	0.0247961107651943	0.236953113233395	0.0703026831562055	0.125418874271616	0.181715522081158	0.266707166156905	0.229005679308387	0.262697486657708	0.261030277219109	0.196861121743799	0.154298385794519	0.221015712825747	0.217343569902406	0.281433948676873	0.169564232187913	0.25437253276377
DB00586	0.113245357642696	0.300898893422018	0.27845143717292	0.447569631000871	0.32236349078965	0.135195528475472	0.252908035657618	0.272666444238177	0.132568676536674	0.25761456939448	0.0661418732985356	0.0208842427671101	0.179869555930449	0.0595427496685526	0.212122347124422	0.165393103305689	0.296587969426806	0.459097361867517	0.0899119343691613	0.185596782074048	0.267059078998338	0.327557355092909	0.250888083080314	0.193076393253292	0.35549505262189	0.207227371098752	0.150333836234545	0.0924134508697345	0.31669255880204	0.288159479526171	0.375374092827383	0.286561638369849	0.228398177530949	0.0343929941501743	0.185025063823125	0.0198117207969668	0.317462878698808	0.168007256824488	0.329232585540333	0.159474672300587	0.198408319896495	0.36889683249457	0.243129841671373	0.383551936336601	0.421104084259906	0.436903291259389	0.125473285184774	0.19366636656203	0.366220677291749
DB00266	0.18989051889517	0.240996392725209	0.328849693208449	0.365673509734328	0.28564140042092	0.0326896056855457	0.272349091797813	0.322782268874457	0.257980148783278	0.444189167289929	0.0738370202970962	-0.00661116793747619	0.328534806539942	0.034100383364434	0.272456942115208	0.266590292925451	0.112797552058731	0.319876934043311	0.0867438672029458	0.323501994398742	0.389399452553421	0.401905323672762	0.336178969287669	0.317509254779586	0.288953540107714	0.287664692683498	0.226005105502287	0.0888107106552849	0.292882554053069	0.425430632582642	0.467817860956568	0.394157232074154	0.39248874096111	0.0129229113012777	0.371743792948445	0.0587358289592528	0.143834014960997	0.19741532565641	0.414528075171968	0.303317316857868	0.348414661813816	0.403417293711507	0.317802839335423	0.192130351881499	0.334582687175585	0.323309703284589	0.202363106724656	0.285169206476313	0.380293797431621
DB00890	0.0213171448302886	0.0214565024218957	0.0222726674872831	0.0633088849118585	0.0759713895723812	0.380046052072064	0.0785643867161535	0.0895802117965121	0.23143417727979	0.0129101042910889	-0.00272452147049941	0.236433868568258	0.00708784400728461	-0.00240795391635508	0.0205481081877042	0.0425783477982494	0.0317041507239419	0.0729553280131353	0.0596150397600805	0.0208834281802999	0.0414673253402455	0.027254493548034	0.0250155306766271	-0.00841711688109403	0.084801975843561	0.0495724357575984	-0.00632557089830121	0.0665519804461008	0.118316642083761	0.0252791567007573	0.113544256021119	0.0070650611628667	0.00494741432874965	0.0125221636173461	0.0220767171071673	-0.00108741519469261	0.0441761621861469	0.0791627203475969	0.0868233508630515	-0.00544452538051415	0.0316182113183456	0.147801909673671	0.0465053718446542	0.0480059597292038	0.0849435052259712	0.0523383882165435	-0.00573595466256578	0.0203624318062092	0.0532349651063264
DB00255	0.133247178107488	0.284340495614067	0.278813137244032	0.372742157121777	0.449627898498349	0.12113709504466	0.245528276583463	0.338290437305683	0.1321532935228	0.233083289668901	0.0640616025791571	0.0421785887791122	0.184822301638718	0.0294024667798749	0.222511574709532	0.138396291581098	0.303214969832301	0.397454455637107	0.0563716586374285	0.181684298635555	0.26029785107894	0.296126128977449	0.237151433622854	0.145605408847538	0.37620183052198	0.236597110788057	0.157852171675906	0.0884987936309509	0.336319205048618	0.235650850791276	0.328537624395748	0.27761201848921	0.22777261436299	0.0801639739516319	0.186843060013715	0.0190215279263186	0.374386556684908	0.194936678941263	0.304102467727006	0.109947087000514	0.17445860087573	0.324842008405111	0.245509705112005	0.409129861708333	0.409301396804633	0.396362877046488	0.108510284293122	0.192777202715602	0.30761987181841
DB01396	0.161637054268243	0.289456811711022	0.312057960048587	0.338100520689056	0.274608779572989	0.0990773785888874	0.396219688002439	0.366832526481685	0.290596621124189	0.41698150386923	0.0303795328878209	-0.006658461418012	0.486302002504242	0.00147806987674222	0.304368836903131	0.285109338800138	0.107870424526112	0.312849108972433	0.0859255415681975	0.41738504615462	0.376483882088278	0.318212363017499	0.307916200385283	0.259565878304464	0.289798491336992	0.248178883042303	0.194120310292508	0.0464246507450068	0.269214774873507	0.353667342680154	0.429421281413025	0.472482546750606	0.469963145623937	0.0467834760826935	0.409271773087066	0.0222216781113185	0.143179620584619	0.342546435635871	0.405720603986985	0.174671661699099	0.272588868193528	0.391871364870883	0.338248096776903	0.196723553865367	0.337363209579773	0.315316499934803	0.145032244905988	0.244564776255598	0.34200199737552
DB00707	0.355596311811655	0.113245325319934	0.0997157487040209	0.183026419290428	0.134594568991327	0.0192591350922868	0.266280830199366	0.205528243151435	0.0835089396559652	0.261420463761404	0.130349174233126	-0.0028971503615949	0.0861262327769333	0.0213103973324794	0.0584814290101461	0.0544217326543754	0.0555537411862253	0.153626391903849	0.218261434222798	0.215757355162059	0.245545691049534	0.205975428500897	0.0835133096024795	0.111683995512859	0.121218013362905	0.225234795244131	0.29639963624352	0.156741822570004	0.184016006897917	0.264953808584098	0.22535486378172	0.189608651664589	0.202288220484042	-0.0124978918493472	0.252126474090471	0.130353630440595	0.0800397774975237	0.136635564219161	0.214796613350073	0.227394560032686	0.316738655033951	0.230983832593907	0.150721781507723	0.0912894221741177	0.161685267462713	0.16604536023548	0.278983935744284	0.110457564526316	0.212140206099245
DB00917	0.175729262712828	0.285727084143271	0.373620452104111	0.450478801791669	0.313719838386802	0.10624628368986	0.268368979056522	0.317278562314617	0.176818753499972	0.361927504531258	0.0576685549995051	0.0202383743075187	0.199003403293476	0.0652064258901592	0.196888495418664	0.216435408847374	0.173049474730485	0.433883226776875	0.107797088252149	0.305666128135516	0.319161674230331	0.444621954451259	0.32750013710531	0.26542131315216	0.358370905981966	0.317442367640431	0.253013532831602	0.106447242351298	0.399819037526419	0.409756235780355	0.445103103910857	0.307437874969918	0.296458847115382	0.0530473955334297	0.291436003459831	0.0636813370432402	0.246104887031499	0.170662421150077	0.389521479041511	0.223551841528364	0.296681901549086	0.448160750448759	0.306036467972633	0.266250426999163	0.411450131427246	0.428760269735579	0.140714733418334	0.305506034822691	0.456940841454109
DB01075	0.232602492615141	0.0721779518837403	0.0993626829189559	0.103370639678587	0.100243295226955	0.0100881290574859	0.117031798243128	0.0925419860447668	0.038962091181047	0.162616711787293	0.0105910494644378	-0.00381814243646522	0.0335030245906423	0.0138575929362393	0.0185680409962331	0.0538921830833268	0.0481969949482868	0.11904490223899	0.0669115879719231	0.106444929753313	0.149659575112291	0.147519690388054	0.0764692213242343	0.0711356539552713	0.0908972165686473	0.154014609926486	0.195841805660856	0.072443963465732	0.0998417000969432	0.219092170792439	0.163219602207568	0.0848782127188777	0.138065753421215	-0.00138160867272219	0.111230511429369	0.0499757436910187	0.0760135677953972	0.0606550952646848	0.115857928182986	0.134887330084862	0.138335502827527	0.113577849807091	0.124463379340029	0.0767220230332501	0.112191974318275	0.103029755089539	0.157406929686574	0.103539866434681	0.189151923441119
DB04817	0.472745918344459	0.107006300488619	0.143980435582571	0.152919842430989	0.14064159503941	0.0213100309224613	0.174520200760639	0.158303732925277	0.0752483414460833	0.226681583568485	0.0190850706490332	-0.00273465897420463	0.0513306845605373	0.0428936942396399	0.0319013260245164	0.0590693966546483	0.0532672117713293	0.130600390587603	0.0394877039210554	0.144306655369806	0.31138086420219	0.190846915169448	0.0775607720482588	0.167350842508634	0.115830400548442	0.247944162921435	0.316601225999241	0.169055315546466	0.190381970477776	0.240545324576047	0.207445136598447	0.114300445975571	0.180870015890368	-0.0117962890188844	0.149912394848838	-0.00195912540449214	0.0706759753569562	0.0647525191312005	0.17781668494293	0.232802183216311	0.423505554571518	0.166008153430768	0.157629064936386	0.0907992913881541	0.138636227247721	0.151668171252769	0.288666118777191	0.105004184532998	0.186901152344263
DB00822	0.129349697120143	0.27730117451029	0.309144886615018	0.330923366184558	0.341112764740035	0.0560265750510798	0.196403075637719	0.311813053241765	0.158077702765926	0.271934381370189	0.0519070920232366	0.00487644720878368	0.175353627430867	0.043378803014564	0.202139515223106	0.163257599059609	0.211145324978984	0.342905884963025	0.0767332603355511	0.196781233748524	0.235961189032874	0.316037064094741	0.278423671888116	0.180060960216328	0.333192696841327	0.251496826374157	0.213972292735637	0.0843672226898136	0.30732602324512	0.296327985712956	0.327895751517382	0.245203529772912	0.241947453190831	0.105130606552218	0.221932297428295	0.0287900954208081	0.227270447519094	0.148278671180476	0.29039033051978	0.167316608517663	0.219938504517853	0.333224263483934	0.266355758183429	0.292348953231714	0.355491532651921	0.333185453526847	0.130531161187588	0.207604795173233	0.315474065791134
DB02520	0.126855709141015	0.247714971385256	0.320690849348784	0.369772859234232	0.364807731097083	0.0817173627301833	0.230737675302567	0.325222638897565	0.16547281320254	0.36919325648277	0.0634833525979864	0.0189878081457595	0.231328540944451	0.0390558822502186	0.195647592411587	0.181406800014944	0.168352964548868	0.376184102107373	0.0777621747794513	0.269716075738678	0.275004354023704	0.38704391927415	0.314988869586787	0.218026179755195	0.30675225062631	0.267761029896063	0.234672239917784	0.0664895982524414	0.311946852958339	0.347462552216168	0.427436114716339	0.279584968464931	0.262324123943248	0.0818166442054697	0.310229703696841	0.0422291502707946	0.208692242234532	0.143619533645724	0.329938885870555	0.208938348965629	0.244607919964516	0.410945024573918	0.288668952683211	0.269921476942686	0.378998909009326	0.357049539142018	0.196695233072868	0.230458063676448	0.353685021346974
DB01248	0.165303326210489	0.368987255690034	0.396256178633106	0.419019991616529	0.345332654929575	0.122659561043975	0.380027248488635	0.377332134395486	0.132227900309919	0.382466439158945	0.050564977415858	0.024363071912557	0.365377650399658	0.0904760260246409	0.321839847837248	0.174429801948983	0.154580912205972	0.390723817601678	0.138009587128289	0.367856075062863	0.314861255303191	0.364723806585992	0.378812780688138	0.128282071157159	0.362590461757733	0.277337397673387	0.223493614812249	0.146216099007438	0.397890964268146	0.307369136771501	0.405016166862305	0.436336436756811	0.308473010754599	0.0663913200761125	0.32917556273579	0.0357611376984912	0.197423019668637	0.268256176891042	0.41221884214217	0.146263250495383	0.241531767683467	0.437112857930693	0.35812067947028	0.256526803555837	0.367647220797491	0.395889933856831	0.151595477424013	0.212600606959179	0.397148202223139
DB01184	0.194200467510484	0.041489520777444	0.0795593274416555	0.0742760956330603	0.117314382837641	0.267556381546564	0.143384890265393	0.165297096073944	0.0173663985130269	0.0993603286216934	0.0402177223288197	0.0789774043868178	0.0233557040315282	0.0751478356141592	0.0328166224002599	0.0709017624201712	0.041946489468658	0.122052548419856	0.0155501808655456	0.0440435614887902	0.153040451672347	0.10135879953702	0.0220874090430295	0.0287366121067848	0.123233349567194	0.153789455299656	0.165449100299113	0.167245815313356	0.119864661471708	0.122171254136307	0.206102919839594	0.0265189929833872	0.108468899482057	0.0311330518554658	0.0542998436355361	-0.0021098617689143	0.0482561064520284	0.0555708951602181	0.177131255550945	0.0690047650588621	0.108319041075027	0.153231789598435	0.114420405491742	0.0479727250940993	0.114405131374062	0.115674430575005	0.17135010984223	0.0733518957471215	0.132151730480708
DB12947	0.0439970023341002	0.0861690594511882	0.0694534233986445	0.0975671728964251	0.0895578667995376	0.062885837285176	0.117385288991686	0.123840192873303	0.00930118068804686	0.120663005567757	0.0527640743684868	-0.00237492973802536	0.0954656686760148	0.078897152774524	0.0619223266875681	-0.000641765360598009	0.0583377355348654	0.0815390260178069	0.022015917999784	0.0911807975440326	0.106604172010042	0.106037239693363	0.0603880623661504	0.0719285991785398	0.105746780786347	0.114494725570086	0.106525503698142	0.051508135759754	0.103669388287472	0.123388335077528	0.118247838004386	0.0879874143723842	0.0849397452138404	0.0266355238827947	0.0948844263847029	-0.00174891888308394	0.056489068488357	0.0695582275916874	0.119937107176462	0.0674331344450562	0.158518993463475	0.114360384870705	0.0795077736700476	0.0652205531685975	0.0915506678443653	0.0913687116170785	0.104349506277017	0.0708648450400907	0.100105579781129
DB00997	0.0557029640928369	0.234460360972385	0.143039672737066	0.266706887354426	0.27582827020453	0.028370086246145	0.113119716516502	0.170329903483961	0.070915642572949	0.155361765577928	0.021372763921857	0.0135580645646174	0.0990292756496539	0.0172068180259955	0.120569889560057	0.0897141789357537	0.564276264305545	0.298030898723366	0.0336957987876397	0.101776580872864	0.129112988926082	0.197813588086609	0.14051245669077	0.104289767399916	0.243802304978145	0.14955559238323	0.0972359799573477	0.0706393330255917	0.203483508037799	0.155177830468269	0.20076117714126	0.186517898698351	0.128898462517136	0.0866295234772182	0.097971925271929	0.0194619611837952	0.370908258833786	0.11108523481425	0.164358438029452	0.0721032593095641	0.108681879701314	0.194355986195261	0.161100916855929	0.453236462602833	0.278586228394392	0.27562689807609	0.0832085819702091	0.124928466156677	0.212854763640554
DB10345	0.170840861667275	0.208863953226309	0.272513228338755	0.397356976464221	0.300221799532592	0.130343924865674	0.220229852368498	0.292308709599392	0.187259128968331	0.308555888970544	0.0592128172549224	0.0434525475907251	0.169541260580652	0.0799696210021702	0.16276423391092	0.131294302365608	0.167962903235267	0.401212209397769	0.0556935425190044	0.155091192485902	0.300952452081531	0.359756730188488	0.208510362841589	0.262551054153868	0.309945632818546	0.249427172962792	0.2479025468904	0.1313209361502	0.327619699730824	0.376284203355467	0.388463583719517	0.259123412050399	0.307954910822614	0.0270405294587228	0.205376563884231	0.0322185147871175	0.202996713825997	0.178029741903247	0.332523492353261	0.257081431231253	0.29509357663829	0.424713332267343	0.26356084667742	0.269044839589258	0.379268109483521	0.383124444767739	0.184779550090365	0.182299643917686	0.37859998454309
DB01010	0.0230015749129586	-0.0143807727982729	0.00102742804282562	-0.000329144397724727	0.00796043809871705	-0.00416848604315417	-0.00942746114849897	-0.00027737556382921	-0.00436766889731858	-0.0101911040382494	-0.00253745749990766	-0.0013999064547246	-0.00762770480274472	0.0507005872033571	-0.00802696757523532	-0.00688602976273615	0.0133763261262577	0.035966969283362	-0.00271034066869108	-0.00793726782847611	-0.00926944064484385	0.0177152132847607	-0.0100840233977376	-0.00795035558084751	-0.00598917633347567	0.0195241105723929	0.0327232607166911	0.0204231323080471	0.0168652864770033	0.00258324599699478	0.0510337613342399	-0.0124330914230138	-0.00843077228227765	0.0339903484021041	-0.00767902719025776	-0.00100349530923106	0.0260843566341119	-0.00645865787730497	0.000312255533756868	-0.00511728732851427	-0.00862048681673684	0.0190373787661997	-0.0105527867602321	0.0182223299744543	0.0366147481989675	-0.00978859600037587	-0.00533158100165856	0.00718804517380679	0.0257098882797265
DB05524	0.116324416286309	0.168402659566881	0.236120140119346	0.296310187904217	0.195972187264316	0.0454135279625051	0.259344739454002	0.238222317815524	0.209445289510736	0.34036195821788	0.0864428227920102	-0.00544866410487451	0.179100865602223	0.00565537439509124	0.135700806104326	0.167588428007567	0.0978933784157558	0.246135123033599	0.253582129565855	0.276347712193901	0.237697492305395	0.317497563825105	0.240250140620457	0.557827129672669	0.221089038775526	0.191562987983683	0.149814000290591	0.0428687914121119	0.206490134323467	0.369449135866306	0.351967238107673	0.332867225375981	0.441132582728292	-0.00724252175148013	0.331305036847149	0.0840105871984216	0.107682534814206	0.19837420869081	0.266906456683471	0.329827220953101	0.295582398893848	0.340826671690167	0.219052138089246	0.161059918490321	0.279456594689869	0.264284981366438	0.109936924401937	0.201310108214346	0.325575782648633
DB08846	0.174676744872083	0.238536945026749	0.304652489022967	0.385293007099196	0.292020917896133	0.0828970062780285	0.351239210776564	0.353172543826484	0.265465046571405	0.398631013326052	0.0882387512683287	0.0100560408635842	0.28717845588778	0.0533789320972131	0.227691989899114	0.1704770577216	0.129326850237748	0.369744766354183	0.129847569553293	0.31412887802653	0.384901722357383	0.336657024021746	0.235759344314005	0.267147621161511	0.321459508925172	0.26326302965323	0.225779857833105	0.095578355147344	0.296526108579734	0.391675311371775	0.485598810239226	0.396217995096434	0.407029678406715	0.0246247606080256	0.358837782885035	0.0568403162904715	0.167243237598395	0.228135171927355	0.40647701604009	0.275321218164572	0.296796777853137	0.428531878407374	0.322059748259079	0.222799112771765	0.380027626669008	0.338018350169952	0.209583456218109	0.212571924381098	0.373394981326
DB00584	0.222739901446288	0.173313745693336	0.265775673347082	0.365249170794961	0.214165392157062	0.0419991344179219	0.267700311454514	0.256695684112719	0.183155910344373	0.348153576074744	0.0994197225674366	-0.00753908451767388	0.181216349218599	0.0527986349984949	0.141201986753759	0.166990711369086	0.141441163862831	0.345327117800722	0.0997171448196156	0.270443173912317	0.312076450608809	0.397268118152152	0.194814017946094	0.28162545141834	0.254556387279707	0.410383347989895	0.264127529764648	0.139823979200474	0.299312572770917	0.437774786004423	0.422810228799107	0.269097555110807	0.335255471607855	0.0200735751242274	0.298170092674852	0.0817156433908523	0.187743577951139	0.140960008382781	0.35044067340448	0.276275005956327	0.349170320174002	0.363924921333193	0.229696723667058	0.222900981620362	0.364378032650396	0.340598849093448	0.185048637696715	0.280189002772997	0.450485136457326
DB11841	0.106317638417136	0.261625406960031	0.237035892622718	0.306453719652041	0.206831887595457	0.0396444149043686	0.176789072759187	0.22838462442786	0.0544896853547982	0.234103479848141	0.0411510542049244	0.0121137659906404	0.163535710408803	0.0382476369657966	0.166548898451466	0.0735415763551777	0.271217691233631	0.304442077853616	0.0741432239671269	0.1841889975227	0.186991774290158	0.273427769458051	0.191865228354865	0.0924433856683982	0.286954640685057	0.218772638696103	0.165983697021859	0.065428072235381	0.318094620837052	0.201386771680983	0.26588886783432	0.204453701658064	0.15897862473877	0.0482697017282707	0.15855998249502	0.0318412830372168	0.284852929196966	0.133793177995489	0.246347285037031	0.0964208297196238	0.171211340058333	0.255034306761631	0.198399846762161	0.316073022009792	0.313773698318704	0.30661733408133	0.0758439951496641	0.16746281906898	0.285464030642741
DB12116	0.101060536355145	0.295883029694093	0.252022126528254	0.360223686818863	0.322563730052476	0.0548744122252028	0.199322165671286	0.297402296359713	0.130237751554091	0.25222372769708	0.0444673200287613	0.023530310515347	0.174645143170605	0.0384581854385806	0.181602471178002	0.129181677369747	0.331658866502953	0.36753089259534	0.0695083818046675	0.186995983767351	0.236049519921023	0.300176057571423	0.232960658733684	0.17990207189131	0.33370165418821	0.221010929972521	0.158681208434178	0.128696904230253	0.284771020772411	0.275802745404989	0.334488688185059	0.286286334017207	0.226654832400865	0.0870296053975558	0.18545713199574	0.0217210127628176	0.260169997003229	0.165676202044202	0.276110183238763	0.151895631949722	0.194030054770698	0.328588786833998	0.23644074948905	0.378215861263614	0.364022440296198	0.359703860486001	0.130988177282862	0.169623830950853	0.326105428867662
DB00445	0.201124626989901	0.296074733403153	0.279866866531307	0.368118216301885	0.247441216646166	0.0926929367195731	0.321256141763905	0.339439630646975	0.179342024179217	0.448266638311483	0.0816107465997022	-0.00650272387541391	0.298947151060837	0.014395047145434	0.24051175864946	0.0909401627217682	0.124045337586505	0.303024206154365	0.154659906658579	0.438029105375779	0.296892816997254	0.370538709339787	0.276062740856126	0.246098739662998	0.276669610483987	0.275876027539646	0.231733848162561	0.102139160584155	0.33330200638361	0.311929841977848	0.3780001983863	0.352185663029625	0.375610579542402	0.0212954934006967	0.358578445783618	0.0807604947059347	0.152845745251072	0.297923282908757	0.34429508971865	0.229233072669692	0.305536312161649	0.394495530170781	0.328377045052376	0.199024812657387	0.289736125226924	0.304948983698244	0.16896093840595	0.206954621069771	0.408733732835012
DB00530	0.152272291541782	0.378390213075289	0.445634251555649	0.463159684747493	0.333153733119065	0.0455768415938358	0.303443174104741	0.356345930153992	0.157550966849067	0.417981288760616	0.0823276652181497	-0.00919535807151621	0.27558099645938	0.0268344015610717	0.311759697612166	0.218021391860268	0.177936657167263	0.402707358204799	0.12306946567856	0.28720194576083	0.356116954750857	0.362076693241106	0.383154001276065	0.263559464047633	0.384129379073206	0.251116338429257	0.209512332462821	0.0571373527443275	0.340053393342713	0.359568278820037	0.38618473239851	0.378230391045497	0.349515639154399	0.0328219297048934	0.27894881288614	0.0347349530870697	0.205339101510744	0.237205482989797	0.350652360650226	0.144849145723736	0.212560948843062	0.405430637814018	0.36260459440615	0.286803496631394	0.36686878792839	0.413114161182533	0.129636086029997	0.221342881110928	0.383537088088416
DB00199	0.159712652951969	0.215940596150188	0.218145828479899	0.245717868115261	0.33241820630683	0.066681880147217	0.188834038742252	0.227885987228052	0.0537383607943415	0.201412348299235	0.0497759965558581	0.00585633535142931	0.151014042111374	0.0328987057227787	0.156108485907286	0.0535254720678452	0.169740863028969	0.259610627136435	0.0676600969556237	0.122607820918915	0.281047714183558	0.231177428998316	0.145334603294396	0.128404853579088	0.255447370260769	0.199687787530834	0.191942340802157	0.118127202841867	0.251866079400827	0.275457962612204	0.290015381858345	0.167570991133386	0.18287452645443	0.0359801830910079	0.150548434092596	0.0693240746428435	0.213011356471767	0.163566704353068	0.249291184524788	0.16936547361094	0.209860075479379	0.26755173678707	0.190476139193314	0.242668116255774	0.300043572525572	0.274625182983822	0.160303586669742	0.106434238324851	0.309321263535754
DB00783	0.0750513107957833	0.233894244974871	0.147352104072928	0.274431142156074	0.278712592932916	0.069284159354545	0.125033152572031	0.203626317025527	0.0688556825121976	0.136096766753324	0.0310634825856044	0.022924177218437	0.0896636216451113	0.022993575534445	0.116671181481054	0.0895904756282739	0.533846580484943	0.297955745287708	0.0364932352902386	0.0960935256839588	0.125736923389547	0.196440068995829	0.13380013656506	0.102296258798924	0.272106798529892	0.151303645137165	0.105154745242893	0.0748422846005679	0.235059067819954	0.155745296115206	0.194578063948611	0.15912535587695	0.12085382636897	0.0899759381985491	0.0899561728376452	0.0211356558633008	0.461406442697812	0.102139698945555	0.172108697838499	0.0777779229821319	0.10024047884097	0.203640597237996	0.139616808649942	0.467486456349609	0.289644663085908	0.289652130956021	0.0784386232282408	0.124027987195213	0.225552448959948
DB13953	0.120144586810327	0.308098165945558	0.409153487439004	0.336855853196793	0.28690660441115	0.0920105291617803	0.193708685966285	0.282030813814343	0.103252768635472	0.295695679841968	0.0460232394677063	0.0104415420309095	0.21019708329165	0.0734082118488545	0.260213577934684	0.18320340727059	0.137076229444411	0.314481294595593	0.115229474275869	0.316956298613479	0.213005181182042	0.345211567421037	0.370128198416735	0.109615246387158	0.308120819202216	0.266312618191176	0.171720220453109	0.0750882359439851	0.324333175867213	0.249767503205084	0.293320210817993	0.240190109804526	0.200575006952132	0.0681031634305306	0.275440766916055	0.0764083252784482	0.197209361931116	0.164642199533168	0.302515039548744	0.105854094860141	0.168737810234216	0.336180055138354	0.305478117000435	0.214202684060102	0.293226457043602	0.297239268492326	0.0875063667084106	0.256646132899667	0.305287199327158
DB00655	0.169102422554138	0.262927296462427	0.345273536866152	0.276298100323048	0.250265317090315	0.33399602979649	0.280367093530706	0.270808108611879	0.133028229629382	0.270911572559947	0.0686905529067264	0.090632466336069	0.189229711974553	0.0337808055016409	0.222856553721855	0.151168686033999	0.131710787307899	0.273234512570373	0.0922659755121774	0.213958946110981	0.235694131747106	0.297773436799657	0.346724839833485	0.118034596522132	0.353286731514043	0.307473119830445	0.151968530148768	0.168016950097586	0.353806632735415	0.268224727604986	0.312646393111601	0.197301790236135	0.166881894280943	0.0708925451000243	0.207152817362155	-0.00525078503116411	0.16764488755747	0.160231258804322	0.272514401823041	0.127301912185064	0.168984740415529	0.377580104441636	0.283268900942157	0.17472999801664	0.290814327781152	0.268530210282815	0.0803548222978952	0.192722628488817	0.299375646390528
DB00898	0.0616482324973406	0.211882223552838	0.146907226675006	0.249056275947232	0.280984729191753	0.0507794370344294	0.0998528444963801	0.177055029152098	0.0670099889366406	0.146545257265363	0.0350761452189758	0.0128306322783977	0.083515818842935	0.0322711286281836	0.113259598156031	0.0965574093005449	0.487973881806407	0.275081081494092	0.0345341199326752	0.101260697350129	0.123155690308155	0.193440865563977	0.139609607122524	0.0998065220718714	0.23669091398639	0.142115169327541	0.101831010065482	0.0696010045850043	0.204661926002613	0.153426660875079	0.196621332920519	0.141816962494464	0.114862911484679	0.0546447415594814	0.0968568961885294	0.021386917486609	0.461529275691581	0.0967960982832149	0.167095991691711	0.0731238203217568	0.100682041104366	0.19484362736697	0.123988252326286	0.42274964143889	0.262328992048757	0.267383596336311	0.0863369443488482	0.120930329447182	0.21531139859957
DB00977	0.0570922274246703	0.202706267905767	0.136256062613553	0.206438950534401	0.276090165382332	0.0543486373031847	0.104007175415769	0.176654464857331	0.0637158490098128	0.130691599982114	0.0306691983064225	0.00799365053965806	0.0852964136942746	0.0266715448572957	0.117526197618976	0.085467260311929	0.59968628544999	0.238460580551816	0.0336977868681283	0.067305403889211	0.115734285474268	0.167458408110969	0.125874072887297	0.0722150867339017	0.235083028387345	0.139874462517012	0.10900799578156	0.0711906514774425	0.190457802196589	0.131381032843509	0.176510913476703	0.140621372908713	0.10542367358694	0.0672951742665365	0.0820733481199683	0.0201673295058563	0.421964260018052	0.100720530869713	0.149347179529568	0.0543095981942541	0.0872219675479415	0.159346870159415	0.152640681412874	0.394423714823899	0.256671352049291	0.238224186983522	0.0803921662188106	0.110575421421993	0.175138819129106
DB03733	0.0941602072075863	0.238141637377619	0.228109694458443	0.267703103144351	0.28324422630133	0.0453625084438344	0.155427070867012	0.241104775842534	0.0889686902163684	0.21428574968788	0.0407061061335073	0.0131732009085556	0.156572693777635	0.0261906378590801	0.157797934147015	0.0932050863252733	0.283657549548073	0.27834315130431	0.0512791608166043	0.143470747073989	0.171413490872424	0.278826382473721	0.19512460244073	0.111605759955062	0.278445837180389	0.20207800266165	0.146036820952153	0.0676150221223169	0.277358108606163	0.208343860163673	0.244827010729295	0.183520906185051	0.180287180589654	0.0527717292628474	0.142999265577667	0.0341811766340331	0.286623748401581	0.137080224170847	0.207340800335917	0.0915715617999268	0.160929117286677	0.226893107523711	0.216625710826045	0.304049740711375	0.30121398223662	0.286461734871348	0.103721357771379	0.187993981905907	0.2581872586487
DB00749	0.0494473979172666	0.0793299138161208	0.155793727652526	0.170034803958521	0.112591778394457	0.284947248329026	0.353990595462526	0.188569761612595	0.108190195246426	0.23488127019747	0.0799281928136213	0.089972659190986	0.230887602605057	0.0855987805690519	0.0582144654830868	0.0335272015517349	0.059887406828755	0.162196818858657	0.191328819561682	0.293170821722547	0.117499028251099	0.119232638672113	0.0614078604860488	0.0645103441601642	0.128341362506284	0.151910122512775	0.152830669194709	0.0915978865166783	0.180388515410111	0.130591721117694	0.222117749171448	0.163330789755059	0.175319453684434	0.0432743210505764	0.265693411079522	0.0880757456469837	0.0877959411410591	0.113499048192759	0.234177300842164	0.0988992700189163	0.261404827776745	0.241078337083125	0.142270910980245	0.101159550027326	0.197962844331974	0.193077989798499	0.0987862881798099	0.11498608872406	0.168905014672447
DB00773	0.120771028416071	0.321604395674283	0.303355012510685	0.440667072247745	0.336675567605782	0.116709434936879	0.303140279980516	0.311595337529216	0.158560599508031	0.313225785607392	0.0544767531593991	0.0289483538783121	0.261721763023779	0.0578343471005646	0.230720819769033	0.154285833159232	0.242074502681795	0.427757915489975	0.102440630306625	0.250188102344063	0.299319001167572	0.347590981731356	0.274190360532622	0.188118515023181	0.386399585726501	0.240052366127525	0.186995501255116	0.111962377683342	0.352607092240376	0.295617977131927	0.398601809814625	0.379264460020268	0.298459571163951	0.0312920017603911	0.25468676394864	0.0278652920968489	0.244627830274693	0.266281214448808	0.359544230204525	0.127739153664959	0.218320932239028	0.408640251870376	0.295749290945511	0.353758076289347	0.434422539980405	0.421529975245188	0.153645249480028	0.214615787012661	0.352995974691628
DB09086	0.161042395278731	0.265393311499022	0.266566983545231	0.408510787353244	0.313023351204951	0.229802328752743	0.385620639143737	0.383111595856447	0.203101904761576	0.388217404376513	0.0515982743206229	0.0367490046108351	0.295310508294896	0.0838587491990404	0.231211450945861	0.151075939849222	0.177656059805479	0.402046024328582	0.11159600564027	0.275266710720157	0.388966432753025	0.338809523938812	0.194165661377295	0.24796577977539	0.325665527233254	0.251270803222774	0.199558401079223	0.106903921466716	0.318882412408131	0.347828064239578	0.468592340322249	0.39118444077486	0.379601463105891	0.057481509383545	0.304213149397938	0.043911411984163	0.203792848361635	0.252988431487771	0.430469317158443	0.235473678894257	0.282294676695317	0.458012889648873	0.316453430098953	0.279678502425946	0.442636665879861	0.428949310265629	0.197292181938892	0.243829268025594	0.36039649935964
DB01590	0.0953175287220769	0.304391457955388	0.304704133446835	0.332976962873888	0.250361005695031	0.0980716338157182	0.289146436730015	0.324475323712686	0.118354651509608	0.327880552446108	0.083970923282656	-0.00570364340771731	0.247523652939856	0.0247630854945874	0.385619053138262	0.0847234437845489	0.1103216369167	0.260328290136098	0.102183380092525	0.264255963094906	0.333855242039618	0.283736435868362	0.25793168269788	0.126667584075728	0.249960962241133	0.21389331033096	0.133415371606948	0.0433679922701154	0.294887581671515	0.234767782108789	0.286099848844519	0.291036171241994	0.241903427821363	0.0277390348661441	0.212113966733702	-0.00409337110832067	0.146536244813667	0.23319049486983	0.293110799218437	0.125236192581611	0.198262462990526	0.23652686707317	0.337408384429657	0.173046552668497	0.271169776856487	0.283504925236939	0.0735253344238421	0.178845673327544	0.308093387593592
DB01276	0.174300624430122	0.15527292427525	0.157323692727128	0.21254554111475	0.138491063079638	0.043168220170147	0.202820752046719	0.214829257694948	0.111079982926555	0.256976535188919	0.219921139033291	-0.00379379569199647	0.109469431910111	0.0542103498428373	0.0742478918974586	0.0351288232969933	0.0724560737269418	0.187986796617843	0.136561460769905	0.188400774874228	0.203167739748406	0.236683784499423	0.113201827900685	0.0905066868504842	0.180504755750645	0.235247770651251	0.177571995270584	0.151362646822424	0.214159611303357	0.283787440443943	0.281587977723405	0.172986551439679	0.24454159602235	0.0219277383943852	0.238386912890123	0.113217650788658	0.0994913205368158	0.220924886570252	0.238497021745297	0.206249839542897	0.241568855798059	0.261124930646596	0.190031398675188	0.120132884283059	0.198305818082508	0.169839519228775	0.161543659137927	0.0658310819324523	0.255208443362943
DB00927	0.210442865640416	0.217305498209618	0.315967384814463	0.31414017225364	0.263741443826654	0.0389053210129401	0.199832702041241	0.2663693937811	0.151232395432397	0.344355712932247	0.0693760345014149	-0.00670904639684678	0.201355662834723	0.0640067646747307	0.201550453916997	0.295001245299106	0.115717126398828	0.29174271529264	0.0363070015396681	0.244521400923496	0.345738997596903	0.362147382282309	0.35325074112889	0.22227855401026	0.241241256729643	0.303376945458507	0.279166493933181	0.0883512127881828	0.285423464147403	0.448746162422872	0.348867244222181	0.252552657522412	0.2952380325632	0.0243430483522076	0.262044378854373	0.0253532907853567	0.170561279351038	0.10532672172905	0.313614860434037	0.198903710309456	0.316981663298108	0.334091217119801	0.293275849439772	0.180972650211023	0.284623461794716	0.295255334904085	0.170279605701036	0.270876971232767	0.340972376399568
DB02509	0.17667310533357	0.246834986547633	0.253673826230352	0.271736566162224	0.24949100855121	0.194533103204553	0.336918089368509	0.304611062281683	0.113647882231319	0.262836909770131	0.072704100620191	0.0423680909533283	0.252085285503407	0.0415258082984608	0.275330131049574	0.112314896300973	0.148445932424182	0.275581894180196	0.0541131581792094	0.20409073648523	0.349989902618841	0.243717929094764	0.20464089947695	0.124154986886828	0.284365859399063	0.227121096966008	0.15831726390978	0.150720962467458	0.293934492020508	0.254520413227319	0.345065226947693	0.280965523362443	0.218907208791132	0.0320864317747464	0.220247947855524	0.0152732429954215	0.187586920360955	0.222051957297328	0.350944683328542	0.178173818443626	0.18230171595541	0.291814979165678	0.294632919397707	0.181822113280372	0.289871955061907	0.275039480084669	0.13896424498583	0.173083238528015	0.30408119963693
DB01039	0.146903288943607	0.2128668634185	0.256064960704844	0.316005884747805	0.269090377300052	0.140110246130816	0.187128732652191	0.253492752831095	0.13572484369945	0.261927271027529	0.0965428454292801	0.0325843213011698	0.147458551713487	0.0850907240681197	0.168866874097234	0.101606316466416	0.2189883586322	0.350900119973468	0.0812872817701983	0.176556817932301	0.238420899629442	0.305038483869846	0.178480161677354	0.172391062820905	0.301883054919045	0.23926907594477	0.186876301488222	0.164272487643266	0.342137752773082	0.304929411850415	0.368591939122501	0.204273619069647	0.245167135093737	0.0171786888547686	0.180173701752775	0.0384153641430577	0.240908078671808	0.173942877204016	0.301319148418615	0.182404476419308	0.214676970861324	0.350735276119714	0.223373170314852	0.250797120729481	0.36344947000854	0.327854718051997	0.150331052714379	0.17134190825065	0.366953620216485
DB05076	0.0855871034142505	0.264078863619528	0.210785099417708	0.291619341109728	0.305452311078473	0.0590100870235494	0.165983648483576	0.249439006463686	0.0966385481562384	0.200652564076623	0.0305658889043992	0.0219165567576991	0.141938169566887	0.0370060917910369	0.161961686592895	0.0978485204787401	0.417987405439591	0.32190335730055	0.0526436182174302	0.128295453609423	0.184591478365759	0.251246414838804	0.182244143279274	0.109737065852535	0.309679562399606	0.19740433113745	0.138859729199282	0.0888485361253723	0.281845186596552	0.197988450918872	0.260909795406723	0.218679295036775	0.173799299081085	0.0400176185012804	0.130251213857657	0.026697506991462	0.37579964246226	0.140504581253096	0.238589684878223	0.087454364170759	0.155940553904914	0.24377289834345	0.179890729802294	0.405258857451457	0.323942871454107	0.323850418813951	0.100460381942315	0.164563442782168	0.262115599015837
DB00322	0.00880796889254727	0.0974324361722893	0.0465426121906435	0.0667473915805556	0.102916571416478	0.0422791559541546	0.117533248854709	0.102647764686935	0.0186196259268231	0.118447974941913	0.0456236598714526	-0.00381610656725637	0.154311242698369	0.0441890838285128	0.0705753120535737	0.00105846186221396	0.0660219391829529	0.0948765390249974	0.0681227794516274	0.100942850226266	0.0614029985998786	0.0698695857728853	0.0386780442854684	0.053740282767174	0.0785598071712572	0.0561001922323417	0.0615176287756032	0.0285941166481752	0.0534340194914965	0.0584044768496974	0.0875512507744664	0.123874227224336	0.138899263495252	0.0212630323890567	0.121889758481531	-0.00273817209756983	0.0389929666627407	0.15289076856446	0.0756049951290862	0.0473421062200019	0.0790061963501961	0.0763281506955357	0.155232291679638	0.0773872447001542	0.117761034158177	0.100543001567949	0.0931390579682536	0.0412975091268063	0.0677716629573322
DB00544	0.0968841716142412	0.342128123540005	0.292348466867456	0.426575835822649	0.333358058800121	0.0426811394890527	0.272238401412521	0.284343218298032	0.106052812940875	0.278263443155127	0.0633908512446822	-0.00152096658182065	0.213854356512215	0.0396964838996564	0.237643475873899	0.139662125157641	0.291298112984383	0.40451963572606	0.0693158987672817	0.21002785638815	0.253617420457642	0.288223860436615	0.248391869333415	0.151583766266605	0.369009918248875	0.215945851716216	0.175168551452381	0.0783367262084709	0.308146739030812	0.234749482869475	0.325085615151975	0.334164083579623	0.231745824219002	0.0480869395831667	0.214169868056812	0.0190664703520561	0.284006798361477	0.196743409323422	0.305640318843967	0.113618297418013	0.192964468079543	0.341570375211089	0.239283434259207	0.39975516257932	0.398336307173232	0.419250707562258	0.10780716753656	0.167908255859756	0.296990030351253
DB00472	0.153091791765618	0.27576896432117	0.35304100338111	0.368183132561458	0.28578416699008	0.0853730833728178	0.292821391685636	0.324640790908884	0.169349683337256	0.340138952365177	0.0362949240973631	0.00389869182255935	0.252575056812889	0.0405723786558727	0.252854023485028	0.194071641905492	0.17847422367678	0.362462595537142	0.0853151662472548	0.239837721681849	0.288918510289052	0.346617845940014	0.28615028830943	0.175731274841513	0.341813063749899	0.249981875872751	0.189724395703662	0.103018834232608	0.318420026948213	0.304678391567342	0.369893372724618	0.31389664420989	0.291765128225318	0.0690204446994648	0.237759561551808	0.0655392292359551	0.279414889880691	0.201034009273065	0.343939997379726	0.131583071599196	0.244050999710017	0.355940930316091	0.275941542384687	0.263621555236604	0.353711688551137	0.348149585977709	0.128373012771249	0.240521140360714	0.334884644076204
DB00712	0.195669507891099	0.211206519755511	0.307644388324793	0.304146613604477	0.27336649559454	0.212661628865729	0.291258304403841	0.294830222413354	0.201021689374032	0.377745043765033	0.084685345580352	0.0491490761279039	0.208760752621562	0.105824304877967	0.21407791173738	0.249364741686466	0.133841192765343	0.283002553234148	0.0833801434082825	0.253359136249288	0.296669150268985	0.382967014522596	0.316431957500379	0.28821970222588	0.299824869374961	0.285253455651636	0.255177657232784	0.154244888361169	0.308672768215155	0.399402969912672	0.391026242071536	0.285947037351454	0.304243136957086	0.0355986042437517	0.282600583504533	0.021419555805983	0.176156116151337	0.186157396299812	0.356163374364274	0.266510486029251	0.324263456178149	0.399037984617201	0.311884783814548	0.194939108872695	0.335372718742498	0.325587748008283	0.198129204156096	0.231225391935224	0.337342070884949
DB00499	0.0645328095488241	0.231700286114007	0.191119688753966	0.232785920689899	0.334073224421412	0.0626337007530239	0.145108402007165	0.216412487878707	0.0863738683916626	0.176459839026808	0.0405067421436681	0.0133063239034004	0.111498383295485	0.0352873255488617	0.132721121480894	0.0970627614767983	0.430131276032943	0.252608928364135	0.047620198524945	0.121916419909018	0.149290561706678	0.195790840662132	0.174660887454354	0.101977329689251	0.253381305502511	0.135352672859381	0.0990916123354555	0.0760189937431702	0.195723257927831	0.164013777548974	0.22471488040833	0.187796049589874	0.14440943691272	0.0715417975658456	0.126522644731885	0.00842067258823053	0.332090202591472	0.123024166915339	0.19083453194867	0.0750387306872518	0.12546063679436	0.202054843844441	0.197460404612265	0.351132176966553	0.27988904682013	0.262717869740606	0.113092843574325	0.110104694098768	0.213275357783967
DB00158	0.0825526840581783	0.29333589370738	0.219689139774676	0.326715604051113	0.277807106832466	0.0520459923423988	0.179291621749279	0.227431823937849	0.0993682991211423	0.221802241305534	0.0401544152136453	0.0350111785279199	0.161743720297323	0.0471177464545675	0.170209163421854	0.120926230386801	0.382809806534579	0.343911986954098	0.0648294230760783	0.147766713199543	0.188996466146392	0.267358513631403	0.207116198594034	0.124267918437648	0.312164047707577	0.212905248104843	0.148625609096728	0.0903949927595341	0.281602775359475	0.21923043016495	0.277756904150557	0.22142770319622	0.181952760905905	0.0860549777801374	0.152678474596655	0.0319431608184658	0.339708021581455	0.154306226078347	0.245726023434871	0.0923995348868357	0.157806531401342	0.254749067011928	0.211477079651451	0.41010862184263	0.350581052891988	0.338403153382902	0.0977679324040087	0.195285342435558	0.268241858531263
DB03843	0.10322867288642	0.313907413129291	0.238816606653899	0.333215416090955	0.264527000737122	0.0420185718735451	0.16431065627868	0.229931674434228	0.109262469592977	0.224544379724195	0.038919768462987	0.0255486967781628	0.156070391804491	0.0332831401096483	0.165613716771458	0.134613849359248	0.371892521951592	0.348550689931005	0.0510957653125838	0.166242434867447	0.191901090913897	0.282917376323619	0.218392788070785	0.120004293231989	0.318388348020757	0.21291898443047	0.152470008297291	0.0715932812575962	0.288950513838831	0.231340232199498	0.289742848057087	0.242908907791771	0.19330560253107	0.122876581284463	0.162759291632116	0.0298034053914225	0.285532036418194	0.138534668605814	0.242393317601193	0.102181109864159	0.182523512664821	0.279685309635676	0.208056237372209	0.411403630894184	0.321778284746026	0.356336983145283	0.109680886798323	0.194481106616578	0.282662219734061
DB15335	0.0929118639294213	0.16386376256744	0.17304419296547	0.235182288046755	0.214251678422828	0.409694692931419	0.437189849353298	0.296124757559515	0.209546288224846	0.261383737305606	0.0826170314522302	0.0712825283239781	0.284989860913826	0.0956012359327424	0.153052258460155	0.0696217431228998	0.0825921330480056	0.224380264910927	0.136484091836463	0.344175717506525	0.222695576994081	0.203891179060865	0.071800502159378	0.0800269073923319	0.194700342207705	0.200039760881655	0.113074599959805	0.149362243934471	0.213059508834946	0.190819910918191	0.338402614048346	0.267280595911716	0.315725469776984	0.0337907493359607	0.329805120099257	0.0673201553222102	0.106912937010154	0.317584164198146	0.328064960457467	0.137179661883584	0.209220596513806	0.349688198772422	0.224190672186222	0.131500410524599	0.254881558987621	0.252069780499862	0.129875065396544	0.0801714220325603	0.21630365190131
DB12577	0.0863522814262697	0.213778186234203	0.214192407666768	0.236344275531956	0.149557318423969	0.0297245950682063	0.400593401512588	0.228978110160136	0.129490558573731	0.369517797307849	0.0200379387677332	-0.00473265887700491	0.323648442233207	0.00875495270801335	0.100271855362929	0.0360340898180988	0.06284903348373	0.214892508294335	0.194112089506225	0.463358075878555	0.114372726414314	0.158735473158633	0.100917389828767	0.0962550147266934	0.134080773841729	0.126632037611044	0.132577303334594	0.0149819547269907	0.205882933579248	0.13892861401539	0.266130177603548	0.327481644812392	0.306717585925759	0.00423951162245128	0.384951903206024	0.0857121039879655	0.0851326726495112	0.245273100932479	0.273694563619254	0.104262604576734	0.19551135762518	0.279756780367947	0.233442513585045	0.130264702335817	0.181222031493318	0.207855187114162	0.0794586155198035	0.152923081040389	0.222818060117961
DB00695	0.141680213354542	0.189806422744989	0.244701097948122	0.317565343911989	0.203112717770244	0.150332361248306	0.327358505974877	0.29138664940293	0.100629958063906	0.340775726493574	0.105788250214272	0.0461061930738235	0.256847405451411	0.0480848407664951	0.16058049034156	0.0782655603068311	0.11778599385552	0.319013437806517	0.11893020588119	0.334815321107808	0.258432266035704	0.260742564711992	0.174674880043711	0.12262569034238	0.218971208330793	0.245473417635547	0.216534689957061	0.154899108833825	0.290580607036707	0.276474956226279	0.33506163596197	0.304773084059828	0.263518915538382	0.00234028636788937	0.309589467912362	0.0365521151249418	0.166681622869766	0.199090076408477	0.354076257202705	0.161720476190729	0.288146127345234	0.35330868888757	0.223911443458594	0.201505794032791	0.294311956835689	0.33161709840772	0.149673176782091	0.172646504731903	0.333071067863225
DB00996	-0.00343273574544714	0.00172485168327739	0.0106800833968242	0.0187419037323207	0.122823661683615	0.0726499974634781	0.0296665054329729	0.155180210079745	0.0154395658583245	0.00798457139061562	0.0350944032439451	0.105935591978981	-0.00583002482145115	0.0398600847702799	-0.00662702218242588	0.0186246324334957	0.0684339612648607	0.0279411649783689	-0.00819640560102487	0.0035271865061628	0.0236318061078578	0.0273600385138042	-0.01210537328644	-0.00730594202356578	0.021270042015409	0.0252334709191907	0.011963968399058	0.00334492712077589	0.0199846637752406	0.00942546472882485	0.0553941316476374	-0.0108760525204083	-0.00448266046934309	0.0097665352952511	0.00117469788030964	-0.00314019549869464	0.105199561991736	0.0210336185837676	0.0399509473240333	0.0213628711404105	0.00477438679559531	0.0174605785681288	0.0318789353903586	0.0927988521018598	0.0387577076873029	0.0225305774448922	0.0452196494236558	0.0292398253218275	0.0372949816617987
DB00317	0.158470652819787	0.362200069435205	0.414956273156742	0.470226723114532	0.335592121955679	0.106384765591925	0.297945794448678	0.347930684860502	0.201612315315259	0.392394297647698	0.0652361495734767	-0.00890823399464605	0.265134811313611	0.0352012729309989	0.31516039116395	0.246821459703734	0.174332666718104	0.406639237998936	0.0844936114174226	0.283588971771132	0.383408832910051	0.382270084325643	0.41303147927424	0.287773908126888	0.391805126688893	0.255468400061833	0.20303899234944	0.0936549182696752	0.358257503253517	0.371352152613232	0.434001849323739	0.363923463355498	0.330778685164157	0.00931642002462118	0.274129670601157	0.0152662955586877	0.213140876094621	0.216254841264402	0.389088722371603	0.202764743060088	0.252510038646933	0.418387224150707	0.336509591391373	0.272894172529308	0.396844826201812	0.392927871384621	0.149054624115476	0.239952798772733	0.395680513389041
DB00441	0.169534511489428	0.331828851738944	0.370626672605448	0.48498913819172	0.304325143374758	0.0698876563698085	0.301514459986317	0.330732093215853	0.189133358392114	0.383797049194707	0.0649043544151058	-0.00938689086790726	0.265464563218266	0.0583518533296881	0.263798126204595	0.201238777844495	0.188944300103037	0.428193517110519	0.113805079676227	0.310287224601673	0.310000192233513	0.367149854769873	0.34363271436961	0.213799839944214	0.361183849016302	0.24360845771877	0.206153120171354	0.0666927082153614	0.370221492145996	0.343500801049593	0.406088293032057	0.383977658305989	0.333939921292894	0.0457695088811256	0.2988157972957	0.0276729135993861	0.230387213501455	0.239963359984355	0.3778551209844	0.15927811741105	0.285351054372842	0.464304828587993	0.2991423205232	0.305106667583105	0.391014274417297	0.424551250095058	0.12839824834829	0.220687863299033	0.404041433441242
DB01645	0.104516483507664	0.295537316073062	0.23387591445078	0.394095087720775	0.332151284377494	0.111253553999141	0.213825924823557	0.258519873048503	0.107751181243405	0.212207862894654	0.0441819327642258	0.0212700413235796	0.152736709310414	0.0425491630086839	0.189416838758633	0.138260457980001	0.371494564070102	0.428863689659073	0.0510019133409097	0.175429461509554	0.216778465424616	0.285867253055299	0.205423202937257	0.143288899636049	0.35724569389708	0.225305231401587	0.155412286132421	0.109940059435397	0.31531014800172	0.233519315408025	0.311178205519196	0.257043828777958	0.189726800616458	0.0916319697872995	0.168713488020851	0.0314165447586843	0.410168720262289	0.166266859981744	0.269795226046981	0.121280083048193	0.171454366492673	0.312326992749426	0.20195069260545	0.45518653860953	0.40288827319088	0.402710628456983	0.108482667337675	0.181038664734678	0.311492313440047
DB14183	0.16295695793259	0.321580872090876	0.312599225350963	0.381412045472004	0.353634769057174	0.0731914024175799	0.340774520393213	0.329835003592608	0.197148193738371	0.33749500847672	0.079699818880926	-0.00930742244772641	0.278375665538329	0.0728003382178288	0.276085945658491	0.200009677102668	0.191698992465242	0.382620818588368	0.0849608101759497	0.256435552939886	0.371466766560957	0.316584664600034	0.253763215208207	0.218145421189058	0.372083139034501	0.258143398875715	0.174063038582952	0.113479357745334	0.283429350416978	0.345129307364972	0.424695905438051	0.384875758893169	0.33645176654109	0.058287396626242	0.27725748220696	0.0583854956606678	0.207236887060119	0.254925386664467	0.391636431734057	0.200064642226129	0.235613672352766	0.374104463091407	0.315916779006691	0.29922725973419	0.368364486945744	0.37858131760791	0.163850363929551	0.219111337055154	0.341269137651879
DB03603	0.153670691641974	0.251782208162936	0.294499166229121	0.288747485309834	0.2521727985116	0.113825722122012	0.340752174265362	0.362789192019639	0.197276677023731	0.410808471071178	0.0391307447010043	-0.00559302923197715	0.42582303113546	0.0833406116686535	0.258271206391749	0.146541158276705	0.0855523057861998	0.248708441156473	0.140745927931297	0.396912323188352	0.320677022775178	0.271030700775077	0.198808717695938	0.203344807096952	0.240634249923149	0.230964572215474	0.212956285037302	0.0671426792539642	0.26320911681009	0.283369317344591	0.388768814923292	0.382636559064822	0.49646576449192	0.0289331771850066	0.383294137093718	0.0739576002669054	0.120467365850793	0.299829435092198	0.390294625742379	0.179787911823663	0.246155211534277	0.335132201512075	0.341679396051421	0.165988515104386	0.267939545294481	0.272894614998409	0.158489587585558	0.174459103733199	0.287505402332243
DB01914	0.106742144498726	0.261738826767138	0.25839252084103	0.404759545699589	0.338824077184407	0.0523878744646583	0.164400615796991	0.265794520258106	0.123952785245181	0.27008319266677	0.0638388125990877	-0.00360499411109676	0.145380704305509	0.0449113548669825	0.178177764772792	0.156670485073164	0.314126249563962	0.421268611291521	0.0679792640686078	0.16590112253442	0.215310520140844	0.322009182304724	0.237371870649515	0.172947060969696	0.308102615621262	0.247402912266158	0.159517859990704	0.096545559826225	0.300901089354519	0.276446234659831	0.330975838790728	0.219715415158784	0.198116372371929	0.0344520990799659	0.177823326130533	0.044358672717927	0.354588083625283	0.137472022827637	0.246788242996327	0.132887705959034	0.187857350933092	0.313855981856894	0.203165597551073	0.383887756106548	0.386894884464517	0.383064411512216	0.12474494794116	0.204096903668524	0.341404419126547
DB00143	0.161455471992949	0.286059459040886	0.363508034114595	0.503805989517751	0.352811004663312	0.173777043854762	0.283664436901417	0.312026422388298	0.144675978713232	0.370771480601134	0.0866198990726101	0.0279114446776071	0.20362452273226	0.0887631710517523	0.219961806545274	0.176527379148845	0.230957507756676	0.502610659560462	0.102159186166755	0.278659334699331	0.298833764937009	0.418613590110952	0.298797296142767	0.22031656717557	0.369915787759492	0.258440106579116	0.190833482415429	0.131804629919576	0.40218566518313	0.365464580714006	0.504245781557332	0.326810355914115	0.269011270817407	0.0581884848504962	0.268738560913034	0.0444101058901271	0.27185281196035	0.167106605669224	0.401194231780569	0.19138099912548	0.248076645147449	0.51913291486475	0.291428965230855	0.342387717516589	0.465424706516659	0.443704836451701	0.184357292367492	0.221485153516786	0.452145195807433
DB04539	0.108210734825978	0.238364848427572	0.255223924859902	0.261942512176857	0.291510281603375	0.0698798273980035	0.25424975111865	0.348193480101947	0.0998659182131083	0.284535085205784	0.0547940414468327	-0.00873007484968655	0.229089359968809	0.048229409488971	0.213769787378927	0.0913788895649496	0.185230755011355	0.253766302296455	0.0910963519801434	0.23570042667349	0.255422054052294	0.254481698398696	0.224851148587763	0.123503385726875	0.265983757052621	0.213308395854242	0.173480666768258	0.0555072532624417	0.263877271949037	0.232658235715028	0.271984132806421	0.254389414787503	0.214329907039768	0.0589895140243689	0.221781445095528	0.0300325200418557	0.212003891793279	0.200988164077174	0.279792518664318	0.127734504180237	0.236403983712175	0.276950393705559	0.239583972688774	0.246624700507416	0.284875211452764	0.263101984344939	0.150869238235556	0.1425207479543	0.238919406084598
DB09276	0.22311681446489	0.0881978608963214	0.120847210301654	0.207848642164569	0.116760785975935	0.025904785098589	0.150925351207536	0.188399120585521	0.085817891723528	0.231250038302353	0.00753273608941131	-0.0044144070315626	0.088799129398794	0.0320298942466024	0.0621966684607809	0.0783723618003941	0.10135139844114	0.191580693516351	0.0639658377712824	0.15116765400798	0.243343175831119	0.239232701177066	0.09469525034583	0.22180414962545	0.150810872551933	0.202451195771336	0.257996717743301	0.11404897961703	0.188586091853234	0.278194413846796	0.235092378790303	0.169532919919034	0.211997286007771	-0.0123548047831823	0.146845821244175	-0.00321550688786391	0.0996081753850346	0.073693512358952	0.184533165624514	0.23298062606206	0.289651302976821	0.222030665971556	0.146467580828193	0.144065376308077	0.193914109401659	0.203553672053073	0.187245879211322	0.11894827200479	0.236626183791228
DB00400	0.124548747700187	0.0867943681468422	0.142609486917244	0.181831186893875	0.13502272523399	0.166198188612139	0.180416992689745	0.169841007939551	0.086628948587431	0.164973005104256	0.0890036942808253	0.0884848839484621	0.141375805159815	0.0650978282478695	0.0880980365402545	0.00650926016511135	0.0956884617752401	0.17553473876092	0.0928250203456418	0.174891316384013	0.176216059653178	0.153188663209626	0.0688497212044431	0.0741561608053816	0.170000364897995	0.227538266704732	0.174629959572202	0.22919363689497	0.253787652497503	0.172112068345989	0.272423970665577	0.11962568682095	0.118442571186397	0.0262913188237715	0.19105842034443	-0.00292199880388534	0.109467612015545	0.101633727640726	0.25662413768429	0.164195186478269	0.174711584181922	0.201749476215708	0.124625406691406	0.114104697686339	0.201453460119374	0.177602020977864	0.15739508056971	0.105473739118736	0.223386678253167
DB11969	0.132289826030725	0.307082058139301	0.267953251195258	0.308168446206591	0.183267914261132	0.0390384850697905	0.25407675061624	0.246981451738558	0.0822938604092006	0.362977921999063	0.103305623763043	-0.00596229294482705	0.306165118599354	-0.00947729336031767	0.262359549519221	0.0753905567826686	0.102749317669665	0.237157984520263	0.0747992040473569	0.289589093741145	0.219490029435892	0.27216600188939	0.333949910654224	0.134788390104297	0.262529748894605	0.199189868769139	0.178452980450162	0.0421656991053415	0.28939718407071	0.212464109219345	0.287477333476312	0.288868129294329	0.201275520367907	-0.000744124352583417	0.221868681492791	-0.00424388646083291	0.130414665099105	0.182230907086783	0.280037396879873	0.144348154823064	0.276983467770079	0.27003148197372	0.297390333780467	0.160345347709179	0.257348892805705	0.26120646289194	0.105870150000728	0.178874184358436	0.293711353925919
DB03404	0.181810736201069	0.267411976957489	0.368098853570874	0.37844505134259	0.32370923222095	0.154376659487273	0.30762337257277	0.345699140160639	0.250901561508367	0.403870237231971	0.107344873733178	0.0474695792706576	0.252462134995335	0.0837767769119967	0.247065195074832	0.253466805027502	0.138263702159359	0.356406531559697	0.124561907833984	0.321898716464002	0.378548695919631	0.383025417715661	0.35275360255548	0.219462908327295	0.357731460719987	0.341400381419842	0.218057192506899	0.0982156539348969	0.356483304036801	0.433959408540812	0.505143166176108	0.360591178760381	0.392713219443737	0.0297444688879123	0.390145314267244	0.0644855398533198	0.181936847793433	0.194923660957023	0.441853589476537	0.198425813203041	0.315238413136866	0.419826165260584	0.363352892948733	0.233171214373056	0.391559313034976	0.330478494981083	0.207773962644049	0.285433051584697	0.407396102167113
DB01109	0.122414129413471	0.297869620469054	0.377896694332948	0.403863457105326	0.319430634403579	0.0360628264559212	0.245004424206711	0.281130581398136	0.171674385976112	0.308128678899109	0.0711613778209235	-0.00983204627166135	0.220862750189906	0.0322530073731902	0.278908649638527	0.235758987852205	0.151937894409679	0.352670662235393	0.0844269509208866	0.252809194602156	0.350306840069004	0.354243115915565	0.362764917110247	0.215235591226025	0.325581229426014	0.278975005268058	0.211768445099501	0.054509677741698	0.323729556941896	0.302653568636823	0.332126472981985	0.305154289105113	0.304680215171007	0.0177063116756082	0.279624936231725	0.0503428626491096	0.260688266133546	0.188407998679344	0.34088729099033	0.17468002590781	0.228079390453311	0.337113679550149	0.297823886230563	0.251134058342143	0.372470528119546	0.368208364648713	0.119728938929722	0.222062016930486	0.355944974517268
DB01094	0.254749382767222	0.289744061433735	0.316234503692542	0.386826916194756	0.334376025985254	0.203882925844403	0.437448543937201	0.453906001515678	0.16212194167713	0.414401403601832	0.0920934586759883	0.0301952142740308	0.340209909763525	0.0898049798904633	0.343674122997417	0.167490601208965	0.137546328643279	0.359724231203271	0.113752778557094	0.33374122151697	0.537110513712341	0.363125271963303	0.308407688667753	0.192081049879984	0.343936208145894	0.338597706292983	0.254841411636242	0.144568447254413	0.355519301696624	0.388210892836863	0.498966878332507	0.417021082227047	0.440385838981715	0.0689846822583312	0.353817464249025	0.0755309615630201	0.177594476880061	0.270493417634526	0.520462515065904	0.246629002011065	0.300696780022927	0.439937979381863	0.406537652908639	0.216556396940066	0.384303348634302	0.364147827505088	0.275828764494555	0.241940598116853	0.402525634062731
DB00431	0.138424570432924	0.273155057313874	0.306729642415283	0.331126732975278	0.439464484096457	0.142544535966723	0.237722350834463	0.337857453492024	0.156040319066634	0.27227658976144	0.0613122570221435	0.0400368389996026	0.189200832327006	0.0528481637582181	0.215697708124633	0.182292772155559	0.232385855962697	0.350408920640433	0.0748009664389705	0.21915727982101	0.270298624336399	0.314665188071776	0.278635598622212	0.157238265327551	0.345184391931677	0.226905502408286	0.172211595542659	0.134041108288784	0.329995790763844	0.274891010222025	0.370684827166318	0.263716556596325	0.245658131841227	0.0702485449707657	0.210530385550279	0.030093310686834	0.312835522816702	0.172753688207613	0.32960769010655	0.135889929944434	0.197193363740672	0.364373372817844	0.255239134935137	0.34580592595443	0.388986880135762	0.344369532809945	0.164963055420633	0.202023876585565	0.344684500575665
DB07931	0.0366187664392404	0.0763424267080126	0.0487172119017045	0.067865612308151	0.0584731927746539	0.174317222284148	0.0691732480563643	0.102791039433138	0.140328473039281	0.053679287477964	0.0197682779830375	-0.00274222071904782	0.0706415128788497	0.0520051865066712	0.0772682617294059	0.0148332834533855	0.0527612073019795	0.070204847032116	0.0171837550273033	0.0824863248220433	0.0714567537682846	0.0401459797327781	0.0409133248093662	0.0176017930894137	0.164531363181719	0.107839759274551	0.0322544321357014	0.123264912072079	0.117381705130765	0.0411603536213631	0.0951916140497543	0.0462306120848102	0.0540484509130193	0.0577877613893972	0.0483834327461902	-0.00201651262103445	0.0582933617985273	0.152427426650349	0.0760131302512417	0.0148718998977406	0.0445956808243039	0.103685709011971	0.0707248505226979	0.0682447106009212	0.073944201880156	0.0599228036839306	0.0135556747131026	0.0494367545660342	0.076326029666301
DB08828	0.0243229979892904	0.0985442652130016	0.0950034005688253	0.166572117225465	0.0836008256763565	0.0595342150424492	0.164889301304842	0.148336937017446	0.0870041264142377	0.119658932368261	0.0332680414041334	-0.00338703937881553	0.130443250383657	0.0436938064463737	0.172862421802995	0.0280044347492878	0.0498348884534831	0.124317787445034	0.0862144936889351	0.287390143170278	0.16015930530389	0.0947250836796057	0.0554724285268282	0.0330620099060757	0.0704869712021855	0.103378408364889	0.0759317382799003	-0.0114466334607221	0.158209748404467	0.0855541803019429	0.143261786633498	0.21014510932603	0.161811356270905	0.0108549677350274	0.177993996792188	0.0452452236108129	0.0640753734244936	0.146918092601386	0.190675614294786	0.0369087239248012	0.0885029063502312	0.149640813752679	0.116515956676536	0.0981157296894941	0.097989466483935	0.123256018587756	-0.0129266428650363	0.121601655351106	0.145869422513167
DB00741	0.22109927724042	0.262483795667882	0.377099592681295	0.416416174632937	0.290490174355473	0.161053472187338	0.237393473982507	0.291810762415202	0.143946248876028	0.334848714823014	0.0652444497361338	0.0232612996968406	0.169285423915597	0.0543256975318165	0.232757694358903	0.205045179856896	0.165190313696105	0.398239468010835	0.0493479918995502	0.232927115274234	0.311410519725919	0.412991017690019	0.335328236977445	0.201024715192655	0.347386714946062	0.348867233831769	0.233535788195307	0.191139017599832	0.439230258500899	0.37206217189444	0.405860923259422	0.241017388944826	0.247959143636187	0.0383970830415072	0.233668863410692	0.0254402055445325	0.212357664744763	0.133323784832102	0.338925559495046	0.173963179895865	0.256797508259416	0.426310433704383	0.303126860212868	0.245771567713148	0.391639436044035	0.362600260175527	0.149850781963384	0.247309305619295	0.449563856035014
DB11091	0.0834033320439524	0.284127919859041	0.210889679098126	0.355531681944276	0.33829566279379	0.0567590155833403	0.17740136296862	0.244132550410666	0.0851550908050604	0.21455641284892	0.0408800780187577	0.0175707409991801	0.14798614821211	0.0421856651665289	0.155688886103101	0.122604076860347	0.4261684231329	0.394656598925532	0.0493569569882607	0.15507074538038	0.180030655009498	0.256781719169812	0.187949579422761	0.133437582882854	0.2954873719255	0.172523414993001	0.123851891844356	0.0787695291364732	0.240353396296302	0.20241233385995	0.272539893747315	0.232396947010999	0.172250058828936	0.104705597111838	0.151873815796414	0.0271068875243368	0.34192384154921	0.140429946029568	0.234334427900675	0.100904538357998	0.146343913529309	0.271973950848913	0.187552226355624	0.486496775831257	0.352197719120216	0.348100764592434	0.104506274772707	0.157561721385383	0.261134977464781
DB09526	0.126867798263848	0.327055572881949	0.326598974556536	0.418682317882509	0.294744766534003	0.0814999230431871	0.237577636501025	0.282187489309511	0.148866852058286	0.313395446790349	0.0605716812022288	0.0158942600769925	0.201533344455245	0.0905169165117003	0.213799577358861	0.171845456918092	0.216432725902673	0.403503131067697	0.069139034573972	0.253847264939677	0.258930083748742	0.334727435385778	0.290379807521236	0.228009937811931	0.339049095771948	0.213713363920264	0.180729206716185	0.0659225708820889	0.327717626829457	0.318549082987641	0.373111939810494	0.30860698828212	0.26226207641894	0.155024627158614	0.263216198000364	0.0283677782016706	0.197140780009801	0.168047875102797	0.333315159557004	0.179742508871874	0.230400639484869	0.386306790529802	0.288067218739187	0.329127725029364	0.366937328161429	0.383629935514615	0.139053895019207	0.202873604146437	0.345342181033722
DB00200	-0.0063029414266183	0.0193401285934805	0.0251611235988536	0.0219903140346165	0.0258819171782323	-0.00606769757262972	-0.0137252847490405	-0.00907504685068444	-0.00635914750283447	-0.0148357666780142	-0.00369314509512929	-0.00203768966810947	-0.0111059892991846	-0.00325103806472575	0.0094590855072602	0.050401537015485	0.0282211540858354	0.0157495525371634	-0.00394545135703889	-0.0115567380588991	-0.00416769847657115	0.0518467965987726	0.0285392158638414	-0.0115766621151054	0.0227565742805004	0.0262660519245504	-0.00856536225234	-0.00689031822344707	0.00127694766140997	0.00279766123600229	0.0181166826186835	-0.00335507998396967	-0.0122754352061436	-0.0087899236630275	-0.0111800308846048	-0.00146009604539311	0.0420345753737538	-0.00940268008834874	-0.00841051924498343	-0.00745018583491979	-0.00268317973479344	-0.00733913753194294	-0.0069649312650078	0.0251583140264165	0.0208746680109752	0.0257583288735633	-0.00775935124704318	0.0725035136010569	0.000254795032286381
DB01005	0.144796329936711	0.288259123103069	0.245255595041382	0.326844154945369	0.271818281315371	0.053158135487337	0.3402195428922	0.333552581252976	0.163245594266711	0.352023793853066	0.0604107633022117	-0.00786473959732126	0.331157065733756	0.0169854972304034	0.298662055016656	0.172916131832458	0.153027435756063	0.324108632764861	0.0929344701055269	0.304115838655448	0.368963159472917	0.270446355622273	0.233591204746961	0.186757765932184	0.317245959544609	0.212802454168596	0.1873438945489	0.0662939181522691	0.285505356203777	0.292508804043216	0.35295738181047	0.456883689544809	0.358993275485245	0.035109560614644	0.279609722500342	0.0328285308510819	0.15689642869009	0.296803801204902	0.37431726949978	0.167248544162564	0.264349498831231	0.327809837622993	0.302819445368742	0.232309534539587	0.335329746407637	0.338470516369324	0.146305580849592	0.184828615023049	0.300422108106765
DB01050	0.166902668951473	0.174033147046236	0.231693977329014	0.317328852789313	0.234206966409026	0.18478237460125	0.253706509547774	0.251864507667897	0.184038280121261	0.29334693501083	0.0901521248692385	0.0423572301881509	0.156294791427117	0.0721987763335363	0.158541358453907	0.135901938748461	0.174737699036723	0.321489321181858	0.0616278798571363	0.193247219205937	0.288290519266733	0.324776751418049	0.145036989965098	0.262981760497135	0.274101089045435	0.266466495899638	0.233629179943915	0.182745077274804	0.287870800856912	0.366264382016679	0.39066810336424	0.236527799070194	0.297123804034567	0.0378667144779738	0.229684676370934	0.0273869111270856	0.190131682271158	0.159464796319627	0.325903984249873	0.245531751552048	0.292913103129138	0.367642296761019	0.225903795410612	0.228122837271649	0.338970963938077	0.323242538169522	0.169093920737158	0.179735886890653	0.355978261140895
DB11737	-0.00355541851022948	0.048630736405929	0.118080218120744	0.0794599873785301	0.0631097323100612	-0.00342963085311304	0.0666048374961917	0.0677525334533995	0.138567655088966	0.112585388808219	-0.00209166366144625	-0.00115207455616946	0.124683780084178	-0.00184551576926496	0.0496924522110112	-0.00563358623019522	0.0255689028836978	0.0618301220466501	-0.00222753426136558	0.120227138878561	0.0877118959337022	0.0788480787251754	0.0377731000635562	0.196760221009853	0.0447928621753137	0.12304841845443	0.0706928223842551	-0.00389284059383624	0.0684145733346104	0.0861675454913313	0.076096448609396	0.0764182842714755	0.152705768098502	-0.00497173374564729	0.107785130681788	-0.000831493143322591	0.0351907800742444	0.0404487380549654	0.0822825069080169	0.0242270355831829	0.0630014428502246	0.0551531875055473	0.11151060020925	0.0429570882041494	0.0617160379979289	0.0689498493552909	0.0509428077981712	0.128779470005031	0.0874136708050128
DB11669	0.102967787083169	0.145564645892534	0.153351911409188	0.172695870892194	0.112429878825592	0.049819852547793	0.303365101156545	0.212155277974798	0.164869184102767	0.308941811098277	0.0423805352308963	-0.00277121794885252	0.191009742307998	0.0225863888028411	0.0935583929301219	0.039973649351276	0.0512626941710592	0.141550823942049	0.448031292827658	0.361278634637494	0.179476934365998	0.164506448034294	0.0822885514490126	0.109806052751279	0.142184835800218	0.177598882230529	0.156300074697911	0.0547959046173458	0.17065727417268	0.200263696488341	0.229904218028284	0.276518736355159	0.348409793908285	0.00846757779307934	0.338418157015578	0.149586964810724	0.0666164828196687	0.25373305415202	0.247444730308429	0.132031471029538	0.20917406447919	0.217202098705982	0.204819546099769	0.0865857173846515	0.164986189026073	0.152651189864413	0.0932586972446575	0.105524960232054	0.188222244868784
DB01181	0.193325336430334	0.187429626336252	0.172975080209281	0.216154322815466	0.203099688826526	0.176978437893312	0.259470906198248	0.272993251454107	0.0992182923110059	0.272427761173041	0.0776424753582634	0.0419852847182431	0.210361251921762	0.112984945423562	0.137329701172428	0.050660308862961	0.131064283614357	0.236110861154153	0.123453981487122	0.210870885252095	0.247301029828702	0.20701113497371	0.0688550311698926	0.118398096869878	0.247044837702534	0.197138919219132	0.191438131165399	0.120698621699612	0.228343004864625	0.230288710551049	0.299759841158387	0.220670583872288	0.295232022306123	0.0472572125507846	0.234893116164123	0.0578722668556085	0.125350656425236	0.228497095957218	0.311107277825504	0.198748837637523	0.249616409857022	0.290224041665053	0.206801636314676	0.167595963717044	0.254647597711929	0.235918349986614	0.218782792221531	0.138140167974697	0.232170474932174
DB00619	0.165702097386891	0.346346666656269	0.416249584179861	0.502283898607507	0.33959098246316	0.0586658761238869	0.375680022047934	0.338484210809795	0.192694159809901	0.439712019844793	0.0699894606477519	-0.00932181792307427	0.31584639754277	0.0324663915659159	0.300634804136204	0.219662279423389	0.172786047375734	0.439300311052478	0.123313794276524	0.339882576266698	0.374247700382994	0.383711036012755	0.365914320518652	0.222886063237874	0.364710332844078	0.262488770405928	0.207526965878549	0.0896661139953716	0.395699549473671	0.382781549187969	0.458009045054368	0.476579764976925	0.341433781225547	0.0238124000672205	0.328976269360238	0.0317212263634684	0.226996019874962	0.188101259086436	0.440127213713111	0.189332211068563	0.2705980017419	0.442294911185984	0.330695242747586	0.300749533113994	0.418092785750555	0.435134292996984	0.131933812082092	0.211848070884319	0.398166598617375
DB14909	0.0338570550233671	0.0509583137143129	0.0629114517604514	0.0904198291258886	0.0377892552588935	-0.00577392699913911	0.101768062257655	0.0642786452304329	-0.00603200950658851	0.116272771328454	0.0303464112644542	-0.00193942387059466	0.0244597834660497	-0.00310343823262415	0.0671138827470057	-0.00949953959869035	0.018011369140106	0.0498260312271913	-0.00375128950932491	0.0453254449262192	0.0561904264384577	0.062162273207042	0.0683154308059626	0.0451055807469632	0.076640923297569	0.091103298264305	0.0518272022686723	-0.00655454946758269	0.0550898801228836	0.0598449848148587	0.0519786476455912	0.0753899870171157	0.0203753965795914	0.00622100421653991	0.0242381646907166	-0.00139706668193166	0.0255275606242408	0.0183179584421627	0.100892645730544	0.0267861590537759	0.0402664270035211	0.0905628979458154	0.0563947548815868	0.0493268049204761	0.0682051131783837	0.0422409082840631	0.00907986038389805	0.0444765663924074	0.045723588016016
DB11577	0.0410128793129623	-0.02471207336343	0.0253160874005412	0.0129068158804423	0.0664969035790295	0.274638477514152	0.0460882635001251	0.0895985333707435	-0.00747223951896108	-0.0174610170392049	-0.00435734032868258	0.0963350493777426	-0.00359433070475315	0.0274248205231879	-0.0137391025326084	-0.0117694332694724	0.0137481983375415	0.0580518459002547	-0.0046456106463859	-0.0135740930784311	0.0740950590217488	0.000339409791594952	-0.0172215586196385	-0.0135855408483798	0.0710804360265454	0.00999044596080916	-0.0101097774537947	0.0661781861135548	0.0448205193882874	0.00056284469978805	0.059006426664659	-0.021277251694063	-0.0144161821864072	0.0251034115099739	-0.0131413534057797	-0.00172877917682616	0.048553435784377	-0.011060374937497	0.0895998201977313	-0.00875942136842147	-0.00627131123424841	0.0818844767981168	0.0344660528172044	0.00907495325620313	0.03436480383625	0.0294920651223846	0.00899047827896422	-0.0138438985780308	0.0229593965948159
DB12881	0.143434065528811	0.234587609884399	0.253791146174406	0.33043509466554	0.27313786001134	0.130038535535566	0.288423866055599	0.347836164155757	0.162344785186543	0.297049266039051	0.0649822694552501	0.0386601024694218	0.227902063537152	0.0390433842168997	0.237069333065048	0.120895455265337	0.196646317679484	0.422012469544444	0.0922667708996391	0.222691378432479	0.286970067852438	0.313034530526841	0.190796901335191	0.219933428467495	0.31206172399999	0.237608302720346	0.210496810162394	0.133204056604076	0.325796085514869	0.306576298886105	0.374614775167785	0.293788313454442	0.293736753589866	0.0383288338317713	0.238743960195653	0.0338152827424191	0.216598183339784	0.204527705902522	0.371720175045543	0.18448718630962	0.275838249204299	0.345135361068193	0.270814035641356	0.257210597802564	0.358649239837037	0.331029954339943	0.144597785628939	0.179539678702091	0.349959273818476
DB00328	0.0730971519712319	0.253261375320396	0.176784523907618	0.272090185511043	0.332804153517372	0.0733700401054625	0.171631754565299	0.235365585273988	0.079116397926155	0.18811314233583	0.045115468421751	0.0185972694314211	0.12566907831482	0.0295814851067942	0.150654615441719	0.0697634190108982	0.425508804087207	0.286264894689495	0.045925971735376	0.125759394134635	0.172875409753295	0.232485494970173	0.157203047697937	0.130740899389151	0.24728299512918	0.169215919830432	0.123418458450017	0.0765470746373709	0.248356588985037	0.196404851471568	0.24600585239527	0.211546809821849	0.162408358270735	0.105999548143949	0.134491848064606	0.0273041814112023	0.296882940611532	0.127487659639319	0.213922044388586	0.101628598308589	0.142209428595967	0.252899630827358	0.194556862782644	0.411901832173408	0.309374018383473	0.319101888044235	0.0986666114246367	0.1451050785692	0.247519361859975
DB13178	0.155923632446956	0.274835777613322	0.358979574021846	0.356004303911491	0.28127388974478	0.0376405998268185	0.252578423774729	0.283336075179619	0.208906419546537	0.343889861781673	0.0493934635499231	-0.00801535879494792	0.235832751616867	0.0288535032925324	0.227970048528075	0.191044333203193	0.128617878884728	0.309109656214776	0.0779938950950568	0.257802138557599	0.310296436906876	0.392209808364365	0.291604264572686	0.217251252056334	0.306011170296281	0.262388662461876	0.195608256377203	0.0470316145534118	0.320848652851675	0.342743875190558	0.377602555865068	0.291219633563336	0.289328317774081	0.0165610656211536	0.285608922046832	0.0854515911527778	0.182173827099477	0.161255997404015	0.335021793350596	0.197503430263346	0.254001418321745	0.349202508085155	0.32258761905923	0.198623776169329	0.338100332781894	0.315240028157914	0.1913278936704	0.327169537289102	0.35706624823263
DB00026	0.370010194477042	0.0969286412107429	0.146068816945439	0.172793521989271	0.131366170684346	0.0055778868824538	0.204688990726795	0.185317693362895	0.0580404367932392	0.253390761291178	0.0409142356139197	-0.00287142843691222	0.0638246958085359	-0.00459265117082247	0.0444351882150198	0.072892402908881	0.061590373844857	0.1475824875974	0.0159245303927686	0.137076550571178	0.238101354554872	0.210395209049301	0.0727141807339377	0.113575064637926	0.118352900312647	0.21414945616233	0.336651501723467	0.127659567681616	0.164024971656218	0.268115998986142	0.213050500643541	0.107199258548408	0.189576707943189	0.00748086205086248	0.15039652658177	-0.00206669420955992	0.0762722393268518	0.0609951836522862	0.21193663946514	0.208562258197971	0.216770034458111	0.175441689587905	0.171524461021811	0.100368067994604	0.157876238664417	0.1684785995942	0.293203731991123	0.0819845553882522	0.196672153351562
DB05382	0.297445323411287	0.142443615459419	0.223592414970345	0.271665881252754	0.195450753731817	0.0516834716086621	0.268289977154683	0.250442598597299	0.276487641375604	0.30506420217002	0.0613492561716513	-0.00487495837205829	0.136840952154831	0.0264374052522826	0.0786540831725335	0.204898054218832	0.0927243527770441	0.245260254179165	0.172578450516609	0.267261100013531	0.258440530146341	0.319802404516738	0.131712269226163	0.278968852556333	0.192739163365503	0.226231639783342	0.275985061856219	0.145819519446442	0.268986320932966	0.376482849229536	0.343606945633173	0.251078270689672	0.39988738973022	0.0306496531736303	0.279927269969562	0.0648228161951512	0.13196582501445	0.159417415571818	0.315821199794772	0.266868948999668	0.340881122207305	0.291913330316749	0.20790501756093	0.147640607149162	0.25360029998169	0.23642265468073	0.229784870270374	0.186569050643988	0.326601758848175
DB00762	0.14121769767122	0.309611088783221	0.2910289775847	0.37064968777541	0.331859026991368	0.117152662896148	0.285803841138764	0.291429964809372	0.129920357789948	0.306728346492245	0.0497547518773203	0.032513585253677	0.248475083002984	0.0520995189482829	0.226874212200314	0.140403222855598	0.230234858719779	0.36519339345656	0.0960727262333715	0.246454718252055	0.265800482260187	0.330094231861562	0.263849381869258	0.192576601318291	0.368200687434625	0.261841887087848	0.194933202343251	0.104942231289805	0.332118049497259	0.301090584556185	0.35142981385399	0.343462634736123	0.291002124622335	0.0562905220714601	0.235156433270581	0.0294548293213337	0.241815810345043	0.227007907759646	0.333724352173816	0.147556119648257	0.210317350387751	0.379359636524636	0.288776828322264	0.316109816464051	0.375716103328863	0.402023617686178	0.125336100289284	0.204002006308863	0.340842808642642
DB01592	0.14927959001241	0.252399542448527	0.299386150135406	0.398104249885576	0.297827486011343	0.0868620683506849	0.263463048130495	0.303561987841211	0.186627024520111	0.386428829880075	0.0659440721614034	0.0393089046911995	0.228713072017166	0.0670458398365279	0.223842385126335	0.170050448231908	0.185112049351829	0.371975806041213	0.108367081648434	0.24983562511098	0.314919542031618	0.391946518869698	0.265457512080707	0.231624346396792	0.317109999821831	0.287095572708362	0.223517943624111	0.118201679967831	0.349018503963316	0.389401935391199	0.455078144237283	0.303960764231587	0.329483009923077	0.029586094428034	0.29744142225809	0.0380013677831218	0.218631264371034	0.179590088584177	0.386991989941328	0.225217944347192	0.281975249573229	0.416659880362854	0.318921007074401	0.266160834280226	0.401865825017343	0.3651068783015	0.194253590623162	0.241621560164852	0.427015690377941
DB02292	0.306251638683994	0.0659138464767631	0.072020194736696	0.133141027843511	0.0867015729323312	0.0111758371791215	0.118809873501384	0.126238926332191	0.060734769534013	0.187117846862978	0.0250874570771439	-0.00224458877610918	0.0379737801619159	-0.00358154414455566	0.0352202725860543	0.0439307273318399	0.0455831168128745	0.107087655623431	0.0499642279087698	0.113253901764138	0.260965209600791	0.123308879673289	0.0624719005295728	0.0934490579387773	0.125719374689678	0.169550212861546	0.221581271285388	0.176033322829068	0.139174581994446	0.226099435624457	0.163031278210629	0.113942640616181	0.133465528537848	-0.0096825316982357	0.127688533228146	-0.00160867692153187	0.0569564258644903	0.0365598291392465	0.176938663504411	0.255608592659624	0.294864973530573	0.156180131322684	0.121135505020181	0.0672637953732658	0.124427363006338	0.102184771130218	0.187385566828408	0.0541203415644966	0.146439544216213
DB00951	0.219372625219803	0.171189897724127	0.145032611687872	0.253267003341768	0.231066261196106	0.148068755384357	0.313578326893153	0.280863328223231	0.121224942317045	0.286144386122893	0.112512586198583	0.0564319588796729	0.180673844866735	0.106794537450273	0.160156999753358	0.0532930701182462	0.137391839856635	0.260920982475429	0.103166656140639	0.191575050237203	0.343596790543776	0.245066679960588	0.0659703534854265	0.119192742252109	0.213399889618079	0.249661251928934	0.216255880670049	0.213967429814164	0.26990634496918	0.266158904391234	0.361961533026949	0.20688866574985	0.279211933093497	0.0388664118253469	0.22000275080675	0.0431302404715127	0.132406623291765	0.218280995033435	0.347056888331902	0.207230875572693	0.243224344298904	0.281160394819603	0.216435267393994	0.181132503573068	0.272831051627809	0.259335978577305	0.324305302287133	0.114544423582035	0.269506134512134
DB00982	0.132973919873554	0.221550156038098	0.22127707843642	0.242946851177942	0.240673587199265	0.0800782379458985	0.189474062173063	0.222824405411595	0.0912358320030328	0.259658148414774	0.0508943050375103	0.0200697173238766	0.162395434107957	0.0447063636676764	0.162477574836057	0.0605554326418497	0.215255147000235	0.274177850792952	0.0540582482991291	0.17406844255513	0.219036873796785	0.267060590865498	0.173059214964234	0.141680139666823	0.263701940238413	0.224976954762745	0.194536286602632	0.130257362518406	0.399486068377042	0.243454507804755	0.277758666892006	0.177556829223748	0.189111566147945	0.0926149732063229	0.170008981607693	0.0087653140091025	0.217956857887826	0.138520944228886	0.235931814104246	0.13746891191837	0.211978653789249	0.276547788586918	0.221033465011058	0.24262596156071	0.300252278897218	0.289323892986253	0.18423686667774	0.134755099654791	0.289462145714841
DB01167	0.206130270076895	0.0957516338041423	0.137263759062814	0.16807778198657	0.141611690308571	0.218963542965121	0.182010332250723	0.238946688746511	0.0586528385330302	0.168065365720558	0.0451264735093141	0.0586813841642515	0.0688083125864604	0.0532246116144463	0.0832230951749337	0.0800371054109493	0.0740622213174824	0.188069402780219	0.0723513143846757	0.15394790748917	0.269686894442675	0.183388277877546	0.0754590325887997	0.122055406927947	0.196583237748321	0.214477577723556	0.162731395786407	0.240883053749508	0.200972177780347	0.225537126022195	0.245473466213936	0.147723679881741	0.194976641311516	0.0245773060324277	0.138966505583021	0.0367500313769866	0.0841700917377826	0.098954464656773	0.235721118215547	0.233038822016356	0.252230444360502	0.249773899423168	0.181417611244919	0.0909652462494517	0.160165067296623	0.166170588280844	0.142571662245737	0.0869845388788889	0.199580480766926
DB01026	0.217787853500293	0.176877071928558	0.285661632869109	0.314894848029829	0.239227383626531	0.173807301929231	0.284759610227816	0.333836929688407	0.176105347237273	0.331763496325559	0.0606299867281919	0.045901379738504	0.215768011047232	0.0764571477687072	0.143405977237354	0.134113238264081	0.137179644459943	0.32814374218857	0.13552673410548	0.258284543705094	0.282174460421963	0.278807371806354	0.136692813843838	0.242784106890602	0.270586659881486	0.241311917316776	0.212829078580199	0.219139937596021	0.334157020817732	0.328019504223141	0.400831598049449	0.268426579134367	0.311461427500635	0.0993668664468298	0.266951365257612	0.0446157733727955	0.187124682740972	0.165155250807291	0.367708789453806	0.212949554453239	0.293843471886811	0.388336655735318	0.24285905440995	0.197139200876185	0.32794332995301	0.294083464528332	0.17492330096491	0.203479547290117	0.372732198257604
DB01259	0.116191780645997	0.408203574694962	0.458982138570484	0.409104270827488	0.319759316255604	0.0953550148247066	0.399348608470165	0.381281562531026	0.137123687485324	0.357775837165294	0.0885951248884984	-0.00774351765292583	0.32897097096892	0.0198253828494645	0.395999915995862	0.231486307934841	0.143490765592131	0.345336664682079	0.121270883549799	0.342848658683514	0.396937023292414	0.343521046691289	0.480237463172416	0.248980452947717	0.388962873817512	0.298148760489525	0.173397928912297	0.0452159159981632	0.328073077485336	0.265056231609701	0.347399359446626	0.372450616082306	0.295841904880476	0.0409784614928826	0.328699144029936	0.0491253937486186	0.184146796805107	0.303538668169777	0.388540672611445	0.153830809929994	0.169689187360224	0.335366149053259	0.368695958227902	0.231708053808679	0.348475497303727	0.338998670310883	0.112014834817913	0.225584018702302	0.33877820281161
DB01006	0.169390487753718	0.34798029988243	0.510200290528815	0.399298535329676	0.329757953248194	0.130223610116957	0.212157507500349	0.340774875300709	0.222782639504198	0.328641289730532	0.0620290663911587	-0.0075855585595771	0.244153058806686	0.0206049878993996	0.343931947428414	0.292440605203677	0.137339060605743	0.342836552057053	0.0476923454226481	0.258219001207402	0.370073501070279	0.326899491131821	0.455365535506983	0.18880710096923	0.36897453515392	0.253968985770319	0.185552568502289	0.069631541397555	0.341161486536379	0.327692425522877	0.370571939188113	0.304510365884649	0.272614580294998	0.0395906557311945	0.280592570094826	0.0252984917041919	0.189925730890996	0.227752220697115	0.363952792036389	0.151720219180903	0.210981918086249	0.351809689982239	0.353051587133099	0.228847344633656	0.328468680419087	0.329547550270359	0.103685247683412	0.25498125643987	0.324280931068884
DB00650	0.163797362385856	0.266541382450304	0.230234390450431	0.235066081013337	0.222260198313292	0.0739049562203438	0.305692189113506	0.289652498502243	0.120632745069856	0.21803117161219	0.0706067975807478	-0.00550915349993449	0.352598765709296	0.0364160052502416	0.315240075836471	0.0346815674000103	0.0961862941587103	0.21742658126621	0.0362055451314012	0.205889158333033	0.323552606083249	0.201674201257582	0.17427512913759	0.127131072527004	0.249321927221856	0.169107546310341	0.118824943776393	0.0455505643026839	0.199142157998379	0.187347780105625	0.231715594244834	0.270448339047234	0.292821401440174	0.086049280890459	0.176765353326597	-0.00396890424212535	0.121929427634285	0.267442149053995	0.279663419415706	0.0679414678018952	0.105707964623389	0.183793737970484	0.301265954168437	0.153650153236422	0.258893570625481	0.221892833033146	0.0936155261066742	0.175018084666366	0.199328388682098
DB00007	0.279151989507483	0.199029935533073	0.264470586368276	0.27264753824084	0.187265272567643	0.0585521392373809	0.332584471643645	0.306164715986983	0.135558661409671	0.39658476835228	0.0926572604135817	-0.00459393034112504	0.239237702897583	0.00945998240252634	0.161635745142139	0.0552350203461677	0.0720977839672027	0.220639474287164	0.16448480389644	0.357178300040424	0.241117064688272	0.240564804588577	0.204844187356886	0.130113870154473	0.191938721661609	0.241687384528058	0.266802870177901	0.083242962597149	0.244349149994598	0.264696136551946	0.278571251317856	0.293582216864374	0.308261908059178	0.0380887718487044	0.366293123239687	0.0798451147464849	0.11042468193724	0.206484613394298	0.304167395897155	0.202071116738388	0.357506610799726	0.297876355690011	0.279813138598392	0.134501711259939	0.253140339563864	0.22738793336459	0.156569896972414	0.128007883759948	0.280115267845715
DB00848	0.315415793693677	0.167374919218103	0.191055751885607	0.2168952140279	0.184923629096815	0.0687230982670858	0.268032800793311	0.270451883797512	0.106288900371263	0.311427310555907	0.060876152037221	-0.00395789658885612	0.194356448049991	0.0355121875209757	0.133342780194975	0.142905764154186	0.076090190148702	0.189766491147089	0.150886149668372	0.231314811747722	0.33645099052691	0.276513564099761	0.123109323037765	0.220055399438476	0.176244311877911	0.271624341726401	0.286310744986385	0.139769004890655	0.243891468766783	0.345221665446463	0.277124391255239	0.234672202991894	0.358289492501249	0.0195716498695903	0.281180406626743	0.0805927809726537	0.101378984555542	0.206810361666507	0.280193647800913	0.263242093149555	0.352514462399933	0.254775099743504	0.253639499377144	0.123353700030021	0.207910932438235	0.20287406242029	0.25173992735445	0.130509028453597	0.272806789576561
DB00367	0.14741187706802	0.0642155688308514	0.0885479409767964	0.103991245131337	0.065004469045214	0.0889443829737881	0.0534655030158464	0.129164914636325	0.0834820044937094	0.0646370303565475	0.022238308811793	-0.00355963627971814	0.0490871289636355	0.0475559257747587	0.0686583733460448	0.0182442530617167	0.0759160376762835	0.101388205837841	0.00513939445793461	0.054175698419043	0.0557897569260708	0.100958548714816	0.0393256381489395	0.0132209543847305	0.100341475687056	0.161315277593342	0.136594075245595	0.0602412863637868	0.117263729049723	0.0674345006117011	0.0954932791722383	0.0447057588255384	0.0371611709361452	0.121004458683241	0.0347920092937627	0.0276232493163044	0.102220325190342	0.108815677816111	0.0899339682824972	0.0447857599607954	0.0957413609001353	0.0988028879806774	0.0913798468906963	0.070738521115624	0.139145115388506	0.0986915490805256	0.0611122402844915	0.0955290991071343	0.137998555695346
DB14104	0.282282857066042	0.124705259167401	0.183932634764757	0.24407495895476	0.190219541866415	0.183354891236033	0.224400012970689	0.254066114134213	0.107629143126723	0.2494252704903	0.098788109620287	0.0371265545171673	0.107588117950764	0.095819392319221	0.0850731900932351	0.0792854206999955	0.12259458053405	0.273636223882333	0.083215757096368	0.202812408090096	0.321001508452095	0.250936235859955	0.120297038275205	0.13513247687169	0.222861532037004	0.342826529708886	0.264976484675262	0.274371029907865	0.335484924103444	0.34342947308926	0.385417588857946	0.152125496287074	0.210170571177719	0.00549797827572636	0.199476935185473	0.0893133601484425	0.155649632225308	0.120306666548943	0.303854754238631	0.232123501616463	0.267473217530937	0.302877355756662	0.220011898575248	0.148581218635529	0.260675638787607	0.253617239169133	0.223102180084727	0.163297103132075	0.336200917242972
DB06655	0.191973842175832	0.214762062907557	0.205869533782069	0.217421624452642	0.16267956974251	0.0553611214448833	0.345245622288857	0.278059303194135	0.169426702726112	0.362958972689497	0.100281674175357	-0.00422155108016393	0.289447322789973	0.0113303105427258	0.166789768277786	0.0926750434564946	0.0648678808691859	0.188420535815603	0.198314580898138	0.365857316713971	0.225595191194059	0.284581119257132	0.240834372288253	0.185780734485555	0.183802088065006	0.208461606178366	0.192771982009623	0.0886650799687649	0.232224504773421	0.242872248123883	0.275564925629272	0.289454058984668	0.400303448074001	0.00226936005861213	0.366485770354515	0.111822624909552	0.0958359092424258	0.227244130758987	0.283159434798556	0.230044963396957	0.247123171447369	0.240287835083774	0.269678148036422	0.110554271531164	0.216688604703626	0.192385513352681	0.145859538581274	0.170340083090072	0.245366153516984
DB01356	0.155032064233012	0.296090277152641	0.3210358596701	0.361095466090036	0.426857193337519	0.0624436251505142	0.275026437584844	0.282431720660587	0.152194972894536	0.31891611912885	0.0830098743669493	0.0346066794697712	0.22753946175103	0.0164004211498981	0.260611894824507	0.184713589376409	0.210753649106423	0.370796744419552	0.0786772104619185	0.236007770370635	0.278811272282109	0.360553227536379	0.30130009244713	0.174933602175549	0.34255981756234	0.267448665850314	0.192247923478152	0.048724519866046	0.284796181230026	0.284089805177793	0.358893548725897	0.305119125274527	0.271393715053349	0.0483921382584993	0.240523307301431	0.0397209553984657	0.290454372084608	0.188733047644913	0.32838882757501	0.158284945830645	0.214264013158394	0.347910104733271	0.267932997366798	0.328368263314543	0.384988615486241	0.356493653127027	0.170909180608341	0.220107724288322	0.295157758804259
DB14509	0.290439181908855	0.0748286820337046	0.092073330411448	0.126579022147226	0.0974964938829754	-0.0071975463572721	0.165418852456754	0.13278002306783	0.0848696445262919	0.170906904371713	-0.0044126302834498	-0.00241951580511	0.0725631931543612	-0.00391656631043116	0.0232340338306719	0.05166593546636	0.0372513867155918	0.11105062032174	-0.00466084257828313	0.143544796143543	0.205762969488819	0.161770796316153	0.0660555335111214	0.0792266595843019	0.094187522828301	0.180212404767401	0.278111099434806	0.111299658735619	0.147761991567378	0.22249513774639	0.174699421136354	0.103259663180879	0.153090523564404	-0.0104526271640722	0.13947074931732	0.0628043593517156	0.0552186206106891	0.0452308589712575	0.171619792349209	0.197700145259122	0.192293981193123	0.149778290383946	0.13684931771601	0.0677423013216611	0.110533553071182	0.114464694363625	0.241692262391641	0.097956968955969	0.153855292517782
DB12769	0.0271209235453647	0.0187434696259069	-0.00962778328468892	0.0135567715550951	0.00355063595717126	0.0285309989221342	0.00673911680049379	0.0153116052266854	-0.0038758854386396	0.00512502558440526	0.0503818635938683	-0.00125087913589632	-0.00676282170916551	0.0579864323171032	-0.00713175415498901	-0.00609585192463677	0.0267450373260516	0.00970569650092803	-0.00241670680987593	-0.00703690312041234	0.0070926436148038	0.0501314817639645	-0.00890864243063573	0.0104017438424301	0.00740248633087591	0.0242578424928992	0.0424613965617087	0.0527986889848114	0.0108508144269366	0.0197131079935077	0.0127269498182253	-0.0110419239438265	-0.00747193344635737	0.0172846826588025	-0.0068197025384639	-0.000906339753015734	0.0224400116155119	-0.00574577138583178	0.00307578482994047	0.0480951399999717	0.0248160784381384	0.00933439478958457	0.00440180907905218	0.0175693556342476	0.024123200201899	0.0218521982753461	0.0464643487555276	0.092762773169443	0.0100443787792705
DB01206	-0.00297042241840352	0.039420411131475	0.0510392498709841	0.0437928870153295	0.0716274446645116	0.0397540129225825	0.0563739247492543	0.0618383079067946	-0.00296619294207538	0.0632034245320527	-0.0017713766672006	-0.000970006454718383	0.0823174764017816	0.0777359367977567	0.118491293525072	0.0551282402984917	0.0165330046550092	0.0418278859411202	0.0629649853840035	0.0408979509994025	0.0389611821487501	0.0325147937966509	0.0120172321701252	0.0176976433409064	0.0429783686165234	0.0530722120884287	-0.00411918893931425	-0.00326962487785127	0.0373401293479455	0.0677648207319541	0.0705160907524229	0.0611245401815612	0.0765194898445409	-0.00419187195880916	0.0425230181868898	-0.000717037154358169	0.00946391126958192	0.051587004882466	0.0537895418465666	-0.00348929245403002	0.0156587884910824	0.0404119136531545	0.029243008995072	0.0194180819979884	0.045004947171421	0.0367834603729817	-0.00374073158708238	0.0173378061784292	0.0707097930843066
DB00227	0.14219935183846	0.31218258254348	0.313566046870238	0.469176836726176	0.354255042929727	0.069211837837832	0.267878465494327	0.303193297193346	0.144333629970052	0.308447526609537	0.0607951446075959	-0.000877570662668182	0.224950616982784	0.0411302325010035	0.245605966404074	0.18250842189614	0.2368528587596	0.497615361281998	0.0963421924053121	0.257475708622409	0.321475575939788	0.369721217131503	0.276379854033384	0.193961400677931	0.363113655889332	0.259442177301157	0.201223730691611	0.116966187162065	0.381051228928205	0.304923338486492	0.40042073040565	0.335651138114192	0.242280439388183	0.0559950909236394	0.250910415733196	0.0531955221326988	0.285053167347518	0.196556174848674	0.354614632246249	0.158439476521094	0.225442985600923	0.397054375891663	0.252050265193495	0.358002437250478	0.446610184950907	0.479260091941785	0.142712428915102	0.238382686366008	0.472507027154347
DB12622	0.213042869988562	0.250777166688935	0.310330890244981	0.336522988130822	0.255724194320535	0.0746259039832001	0.466628061137722	0.361908682179728	0.117204952332436	0.466427964752477	0.0487933844381704	-0.00584609576151988	0.446786732367721	0.0253437339612305	0.291826302420789	0.065307848742163	0.0893490533336159	0.269005390274105	0.140266905765098	0.417594678535348	0.363039087977939	0.281516105213695	0.175757031842627	0.227373589182411	0.227016649940214	0.243293780929239	0.216221298001988	0.0731176228042278	0.264533445359168	0.311882094308211	0.408999894436429	0.378251000451969	0.514196770664635	0.0208351146187171	0.411854632046693	0.101638618868467	0.12876386224842	0.309582521648282	0.402706662356735	0.264964859223374	0.305456931051706	0.359122082247318	0.310587881612698	0.175187244459053	0.295990420290536	0.288006329897619	0.209378324581093	0.161264630787123	0.312582226026494
DB15584	0.165175466837914	0.310948757615955	0.404612778454959	0.496370135219562	0.368946218154292	0.179466309341879	0.408903023979843	0.38989912967798	0.207953595820038	0.410786292327857	0.0618662621652488	0.0196908228350611	0.3253460332172	0.0611478283326657	0.274950659148148	0.196580740790876	0.171278712228562	0.472222436628556	0.124153549634759	0.336153276798495	0.423483799717529	0.417758964399905	0.331545385504365	0.283436606620216	0.39091502803147	0.273031578273049	0.213104186548413	0.103284233745261	0.388012671884922	0.428230848339827	0.517660550396783	0.446641466899235	0.38163503939858	0.0376967312778339	0.333583941572938	0.0697813585519021	0.208163463644838	0.264347539080357	0.474369200274967	0.23106848467158	0.288258978884592	0.628445942015264	0.362666575862783	0.290571536334629	0.465635861323532	0.451852506015399	0.176105006014248	0.23955884885416	0.442112208628146
DB11231	0.158060157190344	0.304040843516181	0.376307084913843	0.392522794567949	0.345974528725377	0.172674591699986	0.291408894318029	0.359098181250506	0.215873743386596	0.361591140956599	0.0648547709613372	0.0219977888200575	0.265506684925198	0.0444490185289908	0.302546783976763	0.240287436296859	0.170229185466122	0.391945327336809	0.106361843200942	0.322261700302012	0.395889040877479	0.365548409563061	0.339891259338179	0.208948580509791	0.381179709738324	0.279987964330201	0.218528119632261	0.117829439654754	0.325029402988739	0.368771581015101	0.459803160945595	0.409293009122611	0.349765923554143	0.0456967625736775	0.325903165232593	0.0503997522474611	0.214675571540567	0.223590510089737	0.434848316011375	0.20430001534775	0.258864262382253	0.411643436833416	0.382348089468958	0.264484016550881	0.37349299938811	0.365304806979892	0.19753415253443	0.259445407216881	0.37017451414096
DB12083	0.0560883368351486	0.10096693003171	0.153092987077733	0.150967416052774	0.102133447128371	0.00473719850134737	0.337355769284471	0.142255056266706	0.114953623527711	0.261892503986839	0.0168020435310588	-0.00297520968264679	0.223401646894621	0.034788770703531	0.0415254515200383	0.0188547545456151	0.0394794894253985	0.13354305559521	0.250772648371928	0.449372179203856	0.0578291774083171	0.113411271184038	0.0324681380535244	0.0272130459307039	0.0674772504489332	0.0791912285379781	0.112886646832625	0.0139780166778406	0.123602606421631	0.0988280474383185	0.208041724916766	0.273556877937923	0.223052015346216	0.0254133205221927	0.402329037867512	0.125032677207429	0.0620219988213762	0.170030405308261	0.203592651280044	0.077890443694121	0.18676011772246	0.177037421098246	0.097999136107418	0.0913487644797916	0.144109304849334	0.154587454551079	0.0426733646118577	0.0848074780529478	0.14684632009289
DB14513	0.188402754107246	0.248989560327633	0.313141533868143	0.330180930310242	0.271651227999072	0.0520127538399603	0.183489643778178	0.239777267218585	0.140158765019565	0.285095605540735	0.091868045480783	0.00921346366458412	0.179922420934136	0.0591120450633465	0.190104883136756	0.150615484298254	0.1481483379612	0.320570300672365	0.0728258359662883	0.194316322678542	0.224753813429212	0.378423459133342	0.285105086059099	0.19899865856566	0.29643011309192	0.307636712222046	0.242804721979956	0.107693530794539	0.355802608080283	0.31916812089528	0.318908552566993	0.211349009294266	0.217818134058249	0.01448846934449	0.211076825150573	0.0439180887954256	0.192093963328682	0.137977864572143	0.291231165443329	0.203457628177027	0.269877984053109	0.307220130731706	0.257488292487895	0.216352764614274	0.357689567366587	0.323603054916141	0.159216067739899	0.25480833141307	0.378000180337745
DB00653	0.036146444289223	-0.00544383380304032	-0.003802422946367	0.0552652291567696	0.0315028059875931	-0.0015268559690804	0.0184416987709184	-0.00423040716736745	-0.00152724109158259	0.0274683713694862	-0.000948954403632441	-0.000514235042319592	-0.00264982603134795	0.157657645938797	-0.00283150719778983	0.0546252126589585	0.0192940142133215	0.0517590383586623	-0.000980921492530405	-0.00275627017782306	0.0444358893961463	0.0568038671962018	-0.00341113546787002	-0.00271928275184972	-0.00579199306402785	0.012705719815889	0.0307135892609468	-0.00172563425295869	0.002781118517024	0.0643073414273242	0.0520196254211776	-0.00437265302144899	-0.00292047037740014	-0.00222788810317758	-0.00270038458147302	0.0670341483543572	0.0293615122984885	-0.00229963168874706	0.0343397519497151	0.0787947773134801	0.0399278820059122	0.0742249861009851	0.0278604535214517	0.0254871645351574	0.049098258327036	0.0415404759060785	0.117608004777413	0.0842745709502362	0.054563228423282
DB00772	0.195246049677335	0.253037093114652	0.316166325908336	0.326035380301639	0.315004005736764	0.183536508377197	0.371035443361973	0.380853088784631	0.182203903683155	0.386386830716868	0.0601085852653589	0.0304386037187553	0.311049252891123	0.070206857222897	0.238354195074665	0.134615537385381	0.138975289321024	0.330474618221896	0.136829605175664	0.318007335391315	0.365293443736693	0.343418711537254	0.20834170472652	0.200162050900267	0.312043345758736	0.256220797681032	0.223042879371985	0.112074208363965	0.332493134171095	0.336822061427893	0.445301333828492	0.351918214006679	0.382564204994349	0.0672881276655904	0.340957669265902	0.0768038973155292	0.174462460552318	0.287906668200124	0.425385917292632	0.238985575816714	0.295098199639026	0.386923738709517	0.335786855011794	0.209380796654494	0.338515390290262	0.332175100567838	0.222145398726128	0.222894248925133	0.349834771556659
DB00179	0.186123479356378	0.304933444686313	0.398450554321044	0.473403453931064	0.323631738558985	0.213454408984849	0.405403160745224	0.339474602464201	0.221402061515429	0.409554232839928	0.0830813442850481	0.0221244095257449	0.295086381907181	0.0436896548363577	0.259630907864342	0.221852533150718	0.143147462483266	0.407024030634715	0.0709851676531827	0.404484305739236	0.349345759219519	0.405590056873252	0.402166594405136	0.244544513520255	0.357717602641004	0.29747022450139	0.234588119147999	0.0868345392158612	0.406818446202938	0.396678498338844	0.492462744206913	0.431995369346418	0.38447232873834	0.0323177532995149	0.370169740800145	0.0155492562802565	0.200207919741782	0.21940157297324	0.444426728200221	0.197927592588646	0.309226329739482	0.53318609672942	0.365022695584572	0.243048293390122	0.409488716951554	0.423024919111411	0.177409493105818	0.255033774050113	0.416873543015116
DB00888	0.137009637095244	0.301948066893302	0.35032446627668	0.349949082783491	0.357896178040127	0.0500274315864044	0.326369748546622	0.332465803891411	0.216187852487105	0.351856203618764	0.0745634066016795	-0.00788274761056524	0.32312552491832	0.059488435583078	0.28108467728493	0.218853891613894	0.158072162470149	0.337083343918135	0.0991479364828269	0.287353306243528	0.330606897946158	0.355797905264877	0.358012127293725	0.174327347157794	0.361095273075087	0.25703904708869	0.213037218436489	0.0588538887239582	0.315912368761302	0.351603582837817	0.373763266744902	0.436946902858135	0.372433811269292	0.0479569517127953	0.308558878440658	0.042019118544079	0.20371071296369	0.299484216439921	0.359875029645068	0.134563747366458	0.269424684415675	0.385301591479721	0.333742416453351	0.244981885016587	0.379775579777346	0.366199854732146	0.167185464327492	0.261503458184288	0.339036461423407
DB00603	0.202249861364342	0.262350986905229	0.289410330756765	0.318398832129961	0.272962514217892	0.133997203026861	0.233310546592114	0.295620366113932	0.100979955604406	0.288010548498561	0.0732255995976917	0.0267084449924427	0.201461025676135	0.0547036490765393	0.205612783689416	0.0900117808043765	0.171818668561307	0.314828114306765	0.056419979518113	0.235331953251128	0.279429063284623	0.327806560595949	0.262700638884177	0.115424466465361	0.302567932515032	0.299407629507725	0.247943694979973	0.132212210935747	0.364047585280247	0.269107559309751	0.313093740859596	0.210389645189835	0.229350884274125	0.044549680939008	0.228556967909557	0.0300029991743122	0.207490672777269	0.177728629079518	0.291857698716269	0.145503950066228	0.236413612532015	0.329484276977101	0.280504408720311	0.237171085097998	0.328362217581273	0.319254209631067	0.189211613968038	0.205425155686172	0.34112547055887
DB00351	0.0258184747000072	0.00778300891425087	0.00547159326438018	0.043979296633144	0.0357208867446106	0.0436073183358948	0.00911873482811275	0.0267746113762543	-0.00364407081089743	-0.00860992615515366	-0.00218402231928201	-0.00119482368461658	-0.00634517985582555	-0.00194425326894366	-0.00672395933738144	-0.00569888916987286	0.0226613012439148	0.0498287865336527	-0.0022973467266022	-0.00660150274694269	-0.00775536546369699	0.00484441398181034	-0.00828863370600811	-0.00656730968141584	0.0125690531959546	0.0098598247967428	0.0201018348149874	-0.00402578701281933	0.0192891606920202	0.00478849696033491	-0.00187907197232657	-0.010400611537048	-0.00700417022237745	0.0401384400228425	0.0747754069884844	-0.000886683115704882	0.0273970082461543	0.0383556391205693	0.00461862236207459	-0.00428899534664036	0.0104249133784356	0.00767088953059699	0.00346711967859801	0.0231442548291076	0.0370734697185818	0.0345910652514325	-0.00461511623476194	0.00938406453169232	0.00812202062934114
DB01065	0.192375989305967	0.313599929544065	0.372130672870779	0.533725891539438	0.358031480672498	0.141952760861294	0.311178427818915	0.37230721497763	0.188456897055366	0.400690981720726	0.0949384446192625	0.0300742121923414	0.244738350235299	0.0562772629305532	0.268582309967968	0.23669182278947	0.205266269726611	0.523938846278345	0.108647149047337	0.300497039465335	0.332016433571455	0.418754461387676	0.329930050458001	0.222809086555124	0.392816966065062	0.305059028195018	0.225790422848192	0.151500145718234	0.386933327952148	0.400556046526515	0.499385394606429	0.363509350495571	0.306385151608155	0.047715832122345	0.286783562480711	0.0504500828532563	0.273197096206853	0.206722647067448	0.432131602780605	0.200468132392298	0.251611756824014	0.495408954156456	0.33261123740748	0.327077418967633	0.484665614386916	0.457791368875483	0.183895261704311	0.254050654456314	0.439245224068702
DB11529	0.237124584931342	0.055165539441608	0.0201916490485783	0.111542012089981	0.0374599671507407	0.162086301648574	0.0378079112410969	0.0516882352802929	0.128516825885636	0.0453663943480863	-0.00283126651916928	-0.00155980446587968	0.0204956701328409	-0.00249731404688725	0.0326930869144283	0.0399294962808968	0.0318744260677125	0.0953932323325008	-0.00301645108419498	0.0191425151746584	0.0508887124877216	0.0750791714481077	0.0228547701344881	0.0190325286657371	0.0686526090088331	0.0286575911127921	-0.0065699213743121	0.0402599155600631	0.090633152788881	0.0941158655528709	0.0793923963490104	0.0248826918513092	0.0171421034871775	-0.00673090292176731	0.0347331577793041	-0.00112468295183675	0.0403976204929472	0.143547697848837	0.0293645420092925	0.0363480685151763	0.0163494214746619	0.0694689149266064	0.0778257557981405	0.049575501790009	0.0858877120752324	0.0482403982653909	-0.00595460696454099	0.0908373258190638	0.103764529623067
DB00814	0.25904407165396	0.109092599850494	0.161592839133349	0.197393667199233	0.117009557968307	0.0420366096670004	0.211525466182138	0.168954797261448	0.0998405298629185	0.238531301553852	0.0541913783767957	-0.00335313166208524	0.164959917658018	0.0592594142979877	0.0470783187163739	0.0804065546820708	0.0527164537893415	0.169114291534411	0.0871111981888505	0.229762699959441	0.219385275428609	0.208192453174859	0.0737590505787012	0.0876630070601435	0.0985797771595833	0.216706463972795	0.310489538378502	0.13951744935299	0.155646145687806	0.210534521512267	0.23797566037175	0.162882702667692	0.205151440916152	0.00283933566663289	0.246598027738952	0.133503310884935	0.0922008164669556	0.0875517198490538	0.21238606924764	0.198918555736732	0.283118593780306	0.216451070103462	0.138130743625781	0.107434000375232	0.163323889728963	0.167879488911475	0.25313323601655	0.15052959585295	0.19376887942912
DB01042	0.179020962515898	0.288910244382454	0.331354145655293	0.295760294300102	0.265852880903734	0.0888864309057609	0.250564412114381	0.264887887673136	0.0961420736222294	0.320056169801373	0.0412295700980285	0.0510517576678904	0.233134526401737	0.0405127905212665	0.201649542434945	0.131094091788259	0.139782723293822	0.293894454263647	0.0972097440496632	0.272409868321944	0.303494178476716	0.306537153040657	0.314259726971488	0.139641411321146	0.315146549573349	0.26954830872506	0.23448227186036	0.0864855914331571	0.334926510594162	0.281738962520749	0.295983182303136	0.243365132688967	0.251925689277575	0.0076631537612386	0.245766641990462	0.0488102807289532	0.155329913052504	0.180685261182023	0.293136976714279	0.152021759469415	0.230373300193155	0.318813014532539	0.31288184956281	0.188588185412426	0.292203807082567	0.272045751881992	0.150825241760155	0.208017648741082	0.284767764749907
DB00244	0.279495280818813	0.147346024378357	0.168280135613796	0.237450631860117	0.193389438669788	0.0644534818105405	0.311725003959672	0.250039560515739	0.153671036604484	0.298437295341927	0.216127958810699	0.0254831855411087	0.133964962334007	0.0714774063916506	0.0904749377650305	0.0853531388585276	0.0787669806183541	0.208716139902804	0.156677184543581	0.257840705187605	0.31973295468705	0.251720509636562	0.125898621276101	0.140210205757112	0.166327183172743	0.325700764353069	0.334532820857124	0.180005244416029	0.264974863242375	0.321466174760341	0.330864323918434	0.216525911230474	0.301839341488725	0.0243121954382445	0.280012989488098	0.0751550891261267	0.111731104406484	0.152036114650516	0.305262182684127	0.250419518986517	0.320604380035994	0.279456320725717	0.231581537977728	0.125249139710373	0.216744383098617	0.226924320158333	0.282961841154482	0.144942731270134	0.292754369300318
DB09110	-0.00299837578543234	-0.0102549848734342	-0.00742171643152083	6.27377419889601e-05	0.00354992436465019	-0.0029199080623375	-0.0064774907213311	-0.00810653307881916	-0.002984680720749	-0.00706589762769203	0.0327155903033021	-0.000982109071064659	-0.00519458081397835	0.0306818114139389	-0.00551075311691949	-0.00466166415572641	-0.00140609692731922	0.015167273805276	-0.00188632593921952	-0.00540426848609333	-0.00635484880963548	0.0171571174501842	-0.00677260774123446	-0.00537040164879372	-0.00565726444271038	0.0210960618009695	-0.00418328100947362	0.0206762732959797	0.00383513521585508	0.0410695349114169	0.0202739894396679	0.00681206376096578	0.0255881702653457	0.0122953703377808	-0.0052632432046708	-0.000732661872011314	0.019027894391476	0.0195274898760292	-0.00784019147040532	-0.00351543992048543	-0.005790313417114	-0.00132375529016588	-0.00730223692640064	-0.0020081999526817	0.00297639409891128	-0.00297916291456967	-0.00380169050558991	-0.00559153060757837	0.0136939031796791
DB00331	0.131109159304942	0.320140537569895	0.312560461474842	0.472879845955997	0.323031134017628	0.101304342744665	0.269758150073985	0.315026115755632	0.161691690269075	0.335482268107768	0.0621439556765907	0.0152754650611629	0.216426605799817	0.0587848416126601	0.252489428316705	0.186661936698175	0.248193878384479	0.485398015811647	0.105802831776975	0.242533980950936	0.290342700853723	0.363037935528087	0.291646903550353	0.203516608677555	0.383434401196733	0.266700980182214	0.185150957692964	0.172577861215907	0.377281621982227	0.37106601231997	0.432904287634706	0.339333366214983	0.291390562324014	0.042930357179696	0.237253797303555	0.0421540718254892	0.270876239811559	0.197786526848949	0.369028988371093	0.180556957808269	0.219706499539449	0.420076250661227	0.292315601901385	0.351565822302031	0.439404167329018	0.432479038676472	0.14615058711108	0.219336772602087	0.45710788694775
DB00333	0.338474854276141	0.168571117366082	0.278896921076959	0.26662237111028	0.20984372393787	0.0993383344007839	0.218003478132341	0.269027875015404	0.175753541313249	0.320846591942288	0.0434589156094454	-0.00518913863785549	0.138564210560378	0.0279097591484833	0.149609691823021	0.304644586755268	0.0959031237658047	0.257106345852491	0.0761283302257867	0.264981480555444	0.301820901320514	0.342273631815714	0.2754095070217	0.220047196931905	0.23162911718318	0.290983552731496	0.251718492423955	0.135532358487383	0.28219392424578	0.380741051858553	0.337628205170056	0.260507809463635	0.317671198106491	0.0112203362433458	0.269725033203217	0.0298859811512951	0.133980875624956	0.15104780816562	0.312087453376989	0.208465028899891	0.334414747308757	0.322424181653423	0.228428310989728	0.149552434948539	0.262635906361951	0.263838513303703	0.189437860155477	0.230814547888655	0.317069731748813
DB00763	0.15100274975492	0.308376638013841	0.298295378952676	0.323294277480366	0.284834568609068	0.0607829165888717	0.229753553235788	0.278535745821432	0.135179839582771	0.312348438519101	0.0730178830981001	-0.00779791351281971	0.233355792008523	0.0368233384312932	0.271683938096987	0.131610323230959	0.168957453615356	0.31631366289139	0.0566738554495714	0.235037791572693	0.290006020268578	0.3632271244019	0.318515952902119	0.122470162717275	0.325911445188804	0.261938831142812	0.23988451922888	0.078680989196067	0.36702992094413	0.280142890316573	0.330168579394108	0.261278113935166	0.232397922298605	0.0258547228011544	0.207788959677547	0.00413665838108444	0.208933308745515	0.206017613454576	0.295805342410225	0.138693435098079	0.212016338025834	0.311678179349508	0.311610151086747	0.22759182059085	0.342100989080495	0.313292986571455	0.147703930548232	0.20078335451063	0.328290220673583
DB00563	0.103506679902931	0.283635347930264	0.23808934322469	0.38932867597405	0.315493898424421	0.082765218630566	0.222229797111175	0.246579227998596	0.108979442341115	0.229039353580948	0.0516970801923361	0.0237991256734883	0.169873651910382	0.0372179413989137	0.194506390258385	0.143365190661957	0.346415625168428	0.425607819384232	0.0632811913849924	0.170914075141144	0.220034515649877	0.279565961646114	0.219525871859887	0.146243670083004	0.349751514470071	0.20967942126129	0.154163079775017	0.122669714864788	0.300010153765712	0.239089132589529	0.314371000786692	0.283906511222979	0.198103163312355	0.0611101986151374	0.175507242542253	0.033737355798055	0.353349824807101	0.172994836749247	0.276602492779343	0.117342790781855	0.180076574942975	0.314052808435998	0.201444653155388	0.413547083317121	0.382897065935038	0.420794587316265	0.10586780998312	0.187484176649858	0.334759505462208
DB00553	0.0704684497500215	0.130157157572009	0.114818338520801	0.161926463060516	0.161965999718524	0.215013054374117	0.265653346907403	0.212440037549817	0.0775773134858312	0.168633719136015	0.0441597011260332	0.0429883733275894	0.223543610391502	0.0839944448923406	0.113579802458019	0.0287190983669278	0.0846461690730315	0.18687207890331	0.168530533053742	0.217611487607307	0.161663052314339	0.122101195990709	0.00646684802239641	0.0240905164453851	0.161240928706536	0.0975568178329417	0.0835296687750674	0.23778226440343	0.162844874045514	0.171883563966104	0.248966572472261	0.235660377760572	0.211096411809031	0.0722277209084838	0.212150105266429	0.0582736638114419	0.086257853995111	0.215682361272056	0.268795798637392	0.101611588404407	0.152956229723457	0.206096202561837	0.150914406945588	0.118115027474544	0.186074815135685	0.218155736907029	0.0734699836437934	0.0532692847587967	0.244249550043401
DB06328	-0.00480590890536138	-0.0072022917322849	-0.0120252679793624	-0.0194428218505767	-0.00158022985140523	-0.004631974984729	-0.0104569302482332	-0.0128873371821061	-0.00484219211285559	0.0144969652098844	0.0640045491604617	-0.00155578540059274	-0.00845375620966403	0.170439662271183	-0.00890283878987775	-0.0076276239933628	0.00589229850063876	0.00917437623383887	-0.0030098876555169	-0.00879667583542164	-0.0102795626460212	0.00237942403222133	-0.0111619968497955	-0.00880482107648586	-0.00860693954511216	0.0165777343169969	-0.00654863752898544	0.0411803307447032	-0.0150453175434792	0.0169783447589523	0.0047203113798152	-0.00411523619058883	-0.00934251621027445	-0.00671276961283089	-0.00851564827976382	-0.00111949425886816	0.00643746252147907	0.0392722272447024	-0.0125079413636308	-0.00567600300610156	-0.00954210499930429	-0.0158398489258845	0.0255351856545624	-0.00305114269437101	0.0064675105613787	-0.0030427228476866	-0.00593436358358225	-0.00897001330425547	-0.0154443146782803
DB01028	0.0676483605197873	-0.0144711461539896	0.0265765191958531	0.00669992454935797	0.0513656732542166	0.206224924217527	0.0440376519310273	0.044375830871003	-0.00774607256783122	-0.01094922040414	0.0219480664685676	0.0927034141938555	-0.00441470920100412	0.0261724631984519	-0.0142386556395136	-0.0122075462906043	0.0327115868398414	0.0547364950755183	-0.00481056605829245	-0.0140745912970244	0.0500215335909495	0.00593426452091427	-0.0178709912258419	-0.0140930829248417	0.0634505194134724	0.0327648136254742	-0.010455266970279	0.0960611291695527	0.0520132966234469	-0.00345522218480115	0.0764714357388536	-0.0220529801944167	-0.0149488731296826	0.0120709140810715	-0.00454659970345216	-0.00178487372417449	0.0476105349476266	-0.0114591293952745	0.0609383493919004	-0.00907756253937859	0.00101729777810407	0.0702791304233623	0.0206198849282334	0.0295529482954209	0.0478414698345519	0.0415446007453546	0.00340139505105415	-0.00564541723777631	0.0438525275939581
DB05983	0.26471577043691	0.16861674901145	0.222090651427811	0.271362569248847	0.15760069320141	0.0433216262684187	0.206342083938772	0.218809512921685	0.0854485416711557	0.266135859861425	0.0977533489025868	-0.0046741683416917	0.116376041572926	0.00920743179892407	0.109847656353002	0.0988689702487097	0.0918449168052282	0.229030156144995	0.0810350279845518	0.203732266341174	0.286171721512128	0.269137946863367	0.183392784315051	0.153368239658149	0.184130737201064	0.257656867303053	0.240759676554695	0.106819321876797	0.220139659968065	0.29643493816249	0.281013834207479	0.20222677554704	0.209870488595948	-0.00753987119483813	0.187911887775661	0.0614520357495149	0.131094359600724	0.0965119682193947	0.258072267542143	0.243171803631679	0.259985606273539	0.27108132513125	0.221282532586345	0.139186496906972	0.21992109477054	0.217167968376456	0.19575255784314	0.17683479823796	0.234870602738431
DB00968	0.0186360019777229	0.00840122962548036	0.00796533932441647	0.0802301746001929	0.0972395670790921	0.178468566862387	0.107026983556199	0.0587039345813791	-0.00507788803676695	0.00983062857067372	0.0775483691437804	0.215663679578324	0.00500536142510756	0.0432459632501096	0.00393973706654684	0.0588373161855522	0.0274609539071827	0.0760825275506858	0.0343342897208573	0.00416262885212154	0.024369928840842	0.0354289627029618	-0.000815365953647881	0.00411444911807867	0.038604117072091	0.0947814762288842	-0.00690803430554958	0.0380698290792296	0.0906847144717675	0.0101887078949718	0.0811139275713715	0.0040602991155829	0.0155819454369175	0.0329247694554386	0.0186849923103722	-0.00118578661583728	0.0409022822929172	0.0248679585537832	0.102176073872262	0.0342956102866655	0.0272169172958318	0.0710128704146612	0.0615427607360298	0.0423146705946281	0.0829883299974776	0.057863666105485	0.0525175635328427	0.0413390650358167	0.0180859933489443
DB00959	0.220136390200772	0.231316511672331	0.285403749834828	0.319399445671441	0.236293527591629	0.0860580729236031	0.212923187418709	0.252144830659592	0.120205409582997	0.316657306502726	0.0883447912289076	-0.00654786036170299	0.159062235188614	0.0251951436714845	0.187168755604354	0.120118710060822	0.139477887091399	0.307673545071556	0.0839531426056286	0.211887384821176	0.276826784478934	0.350080178007773	0.27326731086846	0.209039505597118	0.269591793716469	0.311544242527783	0.299904039580873	0.100871341923578	0.342241578790942	0.356861307259862	0.324482608941936	0.224424746247416	0.261150806162813	0.00165251831485222	0.247215617523158	0.0812365651188376	0.169922085078765	0.155720679593522	0.26919476250115	0.235208582728996	0.310952062155003	0.332953198921207	0.268358934712044	0.21049283034551	0.300500859217354	0.297988658497521	0.173711188677136	0.171354081402675	0.322976795680238
DB06710	0.029658161221395	0.192138823068348	0.0888963497636944	0.13416317500777	0.242108255494253	0.0712350976570081	0.157683819026406	0.250045457154576	0.0505431410275285	0.142697233750398	0.0445641631657604	0.00628910651398385	0.18987932975102	0.0332643370933457	0.174056931522517	-0.00643202450124237	0.213695450163287	0.161651863897314	0.030551386778863	0.107882838746747	0.15826865112767	0.113435227716543	0.0696994503802949	0.0299541273076243	0.190030689349971	0.125915262567607	0.102726599978664	0.0804085637000409	0.169032094372215	0.0982002064588925	0.162723573841758	0.174930657009549	0.154583059060183	0.0753276814704543	0.091443233518679	-0.00697410357605555	0.192746385078799	0.162653869345949	0.159635820338972	0.0220916638875099	0.0764067002249627	0.135832995122837	0.133571680817558	0.22878066550882	0.200412825550636	0.173998912805646	0.0718629252951435	0.0840736919992444	0.149961126555499
DB01233	0.257852090777456	0.067529788946158	0.0886870366666124	0.106547638013032	0.0769336379409083	0.0582748959866798	0.0872005532791493	0.141342812845805	0.117070412312935	0.121353367940865	0.0203157095856776	-0.00266275673086257	0.0424203869428972	0.0751558385396017	0.00975682119155074	0.044003993210069	0.0346011882598597	0.114065156148915	0.0261225422477555	0.111595242622239	0.0843809738152125	0.162935474216599	0.0422095349374094	0.0267477672733372	0.0680840748310338	0.141732074268854	0.173713458256365	0.0755524122102717	0.100479621172224	0.109835434169604	0.13507328483744	0.0717311083141567	0.0983947181380106	0.0761923762869329	0.0972290273656888	0.0376045826525542	0.0851684706602389	0.0977917255714637	0.0814202346282723	0.114593074952719	0.15114377626721	0.103780776590199	0.10943596209839	0.0586239871621028	0.117182943224401	0.0881090299958126	0.120292030250433	0.157355420264684	0.122364210715487
DB00916	0.157429805211984	0.0578169747042023	0.0836216977343667	0.104570637172886	0.136577334834359	0.111370033503663	0.0975965642153135	0.118809722179095	0.010126404305785	0.134025311421422	0.0253490576214077	0.0629019783388503	0.0375440550171307	0.0699966815350611	0.0184192659906355	0.0362666378251614	0.0869350286993233	0.120745913825121	0.0273480484169517	0.0593725554737644	0.115712874407599	0.128939674350522	0.0692953015889463	0.0284595984831354	0.101666258760304	0.144747818021657	0.154083983959799	0.165011100721514	0.13732343431447	0.13761250784415	0.173661609423083	0.0605427743508812	0.0720802429461083	0.0209595551543254	0.0722826457326055	-0.00271346220676402	0.0905752400294702	0.0223119867320645	0.152170541600575	0.101997425525954	0.155314147474962	0.139760133361791	0.100351866671292	0.10265723630835	0.119508879929733	0.118367850037215	0.260819346554509	0.0901129522216937	0.142442619286561
DB00834	0.195468075658746	0.309789015938366	0.367250028413551	0.473908355320009	0.334231842332113	0.133263798712349	0.285239871353901	0.34677700936899	0.173378519147716	0.313969512097737	0.0501076510320142	0.0421308374075178	0.22380659692773	0.050042656461388	0.256415428046322	0.193012910233143	0.228642110026721	0.46583173137627	0.0932796089673284	0.262203357266367	0.318005675442619	0.386425413328668	0.296873442512552	0.187279668096958	0.404658973104066	0.323025798529034	0.225999731171322	0.121788607151042	0.411303451087531	0.329508714994991	0.42969606306593	0.319172193346798	0.268617484933239	0.0544396526349966	0.249771340803528	0.0492245782733482	0.291416434503307	0.205178407752256	0.403016194002383	0.153514164170093	0.246603744814432	0.407288323631124	0.298466122760129	0.33546295709759	0.437271762998638	0.458017113117456	0.135706015332799	0.257326380666879	0.422277158211461
DB11716	-0.00462420342712209	0.002952603968533	-0.0115375139215917	0.0295364998911805	0.0560292448529057	0.0765440213275607	0.027926866269352	0.00906157887844895	-0.00464422892238332	0.0182102633552622	0.129992226343109	-0.00150166031280567	-0.00810149044586521	0.131168785629462	-0.00854834061190638	-0.00729942397626011	0.0254257229052236	0.0425063433720213	-0.00289956042853809	-0.00842970024831836	0.0164980768052901	0.0281125024402448	-0.0106616000977662	-0.00842157953655827	0.00118606782658354	0.0215916057977571	0.0118604233329052	0.0497613548527705	0.0229400797656723	0.0695641783453561	0.0666760421729858	-0.0132337023859144	-0.00895001908061742	0.0315008708004279	0.00694729853615876	0.073454669276509	0.0276217542313475	0.0240713042008253	0.0492153080138323	0.105693484955521	0.0180386705638235	0.0550037202425094	0.0468122516759577	0.0199531765893223	0.0554231690338084	0.0523144621671868	0.116012569983353	0.0516753982580823	0.0149494621189192
DB00305	0.116736662167758	0.314216901008948	0.33587988156106	0.355481004826418	0.320087257133681	0.0402007117625867	0.312889240896714	0.29588518216839	0.148170985302437	0.334414517403337	0.0519169222487409	0.00480223164540701	0.30313106748914	0.0638930903288036	0.252793818617761	0.181685179865142	0.203986882795114	0.341658728263229	0.0974437880862228	0.302861692423602	0.295987781893015	0.297305066182534	0.301208719390336	0.156646001563523	0.343099772287713	0.24911817000203	0.185993897295165	0.0638862482841176	0.306016730762912	0.286322708152315	0.352297330612234	0.413496432421974	0.332302735123272	0.0512619697210497	0.284318007262471	0.0243861284413279	0.181025924985116	0.233555845277876	0.370716880852586	0.115117815604083	0.217327210350764	0.365533321515758	0.317537728399806	0.275762483762775	0.35882879930621	0.363215023829624	0.137386984644057	0.20009856975144	0.306433993332131
DB00648	0.114636967127317	0.177604057389959	0.165605942981359	0.261399739426704	0.19469075734396	0.254001228021388	0.309282347099515	0.318723486385151	0.137231854742127	0.277986831358454	0.0830681623179098	0.0564673932551058	0.222885737840307	0.0805753219798005	0.138970102972893	0.0411284725895161	0.102799129852687	0.279609050667031	0.152154066188113	0.2864175925806	0.193069664119587	0.208886887477071	0.106653026158758	0.0923816891313377	0.224817378376846	0.235399093614663	0.128850093339205	0.199546889314609	0.277117071184211	0.197499689780549	0.32726180255079	0.271054350605183	0.237195047929452	0.0797668851083989	0.250694783441517	0.0468126565345101	0.12446363621664	0.230772240760791	0.317908911504794	0.116906941687888	0.17705331992087	0.358124910460445	0.224904235294496	0.17138372606216	0.234556545260598	0.234675543763844	0.128780926142233	0.168865608420389	0.31316334046736
DB01204	0.087887821886386	0.175090979810102	0.204387428008041	0.235339723047796	0.176539954639421	0.0490876169172037	0.275964363632794	0.252344007864025	0.0944769545496354	0.294545412823126	0.0834295901170749	-0.00520122981046498	0.246993286951601	0.0380798753193984	0.165502717123335	0.0432357027321798	0.112846595956018	0.216470689780067	0.174994358207509	0.317827898748363	0.178881824120756	0.220519219759588	0.14070349999303	0.0929138491287849	0.189719024504325	0.180383970470392	0.191113528198644	0.0340450917967312	0.236006728193249	0.198428434512546	0.254252802656842	0.253487038868766	0.225677220309673	0.0441010005516848	0.259824272331911	0.05852420579055	0.142746962635485	0.191816523542492	0.279329814891694	0.142202574796626	0.232975001444487	0.249281787759049	0.212172742612866	0.171838760705887	0.228541863479992	0.227437515248335	0.140401082241399	0.156664853546449	0.228381461709761
DB00295	0.148386478008952	0.247076364613585	0.33191880035491	0.362987752374299	0.285490100797865	0.125024015111991	0.270618421030698	0.24632935891189	0.157815831619188	0.348000332819351	0.0769266866029584	0.0465268027091424	0.195103642426413	0.0496187805490231	0.214690713349223	0.203016271918954	0.19259139954174	0.352866736185394	0.101049357005618	0.243854001435452	0.235626741117734	0.403247751783104	0.303397684063463	0.183026856926856	0.30453927299884	0.285377948473858	0.214691606461858	0.0784914025783019	0.347658155237471	0.337900796482451	0.395070818770469	0.262515167297251	0.255028209003731	0.0241459097751154	0.241926356210557	0.0647876914809403	0.276598000271583	0.13162678500551	0.308708726538181	0.170815112021515	0.265408585606074	0.38098838418876	0.26071930339636	0.261264961624123	0.36656734437931	0.362425255071842	0.14661009609403	0.248029961226499	0.347078883039995
DB06510	0.130276883532229	0.0618269965212288	0.0544148139184339	0.119541166125402	0.0912099026944477	0.0882470525114652	0.0993712989906379	0.102586269434675	0.0446467120426865	0.104015622136129	0.0532745987353954	0.017848805712488	0.0288691163492548	0.0525282061891563	0.024625866664643	0.0177925627246987	0.121799493043317	0.15512588182867	0.0216376540924754	0.0472727832905659	0.114470445575877	0.132068340780776	0.0424162969828281	0.06442164512806	0.116731182676876	0.166350875072042	0.164140174013159	0.19550192290334	0.199186573895939	0.165685239040213	0.165850881094139	0.0470160556125039	0.0577604248627749	0.0157015104419351	0.0460232714591566	0.00606644557671281	0.183739693963904	0.0313740309113924	0.146146400695944	0.121591051906084	0.143545564094454	0.122908131780977	0.0841814067429433	0.124184444922273	0.16120642220328	0.14295268492976	0.111886170002696	0.0741325662973526	0.193726600275237
DB00688	0.199687440376517	0.27548244399556	0.390417127461795	0.368531284924093	0.304936991551966	0.181694752743638	0.28536773152347	0.332118493022749	0.242895698023042	0.386718278561535	0.0910156242793509	0.0274454142143587	0.221051713752027	0.0440356731813588	0.214907770142261	0.227557183240114	0.155226481671375	0.366408239450522	0.1011631184102	0.277816431908401	0.318360456451899	0.399391936863479	0.373799274475747	0.219347695451782	0.362049233805733	0.296193964940366	0.242160709107027	0.125502762456716	0.385658169231932	0.396103024441727	0.430826781346077	0.31284497877002	0.310383228087512	0.0245043429149777	0.271630327117873	0.039726414877901	0.20132185733504	0.196818023944681	0.366275401548816	0.179245970842164	0.29158539348901	0.443202247116583	0.321484058074088	0.228129600307818	0.354447386711284	0.368286862619416	0.139386777262938	0.256241756268522	0.370880403898899
DB04741	0.202562003138685	0.165507493842966	0.268994785789295	0.201381791582933	0.170240751862765	0.00914563004545068	0.148497609416629	0.173909524030767	0.135981524252447	0.258341861740933	0.0954516374963027	-0.00392902753750064	0.116348839846777	-0.00626878950948589	0.15153764459519	0.302851460612839	0.0686291699382907	0.191064102750875	0.071629139739358	0.266579553636518	0.304512521813101	0.25074364077419	0.344057043073543	0.141071040545306	0.186476755293593	0.282126132598836	0.215141540810214	0.0659776671533232	0.20260103569216	0.338216349378308	0.234075811072573	0.21465521550278	0.206015895471589	-0.00228839458054112	0.245596668797049	-0.00281549400708176	0.0982796042005683	0.0776995018608556	0.239423123511963	0.190256814668612	0.270426707871821	0.21619952577788	0.216106359858404	0.117181997389662	0.178577425555389	0.187682259897458	0.170269094308107	0.215098144791254	0.220324059017468
DB14060	0.225003718036171	0.286178356757925	0.316597341117877	0.417633309695309	0.296940966176297	0.0969633343296067	0.447225470258099	0.414783121498216	0.129812362353597	0.454654472838836	0.0826370785383433	-0.00734545829560848	0.355036680058491	0.0821957615748086	0.312289106470779	0.166185686511982	0.135010405154312	0.376735510106386	0.131652868961607	0.438032023554162	0.455931565774484	0.398099212390256	0.258509374372023	0.189874755697449	0.295414356044529	0.345007482039555	0.264366045720966	0.104728566309256	0.407339575056254	0.372213475847986	0.495021576192827	0.447766456897109	0.392212482647456	0.0577143659722499	0.398023538975923	0.0647971383860302	0.179967753983334	0.284243658365196	0.45653893420365	0.219376260151518	0.368643197592027	0.455864853084941	0.346881302683409	0.234675412623305	0.392250757861283	0.404933748482475	0.192017476354372	0.260741008640417	0.443554135579419
DB05294	0.0517102849297277	0.186760943367519	0.255126513276461	0.181525179585256	0.134057336671814	0.0239619572281758	0.173372789502193	0.163225337794402	0.0523984413686329	0.274960857603378	0.0528526285270991	-0.0035745428092278	0.235233924037062	0.0157178975085563	0.225278269362242	0.0109693160535134	0.0604940843962786	0.164312370115869	0.0457040541888023	0.23203434203822	0.0989022728931621	0.18728805198425	0.213168886105919	0.0853732663633792	0.164414850679263	0.132493039710518	0.0943741380576197	0.00831680557066935	0.183742845835179	0.127070946465035	0.199289602035216	0.170616082745162	0.134771506512179	0.0274135352192107	0.211947077775548	-0.00258775646648928	0.0934873049018154	0.104693920111196	0.181822839117827	0.0369254862047748	0.123185620429532	0.205090784809442	0.214416195164219	0.115309446405747	0.157591988875125	0.172155842140303	0.0321479036742008	0.155226991819391	0.190816399573232
DB00704	0.248152011960038	0.147619599790464	0.223828415350286	0.182562667031076	0.130298252824307	0.0268069176286098	0.142127965786478	0.214172706007322	0.11733438661209	0.202266132570473	0.104656974522331	-0.00419408851514057	0.109722787062465	0.0115755093094526	0.0764882113090145	0.106391752835396	0.0644963370159592	0.181218353553225	0.126312926232661	0.210784449312321	0.157545081446657	0.207022731499556	0.151510393592405	0.0877259283408217	0.15099091997822	0.205252248243811	0.190861439493258	0.0495108730882274	0.132989806739877	0.1734574442854	0.199638550100549	0.141767217344935	0.151623140668226	0.0444136803350805	0.202535439929226	0.0377743542699982	0.111685523829164	0.129047144490878	0.180591360082794	0.203353839665378	0.264405142696884	0.199640114585163	0.180396740308062	0.114427347470711	0.167871268962537	0.15650760449672	0.149556295689947	0.164739736204084	0.161613751100924
DB03467	0.178220823090649	0.251107609886821	0.372115968790378	0.403689634424737	0.315770231425684	0.303391339276952	0.382797786995791	0.390295162458365	0.241524054793398	0.442180414273341	0.127396469567891	0.0674402752126089	0.27184610991008	0.105016227661901	0.234304300022134	0.218248565605837	0.145591285932534	0.37509473443363	0.126220501342749	0.354037388414967	0.414867442911655	0.394209284339255	0.300676994962212	0.226374275159605	0.350443123776854	0.348083265946585	0.243205392141104	0.173213055914898	0.362935108958228	0.386810424305069	0.554361415717205	0.364241674944587	0.345596793800388	0.0539685299342006	0.361003776981854	0.0758951439432635	0.195081802006953	0.219513616737878	0.479588021903985	0.224771756743198	0.338316736166375	0.545343108254872	0.359670149891819	0.233662229926738	0.421783948580448	0.372434272329026	0.23177532025233	0.2749226911033	0.4199150624808
DB12662	0.0299077876547173	0.000113590237810111	-0.00886689248819721	0.0824476634974255	0.0106013013329802	0.0314165296387915	0.0086144992202955	-0.00949904000049817	0.163098693208678	0.028160596714103	-0.00207997358340616	-0.00114666368663752	-0.0062339448913309	-0.00183301830444888	-0.00656418357704787	-0.00562532066550459	0.0242972683990032	0.0548051644356124	-0.00221869791417391	-0.00648684324276103	0.00896997411441652	0.0499221725194191	-0.0082330227838443	-0.00649374117704716	0.0589316521820948	0.0994658618856763	-0.0048254233822534	0.150070318054087	0.10000799250094	0.108981895081542	0.120520457333104	-0.0101661641193362	-0.00688951071819576	-0.00494732086308875	-0.00627888265622052	-0.000824507603478989	0.0330934858030724	0.017590970330345	0.0349765269536827	0.0242387256612232	-0.00703818673803062	0.0950039330428306	-0.00863481285324512	0.0403952521719379	0.0637119105067993	0.0637080982343884	-0.00437254212449372	-0.00661281329929249	0.0847591853810013
DB00220	0.297511571473369	0.145636964856567	0.234778063766699	0.258605616768962	0.162020610457877	0.102002965688959	0.323116722473493	0.24983378207823	0.0863472775482936	0.30551658397592	0.140032363097953	-0.00436773867694581	0.202606737676169	0.0821835227821121	0.0826284037323515	0.0649364415986527	0.0696321778504838	0.227457573938141	0.0930362638932662	0.256114773586323	0.255857753364894	0.22268756140763	0.0485655598168819	0.0887620578389863	0.15666979908904	0.199141832860104	0.228234602730509	0.182737644853342	0.224973336237669	0.278908195234003	0.311160894970235	0.218417689260526	0.213316300659059	0.0374371216206047	0.267234923461851	0.0364284217797709	0.0996651173023546	0.124962428949438	0.28747714012113	0.174777626649376	0.288684155751841	0.3053977870051	0.161426003069877	0.135597576585974	0.227745014561864	0.213350344831848	0.215364828577912	0.117688431776991	0.265386152769991
DB01400	0.233245810092769	0.0273340493943468	0.0476611865063619	0.0653157547269723	0.0517740448561845	0.0129032071362069	0.0486930424276001	0.0757298980888006	0.0116172089973665	0.108976713508344	0.0274477343855569	-0.00209423433400462	0.0208770030424094	-0.00334348551936058	0.00861169155479622	0.0368350793319448	0.0329142337948388	0.0889434279913209	0.0541467905085338	0.0296735633630091	0.121541235040546	0.0924416525329543	0.027065930065858	0.0294993194481929	0.0489284980117342	0.124778160894606	0.178405244046916	0.152884491158788	0.0935646809680359	0.112208178972512	0.133719175384164	0.092028448112607	0.066152824094819	0.0178860276709968	0.0421002886587022	-0.00150240894458146	0.0501671641974215	0.00291044334996781	0.0877765552186965	0.177068306792875	0.241313454061887	0.114993828535099	0.057899601248925	0.0469958202392979	0.0971500179735021	0.0777392748233873	0.154537072908125	0.0392593934559302	0.0872574993640695
DB11828	0.116598523526276	0.110302405372437	0.212633681922356	0.240629210729629	0.167475027184315	0.0284448706934748	0.168215808759059	0.160885400763165	0.187818505830511	0.232941184639562	0.0332037594036647	-0.00482045791477823	0.10835478629797	0.00826316417035637	0.0782874843162814	0.171125743050102	0.0838028357976483	0.204603172470139	0.042717879610619	0.153678380661241	0.246129269504274	0.287975988731322	0.157250319263855	0.759415437357486	0.164189520707498	0.195832422016585	0.153083355501009	0.0442266739220279	0.150990672093003	0.358055812680466	0.283089680126479	0.194926774534255	0.333283433976871	-0.0207853115962828	0.256158385207951	-0.00342925766676199	0.0867929006225834	0.0845107338759982	0.187484937658861	0.402249731704705	0.258440368324762	0.279426382997424	0.155478494841892	0.133358166339623	0.22491653333008	0.224907521696324	0.0973139144706217	0.208108507834442	0.294322518419912
DB02701	0.157850360244494	0.331298261297256	0.339317289473098	0.524064075137944	0.328462722278178	0.0600149652816595	0.283206658946759	0.319243258422677	0.171801523362459	0.381140477096499	0.0643118063374313	0.00183979960091753	0.261193672060542	0.0457431949095968	0.233965444267304	0.194906639464949	0.185365203883955	0.479564514523706	0.0978179808505756	0.275759054256605	0.362933504297051	0.382456283403567	0.278478658925836	0.194058571403354	0.361737653192553	0.265300004701549	0.201205660693739	0.0888706725364323	0.353599856289913	0.354190889377833	0.441895062780145	0.343986861531755	0.325270792798406	0.0141692518903259	0.304652788965459	0.0899235772886816	0.242353684514278	0.225607419585318	0.394109525754279	0.173845878707049	0.245713586767337	0.432508519545629	0.284933593943406	0.323427325804017	0.406596703662963	0.43685954350111	0.189594822233341	0.219553839144037	0.434117994665451
DB06803	0.0874985898213537	0.300203023417408	0.268746621642646	0.331246222194355	0.307402500845399	0.0384182569120699	0.218252056205083	0.296229332131261	0.116268714852578	0.276973251473146	0.0443619735532001	-0.013164189286131	0.199613034807756	0.0240269974487546	0.209511758033814	0.149856363555037	0.237930055859129	0.313569935799439	0.0692257206429326	0.185249332515956	0.225420860965643	0.253427010484933	0.249888655804753	0.180045036985725	0.300824215463793	0.164834171827414	0.144981675513825	0.0378709313124807	0.226382264971404	0.232989582181088	0.289422122613429	0.293751905270523	0.238826193935192	0.0350962335361297	0.183425907449364	0.0249292090611334	0.223003582243697	0.172085112706519	0.263324372132525	0.133748206085263	0.181333797721826	0.294419431216401	0.231830169303486	0.322730694661237	0.307552672182539	0.320310210572295	0.108548744135369	0.138792128265273	0.246860086622257
DB00184	0.128746549547009	0.292711226306887	0.278657910397558	0.440138358525614	0.349522377906293	0.0779553945005331	0.24117554152408	0.280431252947723	0.114001525993997	0.274996521639109	0.0741699034435196	0.0211535636511638	0.182971646600622	0.0480196518661286	0.219552814013942	0.181936040890716	0.273147099923637	0.45990902194041	0.0730741161947671	0.179689104618355	0.28349592573723	0.337423501356178	0.254476297225353	0.184191380533414	0.361576003754625	0.230233396591375	0.170974442712582	0.0715762863939253	0.305034367898008	0.291760909165955	0.35177141018489	0.295928965767238	0.227616905164472	0.0632750165022159	0.194330641627205	0.0430021933720175	0.358229585704275	0.187376945187884	0.301868954153767	0.133059563161728	0.187281609812481	0.348349150881332	0.238334019870112	0.3954667431927	0.427014297188408	0.437726877055093	0.126700087348347	0.21570134976382	0.340812131371536
DB01115	0.170025861143635	0.263028386887536	0.378380656775699	0.392024010331516	0.33027815575551	0.172507425691788	0.235479421013879	0.317827011392705	0.194270926274607	0.334758409070918	0.105939088079711	0.0247959728154607	0.184575810360909	0.0724430648345557	0.221592590416263	0.271853785830787	0.154126680212458	0.37802906010472	0.0923871429215441	0.251247574181213	0.298652502131759	0.416615017177587	0.385947562044947	0.192018453423118	0.354802607143231	0.323443596067858	0.247654510772429	0.139298650206292	0.376845853527964	0.387930441301804	0.430078838487189	0.278677561153609	0.297642987157774	0.0293704448096233	0.303781247897497	0.0770162043942163	0.206946657525886	0.158442929483335	0.386793524927389	0.170627724177634	0.257619061187856	0.428699338062015	0.315610704305936	0.233197167890625	0.374896433289259	0.345495222980498	0.149108178982293	0.339588433625314	0.405688385098841
DB04743	0.102628560462981	0.228807229784079	0.214818322800942	0.229494143608553	0.400039173101192	0.0917891212881087	0.197421670935744	0.261512256212545	0.116308261408184	0.229181388574973	0.0510090300086169	0.035122032219921	0.1580640932893	0.0572285361542422	0.17856141338493	0.0836822423229046	0.289419618523555	0.262151366585525	0.0474079309813109	0.153738901117377	0.208412523277082	0.231521777944365	0.165668944379545	0.125822583709313	0.261805041780769	0.174927710181967	0.159174698951728	0.0886278495396657	0.258088609504478	0.233148648065595	0.265103120446162	0.201177794284794	0.212504809554069	0.056388276731025	0.1790602883133	0.0285953844843582	0.29577321907855	0.151493858682723	0.262017073043917	0.113332198878498	0.168938610709981	0.261530713597333	0.20089091600161	0.32419238503691	0.311572049565417	0.271751996391045	0.133560799374611	0.136124636367588	0.25673276571452
DB13069	0.0817006993881613	0.204476760673381	0.347718977762107	0.30260913470717	0.240665276293063	0.0347136093064077	0.287216886321388	0.255981818134267	0.311689476891951	0.368208795235394	0.00170183996707332	-0.0057233041142496	0.345234174985778	0.004630650838656	0.225692682036357	0.342460563063843	0.0916338769633602	0.270934680265543	0.0788523877413006	0.477166927873944	0.270473059692844	0.305541726556097	0.337519063268543	0.195258876978558	0.235233841102526	0.24607894191671	0.174204547150656	0.0133236322015811	0.252882869936002	0.313705344498016	0.386989403335439	0.398775934690519	0.334477310590786	0.016914312817029	0.495297136557508	0.0266025174780973	0.122570767013367	0.201336050123585	0.407541143767071	0.111800100971438	0.243476729394499	0.335029386715364	0.282383043312438	0.172403776140303	0.257857079908939	0.273912401878625	0.1426377735687	0.265058627262646	0.300849496768864
DB12445	0.217827529386074	0.216693867253668	0.370188292804584	0.324521398321091	0.267243446378413	0.0741165947616304	0.299367610095715	0.285306932553542	0.295606779169472	0.406876537093458	0.086462522951182	-0.00595348518322211	0.223348801411364	0.042609130375271	0.249940576541781	0.302850121009591	0.101648209288588	0.298481622496581	0.075346132589076	0.31951415663409	0.366228122603197	0.391619380589236	0.424644285294178	0.359884874113568	0.280651920928288	0.336557777577531	0.268270467175297	0.112493880241117	0.305680812108425	0.463786704706663	0.466950341208719	0.3538170379181	0.361668179922906	0.0205717296489313	0.361842449702847	0.0253956410401156	0.140675294423679	0.160130914900406	0.384532877532682	0.326329801595905	0.341768095974922	0.390057962021331	0.324871392004124	0.176801597430246	0.32782976017877	0.3114582182205	0.206542989054898	0.312910357679908	0.380299227732215
DB00698	0.0532846515691322	0.0771016834163952	0.122726683843468	0.107883099392219	0.151049716352367	0.160629196533195	0.13175891141196	0.130099353959979	0.0759570989405275	0.0971386990051625	0.126629690975638	-0.00256452616355722	0.066744319815625	0.106180945321724	0.0889453112738522	0.0267412945644951	0.0554995814441292	0.124007726129618	0.0434807723845098	0.105420968855338	0.160230762710114	0.128232970155553	0.0589167686947641	0.0630900904275749	0.0970209926138958	0.140260097793012	0.13850600013732	0.103973044504872	0.104449639535945	0.212521709676146	0.178016751349616	0.0913603509022085	0.0830122898454224	0.011332119284622	0.112701536682455	0.0437952624776886	0.0627859117653828	0.0719084496853839	0.202165207643425	0.176527367783292	0.112533973369875	0.156335960155839	0.135516776337979	0.0657933073843621	0.132437802159224	0.114059531116279	0.198750009136371	0.126836384530828	0.138300155326869
DB00336	0.293581369833214	0.205546234989712	0.224182734748232	0.248943898860105	0.232174698643183	0.0925905553013897	0.228382229932983	0.32952105796238	0.160525149735534	0.327048213560779	0.0370347973663983	-0.00448245608540402	0.266227412504691	0.0673737092804626	0.192789844434441	0.125529482723295	0.0857857812531325	0.223990270664832	0.0614202846215276	0.204729454453659	0.367728782322489	0.277041298823986	0.186950286411161	0.158957631100664	0.211480117083297	0.266899187111373	0.265406245952681	0.0958132346964529	0.249060664546524	0.319869817539007	0.316686156220668	0.274412888876267	0.289517800567082	0.027786915064255	0.245314191943558	-0.00321148295553973	0.118065939284931	0.267305702680128	0.328428347753949	0.240584784968267	0.307498771278283	0.266358318713567	0.286304734570521	0.134743159563463	0.235431172077451	0.238906912513958	0.224594202795532	0.122542843845859	0.278207143468868
DB01422	-0.00456184500747083	0.0554198071518546	0.0111028551713538	0.0717469236520111	0.038147315250291	-0.00439120227437457	0.0533478230943462	0.0575296554603313	0.0210029187015628	0.0971107097792708	-0.00267250323913893	-0.00147466177526842	0.052691215795155	0.0478773308685985	0.02062798664463	-0.00725818140752883	0.0297433407660697	0.0675148875587875	0.0382040657513266	0.0355938377693674	0.0158934803018001	0.107865821406559	0.0131520803834189	0.0354133480675435	0.0369847811839788	0.0445016895891457	0.0718980858977009	-0.00498663121840959	0.0626582637542461	0.0494089590590022	0.0670792354520193	0.0274668130448322	0.0605666500362458	0.0126307954817994	0.0523902703595181	0.111054831007431	0.0400362935418768	0.0463990484418576	0.0430525923962631	0.0386816916431123	0.0859487659793531	0.0680624078804799	0.0581895035875417	0.0427373396595421	0.039797513708001	0.0662674776414363	0.144561782132278	0.0784217758632429	0.0699295454226979
DB00368	0.182587046893337	0.259828675434407	0.376805422706114	0.449252188990028	0.301095746382166	0.0652753821932921	0.259861238667943	0.278340307511127	0.196215357865662	0.393860417248456	0.109786492887604	-0.00902404078351411	0.206388490955049	0.0428221180462753	0.196831579897062	0.273642424271843	0.162943807206228	0.393399490937252	0.103571877077412	0.288201832805281	0.275971208637002	0.442561024378683	0.352127806225428	0.254967047043693	0.335070190772366	0.335979157786516	0.247748698006083	0.10725747580604	0.35535562477419	0.373880498824773	0.431100257802786	0.291841325654041	0.269620666788732	0.0326037183491621	0.309998416210593	0.0867447115351652	0.246361811847286	0.156597369860253	0.340989963675002	0.196312728600106	0.279052587187038	0.395970107806547	0.308213372544787	0.259747553236279	0.3699581231208	0.361069803937439	0.148485470750667	0.334520784498095	0.406134764801922
DB09389	0.265075063043997	0.0685967003598079	0.0970560633256733	0.141534925374351	0.0928532486090583	0.150889959052611	0.0607407307348693	0.153679830427795	0.182358004050147	0.0868219304836031	0.0637745195545984	-0.00376114738444808	0.0766804658494738	0.034224096527718	0.0889926858094537	-0.0052596891452852	0.0577402978674994	0.131743342825696	0.00914736002838061	0.0607238994976693	0.0572116349222005	0.11040534533581	0.0584632643062428	0.0311459601179509	0.108965507399666	0.132398979641767	0.117066409049803	0.0446079433491599	0.152993618723387	0.0950905900084893	0.123105914204076	0.0598899308770941	0.0439971800185413	0.0750041796096974	0.0458964969527851	-0.00268463005332558	0.0850157453792929	0.117107720040563	0.10600867269779	0.0303265264963994	0.096294126783801	0.127275881770381	0.096449860137298	0.074763848742765	0.135702129371526	0.0981907713556717	0.0801629017781319	0.137626390076365	0.141881688715483
DB08633	0.103227559141961	0.209500493565396	0.168117305942594	0.262356628508484	0.202040176196356	0.0877020693635305	0.315978918309755	0.301246342830334	0.0849641760878214	0.289486518062475	0.0486907601909489	-0.00471426060697356	0.334148648903519	0.00879744712245737	0.319810530322705	0.0792223787114874	0.0807181541693037	0.219670706785133	0.0441635478948637	0.244546497217646	0.406058581830666	0.247177876410617	0.162682519600987	0.357946824075189	0.173989002680478	0.174625785796261	0.155879356092054	0.0305326865928607	0.186163439224699	0.266533348006774	0.314460947051649	0.289867892424132	0.406636296661074	0.0228124724911662	0.295023309663138	-0.0033634126679704	0.0863629215766114	0.260817454066806	0.286660437933607	0.331868922962887	0.199935690153295	0.275946896417054	0.252501410859034	0.134817297829278	0.244676029303754	0.234388415802931	0.143704826939395	0.171377348840177	0.264333850333247
DB00104	0.214485894312886	0.11452906556436	0.152861485992915	0.167210190909825	0.12620599923498	0.106112812900478	0.186795041285916	0.232539601608581	0.0998193539592557	0.177247842267604	0.0932133683746972	0.0538621931148783	0.120542546546173	0.0300388302765412	0.0878047075712694	0.0342418396363216	0.0613298769876904	0.172508568234707	0.0670275056261779	0.194307262569432	0.153686637996577	0.171639201853154	0.0918638279786076	0.077838426470322	0.137752423122975	0.236015653551227	0.208194156308823	0.108269712098109	0.215103776712638	0.162308330755185	0.187660327280594	0.141282978323531	0.1568414792995	0.117839777929468	0.18456544269898	0.112767625703015	0.113992297497584	0.138529947632698	0.233711805035118	0.113751289217828	0.216670075279338	0.173203548770929	0.164424032807311	0.101837976322453	0.212823988481596	0.15538987931251	0.12771511964995	0.16022593926729	0.222434017846833
DB01165	0.244780338124301	0.141381647706286	0.184359330001365	0.234835320258311	0.193334827925613	0.228689092692795	0.28953743897677	0.260516469155133	0.0894637497102331	0.254780827860943	0.109185839413521	0.0623848317354282	0.108744931880227	0.065870377327179	0.0639539575668719	0.0489205103551247	0.112398349683734	0.242576025805078	0.0830762859366639	0.19068777303607	0.241839980992303	0.224225448285168	0.0928527731712924	0.145031923606605	0.192148058348365	0.251364338190349	0.256254805768362	0.190333151712865	0.247814567167054	0.280795552641487	0.278986653714012	0.172735535638196	0.210672618846626	0.0412804259934014	0.212718590306351	0.0590527783312599	0.135384681188041	0.0960974302390725	0.25987791785979	0.261594121831486	0.289096330524466	0.290635356100713	0.217166263281826	0.154100657841989	0.244103954619547	0.257335393738415	0.214704768372881	0.134571009176764	0.277064905034869
DB02169	0.110266824366395	0.302164671002351	0.326516872828071	0.410174168119823	0.331330334799153	0.111184131773746	0.295392316454856	0.324300562330325	0.162687216441339	0.322652116630011	0.0836483731749355	0.0299856313726073	0.254960581529652	0.0602516503918212	0.223818938370521	0.19173691004852	0.212233437442561	0.408381949574964	0.0910798308247815	0.258299189909044	0.250846123286736	0.348309999657138	0.298268977942036	0.193882253537155	0.359751316423752	0.244083092721509	0.175798661274622	0.132979598635063	0.348269600596183	0.296120959612474	0.432129086445986	0.344580927693313	0.28252823565793	0.0809277492376007	0.259964232799629	0.0229896503833684	0.259825080607405	0.215614897673797	0.354639930001933	0.143946787274325	0.219168530879334	0.388181290133839	0.277224185163523	0.318470559222024	0.397879931290857	0.386116775519487	0.130470238752528	0.219060189310484	0.342501434259299
DB12146	0.0850376035066335	0.382399362736215	0.332104027465704	0.35727721982152	0.278761162393697	0.0570324839502779	0.320809977660547	0.315842952713897	0.113936634312472	0.371417745710925	0.0696072067632836	-0.00821540896249551	0.323754125097731	0.00700731209143323	0.257892609634473	0.0727221014369885	0.156623928824114	0.33739202056255	0.135674116747223	0.276739760902017	0.245271021758033	0.287862060140466	0.296238892532766	0.12786066704188	0.344787611154111	0.186256600913079	0.13866542060715	0.00901856087413436	0.297379088083793	0.233359168272526	0.340624037238056	0.366194514131932	0.303402138663598	0.0594573205140923	0.24633822489773	0.0347298614509293	0.188571972194187	0.261492158328128	0.279080234914938	0.101569347290396	0.190030665450626	0.339808269555483	0.334752640158891	0.257203752314669	0.353997322943243	0.356513613481151	0.079068450639113	0.127468876967335	0.283833861725338
DB12072	0.00374595683587042	0.195576520896416	0.240688533782848	0.194583005534239	0.150106785305629	0.0141842101516495	0.064328907690723	0.127961862573979	0.0120685768437469	0.145058095326378	0.00687247031579272	-0.00447569430327084	0.135351841272292	-0.00711672907737934	0.152068301608542	0.0286784403469774	0.0617883660471254	0.165367797436216	0.00526892916429342	0.0939452355164217	0.0966335394225416	0.203995144139539	0.266403107156852	0.0587171643024799	0.184964625046303	0.0905250523249921	0.100581136146301	-0.0151434112409639	0.219603417561834	0.110425274642267	0.121616856338169	0.118690092535859	0.0814209788565173	-0.0128497527603506	0.0832045637757307	-0.00318770747098468	0.107020515966132	0.0515767333504632	0.115580234008123	-0.00144531043584576	0.0368087965353839	0.173832366001622	0.158426844435497	0.114541366042894	0.174556781831663	0.155859113952979	0.0121438500210838	0.126659605733066	0.137430695614897
DB01083	0.181020617390809	0.228336103870658	0.170415993712342	0.25207788238516	0.193843231374277	0.0761677626297628	0.350388552514906	0.287272809587737	0.0925907753105591	0.233782447473176	0.0937095772761417	-0.00550703762380798	0.285392847800082	0.0343239825356765	0.268407163591413	0.0302237797335897	0.0975768379209004	0.243138014262824	0.112247889131008	0.23158982169156	0.346481926658987	0.205425727219363	0.115352973106397	0.0776381139322037	0.227934430292037	0.152961079090415	0.142308475224897	0.0642382447868287	0.215042430335719	0.20689979409618	0.258115995984229	0.317851868823541	0.265364221221504	0.0670788219637505	0.220020028493457	0.137238855977496	0.131835440242951	0.249924851111496	0.306299414309584	0.152187997114244	0.186123779016097	0.233182035122736	0.224500430844607	0.153395191808587	0.251277144733925	0.230131882222424	0.103164836802415	0.136770086873566	0.260600473973094
DB09330	0.13468928435153	0.344462175132278	0.50358910451109	0.332621234659055	0.303181302185191	0.0339451734109828	0.235456636845094	0.264159652451685	0.143736738569489	0.38523122698294	0.078289888186509	-0.00645395135646838	0.259445537587923	0.0144586532021211	0.308294307870574	0.257329050186143	0.110477549476058	0.273964206871103	0.0953755848546806	0.41023899165729	0.355529545565981	0.393712119237814	0.566336687359394	0.283332759748312	0.319516464240894	0.311129027951985	0.208722377692029	0.0192879135815236	0.326949315176737	0.357187843726338	0.333844014270045	0.309791933950679	0.251419026309818	-0.00913531974854678	0.312992333078933	0.0551738311248578	0.151574749189041	0.160832894975137	0.331306536701002	0.177946900209918	0.17385076122023	0.348356621004598	0.41310553968508	0.186200645081889	0.291744177327164	0.287058873048978	0.106481031717583	0.28272451033238	0.329645121986531
DB00526	0.0836705809341445	0.292861292626907	0.216848151672031	0.292382671492486	0.291232096644041	0.0290883363319589	0.200502631118841	0.221513663805129	0.108070526804772	0.202592191893951	0.0419519468273899	0.0148510509907697	0.176663285500339	0.0262132567191955	0.190369999770224	0.100518045266888	0.360166906465724	0.295012806229237	0.0534358582260443	0.135769873632587	0.209871598496408	0.237641056790493	0.199384688612145	0.10659248229597	0.320163297445735	0.209422517362031	0.155128403571377	0.0742153557143835	0.244838197478658	0.205834885428256	0.25425500716399	0.252079257841652	0.200076401846894	0.0515115713396665	0.157896972043533	0.0315179025542909	0.258238188312495	0.173026507124597	0.237888720349711	0.0820112369245814	0.152188511227444	0.230112217773836	0.219819520224645	0.343614802176375	0.345077063659316	0.319760671218712	0.0815229796470494	0.152313159852704	0.234367537099055
DB00842	-0.0064536382371898	0.0294952150444304	0.0702507885314595	0.0534156487877969	0.0783833340786224	0.248955593689563	0.167204238665124	0.0932014001014081	-0.00645881525583985	0.0543779528470724	0.028214629443868	0.113211979212895	0.0764158466161166	-0.00340173487529728	0.0558977572502826	-0.0101263379210762	0.0521183315855948	0.0680683033298236	0.0566069446164326	0.0308979598919274	0.101592722372308	0.0403905901930386	0.0371085852801036	0.0738088487899222	0.0784582713129331	0.0726122978834418	0.0478634974862089	0.010260644774146	0.0926917525005809	0.0470248890975477	0.115579150586371	0.0360073153304188	0.0588674517183777	0.00472243375343473	0.0600986440083035	-0.00154432901504067	0.0583108028003134	0.0290730961422188	0.108121405273714	0.00842939500606275	0.0367313263467469	0.134782475657708	0.0694590183907242	0.0422829984174364	0.119072854440886	0.0975341510153258	0.0485482248178906	0.0418833870597023	0.06109796189346
DB09140	0.0772953127344769	0.284449364080894	0.181044921561575	0.329079282800822	0.317686733570624	0.0460796466764542	0.144389645674811	0.223082815598274	0.086614286713986	0.182790423125049	0.0302795825935235	0.0151253299654539	0.113289605153939	0.0394833696230988	0.146750811747371	0.109286490374914	0.449839817719083	0.364845207710456	0.0474187279912603	0.118790705894906	0.16429734289385	0.248386529359952	0.158112963384309	0.117459405886587	0.273580872636973	0.182131366117572	0.122699801896718	0.0899055231743686	0.250900140672432	0.19114046855959	0.245710788617271	0.195727866678269	0.152928528598724	0.10000620357503	0.122133238229852	0.0217254063369793	0.402206415365248	0.124738290638692	0.205493062411296	0.0954288172234813	0.127466789750658	0.245578900429922	0.161383030488016	0.47609703632599	0.32784552324546	0.325173256713427	0.0945512622283062	0.154921189124435	0.271780348524697
DB12510	0.108279753692174	0.2634430833666	0.250262233889737	0.376668032274769	0.411853667848575	0.0567415150298328	0.187872525943884	0.249824212239517	0.113201160727382	0.218010754511007	0.0496611717342504	0.0264307690160921	0.147433191033418	0.0528076555098458	0.191057478279331	0.16251535187816	0.32977497780452	0.408941328891929	0.0552757977641153	0.155808055983778	0.221633305460325	0.31695231334249	0.231368822609647	0.15684159824737	0.330169454307397	0.217428649667818	0.164043844834044	0.0824319460139189	0.305431789586389	0.264333900260445	0.314097005974767	0.227275122314049	0.197113968380578	0.0244959863617339	0.15256193749122	0.0378134203699536	0.407172762749398	0.163380939859481	0.260265716960097	0.128313769624529	0.179415816190217	0.300786352725686	0.219662948198842	0.408582455740218	0.385722430396088	0.384906153582408	0.113777737259564	0.197144807461321	0.323458666861281
DB01229	0.111479898691886	0.320935036076127	0.318529404105251	0.48556397230377	0.365416692463198	0.092657054580568	0.304420391152272	0.312308821203079	0.149491786152135	0.329702301181933	0.0639590903422206	0.0127573305678598	0.235182056925622	0.0507462857874108	0.25332416113692	0.152491810973432	0.245870100635493	0.465221450314984	0.0794821717367359	0.253621714838447	0.290031455017586	0.347533751974435	0.277814553730017	0.225523329331219	0.394567270230633	0.23479536345828	0.20018673419262	0.118673590058476	0.336732281693013	0.292853352352739	0.384233459486936	0.379741423110398	0.277308101337698	0.0353102528638012	0.256721839935324	0.0245234284221458	0.281197742935427	0.213741068017374	0.353431364796135	0.166424541070885	0.230357095734382	0.412031071884885	0.257649602586267	0.3658089430466	0.442056604883863	0.468535412522393	0.137275710290338	0.185522918550233	0.403980821707872
DB09073	0.00133834012446054	0.227066586715504	0.112527421000174	0.164416129001584	0.206931397741249	0.0363605040251598	0.307925858628056	0.216623722051642	0.0441188081452903	0.126054646429234	0.056890350589611	-0.00724294713377934	0.284203217830456	-0.000181951320774906	0.336402514363252	0.0215999463289817	0.144515977141779	0.171595683095012	0.0552770444101189	0.133249140093477	0.26548029823856	0.0715221292049597	0.0808761667249271	0.0425303911874237	0.188185292738431	0.0835354851343704	0.0483416647849572	-0.0052624483498291	0.109109351856639	0.0604839240187285	0.132231576754948	0.292552275001885	0.213375595366026	0.0644201020950929	0.112939879042971	-0.00525397313921857	0.0963489692630789	0.284625274167842	0.205064328734167	0.0288072507977558	0.0735951140903329	0.0991379089745693	0.174116970438898	0.182497673156024	0.209789136992985	0.184338395270935	0.0248109900867772	0.0478274340645254	0.102114548361656
DB00282	0.297673150108212	0.196766154692088	0.278433420636212	0.245767150121559	0.189373719693138	0.0330670529885105	0.311991122047013	0.258606263877585	0.140664346235157	0.368682103731138	0.067583507366114	-0.00446222318105969	0.25895546910424	0.0101210391012439	0.122802010524991	0.115387718003494	0.0745208152374632	0.2117624105238	0.193625720179718	0.370648049871392	0.258924813308613	0.278185275287685	0.229389432227088	0.145063948850148	0.188662248743473	0.327653923894339	0.390826705638746	0.111254397989523	0.259735434034195	0.340052507346554	0.319232073669605	0.269645957279789	0.289165624404705	0.000310465817820687	0.353280279039109	0.0829737600273505	0.111233163591948	0.17124009399221	0.295220785269077	0.224026794026119	0.341721224233015	0.274471108238199	0.245092573382745	0.13893772995496	0.23195941346033	0.229584799471775	0.233311936105146	0.187332427354434	0.295906781310009
DB13063	0.220609493621862	0.154847020315692	0.223932278557043	0.362808890128792	0.196046579794921	0.0574527480942586	0.272117554276311	0.272889269444451	0.188352137285299	0.405744806857613	0.0517016510928642	-0.00667973501285587	0.167352299670777	0.0293236939850865	0.109568281396842	0.147702927169223	0.128072761496527	0.324256578363888	0.170335281838585	0.34497823131263	0.299407176589349	0.336828329390935	0.141358434209331	0.38230145504467	0.21267917208133	0.218305905386812	0.225165287022643	0.110641550035022	0.263349527758174	0.41915451366392	0.416521689501156	0.341353518810819	0.395305074643982	0.00674888024545096	0.328060282346035	0.0504389841684246	0.142958686066835	0.171210966894824	0.347237111168786	0.286681079888867	0.36550463130096	0.421104515393308	0.211618217554484	0.205712181063248	0.314434044914966	0.339752939105483	0.173230519963931	0.200549012514388	0.424675527853869
DB06589	0.0877212496880887	0.120787954173265	0.137326355208555	0.102668765858463	0.09856079250619	0.19732579228045	0.0913880004341408	0.13705975467593	0.0533984421585705	0.0829231389964011	0.0377756292863375	0.0359201954853642	0.0803744022301464	0.0444746999815185	0.0896988035324124	0.00132455148246893	0.0525925280860723	0.11940182099589	0.014251639511828	0.112111410148479	0.0995897719187509	0.116857533498162	0.106626262194554	0.0185432637898038	0.170600502353441	0.118736197108442	0.015876697787877	0.12729945224289	0.155473482050612	0.048791187557982	0.152024087067984	0.0815660059109766	0.0635394343157139	0.0449750260519239	0.0649872806868796	-0.00221000939604383	0.0675005354956404	0.138743021877568	0.151164075126771	0.0104836750073577	0.0346066411120826	0.14211794966554	0.131246769429325	0.0784676931622911	0.118931565442283	0.0896284518088512	0.00938667276734729	0.105364253444769	0.156420749730648
DB11158	0.195191001385432	0.0854438555180125	0.0935915688268506	0.071175690575771	0.0910796452244964	0.0750649856957388	0.0972601067043519	0.133436835466821	0.00764158588240839	0.00340169182770229	-0.00447671905925266	-0.00247144139689827	0.0685064736606589	-0.00393780420735421	0.12544792059605	-0.00220967031052835	0.030323119936204	0.091137437072126	-0.00478753224380708	0.0123389559857963	0.129906574179922	-0.0115320315282672	0.00355312969853488	-0.014071536976095	0.0841082596478178	-0.00751201876161963	-0.0103805730612294	-0.00835902336283345	0.022282675500619	-0.0033827889774812	0.0379683638462657	0.111916049792429	0.0517701532789405	0.133179115755042	0.0136435414757396	-0.00176666443187997	0.0529441310077018	0.137582437411768	0.0723841061813901	-0.00904708986972756	0.00103140235800556	0.0302559467636159	0.110067632808592	0.0581460272541407	0.098248935235933	0.0685324530904576	-0.00940198362737906	-0.00558610408783271	0.00363946618027644
DB00022	0.192117520958304	0.0463599431695878	0.0699894707845297	0.0671802203891037	0.0383971514132864	-0.00281465318383654	0.0536206766428693	0.0649274654803954	-0.00292899492901707	0.109071911945671	0.0678894448041713	-0.000945655596302533	-0.00511038436171404	-0.00151868928437953	0.0175736624833021	-0.00460597836399386	0.0221415274436074	0.0445578799807162	-0.001826794738654	0.0178192228491222	0.100219746733773	0.0570282397434032	0.0120453503958059	0.0177348413539647	0.0315412112921156	0.0669795130892273	0.0898855339434876	-0.00319389562808371	0.066539902594535	0.082589788008594	0.0607577297221867	0.0396981306156261	0.10824680574303	-0.00408200520944839	0.0187211155124175	-0.000685599713356504	0.0308214645151709	-0.00434267904803381	0.0689563154397492	-0.00343668289958755	0.0799941372250337	0.0533624982424632	0.0596666089499967	0.0276144303967451	0.0518546827358156	0.0491878184209597	0.0633957230446312	0.0174402073932502	0.0882165138497464
DB00642	0.109286037231485	0.180553718272427	0.159727068928331	0.218851796819525	0.135246321425012	0.0752842419883115	0.243641690163102	0.2346255881729	0.0902329716664561	0.265178538726761	0.0366692941249569	-0.00454436050600598	0.256294988182486	0.00978428302645074	0.188599869900458	0.0568045089680246	0.0800924330554556	0.195094663163586	0.14400853439112	0.314180152764164	0.258519475190304	0.195869968533939	0.10477777023782	0.12802306541825	0.183324923707942	0.163232759126941	0.156860191018188	0.0332875236756936	0.218414554917577	0.193217202803822	0.253500567188983	0.282284256963236	0.29310868795484	0.00619120249306124	0.261642674742378	0.0693194186958563	0.0884280523390786	0.266759728246492	0.294799805899944	0.11067393641371	0.20273814271424	0.238358667509104	0.21398082925892	0.129179465500998	0.18555031709728	0.202488050116686	0.115381275276177	0.108216990853145	0.22879262722186
DB00859	0.161667264513449	0.268098951748116	0.353508934466011	0.393053175544395	0.295537392570073	0.0705443336853138	0.232486354692406	0.301149034292826	0.161415357591764	0.374798198941282	0.118832774858111	0.00617107642038965	0.216444614984366	0.0908040400762321	0.187782410867363	0.172130588645546	0.164584525552592	0.389171457361909	0.118321606267107	0.298290073062339	0.260847655787737	0.405684728879848	0.28346519986797	0.161277795044331	0.325147707226734	0.292091106097584	0.241918112383483	0.123944024257079	0.365783776008774	0.366995557580303	0.426035396417654	0.299104052454461	0.274627374143935	0.0314667613378745	0.289589258935825	0.0574810972927116	0.218442592106331	0.158057582355034	0.360163737583497	0.156994332625614	0.311325986007086	0.44147140864904	0.279887742048668	0.268300117119571	0.38100386949942	0.376983497732091	0.204906264656128	0.252446257756169	0.41682848479364
DB00183	0.0446879986747686	0.0081132178284488	-0.0063777006256892	0.0521108257682211	0.019789283644852	0.0467306339510705	0.0175101988750081	0.0322433910520494	-0.00256580957251729	-0.00605033212926079	0.0788279258182793	-0.000838286321442391	-0.00446977629080264	0.137455586537697	-0.00473138122015503	0.0262854621053319	0.0217798859000588	0.0424823945779749	-0.00161355305249924	-0.00465047269266479	-0.00545818277346975	0.0584183761814863	-0.00584999274936414	-0.00463143144130624	0.00685795331772566	0.0391971816563682	0.0320304994210752	0.0406866395845419	0.0563242943637535	0.0159156119222169	0.0107860159709157	-0.00732007602283314	-0.00493500597234188	0.0309963266294751	-0.00452089912300193	-0.00061880128415136	0.0314735389510071	-0.00382069025465974	0.01331515357664	0.0371517967290164	0.153613603277407	0.00833402613304966	0.014800019045272	0.0287074354445826	0.0496066752522503	0.0472017507478767	0.0358753328049381	0.100418504131508	0.0510051134788086
DB00806	0.17622707588115	0.29830544540545	0.350394298835409	0.443812337583848	0.33547195643889	0.0353627615955662	0.361351539150964	0.316865402459794	0.166835674921662	0.384936796185913	0.0843074087370622	-0.00864342826894597	0.29039422975165	0.0209200315538442	0.264807993868404	0.234510837889294	0.153169695091534	0.40738643666171	0.122448603082987	0.340679640551206	0.399413259196711	0.359063904885792	0.327230535680768	0.268817187818023	0.336825077621242	0.2851117549234	0.268564959712228	0.0745127271644204	0.336260432121995	0.406723559708869	0.444702777793667	0.495681665496471	0.360027665328702	0.0265915937462877	0.318235373941452	0.0426007749889659	0.200492094934531	0.216001942792622	0.424635576121346	0.236019748823635	0.298989929472439	0.486805173242853	0.307171913149216	0.271635883039608	0.405397842182772	0.424202188018715	0.163881349099271	0.232069348966404	0.412086344768687
DB01186	0.0579051337794376	0.149797077768379	0.130424037613955	0.183621132650704	0.141954562707029	0.0299785322602341	0.208828413778682	0.211490695990337	0.0667951278678539	0.245096955494075	0.0439144035373333	-0.00393328732197665	0.256045279682961	-0.00627862831751796	0.183807581301913	0.0704903125896124	0.0589478100132571	0.169880594676785	0.0399275507486173	0.171138406811219	0.205469359958334	0.19135187787795	0.113958656858678	0.300366358847029	0.135780333724826	0.133352528765999	0.0964938857018796	-0.00408562329470921	0.134121889810199	0.221405381843156	0.219472268431213	0.192272110478568	0.372788494339546	0.0123525836841309	0.252733719066303	-0.00282099347329619	0.0782847069530507	0.239108260179267	0.185790620852048	0.27160718581095	0.174913561799095	0.223197880802113	0.187517165801283	0.100423460308315	0.179561584126563	0.172526885256802	0.0651821910257191	0.122698552793101	0.181676050946315
DB15289	0.0926953947592216	0.341775568756599	0.359433361694015	0.309770101452752	0.303841033599229	0.0265364068880803	0.350965592329988	0.33407695565659	0.110521072018107	0.309946328163203	0.0310923269080835	-0.00655452094635872	0.344805918998896	0.00179718824104032	0.388554990253594	0.215987180122433	0.114225753408878	0.293206666046519	0.112017240714769	0.322110219029361	0.405757558127637	0.280622496515914	0.415763571481644	0.17757473119347	0.343625966965635	0.249098217983302	0.196078243624603	0.0193130247251994	0.297592160319884	0.282279947992186	0.313153037806467	0.401648339415298	0.336499668524045	0.0318847718795736	0.327321585239737	0.110364338385815	0.154619315271293	0.310496194653659	0.362680281535986	0.204362100448853	0.227834698545927	0.304270974396592	0.312546281107715	0.196388895282453	0.305483326302625	0.307895478107133	0.102934589726328	0.210844769168506	0.300571043340872
DB04930	0.198021791981281	0.256298477985768	0.353520124298836	0.358631774574472	0.31605114397383	0.136518192352042	0.217515951167818	0.290402744945459	0.199840485469142	0.342644505995853	0.0673922655853302	0.0397739976812845	0.167171854110339	0.0649563929767281	0.195040620543679	0.189879161917117	0.183448547695817	0.367328702519074	0.0770427608963302	0.230029168997696	0.269768291338121	0.411768472080237	0.330656447341403	0.218132302797673	0.333162706749131	0.275677170390209	0.218617588143481	0.158984398428898	0.396599846960886	0.393939099050114	0.421322459964594	0.237235557856297	0.262475664276217	0.0399196978509126	0.241254823913222	0.0504284423016374	0.228688883973031	0.164139624582171	0.365559827987227	0.193041893447428	0.272575528928914	0.413532231017771	0.306842327036952	0.250775863876572	0.37902354018684	0.336724280775066	0.222693741169683	0.240116884194006	0.39939069395977
DB15274	0.126257336898185	0.0446984191675251	0.0436924329393162	0.0609949376868634	0.0742605796705259	0.0176765244875281	0.0739325386960437	0.0765051570778318	0.0162270606280815	0.087939771732212	0.167802755757358	-0.00173496015834808	0.0547229176063064	0.122261533291187	0.051533883420635	0.0195479304057017	0.0325252327757694	0.0828589272718883	0.0313705811052625	0.0520977019521596	0.0970139419920024	0.11684624376942	0.0377195474241133	0.0394879713392662	0.0559483011072213	0.144200325162074	0.108332469074427	0.1475852194857	0.0889731191747334	0.155488063231543	0.115373053196837	0.0703355405711823	0.071756706061942	-0.00748163671237137	0.0416148404907555	-0.00123618593003106	0.0429621790837304	0.114855932754403	0.0789401074289455	0.0495640972915422	0.138552655810459	0.0838304311388027	0.0650687352143804	0.0466725281173179	0.0822137761873284	0.0912326282305417	0.102298979106532	0.0267349711809396	0.0860983594580442
DB03783	0.0489044327167265	0.0296351583263332	0.0565135573367924	0.0791257342720085	0.108170953177895	0.258810742079985	0.0970123112951388	0.108732420055349	0.0203256316603549	0.0637848009454063	0.0590846309799338	0.0863594706683751	0.0449990287072689	0.107480594603041	0.0171025804888822	0.0147996367659942	0.0662622937977312	0.111188430785233	0.0370568847423798	0.042321799013058	0.127562467796526	0.0565900685530362	0.020844119561777	0.0421742064043337	0.0943739897682887	0.0830730227101324	0.0600396899150136	0.108123638707839	0.131353471079845	0.112846677708828	0.165541728366056	0.0214817462445379	0.0383869141515784	0.0200663177872173	0.0825942223621462	-0.00204494870304101	0.0785908259321077	0.0173066352385461	0.149231138253587	0.0418005039502597	0.0913540634398431	0.120426365726575	0.0859137318459585	0.0681999311385244	0.129611299608606	0.113985030250867	0.11084000310285	0.0649889962699245	0.098310157343741
DB00780	0.0516066055153362	0.00825037656302076	0.0717916908616726	0.0141046263105096	0.075049282597027	0.190313315985801	0.0355395441280904	0.0644599500712523	-0.00604945932288305	0.0196723124495089	0.0303217317994779	0.0589758446262008	-0.0105564374652309	0.112629639859263	-0.0111296829385769	-0.00951698941498568	0.0234551669253334	0.0756397754646797	-0.00376994433098382	0.000272183620785301	0.0265785744301256	0.0116862060388326	-0.0139116115528031	-0.0109824592182966	0.0786068940299805	0.018719202477557	0.00677155067548225	0.0947669698956342	0.0484571810256898	0.0214380191615393	0.109016378234214	-0.0172326249522551	-0.0116638387333017	0.0546645971727305	0.000972485653715691	-0.00141181417850868	0.0330040395739106	-0.0089654355407968	0.0815159823532897	0.0501336070673628	0.00896628477350515	0.0640907671169844	0.0297103707913107	0.0338128952766396	0.0513175145438162	0.0478498629619898	0.0255031402968141	0.0110359286926427	0.0583759035642496
DB12695	0.120769377877692	0.339352798241281	0.298644605429211	0.306794700159542	0.344058011656355	0.0879368996481345	0.28959426195695	0.278758901203019	0.111100439038572	0.297407965924624	0.0622559864086774	0.0311031168393442	0.255177017955496	0.0393216504831547	0.233741459113502	0.139573741336661	0.20844300166683	0.307310350367975	0.107733364452024	0.230300240214774	0.283498893304473	0.260677630644776	0.228574714260134	0.146936381766945	0.323517522843833	0.191763777236256	0.168255238639201	0.0537903819265636	0.235812066576389	0.256482192239897	0.315224642084846	0.32787104938359	0.27750604017169	0.136609912283091	0.229509032753785	0.0339260094568478	0.177196974176976	0.236290320288688	0.326988796558442	0.129537393316188	0.202034159375073	0.309140707720798	0.258950018047289	0.282260325724632	0.346984659063113	0.330851360095443	0.131468430153579	0.150769931641235	0.232255663461143
DB01174	0.0787560715428536	0.268882463748677	0.183949429157642	0.291507110867492	0.321133992778008	0.0915928081774327	0.173528166330045	0.19116000148328	0.0845182607804976	0.168846979350144	0.0390528191527133	0.0207553620043867	0.121223764529401	0.0567930373183798	0.151738737610067	0.10646992597987	0.48364851962057	0.324523110828845	0.049520991484739	0.112513436746734	0.166827128525383	0.221515727010116	0.170816720859842	0.122724928798287	0.291292594173304	0.158473658779595	0.113112243519617	0.0930652914851896	0.250584753375398	0.181234983371923	0.254132579659912	0.1991951681597	0.151948656962007	0.0351027071432906	0.110958830702119	0.0221545370076295	0.390836883935317	0.13470237797438	0.222823585866848	0.0880093259952119	0.126810696079605	0.247029990651592	0.167661597561537	0.43320354281966	0.324872151863895	0.317152412147848	0.0868839433750096	0.151397289041105	0.256523550002857
DB03255	0.276388819713154	0.132201238716007	0.163896893498226	0.253370368132678	0.171842911889116	0.149022174329157	0.265447152190668	0.237918902964912	0.156010592632856	0.255573533044825	0.0843239500672862	0.0458161659878021	0.135667822524662	0.0776389498551189	0.0864343595395646	0.0612300865952379	0.10718522540411	0.260877852946017	0.0561667034329908	0.259475888343472	0.277299011687094	0.206584601000321	0.0754997445504276	0.142703115156201	0.201442306159431	0.255126759993125	0.253733614962261	0.19011824724622	0.2542555285546	0.263331045933875	0.331356300336735	0.196514253269723	0.229832864227439	0.0740656229950893	0.233420019930511	0.0513265808872861	0.123760022941201	0.156607919471647	0.317813260473288	0.257671909996205	0.268487409498043	0.278253565420321	0.206560148954076	0.170606044949668	0.234620650915345	0.248112073208355	0.239853917465783	0.145919358170101	0.290032886236465
DB04824	-0.00584408046522056	-0.00495273187903633	-0.0145912066752492	0.0356610142942905	0.0324506920735747	0.180381607196945	0.0374005824605796	0.0681312170104189	0.0689619440004956	-0.0137603167911468	0.0314534805243072	0.123678288114454	-0.0102486131122189	0.112578685518314	-0.0108088579156419	-0.00923714011165873	0.0428586179200941	0.0299179084891561	0.04737765305917	0.000936342672657644	0.00783829545051747	0.0152053667404559	-0.01349799807808	-0.0106585271797133	0.0458567997608005	0.0458888870773415	-0.00800165820042956	0.163675913549565	0.118147894939694	0.00542375699842985	0.060273112025874	-0.0167347448717352	-0.0113230020392582	0.0554133877647231	-0.0103356894401908	-0.00137478041202813	0.043640606274629	0.0321447747459417	0.0492087646932189	0.0105539193756328	-0.000791240868562802	0.0799984095436248	0.00404868934897232	0.0520837132520421	0.0655919393385218	0.0416854872370177	0.026299774817995	0.0235065513018959	0.0598347822758761
DB11447	-0.00293399831537715	0.0580283181414418	0.0104786954389609	0.0351437588912534	0.000721446678238154	0.12717307296735	0.013618145733191	0.0599028675619171	0.0374887108976884	0.0118661277226224	-0.00173730570855445	-0.000954236370769349	0.0188425616578755	-0.00153850826658798	0.017545194879021	-0.00461908622882677	0.0194810394512769	0.0254647908734913	-0.00184080777332636	0.0177987937090243	0.0140064954069247	0.0216800029189558	0.0120354420735264	0.0177217334891324	0.0265485688622073	0.0152398889155526	-0.00403567498679581	0.0760077572555511	0.0211030569245418	0.0121361617023585	0.0399356742965879	0.00762778797201972	0.0162660361529985	0.0558543114576175	0.0186953671147308	-0.000696677663317718	0.0135418693721508	0.134709289337089	0.00969268673780252	-0.00345522149538402	0.0156745585750314	0.0194649832838434	0.0345531790870172	0.0378106268080686	0.0143558342790825	0.00872893868158989	-0.00366130022821095	0.0174041231733641	0.0350352267799053
DB00925	0.123909449002742	0.0152676188709541	0.0489749819672869	0.0531327921389611	0.0387915193484305	0.0490259623513495	0.000143189293048495	0.0542742869514146	0.00888667419282353	-0.00216595386622503	0.0236519033292793	-0.00237954713446963	-0.00321142777876978	0.0280537974319019	0.004906847873205	0.0718763924006894	0.0223872875199472	0.0524035183272309	0.0339912645067585	-0.00406800136137371	-0.00750095580897689	0.0606933524169676	0.0132745571964305	-0.00409271106118787	0.036561603908672	0.0878587811169485	0.0395185343116802	0.108254905291452	0.0601764672235252	0.0913374645129973	0.0477779480222922	-0.00810863749828597	-0.00537753286061435	0.0538495407596985	-0.00336267476794034	-0.00172740832417944	0.0611848163524664	0.0115891068468698	0.0110831709882908	0.0485002524809386	0.0200070783888452	0.04895456670294	0.0229135030622359	0.0204544055128105	0.0664891024310342	0.0423524108427251	0.0170342089629509	0.0990796926386117	0.0913463411522048
DB00812	0.206346686383205	0.0906152468838131	0.171040796145615	0.219651274884595	0.183853915503173	0.314934806041399	0.259624121729123	0.200305153710791	0.165701499821691	0.218920166814464	0.0700327527518275	0.0652487860748161	0.0838738675215018	0.0618104480634767	0.0825009214235125	0.141653378430747	0.09778370018659	0.218566342756812	0.0506729552779474	0.168672151029349	0.238939370610584	0.256880727363181	0.120739386956255	0.402013248524308	0.201499950842592	0.196133244361177	0.168012063141606	0.159389770381714	0.186217196709864	0.347754967137895	0.335983985421352	0.20013269525428	0.322536759162337	0.00735366121435895	0.22382830570045	-0.00375253908292848	0.103729337571684	0.0861480900586638	0.25499574975596	0.383772439433444	0.304165782515203	0.335995629084983	0.156436795758379	0.124977020568477	0.24259212156174	0.252508240608191	0.13596755783187	0.160915723024098	0.268112197982736
DB00252	0.167609650287635	0.255092296181519	0.327874168580129	0.384026069923123	0.330201905599978	0.196458666614768	0.250062894754188	0.313511711332842	0.165917534673806	0.304575980886248	0.0790030442880491	0.0660842677898681	0.219733463687063	0.0495638999523616	0.227627710456575	0.18218272167267	0.19690249385235	0.368278554697596	0.0986366059238246	0.214313733591446	0.312539455658603	0.342506261053347	0.290831140437603	0.207881773382037	0.34501401818771	0.255772560023925	0.244267536820315	0.146204159814385	0.386138066459534	0.352301824403236	0.411364491162196	0.26512940151897	0.313079650914548	0.0306866654458394	0.260456167798469	0.0375153093156096	0.22803740738086	0.21604660310843	0.35325648996201	0.203074473097083	0.232943246059459	0.398976903302188	0.299158963248877	0.251720455535784	0.423216147177269	0.369620628069445	0.153476528096262	0.208789539266356	0.368223359149713
DB14981	0.142414522787048	0.306530324802579	0.396204665654774	0.350219435733879	0.294018166277922	0.0888494842017989	0.35074910691107	0.351904967582341	0.218002138390631	0.410072703461321	0.0821264436670162	-0.00660618209515579	0.367014892677219	0.0439459209555093	0.314195575200938	0.251852800091276	0.110562526643663	0.302103648684241	0.112271128168716	0.407987788832875	0.41545806839037	0.35470187322618	0.3862237620634	0.350838416917331	0.3089049402998	0.282448745408631	0.202732179354147	0.0663599608943807	0.312433225517821	0.36916187595355	0.418969788906597	0.419246503569216	0.397556116505938	0.0315068563623996	0.390818376074469	0.0544696310609169	0.144928739881022	0.219870690434517	0.403370129034903	0.225978917523398	0.266219208949939	0.358405880941304	0.407967904101849	0.192185812203776	0.321952582763192	0.319096380346967	0.161846902106744	0.287693440507247	0.357287455576969
DB05383	0.241770629840261	0.171285909196529	0.292850756474251	0.335511299473004	0.257079772075394	0.102283038182495	0.293961068719093	0.281156954609281	0.202153814560533	0.356583047335155	0.123290693757203	0.0575584968245197	0.194612962465419	0.0737976570058807	0.148393602425014	0.211006245808017	0.123284913213159	0.306937788400008	0.119083799757368	0.318785533760847	0.340568212659068	0.366939034155936	0.242124189636909	0.249887204521168	0.240066070372499	0.375929302793812	0.322467741154747	0.145070977931263	0.302235449290613	0.419901899245308	0.454681209120371	0.267397272539484	0.343645020199614	0.00981083777668554	0.337393251051215	0.078749089607309	0.158148067973218	0.171379724352707	0.385974586713682	0.29295823897347	0.374740480759881	0.362708345959251	0.267276267866713	0.195023692902691	0.333825420768785	0.316338005106322	0.265235449461389	0.287106868984645	0.385358783390053
DB01132	0.170638781989896	0.216587855379521	0.269959430119643	0.314044771087953	0.268285505699725	0.102514727540523	0.245148802899633	0.275920378848657	0.13513885497126	0.291386650026987	0.0556658830711888	0.0253936661636088	0.193254778389874	0.0641747186652614	0.228562550612249	0.164423949240918	0.165544251765639	0.320868512233886	0.0579972986044481	0.212111258009231	0.317531174242838	0.336883260223736	0.213054575989163	0.163394770944155	0.281178513117677	0.284340235554402	0.216126767693238	0.127513470193456	0.357960657389149	0.316460728713619	0.360463340803706	0.246750482103656	0.249000751561315	0.0158729785001646	0.217689991515372	0.0421417279561145	0.21476491232876	0.170051805953415	0.337538339781955	0.153779377359263	0.22915299192548	0.300117396591397	0.281322501715181	0.219843212234301	0.340918508312687	0.321891768657969	0.149684070666426	0.268307699363123	0.38809925141939
DB11616	-0.00812989615446195	0.0838901204614508	-0.00103399476020737	0.0327802862405965	0.0666132089443548	0.0575894094768338	0.159278409746885	0.0745745202952271	0.0829150038166829	-0.00556691355751327	-0.00478339903559433	-0.00263453287731055	0.11229305781695	-0.00422076641192492	0.0430513130459764	-0.00339248210146161	0.0316020326890479	0.0616706041703912	-0.00509365659952766	0.018590173354356	0.0192386958756862	0.00339798564808658	0.0572482855332693	-0.0148657576609159	0.0672899130296779	-0.0012332040614561	-0.0111009244547457	0.0415678886359899	0.0204021942639291	-0.0188962722442143	0.0257612688864776	0.102274943828119	0.0621106284435674	0.0211478558031698	-0.014393798993598	-0.00190183087354734	0.0114013872301184	0.158763243864838	0.01017559610215	-0.00959572693667679	-0.0161035609321103	0.0864286253283761	0.0920583837142623	0.0462057640727057	0.0630198210770659	0.0347709314075303	0.00218194840075398	0.0268171993422133	0.0143200672224118
DB00554	0.0696848824201195	0.276629801264407	0.15986839805718	0.199060818201614	0.255506492972345	0.0292688400411793	0.199776507396809	0.192633432168363	0.019550938629997	0.157862994885081	0.0550624429176086	0.00240178196565816	0.218699650735431	0.0286536657512824	0.215414235564356	0.0050035389412494	0.220778208273501	0.214249662711678	0.0207296705945855	0.118300107110384	0.216054411327462	0.156324292872969	0.136393689714236	0.0631713529942626	0.26186207085985	0.126182098010563	0.12950611742007	0.0286458554579168	0.185231573982194	0.165058793861864	0.169096481927937	0.219828026549026	0.194566659810924	0.0371811882889763	0.108601366438197	-0.00688699087185646	0.156550601615086	0.200829366646452	0.179711679587314	0.0632343791247856	0.121215678870991	0.178603735218755	0.20226353830318	0.23745728097971	0.256146057581417	0.254602619085537	0.0888185930411799	0.089120818086257	0.15281905395616
DB12257	0.0946009184114398	0.15972470139233	0.234902204738509	0.204067772418525	0.157774930167707	0.0590451734338678	0.298344592071859	0.214176053608303	0.13173131755946	0.33042962975297	0.0257505438701312	-0.00406065641774182	0.254080199846924	0.056767296264461	0.13247523492574	0.188371804801199	0.0538568998591952	0.192954085006592	0.203128257008173	0.46407121518822	0.220872346015896	0.214713491485598	0.247107105584433	0.10858422284324	0.155863021975757	0.224607633819847	0.185017290158421	0.086958677898252	0.169216191374596	0.213140544945463	0.247485289975327	0.262181697708695	0.263789240482492	0.00388007789571174	0.439035404937777	0.0848457776446282	0.083883756056916	0.192398452786208	0.250812674916469	0.142438965992497	0.230029028785799	0.210613226505127	0.22458334793741	0.117044826974177	0.189203449130577	0.176218383318824	0.133220181648298	0.174194468973354	0.213771576579534
DB06715	0.024806668461328	0.0328902198409265	0.0340930933960418	0.0950207725060685	0.0521870874874699	0.0494251485859968	0.0243931657020112	0.0892685972312554	0.0463384746383926	0.0990183179639431	0.181040511438821	-0.00136055147035512	-0.00728453909389516	0.0312170526990231	-0.00770221541968049	-0.0065533673438308	0.0256886468144189	0.0982117207345917	-0.00262171944009769	0.00879588165827609	0.0477318381369297	0.0563559858961574	-0.00955248122496478	0.00875685789522627	0.0562146834414219	0.00648871382371823	0.0452426862090895	0.0450608436068032	0.0360209736968807	0.0338115079578964	0.102931730969904	0.0379559133314426	0.0398985405842311	0.0153466012986401	0.009536389646051	-0.000998831920893111	0.0386430302238464	0.0384287231247805	0.012730122808534	0.0197147977718168	0.0221776907966183	0.147518734462569	0.0296676116416064	0.0537291402005681	0.0763945948756686	0.0486739709528055	0.0580600780563004	0.0289450945482491	0.0445955633741101
DB09418	0.0548167334584159	0.10966237094494	0.0997647599989683	0.0866475111803496	0.091685745200514	0.0711624825507856	0.128001975114314	0.161987325655597	0.0436298678012563	0.101898794213264	0.026770394088498	0.0362780779645274	0.13153212713744	0.0697765999403145	0.0904165511493059	0.00975309778518292	0.0643749544692441	0.0902082960277948	0.0143305012341061	0.0796749527209443	0.100658538703012	0.0934607755054647	0.0550235148655583	0.0703283871937426	0.0954507069230075	0.11316526669327	0.0685281535155332	0.0560864169595517	0.110734781891775	0.0939623296570444	0.127469473710983	0.102075948844535	0.114118298590102	0.166534412511857	0.0734041064160844	-0.0023675882347189	0.0727036389492865	0.0988669505031745	0.134948517301319	0.0434538602599132	0.0826004767503971	0.101315347859712	0.113797168725489	0.088474701829715	0.109491994217252	0.0919215681615173	0.0669911767250494	0.0920604167766936	0.109289583163387
DB00175	0.190365542849923	0.164501976029041	0.175487041537613	0.235893084200816	0.177803154035958	0.130313781548045	0.251116811065035	0.238604687005533	0.0716057189893118	0.281678761478473	0.0582530997298338	0.053073163029244	0.212967394312614	0.0411593747441288	0.140328748595644	0.0456493162548295	0.139049706872597	0.229788962458688	0.110064250503014	0.22822355698913	0.228541914182187	0.241254098404894	0.125893648647129	0.106251676405608	0.192333202655143	0.220939083908052	0.203405048318417	0.192976085209685	0.280648982853583	0.272132843970662	0.303827217162105	0.195954089449971	0.245482019878461	0.0359583280819507	0.24258043172547	0.0608455033427208	0.18138238501274	0.146403831882495	0.271185835473551	0.173545574769987	0.231986953698054	0.25517526398853	0.229559628517888	0.148842679121355	0.247582302446469	0.2244575267761	0.170385252101564	0.15300640355146	0.32761474058967
DB00860	0.227424811055273	0.191431190581374	0.256309357894659	0.30527819963613	0.232294925847075	0.0958786575499443	0.182204955372686	0.25309717802604	0.163874816657444	0.301933750836053	0.0630963353350119	0.0129010600432672	0.138098490411338	0.0575779873096652	0.147831248405733	0.133411103408732	0.1454391129141	0.305094205483278	0.0579572637652297	0.181125323611862	0.268149979959919	0.33301732207477	0.195929170822446	0.210787368127401	0.268034824373645	0.298490722393351	0.290325824408803	0.142866462161618	0.336960740821869	0.370541221695119	0.337677620137634	0.223039638525185	0.247694710044397	0.00428329721908539	0.208943615000221	0.0395711622753706	0.173122202262664	0.131986668110966	0.295749628862275	0.218413309347812	0.315648632293916	0.317490813445771	0.247342933394023	0.210647402139424	0.284423176145387	0.298477724582514	0.167527559933823	0.191033267620536	0.334234436706412
DB00635	0.313959195716421	0.198416375817315	0.176700834055348	0.243382793251451	0.197682009952988	0.0667245224463746	0.26111983055112	0.263051695007973	0.120403692460448	0.251222387398163	0.0520124309880675	-0.00451728456958829	0.221917894912187	0.0270706915608214	0.238449406233835	0.115268982297299	0.0824838012497496	0.22581369202964	0.0193036503792035	0.154613069073996	0.342240844702908	0.257507762240922	0.146306981076825	0.138966422808904	0.199765701318467	0.282765423479451	0.246561610128395	0.148737341198368	0.282028735488891	0.265669146029789	0.261104602512737	0.260441997725759	0.229008595394115	0.0518404509515719	0.150842179204165	0.0316808642014409	0.122863520502877	0.193552924563969	0.287671975079692	0.177482668294526	0.267782857960185	0.228959439229026	0.242726858584871	0.126187278954489	0.221759133801063	0.21873913793034	0.176502794850944	0.118289865735811	0.281101545787958
DB01035	-0.00465853892455091	0.0212145801030423	0.0334676508299872	0.0197998004209765	0.0561582336409011	0.049496705316471	0.0405238341654578	0.0402139043852027	0.0209389673451402	0.0365929541898949	0.154432726670721	-0.00151652611956247	0.0848792190286533	0.0800653341020974	0.0495758541884379	0.00930230360906121	0.0126516003237522	0.0415231235493134	0.0381356982035689	0.0501472535804886	0.0285714548996433	0.0336284263245607	0.0249949916018783	0.0207515016993256	0.018678517894728	0.0442721928120089	0.0131042708677873	-0.0051168260284356	0.0237360171945687	0.0757353009493941	0.0459412574395248	0.0272630134637334	0.0640070876152935	0.00999187022041915	0.0522646476910764	-0.00111037880406033	0.0206620413574979	0.0879872456779721	0.0317835290779657	-0.00548295424809159	0.0180238047570666	0.0215378357835736	0.034855912572589	0.0212930538132362	0.0327325264754875	0.0429648859422196	-0.00582554583618826	0.0202876324134789	0.0576275573911608
DB01168	0.0828074961775548	0.0143188892986457	0.0400359878378099	0.0014017857572383	0.0157317346854003	0.0261752753458115	0.00515571642537642	0.036899140702947	0.0244593070682325	-0.00974869856140961	0.0468188020840029	-0.0013450007734108	-0.00724862170820041	0.0539681663170521	-0.0076506243787268	-0.00652961232796514	0.00324320200891739	0.0097438623188805	-0.00259632401031288	-0.00754222389081117	-0.00883030455296865	0.0212304716632464	0.00375419704214884	-0.0075328380499662	0.00498192167117106	0.0216036490597525	-0.0056821909366706	0.0549741266910992	-0.00229326683889863	0.0037946144584016	0.0236163451538457	-0.000509080162161962	-0.00800739757498693	0.0790882512786188	-0.00731459042025996	-0.000978755662824728	0.0409219527036369	-0.006167059725103	0.0137591692431014	0.019748394749122	0.00702108727393475	0.00696866428714619	0.034279849294144	0.013585708050265	0.0180788053759558	0.000301898932084071	0.0188213024390406	0.0246598294516586	0.00767456596752245
DB00396	0.11089553500718	0.270818975821809	0.226049044924773	0.360907367028119	0.27415905489928	0.077245101222251	0.159072419627407	0.204984348665352	0.0982092503794095	0.196748587721956	0.044873280318665	0.0250451220406999	0.137584366287681	0.0346685539966852	0.161137207988352	0.120693849975342	0.392231609581819	0.395068963236836	0.052456063804467	0.146361611879002	0.187436875842014	0.283393257384239	0.192863354527952	0.149432272245627	0.329647649117266	0.216424979959839	0.147895053250466	0.116350350108138	0.310116332502277	0.232429399899588	0.288603515556326	0.219039085213854	0.175966452946453	0.0727237756096704	0.144539209914662	0.0254898037042028	0.389777811119219	0.135570978528918	0.240838135077907	0.112086635507878	0.161744743166626	0.282315466981493	0.185209381891726	0.40811281714126	0.373511111208995	0.375206481143901	0.091997685863564	0.176072402830934	0.322999893928426
DB01182	0.00872003000681131	0.00470857805381633	0.0733326842473014	0.0553275829101681	0.0299057010175161	-0.00715730020562709	0.114056855472974	0.0182570634738242	0.0495141155450497	0.0950757278337101	-0.00436301856934463	-0.00240410926208439	0.109703590690579	0.0338514418831478	-0.00469507332563737	0.143599831837353	0.00284913934502329	0.0668139443357774	0.0464663708118882	0.114203716937831	-0.0158730675500561	0.0404766738739012	-0.00242080902043753	-0.0135895556945904	-0.00368651353733562	0.0175112554736422	-0.0101236958270904	-0.00812484328231335	0.0282985427011189	0.093445638439534	0.0810750319715848	0.0597479127843245	0.0394439278548414	0.00144797037828177	0.100583277017403	-0.00173217227448059	0.0417148531592935	0.0279764193726485	0.0618523128570491	-0.00876509960908347	0.0697848325117474	0.0588452568075786	0.0192988994332801	0.0309143761421058	0.0388939578139352	0.0655934913503238	-0.00917501190944918	0.114124853945142	0.0628795486706901
DB01701	0.0439694692986875	-0.00296774079021743	-0.00818479193900447	0.00467731135123528	0.0213672592786822	-0.00318244420966196	0.0201631170096347	0.00546542745635076	-0.00329390131029368	0.0117704610473348	-0.00194815332959084	-0.00106958548679424	-0.00574276626261994	-0.00172620902083343	-0.00606741430977084	-0.00516925537434541	0.023643898567883	0.0206836983483154	-0.00206259473542634	-0.00597521731860301	0.0527873120416565	0.00281969999063282	-0.00754060330575901	-0.0059618295347374	-0.00409792872185959	0.0132208755603321	0.0161119672290347	0.0314963085163901	0.0130110083768209	0.0136448881704956	0.047131343311609	0.0641537661389831	-0.00634271651054744	-0.00461931555883144	-0.00579972048694934	-0.00078227962259088	0.0211979343551229	-0.00489390619915381	0.0235326128944748	0.0971668253056389	0.121851344411222	0.0143426566591267	0.011821996951413	0.0412358384366974	0.0163680408735909	0.056122137529107	0.0175886025843913	-0.0061322740834639	0.0277177853416657
DB00550	0.0729288564442911	0.240411249605606	0.196208356984028	0.254911392421561	0.285442514062324	0.0353899164647253	0.15102736134356	0.210806134652753	0.0902833699567807	0.161973951451976	0.0385392134283777	0.0177389183059422	0.141563707491047	0.0313372142146589	0.162603434902982	0.0929546054545052	0.35620883447151	0.286252513589095	0.0386452624182112	0.104107192062309	0.156936073193707	0.234745127841813	0.177170376047907	0.0947119442178758	0.281155468516885	0.17133362749478	0.135455441021433	0.0526106156122614	0.254250498546577	0.174436426618246	0.211592290725123	0.183403890142918	0.160303108041564	0.0337485922234376	0.109175321696071	0.0298666479312417	0.421683204165457	0.147870731911027	0.197044377676983	0.0610670811905849	0.128577687671456	0.191917073753318	0.172516557922479	0.345701216078442	0.302731094032433	0.276788370045955	0.0867056760782164	0.162309137168003	0.224847426724502
DB02285	0.214851920988034	0.178596264398733	0.203790136390106	0.212178626665525	0.17451628094817	0.076878048693234	0.262639038572743	0.236963958832263	0.165590699153903	0.279241298378058	0.0936896766832504	-0.00361946099081621	0.239777930145865	0.039821365451417	0.149048923436036	0.131040314236822	0.0589292313388575	0.184279348166812	0.165601657998541	0.273248453746277	0.268530694408549	0.256270510677428	0.128859653872451	0.163728136056769	0.147278508475295	0.236944506673092	0.232543681230392	0.0743212187245453	0.196476703366148	0.23684319316774	0.251980042461621	0.234866221914385	0.259173087026528	0.000330234025305149	0.347615929334454	0.0444645748143014	0.0912499821430025	0.169502453647572	0.254313640112777	0.188830754732964	0.29669736407956	0.241986328511165	0.232781899560705	0.104450680609389	0.216509085404463	0.179516818822675	0.202374869785869	0.222975587462831	0.237930971136052
DB00545	0.209488250123005	0.211724232577558	0.310513939090992	0.326755285519936	0.271811766114298	0.0353659189473033	0.234618133811301	0.246940944632287	0.207156960125651	0.347047077762883	0.0675547892279129	-0.00640645283426225	0.174526442374791	0.106727568539481	0.147824196130101	0.173968863444652	0.138351646824823	0.310550938960969	0.106726377773175	0.27203954422308	0.267599202061745	0.380455053550537	0.274268256336218	0.212421830340028	0.24293919173141	0.264377470965814	0.262701459487732	0.0970519401191612	0.322510070183379	0.375585650695159	0.377603934774997	0.246148426122016	0.320128607322194	0.031539596930022	0.289378981693811	0.0631884447051564	0.173461361480722	0.150913299511735	0.337455590182035	0.246850375588938	0.330226316447059	0.373990561381414	0.249797753219164	0.202372719737194	0.320806141317785	0.293235372138284	0.310515130367806	0.218692162464414	0.331655394013566
DB00114	0.0875018974767587	0.0548307947601799	0.0567848857152076	0.0677370141516696	0.0523592600132462	0.00919945847166995	0.0739749756304359	0.0759628230981836	0.00802185216833654	0.0919021809250593	0.0494187252629176	-0.00245189536885351	0.0330745747946429	-0.00392496437069281	0.0392958072260575	-0.00184562893404211	0.0168614542529731	0.0733798141013407	0.0964715237755081	0.0927922104141943	0.0543693535803348	0.135598977686558	0.0405632490461947	0.0396595200977085	0.0782356407868784	0.152301946761362	0.112794483190398	0.0354677953473524	0.0884764167431226	0.104501144804832	0.0840699602455137	0.0574024663046629	0.0966931062334103	0.012626678169247	0.0882875521412354	0.131289741773174	0.0443047896866385	0.0913755400493264	0.0529516484025572	0.0314548636445126	0.0762337891371478	0.0828833186845295	0.0894771202048149	0.0455828984622529	0.0789169860671973	0.0773997908552301	0.0430714160483891	0.0743986299829305	0.0904734744384405
DB04216	0.0858227130196587	0.275522761099701	0.209850199288701	0.386641998313082	0.28681957395466	0.101973155973335	0.199121948874761	0.206946267419187	0.0952964456245436	0.21021991127076	0.0515413458049249	0.0370967372386823	0.139108373242892	0.0416913961223248	0.15790305866553	0.116870783704843	0.437600725932971	0.416985342445787	0.0479882077700183	0.14618326587341	0.190107336958181	0.258422584596526	0.17826678712448	0.140374440220679	0.309959576715959	0.193932213370996	0.12481543252449	0.0968237618622245	0.285566433330759	0.228698536595715	0.288327779871697	0.23820176106609	0.16710436487536	0.0656392936110559	0.149695912313747	0.0302540649836365	0.384182358744768	0.141059210256802	0.247663624009475	0.106768981765334	0.154846521454953	0.31264187887335	0.183280688774477	0.474834201938589	0.391207619391821	0.380287640810073	0.107263113506494	0.156839869060914	0.303625924991849
DB01224	0.0524717042706558	0.0236528561757005	0.0627799953467705	0.105866479850731	0.0698470550128928	0.0139087418725297	0.0404220901522983	0.0530628392997364	0.0756881867335145	0.100067274691755	-0.00424918226490066	-0.00233615815980849	0.00706737384795378	0.0548439797176306	0.0324423473735868	0.0926631026969317	0.0429673939292498	0.109088023730836	0.0220792348334778	0.145036398596212	0.0177693578510813	0.134494434003751	-0.00117173628705293	0.0814411724216966	0.0443652956110108	0.0792831202462644	0.0634811576650157	0.0269407310248547	0.0683012838577636	0.119562011256419	0.139214594709093	0.0706211233636014	0.0923376131436445	0.00221281281253591	0.115074941693363	0.117540476018788	0.0569525545894046	0.0509948154381927	0.109151964734355	0.0622099798383009	0.117711655947974	0.126561198748845	0.0233384257736409	0.0673898300592039	0.0961266342835862	0.0889647509789984	0.0806132179204349	0.0903077896614654	0.154633819639758
DB00481	0.146861253573445	0.322802809912616	0.31350644854124	0.412198826283816	0.341964011178577	0.0827688322377204	0.208958004871271	0.286990161327552	0.164283794454551	0.299945798282079	0.0671637439284966	0.00297211819822392	0.195310731908723	0.0635183294050368	0.239520792110893	0.179930764361412	0.246035319026082	0.420192987478893	0.0774383736017022	0.20620902376904	0.285418061232198	0.369764446983878	0.307030848033286	0.201398870397149	0.482382014433054	0.279568490949747	0.291698287096388	0.111601775043305	0.35508041858745	0.323729864617512	0.359634585223329	0.297754845276822	0.279216457612753	0.049681694373196	0.217774074996984	0.0452616524058502	0.306952298610293	0.210754479415913	0.307617837689272	0.138719419046432	0.23407285746387	0.36931244769055	0.284617960577665	0.336021416112261	0.418625705618317	0.413627813541172	0.116255531117417	0.225992024988452	0.371007831605727
DB00293	0.0538000405915501	0.0458027268333613	0.00222215663252343	0.051456407616716	0.0460561230405057	-0.00403394798806549	0.0334001090760637	0.0586783251776099	0.0244427723071518	0.0715370795460314	-0.00247017825641128	-0.00135582488988642	0.0797212711850129	-0.00218953821575783	0.0248185205545248	0.0120320059465383	0.0258635473414809	0.0512381326727125	-0.00261400058718444	0.0765743743493511	0.0628241279009936	0.0604057313155604	0.00374169830618354	0.041390980072134	0.0205999966565614	0.0215443121732352	0.0694243150604086	0.0221019145715695	0.0522904974921538	0.0602338791500872	0.0547944667813483	0.0505845275919134	0.0735525084056592	-0.00585590254174879	0.0542366448624474	-0.000992729811797578	0.0308483878259223	0.0404319658555098	0.0627559705116282	0.0689788422911405	0.05252672581634	0.0673901331169525	0.0566348029653362	0.0311788286467372	0.0463953497119911	0.0435239625298741	0.0593128177648696	0.0642922405300196	0.0477053241856782
DB11656	0.103219179152898	0.314022031424473	0.402456891564805	0.391452977272732	0.315063776484596	0.0831903997585511	0.279201431726214	0.300759214490202	0.227435445629349	0.392581567788856	0.0547637143063968	0.0451901980500271	0.28600560738833	0.0596914405236978	0.284744372450946	0.228850959745384	0.146511691473143	0.362627220458175	0.142057790040621	0.325382463582869	0.303252877678101	0.369418271405293	0.40856644145242	0.180671087391816	0.366350139498601	0.270110567921302	0.231534097012458	0.063656693351034	0.367156948830833	0.339558788489521	0.415234097342313	0.356599596659973	0.357794064903263	0.015411708604229	0.316698107802432	0.0437233571566066	0.204076560252588	0.206115122508559	0.406782850130012	0.123958431417169	0.270972075217114	0.383503176493011	0.331924444830282	0.23164083024237	0.353813297247083	0.365334358405519	0.140401384227552	0.259304835661427	0.355009772478597
DB08896	0.146146675553519	0.19104589402403	0.342941417772203	0.294262735984741	0.22050438418121	0.108892974267713	0.362550586286458	0.298948057032747	0.258922437288674	0.374914148772523	0.0678808206524046	-0.00528851625802765	0.251339409463146	0.0209982683043817	0.243849932107897	0.337811297915969	0.0849115971731661	0.25668460588355	0.145221079190455	0.628340233531557	0.312473044512779	0.302791306888692	0.363518271828275	0.276854180152158	0.226093185059017	0.293142826154726	0.192497360057835	0.0558675356785264	0.277494015264861	0.332409758351901	0.367450028703388	0.406598280298207	0.34202785608257	0.00499942089329254	0.49722604050629	-0.00377505100478376	0.121357394662004	0.183293927824097	0.445737562592974	0.226311733843479	0.277395341634145	0.332559164035936	0.263102291964036	0.159135701933824	0.241628534113389	0.271568103336708	0.0929758121033792	0.286144463444865	0.34476859016873
DB06515	0.248631363250157	0.163479713701193	0.266237504518719	0.265099946669376	0.209791936231867	0.0244229285605782	0.176272452434535	0.231584610626238	0.218817020414156	0.291097651412384	0.0558256010299695	-0.00523117151499074	0.157561398736613	-0.00833650653012039	0.156414230289669	0.3998198392054	0.0933633968085492	0.236652829407635	0.0628521460611535	0.277730950160618	0.281183509299181	0.35120335185767	0.348215479958684	0.216733965137147	0.24828750826986	0.242394981523996	0.246975781400242	0.0884821907874964	0.247217318501905	0.394153672256757	0.351503463212732	0.287415878822281	0.244152511732013	0.0111959608756162	0.266293638767546	-0.00374066235922086	0.124799213607394	0.107192987368832	0.302747161906253	0.262185089957788	0.327563380490323	0.310348006821402	0.232777583151791	0.152372661940135	0.256632111228749	0.238321028306785	0.20438477274866	0.26893908916835	0.287974841282739
DB02709	0.0855688090699111	0.271085929887421	0.195345945238656	0.370410014665509	0.309356356382495	0.0896347486455959	0.178125635399839	0.200894847549345	0.0803513053424538	0.201315337106939	0.0487376060935151	0.0190550686443422	0.130598183151752	0.0402086800657105	0.147489327269753	0.110104223046176	0.466011965499756	0.39446836965509	0.0545471630083408	0.144982744043312	0.176280881727806	0.240166763240025	0.166214609628665	0.122795102244747	0.29589166499237	0.176090945381148	0.122320942869862	0.0978250196436082	0.267836221866143	0.198502221861709	0.26544934968374	0.215190251436391	0.156684926678684	0.0971379286381263	0.138790870717661	0.0248680676465593	0.389474004587619	0.133660054001063	0.230664258768645	0.0963835189911368	0.135844819766685	0.281178218122367	0.186073349388235	0.48820459203836	0.358230859939971	0.358527462352341	0.11037197922632	0.148920377948986	0.288583730941509
DB00811	0.244271432104877	0.230610341854988	0.270762099886514	0.319794394110262	0.189263788683789	0.0688177593925646	0.309759748159564	0.254456981099775	0.098125896128929	0.417769121881461	0.0725273432658392	-0.00580116017935991	0.228931304319593	0.00436389312598832	0.229721397905561	0.0751371578265199	0.0926400138371622	0.279483142260304	0.0667022899310419	0.36944375267349	0.280941053659395	0.30195128458988	0.230665779992144	0.141210563777831	0.205056620783027	0.231683734321387	0.256089897247194	0.0742299246822538	0.34138674315467	0.280693259176498	0.331261144398264	0.298613745637245	0.261938335561008	0.000724232329945917	0.296897242536822	-0.00415731203584971	0.136904770583656	0.157716360844674	0.320788171729604	0.175352564306121	0.323771242516214	0.340078169229718	0.296109417241441	0.170474689006516	0.239930474741795	0.303389467884933	0.163319944373725	0.171346774312317	0.344182157052398
DB00140	0.236634225810708	0.250096704261789	0.235704370858308	0.264781511374102	0.230996244623777	0.10411105763213	0.368318982548777	0.343880437520093	0.168728206945196	0.400596579773646	0.107287845012482	-0.0048784574785513	0.304785941842635	0.0390565323744005	0.177874353205532	0.0932286596525228	0.105172055907193	0.242993848420427	0.163641205921379	0.325594031581239	0.304868275577974	0.289374302659403	0.188749050005237	0.17805384247127	0.230579280190627	0.25236935813293	0.268308887194902	0.12762692907052	0.275453762765476	0.315627169391467	0.368545551114838	0.323269298121025	0.372207145385124	0.0457833092363028	0.343119183371047	0.0587092860683077	0.132402115786984	0.287293932310717	0.340192559504112	0.253505847705346	0.342433368855684	0.321413347146513	0.293728611946801	0.160043361751748	0.280851735781042	0.255280777058738	0.241418297544458	0.139956751364997	0.317161837688629
DB06155	0.151954030764738	0.276037393177864	0.359637110176108	0.361047715140272	0.322279264024217	0.047447359617671	0.199569269401927	0.292707667471915	0.172065115975693	0.315264671046508	0.1005221763123	-0.00904793310952167	0.170624426211365	0.0316421862628519	0.245312627995434	0.229923256702766	0.183107590712276	0.333556273373637	0.056351918391682	0.240986125311795	0.239841275346237	0.365251776585812	0.369656201376273	0.171169156804686	0.33755482753978	0.263198379342941	0.191403447228898	0.0632816277297238	0.331927800010849	0.320694534214557	0.362584383333571	0.257673690175978	0.214461126221111	0.0232590562037745	0.224006114525065	0.0284570066096898	0.230510735832802	0.136817967297983	0.303441840825272	0.135831827370393	0.215694507643653	0.336743190170174	0.272173413402138	0.272151366100316	0.324276142515146	0.318481681869941	0.129205827015967	0.249998803975917	0.341051069937165
DB00734	0.133123599239941	0.166954036440169	0.228431948020577	0.203375018455668	0.155524452182342	0.0840106805812241	0.137339222467763	0.16992625947233	0.0933803897811605	0.172690426699015	0.017858488436096	0.019288895889069	0.166338188147422	0.0534422077474984	0.162103244936046	0.0877856651915212	0.0747603246571898	0.181445520648694	0.0154047969734648	0.159928219164599	0.112383005041672	0.208098746971746	0.187941642892679	0.0879797102925624	0.173347442340098	0.153168682903426	0.0992441596173761	0.0308483193794542	0.177486963975488	0.159765523016095	0.214552576215037	0.112937289679737	0.103919555520347	0.0423939542871449	0.114117234801623	-0.00367790362465823	0.131882455968324	0.0588208647252	0.188154954533825	0.0587777729268917	0.0690895819802333	0.195406350252568	0.189093269644698	0.120129809383303	0.173431053443007	0.165372767809011	0.0469195184448671	0.182451684090921	0.203774657791037
DB00503	0.178197469152015	0.248652467457789	0.238015740409976	0.33527593212185	0.318464233711602	0.17625173230532	0.35078235898714	0.349068588109701	0.215986972794317	0.305389477312529	0.0562008855727489	0.0248773677344821	0.273390461720143	0.0627011786402286	0.278949604110661	0.158188786158597	0.157037441462891	0.332500996139491	0.119408752217031	0.247858284274093	0.438836004628048	0.317492344548354	0.161953833098164	0.247540824068092	0.314459365260213	0.255011748733023	0.171997965727745	0.169983014345898	0.314429705255575	0.382034581442776	0.442958489194578	0.396497380014906	0.380139743464673	0.0521267477639125	0.251440857953401	0.0594110542218769	0.186607500169372	0.277992251810652	0.424201131448572	0.217535484358298	0.24551574245564	0.376029401393389	0.269295427208535	0.234557753248697	0.372098641021601	0.349397439167344	0.162856933310852	0.168436086729198	0.387648537648417
DB00533	0.297095449101981	0.116746292872776	0.179107103698237	0.220368106914802	0.159404819110443	0.0465200481517524	0.171782074996542	0.190089075767616	0.0635479335842608	0.216409632493287	0.0746168187060821	-0.00418809431083553	0.0625107550321615	0.103219584164182	0.0522305951590958	0.0728280716948379	0.0909192744055746	0.200696451576033	0.0225669572995439	0.135571499222194	0.237538022534587	0.247496463137889	0.0947496795430662	0.112856610265874	0.150679529089452	0.259179771204068	0.3144502790586	0.127909740052162	0.208493689898734	0.259270639956535	0.228150765602572	0.129504250007426	0.16273280235988	0.016237302251019	0.141970140987065	0.0596415958492872	0.121060241629719	0.0668740520610873	0.235331299369741	0.252812990727601	0.332645043403517	0.213643124082382	0.188866972902566	0.133106706570333	0.216442397690806	0.208791747757594	0.266931236576374	0.17127793351639	0.225819580409406
DB00412	0.131954600355189	0.256463807155191	0.289490973090757	0.379288238920669	0.285469767516768	0.108078369781298	0.211092635445006	0.255737348556235	0.118746401942466	0.284809864294403	0.0660872695666904	0.0301503043519827	0.168505348148188	0.0506594043314038	0.20139101228282	0.144762252965371	0.311033609319793	0.417447212037557	0.0564309283532511	0.193357439181363	0.246388179893303	0.330470643122665	0.232380263865976	0.120926209429811	0.330660047972191	0.267256206398682	0.177966692236662	0.142799871162706	0.391252284742226	0.27249139876704	0.354428026243138	0.228887237732177	0.203638836260686	0.0251253286941283	0.178603578144675	0.0294699771365822	0.35721206788906	0.153322854438627	0.316743572290238	0.106272079481041	0.190846035947621	0.327466425348374	0.236100627817611	0.318763187055033	0.408002191897305	0.389885963267378	0.16707649955921	0.214289724441701	0.383240685961283
DB01098	0.25030115697035	0.127468011018461	0.147082104696398	0.167897859090953	0.151272580821472	0.00972051245236418	0.207458148694591	0.166924558723369	0.117105102946082	0.207208989760726	0.099789826624677	-0.00388974534301689	0.0993866537426835	0.0531832284849365	0.0898114790665019	0.0465892696588811	0.0807576948696135	0.175080043584269	0.116001863252703	0.181858140798487	0.205399413759867	0.252642714387522	0.140860322330096	0.0932443016472742	0.14307231770823	0.26413627134932	0.309630009202236	0.211711274705467	0.217286625179117	0.248641881855704	0.279729454905781	0.145057898671299	0.188215801879892	-0.00180993140281843	0.18637900064174	0.108095048879601	0.0997145243366867	0.128723527487027	0.222684226799398	0.225597254451167	0.270987402875715	0.203463316735798	0.187554172315259	0.10953623743012	0.193001148776102	0.174597643944346	0.230976148780196	0.209348936970677	0.320832816482898
DB11457	0.0841953295504829	0.255176675701331	0.225358923902896	0.331485119339956	0.3485888271821	0.0540840133297691	0.19123858225279	0.213073737823765	0.101313610341096	0.240072349857727	0.0479922080130151	0.0214387441785918	0.153281021793503	0.0364908859919915	0.179837388164136	0.109494012473188	0.380000157991748	0.393285687093231	0.0603896569631618	0.143348432744785	0.187667913109683	0.276523293162916	0.187356891036788	0.118540108573924	0.306030188102454	0.20771765377918	0.141222875787761	0.0946312415817648	0.278650643827407	0.21728370874542	0.287347441979227	0.235945494393679	0.171539347755872	0.0394357000132614	0.145698695483314	0.0306049275294403	0.380648255417878	0.152781755282691	0.25061609959323	0.0906976326644199	0.160888032861549	0.278319537849605	0.184798085855165	0.426211781166621	0.359982861774943	0.34985897038395	0.122073129351835	0.169053600620342	0.300020314496659
DB12418	0.0877861579771929	0.104797886448618	0.101257262017011	0.11741473076053	0.101461390774834	0.0480535683060104	0.13655227391998	0.122515988790554	0.0964847079249767	0.129103577248323	0.0922825606192358	-0.00211660797583517	0.140016651613855	-0.00343331538047017	0.125497547047951	0.0140240582595385	0.0414964072830337	0.0945229886710744	0.0257751518765173	0.0841279498757535	0.138061530001925	0.122593304852842	0.0803163415609905	0.0838142514950174	0.107192881739654	0.12178476016696	0.163615766674582	0.0242254850199107	0.103825492914349	0.123851223481456	0.156151068511379	0.135309308870224	0.16549573034788	0.0281285887453398	0.0875149361130354	-0.00156198114532431	0.0662633956532915	0.146181093599749	0.152415643189429	0.0766185455870696	0.159216684842547	0.114416312400948	0.126477040770105	0.0751668096774148	0.111352090280036	0.0970367109929433	0.118331794944691	0.0928992870123148	0.123339661277826
DB11544	0.0756404731168592	0.24187247719224	0.325628255388088	0.295179419948642	0.245511791587566	0.0663837454579187	0.218799140774694	0.249366911027494	0.109902802611857	0.288488870218004	0.0610171329645099	-0.0067839271799939	0.231495286869563	0.0222468611660413	0.22215637114773	0.106341697161557	0.139606352794641	0.26567110286192	0.111206178015948	0.277093611507253	0.203470214439389	0.255393347402081	0.29168970194733	0.10991317334852	0.271210623734872	0.201630126057931	0.16511894453205	0.02491068326213	0.269578229331667	0.222214961580523	0.251413848623969	0.239571427861393	0.218767826089118	0.0485967832079044	0.273430257994612	0.0380768606750895	0.164919885664974	0.159930418887515	0.26210807791653	0.0912643589524162	0.181607149172678	0.267609559782716	0.250365711885766	0.204434160442347	0.286398693751886	0.269139036584875	0.0712757828021478	0.154033905185436	0.245125443142858
DB00938	0.257824802319502	0.185300007846052	0.297367722934359	0.28472611838863	0.225966930674925	0.015432447945868	0.249160843585708	0.2171073071383	0.270535676430285	0.336244725789748	0.0415337803982706	-0.00535977559725481	0.16807730920224	0.00604622795793563	0.133205456422126	0.387095613807992	0.092205012359415	0.252372255602438	0.130437432213684	0.335494778533739	0.292824685683147	0.350383747922569	0.32200176875639	0.302252372253616	0.253874008685349	0.303963115612166	0.242099848798427	0.103495416308349	0.261997315892726	0.405895789316305	0.360545683658167	0.299193521933518	0.362190974346694	-0.00656198654620318	0.378582042868823	0.071012658668604	0.135774872832421	0.154697930702458	0.314772900229768	0.26149445459803	0.313535345618512	0.324189098972762	0.227543585190823	0.150852334858327	0.262263966485346	0.26786080500815	0.169633607791603	0.282807857607081	0.314911929990407
DB11135	0.0986021951688172	0.253256315966969	0.229581601416859	0.328718798148364	0.394378491699518	0.0714906880694561	0.188782498982796	0.274135633330045	0.122149590549213	0.238127552354085	0.0452976419678344	0.0204663873035723	0.165616934388592	0.0561903946772181	0.172763886248951	0.108014028293594	0.331955883687282	0.354543682868862	0.0725545041381417	0.188650605856714	0.209076304725503	0.286705463498019	0.216997148550612	0.163754452071161	0.317335475863257	0.19887931837146	0.149330952635381	0.0876580655005186	0.279047486830454	0.242997512106561	0.328471420979034	0.267715592295619	0.206045602221054	0.0555569687087369	0.189299797485742	0.0224782420659871	0.331820261509973	0.16037535557854	0.273146748980165	0.116706068265172	0.185021988972602	0.311635219455518	0.214782268970115	0.413213880950145	0.342337222786237	0.366559100392031	0.129902092713807	0.171901364529673	0.304933403240582
DB12697	0.151165134162722	0.211739359877648	0.210056995090913	0.281655219893286	0.205959637121256	0.0783904432841292	0.370181942827762	0.30694007525092	0.169851631182295	0.311627553930611	0.0673665245857555	-0.00557585032501955	0.284170595720129	0.019521140051186	0.233980994160877	0.0575371024917394	0.102001600623324	0.270773564638106	0.200154259269609	0.380856102789987	0.311105005025578	0.203459022213657	0.105031567610218	0.188954393837705	0.223557335044412	0.23295626229035	0.182378828234805	0.0795320161054056	0.262396378571341	0.222481867275495	0.340187739821424	0.366112516592772	0.316383159975849	0.0513763076918131	0.313012116804507	0.0529094846997512	0.126106460841068	0.287903062427111	0.356993776748299	0.218379215614481	0.250572148929531	0.297846984427318	0.220598200281753	0.172941739488219	0.268837730461473	0.290082965011448	0.168258778718773	0.110149145867484	0.261516923530207
DB01104	0.140465249553658	0.264348058397963	0.43459194652784	0.339181906311315	0.301947770560064	0.117071852180482	0.227210901332164	0.284115675314022	0.198093646459794	0.350022450515905	0.105055347430127	0.0255258040843643	0.230593956924938	0.0737308123415239	0.218857004135426	0.26003834107784	0.13191325581603	0.343885011369065	0.0956963743936073	0.289018395588482	0.253069079249541	0.345839376586661	0.373792543191872	0.222913149843611	0.346628813016002	0.241074260496219	0.205841381244973	0.0984255990940461	0.328751031561752	0.347621271847559	0.415926428900853	0.298237182399132	0.251510969785426	0.0681541023519952	0.282427944740936	0.0777679436216172	0.181774872851773	0.157478960760471	0.355741294537757	0.167517428874103	0.252108967907733	0.428270092727228	0.310784799366708	0.219381581828408	0.338469407819745	0.323868047043168	0.0988055217523195	0.275337442727797	0.35973710160739
DB11132	0.0735357531292354	0.246751940444674	0.165964294937457	0.285793450833269	0.259489776684256	0.0435670441954668	0.12626255430148	0.157877456207289	0.073825656994601	0.151107291861251	0.0282621327645477	0.0131316475826932	0.101436927669123	0.0284504601145683	0.132093558063018	0.103170065172728	0.383109289868433	0.313224089239337	0.0450925798870954	0.0956100693562063	0.154150398826304	0.216802373954049	0.165421073734398	0.118020486246947	0.26218657792958	0.163565965918146	0.109296332123344	0.0667045443608259	0.232974986364018	0.175536593598013	0.210854202948466	0.171572546129187	0.134399570733396	0.0845957044311182	0.0967493715632514	0.0213439626645435	0.353872647715553	0.115897116492059	0.180930206932577	0.0847159378290281	0.12526937691827	0.211641887664506	0.134107804112811	0.411486089199386	0.282279866805644	0.297183335863475	0.081163951890737	0.131116671345447	0.214581362365958
DB09298	0.141424073425842	0.317185418253802	0.271086630974204	0.393284521146202	0.309290878821861	0.197065877739091	0.47432649810655	0.4243592035172	0.182699596189038	0.396055729144925	0.110862779815488	0.0434475459304145	0.373421550661899	0.078652596715055	0.348211142213045	0.138869919985718	0.155184101016816	0.369427035701403	0.125899352219251	0.382297894679793	0.432045602717534	0.289864411501722	0.258987143907469	0.13839937634755	0.329327768361667	0.263708729513272	0.186924589670004	0.118349678257455	0.358583353830845	0.303666186734846	0.442764330168195	0.518724154931103	0.368985982689985	0.0546852917964233	0.377337382243756	0.08471974233061	0.188915037449172	0.316143754277416	0.501555810760707	0.19887970970745	0.261430964156739	0.437261401132532	0.373073106110568	0.243426311042779	0.421847453954347	0.402880657589542	0.170180687382062	0.215913019636436	0.382181587744389
DB00641	0.140757953999323	0.295404433087441	0.347838664146096	0.527666719194114	0.323660118516528	0.0674990022630651	0.276546279724654	0.315757601281622	0.142619634874754	0.335310894190534	0.0677973471083563	0.000718577009458669	0.230964301884407	0.05480900290961	0.249409618917371	0.175583793294385	0.249618714514073	0.528373649284307	0.0982973655345166	0.244229889205237	0.324814241573295	0.385884716451216	0.266790675286361	0.198434679181584	0.377326154171423	0.296615527633615	0.219286718623405	0.131907329084928	0.40637405066125	0.348597330427208	0.438413064120525	0.354593396960246	0.285821638965412	0.05726234849156	0.250774069125078	0.0456996287972866	0.308628554540152	0.1892979493239	0.368748576223739	0.179116049785247	0.240250391060921	0.44035375482445	0.2686485829273	0.364638382697944	0.472681829399595	0.51273393430331	0.140209943304541	0.242877815466471	0.50738051173501
DB00877	0.15265906022041	0.369458815622526	0.371045816035459	0.558425349084864	0.360416229593094	0.0478398207049879	0.300382049757695	0.312328804784724	0.1533131856927	0.388257570278882	0.078012432536597	-0.0120047001921753	0.250924605283874	0.0435718470956447	0.277253234470271	0.194812067051846	0.227369267336774	0.509953691073112	0.0931037803077412	0.243040301882775	0.309707205255109	0.369056863211454	0.294549843250266	0.219239784768929	0.401015226548838	0.268577155283821	0.188204452538071	0.0843262462639762	0.369778630671974	0.330338958932727	0.392619143796285	0.366839362129212	0.285190237246494	0.0391234657910964	0.253753385351415	0.0474443889135622	0.288709812907781	0.220323692098144	0.357684301834375	0.156563785274487	0.219540690247807	0.400134907266265	0.263740809849156	0.376317323391702	0.443718755187647	0.450938627685635	0.139378676202474	0.229696508250292	0.406514243785183
DB01390	0.0580184457390082	0.0247679319658797	0.00369185529338137	0.0453676440739195	0.0419490786005674	0.0284323420459298	0.0236237697556977	0.0150501978333362	-0.00392808051348501	0.0313053890053577	0.050308043531829	-0.00128504748987666	0.0112924315318894	-0.00208710608219853	0.0511766590987176	-0.00614804699948217	0.0223786749954908	0.0665212302798854	0.0465692461849491	0.0103834821320754	0.0409376604873631	0.0586840012236272	-0.00894809703515007	0.0103495487675846	0.0117136976940182	0.0650058656144518	0.0540527271003419	0.153505183233881	0.0525377755999644	0.102363107790041	0.0510195735434383	0.000905729819583648	0.00903758779384351	-0.00555350228088468	0.0111379649305233	-0.000950451775436827	0.0432841911862799	0.0153305843745483	0.0228658078233684	0.0217000779332218	0.0247819100841581	0.0279222340716938	0.0289482751389912	0.0329057350406992	0.0512383293261019	0.0253553402774408	0.0462922482901213	-0.0073386804813859	0.0824527648528543
DB09153	0.175676515475646	0.276799347859127	0.35334185436144	0.434688657884713	0.342365168063881	0.0995459723831305	0.269785829692701	0.266098717701006	0.176106941604275	0.356098530755316	0.0699987249682646	0.0585372588440927	0.210463043848604	0.0809843618545977	0.209615779631937	0.255062874648135	0.184943870710607	0.425568859810703	0.0868896392376232	0.25759959415536	0.326096033544498	0.441501218349468	0.349055974694304	0.1841217035228	0.350799128749206	0.384144208360872	0.219935123854571	0.124352880940681	0.358977597459456	0.376886506822526	0.43732317287142	0.295111601715623	0.297447850956264	0.0357738691709177	0.281636504368267	0.0721287276450211	0.254820065239709	0.161227874872125	0.380991736633757	0.186655401154148	0.306143512703034	0.415888492578376	0.31683401966486	0.284253929473865	0.426903813964016	0.398667750884001	0.178401250740039	0.311319356950388	0.420313311147649
DB11119	-0.00358363005094641	0.0293009248633913	0.0350722155815391	0.0251842543280871	0.0146300578009138	-0.00346489839955542	0.0380223962885754	0.0473986513411091	0.106590860543402	0.0279731232255093	-0.00211805262252519	-0.0011642889507178	0.0643500718032179	-0.00187372730998186	0.0121355384268282	0.0157901203483904	0.00138773553446083	0.0766297853018003	-0.00224748126439886	0.0618894634256667	0.00890559233288728	0.0698157366154544	0.00708408206179449	-0.0065206652711479	0.0183367109053983	0.0315641145325023	-0.0049187618497155	0.0339871195217598	0.0452977343917077	0.0301400213605176	0.0460892764526183	0.02707306762056	0.060503175946094	-0.00502684292502568	0.0524674539068092	-0.00084726216885079	0.0399251724968229	0.017536157148691	0.0363319614103347	-0.0042230256498835	0.0104554481123346	0.0392043252266657	0.0275856060057338	0.0205500518340156	0.0415869982729269	0.0235432287403967	-0.00446131772523914	0.0213679463001053	0.026223878008193
DB11980	0.11625987133267	0.288488656174444	0.301381989343745	0.38730271406963	0.32555699834823	0.0740941231735846	0.215866138514838	0.248279690375178	0.135393583815222	0.279340653092584	0.0526648675074134	0.0391319874895631	0.189279671082401	0.0398964309938823	0.215457644618171	0.162086780852702	0.290248984068894	0.405898852616055	0.0652069975478906	0.209422593758535	0.231696850437931	0.342886023937761	0.259056517064718	0.157167531705089	0.362824796339079	0.246041983942535	0.177200390826417	0.0906560398314667	0.343590586299975	0.287195905196646	0.345534569674955	0.283601512111361	0.236123663042816	0.0776409533581886	0.219578585161923	0.037187811810797	0.288216630769295	0.173636094371405	0.316224675801508	0.124942970908125	0.231172048180849	0.348287866818799	0.254636792765145	0.342891357225845	0.390565894557043	0.413037234993358	0.124327378690143	0.218234207010094	0.348424715993131
DB00398	0.100492395578106	0.38222723536368	0.437081447719178	0.530259489923546	0.341349158259396	0.0428318725134567	0.379533656950867	0.358174167273004	0.162369723954784	0.396156014291979	0.0712589008172943	-0.0103747186194108	0.323867699806403	0.0107214009554984	0.317959666664144	0.22199055813305	0.183633236044446	0.487546938077275	0.114506871013869	0.361069799008944	0.380072274657198	0.371405122201814	0.365453176384819	0.242105957179764	0.419682938645261	0.262136815836477	0.185330373859782	0.0512559293460431	0.33297852119436	0.294175901149429	0.413389838400513	0.523322812414439	0.356859722747669	0.0147818997203442	0.312975379710674	0.0296108372358434	0.241283025012297	0.259824056956658	0.437717972121197	0.165288776359697	0.235645303254502	0.412633729340377	0.311843289280153	0.329437966610536	0.408985775436178	0.442242917350572	0.0905543458896846	0.228102442339117	0.376045971151102
DB03459	0.00124136110352676	0.191913484201992	0.110008063638724	0.157877651484005	0.152014695225461	0.13663868411145	0.251168785487156	0.245233752918682	0.0582182643128629	0.176100485783785	0.0136595180127573	-0.0033412250937664	0.385018705225794	0.0171395775542046	0.360418868602581	0.0429378974095505	0.0564975682907265	0.13530551533043	0.0485892780801049	0.218486560061541	0.303539708176311	0.107830761244914	0.108683633108712	0.0657609935252791	0.150103925453715	0.0991682446580542	0.0470752380472096	-0.00063286064908886	0.118244987318861	0.0671444852918967	0.192335405934216	0.276934623342115	0.33083761217324	0.0110616736542486	0.212246359249725	-0.00238141283942173	0.0673508122672056	0.308472685673097	0.262658552937656	0.017304905721155	0.0824794689875724	0.118943239394652	0.202801008768873	0.0954555975740838	0.162084420980587	0.153177952353829	0.044775557764545	0.0648791476368299	0.121732785140084
DB00428	0.142524774730032	0.213168991140773	0.302364770590247	0.430798060730837	0.277292141890979	0.085627715023717	0.210595578670708	0.2395869919236	0.147146464405639	0.327066163986726	0.0775055072048184	0.0255703805010625	0.167277025997376	0.0838475998926393	0.149163680358537	0.152557030429773	0.24900461214711	0.468548443608971	0.0837530534106232	0.233460724363955	0.238827680532471	0.397046649381976	0.236386456678293	0.166640274853432	0.305681216431934	0.288713059438974	0.199971723824597	0.155671444650736	0.390133964699019	0.343605849014588	0.414358895190382	0.237644273928267	0.221664553106314	0.0345714575670874	0.237068729046833	0.0551334898729341	0.321592360742117	0.119528171907705	0.32859374981253	0.172745786810269	0.247013041475307	0.386480801115044	0.247821783004093	0.346975303429027	0.440892262454478	0.396812048228615	0.176905153493436	0.25830888173469	0.439794590513968
DB06150	0.0475063045255587	0.16599020034974	0.109767102254949	0.134855897610371	0.125134779348097	0.0381991062022097	0.250563778200978	0.14142695870051	0.120456254054477	0.151194189036749	0.080845712730962	-0.00338883503910228	0.230586613315457	-0.00542491134243108	0.230145526212957	0.0280016917250528	0.0505554034717539	0.130575533038497	0.0118012615912307	0.0987725356534878	0.148995196008996	0.105692807655851	0.150139437357275	0.0526366659166719	0.12683688210546	0.0868827282783942	0.0991909165108945	-0.000780923825351009	0.118904304696244	0.0840074318594164	0.176981842850094	0.216595825897117	0.210347012768136	0.0411868179371349	0.0828624106069314	-0.00244287822277909	0.0635151660827877	0.201974329158276	0.184957360875058	0.036904844435792	0.0885011106899446	0.150367287062698	0.171958095169696	0.084690647594924	0.135490689089611	0.116837578830947	0.0637893880637163	0.0919651773266515	0.122732197092516
DB01582	0.0586660532747912	-0.0018244095706122	0.0264911455243749	0.0233344730833847	0.0733857454787088	0.207573685768266	0.0672229910066577	0.0660386298076463	-0.00386974597363707	0.00514754292693929	0.28935492276143	0.28294125517542	-0.00675353888933188	-0.00199890474489402	-0.00711842049139008	-0.00608971245963426	0.0109958938686819	0.027226829560563	-0.0024101433811979	-0.00702733451467244	0.0224326240837666	-5.00996737530224e-05	-0.00890400156817295	-0.0070279289316401	0.0384017166047431	0.00821614834231135	-0.0052558136370999	0.0707382261516352	0.059811120799259	0.00539720047072838	0.0743120459051416	-0.0110223587545066	-0.00746236484061843	0.0493325018018316	0.011252554221009	-0.000901151060047088	0.0189281008450277	-0.00573327240966626	0.0636948129418398	-0.00453866089732744	0.00860410293139488	0.0757848518440749	0.0182210363385366	0.010034901972533	0.0340525558044833	0.0601718106486962	0.0208600695820495	-0.00717809320117036	0.0431964160043176
DB00795	0.191458813566406	0.23126730891908	0.367658448874774	0.412888186533499	0.304837008375141	0.0871056311932827	0.251373782286988	0.285296948608908	0.186874547922305	0.371174893592053	0.0932287181693303	0.0264196433502236	0.215125054020655	0.0391217334404838	0.195422452920801	0.130504728629644	0.1611003677615	0.384168568134071	0.0958249251684302	0.255002697238555	0.31423086998404	0.405444698598185	0.24956534990369	0.336734713193552	0.295127078752141	0.257931891354974	0.261277438162158	0.108937680729282	0.358814726016372	0.417429491750962	0.417895592991089	0.260913503275509	0.348244434912221	0.0457838933807638	0.304852615101879	0.0527014880242312	0.203481566895457	0.17122094015482	0.355107013148462	0.260934774636482	0.317001356937451	0.440343853471592	0.271036076461584	0.24858975270812	0.410158044709807	0.384758006502591	0.206654324605544	0.205385989803898	0.42615790180629
DB12422	0.16405506487481	0.227138047862742	0.256787933756839	0.380426723039668	0.284464230227748	0.118625966727994	0.244700499936449	0.313817000023845	0.160811677489906	0.309440453520102	0.068584618658896	0.0409949130534792	0.193129448247019	0.0547486994918639	0.16057634319451	0.154881980145267	0.224090088669462	0.375526678340445	0.0770138124110049	0.242724855842584	0.268463349109619	0.331756158568475	0.201750855648049	0.181606748846063	0.287629888537244	0.261522007507931	0.188681895369603	0.111565425490291	0.332143607435658	0.299017682400119	0.404370097047766	0.290497810083688	0.248156712351413	0.0573052901529364	0.241951445600143	0.0328091022634839	0.244317312712094	0.172163217616273	0.363491328135952	0.156794159332447	0.271627623970011	0.368975607733093	0.24103623772792	0.306153788926395	0.368189646167525	0.367348890814639	0.192119105310412	0.222161166069381	0.36360367133386
DB00605	0.0925551557496366	0.321839092843474	0.288995414541954	0.42668314662946	0.353388666309186	0.123984202802067	0.304977747736205	0.275948630336679	0.126824372602845	0.288958343210317	0.0654579535261475	0.0241305954385744	0.227203908455831	0.059396389519937	0.236680584994154	0.182667181416303	0.266373205765113	0.418044991679673	0.0796957722042391	0.237104755107463	0.283810327680481	0.309876638534824	0.277374478002841	0.238535966315284	0.362934509382687	0.208605805697183	0.152225574235111	0.10175026408944	0.29746061721499	0.288798779809447	0.371111570344308	0.347160642366624	0.262548693305147	0.0523569431006618	0.226067004618851	0.0171828578586904	0.285550596161898	0.198255284350985	0.339768775086888	0.164021464189465	0.20705142792743	0.368607937162391	0.25207142651661	0.35139084637209	0.408206280493385	0.456505095569355	0.140834012306894	0.183227344758997	0.325064780129098
DB06246	0.120339887988938	0.33030434016425	0.428009290360377	0.40402819962402	0.328457863744008	0.235175208181724	0.351947843918142	0.32546852814937	0.254496165047973	0.352669808951582	0.0791388787572828	0.0428458573530513	0.263853968567142	0.0750730720485939	0.302425950118312	0.239550328225379	0.145312670398491	0.335061639145756	0.0722986701687871	0.319031164369266	0.348412234774636	0.380326973358346	0.474768097902617	0.268153224200446	0.396064188001897	0.28891602461524	0.164955750065605	0.0700908273054543	0.376511300358082	0.347593028083704	0.430521752573513	0.385023823835448	0.348970096313452	0.0357783914477199	0.305947552808154	-0.00557156816494134	0.191190239678693	0.209572129258235	0.376035263365829	0.208447829138813	0.299311921479254	0.431118762152374	0.347260629515109	0.219783978782153	0.37219764520407	0.37665901186212	0.103381131358735	0.270072623506184	0.347250158771246
DB01268	0.0473144406153627	0.249199300095384	0.168174186391654	0.215761614727432	0.296209685501388	0.0315822628728474	0.132684095119346	0.202549810657352	0.0823128417132915	0.152832952344922	0.0284401740548948	0.0223712533288053	0.118306274769294	0.00968070165291184	0.142391378678754	0.0775758476396542	0.447242032518034	0.243283673512795	0.0230748017969441	0.081749186192715	0.149261828606499	0.192231116969928	0.144418349018291	0.0984692097986998	0.250797921215524	0.140511705880843	0.104611649785412	0.0473280257078592	0.194708569112285	0.152232190469689	0.190983274319186	0.18091567784971	0.149948677898699	0.0770959805198205	0.0950149884637925	0.00773874452786698	0.325597009553684	0.137166868931335	0.170810590010609	0.0618354778630265	0.0996712836448913	0.181111440850027	0.16025671447028	0.404214211403866	0.264013167711813	0.245156429263007	0.0816700724563098	0.135701016811223	0.189157704930815
DB04786	0.166537695484209	0.28240790927452	0.367069230061581	0.30743130599229	0.245353075926302	0.101746774325301	0.173678843086913	0.263767482374441	0.121837038972786	0.313445474438474	0.032090423968819	0.0132432294331227	0.258241200906369	0.0371316942569501	0.232451238450251	0.22177905518219	0.10135842801837	0.267994260160639	0.0486515131077259	0.27599994112867	0.303591308370263	0.350995723816237	0.423882355397292	0.138586588695909	0.268580802809404	0.266511209201599	0.23497559884099	0.0875254183878529	0.313349111523051	0.286522186380885	0.266832223949162	0.22761491374446	0.229863066842297	-0.00208058914471733	0.266380968493696	0.0232069699759995	0.159110314027886	0.140955886557719	0.281718941296638	0.150210942080725	0.214235534109564	0.316875155877253	0.319139021894825	0.165966196265815	0.250404238195305	0.257854145669179	0.144488958961746	0.270526531298215	0.249443022635407
DB00864	0.197854448253037	0.263658429054821	0.33380780325487	0.412270999268346	0.291634526200859	0.0819415219375663	0.2477172965342	0.309990818457325	0.163393121231295	0.347352421000165	0.0946133996536727	0.0218526112629551	0.202636198772093	0.0363803411492004	0.201426542272269	0.154612617587754	0.192911933023636	0.400236872892968	0.0951755307563187	0.252011136026856	0.301532477203863	0.385381322804713	0.246372437895174	0.240193532606424	0.330760238359405	0.280175544744402	0.231044173653747	0.0934585444704409	0.37039543868494	0.375742914634739	0.400563327672037	0.282797533271293	0.306458593389912	0.0226068182294782	0.253827001022654	0.057493200891733	0.22406836463108	0.172331229328711	0.352313643244149	0.211264749027295	0.289385155116501	0.426629905408454	0.271292143502581	0.269047107664038	0.398495211417868	0.389672300270968	0.145301268159945	0.246359679748832	0.426166384392524
DB00675	0.0981539284159885	0.2712693847422	0.219182735984634	0.344721901837136	0.357768104475988	0.0803589386072421	0.172231785331895	0.223570608679959	0.105105527101421	0.198740027532831	0.0565028076119685	0.0248827220284959	0.141915829730729	0.0345418048677827	0.177266853111762	0.132128597812976	0.412556274239824	0.382789263283322	0.0541076746547057	0.130116319509315	0.204388799414645	0.270037661560128	0.20149162390125	0.13791264185382	0.350235474598053	0.202573459421385	0.13161272142647	0.106219504308842	0.274686477250183	0.201257038754859	0.285243803078549	0.223693807727819	0.174477962312062	0.0473956903294244	0.133826361956149	0.0254516880502993	0.415986900542129	0.151651795198387	0.236360667203862	0.0913724931694372	0.146535722157645	0.268392857661686	0.175998198252288	0.446857359576578	0.350949387804947	0.364041330745954	0.0981011221482236	0.168849417811507	0.277872021937683
DB05134	0.0819133741822046	0.358388498847684	0.440190938029061	0.411742661460374	0.350054195020845	0.0556843833405496	0.356078277873638	0.362011940888205	0.182593027141863	0.402179534398017	0.0875657835313588	-0.0076792646591059	0.383319436663806	0.0149747694756554	0.321728617793012	0.219244675658771	0.137486570638151	0.349999149677754	0.155209810633259	0.383127556393569	0.314378889629461	0.380318400506743	0.467329395052342	0.197829672137267	0.356345251496576	0.227467327962542	0.181162184041686	0.0221716713063647	0.318283590860682	0.293760040315762	0.382523501952933	0.459546462154552	0.363020345822809	0.020465378574353	0.364709726712902	0.0479865885661986	0.186752486471592	0.266623246116165	0.399200286806104	0.117445931935787	0.233000503678481	0.434291361317155	0.377020625610173	0.240312949243683	0.362507492798843	0.376513745987208	0.107038793866247	0.280294160729322	0.337531031583881
DB09256	0.00259189164750408	0.143228742802171	0.157636878031669	0.125280235649309	0.135225678158672	0.093305908656347	0.11713523740994	0.183571605716183	0.0510158727722449	0.184655977687942	0.0362074472708622	-0.00314389859938491	0.257549010697289	0.0427342511332305	0.175467467208612	0.0318963465516783	0.0544877961151617	0.108032057213519	0.032935614799779	0.149262843155923	0.119393866286932	0.156072473548774	0.152464532699852	0.100030543103172	0.138037345660106	0.133573539570833	0.0888614514434373	0.000710653718579447	0.143246671026839	0.177187227885156	0.168410801110797	0.155331307556631	0.195571850798702	0.0135175662788052	0.180110434875124	-0.00224641679022929	0.0661223155435908	0.183532254459557	0.169505367924523	0.0303804940633657	0.109618402300846	0.152670113639829	0.184343233180538	0.0763071405310243	0.138510074390338	0.130422987774344	0.0828452712067207	0.14020846301725	0.14752444945888
DB00853	0.138660646749119	0.279538086606437	0.200083411062685	0.310130306072482	0.233910004792907	0.061080402350073	0.40838544063314	0.333301598319421	0.088070667639301	0.390811977633645	0.0805733791185508	-0.0065507214326653	0.339972306524473	0.0518488359005108	0.230928730018844	0.0511711221022517	0.127584297071651	0.30256514348344	0.155562244947063	0.323510989151571	0.303736428692676	0.237392690249496	0.165927896056605	0.161535698562776	0.248088169315986	0.215069249501879	0.165608526624903	0.0737095959700723	0.255052274542866	0.23733989382801	0.333860129104953	0.386864162927214	0.362368687047802	0.0469767930625315	0.309467125588682	0.0379796532164053	0.150422549848521	0.295260229944124	0.323964757683828	0.169786360356913	0.270631884211895	0.305825740074997	0.301945880701735	0.207410671929712	0.298281910656606	0.300379816714656	0.163483473800154	0.137826601428578	0.28658798578146
DB06287	0.140637542037465	0.396819535139489	0.413643820890007	0.350291895960317	0.27570895856726	0.108145046118866	0.296211412728083	0.332691945951966	0.170592253399641	0.419040100604435	0.0703454459148377	-0.00630044101105891	0.318443322421363	0.0152742589798594	0.414427918178541	0.244149939799214	0.117124656211846	0.302397795735237	0.105242247185409	0.371157261217872	0.377187852941416	0.307405537956713	0.479142358792049	0.144362147133303	0.331519831411883	0.269382133142106	0.14659106682789	0.014779512988389	0.315132955884819	0.285093521187732	0.340612231813776	0.35290393365989	0.31964766380403	0.0188894104616851	0.307608076188851	0.0393624967305639	0.157700018873861	0.294364465102621	0.348094622529952	0.110201731347531	0.176607743951118	0.31665247936585	0.432403060829655	0.189687189360727	0.27290888128241	0.296535302423666	0.0845942566418856	0.240219892125596	0.300714757697081
DB00444	0.0592701383743923	0.0853149599668391	0.106820626231329	0.0928436752578428	0.120641346840143	0.34222467962614	0.107160634157924	0.157178201390369	0.179026471232483	0.0797639672117513	0.0493659267252871	0.0944369171748893	0.123476503751932	0.118774047246504	0.10141931316385	0.0184311299178425	0.045228326782115	0.117848740783455	0.0453905453936267	0.134102203427205	0.117463493637201	0.0751652658998245	0.0405350298146781	0.0217844131818768	0.133338739684155	0.112789542693052	0.0253299666063343	0.13165478538665	0.175249763891076	0.0597752760836837	0.178712133767387	0.0646569164431778	0.13660530480993	0.0371985414081463	0.069664068005328	-0.00179896426013055	0.063830145032009	0.243272763489474	0.131683729021371	0.0044740164704953	0.051324596672138	0.146564453904329	0.105049350786694	0.0847514358789264	0.122645538515613	0.0995131045717259	0.0298406905806993	0.0742958609241264	0.124091864285278
DB04905	0.0537728581866749	0.0225476290051219	0.0369349694138098	0.0570683756816177	0.0388302024915138	-0.00578290771178354	0.0258501063621188	0.0416896629801796	-0.00603676081219077	0.0589627929150893	-0.00352623913313943	-0.00194253420796264	0.0244525995316381	-0.00311062216703463	-0.0111021043678521	0.00326661829290282	0.0409217562414859	0.0725107860408906	-0.00375636891859615	0.0340615235589465	0.036465648004998	0.0717913387953077	0.022637477081054	0.0338867114115663	0.047100652825887	0.0290964118423754	0.0368123448406346	0.0629500321306476	0.112120969799122	0.0506082351072278	0.0442333487282334	0.029555660906716	0.0417093508533402	-0.00838261699954389	0.0358445322463601	-0.00140108218913973	0.0483774528923934	0.00468435107469335	0.043453716706328	0.0267794392305853	0.102840754851835	0.0700303045232257	0.0208823884815653	0.0634325193951247	0.0725172819237308	0.0790058361284003	0.074987459737893	0.0222017529017466	0.143067180542774
DB00624	0.108824011204304	0.247548728350822	0.204117092582496	0.30908084954847	0.304083726622428	0.0770987317307484	0.169154475243201	0.244548320484903	0.0919931507417528	0.174970582726586	0.0488167370924694	0.0188254599203239	0.13481547117385	0.0415880344799993	0.161256970862853	0.10756771842701	0.407216406489433	0.348188154440427	0.0510273646880922	0.121282621192716	0.188443339303706	0.234743491234678	0.1755258811041	0.126135749359248	0.292159348879908	0.199536807031013	0.132256068448233	0.106128018233819	0.273925263367519	0.207121928053989	0.257636122132526	0.208116540872302	0.163074363516567	0.0570802373050935	0.129701276297613	0.0297593341611158	0.381932016910374	0.147407727941286	0.224406624942111	0.0839062592505739	0.139472943952503	0.246944258700439	0.174694506177367	0.400449680896117	0.349945528332668	0.323618338329922	0.0968514259663593	0.157653772329055	0.277009308918536
DB01041	0.125652742867934	0.296707700122887	0.313025985739903	0.389859331167711	0.274272113871521	0.0766525956326368	0.257303962295956	0.27425982124289	0.139716177766457	0.315200267756252	0.0516514165236086	0.016203371731824	0.208877279098162	0.030609826965611	0.194731222304986	0.172051372115887	0.169221566203039	0.357007962894051	0.0854257790983615	0.265449068581581	0.249102411550704	0.311038961784413	0.285853440403368	0.186861012957964	0.296340139958241	0.223975164520381	0.1997268886904	0.0641191357862687	0.31508359614219	0.302857222210416	0.363583039799115	0.315318412288274	0.26853474421971	0.142159306995098	0.256831607037506	0.0300024960154417	0.207641697881087	0.172154272014261	0.337102491599518	0.156138189791688	0.240746457748904	0.37307297844009	0.26629839598766	0.28024604924274	0.333862361164856	0.364752415556741	0.124020900862217	0.203119466082218	0.354823537802677
DB00277	0.10983853174947	0.247845124298163	0.211603540882655	0.275834778190016	0.300654306343624	0.0566741238663115	0.161816970609119	0.250892467315801	0.0954384190664553	0.196774243145256	0.0200645923184963	0.00602805238573518	0.127579765414727	0.0217199389115455	0.165552461670819	0.116772264389385	0.304566712269023	0.2923916485098	0.047313333829973	0.1404482418798	0.208958416747371	0.242897585913118	0.176350934684102	0.115378467212024	0.257318056920396	0.195488730267638	0.138294942623136	0.0819362545694388	0.262428859611627	0.21215015464189	0.251986524454507	0.207760834801842	0.188601977303328	0.111865021030492	0.135920004174046	0.0487395089273798	0.293865199716057	0.123298325998239	0.24014275101804	0.102383872470122	0.149751645916062	0.239554013717343	0.185185429968607	0.348322053371648	0.298857594507979	0.316163364326292	0.106972052434627	0.166668645477269	0.256384132717202
DB00730	0.0865083764910509	0.0614611539707885	0.139721719551877	0.13287405152549	0.139796088619854	0.229866135091177	0.254195794878532	0.188269147439623	0.0761849115127383	0.175014910530081	0.0737933833476338	0.102948465863824	0.189462506208558	0.0814080710416458	0.0195438478467381	0.0205281184411037	0.0434367121973604	0.163433855769641	0.0851770700231324	0.227611488438297	0.112110941919365	0.110863687419589	0.0235437506589443	0.033017432314122	0.115316807463766	0.130170488652624	0.0811949307846346	0.102853670058222	0.149756216001688	0.0965768650143465	0.268355707939192	0.133925501755471	0.142024009486664	0.056209603062683	0.257843098058812	0.0476396071184755	0.0600267572359506	0.116402241473638	0.254973203771167	0.0663998759604257	0.173443247681264	0.236281629617838	0.115579008928373	0.0771403564141761	0.155273404429153	0.162217958093387	0.118702683238223	0.0838169925690514	0.149072825714627
DB00166	0.23080757355788	0.249301995543386	0.366131581870287	0.461073939144286	0.333313096815833	0.157224771669815	0.298679005661454	0.3680011028929	0.206662482338521	0.419494909546369	0.103145956980795	0.0395205707555004	0.254514872384166	0.102614934292443	0.230212360700491	0.225723443519747	0.166307186857605	0.453978689194914	0.11739635083091	0.355106408059283	0.344352540543691	0.41748710780311	0.311517312820838	0.209856128072408	0.3532163038915	0.347907456852628	0.249140862953931	0.13088007760202	0.409619700558029	0.435095550262931	0.576554884136364	0.379334719003856	0.324102954368115	0.0407944780043571	0.364335785616861	0.0660415308933885	0.214208137865231	0.184657544875069	0.471685993172963	0.216056085029931	0.295468706233531	0.510327591257288	0.356322095790445	0.2689158808453	0.44487353191457	0.424724794371538	0.233984460212178	0.269328900803022	0.470758170957435
DB00679	0.0230095426251935	0.102149200423093	0.119220659855157	0.107519191795842	0.161689252643803	0.270812740594543	0.206644499850328	0.194648682589301	0.0576653565647776	0.0926317997226432	0.0570245846336438	0.0721776538791122	0.167030483962954	0.134765391840386	0.190572603801791	0.0160006111373663	0.0604612034612437	0.142917921404558	0.0133214099634382	0.126335663931497	0.201683507050563	0.0599967137083287	0.0393690367091963	0.0305609364610403	0.16232949054247	0.0994525694049532	0.0143048630819147	0.0725148596922586	0.123075044239679	0.0640193338295796	0.176718127994319	0.126469086571196	0.126387900979526	0.0222640681392148	0.106155941782713	-0.0023263097652675	0.0662517085685283	0.160695825437993	0.231953769337757	0.00930096204586464	0.0643914258750973	0.151666479561785	0.153963228912182	0.0776126441263978	0.149114909695739	0.15610497045764	0.00812153672644253	0.0548451238042323	0.0981675082501892
DB04572	0.0518168906583484	0.113277393556135	0.14829711565211	0.137824975987757	0.121772147235975	0.180210233906717	0.257784044743308	0.210871549718448	0.113148174522002	0.187925316551464	0.0371747695577897	0.0739594741726448	0.139543836466637	0.139893180420562	0.0740667270583424	0.025165322395804	0.0590639093652909	0.139967147134711	0.293751507882712	0.237907723641398	0.137799724022428	0.116749358774777	0.11745670622561	0.0604588459712104	0.130784645462645	0.134449239000403	0.0920344186651625	0.0941689615413341	0.153841495733928	0.115573094987287	0.220852965177223	0.177777222027415	0.205369509913598	0.0263243673334164	0.224747702453951	0.0944920885279426	0.0747404969727856	0.175893955440526	0.191208406404727	0.0743158056219197	0.132712044358438	0.171197329444147	0.150933941753721	0.0847043978787963	0.146866160104664	0.142294574811626	0.0401936830952227	0.0936036639355466	0.153248646471449
DB04485	0.16171922781835	0.254506240479845	0.247196470922828	0.302077111615053	0.235306132793814	0.0973638384183973	0.322323016766229	0.30019400907157	0.126126605169864	0.361140245805215	0.07777970036942	0.0406862771554183	0.29976433996659	0.0180062258885697	0.224765148919967	0.0724050977249047	0.134044771309961	0.278832875408582	0.0769067666416931	0.309127337639079	0.293776817985375	0.239010953431342	0.155808033537029	0.124327862176201	0.244344183088769	0.24361058659414	0.162078146573734	0.104741723506215	0.277571539281341	0.271354129140076	0.332341336157462	0.29732550232652	0.332313356185551	0.0312405244063714	0.317781642569756	0.017214566159419	0.159142534292593	0.257631618429277	0.362741693384928	0.13748099311321	0.208681443437554	0.288183514317016	0.283824731696216	0.192148721143605	0.306247859843764	0.268851881643677	0.188509746614871	0.161512667296227	0.315436955268414
DB04960	0.145987532335031	0.339253902551957	0.381580479443927	0.350817471545413	0.281169481023801	0.0440110930262326	0.236482907083703	0.269485621923887	0.127419140984865	0.337060110245688	0.0619229348460188	-0.00751934634415055	0.231170774719435	0.0265370674548365	0.297614417885264	0.24536166444268	0.13031433516654	0.290692611368024	0.066248024423255	0.281199291343292	0.290864076155944	0.344126685847526	0.458671727302817	0.123283291808762	0.328774293967832	0.283875525572068	0.226573700849095	0.0566103280433933	0.305909146251995	0.282038971757316	0.301064667236004	0.28126707298282	0.214668157301845	-0.00336590706320339	0.257757409208409	0.0191256602514662	0.195521084406006	0.160559600876585	0.28715494874803	0.134789982386158	0.232423966155617	0.295866066157604	0.317830932788964	0.203575509845451	0.279269794666638	0.288679735295709	0.130230814803245	0.208867501203912	0.294163644828496
DB12647	0.0709518410262452	0.00149809226840956	0.0576452998524329	0.029044624378699	0.0512648551792361	0.242211951584312	0.0860742951936107	0.0639923560323527	-0.0048538822424358	-0.011356309898178	0.039203675510621	0.149711203079363	-0.00847143158800688	0.045397411651054	-0.00892822736285607	-0.00763931412294304	0.0260880811264989	0.070704797577487	-0.00302238505255578	-0.00881489537750722	0.0586917175727399	0.0223969284931851	-0.0111708334965624	-0.00881651120606619	0.0837714013032888	0.0501745728361892	0.0602853168468113	0.100932051560542	0.0596395951641403	0.0462059270868864	0.123884061287225	-0.0138249879293133	-0.00936073575235896	0.0294771328633182	-0.00853861175316803	0.0901675886421923	0.0263902264280379	-0.00719046891754328	0.105916265617992	0.0698890386962465	0.00339801508495345	0.104161385889393	0.0316961982429341	0.0295258967713912	0.0677900384765894	0.0407815731842585	0.0379207034226494	0.0328710760240128	0.038415939438137
DB08895	0.209614360052525	0.233558985886886	0.386329476295078	0.342788913317227	0.273184744392562	0.0788105540088246	0.199589154957379	0.253064659322835	0.197689999115872	0.305851432539536	0.061962854814973	-0.00711791149924623	0.162743109275294	0.0134036606898491	0.223172492835711	0.22648941874164	0.141139272350449	0.319559957872149	0.0427647249281214	0.249984672058029	0.313666898894398	0.366054580645267	0.372363495378852	0.19758144417895	0.310168353007005	0.269028529613854	0.249896671660953	0.0876715182035576	0.336433997572849	0.384159639318993	0.344165115249404	0.321404503306493	0.231523969904205	-0.00892155920175774	0.241319481687306	-0.00512472573245606	0.172922378794446	0.127654193087088	0.329021369656928	0.150043948309115	0.282974088545899	0.390235560970028	0.293140533431102	0.211845640863946	0.318332521053543	0.320281624767359	0.130127042658775	0.196327293627864	0.326294316185812
DB01030	0.0742938192961539	0.278869266895368	0.21289068245697	0.281739840627907	0.278629866868967	0.0255927048189144	0.199808909783846	0.215194398554094	0.108939175565284	0.201243774090627	0.0396789406697799	0.0150655948817557	0.183010668198741	0.0165109046889558	0.181894600950494	0.0872033067334393	0.35548419807542	0.288921440008942	0.0600852608334756	0.146529871742523	0.195861125940964	0.228373442456678	0.179822256572812	0.102053341463534	0.309531544983149	0.203217836343582	0.151572653302464	0.0734705936995693	0.242527378011053	0.199155090678677	0.24642528843082	0.250286626499961	0.191527742987926	0.0427704236106901	0.164140520881221	0.0148921628625809	0.24558062652601	0.174616773951683	0.230513257992879	0.0653047604839506	0.148464533473794	0.223776012384143	0.216034508978877	0.336259936597204	0.337108651037571	0.309417680989721	0.0706230228965748	0.139972550553277	0.230968512566591
DB00539	0.0580548697394949	0.0705016103272809	0.0710368257778089	0.0882207513302964	0.0732277521674857	0.245887720329863	0.0586717193176522	0.100754345089118	0.293579817080432	0.0618338760687545	0.0906431643967474	-0.00126927745032281	0.0475971990494298	0.0356482394845587	0.0622899966966459	0.130291713953012	0.0286772359893324	0.0810164648029525	-0.00244675260807116	0.0454244942976239	0.0683266363367519	0.0991253603346798	0.0478820422807694	0.0103736388479935	0.0968571012208181	0.0561275480524646	-0.00537452980824109	0.0522352483102579	0.0837054945471379	0.0822444344106056	0.140534666282134	0.0494384540090857	0.0422568719348097	-0.00548235066259235	0.0473056796497897	-0.000930092341710627	0.0387010414629474	0.23331525261559	0.0941570998997995	0.0217341487959532	0.0572296692677789	0.104514836396958	0.104924457997678	0.0502186177092781	0.0829034364844262	0.0579999665102021	0.0463716794253835	0.027340381544185	0.085977574888131
DB05109	0.00435986977146727	0.145526593915272	0.0392359270317418	0.115909346998781	0.135683001904104	0.10269070839624	0.244531146095109	0.135801511111453	0.0395701516095401	0.0527176920980345	0.0379039686194362	-0.00441362764381103	0.185951807448508	0.0278216727180822	0.21240672672677	0.00716816519239262	0.066947978793815	0.123043202343649	0.00570931919050652	0.0709714089839961	0.186815187490181	0.0332486845454634	0.0177841604120629	0.0104353526004522	0.14563727577884	0.042215129819225	0.0153216508264277	0.0537560944236341	0.0599916368763053	0.043273924838896	0.121929257062402	0.213119365323106	0.142856610315749	0.0336972862108567	0.0335423458071765	-0.00316821085692214	0.0599888354713064	0.264305517633743	0.146150626365852	0.0221241078896087	0.0294116823975498	0.0944261138441695	0.160636539363536	0.0999610654118252	0.12589275827302	0.108123252863084	0.0204152875442865	0.0438857816130797	0.0580038372858459
DB08911	0.0634557146780559	0.318633638011207	0.475809873034979	0.353629856338431	0.28138190944466	0.0464150842096589	0.210605933609337	0.217650695106552	0.247130602148754	0.32328469538395	0.0530640442202911	-0.00734929951177827	0.236322937380759	0.0105683422701836	0.302841695019421	0.331954838499358	0.11423108180596	0.300327723795414	0.0585593493395459	0.315020729030541	0.251829602176642	0.345336690241509	0.540060450557046	0.168380545250088	0.333640298886286	0.257208996938025	0.163874697377561	0.0174632087169513	0.319708480789839	0.360915181297298	0.323552786246454	0.318386531925766	0.260631690048609	0.00618868961896172	0.300037663893916	-0.00524309408639244	0.166548648057963	0.154007339637971	0.316612033590915	0.104942186533569	0.204268457243104	0.334153997778068	0.30784875270096	0.203487390719052	0.266230892893368	0.309453119649455	0.0624065226605112	0.262925561667051	0.313235786648955
DB00302	0.0354886978681032	0.089549739385669	0.158008495892009	0.161424079597655	0.107858062419736	0.0224198676084953	0.274049881328823	0.17052902547635	0.123414381699838	0.229291149746347	0.0199417282726137	-0.00266193751786231	0.226678922357369	0.0239684110331065	0.0501275585374072	0.024296581904759	0.0301103904019535	0.127285306779734	0.245090974725422	0.382552059410914	0.0544904876242165	0.116792048544761	0.0410060287761353	0.0259264525271629	0.0782334682007761	0.146628181582317	0.154973487200096	0.0178260678856132	0.142335499716749	0.0728655976582949	0.217189829453569	0.207054991673349	0.223946713018151	0.00985707609461891	0.367004049195569	0.131799374569362	0.058444964518385	0.156085849964411	0.206202094001643	0.0645726909059791	0.197240020105587	0.165655225143237	0.120588681225783	0.0824614313415434	0.148345767430623	0.14693257067167	0.0380682277996648	0.0715064342751764	0.152571684647871
[truncated: 34 more rows]
[truncated: 422 more columns]
