# Supplementary material for: DDCM: A Computational Strategy for Drug Repositioning Based on Support-Vector Regression Algorithm
Source: Int J Mol Sci. 2024 May 12;25(10):5267. doi: 10.3390/ijms25105267 (PMC11121335; doi:10.3390/ijms25105267)
Supplement: Supplementary file 1 [file ijms-25-05267-s001.zip › File S4/6_ACS_can_Drsm_pathway.csv]

	DB06789	DB11663	DB12429	DB02656	DB08398	DB07706	DB02342	DB11875	DB15464	DB04104	DB14144	DB12298	DB04751	DB02502	DB12001	DB01193	DB00316	DB06151	DB07338	DB00459	DB12996	DB00171	DB05773	DB08916	DB04468	DB04630	DB00630	DB01436	DB00523	DB00437	DB14001	DB03496	DB01143	DB00357	DB00855	DB01223	DB06767	DB00276	DB05767	DB13853	DB01435	DB07352	DB04365	DB01169	DB00126	DB00945	DB06543	DB00335	DB01076
DB06789	1	0.132526354585328	0.211474159216714	0.206391680089252	0.171123820588052	0.0945848691269872	0.235855875624838	0.241241003703891	0.114290520298908	0.289938471254908	0.126288133006938	-0.00569215500996554	0.0313849871710619	-0.00901248128820248	0.0422113205178464	0.0918324333277294	0.0722803709182814	0.1968251441388	0.0313490564487327	0.209500666137477	0.346255338468004	0.269166122663632	0.105747616483962	0.163226509939658	0.184880357446568	0.352912000646456	0.419727775433169	0.276530070744377	0.262815120010225	0.330711112169491	0.270177683746444	0.168985861143574	0.223546654246189	0.0931358490661926	0.233970252565863	-0.00402311889778776	0.113454289128765	0.0834710947275088	0.260321604453017	0.411415389293986	0.356988054839751	0.237394011721704	0.219315588971114	0.118894589082831	0.203657136005493	0.190116320293756	0.399370477535149	0.116607383040251	0.263587932938894
DB11663	0.132526354585328	1	0.557808461291247	0.571397359549601	0.52728930878079	0.0633591372505022	0.440661442585895	0.472682177925261	0.119923452430329	0.475161511399971	0.0958314225251805	-0.0187163150753931	0.427190672266354	0.0257586499029077	0.528072886394147	0.236822270453927	0.284385047014163	0.528039480640669	0.129690321576099	0.34526145365835	0.455236405831648	0.477191221347146	0.558213591586745	0.235777586891286	0.642415467832501	0.341551619772855	0.244635984436297	0.0331496772065885	0.459261753598572	0.350094441371634	0.421566174370502	0.499815060747556	0.391591213233037	0.268392911572153	0.307832232991581	0.0279831009046108	0.278507500715841	0.402100287171278	0.446573721833466	0.174115524832311	0.272331705951558	0.446832579185578	0.524908395559647	0.448395492036573	0.52816528649533	0.544151212247464	0.134164416660836	0.274927741483815	0.394069652248617
DB12429	0.211474159216714	0.557808461291247	1	0.573687073253434	0.539895043220087	0.0906014144070829	0.357109362947278	0.430668778798112	0.35696230626078	0.546142224798531	0.0927933906249392	-0.0143156900955258	0.37752803418116	0.0449307172798318	0.478369712818899	0.443299469176174	0.179750910895905	0.527220587052774	0.101138797203976	0.509593426492429	0.428239635276803	0.601300514345292	0.743509440285147	0.343305009996521	0.638453105798826	0.446517866539078	0.33420958905092	0.0371925063266413	0.569281521521893	0.51575382633082	0.551110877788192	0.486058574643982	0.436283424737989	0.0490484479527431	0.483832255368999	-0.010118087658778	0.272472372380786	0.275667074655867	0.564460703881306	0.174662508978808	0.391685549244156	0.590939522970144	0.554848349540969	0.336168607243017	0.511219425471164	0.548851565479212	0.119015571111469	0.462944845261837	0.519366686618521
DB02656	0.206391680089252	0.571397359549601	0.573687073253434	1	0.489783013936886	0.0806280148836509	0.427482883534978	0.45454274418985	0.243448843461687	0.534429720510324	0.101585723814452	0.0542547354027799	0.366303838144499	0.0451765070723637	0.410078624396526	0.333445572801906	0.312917066815463	0.768478607242609	0.141949439624975	0.420040767181972	0.429685333263868	0.601503827963378	0.545999341277439	0.388998310224189	0.640707982857358	0.404864532888352	0.303034867523911	0.146935547868134	0.589841130677129	0.527351660961593	0.63341613929868	0.521849014387954	0.446201698656424	0.0244348213415885	0.417660372415402	0.0565261305573253	0.392192968948177	0.325073577018465	0.559679166255044	0.287295627844376	0.446868783888468	0.676191738791618	0.444623677488066	0.53215280393409	0.6800904112755	0.733863750270279	0.212422341744193	0.360521615668976	0.643634268141151
DB08398	0.171123820588052	0.52728930878079	0.539895043220087	0.489783013936886	1	0.157919816273121	0.374676801835207	0.523094151919421	0.224969609702331	0.395660901127869	0.100636603651926	0.0537379421589341	0.323944743603919	0.0607547959339655	0.420761896560231	0.271547732928124	0.357935747188802	0.521129933460491	0.0744947213612864	0.307779104934247	0.421799526559685	0.48583886437402	0.476296337845661	0.291415906156273	0.600561410160088	0.353558850274602	0.294237496962207	0.0836798991039534	0.447984914915712	0.414504231668992	0.491802127885624	0.438465133585456	0.384242849812949	0.0905762572630223	0.316640041739096	0.0198802630372322	0.429425258177156	0.316630298489681	0.505325798698814	0.171157213780782	0.324802990687962	0.50045927415378	0.455483334360085	0.539299543950556	0.558979715422253	0.556818879363829	0.203507393709601	0.315215801210353	0.440793819245471
DB07706	0.0945848691269872	0.0633591372505022	0.0906014144070829	0.0806280148836509	0.157919816273121	1	0.262367017972998	0.197310887614442	0.120477886451479	0.0879579428701017	0.132342763253126	0.335652772741746	0.100554355035994	0.153382975708967	0.109205604608354	0.0443242918732132	0.090641714461692	0.137369182343985	0.0776993195396995	0.0947781555070234	0.142920830967089	0.0641022677389814	0.0368143015123365	0.031385206084013	0.178561198393072	0.0956661112001424	0.0191403583112625	0.161185472716718	0.185136177438286	0.0767051325689883	0.231525539008359	0.0492809734060463	0.0713245977759903	0.0581529852846555	0.132400528823389	-0.00385835484088916	0.0716151751770939	0.16536202327778	0.251214272723072	0.0272921575377682	0.0972737993421321	0.261892604070208	0.157383119806102	0.0604426592961919	0.191108053457968	0.161087223752601	0.0485301170990522	0.0306535459176105	0.117443898054308
DB02342	0.235855875624838	0.440661442585895	0.357109362947278	0.427482883534978	0.374676801835207	0.262367017972998	1	0.55746023104809	0.15444001620747	0.544373883039211	0.133063605308525	0.107477339189017	0.559000354740646	0.0309495813389912	0.441250445954768	0.114067228185171	0.148477296414804	0.423614793926683	0.203482415925949	0.504801638432821	0.570138552698035	0.335806985923302	0.262725502473723	0.259563495290214	0.435803472123403	0.362045501683264	0.312036557860923	0.126336772991825	0.3986151650158	0.339663406152024	0.510414101752363	0.568536783800317	0.533367887642873	0.109139055579953	0.518027932092074	0.0477143231086036	0.197839974392377	0.50539221611025	0.613786559388118	0.298516778245482	0.462858704647733	0.47788102219951	0.476363587278299	0.279808399317504	0.48144727062644	0.454679144379208	0.266470899904083	0.205388067104568	0.354630541762961
DB11875	0.241241003703891	0.472682177925261	0.430668778798112	0.45454274418985	0.523094151919421	0.197310887614442	0.55746023104809	1	0.171229460070208	0.52477056579385	0.142272904680887	0.0526559338663339	0.500896238404357	0.0618822059453449	0.478362580308814	0.173233707077099	0.240168378852156	0.451444265688652	0.181271330156812	0.426956921779044	0.573707365718768	0.400027136903833	0.372154445130114	0.268520791398128	0.485954197106603	0.387269934449657	0.31223870222656	0.132340120263829	0.445713166535265	0.398495386881799	0.533029188558888	0.553795173038394	0.501715502672657	0.161963649790476	0.433440499501008	0.0372163235624168	0.286865853973275	0.430206167490441	0.615083406742649	0.245710909286117	0.421933988702419	0.500329258065932	0.517401573121318	0.36650237167549	0.486306826714894	0.475983319773405	0.226944257050751	0.25274096596435	0.45574908447563
DB15464	0.114290520298908	0.119923452430329	0.35696230626078	0.243448843461687	0.224969609702331	0.120477886451479	0.15444001620747	0.171229460070208	1	0.224563985599092	-0.0104197445338821	-0.00576790757739367	0.154008855847456	-0.00913242155604476	0.114960778843268	0.462821120760203	0.0884534437061468	0.215689041522072	0.0306646159409211	0.250817185920578	0.183898582503671	0.294240134036018	0.321554074024912	0.294257040243238	0.289239032423199	0.210383936566438	0.234637104018943	0.00480748917100892	0.218854079380821	0.362164214161669	0.3371470416157	0.320628962055253	0.375596166201429	-0.00549820241284396	0.276436132188206	0.110226601943861	0.115146894373264	0.244461568305914	0.356615536941118	0.11357275544425	0.26848701834245	0.298762787013965	0.203638597883745	0.142042757014843	0.249819572198386	0.226503637212921	0.0875230620762567	0.350637006387343	0.297100563825919
DB04104	0.289938471254908	0.475161511399971	0.546142224798531	0.534429720510324	0.395660901127869	0.0879579428701017	0.544373883039211	0.52477056579385	0.224563985599092	1	0.101043758996155	-0.0133929351656061	0.501376227146742	0.0263597585716717	0.44597016855636	0.232434264355973	0.184999470687712	0.479052322006615	0.265609179611906	0.603204766328456	0.505984297546924	0.604589517540482	0.442608897126962	0.386052512308176	0.478791817829579	0.43756351227873	0.369182600778138	0.112884502394066	0.530931860273005	0.573827618909429	0.640077859399721	0.586022565695602	0.530131334143328	0.0232020652324151	0.591762913207524	0.0436159549818819	0.22867288045462	0.349311190360052	0.594028943996194	0.336751199348245	0.610563664670021	0.623781023313086	0.56035256233759	0.31046848976959	0.505742075071709	0.488120620133265	0.355593827441432	0.32707970688425	0.565273187832868
DB14144	0.126288133006938	0.0958314225251805	0.0927933906249392	0.101585723814452	0.100636603651926	0.132342763253126	0.133063605308525	0.142272904680887	-0.0104197445338821	0.101043758996155	1	-0.00331012987625081	0.0350829757397661	0.0829284658495246	0.08299346296916	0.0127026069342072	0.0171703715471439	0.0879072539666598	0.13771948345599	0.109646249650945	0.113044560688676	0.0888406408175294	0.0592977117826711	0.0578328197951354	0.0882924485953024	0.144344319647358	0.0546895117586437	0.0725950768131477	0.086223942194018	0.102494936511268	0.111150305162684	0.0593840055326619	0.0773834738853887	0.0190692858803348	0.0878654375593646	-0.00233954381705387	0.03420225556435	0.0780325269892217	0.108257172681838	0.1038602726933	0.146137537926995	0.144447363388687	0.116865639361963	0.0496316106841228	0.0901871499681447	0.0972759548866003	0.138097934790595	0.0571011132562183	0.0825244662201106
DB12298	-0.00569215500996554	-0.0187163150753931	-0.0143156900955258	0.0542547354027799	0.0537379421589341	0.335652772741746	0.107477339189017	0.0526559338663339	-0.00576790757739367	-0.0133929351656061	-0.00331012987625081	1	-0.0100845650670564	-0.0029011749123872	-0.0105839896010668	-0.00912187444734834	0.0304241427851345	0.0467998393502697	-0.00355728652193136	-0.0104945629370761	0.0688101473984012	-0.0172651137206294	-0.0133929351656061	-0.0105393494334838	0.035971693765035	0.0308971265793671	-0.00766817659252737	0.0691790380619388	0.0734173142006326	-0.013241571897722	0.0786190690784539	-0.0164023772739141	-0.0111518148865298	-0.00789794654786249	-0.0101307610738277	-0.00129506750056585	0.0172784562153084	-0.00850196487236031	0.0892758810634655	-0.00674596144990982	-0.0114487495074905	0.0687464649884549	0.0590795432055377	0.0258191583653988	0.0559451579512399	0.0519075341491217	-0.00693913627405531	-0.0106284853462161	0.0114392582078791
DB04751	0.0313849871710619	0.427190672266354	0.37752803418116	0.366303838144499	0.323944743603919	0.100554355035994	0.559000354740646	0.500896238404357	0.154008855847456	0.501376227146742	0.0350829757397661	-0.0100845650670564	1	0.0143981185849912	0.565971406336937	0.120644920743187	0.128398764780758	0.339806929940291	0.178994586348514	0.50030696240297	0.467908177422507	0.312451955171196	0.328850345149374	0.242038832920145	0.382612239315818	0.277774280367074	0.193853031777202	-0.0197160906963976	0.338684148626665	0.289931994237833	0.443325270339566	0.571904473759965	0.602000217631837	0.0713434697107612	0.456130669581681	0.0606465795014734	0.164056597793848	0.607200860905198	0.502963237335529	0.109414720174593	0.314531740633398	0.376961317414389	0.482273741777078	0.239899507900147	0.39157055861347	0.381037479701593	0.130411366150476	0.265598708299366	0.325708386023628
DB02502	-0.00901248128820248	0.0257586499029077	0.0449307172798318	0.0451765070723637	0.0607547959339655	0.153382975708967	0.0309495813389912	0.0618822059453449	-0.00913242155604476	0.0263597585716717	0.0829284658495246	-0.0029011749123872	0.0143981185849912	1	0.0123289545384529	-0.0144428116637984	0.0338181690561795	0.0511070703308783	-0.00563230940822125	0.0419961347986811	0.0319628385415456	0.0703503458678013	-0.0212052513262254	0.0125086672391836	0.0569545657830447	0.0892673259202064	0.0269069271619941	0.133403455490565	0.0489498991527044	0.0510528713380821	0.0742231260394545	-0.00568560779433063	0.0101241070955812	0.0634626049216298	0.0142011065204323	-0.00205050136466387	0.0205467501473521	0.0220084125934161	0.108400798657884	0.0333932086871459	0.0361794868408712	0.0626869798522134	0.0704387778384645	0.0613151659044827	0.0637903916275357	0.0741993318788789	0.0748282753768715	0.0990879345115798	0.0838951279487879
DB12001	0.0422113205178464	0.528072886394147	0.478369712818899	0.410078624396526	0.420761896560231	0.109205604608354	0.441250445954768	0.478362580308814	0.114960778843268	0.44597016855636	0.08299346296916	-0.0105839896010668	0.565971406336937	0.0123289545384529	1	0.207233670039742	0.154957832965921	0.387933013940674	0.050782030134024	0.389098821073871	0.546063100352389	0.369785901466719	0.480399813669895	0.18426755653253	0.479482895894759	0.299183293859109	0.147907036046813	-0.0220147225209533	0.3823229292526	0.298850820698345	0.39300657244004	0.504316388986412	0.386028084478476	0.0753548213856572	0.34425831115164	-0.0074805848581939	0.204314652512556	0.464381572491411	0.531577438846989	0.0631229905858591	0.20903550202685	0.356998655481354	0.535240895710992	0.265500277895383	0.406885083935941	0.422388906094352	0.0593048882457412	0.232275924868537	0.346334150271288
DB01193	0.0918324333277294	0.236822270453927	0.443299469176174	0.333445572801906	0.271547732928124	0.0443242918732132	0.114067228185171	0.173233707077099	0.462821120760203	0.232434264355973	0.0127026069342072	-0.00912187444734834	0.120644920743187	-0.0144428116637984	0.207233670039742	1	0.127707650444514	0.30273643163318	0.00946971238152968	0.287234942027819	0.253375949147264	0.347287014944612	0.563027115475636	0.295396200779486	0.340227361121678	0.218356987989161	0.168604684902302	0.0165164837034358	0.230268850251296	0.410796752401404	0.323190867676105	0.321157235406448	0.293878875753495	-0.00160376276624578	0.299878508968925	-0.00644718659420228	0.184068469506975	0.0985472399117243	0.355374856179157	0.112288514288869	0.212611059349027	0.267377549056616	0.244412525065624	0.217586396162095	0.255264459568063	0.272947771335098	0.0932645887123252	0.436237239638999	0.270003684175154
DB00316	0.0722803709182814	0.284385047014163	0.179750910895905	0.312917066815463	0.357935747188802	0.090641714461692	0.148477296414804	0.240168378852156	0.0884534437061468	0.184999470687712	0.0171703715471439	0.0304241427851345	0.128398764780758	0.0338181690561795	0.154957832965921	0.127707650444514	1	0.334329276977082	0.0473325499779121	0.124006946443909	0.155370282108525	0.242008082704063	0.212182381500005	0.154138739516704	0.288106742079373	0.188336128871194	0.127322219530882	0.0893755528564179	0.268450616700642	0.19928383685602	0.246960595335469	0.22597505421522	0.173257069146544	0.0985763122421617	0.112042486932274	0.0215032696006304	0.476940572079364	0.141166420055721	0.20463081664656	0.0994158073058248	0.159059171426078	0.250090789741376	0.220519760144372	0.549377673614836	0.335435741373281	0.33968608523591	0.0968263313355013	0.159913889461291	0.278650148629788
DB06151	0.1968251441388	0.528039480640669	0.527220587052774	0.768478607242609	0.521129933460491	0.137369182343985	0.423614793926683	0.451444265688652	0.215689041522072	0.479052322006615	0.0879072539666598	0.0467998393502697	0.339806929940291	0.0511070703308783	0.387933013940674	0.30273643163318	0.334329276977082	1	0.125313065347278	0.375357423294551	0.446418421156143	0.55871669086262	0.482681016042865	0.314845753130164	0.664666895152846	0.395143189694387	0.279263435263482	0.174856602772784	0.569781531412707	0.483800177219606	0.615764046961541	0.496307840530907	0.398215763890724	0.0568340569811379	0.369489894003176	0.0159716051213397	0.407015341951019	0.302386341493559	0.552663860457789	0.254677068880813	0.431202979753177	0.654814866422208	0.407320773131469	0.575142422882231	0.704098534395459	0.76945652609266	0.203419615056453	0.345523632089048	0.620666626643331
DB07338	0.0313490564487327	0.129690321576099	0.101138797203976	0.141949439624975	0.0744947213612864	0.0776993195396995	0.203482415925949	0.181271330156812	0.0306646159409211	0.265609179611906	0.13771948345599	-0.00355728652193136	0.178994586348514	-0.00563230940822125	0.050782030134024	0.00946971238152968	0.0473325499779121	0.125313065347278	1	0.243141048672859	0.102121965839637	0.158127527911828	0.0712024607995765	0.0750017621119346	0.120491527523989	0.109455467158837	0.112790270631191	0.0660074265610009	0.122885986352871	0.150904383718363	0.181386784109739	0.2002949656893	0.2054414815517	-0.0153329874931815	0.252255839977657	0.180773133722405	0.0530292481917102	0.215448084085171	0.168829982177215	0.131014782474862	0.244125888206177	0.159876861942951	0.143023992542554	0.0807499962144626	0.145760145089891	0.123622897543951	0.0566767928271233	0.0504315087422063	0.148959912145623
DB00459	0.209500666137477	0.34526145365835	0.509593426492429	0.420040767181972	0.307779104934247	0.0947781555070234	0.504801638432821	0.426956921779044	0.250817185920578	0.603204766328456	0.109646249650945	-0.0104945629370761	0.50030696240297	0.0419961347986811	0.389098821073871	0.287234942027819	0.124006946443909	0.375357423294551	0.243141048672859	1	0.431534282946324	0.419765923691674	0.395068572462709	0.288835731962326	0.355813577677625	0.420211532091605	0.297816372205063	0.0619571962917553	0.465361309052827	0.393368949498743	0.508926203078753	0.527388242496476	0.471013352553868	0.0101687011007023	0.744783121087876	0.0579931413426977	0.17048461137622	0.365197181986067	0.59462827804492	0.218511145403674	0.512675167969779	0.469148604691782	0.446206142701263	0.243259457729899	0.354166978315274	0.390491461395945	0.198081016461878	0.336455742201738	0.465773745214043
DB12996	0.346255338468004	0.455236405831648	0.428239635276803	0.429685333263868	0.421799526559685	0.142920830967089	0.570138552698035	0.573707365718768	0.183898582503671	0.505984297546924	0.113044560688676	0.0688101473984012	0.467908177422507	0.0319628385415456	0.546063100352389	0.253375949147264	0.155370282108525	0.446418421156143	0.102121965839637	0.431534282946324	1	0.408805784763686	0.378406953291677	0.317477631337626	0.504639444640411	0.444957246561804	0.347811805231723	0.16591926714767	0.427325058561756	0.457403003247248	0.515671553119282	0.548600248258742	0.521684810273044	0.0346184504906307	0.426791729663575	-0.00864252558048627	0.206640997590643	0.441592817052411	0.61962390147792	0.32651236538173	0.423000322264903	0.426936982291847	0.527045956339974	0.27409356606969	0.467271277168923	0.449428766789058	0.260586341702613	0.232575825622272	0.411217698275438
DB00171	0.269166122663632	0.477191221347146	0.601300514345292	0.601503827963378	0.48583886437402	0.0641022677389814	0.335806985923302	0.400027136903833	0.294240134036018	0.604589517540482	0.0888406408175294	-0.0172651137206294	0.312451955171196	0.0703503458678013	0.369785901466719	0.347287014944612	0.242008082704063	0.55871669086262	0.158127527911828	0.419765923691674	0.408805784763686	1	0.572213029398677	0.445780334637823	0.569648698465779	0.492526058106043	0.398578507296596	0.145807470005943	0.592681868422186	0.650237680446524	0.61372485615333	0.445079024640181	0.451414221141053	0.00683988000018382	0.439743449939693	0.0750106556795362	0.32307029136984	0.244103177928422	0.514371562157258	0.330727154830182	0.525815088238678	0.628009182609102	0.493770814271575	0.40092438930855	0.570527354553374	0.57141776545188	0.301780871449451	0.474708858430069	0.665216099245483
DB05773	0.105747616483962	0.558213591586745	0.743509440285147	0.545999341277439	0.476296337845661	0.0368143015123365	0.262725502473723	0.372154445130114	0.321554074024912	0.442608897126962	0.0592977117826711	-0.0133929351656061	0.328850345149374	-0.0212052513262254	0.480399813669895	0.563027115475636	0.212182381500005	0.482681016042865	0.0712024607995765	0.395068572462709	0.378406953291677	0.572213029398677	1	0.289288134376615	0.579390365280029	0.424827848595133	0.304473566919177	-0.000139535849684086	0.494518682062715	0.48289706411219	0.459237095900568	0.437157037755272	0.345981019441137	-0.0307510625329149	0.376985295472683	-0.00946590007954162	0.277041991771925	0.231752989185616	0.44841445132357	0.148938837998024	0.276297649819033	0.514501970435812	0.511128805673332	0.336270077667675	0.462707389856464	0.476776095199877	0.101648000438289	0.457427877561328	0.440686398612735
DB08916	0.163226509939658	0.235777586891286	0.343305009996521	0.388998310224189	0.291415906156273	0.031385206084013	0.259563495290214	0.268520791398128	0.294257040243238	0.386052512308176	0.0578328197951354	-0.0105393494334838	0.242038832920145	0.0125086672391836	0.18426755653253	0.295396200779486	0.154138739516704	0.314845753130164	0.0750017621119346	0.288835731962326	0.317477631337626	0.445780334637823	0.289288134376615	1	0.317535988969242	0.253933862334138	0.250948717795808	0.0336883076075347	0.256052006731623	0.551743000810775	0.447823449396069	0.341897311870995	0.517168806227595	0.00976697774877566	0.389959029033555	-0.00744903394268141	0.155792860206487	0.198497448833203	0.336338811936492	0.486366127102457	0.439195154908717	0.423591427530944	0.255889050376577	0.252439710958104	0.332594306828093	0.350789560573774	0.122196104426635	0.267323592841867	0.424943989477218
DB04468	0.184880357446568	0.642415467832501	0.638453105798826	0.640707982857358	0.600561410160088	0.178561198393072	0.435803472123403	0.485954197106603	0.289239032423199	0.478791817829579	0.0882924485953024	0.035971693765035	0.382612239315818	0.0569545657830447	0.479482895894759	0.340227361121678	0.288106742079373	0.664666895152846	0.120491527523989	0.355813577677625	0.504639444640411	0.569648698465779	0.579390365280029	0.317535988969242	1	0.476110644973034	0.295062814841865	0.210153832616246	0.58383455960493	0.507467509606898	0.602301275641328	0.550810459541842	0.461295423775766	0.0747144181206008	0.353451204759689	0.0254241848154485	0.362092837641826	0.370078779499476	0.570882559703616	0.206229366176705	0.358756023656526	0.58383874787629	0.504530645176099	0.455074594865897	0.636530024358371	0.662045117041199	0.158913060011197	0.374646874388185	0.536914578031581
DB04630	0.352912000646456	0.341551619772855	0.446517866539078	0.404864532888352	0.353558850274602	0.0956661112001424	0.362045501683264	0.387269934449657	0.210383936566438	0.43756351227873	0.144344319647358	0.0308971265793671	0.277774280367074	0.0892673259202064	0.299183293859109	0.218356987989161	0.188336128871194	0.395143189694387	0.109455467158837	0.420211532091605	0.444957246561804	0.492526058106043	0.424827848595133	0.253933862334138	0.476110644973034	1	0.474324229256295	0.357086251135809	0.501075381287609	0.520562615044467	0.514103345364524	0.358047275881388	0.360986552573957	0.0213031405978878	0.365158618217733	0.0518556419965182	0.234054240960273	0.297689140286088	0.477168763752512	0.299616704146504	0.45841800177108	0.395933766523639	0.444322955360599	0.277082697515981	0.420864931569653	0.401659543929465	0.289337739617396	0.328583648122455	0.48366193815946
DB00630	0.419727775433169	0.244635984436297	0.33420958905092	0.303034867523911	0.294237496962207	0.0191403583112625	0.312036557860923	0.31223870222656	0.234637104018943	0.369182600778138	0.0546895117586437	-0.00766817659252737	0.193853031777202	0.0269069271619941	0.147907036046813	0.168604684902302	0.127322219530882	0.279263435263482	0.112790270631191	0.297816372205063	0.347811805231723	0.398578507296596	0.304473566919177	0.250948717795808	0.295062814841865	0.474324229256295	1	0.178164561538653	0.367030814803029	0.43913246915785	0.352454516265714	0.262506820949448	0.331272130201743	-0.0182880599306836	0.310243286028852	0.0817344241449888	0.162313981802116	0.171223711570096	0.382149931229627	0.31439744713329	0.490359182401176	0.330759192285627	0.319082076505512	0.18748173402417	0.317630084044753	0.304151307778997	0.371231565232423	0.327233403114901	0.354707514075752
DB01436	0.276530070744377	0.0331496772065885	0.0371925063266413	0.146935547868134	0.0836798991039534	0.161185472716718	0.126336772991825	0.132340120263829	0.00480748917100892	0.112884502394066	0.0725950768131477	0.0691790380619388	-0.0197160906963976	0.133403455490565	-0.0220147225209533	0.0165164837034358	0.0893755528564179	0.174856602772784	0.0660074265610009	0.0619571962917553	0.16591926714767	0.145807470005943	-0.000139535849684086	0.0336883076075347	0.210153832616246	0.357086251135809	0.178164561538653	1	0.250879020989859	0.228971971113823	0.23993622091064	0.0312210057645848	0.0678604259622035	0.0454628342815538	0.0519280472328044	-0.00438516360325518	0.111910088624647	0.0217818244455626	0.148305434687237	0.228507839781445	0.15479864261106	0.17354831008157	0.0847627012970616	0.121415794202728	0.159981901120991	0.139703267250596	0.221200542048309	0.0328714636571826	0.295535543396369
DB00523	0.262815120010225	0.459261753598572	0.569281521521893	0.589841130677129	0.447984914915712	0.185136177438286	0.3986151650158	0.445713166535265	0.218854079380821	0.530931860273005	0.086223942194018	0.0734173142006326	0.338684148626665	0.0489498991527044	0.3823229292526	0.230268850251296	0.268450616700642	0.569781531412707	0.122885986352871	0.465361309052827	0.427325058561756	0.592681868422186	0.494518682062715	0.256052006731623	0.58383455960493	0.501075381287609	0.367030814803029	0.250879020989859	1	0.520219157091644	0.617162438203106	0.439799887255206	0.387010250108327	0.0402070429095685	0.405914261474282	0.0304335677945603	0.334642244593351	0.264282754001832	0.572287879920788	0.221791400054591	0.424943823443683	0.625349859986962	0.502978789042887	0.396114132546753	0.60077301434461	0.572033066958091	0.236974225545703	0.363462139403862	0.669586737824647
DB00437	0.330711112169491	0.350094441371634	0.51575382633082	0.527351660961593	0.414504231668992	0.0767051325689883	0.339663406152024	0.398495386881799	0.362164214161669	0.573827618909429	0.102494936511268	-0.013241571897722	0.289931994237833	0.0510528713380821	0.298850820698345	0.410796752401404	0.19928383685602	0.483800177219606	0.150904383718363	0.393368949498743	0.457403003247248	0.650237680446524	0.48289706411219	0.551743000810775	0.507467509606898	0.520562615044467	0.43913246915785	0.228971971113823	0.520219157091644	1	0.648609933515349	0.477681342986559	0.530165782809699	0.0155387991763135	0.447102891542287	0.0442221176499236	0.228208361028655	0.235219099560312	0.53885917768237	0.467324654336484	0.566128936254767	0.606006015288488	0.446266098640781	0.315991664341713	0.51782735130832	0.492489246751905	0.277961156396945	0.407938502312847	0.613771489316336
DB14001	0.270177683746444	0.421566174370502	0.551110877788192	0.63341613929868	0.491802127885624	0.231525539008359	0.510414101752363	0.533029188558888	0.3371470416157	0.640077859399721	0.111150305162684	0.0786190690784539	0.443325270339566	0.0742231260394545	0.39300657244004	0.323190867676105	0.246960595335469	0.615764046961541	0.181386784109739	0.508926203078753	0.515671553119282	0.61372485615333	0.459237095900568	0.447823449396069	0.602301275641328	0.514103345364524	0.352454516265714	0.23993622091064	0.617162438203106	0.648609933515349	1	0.586054903266795	0.532684706249189	0.0500457247555733	0.537547804153605	0.0331327690425332	0.294208302434051	0.334623451099218	0.710047701128222	0.362204767963293	0.570009358064489	0.717146006649219	0.530712435294931	0.401610374474238	0.630940588771801	0.638155766010261	0.280561133593955	0.419786993705214	0.680965691020243
DB03496	0.168985861143574	0.499815060747556	0.486058574643982	0.521849014387954	0.438465133585456	0.0492809734060463	0.568536783800317	0.553795173038394	0.320628962055253	0.586022565695602	0.0593840055326619	-0.0164023772739141	0.571904473759965	-0.00568560779433063	0.504316388986412	0.321157235406448	0.22597505421522	0.496307840530907	0.2002949656893	0.527388242496476	0.548600248258742	0.445079024640181	0.437157037755272	0.341897311870995	0.550810459541842	0.358047275881388	0.262506820949448	0.0312210057645848	0.439799887255206	0.477681342986559	0.586054903266795	1	0.595748066995332	0.0673536488315944	0.513833363148185	0.0336815812591404	0.242680273492776	0.475365535318474	0.661657572810067	0.224392718968098	0.440305212835258	0.548282254684998	0.514861665171183	0.365913475774307	0.530829963969794	0.561414916428616	0.163142582848995	0.337860843538611	0.485703276693653
DB01143	0.223546654246189	0.391591213233037	0.436283424737989	0.446201698656424	0.384242849812949	0.0713245977759903	0.533367887642873	0.501715502672657	0.375596166201429	0.530131334143328	0.0773834738853887	-0.0111518148865298	0.602000217631837	0.0101241070955812	0.386028084478476	0.293878875753495	0.173257069146544	0.398215763890724	0.2054414815517	0.471013352553868	0.521684810273044	0.451414221141053	0.345981019441137	0.517168806227595	0.461295423775766	0.360986552573957	0.331272130201743	0.0678604259622035	0.387010250108327	0.530165782809699	0.532684706249189	0.595748066995332	1	0.0674763530921919	0.532109672428022	0.0541243674283313	0.198385450840531	0.556399824649447	0.566122924654255	0.397720293749015	0.508509901734318	0.468182218396942	0.471368839920171	0.276754193722523	0.467305300008865	0.447328595290625	0.218811481883687	0.32799234676583	0.465938146689983
DB00357	0.0931358490661926	0.268392911572153	0.0490484479527431	0.0244348213415885	0.0905762572630223	0.0581529852846555	0.109139055579953	0.161963649790476	-0.00549820241284396	0.0232020652324151	0.0190692858803348	-0.00789794654786249	0.0713434697107612	0.0634626049216298	0.0753548213856572	-0.00160376276624578	0.0985763122421617	0.0568340569811379	-0.0153329874931815	0.0101687011007023	0.0346184504906307	0.00683988000018382	-0.0307510625329149	0.00976697774877566	0.0747144181206008	0.0213031405978878	-0.0182880599306836	0.0454628342815538	0.0402070429095685	0.0155387991763135	0.0500457247555733	0.0673536488315944	0.0674763530921919	1	0.0249389348631125	-0.00558213505338354	-0.0130766433258942	0.084054131435008	0.0857935338080821	0.0209163438335167	0.01225239933375	0.0380094007717832	0.0886820370206681	0.152496945877209	0.0911798643487616	0.0727481655995884	0.0187603811209404	-0.00198398452883778	0.0493066841682057
DB00855	0.233970252565863	0.307832232991581	0.483832255368999	0.417660372415402	0.316640041739096	0.132400528823389	0.518027932092074	0.433440499501008	0.276436132188206	0.591762913207524	0.0878654375593646	-0.0101307610738277	0.456130669581681	0.0142011065204323	0.34425831115164	0.299878508968925	0.112042486932274	0.369489894003176	0.252255839977657	0.744783121087876	0.426791729663575	0.439743449939693	0.376985295472683	0.389959029033555	0.353451204759689	0.365158618217733	0.310243286028852	0.0519280472328044	0.405914261474282	0.447102891542287	0.537547804153605	0.513833363148185	0.532109672428022	0.0249389348631125	1	0.0603374565642069	0.161135640867939	0.380092076240985	0.559722728693024	0.307661873187532	0.566095340512767	0.463463865721183	0.410098471964593	0.237075672154267	0.373984500380184	0.402393203712625	0.258713387352893	0.351244369160084	0.447984728151322
DB01223	-0.00402311889778776	0.0279831009046108	-0.010118087658778	0.0565261305573253	0.0198802630372322	-0.00385835484088916	0.0477143231086036	0.0372163235624168	0.110226601943861	0.0436159549818819	-0.00233954381705387	-0.00129506750056585	0.0606465795014734	-0.00205050136466387	-0.0074805848581939	-0.00644718659420228	0.0215032696006304	0.0159716051213397	0.180773133722405	0.0579931413426977	-0.00864252558048627	0.0750106556795362	-0.00946590007954162	-0.00744903394268141	0.0254241848154485	0.0518556419965182	0.0817344241449888	-0.00438516360325518	0.0304335677945603	0.0442221176499236	0.0331327690425332	0.0336815812591404	0.0541243674283313	-0.00558213505338354	0.0603374565642069	1	0.0274129788461308	0.0731583128028852	0.0385833481403254	-0.00476793146802306	0.052513451729381	0.0279831009046102	0.0417564220100729	0.0334521889855747	0.021098701425098	0.0545134664507969	0.0908639566624354	-0.00751203369837272	0.0710105453310878
DB06767	0.113454289128765	0.278507500715841	0.272472372380786	0.392192968948177	0.429425258177156	0.0716151751770939	0.197839974392377	0.286865853973275	0.115146894373264	0.22867288045462	0.03420225556435	0.0172784562153084	0.164056597793848	0.0205467501473521	0.204314652512556	0.184068469506975	0.476940572079364	0.407015341951019	0.0530292481917102	0.17048461137622	0.206640997590643	0.32307029136984	0.277041991771925	0.155792860206487	0.362092837641826	0.234054240960273	0.162313981802116	0.111910088624647	0.334642244593351	0.228208361028655	0.294208302434051	0.242680273492776	0.198385450840531	-0.0130766433258942	0.161135640867939	0.0274129788461308	1	0.160725981592418	0.277141400471392	0.0890101065411263	0.216566746258962	0.281011008379584	0.184112767306601	0.535002192320157	0.392108081043501	0.418400232587903	0.111975883355189	0.217117102984231	0.322331194603051
DB00276	0.0834710947275088	0.402100287171278	0.275667074655867	0.325073577018465	0.316630298489681	0.16536202327778	0.50539221611025	0.430206167490441	0.244461568305914	0.349311190360052	0.0780325269892217	-0.00850196487236031	0.607200860905198	0.0220084125934161	0.464381572491411	0.0985472399117243	0.141166420055721	0.302386341493559	0.215448084085171	0.365197181986067	0.441592817052411	0.244103177928422	0.231752989185616	0.198497448833203	0.370078779499476	0.297689140286088	0.171223711570096	0.0217818244455626	0.264282754001832	0.235219099560312	0.334623451099218	0.475365535318474	0.556399824649447	0.084054131435008	0.380092076240985	0.0731583128028852	0.160725981592418	1	0.42005250414397	0.139875700487712	0.272841067341685	0.278234726331294	0.425031108817677	0.219609661685246	0.351480692547881	0.324035545441186	0.104149162059721	0.145088299532689	0.260456205449311
DB05767	0.260321604453017	0.446573721833466	0.564460703881306	0.559679166255044	0.505325798698814	0.251214272723072	0.613786559388118	0.615083406742649	0.356615536941118	0.594028943996194	0.108257172681838	0.0892758810634655	0.502963237335529	0.108400798657884	0.531577438846989	0.355374856179157	0.20463081664656	0.552663860457789	0.168829982177215	0.59462827804492	0.61962390147792	0.514371562157258	0.44841445132357	0.336338811936492	0.570882559703616	0.477168763752512	0.382149931229627	0.148305434687237	0.572287879920788	0.53885917768237	0.710047701128222	0.661657572810067	0.566122924654255	0.0857935338080821	0.559722728693024	0.0385833481403254	0.277141400471392	0.42005250414397	1	0.263624364572572	0.519215175378973	0.595963323835436	0.539743857890668	0.357980784520673	0.564237080966367	0.59774994490963	0.272412623274693	0.402196962082132	0.56389644767119
DB13853	0.411415389293986	0.174115524832311	0.174662508978808	0.287295627844376	0.171157213780782	0.0272921575377682	0.298516778245482	0.245710909286117	0.11357275544425	0.336751199348245	0.1038602726933	-0.00674596144990982	0.109414720174593	0.0333932086871459	0.0631229905858591	0.112288514288869	0.0994158073058248	0.254677068880813	0.131014782474862	0.218511145403674	0.32651236538173	0.330727154830182	0.148938837998024	0.486366127102457	0.206229366176705	0.299616704146504	0.31439744713329	0.228507839781445	0.221791400054591	0.467324654336484	0.362204767963293	0.224392718968098	0.397720293749015	0.0209163438335167	0.307661873187532	-0.00476793146802306	0.0890101065411263	0.139875700487712	0.263624364572572	1	0.446277078576464	0.352331415269529	0.242847307048599	0.162297285303559	0.273032947543773	0.262934852465119	0.275647905204374	0.138864423831911	0.32866169533874
DB01435	0.356988054839751	0.272331705951558	0.391685549244156	0.446868783888468	0.324802990687962	0.0972737993421321	0.462858704647733	0.421933988702419	0.26848701834245	0.610563664670021	0.146137537926995	-0.0114487495074905	0.314531740633398	0.0361794868408712	0.20903550202685	0.212611059349027	0.159059171426078	0.431202979753177	0.244125888206177	0.512675167969779	0.423000322264903	0.525815088238678	0.276297649819033	0.439195154908717	0.358756023656526	0.45841800177108	0.490359182401176	0.15479864261106	0.424943823443683	0.566128936254767	0.570009358064489	0.440305212835258	0.508509901734318	0.01225239933375	0.566095340512767	0.052513451729381	0.216566746258962	0.272841067341685	0.519215175378973	0.446277078576464	1	0.531847802211204	0.356649185594488	0.28099721884809	0.441122046209467	0.460326555267057	0.362556386008756	0.293899002262056	0.521069054582836
DB07352	0.237394011721704	0.446832579185578	0.590939522970144	0.676191738791618	0.50045927415378	0.261892604070208	0.47788102219951	0.500329258065932	0.298762787013965	0.623781023313086	0.144447363388687	0.0687464649884549	0.376961317414389	0.0626869798522134	0.356998655481354	0.267377549056616	0.250090789741376	0.654814866422208	0.159876861942951	0.469148604691782	0.426936982291847	0.628009182609102	0.514501970435812	0.423591427530944	0.58383874787629	0.395933766523639	0.330759192285627	0.17354831008157	0.625349859986962	0.606006015288488	0.717146006649219	0.548282254684998	0.468182218396942	0.0380094007717832	0.463463865721183	0.0279831009046102	0.281011008379584	0.278234726331294	0.595963323835436	0.352331415269529	0.531847802211204	1	0.490938492401488	0.410835993737753	0.637510687661136	0.652778480821747	0.268231471625949	0.354821835218032	0.653157654132953
DB04365	0.219315588971114	0.524908395559647	0.554848349540969	0.444623677488066	0.455483334360085	0.157383119806102	0.476363587278299	0.517401573121318	0.203638597883745	0.56035256233759	0.116865639361963	0.0590795432055377	0.482273741777078	0.0704387778384645	0.535240895710992	0.244412525065624	0.220519760144372	0.407320773131469	0.143023992542554	0.446206142701263	0.527045956339974	0.493770814271575	0.511128805673332	0.255889050376577	0.504530645176099	0.444322955360599	0.319082076505512	0.0847627012970616	0.502978789042887	0.446266098640781	0.530712435294931	0.514861665171183	0.471368839920171	0.0886820370206681	0.410098471964593	0.0417564220100729	0.184112767306601	0.425031108817677	0.539743857890668	0.242847307048599	0.356649185594488	0.490938492401488	1	0.286403177948912	0.480715977643884	0.429864227449676	0.223736216466114	0.33935846452783	0.479972173844291
DB01169	0.118894589082831	0.448395492036573	0.336168607243017	0.53215280393409	0.539299543950556	0.0604426592961919	0.279808399317504	0.36650237167549	0.142042757014843	0.31046848976959	0.0496316106841228	0.0258191583653988	0.239899507900147	0.0613151659044827	0.265500277895383	0.217586396162095	0.549377673614836	0.575142422882231	0.0807499962144626	0.243259457729899	0.27409356606969	0.40092438930855	0.336270077667675	0.252439710958104	0.455074594865897	0.277082697515981	0.18748173402417	0.121415794202728	0.396114132546753	0.315991664341713	0.401610374474238	0.365913475774307	0.276754193722523	0.152496945877209	0.237075672154267	0.0334521889855747	0.535002192320157	0.219609661685246	0.357980784520673	0.162297285303559	0.28099721884809	0.410835993737753	0.286403177948912	1	0.485041866152873	0.557329049586887	0.155965920541491	0.247029271409208	0.404817325211496
DB00126	0.203657136005493	0.52816528649533	0.511219425471164	0.6800904112755	0.558979715422253	0.191108053457968	0.48144727062644	0.486306826714894	0.249819572198386	0.505742075071709	0.0901871499681447	0.0559451579512399	0.39157055861347	0.0637903916275357	0.406885083935941	0.255264459568063	0.335435741373281	0.704098534395459	0.145760145089891	0.354166978315274	0.467271277168923	0.570527354553374	0.462707389856464	0.332594306828093	0.636530024358371	0.420864931569653	0.317630084044753	0.159981901120991	0.60077301434461	0.51782735130832	0.630940588771801	0.530829963969794	0.467305300008865	0.0911798643487616	0.373984500380184	0.021098701425098	0.392108081043501	0.351480692547881	0.564237080966367	0.273032947543773	0.441122046209467	0.637510687661136	0.480715977643884	0.485041866152873	1	0.729943762043251	0.197749526954204	0.361454528692605	0.600119644250573
DB00945	0.190116320293756	0.544151212247464	0.548851565479212	0.733863750270279	0.556818879363829	0.161087223752601	0.454679144379208	0.475983319773405	0.226503637212921	0.488120620133265	0.0972759548866003	0.0519075341491217	0.381037479701593	0.0741993318788789	0.422388906094352	0.272947771335098	0.33968608523591	0.76945652609266	0.123622897543951	0.390491461395945	0.449428766789058	0.57141776545188	0.476776095199877	0.350789560573774	0.662045117041199	0.401659543929465	0.304151307778997	0.139703267250596	0.572033066958091	0.492489246751905	0.638155766010261	0.561414916428616	0.447328595290625	0.0727481655995884	0.402393203712625	0.0545134664507969	0.418400232587903	0.324035545441186	0.59774994490963	0.262934852465119	0.460326555267057	0.652778480821747	0.429864227449676	0.557329049586887	0.729943762043251	1	0.196575577035292	0.355230831152777	0.624232976547607
DB06543	0.399370477535149	0.134164416660836	0.119015571111469	0.212422341744193	0.203507393709601	0.0485301170990522	0.266470899904083	0.226944257050751	0.0875230620762567	0.355593827441432	0.138097934790595	-0.00693913627405531	0.130411366150476	0.0748282753768715	0.0593048882457412	0.0932645887123252	0.0968263313355013	0.203419615056453	0.0566767928271233	0.198081016461878	0.260586341702613	0.301780871449451	0.101648000438289	0.122196104426635	0.158913060011197	0.289337739617396	0.371231565232423	0.221200542048309	0.236974225545703	0.277961156396945	0.280561133593955	0.163142582848995	0.218811481883687	0.0187603811209404	0.258713387352893	0.0908639566624354	0.111975883355189	0.104149162059721	0.272412623274693	0.275647905204374	0.362556386008756	0.268231471625949	0.223736216466114	0.155965920541491	0.197749526954204	0.196575577035292	1	0.170164471242067	0.252040604801246
DB00335	0.116607383040251	0.274927741483815	0.462944845261837	0.360521615668976	0.315215801210353	0.0306535459176105	0.205388067104568	0.25274096596435	0.350637006387343	0.32707970688425	0.0571011132562183	-0.0106284853462161	0.265598708299366	0.0990879345115798	0.232275924868537	0.436237239638999	0.159913889461291	0.345523632089048	0.0504315087422063	0.336455742201738	0.232575825622272	0.474708858430069	0.457427877561328	0.267323592841867	0.374646874388185	0.328583648122455	0.327233403114901	0.0328714636571826	0.363462139403862	0.407938502312847	0.419786993705214	0.337860843538611	0.32799234676583	-0.00198398452883778	0.351244369160084	-0.00751203369837272	0.217117102984231	0.145088299532689	0.402196962082132	0.138864423831911	0.293899002262056	0.354821835218032	0.33935846452783	0.247029271409208	0.361454528692605	0.355230831152777	0.170164471242067	1	0.409279828374748
DB01076	0.263587932938894	0.394069652248617	0.519366686618521	0.643634268141151	0.440793819245471	0.117443898054308	0.354630541762961	0.45574908447563	0.297100563825919	0.565273187832868	0.0825244662201106	0.0114392582078791	0.325708386023628	0.0838951279487879	0.346334150271288	0.270003684175154	0.278650148629788	0.620666626643331	0.148959912145623	0.465773745214043	0.411217698275438	0.665216099245483	0.440686398612735	0.424943989477218	0.536914578031581	0.48366193815946	0.354707514075752	0.295535543396369	0.669586737824647	0.613771489316336	0.680965691020243	0.485703276693653	0.465938146689983	0.0493066841682057	0.447984728151322	0.0710105453310878	0.322331194603051	0.260456205449311	0.56389644767119	0.32866169533874	0.521069054582836	0.653157654132953	0.479972173844291	0.404817325211496	0.600119644250573	0.624232976547607	0.252040604801246	0.409279828374748	1
DB06199	0.0982676400512504	0.369908954893962	0.429719233953296	0.352169213040271	0.321308321004107	0.0672593357395682	0.369061179143041	0.387605117886158	0.184708335469252	0.404259525161445	0.136437132378578	-0.00871270694743908	0.371320148547379	0.020882730643896	0.411536448858772	0.33537425323202	0.129802116113929	0.316447749160715	0.181512813461262	0.526724360270849	0.36705152170202	0.423713040471884	0.47814516627193	0.181682922380478	0.357455589528577	0.427787382771512	0.192682131625877	-0.0130214238147633	0.334163490555116	0.334799319304284	0.399852276384512	0.391144639847096	0.378512166904505	0.0542272852885113	0.525975710734382	0.148641232670712	0.165616352039637	0.375864010495221	0.430190453646025	0.180919692801553	0.329857277202972	0.338040602047325	0.452381085001216	0.220350506110333	0.327340502665987	0.328148052967406	0.144740528305129	0.389607934469028	0.341484449956518
DB00572	0.290637109098564	0.507215128539143	0.610455731915853	0.568195103386315	0.521266520152822	0.0607380834739235	0.457891162500325	0.541586676515176	0.363407218940838	0.565603742074602	0.0875827305878353	-0.0149584187487844	0.470247351277854	0.0198427354091909	0.499617843251444	0.415335171364575	0.226603577457573	0.529820321056457	0.131070956586	0.466675539554273	0.583972851076563	0.637839396690738	0.560451545646152	0.394655352228357	0.604351113346668	0.523194778781697	0.394202627479185	0.114834944952619	0.534785784864219	0.614791699366369	0.648343636169794	0.608752604502853	0.589042226247744	0.0589556522357523	0.45451326890222	0.0865778343497326	0.298923152677634	0.399323245231701	0.626490614200074	0.288662366499224	0.483015204787663	0.543215501307625	0.59741309084862	0.359820481622015	0.580224471893063	0.550056556528417	0.212918915040071	0.515918427200863	0.600318415844137
DB00995	0.326656031755788	0.242191245462182	0.421568659675066	0.49351842737724	0.312530660255654	0.0484910657265963	0.43172917847164	0.386312641115785	0.334855156642233	0.555062704828599	0.0699854062989465	-0.0119858189886249	0.352199846423358	0.0332282507354297	0.195288282773954	0.285899500439026	0.16171855546592	0.452494914301515	0.211441832750247	0.479614503744587	0.420099935551911	0.501316284731062	0.276984605350861	0.621391837366306	0.34801374071813	0.357613551846713	0.386119917209457	0.133086809245242	0.38407419503756	0.636947978625547	0.575641207212778	0.483017455442799	0.627242587059164	0.00755442618624614	0.562350594726826	0.0497893028588935	0.200618324639755	0.276171495909571	0.496931408675374	0.471212627180122	0.68708811004262	0.563632157451314	0.329427069766772	0.288360065268282	0.437875260915696	0.479618178188528	0.300223996538303	0.306963995114982	0.569295441652157
DB06626	0.130442240310945	0.148554529015237	0.169716958881429	0.127617583711575	0.11519562818686	-0.0125572144146195	0.146532785857376	0.128555579594204	0.0221614300700359	0.150176924128933	0.175376829075207	-0.00421486383618009	0.060831260936991	-0.00667346222817111	0.17688076824213	0.00201938772690513	0.0401948815888645	0.120907003066678	-0.00818269079107522	0.117781027663207	0.1316515191394	0.149512598426652	0.166630031686791	0.0969453508497315	0.137865190267684	0.23389710352175	0.117431520916211	-0.0142717406459621	0.158903133386371	0.168834906779471	0.142599992675002	0.130668183173835	0.0896636960086798	0.0081104222487082	0.123146437221308	-0.00297899447946358	0.0797937171628199	0.103135749318802	0.193959851404425	0.0454649568193788	0.161515214591888	0.123006934853383	0.159872761486803	0.0900219494557334	0.15441210652856	0.122163589757094	0.0434064079279562	0.095840637310758	0.153090642476301
DB00928	0.159562601063189	0.487562173413067	0.460425206217725	0.634756232851246	0.464576087990474	0.0693383084306893	0.362749200293832	0.409302448155356	0.200765668083108	0.392283064627058	0.0543428681771292	0.0427182319854862	0.314847187400787	0.0453424287188132	0.334967400116563	0.260623646093744	0.40021999712185	0.664577020746026	0.10419398297122	0.331380141010146	0.365754207869372	0.481998302596797	0.430987207242889	0.272705357926099	0.56576069843925	0.374299403301182	0.265427729343033	0.12522186559516	0.504088205897522	0.428575140916836	0.534298185031145	0.484431913488825	0.369933233495236	0.111073796892481	0.321191539157955	0.0467790725023657	0.408672418554338	0.275613177404808	0.465671745705012	0.224108575590507	0.373367249183164	0.523074587371981	0.395311263240731	0.608285299184874	0.613616276474116	0.676151282467287	0.168123440455094	0.315313053217898	0.516946713251794
DB00993	0.228289592902553	0.515845630140261	0.455215635558756	0.446826298632833	0.483802716544672	0.0834676362468726	0.399612056897733	0.3945881762736	0.24273508118152	0.476100493393937	0.0960385415777662	0.0105033846066793	0.372103010612531	0.0443584141654574	0.389832793407772	0.231243434926527	0.289109235280005	0.453248125356109	0.0997223424270953	0.324395490175966	0.446674398915877	0.48184041284297	0.401704913837367	0.295452336123248	0.523191646736908	0.35218238702937	0.316994163565038	0.138789314616858	0.456768727255539	0.501074958922162	0.485420047240393	0.504602746543276	0.469047845674593	0.136134744159084	0.347435761723911	0.0280531510216802	0.230077579072844	0.357125005539321	0.479857901740188	0.239393784408665	0.382901866803054	0.458086691068617	0.508914382362493	0.402410966673596	0.502058088878433	0.474929511653304	0.237161810195116	0.318214319407966	0.484977034883397
DB11689	0.160248773889457	0.558389686517829	0.764416438244396	0.581524387150781	0.519569506311851	0.0634917327977644	0.508673459225583	0.517750450007568	0.348869579956529	0.60045114663062	0.0706933241971103	-0.0146391049811773	0.508225739138904	0.0210932944504948	0.601220461495112	0.498570607994326	0.195628390972367	0.543614153756356	0.134431265042771	0.581278111697539	0.529953672498408	0.550858312991214	0.663335698656533	0.340387610390238	0.589745370364149	0.417245262496883	0.308712417320164	0.0135502332763876	0.528300549502837	0.528968404022491	0.593782361472994	0.615382709233407	0.535289946264895	0.0457054420140101	0.565426736212788	-0.0103466718305041	0.282857125967461	0.354118170949287	0.680578100448839	0.208317004208883	0.447012230128098	0.533978659473853	0.576361273754677	0.36312537759624	0.520699753998826	0.556371467516286	0.162014914320602	0.470617163985963	0.508642106429544
DB00207	0.590241078014714	0.176399031772551	0.184665558568833	0.243448843461687	0.216701253489929	0.0378806646115474	0.322191080230137	0.291728717665896	0.190696175333068	0.370049118237822	0.124420381475578	-0.00576790757739367	0.13852940514942	-0.00913242155604472	0.0556498037712728	0.140780763900476	0.0957701985525994	0.215689041522072	0.15625172280011	0.265756782990281	0.38012526084855	0.294240134036018	0.151821419279727	0.249607061265093	0.217031419859867	0.388641296140822	0.553129735378993	0.248186628453313	0.287462776215841	0.386639759922661	0.306404022102142	0.22756372492712	0.333109933891378	-0.0248614369972088	0.3226850475107	0.110226601943861	0.122090569284186	0.154053449751219	0.32302009523144	0.450592587406996	0.448434081484734	0.270524997342869	0.25074769359408	0.148987704691823	0.241395181961888	0.234646508873253	0.503115085668432	0.15859014113087	0.287519218502801
DB00181	0.153136797577159	0.169130331693744	0.394622582121444	0.282943760593775	0.259504611070265	0.0236324170299974	0.130157767960797	0.203324211486612	0.428976613728882	0.265598543623018	0.0393151920155327	-0.00946782417274034	0.142196452857722	0.0171509636304161	0.168660131948665	0.569860791660971	0.138834976869751	0.283502653409905	0.0341665349598332	0.330205500531733	0.248811601144512	0.379605381118997	0.402562470740107	0.281820786717433	0.310495042731222	0.258616257949687	0.22273646531939	0.0443162007220023	0.240944425936012	0.40010038530987	0.377287472489926	0.311134758205458	0.342355571329259	0.00780175949517172	0.305649841494206	-0.0066916980095579	0.191691548755862	0.103598695069698	0.373439495108352	0.204866036292941	0.279658344401589	0.28728088682263	0.246134682117854	0.200970415855194	0.275853994070789	0.270764917051989	0.0739697038505482	0.43648295943342	0.296638182231557
DB01483	-0.00492842215151909	0.0174516387110211	-0.0123949126574297	0.0098573626633827	0.00957119469591595	0.192169320611782	0.0815216128998687	0.0260059077119742	-0.00499401077844596	-0.0115959664184282	0.157850472646085	-0.00158649036224426	-0.0087314898800035	0.18060675357434	-0.00916390518354322	-0.00789796623791649	0.0263420477799278	0.00559565212092608	-0.00307999512720499	-0.00908647715303681	-0.0105873118836689	0.0206642461615709	-0.0115959664184282	-0.00912525451602415	0.0150081674458925	0.0390092032305146	-0.00663931521791278	0.0816534279594801	0.0197586797192914	0.0322938358864111	0.0955525655549687	-0.0142016229974105	-0.00965554371239099	0.0623990885139289	0.101477037987485	-0.00112130455799762	0.00875301096477976	-0.00736123171892308	0.0272443058195778	0.0744982144675591	0.039582656255459	0.0511083705108463	0.0300966022699184	0.0409797754930908	0.0409080369979676	0.0376638101469972	0.0722043954685567	0.0436209712231156	0.0184694521190985
DB03880	0.00874363405604817	0.4017773077406	0.49194295459128	0.340922630790514	0.304511751111288	-0.00731413308802883	0.11566497933587	0.179908279456703	0.00792958194806908	0.264697758619415	-0.0157395345491857	-0.00871270694743905	0.256020389739914	-0.0137949701292243	0.331212467274293	0.151738665507951	0.129802116113929	0.28470136258207	0.0114320409506443	0.283934640132316	0.19874514810998	0.383248403476532	0.584868870098096	0.141370382305781	0.394126730081114	0.195661112160502	0.206161190637039	-0.029501663330322	0.367347686797407	0.243645421857473	0.212495589259131	0.195087267144689	0.138768501031346	-0.0244427465031803	0.202365542568867	-0.00615799392493005	0.175020068889616	0.0820118845010071	0.210284358413515	0.0135653247572994	0.0580384232817961	0.357161613755307	0.340732562438819	0.206242345302812	0.304522446972407	0.284036967456151	0.0262499666718449	0.249561494177732	0.250653324174501
DB04179	0.0848660857725903	0.0349754165498257	0.0780517448755726	0.0792667917697045	0.122874229351732	0.434458716943628	0.163380208368964	0.189497860629596	-0.0100086650957407	0.0419211440016072	0.155304798943469	0.43142366211203	-0.0174990727639145	0.178462929355835	-0.0183656908285118	0.0145373010841661	0.0527929846093212	0.123205159977034	-0.00617272190475755	0.00855453614232452	0.14283833084779	0.0414139112754294	-0.023239866610703	0.0350402481526871	0.143271544769603	0.0781796572147925	0.0223561629481024	0.207246998671712	0.162515018088313	0.0647211634862476	0.173140883204585	0.00858941011142729	0.031393169311917	0.0903658903048797	0.0376589616592534	-0.00224724420695338	0.0548620481713705	0.0176412597222524	0.195039777847205	0.0687992812292377	0.0793289337240821	0.169880594670576	0.12361637612702	0.0572444907787274	0.112170624265093	0.10466005023217	0.105520189455566	0.00802338817512762	0.105677127837874
DB09096	0.33276257070173	0.230045446829225	0.287762130437826	0.262639126877683	0.247282838083381	0.086958403363016	0.358398843740455	0.328865446133795	0.327950094052292	0.396970533042308	0.0578083572468093	-0.0073721836644211	0.216629498316125	0.0288477447789552	0.203791498255687	0.285161438803106	0.0876722111890479	0.236207482505606	0.118178517054361	0.300574904057541	0.416582752868346	0.332434509603755	0.233895227553222	0.228446874023215	0.276846819922414	0.365709869073493	0.47314897534832	0.167605922248118	0.301201229857608	0.382453616515092	0.346719484549802	0.285822984616933	0.35852793515891	0.0448273581710461	0.312976977588542	-0.00521053473884125	0.134072500962233	0.266234064596672	0.383556364371352	0.328404758694419	0.42488417445141	0.311968105951808	0.372817277474742	0.162951691666471	0.263415327855324	0.252332561722009	0.370136536647123	0.237766200766111	0.320836816500301
DB04115	0.236955692106496	0.571196233777135	0.465745493290959	0.5640932587773	0.433703656517473	0.0829581582148174	0.458382112994987	0.562432919956562	0.270046394716438	0.557182676516018	0.0956250558026817	-0.0187480639075671	0.415257273156702	0.0625305969653276	0.457739240737589	0.242388946288228	0.282307537888213	0.523868413627273	0.174665618385069	0.44678348340307	0.492046910757715	0.483314432505335	0.395635575725252	0.326319241306244	0.540331241295054	0.400080390076131	0.308650065596451	0.164403657130107	0.518226006177225	0.490337444587493	0.630957569274311	0.606758644360803	0.503021316330009	0.309694609388629	0.440429144644725	0.027913292499202	0.234303438417606	0.381855738159078	0.615013236489386	0.246542007812324	0.446159422110454	0.550857647095639	0.515418961648689	0.45675913754519	0.5602816744097	0.59562016490552	0.228335296700336	0.316864000282795	0.558712311609935
DB06755	0.297515216174887	0.391912638348026	0.441261904505152	0.455143250389026	0.388461552690114	0.257057933009595	0.506707268082885	0.51053526200284	0.29277053578311	0.556924928515011	0.137646738516356	0.11086948934983	0.365042407731815	0.110659057624927	0.321045514849847	0.23197447533401	0.189234922159166	0.447786301302102	0.209937100230379	0.483573925170919	0.509501732830214	0.491978886068465	0.378747720377349	0.352974329250424	0.472460706585549	0.486644482692982	0.373188400871701	0.181150863577057	0.519502270829695	0.514373921110077	0.607331615805222	0.505104834856344	0.500720557494869	0.0559291462888443	0.534855933286174	0.0493975556459581	0.234309736903443	0.383850872866061	0.600697167379985	0.365479586330398	0.562955092223168	0.535015224551724	0.523359653289056	0.301135411928095	0.463419586506379	0.466668342154743	0.309017839430063	0.274386341596011	0.525690754115029
DB12480	0.262924414298877	0.482836916452463	0.63615697011844	0.581828096258161	0.462824760789478	0.074046957284001	0.580913525107229	0.590207012921905	0.354827077679129	0.67851763522434	0.0999812790647441	-0.0135057383377607	0.532508742556639	0.00223558477996557	0.489601362543806	0.362715763731969	0.200626990429929	0.512527568350817	0.186161243549252	0.584116247515022	0.597684715382638	0.570954990520544	0.538727401087671	0.45087201840206	0.544050639411211	0.477539938740873	0.365794917011934	0.100192701029651	0.556962695880435	0.59663531578801	0.695277296254594	0.66601807265924	0.616694892494325	0.0400220166615402	0.615014746060449	0.0431722696212389	0.266663949605547	0.387663839268711	0.701932108528049	0.344051352897719	0.585946381845204	0.604390266048888	0.576687888700172	0.34245326137625	0.565832223583821	0.557232286125913	0.231322507924173	0.419037578534814	0.577036697653752
DB00307	0.169282102670315	0.425891645991229	0.445651624407355	0.444398123102407	0.402635312658449	0.214246976794147	0.361752179538038	0.407306072541595	0.122890524865997	0.415111133800862	0.119865991638256	0.0842765095806877	0.366651478617528	0.0596499344782676	0.386083275361913	0.103822260023591	0.252763935095122	0.452762466869229	0.107606089385087	0.322785161904151	0.364504704572159	0.476340956314313	0.405129406831147	0.149299967077838	0.495472099300599	0.386995014285393	0.278939689877573	0.207717727641186	0.600279505548149	0.370995666759281	0.457806636229721	0.328729329528151	0.336559342498646	0.0603570185503576	0.294603944120581	0.0830922332228909	0.312759657334904	0.329629894592696	0.413634026170846	0.155349599129725	0.30149273862767	0.468514296398748	0.449200471643423	0.336835082648374	0.514017684452399	0.471694657513907	0.175088522113501	0.292721018232333	0.479894992230244
DB01393	0.33508093951682	0.229162526364077	0.342086781916972	0.328828310575844	0.289157414696749	0.208680357386442	0.351384105654805	0.37600604854959	0.306918960884008	0.448589877145061	0.110871197102112	0.0207291227276728	0.250635094639146	0.088593089626061	0.232773121275914	0.223177755849622	0.170568123882248	0.360879093372946	0.135982932383201	0.353012149266934	0.404748110383097	0.440451590736457	0.269023522253034	0.331565022938781	0.380908193060841	0.499788922283341	0.390247667264019	0.385602424551909	0.505028204572573	0.502981518568999	0.538263950145961	0.334209680627372	0.399150947491561	0.0471736816093466	0.376519384226852	0.0395474366814536	0.237267071001028	0.271439340518173	0.483091423726627	0.318557755004104	0.47623800863926	0.42597805596497	0.367342749582388	0.229218023817763	0.38845938465078	0.340590057228757	0.30718469773193	0.269861209311902	0.531880428840875
DB00290	0.225739976773578	0.458452920044572	0.556679815132046	0.621394560792357	0.54465995536797	0.101689336987926	0.403973314931608	0.475645966886396	0.258791544442277	0.527020655848146	0.0948070067131837	0.0680900308690428	0.351159397379847	0.0619104041362627	0.390644656830774	0.270612057317062	0.276675835677038	0.627745347534609	0.143444759137643	0.379267896797439	0.464945048759079	0.6362182513153	0.518328097093587	0.35029302546538	0.59057312090739	0.446077974568049	0.384855584799936	0.101863051925989	0.566530445759371	0.52605901698285	0.578407797422215	0.442698519968569	0.474057699313471	0.0574751191962126	0.4040936038441	0.0686133225681178	0.344764871469447	0.301349365666302	0.546271976598949	0.26880370429897	0.49739019866713	0.596801138805854	0.465025755266052	0.427793447353991	0.648770801983207	0.636868021759736	0.265700640982647	0.367152188900284	0.57123448389931
DB11203	0.582498317233535	0.200617714234455	0.20393308781491	0.24681794315528	0.220350557289626	0.00978528679442687	0.368199919073662	0.319371674001206	0.187881431796132	0.388359751737907	0.0338367105202677	-0.00584274727124836	0.197167936135883	-0.00925091645635583	0.0980527494564192	0.121574887195283	0.0970128350275802	0.226402844011327	0.112693161806095	0.33541383274229	0.413216932006232	0.31874016343952	0.172826988148611	0.216285392445389	0.22167605666118	0.396461994954693	0.604667654386407	0.268664489071168	0.311545911746683	0.404982786402549	0.321538858926407	0.243871717346028	0.342094494158475	-0.0251840188535649	0.333118480987118	0.108762153793537	0.123674717557202	0.151473263404087	0.351033286432973	0.400109311472787	0.496668197050248	0.302877658961503	0.293072225031216	0.144061665196896	0.244954015107824	0.245939618755357	0.496348854756799	0.228736426669705	0.310903806664798
DB00188	0.185102502739488	0.542499114095807	0.536064529212997	0.647653734213154	0.620449341447364	0.0601773967163259	0.409459403204936	0.474204686955522	0.238338393955572	0.469536474505406	0.0990863889486774	-0.0233946243868783	0.362911443052656	0.0595897582406115	0.401117699125339	0.251325642988767	0.356230055198191	0.646053965013762	0.138890803376833	0.382813577477455	0.415719847744943	0.546935483079599	0.469536474505406	0.356892575518661	0.616808990356276	0.339502152814421	0.283955205770254	0.0815146663359462	0.48349476113554	0.489038228526921	0.561462740614205	0.567788783154395	0.449960567399872	0.069664389440377	0.374860368201185	0.0194112786079782	0.401302050463223	0.33498368333757	0.52618234153888	0.26009217188363	0.41537300395214	0.619461265277067	0.41911747713245	0.584637417742911	0.623547419198588	0.705628514971648	0.186552809620418	0.310294084127888	0.544541281182072
DB01200	0.237512226341764	0.366741545112131	0.484120671799196	0.34827705238616	0.308822719972404	0.128187520194124	0.3185480144309	0.419186808089563	0.217279786730901	0.420424805716662	0.153036081717918	-0.00941904046473974	0.309311927081941	0.0496716896849471	0.356988947354216	0.252367927885824	0.128711272967151	0.315710641324004	0.14009628063657	0.417074555374153	0.374336887810138	0.438789360715463	0.458649055968269	0.227371361713588	0.375574692774695	0.502519580781853	0.362244411255149	0.0448401471453818	0.403663863642886	0.418087235505835	0.405752174790038	0.339512828575718	0.299880596839941	0.057079685007261	0.356206316631459	0.0654187066428545	0.181861079048871	0.343953431039958	0.418314389337069	0.206171711973088	0.377566740076025	0.360806267359068	0.455935439518672	0.208264077919992	0.352656602306764	0.314322965843821	0.157425761067919	0.355236799285162	0.377501732419445
DB03054	0.0352407794924513	-0.0176057728230007	-0.025861342544079	-0.0127938259543649	0.000989377385363146	-0.009861768306611	-0.022449848670269	-0.0274663111533903	-0.0104197445338821	-0.0241943826443054	-0.0059797608095672	-0.00331012987625081	0.00843258743032817	-0.00524098228509281	-0.0191200129878293	-0.0164786970207393	0.0297673532893795	0.0206435339942695	-0.00642625012536999	-0.0189584634170692	-0.0220898772594752	0.03739915777068	-0.0241943826443053	-0.019039370374207	-0.00494540030760625	0.0735214748069242	-0.0138525869325638	0.0306934053984323	-0.0150226412037369	-0.0028516309058484	-0.012350930265935	-0.0296309499847663	-0.0201457912852434	-0.0142676671334901	-0.0183012541214802	-0.0023395438170539	0.0700662476943928	-0.0153588282782535	-0.0267028482128084	-0.0121866021603673	-0.0206822046816381	-0.0338110864441695	-0.0250697888801869	0.0376747553672959	-0.0113405416902358	-0.0148782531329015	-0.0125355731331115	0.00623344128418209	0.0165410981099281
DB01222	0.377643367558338	0.37448060223968	0.301056973486171	0.370230763421697	0.343271035749423	0.158655185166433	0.522127888247044	0.511094560246981	0.222047978737913	0.508625446160992	0.110217865162334	-0.0104496281667901	0.476006593571051	0.10112666954974	0.416626187678382	0.16217996591108	0.165099352175432	0.36003124856608	0.196138666091528	0.386406924005622	0.546466679698955	0.38784008618223	0.243980865676906	0.316074456327994	0.404758610236737	0.445980871922718	0.425088380531739	0.300151110036851	0.439803686763602	0.486870733695618	0.488090280440526	0.452939857552758	0.562813997893406	0.110680208780217	0.367298491868825	0.058274346868977	0.197257376947143	0.491625012358962	0.539685921568074	0.374534423432364	0.539015293141799	0.423143054830188	0.455316499107999	0.241992679224633	0.40010667428227	0.383726978738095	0.349935762739433	0.202454721072656	0.451883961911182
DB01008	0.14044175018445	0.546018572780788	0.523185244832221	0.499409488491744	0.449504369658261	0.124354424254984	0.549446497658184	0.522774109556989	0.125555302298114	0.486799304794206	0.078948933229733	0.0980861571350458	0.616405554303199	0.0256887107273171	0.569978082970083	0.150966698349778	0.197935675954703	0.463664772202256	0.147080192124046	0.438034857429679	0.499560184815826	0.417778424019737	0.503536139876499	0.209751267550712	0.517157133835117	0.324592149195045	0.300561825005672	0.0549373929894796	0.509943432136289	0.341378768271931	0.462019891437144	0.544940750865248	0.510613404088625	0.0930998643088333	0.428799910777935	0.0430263884554149	0.245133838619748	0.494637224980552	0.545198437153682	0.208614443615903	0.316668413770928	0.489710908777442	0.553188309790919	0.337043910438469	0.51720167991466	0.525111256125164	0.180214173529905	0.247744755412142	0.381055903502152
DB12870	0.247488516570569	0.460639765244137	0.599154909963976	0.614045740482119	0.590249447233905	0.10941242416995	0.403299401839172	0.576431307354785	0.300884857454375	0.568491067511236	0.100571830035059	0.0717906400336575	0.34783493762248	0.0662716023657691	0.395466016166145	0.318176499556046	0.280121729073499	0.576489954738503	0.150996446058336	0.427765885585437	0.446400066485399	0.630355226281175	0.581955475449887	0.381248164203964	0.60254715525903	0.454746530512451	0.374127092085121	0.137222333580861	0.60652258586531	0.60827563040223	0.648617201473633	0.493348326229861	0.482798915782411	0.0370501449134505	0.431162686876425	0.0295832554141695	0.353002737576065	0.277881786216963	0.592608965317048	0.299654405015247	0.502363642306794	0.669708616484959	0.517558483377221	0.449849844945454	0.616235649505082	0.592416147575792	0.263776230027371	0.365834857114693	0.590404268725872
DB03568	0.269224562966782	0.479654242092376	0.526060056530041	0.567545021295594	0.496086715373372	0.273355907632498	0.571110124781383	0.637934400535431	0.348538411879652	0.609321424635494	0.133719948913181	0.0815286028728342	0.465830566606868	0.077578512917821	0.44408271483928	0.315520633412084	0.24024654219197	0.540766989189637	0.154068372041633	0.466947549731892	0.55591584641492	0.533798571409537	0.448365187057618	0.386610083938979	0.594977930274009	0.455686992052894	0.341189651466308	0.200177457075536	0.566783909381174	0.56332613274491	0.736690923210253	0.609168964845492	0.557439475360524	0.125504674949664	0.494174967808215	0.0346305941062423	0.289763408529899	0.376469836743005	0.708375669042467	0.293377139244371	0.506618975010049	0.627337258736508	0.555874805273127	0.384225926676047	0.614195218634196	0.610697330870797	0.255953087905759	0.364442917756625	0.564775066284022
DB00248	0.0848660857725896	0.0349754165498251	0.0574731835684135	0.0643889619035625	0.0339951357210928	-0.00947270212927976	0.00155388785133562	0.0717448215055764	-0.0100086650957403	-0.00151952973992998	-0.00574384747159272	-0.0031795387350492	0.0102331534206382	-0.00503421521455098	0.00819896911987156	0.075269063206545	0.0265763049225405	0.0952074786730254	-0.00617272190475711	0.00855453614232439	0.00221828602937187	0.0949435944665246	0.0419211440016072	0.0350402481526871	0.0300783735419714	0.0536137218227254	0.0936806390494726	-0.0107660778530738	0.00448018280190052	-0.00105262115335489	0.0446262756419751	-0.00993627027682899	0.00602108457978064	0.0556756670124836	0.0100398640238448	-0.00224724420695336	0.0673019962637296	0.017641259722252	0.0345385806685832	0.0687992812292377	0.0545301375470414	0.034975416549825	0.0181184386456398	0.0572444907787276	0.0517997234978282	0.0900716799416822	-0.0120410200907023	0.140354835678935	0.0198497813652694
DB02994	0.206163838873846	0.551772487630043	0.535766344312876	0.680077766454265	0.500858827270117	0.0920836021975239	0.382885044483769	0.471116575935559	0.245186418106397	0.492813082675143	0.110854308607702	0.0592982121052587	0.345635376864028	0.0683753751570031	0.404075828128791	0.282536373125008	0.323977741019985	0.634690458020057	0.153354680020942	0.37435686453979	0.431565286653457	0.557079713816207	0.516972102934503	0.357139171966456	0.583899895433453	0.375705507384704	0.320879018898768	0.0977281253459878	0.546995728954229	0.51692375711293	0.590069873078932	0.527379441320523	0.458491867054587	0.120545419870496	0.379051804393788	0.0229299631313999	0.309517543739435	0.315675741591468	0.538796260606055	0.279874250280566	0.400386134431854	0.614294095656955	0.488218621642364	0.482479882353962	0.627680906922956	0.668080431738896	0.210035370650897	0.332919847932608	0.58702561551911
DB14085	0.152120680338209	0.4059873161574	0.392650320332433	0.541431594954262	0.566400894818291	0.128191893009911	0.317408293183276	0.399602750069234	0.176648563927258	0.356326964191428	0.0805819701272486	0.0359734449499941	0.244177040158238	0.0356336809645444	0.31274826071764	0.257893544391921	0.433451392987457	0.608055041999972	0.0785538155376205	0.251652128607031	0.320863152827392	0.456456287244114	0.403442671658294	0.261655294814447	0.515526805288378	0.319535313765962	0.227903984251314	0.109985054133092	0.464997955585381	0.361027675600727	0.444017005314282	0.376557756611344	0.308373330649127	0.0260565694256947	0.254524152461433	0.0412900156927155	0.542481828453097	0.245967879290002	0.405992014325223	0.165183542416046	0.299694314827706	0.455630926483642	0.314950491559775	0.630887803825917	0.583481709153512	0.592421423429606	0.196950150242924	0.306056831109368	0.467097594434697
DB00201	0.183144534021521	0.478140010945911	0.41896274469543	0.492554107312932	0.68795338114485	0.147529719032427	0.374104802285841	0.509742375246445	0.202320793207537	0.407787904981331	0.0890695224614164	0.0474339227636568	0.311113951346028	0.0519962108800628	0.343121039898437	0.204273607346284	0.390975327935236	0.559358554888627	0.0889396624122748	0.258191970346219	0.38835983068803	0.478399552176638	0.389553832166374	0.287382695333888	0.531163599213298	0.350150435261087	0.252395337861913	0.147802211845223	0.488038877233712	0.415487317259229	0.526909755837735	0.437051124158603	0.3898612655724	0.0821413904114761	0.266892862033047	0.0507166447938522	0.452789163626642	0.2948762371969	0.467704293994199	0.216872802522778	0.310947396459962	0.489465207491451	0.38758900217585	0.571850561765269	0.600996863921756	0.594787447579731	0.192792770122623	0.340684161914947	0.495176409071782
DB00136	0.189249030692534	0.496782600010965	0.42648630048449	0.547702953174795	0.468199111567407	0.114742431396075	0.369190501115894	0.435658626523698	0.215428857369559	0.378880929710443	0.0707090379140745	0.0208315334879174	0.294635302892621	0.0631327948581224	0.338565519873342	0.210975467209391	0.414402921681427	0.602758027158164	0.09589471429222	0.273229795276359	0.395096562523021	0.492392520884202	0.393156155064292	0.235919660175293	0.593368049599873	0.395967320665509	0.274683964151598	0.217403145722173	0.535412937731171	0.408110175237758	0.496448393413465	0.472602240273905	0.362320881125214	0.106889802643862	0.283081240227192	0.0483702119217101	0.399126935904908	0.312222126413357	0.469672112241732	0.152752031764413	0.350188086186855	0.485699658304467	0.379646911372013	0.550526634773847	0.606061247843029	0.621243538214787	0.16259301536919	0.323043134419543	0.506304055432763
DB06724	0.0601950353041973	0.209914072846005	0.237966892290517	0.24681794315528	0.15502056762075	0.0913624998290404	0.40643364389391	0.286914076908332	0.162097251867785	0.364411666894657	0.0782283637343091	-0.00584274727124834	0.365339148318795	-0.00925091645635583	0.141986648874813	0.0546141673574465	0.0536544419338508	0.218685527617112	0.278074772186873	0.453454673890005	0.154812348319745	0.181026925438346	0.112956776040484	0.0986891580619356	0.159274638019185	0.152692113451104	0.152488365564888	0.00425352467969838	0.195383451770558	0.163249860499502	0.311417736220667	0.305149021886449	0.300132932413563	0.013064209780289	0.485377743217266	0.108762153793537	0.0825271606660854	0.312198236103966	0.284672156014976	0.156013510846392	0.400970194097027	0.293581300349953	0.200017551979919	0.13720248199994	0.219992947591245	0.237897304966212	0.129095350716765	0.155784410522201	0.187884501593531
DB11126	-0.00284412389932668	0.0489167619775128	0.0639537125720026	0.0399608669142115	0.0396468022421775	-0.00272764476861216	0.0736721610948245	0.0602166362477213	-0.00288197418398691	0.0683600359680985	0.276587796813563	-0.000915541529639087	0.090786417019583	-0.00144959174337338	-0.00528836226735165	0.100367696894296	0.0152016295164547	0.0354766681661594	0.257370758299808	0.0872396054155649	0.0748727051926695	0.053028410032735	0.0683600359680985	0.0868688845945642	0.0459109898386596	0.0791013465907955	0.119394945929045	-0.00310006960354394	0.0518520596409177	0.0691414536514797	0.0551420570279391	0.0558176119442871	0.0820979848531301	-0.00394626261812106	0.0903724333213425	-0.000647089269907779	0.019379469080789	0.107685875369307	0.0619382941703284	0.135716982143654	0.0799686925668247	0.0489167619775129	0.0659729874748707	0.0236488586581378	0.0409911339970812	0.038538024032327	-0.00346718655468321	0.0861403577100524	0.0502005519129491
DB04690	0.13093875612856	0.447960862011903	0.359730260240508	0.477877314959256	0.431936200017245	0.0754200774082383	0.319288356852999	0.356237923223174	0.177566050362529	0.341522146997653	0.056085179223089	0.0362340822763543	0.271503081423155	0.0360137184709305	0.28968058940389	0.169780403048912	0.483589143344847	0.496747172219529	0.0907114172833366	0.240754530240561	0.326363045976508	0.389869221706508	0.351633821319856	0.213585194415718	0.511025183117109	0.332759346427755	0.229113116950733	0.13114823033671	0.407743521650554	0.342652331419998	0.435163448213324	0.424971332000032	0.314033703955163	0.0592819106953089	0.260336246533481	0.0414985089738058	0.382595666489033	0.272432800140842	0.392705196957058	0.128714916221297	0.293740939477597	0.406091737739064	0.336634893348394	0.531934642958639	0.535354705175422	0.548453280672697	0.125057602425801	0.266647365307098	0.413920232508934
DB08907	0.0669045545508732	0.00515206667600464	0.0476488890545627	0.0664254450308519	-0.00291240828606114	-0.00610478702800491	-0.0138972586540127	0.0133522680330979	-0.00645019425399866	-0.0149771875312175	-0.00370168564965543	-0.00204908869294786	-0.011277469823638	-0.003244355340065	-0.0118359713627742	0.0367661997434873	0.0340230193258664	0.0577488236174356	-0.00397807849305912	0.0296617086395128	-0.0136744234858397	0.118683764619479	0.0186177961926478	-0.0117860507028859	0.00271037653420239	0.0250528801645241	0.0465837649149388	-0.00693831723229113	0.0345731256831468	-0.0148079194790371	0.00982900213060603	-0.0183426170105019	-0.0124709647888019	0.0448233940031308	-0.0113291303631768	-0.00144826123487659	0.04337351139541	-0.00950766360791111	-0.0165300173672718	-0.00754394226988724	0.025553432537194	0.00515206667600504	0.0171157714257559	0.0336844290850214	0.0917429373385384	0.0411247402594938	-0.007759967773763	0.0699854274033307	0.0592548065058962
DB05424	0.137303657221393	0.562789800762073	0.625707817385929	0.503225339288157	0.479252369947877	0.0803022832559226	0.370051968438194	0.4598419277698	0.147031054861976	0.451771488860415	0.0843792798176539	-0.0128967901514346	0.41852433239383	0.00411759821772721	0.557803155217288	0.309365610382508	0.189598075394599	0.428609329915039	0.0953082983405845	0.412883027328347	0.515654532941288	0.541789364120789	0.689936404031689	0.34655453396727	0.568882432308304	0.41784988793574	0.356141963891456	0.0262974837438724	0.523786285132259	0.428654138844176	0.433059189379728	0.444413825611455	0.362568002557475	0.0186315083253812	0.379270001122465	-0.00911523317411439	0.249700563834113	0.312690593577716	0.491539464227001	0.167822401711939	0.290822360043116	0.472591989401317	0.556898998332509	0.319819790249489	0.46843924317756	0.449229934168216	0.118842850496566	0.335725553292098	0.413343263189028
DB12328	0.205077159893836	0.392686776826935	0.588412943058661	0.532525740270827	0.38747866456962	0.0694292241793858	0.466562456151798	0.470498527625118	0.430073392802245	0.615232148301505	0.173924441663687	-0.0126634904276243	0.449931563096895	-0.0200503096494219	0.395747882879529	0.415226299650716	0.163989023634247	0.48690096796594	0.199443886017407	0.654289500713439	0.475553802864304	0.525119749151328	0.485470270415388	0.383332454586384	0.494509387880026	0.427005250900907	0.315006378045122	0.0281638477891855	0.502626042040975	0.521720824244685	0.643055071233737	0.651314327308558	0.549911208646644	0.0301992504499738	0.627495105386872	0.0466587372307907	0.230891451222883	0.372285054787344	0.638786988124072	0.237578343704901	0.533692238184946	0.607912598793543	0.482790719327016	0.313588780404911	0.468612690615624	0.493430705583687	0.239361997780926	0.415265187616447	0.554517584208157
DB01101	0.0444881462333576	0.259013621137753	0.248082060690084	0.220341110998421	0.218609382832672	0.204243485573176	0.303448456851971	0.294638020341478	0.162332487097637	0.266577152746383	0.144300687580499	-0.00504822476046266	0.289240076191309	0.166812576137021	0.308258819699194	0.0712937865580918	0.0838206023866407	0.195615587996016	0.133091721886279	0.260055953408868	0.234229798824297	0.25839841694948	0.225194115192663	0.140305002696887	0.25314962585281	0.295744684445916	0.205360578743294	0.0659810744057074	0.26360462761098	0.297696188734233	0.292389268298734	0.225415785526582	0.291546595305558	0.110428879058932	0.287819562581847	-0.00356799988730811	0.106856884686397	0.326320356314564	0.290556666850325	0.083670208611996	0.283446735551556	0.23759442429022	0.323569575533858	0.130397966634832	0.226021923533136	0.212495666052388	0.204867677106156	0.189227615852742	0.244097137971463
DB06774	0.228279388204777	0.522451177358286	0.568085894168342	0.754260728668962	0.521278015840411	0.172511552479757	0.433664327661693	0.491047362574497	0.24038578179535	0.511331624287794	0.0897199758851473	0.029639671654225	0.369942350659368	0.0634163079566738	0.405116496507955	0.319442887680987	0.329962903831392	0.773406718361414	0.131667499743357	0.395815031124022	0.435753303703644	0.622368136311409	0.523041140971397	0.374125847659479	0.650934546371455	0.441059377233837	0.309887220215183	0.143456367496031	0.61378071995852	0.543173475430535	0.66777333254887	0.52166221327652	0.456233550259439	0.0529494767820283	0.407069845509319	0.0577480688209562	0.389751458258785	0.338360344546751	0.587013383363037	0.279107373636176	0.4659449072143	0.676997959575754	0.448186455480839	0.521145063394506	0.686751259085204	0.742128443256526	0.210833962870118	0.402592052611938	0.646660833286386
DB00564	0.171978221510531	0.470315247942186	0.429732862064194	0.582660876134859	0.461343710059942	0.130662179462077	0.304358402108025	0.370230481537392	0.197649579554188	0.361024290346266	0.0788576372739166	0.0418579941684078	0.26050910998336	0.0441176709427878	0.316624866671036	0.265823434674527	0.395009418836838	0.57544598711057	0.090318523238747	0.252665020759988	0.336877421613702	0.470530640342491	0.42396837625732	0.254712643356226	0.545364088776026	0.324717093434129	0.261294148999066	0.129448516822622	0.503710569043104	0.368673818449542	0.469437296305297	0.380661043289608	0.315003032738747	0.0743057454664616	0.266999687286927	0.0460689428973472	0.450841942001962	0.229422421760823	0.425686656238118	0.155724873268435	0.30744915056893	0.462170535481386	0.37136938281571	0.509792720148168	0.558820739123901	0.572646763910087	0.164826604123053	0.322690393174008	0.471893072534033
DB00958	0.237035890029634	0.418768749574533	0.505655121318893	0.543189501747189	0.43624750588088	0.0859492084619052	0.506276479400875	0.526062831054366	0.364784931269462	0.635498908701965	0.0992848353769378	-0.0135806073265883	0.47960912261056	0.049036213395175	0.391297832961929	0.298146992697812	0.198617353794296	0.504714815301868	0.223498167436482	0.539547645125835	0.473957011649006	0.539662607529075	0.390578172945695	0.502723607391461	0.482100745176823	0.392684194161033	0.345297452880512	0.132803578257857	0.476640332063138	0.58734319178106	0.648564559800427	0.614320661446186	0.652099265522491	0.0481463128219504	0.540708127599627	0.0428814934842804	0.255583221701946	0.426793654314312	0.615404580164047	0.372946200630205	0.601520027364738	0.604597715655323	0.486540594236541	0.34122743338508	0.553888051910847	0.534264145326689	0.27997783331176	0.368880616300415	0.573081435766332
DB00262	0.220408613491625	0.50816991790248	0.575901666701754	0.650987269904469	0.519560936086318	0.107943654951894	0.389041720588081	0.455479952943507	0.262186012703326	0.527388171686097	0.0763438018594147	0.0664391352555276	0.358820220104217	0.0418542426656043	0.396866042304795	0.305295793084751	0.296937263723194	0.63407102748562	0.125285905838762	0.369965371092997	0.426040519877901	0.691129624215246	0.535956708825115	0.383462796468924	0.613027733442119	0.474186311788054	0.362452807233001	0.141111572799945	0.607317111803555	0.552564592021107	0.643667566779161	0.452225220311791	0.463159050661356	0.053726595718562	0.400019551278563	0.0671541773888351	0.368949730290338	0.293897386377449	0.544869029934241	0.318045010308902	0.461591125994902	0.594651198476421	0.50318723328301	0.441693720141189	0.661002677865225	0.662135285199528	0.212959603679854	0.436278760885821	0.627424518141768
DB02232	0.4031696662141	0.232865495825674	0.296393506730982	0.379692332379493	0.230976483813642	0.134665002112361	0.511049273540854	0.375059597274287	0.158832927885347	0.495384038400202	0.130257698891046	0.201987184305219	0.354105870384992	0.0190541113119866	0.179814054305466	0.120740284972337	0.107654464733705	0.341320214070987	0.228236854451219	0.542704645900956	0.434564780209372	0.336957349516266	0.178939021866464	0.307159264530131	0.266434638283214	0.390076334612459	0.455623538436112	0.191620489082928	0.417837803146869	0.413574802059503	0.466127593474231	0.404618301528635	0.453054903400677	0.0240742920877789	0.503123154288495	0.0681747469585994	0.151241267082966	0.276476352944072	0.518715040101142	0.406433557510103	0.602683335288894	0.447835759800198	0.338601734719214	0.207132069154546	0.301711076746979	0.371223967853253	0.336743009460833	0.226932504121047	0.40362631525506
DB01327	0.107872512594986	-0.0264931499862453	0.00491632682567818	0.0767981751055077	0.00356381116689586	-0.00772732657698258	0.0106968151560187	0.026506720712467	-0.00816453665901332	0.00761959625166277	-0.00468552527205347	-0.00259369859144494	-0.0142748128459773	-0.00410664501963087	-0.0149817537706755	-0.012912113678136	0.0430657089690279	0.0833749521738761	-0.00503537822428952	0.0178950880700893	0.0113687558824847	0.0847277127277848	-0.0189578471333257	-0.0149185651221396	-0.0282276447636192	0.0136758474613094	0.0764196827891574	-0.00878239370229634	0.082436947418721	0.0349111644684305	0.0438919836954964	-0.000549348444062867	-0.0157855167118927	-0.0111796302655194	0.0194550825288056	-0.00183318230092802	0.0549013889928155	-0.0120346248518417	0.0281747371224384	-0.00954898268029585	0.135515711260241	0.0766772898640396	-0.019643783941193	0.0669964271474072	0.0607232231052439	0.109176935631877	0.0381276672679605	-0.0150447379876671	0.121212472488344
DB00482	0.246927435097736	0.521493212669683	0.628211967358902	0.700144739761222	0.518345963905121	0.083212483932476	0.463923679844405	0.512178006697652	0.289350190456933	0.588811726392369	0.0958314225251807	0.0104379449458918	0.416028593410363	0.081151144826875	0.442535770937723	0.297932827659304	0.252728809531596	0.654814866422209	0.159876861942951	0.496080594046876	0.488252399961416	0.66750912484436	0.545100105241466	0.386028659403033	0.609872845634605	0.470091239365671	0.366643862222859	0.120898822753456	0.611214701996466	0.570707867162058	0.672809031807398	0.581836465872456	0.514136821495286	0.072915993317299	0.485696956111124	0.0279831009046102	0.336088176981921	0.323869406640763	0.656526675998398	0.319928526099126	0.556801273005408	0.677601809954743	0.495184730296258	0.438379625823549	0.637510687661136	0.688008946305298	0.220913687520607	0.413410837289752	0.653157654132953
DB06777	0.192315053765034	0.416146237961956	0.488621585564477	0.606805621163598	0.435578411758268	0.241887244481674	0.465483147388119	0.47269445204452	0.265104366227448	0.528175678729934	0.122687091255522	0.0842179844352797	0.362071638574867	0.0662268594164081	0.379580296735515	0.269317775264573	0.298925259215877	0.620342493880965	0.149783950957328	0.428507275077496	0.433436995219268	0.539007825526989	0.416952120418605	0.338116513604596	0.570554755086955	0.433137918623826	0.287224464607479	0.253269700606185	0.593172074404232	0.528416160999551	0.692612246509395	0.526887941767505	0.452237885285692	0.0394491348420765	0.415119184229702	0.0220731412441134	0.339960153688822	0.301902149776798	0.617012421770968	0.280611693740002	0.462713295530755	0.635108453379978	0.47191207551319	0.414091125391853	0.620816836785677	0.611678454751333	0.211436887383744	0.38202119379456	0.637326630152281
DB11234	0.338038582281802	0.4086956647216	0.471171804943557	0.453775069328654	0.375845461225551	0.122730335655369	0.543445758111612	0.538732621332238	0.27422929663623	0.643563821935598	0.132128593086381	-0.0107170510078971	0.497519973420011	0.0693340008301896	0.396205923650018	0.203718273837574	0.173835575688359	0.402111214480911	0.214349838015307	0.542850468299748	0.494315144082954	0.514435322496573	0.405201660825816	0.389823771482909	0.456296935016619	0.494592050167735	0.368876341569466	0.264483893836255	0.535390277180026	0.575619525040949	0.610937274294096	0.502358526939008	0.563246958916747	0.0408223849122393	0.564258720746639	0.0566335738813978	0.203447123802352	0.356557074067154	0.574056826255213	0.414902455725848	0.508431810519918	0.535593024922663	0.507631215928361	0.27292513108568	0.460900644028475	0.437391980392127	0.352597847055871	0.377652414821962	0.549957134641787
DB00291	0.0918324333277286	0.297932827659302	0.182287355085803	0.344228761240391	0.244706900419749	0.187325916548447	0.474311584761036	0.379484906700655	0.123831271434174	0.31114684795593	0.100246518799056	0.148374489365953	0.45229208212638	0.052054933828252	0.264994459739212	0.0536278554895874	0.118206957136501	0.323028656780118	0.199721453652971	0.39392854197159	0.329815143664239	0.192097537421289	0.106494130596147	0.16011581315414	0.258186948892306	0.200552031696244	0.168604684902301	0.0481188895296886	0.312992803770305	0.212164760913073	0.343150535991502	0.415146838098816	0.496160505887663	0.149253405826385	0.359932012130994	0.0677633243611786	0.134479068291586	0.521164010581795	0.442621181887461	0.170637188063654	0.302479707744111	0.346821273423604	0.382046001852396	0.213077442445324	0.326367574617474	0.352248220695635	0.2068729744333	0.138911598897808	0.282444913286057
DB11387	0.354225158005887	0.277712378816178	0.288560149774366	0.369223095548844	0.319250233864989	0.145548562221902	0.408052792379288	0.419186808089563	0.200817828247547	0.46629390601859	0.124694146692336	0.0415696761104731	0.289790249126032	0.146549203365953	0.263490009860011	0.209616729552225	0.156393521113009	0.350200588146535	0.140096280636571	0.322870307279297	0.465075280390686	0.407388190184779	0.206369004307667	0.3869153809105	0.375574692774694	0.467933949161948	0.425004133624602	0.305734017367342	0.434565589668388	0.533838368603733	0.509141773993867	0.359074134114996	0.478483520353784	0.0326600310340876	0.385369380888351	0.0654187066428546	0.181861079048871	0.28694500711541	0.467744176892855	0.461188227197506	0.543405718875875	0.437964878148895	0.396524507361442	0.234539628897004	0.400465924724577	0.365669270467427	0.40569202619894	0.159616117509501	0.468127011102349
DB00608	0.242078885051833	0.438749777504647	0.566846152479201	0.681299087347052	0.45459164645733	0.0902632067747208	0.376151399693541	0.450336395204528	0.274657501878832	0.598893052614179	0.125612060636629	0.00972975389226202	0.34155784402442	0.0427595456940996	0.312283997352448	0.237049760906935	0.256621627837395	0.641352959311102	0.156778122170878	0.465357754553428	0.385191088426037	0.614796353390132	0.478011752591777	0.457427859081863	0.538184297151676	0.397151258395408	0.352604064714903	0.152110724594486	0.584124782662713	0.581263579262045	0.608164487677813	0.477411232694571	0.458875615950876	0.0143577329908069	0.471007262956279	0.0272281345461472	0.294748778385376	0.259233779275766	0.532091249490098	0.329846825204758	0.541377498866631	0.713594257574976	0.446938693664515	0.425673114597781	0.607578278014164	0.648805890820679	0.215992098858097	0.341819895437753	0.700740161222661
DB04540	0.244069238127339	0.419638792442716	0.563429691185829	0.65965769359638	0.407890357351591	0.118216159268042	0.36485158555074	0.437791716026817	0.266096419206872	0.584729737787877	0.101518361165372	0.00731458285084345	0.332473681966148	0.0728241593263445	0.328497505757278	0.269512636759926	0.279794962485224	0.659007001713792	0.160810916723938	0.465570006955814	0.418685811744364	0.638923144254288	0.477026682968952	0.366260803473279	0.565331251451519	0.47606423319368	0.343474095117838	0.27216066973827	0.671607147367505	0.572396008293407	0.68777908098433	0.464723342266462	0.423159156914722	0.0249120824548099	0.440764926325749	0.0246972913378589	0.332719885655801	0.251717203239897	0.551639969721131	0.309052660083774	0.535209827143307	0.693005533474813	0.44170579840646	0.425058517020823	0.636062117290304	0.649197422384699	0.214541026337832	0.412161709954605	0.727551018792146
DB02659	0.300068041887727	0.356621884375309	0.495552271491648	0.471254881040587	0.431739018668902	0.23700068318175	0.434935471998115	0.466839403522	0.38234384248005	0.56988569222316	0.126564185153494	0.102680903171173	0.349255273065646	0.101536947414688	0.342147290255461	0.323292902425957	0.20844215243966	0.443126750571087	0.194354009613224	0.467011090491346	0.505922415741635	0.55202209940448	0.442722885518821	0.450463519607801	0.504284863724236	0.506412814140147	0.391748910863805	0.350583533006795	0.589925591746295	0.606380818267492	0.659263441624406	0.475460030968645	0.569223244481948	0.0179313789130738	0.501559695678311	0.0453254990390181	0.261380167806323	0.319108036449437	0.610763924853321	0.348573309892593	0.552474915550674	0.563049279308095	0.519382889824483	0.295389686619132	0.516613387916049	0.464587407051959	0.29500130188818	0.396632547784096	0.629156497968214
DB11136	0.159357499463837	0.530592390390829	0.399905010614589	0.539981884788236	0.552573089054987	0.0452186992778211	0.35106506287057	0.465962218643416	0.192967005205508	0.381241976527	0.0672794665017393	0.0191989991377076	0.314469342362841	0.0155420831192917	0.34747291868163	0.186539727317044	0.417732306247513	0.557138553956399	0.1040637908346	0.270311791129616	0.372893032353332	0.443817621385755	0.377725001925762	0.263700843409053	0.538855783954055	0.334082554007346	0.253579790275224	0.125020228125812	0.455112858012026	0.399671798625135	0.47718683998044	0.48382980630304	0.361289066458291	0.223180257912281	0.285032902765131	0.0467276927423595	0.342925139818637	0.296271197876249	0.429381868463017	0.184743393013187	0.340807591188413	0.470521511122942	0.408474239092207	0.572855885867166	0.610373282639082	0.590252889435724	0.155194883869518	0.272067831933384	0.457918616421824
DB15581	0.247831247210438	0.462565141879223	0.609746837498606	0.697100329979774	0.494001150911113	0.272767126285127	0.45173318046715	0.490498524957923	0.29979104102889	0.582193829240331	0.0962464183268841	0.0690125373724682	0.356046607953554	0.0444944558868723	0.379876499767647	0.329780847256755	0.259471535160725	0.657836550576384	0.145326352703209	0.465448247794468	0.471186301926622	0.623272065397998	0.551524845637259	0.468215345329294	0.59613932556524	0.412391577044092	0.35355304374721	0.18310733073502	0.638453787399899	0.6037591826138	0.6790387802487	0.513139857627867	0.480152615428916	0.0455556332040001	0.481841420607759	0.0281234445768888	0.304492103612549	0.279374944128105	0.626533896798809	0.337301803342732	0.513738157111746	0.772103740226098	0.484372669635502	0.416555476655426	0.622023343260441	0.658618528137213	0.221830010502544	0.345586230169882	0.655733940275549
DB01188	0.0760925125800669	0.405846525329601	0.630158140213311	0.414269552265408	0.401246217229058	0.097917163648864	0.261623050764034	0.304668807340652	0.455093759026067	0.3847279387867	0.112570057258176	-0.0102683660299183	0.259586338718032	0.0136212572758034	0.416503096050956	0.552117340027649	0.153419975880777	0.384216023884969	0.102187272194906	0.464175803180615	0.335998038924991	0.437851654210119	0.596934748906877	0.305649845207895	0.478057133134647	0.407154272405717	0.20092087262494	0.00783037515609147	0.335657675459542	0.404180116442533	0.427125508498143	0.408834958308645	0.350646064612143	0.0235246323192651	0.401951300417611	-0.00725750745579507	0.205198985137417	0.311043480015249	0.465996561559233	0.0932844869232971	0.315418721502785	0.361912588073735	0.403229181760925	0.257132611345144	0.351607092409134	0.389469503175726	0.0759701774340365	0.423110924782439	0.389734185053343
DB09201	0.243761352580462	0.43887120629546	0.571664355289077	0.559228166143322	0.46013538926724	0.152936838863129	0.525009250495798	0.55095334623898	0.371859904784133	0.643118412948544	0.105760441262366	0.0532865467066075	0.453554931060512	0.0410812433765832	0.433130044368299	0.326164323987592	0.216106449440217	0.524277012717159	0.183066923524333	0.500929496133733	0.524233854005947	0.590485150360997	0.474027288986238	0.448027367735707	0.568482022372907	0.536530109843278	0.382845533619733	0.226718598575404	0.583900366299795	0.65144611516667	0.747038524988935	0.590628358259695	0.584674281728452	0.0332734689332974	0.535688647089269	0.0376620300532714	0.301254943883038	0.358055743660784	0.673608128924932	0.343365827329223	0.531849497180984	0.629821435713296	0.532989933777739	0.350952309419626	0.556957973681769	0.561819666355799	0.24802040975204	0.393376664798837	0.619460244259196
DB00501	0.307814580258321	0.282255462027961	0.476023462024116	0.402535219656231	0.379294821689621	0.23309949864476	0.469862487560861	0.422191966153667	0.278258309964971	0.594716131090128	0.103235905100849	0.0630061662740839	0.357700203469741	0.0756379277924016	0.24521127965373	0.277736824796442	0.156567674733493	0.410785523312631	0.211046754355899	0.508629520793098	0.466677797416216	0.495160649399215	0.332042790117885	0.478067756020064	0.42213061138589	0.420593309595909	0.31992871681236	0.19614731169589	0.454799313844598	0.56195340370023	0.585395525996565	0.44711592556934	0.493522573103621	0.00709339648691107	0.558923710963493	0.0445316927895747	0.206726008807307	0.271054186350237	0.558378912619844	0.343079445544017	0.576221624234659	0.521655382700892	0.388433589117218	0.261564411986495	0.414864609205561	0.419940754273847	0.259211079932645	0.341113994063948	0.496242235244158
DB14184	0.25644959108236	0.403358649248502	0.534646056813613	0.662323556842764	0.45740446396104	0.0999163127899465	0.463433669882763	0.529756290734264	0.322948298381847	0.627228729255604	0.109552700692003	0.0775849570223177	0.413448928165369	0.0530999724433708	0.364491302675869	0.338425085936208	0.253376528819481	0.623747845653665	0.162838857190429	0.502489607316631	0.488489114398509	0.632220877197311	0.485710615248517	0.476659770804196	0.537075470976075	0.459400381437424	0.363411874792427	0.151437448117153	0.551223993076602	0.649955102594265	0.728935289200269	0.5979465484145	0.536936827479386	0.0405849195149262	0.494938726208526	0.0325984365180834	0.315149325189676	0.30898322430872	0.653111377671134	0.375244338426629	0.589787052432772	0.707335804152303	0.505117680675182	0.425925641359967	0.621203805665928	0.647097874006076	0.276795372975193	0.391114152830304	0.68647481943552
DB09064	0.381358667273828	0.130578211366038	0.18955929989245	0.262552092750022	0.239377371972789	0.313926452476272	0.312274680957534	0.25442672064809	0.229643106106244	0.291970936403569	0.0945222719476286	0.141287492996272	0.110999944417828	0.112240911999341	0.083062060039502	0.163186041047627	0.15426349148031	0.273448540141861	0.111592352157189	0.196055113823067	0.294108042916274	0.293870100231633	0.148726056829828	0.241152789394451	0.28318949606726	0.374455440360182	0.430354748341677	0.406517108065171	0.383236971637135	0.387485419777499	0.404017480078879	0.197314330864901	0.267637065623142	0.0189783540663219	0.205958102740067	0.0643196646021692	0.185188089872682	0.124281742447018	0.375488788702066	0.300109391957071	0.396448395454876	0.341295457820597	0.25712790260343	0.173644176383158	0.312987600053116	0.265892658551182	0.358234905840417	0.201742652532024	0.363580595751622
DB00537	0.306971438151227	0.486856810855487	0.458136482596263	0.469808197875827	0.429708540671045	0.0690362284732257	0.596365626333632	0.537792222028805	0.13736909119938	0.601353692891017	0.0861045172929135	-0.0127025739610515	0.561046241269376	0.0295887830466415	0.523824686321769	0.150606141854384	0.193160987014706	0.446717147347066	0.198789827953568	0.478203610994318	0.556370535667068	0.494090809691262	0.418979307104632	0.266376406166272	0.496831933817944	0.465372620093466	0.429804271783571	0.145947677924664	0.524417517001065	0.478287142268614	0.536318991897233	0.533582523941022	0.541183065758047	0.0486039640719602	0.468383131072971	0.0464875956115185	0.231814643478877	0.467506274201701	0.565916754785863	0.302116412587744	0.50499902652769	0.523396446416565	0.578154689863114	0.294413026478032	0.466528494050846	0.463567523399404	0.302156360364896	0.291912575918497	0.505878765750629
DB00515	0.100717209664028	0.38088989730799	0.268992190091322	0.421360609442232	0.421506111262213	0.0797073346072837	0.212693748754769	0.303223996602877	0.130440071408841	0.251507660908586	0.0510518621090752	0.0200238066934552	0.182967544577909	0.0520472998516678	0.223647746381169	0.170380109544908	0.641200617161348	0.478082961014389	0.069361101620868	0.174030276684907	0.241889314919961	0.329782986958379	0.280403779761616	0.183164510761848	0.384048289768219	0.250856189980268	0.168142714867501	0.108084726405902	0.355179516895549	0.276769377264484	0.334773212572818	0.294259902982966	0.225942709104001	0.127331711443818	0.180113576942589	0.0292876914177974	0.476274374087222	0.192270228013439	0.29276189595399	0.122808092676554	0.229585291917057	0.33352869895968	0.238983243054741	0.664001133862793	0.438174274899005	0.466093587178242	0.122171597162051	0.212975506382457	0.361693765646599
DB00242	0.309620930333913	0.246582982828968	0.331617812823372	0.346496575288941	0.203816502823582	0.0721979955473113	0.489245121702069	0.394145980432168	0.139383799384121	0.511677849550171	0.111676809648593	-0.0083409564471036	0.401510357611344	0.0228965466514934	0.213149657193535	0.0899147135608186	0.102386262962118	0.312189861512953	0.308436969234544	0.60521226449496	0.350118264958405	0.307578378371244	0.186894956801276	0.245809474696654	0.252828587114171	0.304979263447656	0.329952761899759	0.126175144422942	0.3411108724151	0.353833430203484	0.401226021730391	0.442912758671408	0.448429842268157	0.0596017755923234	0.540759844203007	0.0746854099013833	0.142289161678381	0.305468686813221	0.469547650569961	0.365274724205426	0.513865062811616	0.405837905958369	0.318750554668926	0.200762748497192	0.290300446764567	0.328135101785376	0.276813518526104	0.211979393744562	0.376292465783552
DB00720	0.328912820640201	0.278127374170822	0.24094258395078	0.298667353960179	0.273752124634888	0.140761490501687	0.34898999199027	0.377284644235244	0.148223414403949	0.393159100263477	0.165781210848676	0.0456911037883031	0.264498597620251	0.124075942074513	0.189029035023797	0.0590977993544906	0.145529266226165	0.292268116924861	0.123944195594176	0.291874554441906	0.355572449366082	0.313144179154508	0.131889287964415	0.190140927075606	0.317948618016596	0.360181602201807	0.392294738992888	0.24895623595736	0.337979384035233	0.324009679377567	0.369161136009237	0.269732181101913	0.385376229538343	0.0926220334491749	0.30452998512709	-0.00619475869547979	0.152791578567753	0.33681827980511	0.374246722633867	0.27035064074933	0.392686668611704	0.347854861617697	0.306392047218233	0.198334624848935	0.35270557017171	0.297645763812532	0.364529364770084	0.207826110310142	0.351533204657318
DB00631	0.013420873548468	0.355081334709786	0.309505011055344	0.310467909841619	0.283683424868691	0.0960137471569089	0.494950829666634	0.431649145005019	0.117790804017304	0.434303061504168	0.0330408628367949	-0.0104045431378274	0.665756608975255	0.0130574182724324	0.444372588126488	0.0654897904988304	0.122126629738665	0.299536101069393	0.197058749118042	0.431456139068224	0.375636125666046	0.258042086598626	0.231560530021408	0.146132585171843	0.318762520094822	0.195210103342814	0.128636943907696	0.00687279733084582	0.261458148445426	0.185914706900121	0.372555008428954	0.497185674818512	0.49199951459476	0.100307837506282	0.440300992019674	0.0585587959952139	0.14415841224612	0.514765329697669	0.439128994591439	0.0912553687315294	0.27023417297165	0.289948468633556	0.389800724268367	0.236715906812951	0.339532758912893	0.367526611537543	0.0867290119551517	0.178172115091127	0.261094479635287
DB00636	0.119217670540369	0.337075246417783	0.335498122907523	0.385443142892483	0.603325889363662	0.108865278569488	0.272052442299383	0.40428320675839	0.159031719211216	0.30485853057629	0.0828878771880193	0.0371869297909425	0.212238324681521	0.0373994946343902	0.279062893144552	0.169723637393435	0.469920659000426	0.444543931251479	0.0692679931025716	0.208807414550773	0.285656604005568	0.385201972925667	0.31502838683356	0.219095590802252	0.431210970960161	0.320205527277494	0.233546492376592	0.182059537395108	0.414521895473818	0.308941131968271	0.369912436063549	0.301077537028315	0.284731866115227	0.0195178479803507	0.218533198045423	0.0103027971233504	0.547662452099422	0.231951556197316	0.347738598306506	0.125913646858977	0.272989066812136	0.363394019272848	0.294813337712028	0.550722292598623	0.488619313483971	0.465632318278833	0.201988479761978	0.247715293127367	0.399599112490684
DB00882	0.0945848691269865	0.22218591070626	0.272308292173452	0.18572395322706	0.166639755632055	0.128916622411046	0.126280150430313	0.231969185259504	0.175542701011435	0.241388866943428	-0.00986176830661096	-0.00545903673139482	0.231153345141375	-0.00864338133926035	0.265581337783539	0.0443242918732134	0.059776252487737	0.153850319123548	-0.0105981145124305	0.189311368988555	0.156717081731786	0.190145566947922	0.228602956603984	0.0627775892103571	0.226155755478469	0.167971124054304	0.187084043874883	0.00718257676588276	0.236818904463049	0.14123587765607	0.209910822291405	0.191050411320375	0.146002353107318	0.0581529852846555	0.0998839699759191	-0.00385835484088916	0.0935839036387139	0.241638689749389	0.19216379825557	0.0509872542170441	0.126469956504178	0.222185910706262	0.244326616526403	0.104388169894848	0.182223558147027	0.161087223752601	0.0485301170990517	0.202029877346806	0.198281005743768
DB01068	0.0400121638673863	0.145001973575275	0.148131295256962	0.132839391377107	0.10085874846502	0.0939470381090401	0.244903721990853	0.200174368766765	0.283458216295391	0.227244959225083	-0.00549805149748034	-0.00304347700561223	0.214919436860496	-0.0048187864729858	0.148857268081639	0.111684130398274	0.0505338189294308	0.117932852092476	0.463984134681961	0.262056362451743	0.151001885432036	0.157646640654364	0.136521204967091	0.0660248445490027	0.135733403957098	0.160342076069177	0.136221062754669	0.0352256147023093	0.154032526156838	0.161159886571048	0.183305264888245	0.185550969520288	0.272913156878985	-0.0131183121109689	0.271578807030417	0.211685638091503	0.0644219476877238	0.290319742905394	0.205897567692603	0.114893373204597	0.265834884728729	0.16261090889701	0.175244372394786	0.0786144103844012	0.136264243308806	0.128109524458553	0.0293944039806622	0.120530250549803	0.166878530869376
DB00257	0.193566963766604	0.222504825415334	0.195473009189409	0.244753475567012	0.242283174048979	0.417327058872441	0.396275401968836	0.376800739111062	0.224103417538135	0.269737589198756	0.128610142900035	0.14753943122534	0.349513737137762	0.117810526099836	0.291858279607946	0.107632340159745	0.133384172965306	0.284738630035586	0.117410461781509	0.275605048983026	0.35288645515593	0.203107868371596	0.120929075716776	0.177997685159959	0.319999368497678	0.269813810414631	0.180223774254411	0.267669820243915	0.367497141293665	0.265756624440839	0.380294880803177	0.2452204006321	0.365023012775396	0.123080150480926	0.297855643079153	0.067358056616526	0.144802465141942	0.401314714827538	0.403472921615644	0.198463894227487	0.264606862415646	0.350197371984662	0.318552687857932	0.174104985113228	0.296365280424883	0.254567605222452	0.247870881374156	0.166295098696623	0.304844672019154
DB11082	0.14800416215471	0.232480681070861	0.179223379281685	0.231297073968141	0.271145775972017	0.29632596236717	0.320656452706311	0.339354458804056	0.088520811918284	0.196726316964308	0.116174184627322	0.168348500194066	0.270804060738394	0.136199212545342	0.233768730649508	0.0337997756393117	0.133936485109254	0.244383824594455	0.0756704504866175	0.160225660805429	0.269626426652198	0.155768348418753	0.0997419117179618	0.0943093645319785	0.312611198796838	0.218286512733085	0.183383657873057	0.131979696102628	0.25014619537017	0.181997783168376	0.292075435067658	0.236110946979615	0.301075293847734	0.162372178563246	0.157202880174211	-0.00570128763298353	0.155597086969424	0.330757756243255	0.325833090384675	0.133696171713911	0.160993016641005	0.25301605202697	0.298627966439967	0.178058751882505	0.269262149632305	0.250719548086417	0.176241431074684	0.135845388209351	0.219329340962015
DB14574	0.0995089652762132	0.392433482924418	0.271387119537781	0.400697630531851	0.420918159452812	0.0561172681616089	0.225340012145969	0.263582231271742	0.129384495276299	0.258707954708229	0.0544229183612134	0.0218936771774113	0.193225057318827	0.0278866514266725	0.230473697078377	0.188629335121046	0.617450755403033	0.431935954694484	0.0618960697998353	0.157030477305014	0.233541020357499	0.328882098008806	0.303636715015746	0.170250350909651	0.378040506198123	0.248091555040646	0.175928998739861	0.120839920167773	0.341990013772313	0.261066784033537	0.319094704347166	0.316419484541886	0.237274870720972	0.13024696938764	0.16593532023073	0.0306022947421086	0.460172892678722	0.200900443256647	0.278142830372991	0.105880169097554	0.222900076301581	0.310212547052265	0.315454290682806	0.622509420690051	0.438577592620942	0.436355568841302	0.140811301055464	0.231597797934461	0.337114390158674
DB14206	0.10247811069584	0.399735637867428	0.27582287968829	0.386257023155498	0.430782393081411	0.051653963320541	0.228408906775499	0.265709706630991	0.132407206922565	0.259284528026851	0.05614785530407	0.0228444738483595	0.19439423108077	0.0293887272823281	0.228163128869122	0.18891305461704	0.607959720676076	0.408139448159626	0.0637514802760111	0.158535144068697	0.233000133046951	0.327350659264551	0.30744617766119	0.159974597774364	0.378895478248006	0.254151458867117	0.179949487799737	0.104745877081896	0.343429475126272	0.258265507380997	0.314199905443777	0.319512846286998	0.235611534975789	0.134362850820894	0.171214237341262	0.0312817474352603	0.462568743960068	0.20057235221578	0.279931421347914	0.0915422500387886	0.217885643797806	0.295039307124115	0.31649091632996	0.60405238430378	0.430172192690759	0.420723426621006	0.144440496393987	0.237164373090215	0.321261939040642
DB00907	0.190106423599144	0.427027117885088	0.509540330704223	0.592709285046701	0.46499123240627	0.0611363383843964	0.282345434796427	0.404743364489968	0.225617478905116	0.446028626067224	0.0928297628710712	3.3916714785195e-05	0.256962481739485	0.0548608233561081	0.310769465816835	0.317608825113377	0.345094214979882	0.598387660006698	0.118469297453135	0.351939665518363	0.319230477324214	0.571330390837176	0.505342485155023	0.2812141563864	0.528888124542111	0.384902578000453	0.280127778462869	0.109882451940611	0.493325628902679	0.461443879161725	0.522028347523661	0.373404096080191	0.347719244856956	0.0179084419119768	0.330159580148629	0.0524502118107055	0.469567958502237	0.211636590209125	0.44456233704023	0.23199072715012	0.391721118452554	0.527761173402208	0.371177369077768	0.497633381477373	0.502723532042265	0.576221843019847	0.220840660490685	0.380765033574936	0.542334790953959
DB00318	0.226834517352822	0.289112804414473	0.398421046762556	0.331950882717947	0.313919481844177	0.272182779720778	0.396515928658107	0.391654142195494	0.239045124558151	0.40022138162954	0.14629650513449	0.137725135694622	0.256701667486991	0.109056141248766	0.186845092388323	0.229507450227924	0.136083471777189	0.351378463635249	0.210095873131714	0.434470672096009	0.324406210513544	0.374013585500327	0.348609602537394	0.169893907036716	0.365372188162216	0.446755964055107	0.334251307937266	0.174020631011223	0.388342494061894	0.412911236160329	0.459595539139892	0.321003667239087	0.293454745652545	0.0283976675621989	0.433321430916754	0.0625848156156121	0.169513391969828	0.262410398550185	0.438503090674742	0.250850162494541	0.452249444559088	0.409323237147069	0.38414272869925	0.232118191636689	0.367213784839967	0.338390222194831	0.255523544168164	0.320467766668649	0.368575399720197
DB09130	0.104108605019269	0.407620188167238	0.286018863363242	0.423612016838732	0.514080852072076	0.0459009289187575	0.228551836801066	0.342622866451537	0.134072778591667	0.282403069387464	0.0213675233956996	0.0233645895085596	0.209593111358977	0.0437780076762479	0.239069927220968	0.182555753118481	0.597847484082788	0.469333773287135	0.0758620587375718	0.169443743537128	0.243441034936059	0.34285945307767	0.301676751696455	0.2103009806284	0.398965952014691	0.25385517967379	0.176891440643492	0.11941686579757	0.366677540845902	0.275037762711125	0.348830184475976	0.305043883288332	0.246326938720295	0.162273682195501	0.178195583222513	0.0316564450576888	0.521914020413211	0.207820815321705	0.299007595997149	0.141085077508583	0.246843538343518	0.332802070692638	0.245605864060815	0.692383167892761	0.465600497403636	0.468517975483895	0.146437321881717	0.248058660998828	0.369639756089462
DB01380	0.442804049101608	0.32413875934058	0.406995805617484	0.3696276621119	0.317585953335176	0.100334269850552	0.390042569729015	0.373329536035434	0.247143731358357	0.509918793384354	0.161587377158165	-0.0089702599323247	0.215964513318213	0.0533220934142247	0.241450608786901	0.312921193321138	0.119999664754637	0.347592025791278	0.120578318742417	0.41153760178771	0.483476687015715	0.4604649178681	0.374040587346428	0.380138354735059	0.378418545940588	0.530936782928653	0.46114553693916	0.258441000292086	0.398185891314396	0.59675164988192	0.472709000630969	0.349187875508237	0.412237930016967	0.0251634776528838	0.478907296032135	-0.00634002801902301	0.171564431751619	0.268316083511547	0.466583106765381	0.4557867835544	0.509744180877794	0.429631331217669	0.42121996602437	0.213391547299406	0.351635908248808	0.350744700975993	0.355379953824315	0.298582554754465	0.428686200846393
DB08865	0.046608042288389	0.523623315767475	0.678369718456457	0.506317249540105	0.412317202688439	0.0648818238642341	0.300879911568309	0.361723213487326	0.143563927830331	0.459280341112951	0.103610351916307	-0.0131273074065755	0.380869918524904	0.0759304109338911	0.449223635483252	0.206730764109601	0.17996622124875	0.423824460552259	0.132631548889757	0.404450718349868	0.320034178051189	0.534627783098306	0.653897176201372	0.30394660439598	0.526180594497048	0.389676332157334	0.255203208727311	0.035985360217629	0.521350891877872	0.384696181707175	0.413258814021956	0.356055977096685	0.261111259145995	0.00741142946635806	0.349576377876623	-0.00927815887163965	0.24836357883148	0.22934548947334	0.406957317022809	0.0895727453239526	0.290490650273067	0.474739370424976	0.467742811827822	0.303016076820117	0.412736159428679	0.425700639111066	0.0535572886820603	0.34931421595321	0.412181134121125
DB01003	0.309119061640045	0.376488928766979	0.461986760424213	0.345878431451646	0.298717411769856	0.121265199436543	0.450152853763499	0.447800699809801	0.234543877337691	0.536484319282689	0.134601791941007	-0.00881648329970603	0.386945435965536	-0.0139592809098253	0.376140344310466	0.228579820465744	0.146388676451378	0.299763121669953	0.207202478028022	0.449839061396332	0.475664687283523	0.437271226026196	0.44715752464953	0.387925016802139	0.369565640947736	0.403534531543151	0.323097506402631	0.100561190678241	0.413980421642489	0.436302930850455	0.44177513387656	0.419766682896825	0.468066618303964	-0.0120623456532565	0.477880718981175	-0.00623134129569213	0.186620442630608	0.322429611489687	0.431434664736529	0.388921168231616	0.445577824776723	0.401707538012482	0.501201650302961	0.195171244223949	0.355237296213051	0.327480104087879	0.186375684990988	0.314974829875944	0.406409172543445
DB11672	0.172808186822357	0.505514294761495	0.478279006787214	0.744174046274988	0.492968056357213	0.163218821845698	0.402984922633478	0.429264696575783	0.19853124021129	0.429457750456477	0.0922901657469396	0.0421016909251368	0.324518388727255	0.0444650011207648	0.356720846458164	0.296520243958745	0.386515857874996	0.77752954415188	0.114998342535244	0.35768080711524	0.391520626922831	0.510369138981493	0.46448747946971	0.342144735759669	0.597722692021737	0.389751701116656	0.262463718297894	0.172444708336631	0.534552521097093	0.448340098887151	0.572473038559175	0.487424170791952	0.373877720428953	0.0975505015701911	0.348586339835088	0.0132436849906583	0.423932439672428	0.288082817117106	0.502225007632491	0.234526212569183	0.389040726589464	0.600701132278016	0.376712407319254	0.61060885227111	0.666541910378144	0.740551384927527	0.172080400711945	0.319974465144405	0.585149976920081
DB00531	0.222983744835491	0.519240413858198	0.501756786316538	0.617984829288014	0.552883521633429	0.17529639417822	0.45707347275989	0.498886621806292	0.252255574863838	0.47164988400574	0.105875662376822	0.0565897993863758	0.375489494188439	0.0646742709912102	0.377392325223372	0.236346766758877	0.32458699300529	0.641724695838783	0.14721664568123	0.338655342334692	0.446623450895094	0.547756126986473	0.459848384116484	0.302557155602476	0.646627131668685	0.394164829299553	0.307870875463116	0.138311177990492	0.559621669052171	0.467520856526655	0.577614488333876	0.523345299807982	0.462738054278462	0.0931309269230835	0.337888114814158	0.0585408750950593	0.346606842027262	0.360845920981661	0.588228605235353	0.210164048257421	0.432181025504626	0.604756154082606	0.485912853644218	0.476788198358286	0.678861007426036	0.672273550038275	0.19301562080161	0.336637324543297	0.547705891307438
DB00091	0.0884061610873682	0.350862520233235	0.241223127596132	0.356418658503744	0.413605151118334	0.0824644588514372	0.178868218908955	0.261843034896736	0.118194206158192	0.222658554514845	0.0438320195655168	0.037547770171507	0.157060678717737	0.0321067470639046	0.193133200647826	0.150723669198437	0.708706800534004	0.403666813527896	0.0505434832055434	0.135285202597124	0.201679145719184	0.274025891726367	0.255024426828724	0.164316407217359	0.355627551276381	0.229855494582819	0.146505749329271	0.127138635683112	0.309486557292083	0.241939043383646	0.290986929961012	0.264338335878066	0.205835150455741	0.130826793535505	0.133516168789921	0.026538128965623	0.41383014473626	0.174219675920566	0.252075480248814	0.114243763791497	0.182869892199757	0.283016690723938	0.271797585967638	0.568976418728285	0.392463450908559	0.391168906218414	0.112997982325493	0.190189153739786	0.322563795896259
DB04839	0.143009641148102	0.167981970697069	0.131337886540774	0.148336452708799	0.107597692416919	0.17242532015315	0.142106473033328	0.265188542979723	0.120098172811897	0.145589553250043	0.0571586715690493	-0.00743221248825568	0.129259831780834	0.0686562557570378	0.131712804401835	0.0162359684391441	0.117659106194725	0.140742526973717	-0.0144288164573535	0.133392951401287	0.145568056748252	0.133300724211664	0.0979912106546144	0.109175528449673	0.202603826383867	0.297592326164187	0.109568461825671	0.261488855887487	0.205438055568768	0.186520250056243	0.222330559789573	0.136457396434448	0.121569337969365	0.180823109829841	0.0920633045162919	-0.00525296209634609	0.119153696693536	0.17848233298036	0.151079424874148	0.0432056399252889	0.127464894450242	0.138418603773737	0.147158263365897	0.175617790036229	0.147542095394782	0.146605262936994	0.0577292214200765	0.0960863856153858	0.204389353199212
DB00847	0.0768189200250417	0.235859207395936	0.233474727692936	0.246571203628891	0.184159349826239	0.106734481005351	0.204281839137213	0.23728529517313	0.0276821238519156	0.208115425333023	0.0705792366033675	0.0674528206244583	0.219371830147798	0.0834304870343755	0.179872573240675	0.0302935113689048	0.0852988380200231	0.174504889555757	0.102298605223152	0.222718331929909	0.232257834439519	0.203820747819227	0.252373343964233	0.208004611095021	0.276928063437785	0.210209649741592	0.173284362411577	0.111788508225109	0.251941456393965	0.17752702723099	0.204382397160354	0.179140946467782	0.168186620378137	-0.0273434370809865	0.218174583784848	-0.00448364603416309	0.108931318481456	0.135583293443016	0.214546135635387	0.0791693841545645	0.175118681161434	0.201498423584658	0.231409624730664	0.138509038281274	0.176388676111614	0.185282344436646	0.155635369250357	0.165434657592009	0.207929656924119
DB00987	0.201405253834918	0.312877815098581	0.234403032999208	0.362764159445737	0.258436145282202	0.0747806167553258	0.385363925470287	0.384815042744754	0.110929204446606	0.35189874779467	0.130268389046746	-0.0108488618850252	0.292983935787287	0.0682012079051351	0.250457860057789	0.0307641647660043	0.163869953455884	0.355252246798023	0.234839765992527	0.336371815152364	0.31290121245826	0.323955777572595	0.169988277870266	0.185728143845618	0.33336178686204	0.388677372636316	0.352832641104672	0.112041113281894	0.407452999394975	0.295642841231978	0.362977949132774	0.362603377873171	0.398312113503555	0.114646353816422	0.325540314889849	0.055852894794616	0.175617834490701	0.341546813397964	0.404117088450166	0.272206892099858	0.37067750646999	0.32857013895182	0.323616673792797	0.253214932956891	0.368691073357403	0.370684653910374	0.23848978182981	0.191567905060061	0.381877731410066
DB00851	0.248494249927646	0.550729229019566	0.524602030184555	0.535540706302873	0.454170259671118	0.0917412095378533	0.600542733605344	0.59496152891338	0.197971066520062	0.71192828740668	0.113613114136858	-0.0142069182571546	0.586491804698209	0.0455167497593157	0.528379931294302	0.214393617216637	0.20674073024072	0.515919394928225	0.213328171012156	0.553518398612959	0.542200854858194	0.527471899948464	0.454316893417544	0.307005362504847	0.524631813574207	0.438351937557295	0.310642017016344	0.102728175068856	0.531271364511672	0.493243640669239	0.615237610938188	0.655583452952298	0.546726330577278	0.075910239624482	0.535651128429741	0.0405581575202694	0.254613940869052	0.478373713747349	0.628988277627848	0.285861407082824	0.530116959975337	0.588229846239411	0.637935365589571	0.351599405181599	0.542848048484664	0.547548685814176	0.27541244305467	0.329586820215173	0.541466769184827
DB00970	0.246306671025872	0.55573740775872	0.659619219071924	0.725992514771154	0.50769919521868	0.145302676497067	0.435093926093229	0.470143794921009	0.278320691090218	0.595116811559005	0.0754667149278081	0.0374023786815825	0.371796927564682	0.0772203046980061	0.419305249479968	0.350032913474017	0.273950066426121	0.673715760143138	0.153541022285781	0.482026828677526	0.431227927621554	0.653484536776134	0.599378209651735	0.411308931304503	0.629134309796267	0.44591472972918	0.352433492898611	0.165141889407888	0.618795733882792	0.573545371065022	0.652284191406109	0.534715460475149	0.464082547580515	0.04551344795549	0.461471480208218	0.0264353687193419	0.357838100593367	0.303833549935125	0.6146508432026	0.260109148773226	0.491560635298391	0.701309076232338	0.486113724640963	0.455814042497919	0.592122707074424	0.663817164150409	0.233903245019878	0.375324360619242	0.631591422808953
DB11651	0.159566021160798	0.61024540006666	0.609886656078046	0.563441484107774	0.418110151348073	0.0913081463869589	0.491402954143881	0.508344690639589	0.168842801296903	0.650253035279236	0.125259644163573	-0.0130890743079508	0.528697440629085	0.051987677637891	0.57001408151231	0.239666499603937	0.189627972593043	0.477608881028081	0.172713175240637	0.526029354228094	0.457483773904844	0.583717414928003	0.581398546958442	0.269865076645249	0.528215473258271	0.417019691961389	0.265534518239512	0.0363094347319657	0.592867061022941	0.44405112196125	0.560392002302107	0.504362226684376	0.429732983079713	0.0352234710327316	0.504028397306858	0.0448457492730992	0.267200511983399	0.384261647298208	0.541005660034901	0.217649635222474	0.422653090110187	0.516695704184092	0.614325797312222	0.331523066081528	0.490342010738506	0.493153052665952	0.157472656293002	0.364548629349935	0.531775007792722
DB13182	0.281503475398347	0.431598371209644	0.544711514663694	0.518470230924269	0.481871129132453	0.286929028230694	0.458005762984754	0.517583961521835	0.326626529202813	0.502624521424007	0.106984103778896	0.0759243759735033	0.38668639177383	0.0710988466781436	0.401582824348233	0.343836008087177	0.262033125533226	0.556011414322757	0.111266373796741	0.394732970994104	0.522984520059923	0.583580963326939	0.488672121495666	0.386748388344516	0.613356797921921	0.512464583397228	0.333008613901634	0.268754094426293	0.537989753443611	0.580362292542449	0.682074218559789	0.509074022878978	0.498754425010347	0.0747073150265353	0.407947754414747	0.0317381090217771	0.314726624235487	0.357487328737413	0.604964898137703	0.298916468335593	0.434562531002849	0.5940829883404	0.511774819584475	0.381295573442431	0.553828031793396	0.571273852402523	0.212010872975747	0.455983313976208	0.586618352033174
DB01406	0.631420274658626	0.214684808275053	0.275932726340603	0.253659717872317	0.224232603053249	0.137691898401644	0.324077528550094	0.35642162482686	0.171285977800571	0.407707546706146	0.0612781008444679	-0.00706527863466021	0.190611457198801	0.0309945142728412	0.166810608228963	0.160275687971274	0.0871791499170205	0.228723753030719	0.0897245353830511	0.291773002512977	0.426947314705222	0.335392573846056	0.188018874683799	0.290348917445534	0.265085638549661	0.384546895923752	0.445904541945064	0.27676885452006	0.311343142348945	0.412610902235017	0.341128028652405	0.277439134579634	0.388594885876108	0.113084875781436	0.329172759370868	-0.00499361945405092	0.138113862976086	0.205507044161836	0.339624844224069	0.455143585410408	0.457506066140902	0.315470855138029	0.315107534216115	0.153898041363096	0.274697615204153	0.250451146259032	0.369598147810045	0.214541340443685	0.332157757063149
DB01219	0.494129739733335	0.205100186462726	0.262756301407086	0.321885666512605	0.241080787883982	0.0560572146808252	0.39572945279395	0.363253737525137	0.107506299381777	0.425962183910158	0.246920584616994	-0.0080665309149046	0.248289815396739	-0.0127718691434146	0.0935873676803018	0.120083044817605	0.0966897339641578	0.295525770025819	0.167001176322276	0.399245207638137	0.345734132970229	0.329599387067526	0.152642496397777	0.191721792223153	0.240407817272246	0.337948777013672	0.443953268984055	0.18507748774657	0.300040505680284	0.368890999060838	0.381504433211641	0.288750824756532	0.321673472179583	0.0356384331964263	0.426271711276557	0.0774234860559173	0.140448138511865	0.172963741321727	0.366552451801756	0.346108345952444	0.523382649433376	0.362538030459496	0.264368813471996	0.198261052201146	0.281515090149282	0.286249996922638	0.383031085933441	0.232534647489178	0.302943454995902
DB00694	0.0807838074313818	0.346547074030832	0.233692074853532	0.378570558315556	0.404744928479796	0.0230896412100381	0.170744959666983	0.251586904781985	0.11764537067921	0.224590787408923	0.0194892644268313	0.0157730831827409	0.160205465556473	0.00445368318629597	0.196072328724638	0.154361013851939	0.694833645832775	0.415744901311901	0.0501911967195238	0.158181994788781	0.193496433203193	0.29095726967177	0.256976641235661	0.183160365290896	0.341641926701345	0.225086768213757	0.145769535511071	0.113545632949096	0.307774146824645	0.243929952587825	0.292114098988294	0.290355783374548	0.212326163779978	0.124883684846133	0.148978911671288	0.0264148990104854	0.481331564433738	0.173410685849133	0.250637594566287	0.113587051201715	0.196538948693846	0.276144999156052	0.261031241933549	0.602257834102091	0.38354677693405	0.391024496359087	0.112319675590777	0.197053225122924	0.323356275090833
DB13424	0.21545300053115	0.458782808969961	0.484044529435047	0.596436014100703	0.737074573116905	0.112463451574229	0.402932028835004	0.544915561572446	0.22674381174649	0.459600991212732	0.065831272506489	0.0497876634673528	0.367724710098412	0.0395852787828024	0.358032918336374	0.220579945750389	0.354146906986746	0.619180894122539	0.131944927309003	0.372162277719648	0.41746423821464	0.501176402491758	0.403857331871225	0.255576849362846	0.581964205734252	0.370183277313096	0.281576384994204	0.155528187326283	0.53834833781013	0.448885722855332	0.543803869496599	0.521750809329626	0.397430472090568	0.113699398267672	0.369779027672038	0.0176706367594595	0.443473233071376	0.318306224278447	0.529502699691559	0.178133421632265	0.41079044468215	0.591502121564871	0.398734915087427	0.583584512101441	0.630121717076744	0.624919672861906	0.188547555490033	0.323887100236221	0.54547500381579
DB01262	0.163362265314397	0.505333982553266	0.47769518521771	0.629594138624517	0.475017079835571	0.0782916576604128	0.365561649810877	0.426987344962343	0.21365054663381	0.412990494813296	0.0601021722556754	0.046245760078272	0.331790310670064	0.0503287703371074	0.348875008901183	0.269370480818406	0.384535196939699	0.667048023235724	0.11161339673975	0.336104093776572	0.375867688464515	0.49065818297415	0.438281999409978	0.28484940377732	0.571891986440936	0.38304194550351	0.276585573149546	0.12939140752607	0.52303787830357	0.446345817821909	0.558000643300471	0.50642312244344	0.398575958128523	0.12431615733408	0.338383904096411	0.01565363342424	0.389964094448534	0.288671266930451	0.484030992420643	0.225499256726905	0.385891910270306	0.54741051687359	0.413426174715942	0.579704496872326	0.626472490176982	0.691197934182846	0.168615670359008	0.319978164006553	0.523112529815884
DB00746	0.252206736505511	0.584077718601817	0.630231825765656	0.612285825260317	0.564593748053084	0.0925869491332102	0.516242748755503	0.565465695039477	0.33028264255191	0.637447814204201	0.112515969009771	0.0155439643986861	0.442152642161171	0.0347378744759957	0.491483986585316	0.313674832258353	0.252646243583155	0.575077357443333	0.150208772538501	0.419899938827905	0.56289763948859	0.632920759067508	0.594294444733482	0.352813893899257	0.635009180832456	0.449324753651076	0.379951190303367	0.107978617500077	0.628506229649659	0.558811457189934	0.62921592109765	0.584908664925241	0.560881365981478	0.0669992170296555	0.457856536095513	0.0335890745848366	0.306711147969064	0.388558921068594	0.660180590440911	0.259379903882705	0.48306604868092	0.643639031317841	0.560214408123732	0.40532160126889	0.649253851966915	0.598448741104914	0.327035477759839	0.38959081483967	0.582905593896032
DB03619	0.162053746962472	0.470826729356769	0.467017330360749	0.618083874244085	0.47608483325117	0.183749615262636	0.398392963963345	0.409469448347052	0.211124589044827	0.412389653037427	0.0949286343930227	0.0670697642860623	0.314921164453904	0.0464131559905519	0.344138177128216	0.24980414897267	0.374616580596223	0.634501196164395	0.0935590881341346	0.357977423417251	0.367415196592999	0.486636893326997	0.415927666230764	0.277192156562163	0.598231392604959	0.367635867016558	0.257444745360693	0.198691970713484	0.56335052705552	0.413259851314515	0.565869564594011	0.473640755171358	0.346200827343354	0.0404615915255333	0.334828656963769	0.0474037751426339	0.401995597998152	0.26898685522679	0.495300497872706	0.194470895097565	0.374628207733693	0.542244266955833	0.384235012725789	0.507068852389663	0.615946785507816	0.63670263129629	0.171014381539137	0.332993868283956	0.550124570904323
DB08831	0.190540585972159	0.587017708700298	0.746537530927836	0.616941933391006	0.506527324990811	0.0666111399270829	0.403153444252628	0.48264616034703	0.326340248358983	0.697964569792781	0.156496748639188	-0.0156203598632281	0.416589762105886	0.0384067268838884	0.470391598488591	0.402866788704241	0.229290819839056	0.573167304463243	0.22773396727595	0.506081189241311	0.444125671207808	0.663244685337698	0.673052397519475	0.387242406820977	0.620091554955162	0.431038994022602	0.327297661352108	0.0771348944691044	0.582568166067462	0.571101436267523	0.595459869758859	0.523112184765604	0.492763988265804	0.0122475003742457	0.502843594029954	0.0359343676072989	0.302103562006093	0.299067554903848	0.564316977384961	0.274899536091196	0.45988467737335	0.621831889439193	0.554462389170809	0.377793939518139	0.557416318476997	0.573849337547914	0.192540908979698	0.461865169950445	0.561168981841466
DB01151	0.322015676581023	0.298052379621301	0.512843870146018	0.421409437027626	0.367717325125288	0.171915517506269	0.385784068513754	0.396006570963484	0.409040961922774	0.497698392850359	0.136597985079964	0.0693458457114012	0.315353630393699	0.0581844229778567	0.243648449250487	0.434902018285107	0.150081516912433	0.427401509809418	0.166269381053118	0.472453606707937	0.419925753269963	0.502844608385403	0.418278169087624	0.380117368864259	0.449970060163463	0.448398986774933	0.420604605918874	0.142828178798449	0.416345757702855	0.55971749069907	0.597377837593972	0.459224654319439	0.496977841394778	0.0256981578878538	0.515466197843016	0.0490124710019624	0.222141965923912	0.235202233502289	0.562235072676749	0.306252247404412	0.558835788277349	0.502004528584242	0.40650864785665	0.282282485856393	0.412282206077487	0.425163865532679	0.284659231026465	0.502736118292659	0.472949167231184
DB01234	0.123386681525184	0.361443105414985	0.267103155134624	0.395096369200413	0.463296539911761	0.088602644143563	0.199259619751914	0.316371252500774	0.132121995367711	0.255430196830493	0.0401259892301153	0.0205652674813857	0.165433347137097	0.0257824912762385	0.214962929252235	0.177539197948241	0.620263041864345	0.450477207241099	0.0593195917447394	0.169201501967264	0.235076871488991	0.350657886028636	0.287526276099905	0.217777547340093	0.382717122002447	0.250604791664946	0.170380517974698	0.129234128294368	0.362937730172022	0.274158616507285	0.331489525176425	0.252530356313364	0.225454121916783	0.160408861780746	0.162677736787659	0.029665333574565	0.53988078107621	0.175601906024971	0.285227443785866	0.136681365402354	0.22560452050928	0.329048893992567	0.224347644923455	0.651459163072528	0.433558308921571	0.442864778375947	0.141578641730535	0.219994835757614	0.369565358903306
DB00829	0.212936596445151	0.312115355230282	0.512573287710107	0.398522753689223	0.357723891058461	0.0872726231680821	0.32302889885309	0.385389356082309	0.417976314869772	0.449518005040243	0.135057943014835	-0.0122680069987938	0.280562152141948	0.0317572894950595	0.284792085860369	0.413230830713055	0.18176045240336	0.405095116459117	0.101695615030804	0.392588836580885	0.414943101203535	0.496560747445276	0.491925991206523	0.427731859535549	0.448313725240307	0.463813855287046	0.406221031438234	0.140885960679295	0.435224656336375	0.571791798885066	0.503331903635306	0.437907397932363	0.491482623475821	0.0245281383283511	0.440608082970868	0.0484469002081793	0.252740049581846	0.232211414712436	0.50539301869252	0.302881193205889	0.449034598720394	0.439110012325901	0.430864044992365	0.278713713275879	0.410350062428491	0.390259397918479	0.194003791026419	0.445581939823887	0.481160509723533
DB08809	0.217394623826926	0.306142407063614	0.183522239219261	0.236930959593142	0.25152568614086	0.0872929703069741	0.313457493878305	0.276267084855374	0.236026415617052	0.259826489823587	0.0706933241971115	0.0902158816798549	0.200446916420224	0.0432291077725862	0.152579967964403	0.146910348069926	0.236742152577729	0.276796027449363	0.0982420507827348	0.206743261133	0.275502378278068	0.279645541601795	0.118336247765281	0.17955823702174	0.320550086650413	0.322414453231648	0.325920590144577	0.244986485977919	0.320712395228291	0.333250989446895	0.359021068518329	0.289100648877089	0.321040175361665	0.35537961620238	0.212258591682768	0.039059815709485	0.177810337066426	0.236884046780646	0.351428470902101	0.198605431728393	0.327350090627726	0.277662875512347	0.281105684869297	0.306089525229772	0.313142130750343	0.302954643652876	0.218741965731178	0.208815089096526	0.305711323891409
DB11397	0.321644514267619	0.252752584217799	0.242983406402516	0.304255452952148	0.266375347631762	0.0873528286666628	0.41763820392089	0.375954074983265	0.158690024428912	0.427204511851778	0.118286745879912	0.0391130290569291	0.320713586631643	0.10844363682784	0.185521339579931	0.0946467267725872	0.123691550556515	0.329674585770836	0.158317445650629	0.359711623792179	0.346172547493628	0.323308573002699	0.155576882362887	0.177657784856561	0.264441984480186	0.344625075294232	0.368594415824264	0.143491662954417	0.338323871197478	0.321557945938992	0.407158246402885	0.31881648493081	0.403125196297573	0.0513390836248242	0.356275839809136	0.0622513896314267	0.170677358561286	0.282760136908199	0.408763960379803	0.317462809920261	0.474883222111064	0.366744562623385	0.30336015239432	0.22922419064321	0.313525075175117	0.335768550113117	0.413020215877629	0.255947443948412	0.354489625296797
DB00586	0.175548875980878	0.497748695421258	0.455382564919586	0.678259496957466	0.510085291042206	0.181835307524406	0.386617515211251	0.417296123677463	0.20903157498842	0.407852448462662	0.0938362463345175	0.042905275083731	0.293492278896029	0.0604911632024131	0.353404432488744	0.286248892741842	0.385865258199643	0.68546341504488	0.116751846958838	0.284811012262897	0.378517429459211	0.5128130419074	0.457179265259203	0.330047008421644	0.588918086911217	0.323818751083663	0.243188683307172	0.12582878379377	0.503167942775603	0.444315768760112	0.548105764641621	0.444173265854638	0.362989717783641	0.0386265006976926	0.290979853705622	0.0137156146851536	0.430714140743832	0.271331537174528	0.473854171739589	0.231417630056	0.362612576839736	0.557928366717871	0.386557540425538	0.567434235082559	0.638056851728784	0.669276933519714	0.168840413035741	0.312196634794815	0.535640084115331
DB00266	0.299112176048689	0.422174965681311	0.564801747386237	0.540308354998019	0.453385679476952	0.0659854140137923	0.451800544564964	0.511997029932831	0.393598883116148	0.671757822322645	0.104749964368746	-0.0130123865305521	0.49524697039343	0.0281087954598479	0.432575040497464	0.410819171400489	0.184739458337202	0.481924971149503	0.173830597099	0.529406578062514	0.52287445076606	0.6400001331312	0.510311951870389	0.512657095108765	0.528036026390244	0.43951087616664	0.399958871844398	0.11798712672245	0.50389368616183	0.650943620875652	0.705742852245092	0.596608643802552	0.628014318212928	0.0267930767652721	0.587920166203293	0.0451644065473089	0.232505715291715	0.335196356724701	0.651302638294417	0.390199886740476	0.603342932219783	0.592282904464776	0.517573888970006	0.31299535570951	0.526506169794925	0.512878375935132	0.294010019362647	0.43740466722022	0.590456138980194
DB00890	0.0428567202310003	0.0442228148775601	0.0449307172798321	0.0940475809226291	0.109413513722394	0.477435689805516	0.157514155737573	0.126348568791893	0.195714818885673	0.0263597585716715	-0.0052409822850927	0.472964040091893	0.0143981185849922	-0.00459347726228716	0.0414157113621865	0.0853038065742923	0.0481710383994483	0.112418733969721	-0.00563230940822125	0.0419961347986811	0.0832864273009859	0.0312757537629429	0.0501422635206197	-0.0166871227843946	0.127777386176807	0.0623690561781977	-0.0121411482880925	0.133403455490566	0.164309198125756	0.051052871338084	0.174734566688529	0.0145989342059949	0.0101241070955807	0.025478829069517	0.0444424112528456	-0.00205050136466388	0.0614098079578359	0.0929478353521559	0.174303100362339	-0.0106809901051222	0.0633327255920679	0.155007804725492	0.0935415983442696	0.0749386818887495	0.129893014934541	0.106146164996139	-0.0109868469352522	0.0411298406958983	0.0838951279487805
DB00255	0.201786969872479	0.482873655572723	0.465062318494669	0.551973795906456	0.722601399648865	0.143103732758478	0.378944797714166	0.50606666926594	0.204881015719159	0.378381975360378	0.073023686401446	0.0700190439653438	0.311706642710098	0.0347141018680371	0.369168446155167	0.22760051621676	0.408401659400741	0.600418717059912	0.0861372054962799	0.281071585391169	0.401130707785251	0.490924265326189	0.421647108229951	0.252252255130812	0.59560921167188	0.368886918987689	0.263424772407256	0.135759686236464	0.511491757655695	0.38954011170693	0.512560835574173	0.436123825136331	0.37981558905566	0.100261474231851	0.304603219296538	0.0154961718952838	0.50437003167185	0.30337584311838	0.488248224565486	0.157557976969898	0.334579068158582	0.491271157777271	0.390204731446343	0.607806170730619	0.617992008847792	0.624493767405884	0.167592679878923	0.331460376420967	0.497459908361812
DB01396	0.233867910906999	0.465851380362703	0.52109897533715	0.498475652599762	0.455258581372877	0.0908797258047066	0.611590624632093	0.55825798718236	0.377753536166016	0.631001077955676	0.0611687262109521	-0.0131273074065753	0.658587428210847	0.00339409379101681	0.484226952171003	0.366778971517902	0.173057262177859	0.46809433069301	0.172160739053549	0.573734068998539	0.554734945785022	0.515818668968743	0.436384242867253	0.451511623742003	0.50913480540488	0.402624199254897	0.33038860856044	0.0934389905256711	0.447311092495618	0.546476073495885	0.630980605983362	0.668512124171424	0.722471511343424	0.071405548868774	0.611603904895277	0.0446881535014282	0.228693561138706	0.485453287484484	0.644879937718426	0.30173020893305	0.545367351816505	0.545843290923157	0.545588924849216	0.31613182560677	0.516149351658613	0.502590965767352	0.249771890745705	0.391162652849967	0.507178137948962
DB00707	0.544720922828351	0.170660048089469	0.19984026108805	0.240035850729722	0.187872810076564	0.0388132032384198	0.340412452003391	0.285621393601301	0.167173915600652	0.35133542284523	0.171811809764172	-0.00569215500996555	0.172488391119908	0.0428567202310004	0.11730173695883	0.108999501597472	0.0871017268039189	0.220567487002412	0.200948033451493	0.270026155812864	0.386004455324312	0.29942863090265	0.167144568074266	0.22352402731444	0.203163987722434	0.380688246567706	0.520534347459561	0.25187973795242	0.282669236330169	0.380290574900137	0.301315342638404	0.221352466171025	0.323953758161665	-0.0245349203779202	0.31204125167501	0.11174742096354	0.120487098015265	0.211667221250734	0.317032765817569	0.365902581363291	0.44110666667007	0.285061128601864	0.267029410714944	0.13999688305493	0.220722199470781	0.231353317207558	0.44367856805484	0.221344676337759	0.292700947904673
DB00917	0.272791823108469	0.482745174877613	0.610943294445774	0.654350829533159	0.478976403723325	0.137324418641762	0.372752413345214	0.454745532918934	0.306138653013543	0.555301912775839	0.0823262674645825	0.0410120280306958	0.319340104269767	0.0837073635234581	0.351035529107767	0.312897155288477	0.249709184081633	0.624877516811047	0.148673685150308	0.426563229830765	0.458309264664454	0.689452961594224	0.55974603501114	0.435027233371339	0.615078164127794	0.482731868901663	0.383236590325485	0.143329476174936	0.64310140815615	0.599176269828897	0.649595772502774	0.465675506476884	0.454659523211543	0.0348174143677846	0.424536525698641	0.0708859543870178	0.330722997010703	0.259888219554667	0.570983903733655	0.3115909307215	0.520097251752358	0.679412824432903	0.487612668129193	0.403180074905942	0.59872970779809	0.637696056868458	0.203421505683102	0.44637433781166	0.664589622499111
DB01075	0.347648141046317	0.136204775790042	0.165260722407353	0.152256383780432	0.144001943575976	0.0205933933436319	0.200598953055696	0.16833794232961	0.0781448705220898	0.228692318059899	0.0214942205938124	-0.00749181623882252	0.0673397278370138	0.028048864528208	0.0376153715860586	0.108005054326649	0.0673724443141051	0.162423357928561	0.0507044710482767	0.213233810973645	0.225268755514308	0.232120335982585	0.15310526229763	0.142491996070538	0.164661412728352	0.283949579817	0.340962604400936	0.145337212993137	0.164597113806208	0.279662940505731	0.203648692747376	0.142462508171977	0.219289592832059	-0.00211140052062529	0.222894531029687	-0.00529508901925394	0.109878343959396	0.077970438901907	0.19265472376345	0.27008678183466	0.276815474289162	0.165546762063972	0.200253491639268	0.117743603429031	0.171293756782826	0.16305096396302	0.261417708261095	0.175288453808185	0.239046656703808
DB04817	0.662162452781548	0.166577826996547	0.179153397224531	0.234788825696009	0.188717600486501	0.0428801632362413	0.294816908848002	0.26005131878102	0.150634291258755	0.336799442578784	0.0383647623075926	-0.00537923566776876	0.102869431822676	-0.00851703102177143	0.0641015093057999	0.118276401675885	0.0893166995224713	0.200083122863708	0.0791225188199042	0.288827778971905	0.383934579602621	0.279603331637572	0.155225563176818	0.191962492188977	0.202159122332685	0.376745198784257	0.509850808361494	0.268179696827871	0.283685125168113	0.353872337608519	0.302060250976909	0.184148869975159	0.270263022818758	-0.0231861427827901	0.300095100308398	-0.0038019527986792	0.106435372148511	0.129785187052797	0.292038126729646	0.364762880496823	0.410622514291775	0.257201137355088	0.236435387333389	0.138948130562702	0.204793691028919	0.217718006020578	0.447613259008712	0.158439136084732	0.274452219036804
DB00822	0.201255240348001	0.486311716163516	0.563156105981008	0.538931597932001	0.587716459052154	0.0944811849514826	0.33273983501722	0.525334837399188	0.291881499995037	0.475495556125353	0.0968746492207201	0.0107669758293499	0.318885832631931	0.0634770943534881	0.36600650366853	0.276418291200415	0.292204193462409	0.546229946263193	0.130967146670069	0.337974923889705	0.383775268808049	0.554737293500816	0.523858703023147	0.335848014895839	0.573795363339784	0.414854305385372	0.369903970049597	0.14016395847331	0.532057264551789	0.509403588797212	0.537942955939077	0.426380272271206	0.436593344551994	0.179827427966857	0.361425964345292	0.0283358033935068	0.329853365192321	0.267986855454636	0.491951939457299	0.28204149257036	0.421169222746601	0.561407684812034	0.470206118264821	0.441564530892605	0.583395076933156	0.562612927617589	0.207352804456945	0.358446260915381	0.538022531697353
DB02520	0.222021892269458	0.465760417176056	0.567822855243234	0.588660799130573	0.589033500834759	0.138355143815066	0.369262808093519	0.525303271185504	0.282521551301487	0.539828258438561	0.093008401668383	0.0382394877028362	0.33407058944774	0.0787212272973792	0.347182828120832	0.265562363737216	0.289552052113074	0.589874046586814	0.155955270946045	0.383385728484057	0.38751261598347	0.583005726810318	0.501101718057664	0.338801123217713	0.569933552078139	0.414313272882471	0.386106664960654	0.13379981578955	0.559808737133542	0.521743900550228	0.604731545221398	0.437726198754079	0.431271684509551	0.16482382936502	0.397453046976345	0.0270270232187395	0.334076386085382	0.264065533284971	0.540989452967396	0.280333216715859	0.489479711340348	0.626114309142751	0.456811737829575	0.452985514119448	0.615614570008318	0.604163317456002	0.261262668363047	0.355508442410641	0.56423807011406
DB01248	0.22722080507775	0.628947085838146	0.661589958046973	0.616043465258958	0.537610029698199	0.163028393628326	0.556826846137575	0.555579296281578	0.17044913812659	0.58630314123732	0.0797074381302314	0.0491352699449724	0.523038649067025	0.0984323655838653	0.528782947155994	0.254852941404715	0.227847344428313	0.586549106695771	0.188166645756877	0.534252714190054	0.499216634664157	0.551264820619596	0.591188386462109	0.225645238177644	0.625671883543218	0.451265350293898	0.358025515183541	0.200698689698045	0.63145290192224	0.475894403961242	0.593881757796746	0.577340807602311	0.455973282561432	0.102554694621261	0.482869123569898	0.0347279778427393	0.288964374804209	0.413776892701085	0.628763548761195	0.248797558589199	0.435290484463769	0.644118233531085	0.604669507312142	0.391695093804389	0.575166675281698	0.60916338513884	0.247773435732536	0.323701380546878	0.554687137692835
DB01184	0.276909700962574	0.0562589675770747	0.0951351779300629	0.0970481255077398	0.162749325843795	0.401329031514171	0.222786303577538	0.230145906229539	0.034965427346286	0.130306397120076	0.0807644562496844	0.158107095079421	0.0470631431653765	0.0947259217502171	0.0271932372296536	0.0574982967882307	0.0574590150326439	0.16516868698732	0.0313490564487327	0.088449686786707	0.200508576661541	0.127941084214907	0.0443506648936363	0.0577058545338018	0.184880357446566	0.214030771040206	0.258437260190943	0.251879737952422	0.183398654730449	0.169577858294893	0.228660805223833	0.0537793300830938	0.108795678342788	0.0343004643441361	0.10905665399114	-0.00402311889778774	0.0571918180367585	0.0285298976461327	0.260321604453017	0.138338541709769	0.216790368455839	0.218327164969641	0.135816400919413	0.0626218051572443	0.152461945609629	0.173621521528235	0.266446205976078	0.116607383040251	0.147135873075803
DB12947	0.0531720221396568	0.145256336064192	0.139870700553465	0.144058768288418	0.153244727128927	0.126467118773624	0.215302338531546	0.185238180732249	0.0189702907454092	0.213461097974903	0.10604851524568	-0.00450900263337175	0.191487643487161	0.122972323020505	0.124643720791771	-0.000915601351880549	0.0748673711702103	0.125090587193366	0.0444251729064794	0.182935027964291	0.169327197874904	0.185250531036668	0.121054244991704	0.144225127726395	0.157314184138335	0.215382147992335	0.183425151272294	0.077483625137676	0.180664459518153	0.216150887930451	0.206482773367993	0.143540122992965	0.170452923303907	0.0543577510725035	0.190491593798802	-0.00318688680697109	0.0778015744705356	0.139865500974126	0.205463300224512	0.097566397546002	0.235586625582192	0.193084641841425	0.160343232203093	0.0900025455383329	0.159072646174397	0.148421667867614	0.177427658446626	0.142742551017863	0.174206902358004
DB00997	0.0822509436297654	0.351245095865231	0.237334357818164	0.377747926213108	0.410576973087994	0.0245814085065548	0.173956804414907	0.255449946385437	0.119076287283186	0.227989010662497	0.0203852595489634	0.0162613016129304	0.162778120766205	0.00525865149607977	0.198728880138725	0.156673360008796	0.691091358359712	0.420235423613602	0.0511085352466325	0.160872541561039	0.196617073071149	0.295335759046466	0.260324417038562	0.185824536937127	0.346690508233238	0.227975262099168	0.147688441250987	0.115105089376661	0.312236056021677	0.247255691582784	0.296305582236695	0.294493769317418	0.215116304849583	0.126899426553076	0.15158198262993	0.0267361825201418	0.47343140339792	0.175519874066699	0.254383843188512	0.115298001877025	0.199436779894655	0.280952686315915	0.264508315281205	0.608449377510722	0.389199899361299	0.397063846451625	0.114086661231794	0.199720700913049	0.327956472828091
DB10345	0.26611193442238	0.367264870263816	0.493990420506588	0.569757506327858	0.453146330748255	0.176209373415985	0.345037071914932	0.425949046096946	0.30565797456614	0.499647156253255	0.0867642122018552	0.087461818743958	0.309626122975512	0.0843694530921267	0.295260844178198	0.240202138756764	0.234660522273071	0.557301218697964	0.112296255488165	0.311507834521677	0.419185343953626	0.582066475663868	0.417663580998803	0.479478733635378	0.522705399720446	0.391648378086709	0.42491034185634	0.195860148545257	0.546618886480288	0.610068840841889	0.57812696386073	0.411444725045447	0.512848937914413	0.0250898121005127	0.353253785690955	0.0376620300532716	0.266038935494466	0.28927776005135	0.517421970362345	0.400340908400705	0.555250307959112	0.661646473949581	0.433439243701486	0.371498746423071	0.574760350247679	0.579027139366371	0.26650939607084	0.324697333451113	0.599212996368051
DB01010	0.0461143585526568	-0.0281066792000371	0.00224753587510253	-7.06485700012632e-05	0.0166006142269604	-0.00819794887681956	-0.0186622425075466	-0.000186386587790222	-0.00866178664337797	-0.0201124489906417	-0.0049708908066302	-0.00275166427129958	-0.0151442008787497	0.101512383133454	-0.0158941970775442	-0.0136985083742131	0.0154370091198219	0.0258586268391687	-0.00534205107638925	-0.015759903198296	-0.0183630033517423	0.0358407899659085	-0.0201124489906417	-0.0158271600104359	-0.0112876441534243	0.0393121678867022	-0.011515460103513	0.0409960030845349	0.0342701439135883	0.00541375637999692	-0.00374875188885458	-0.0246317907290394	-0.016746912105899	0.0681979349101261	-0.0152135743818863	-0.00194482977200224	0.0438905648056134	-0.0127675772861692	0.000952691031403759	-0.0101305504638434	-0.0171928249953241	-0.00864820898462601	-0.020840161845487	0.0136481546212896	0.0187056136234008	-0.0188425410448505	-0.0104206451106741	0.0145785669484105	0.0518413836763615
DB05524	0.232963421640648	0.295739953121903	0.436678231716575	0.451101247261526	0.331794180480291	0.0912203270574996	0.374806117584813	0.382817732932158	0.419098641723074	0.552419792221145	0.106344895166345	-0.0107611245533772	0.295996658455966	0.0116253378582126	0.228313099851628	0.335384918716736	0.166391739646023	0.395119705948006	0.33056828812696	0.431712543952776	0.396792033737767	0.534095429245052	0.355632981980636	0.737812393235066	0.383021729402656	0.331113028956928	0.300349297038941	0.0861611654567739	0.36259856861856	0.655137272618475	0.573566661713018	0.488227889641318	0.639975130409826	-0.0138705167901304	0.518620190655883	0.0563705372765199	0.177259600973223	0.304283249955253	0.471030005765764	0.526278675729439	0.591301001444068	0.532813216620684	0.36015092949366	0.266303390654021	0.45351191348039	0.43473911173551	0.191856960823692	0.334466093997804	0.536421584479817
DB08846	0.287478792660339	0.41074975112719	0.514193947134721	0.563766585571544	0.44427306597957	0.0999611484774831	0.522717660393595	0.544592664873982	0.373284546488322	0.635285222235126	0.11020613725958	0.0205197807771995	0.470604642669916	0.0658219531210473	0.398407217716013	0.30992324216893	0.184732290638094	0.527189355357418	0.171532181983369	0.487031766081644	0.572603042398171	0.562850043598588	0.43011683100713	0.471610700703785	0.546433859930885	0.43157606328108	0.362273269694409	0.130204910707857	0.493312270492602	0.606292736362161	0.703970846095685	0.60546027854669	0.611891949098246	0.0296319978176393	0.541574239747807	0.0393022016840137	0.233030825733885	0.395318544267881	0.630804664582952	0.394834816225923	0.545651378604116	0.614964886416414	0.523357195170123	0.328071121902506	0.553530161736174	0.524862513950735	0.277024738177971	0.357805276209324	0.561784983775103
DB00584	0.319443614263065	0.304902476940474	0.435394921024714	0.529452631450829	0.342981635221986	0.0513019005830544	0.390358851564892	0.40753122130217	0.302947887452207	0.5412976858838	0.109223145197816	-0.0146747811433264	0.299880455864107	0.043045027423905	0.254267630684702	0.270617489501631	0.205781466729941	0.501219589565106	0.170168785882767	0.418668575983328	0.438211903908911	0.596462348133734	0.347776193937951	0.499886969600141	0.432162468576562	0.546182382357886	0.419490464575864	0.20230126471209	0.480158779417837	0.648919393412089	0.600905237843096	0.439649036530548	0.527763478165902	0.0202821390664528	0.450924884238513	0.0882512310008058	0.247717349902363	0.251734042013797	0.495172604723846	0.440311759073992	0.601016588266989	0.528240282723041	0.381699002237057	0.331118436721689	0.529824665534705	0.508807337363419	0.2652617689077	0.399238215451819	0.618633920782567
DB11841	0.192165553259678	0.437916740507299	0.430054736912209	0.517400285621553	0.352812350468334	0.0648053478757011	0.301009808995649	0.394477654232891	0.104301255561882	0.409128667870696	0.0598571834817552	0.00325604839060805	0.291795091824452	0.0461544800779593	0.301332377724685	0.142405037562641	0.326683511929345	0.50689449922491	0.130323629890672	0.324833300729069	0.330682583323358	0.497926686852305	0.385834184607222	0.165286320927491	0.476221611107697	0.405882182555486	0.287728336559472	0.118189537136362	0.563380418808558	0.365456246669449	0.464320007464211	0.340416855153038	0.283988994106189	0.0946439656018531	0.284588969834287	0.0572066294307748	0.403590435403183	0.236587288248951	0.41625599556354	0.17567293977591	0.332847870269171	0.446959378843739	0.371634300792728	0.446873131723833	0.514494586134184	0.530489936964738	0.131407518455286	0.29918255795177	0.511055377524869
DB12116	0.163459408638141	0.491394483074539	0.440129949786354	0.563340034184392	0.52187586304539	0.0677984361006905	0.328588549501207	0.488480924007387	0.222848715590453	0.421642389838198	0.0641386829435889	0.0487380537214853	0.299994616271619	0.0382547068050107	0.324335143397315	0.220736567221772	0.408307019204359	0.555217396616943	0.104162202128153	0.310927688773335	0.373955975194057	0.506151505922684	0.425327262071247	0.322177356264899	0.553742492725639	0.354747849270345	0.270515634548296	0.211262110202045	0.489012915560862	0.474024263550582	0.536625480333542	0.464569501073625	0.390245386040364	0.15710883093122	0.302265226349317	0.0170766772162992	0.379184693651914	0.285220705829934	0.45528683679244	0.256259292617614	0.352904971849402	0.528585483626352	0.408500487904319	0.571694293860634	0.578724035039459	0.589210651205483	0.204516999753679	0.299542480308715	0.531694399537199
DB00445	0.30596175034811	0.484876954321579	0.467521190551001	0.53603778727584	0.375679311041586	0.108623336682591	0.475684944789573	0.514610862872438	0.212605650875869	0.657967696323216	0.129263189671815	-0.0127415763395107	0.469307809680512	0.0293995570878099	0.414417271934781	0.133456250339942	0.200936798188346	0.452127083087901	0.218402582653429	0.563337138717375	0.472154533131191	0.549995306941587	0.423249460596343	0.394946243033324	0.472935614319141	0.430543268169644	0.380229881450208	0.157110633870656	0.555589639266267	0.494312554917035	0.564054345194542	0.521563443323069	0.532504876475152	0.010683188094462	0.51901699353268	0.0463177715425312	0.23945681675383	0.404713958772256	0.536787262484349	0.355451056686718	0.536754707278487	0.57599175144499	0.536227922567905	0.308952456211665	0.452227073875571	0.485097610194542	0.279936787555483	0.290748669251491	0.605891950813722
DB00530	0.237699975369014	0.641832769652843	0.684199061866035	0.672456471145561	0.525970743310293	0.0380662214345953	0.412853299064278	0.483159979359494	0.28155589542721	0.586443611429433	0.117210803655351	-0.0180126753640179	0.416599618136856	0.0093967844296261	0.483292135481526	0.368373217646507	0.27741311492845	0.60541616374532	0.150996446058334	0.400113186545068	0.485142368157212	0.604546242290214	0.631324971224936	0.425325834218133	0.656008714344545	0.409061358480189	0.352020118147436	0.065144458281972	0.548468906332623	0.558441863977169	0.565157546485721	0.554596564277583	0.524740573332205	0.0442182860073742	0.402627617057368	0.0295832554141692	0.311874698762131	0.358206153141847	0.54286172598294	0.266384402920132	0.425499938465139	0.603503480258694	0.556797302058176	0.444707897754576	0.591286422109253	0.634618267166565	0.198997530077078	0.38224127477668	0.537200010795856
DB00199	0.228367487697435	0.409444517938602	0.349139621107847	0.372330895231753	0.613133474689702	0.109712926752206	0.361130412736744	0.374590927845139	0.107902701871503	0.353903894189567	0.0674772870321586	0.0119915292950789	0.30267216285452	0.0664414900773287	0.291854220911084	0.0612676006045811	0.293122799581658	0.418691213278047	0.135775590465105	0.245879549422179	0.369743843789478	0.373248664090548	0.290991207920131	0.211026363627067	0.470077764213713	0.323518106965696	0.345312668145036	0.191706190052943	0.437064797368193	0.387169340431372	0.380242394716069	0.32198095603792	0.336758033134757	0.0732185266351572	0.254867115915883	0.0296590922942772	0.357432437518236	0.305292915008624	0.365500150361787	0.208624717262527	0.34941587652748	0.398977968616166	0.344009175975785	0.423255920375107	0.489651392345578	0.455031701715214	0.223777107185849	0.180438987915544	0.410568863723136
DB00783	0.109216927886667	0.328637445230601	0.234387020445549	0.37685669009147	0.398460018251468	0.0898858965230026	0.182734984384915	0.282858236662933	0.110670413021851	0.198089558576826	0.0271284799123501	0.0351576220865547	0.147550308837833	0.0142102166165008	0.183073054887386	0.15672997634669	0.638322044776895	0.400285363770337	0.0569589106537118	0.152988255733789	0.188733379081486	0.28827185760021	0.247159837512053	0.18214154268799	0.341223133977762	0.218379023179466	0.141760216931526	0.105911285690291	0.320273189003382	0.234256950768809	0.285390999190424	0.242171754569179	0.202508857103811	0.135865717950652	0.136144773150592	0.0248488127203258	0.599189502917338	0.158250553924112	0.250378340760671	0.11731153344349	0.189790225331625	0.290540460596006	0.218603885997498	0.622882703522059	0.38535997850058	0.407490720515637	0.109534863321268	0.191973188337075	0.326663312146171
DB13953	0.188790189799224	0.559604498083575	0.70881853832606	0.539052391581942	0.476195001488856	0.115255879613621	0.318451946983694	0.456230014749446	0.127696310892048	0.478239477990875	0.0930991637588821	0.021370329760139	0.351353724974889	0.112858897663445	0.473178262737593	0.287597588162279	0.208064350083712	0.518872246338799	0.156838406434823	0.464893823459368	0.38340293733615	0.594351106467594	0.670661470147275	0.193456956888283	0.548931975004577	0.453879616620807	0.300055700886616	0.112598367836768	0.566741981954679	0.430944727388299	0.485049111980277	0.38277227820066	0.300202764199607	0.0665023641770969	0.430799686871748	0.0906942527293601	0.286950626249528	0.252612895258177	0.47726198623741	0.175256397597798	0.337962866166752	0.522256546137847	0.525312414742048	0.33516539984487	0.47590887821626	0.507729022630467	0.129146964003691	0.438209044576088	0.512619476012431
DB00655	0.225751001461816	0.464851151120642	0.587337073397662	0.449053161191312	0.404583316986882	0.360812121605187	0.378986695046774	0.407218739363029	0.163843324693425	0.450353374003376	0.113965426842081	0.129306264119133	0.333999642958157	0.0684312051164503	0.352256370236442	0.200124237502654	0.199585635438938	0.465913430081636	0.121046422639472	0.362849679694099	0.358061214577176	0.524757531057093	0.55791233993077	0.202381569227199	0.538436804325478	0.463998469052495	0.276235984506511	0.286693599080328	0.589517021622641	0.456733097813795	0.485271694957143	0.331846185791881	0.290683768845496	0.0505813622372016	0.345638706121581	-0.0100155047351196	0.259909488274221	0.2711222164938	0.432111649766207	0.206959051611356	0.286010812278058	0.565058584895156	0.483017474054727	0.285933825643481	0.477499654142316	0.462836219247187	0.120984354548736	0.337198641340473	0.487981858736046
DB00898	0.0874007228697194	0.314921053331926	0.241785660348336	0.363469783496238	0.429476606767557	0.0741391789346257	0.166310940712163	0.279680530729583	0.117207645196967	0.217069163558711	0.04323878802721	0.0156230160634109	0.142868607274462	0.0315796930597986	0.195259016005162	0.176302485924778	0.621548564425843	0.40328830600489	0.0499098339008373	0.165342695089549	0.19603623162408	0.300263229204568	0.265672708074441	0.178366555576306	0.35215689981341	0.220538053936808	0.150502264561289	0.113068153992488	0.311646506802806	0.23637030554314	0.290830352944753	0.23105166292756	0.192547123358649	0.0725150355979054	0.152300912682919	0.0263166165677413	0.631530995099401	0.163100364657232	0.255475790305909	0.113062863329056	0.18455281499794	0.287248996278801	0.203309458964167	0.591799801867117	0.372808938871908	0.39570278656255	0.117624093794785	0.200184809751876	0.316825947567306
DB00977	0.0799151985224394	0.28806590639555	0.22630336467669	0.286349757779741	0.402161490773449	0.0668543719274217	0.160159838513667	0.263151295711549	0.102882035290413	0.199581565488311	0.03880282730599	0.0130765959158747	0.14202282864675	0.0276227197652994	0.185704660656324	0.146384857894646	0.720905123446205	0.32298178780409	0.0451802891470433	0.09911373379614	0.183580741247197	0.248342550401485	0.238889477659145	0.128496216029147	0.326434873064859	0.216899709419247	0.135398052397298	0.10510361681372	0.272980981777712	0.199479389977782	0.255544535994509	0.226017388883162	0.178114846371298	0.0825223933844197	0.118116517324334	0.0246838347588191	0.510219268380856	0.162046453905192	0.218194942893693	0.0860836270816529	0.158373040117331	0.2244873275998	0.254957795552306	0.510837021954415	0.350591828382592	0.329597899849407	0.108619805260613	0.17862928597725	0.251824763360826
DB03733	0.173020556487914	0.422481510861774	0.439185664415505	0.475253756324744	0.501264140504172	0.0808274576810413	0.28434566986784	0.444805568227919	0.168980904284019	0.403947488437	0.0731294602155246	0.0286008617455082	0.297845529628012	0.0452842079768739	0.297368370204801	0.177453696501829	0.358948056425435	0.486144483817472	0.0888406428745363	0.268435059977635	0.309549104657981	0.519956759706936	0.384650633893833	0.214255043761405	0.512394756515935	0.383634133889349	0.271771150015638	0.123960261610656	0.5127267138926	0.38393937173863	0.451627053724171	0.344900093978496	0.334109973395469	0.0862948927262706	0.261187537905193	0.0566008951098019	0.429060886730197	0.250703348866338	0.371534014588372	0.166091392391716	0.32411269450175	0.404503574229366	0.407815857983527	0.493743824459905	0.533667435817667	0.51986602689152	0.184904782739984	0.351654011274789	0.467672916897183
DB00749	0.099272000835639	0.134032219373181	0.252006040352241	0.252490448562743	0.167083728274284	0.403475785344892	0.497812378948083	0.267838264134933	0.137795581411772	0.319957846618024	0.160209221659591	0.180108632068217	0.305706636002982	0.0672775833337096	0.116970740963836	0.0673038786878544	0.0857558657639152	0.244239703740118	0.309180896634764	0.384362212439015	0.202605161115966	0.183103685127006	0.12300430122698	0.129270163904713	0.225043536553437	0.238704146622887	0.260976719507561	0.106223760488445	0.276012615038332	0.19157238422128	0.335877263184623	0.228380634247477	0.249843600784731	0.0872854844550344	0.41143184005929	0.0830861825920362	0.127604716452454	0.188766036457213	0.380896863110324	0.198151376070181	0.402556344582462	0.330630786622753	0.197910976297561	0.146693466586191	0.29245901465262	0.292648803422571	0.174453620021291	0.173332815564689	0.228733993755949
DB00773	0.195772939706166	0.543787272357524	0.516356238982511	0.665854642884814	0.522963753413742	0.136481826337665	0.46065477835525	0.485172376946665	0.260627615156905	0.512959724573416	0.0802088342324301	0.0587984602729307	0.429822517432003	0.0507588204793135	0.391117525648029	0.252078082459305	0.329063168183414	0.651770073899985	0.152219910853918	0.391106436384222	0.462683786629669	0.562258544501808	0.472867989643259	0.319743446187204	0.656329452546965	0.404284771279483	0.311892022585187	0.176961884077609	0.594143434038109	0.496744284004575	0.625979743848985	0.594730120758087	0.469079930010008	0.0421344742419967	0.401558261656998	0.0226584403750184	0.343211926553634	0.378955449356702	0.578942979916342	0.196040744441888	0.415444599162147	0.646503926941073	0.492054515715668	0.523465457969135	0.680501276231482	0.683576527757745	0.237138166304371	0.359379684412866	0.569391458899237
DB09086	0.274874235798283	0.46041209415399	0.469985350227113	0.580072722984104	0.481246628849227	0.280297339419307	0.577555267959053	0.569812718443819	0.309387572780245	0.599423118018436	0.0870820338927053	0.0740277947209001	0.511120996286529	0.0882174780948193	0.419206007120503	0.302961172232697	0.25511356847074	0.56708409294789	0.1555662761662	0.457817664369999	0.534750418857574	0.515215835334189	0.388943072368322	0.399115322807871	0.548465614388032	0.396451051756012	0.317312148348138	0.179474816041815	0.489550640634037	0.538432374818631	0.684322045880046	0.639251055034658	0.588172942160161	0.0925368813376747	0.473290812155061	0.03075188089869	0.281889288696849	0.423669678718388	0.661636130268152	0.334019101167498	0.527839239776727	0.645138303010682	0.52065717563658	0.408162768714865	0.638457737352084	0.6455555754807	0.263835281674241	0.383400490121662	0.541544209577858
DB01590	0.151072630869202	0.481071440796343	0.471465706366724	0.43922413974233	0.404305837169135	0.100620039171282	0.440350312933085	0.517147091051237	0.176484084543353	0.508114572102847	0.125583018575033	-0.0111945908267627	0.415431189612176	0.00996374441422274	0.576682443702796	0.109221669093233	0.17400702471829	0.391537103923256	0.0914340747918407	0.412443807584342	0.491120325983198	0.427616304614112	0.436011037264891	0.193109949675591	0.44424702499644	0.344450513345214	0.232971999580693	0.0278875787181331	0.459137593932652	0.362407392661146	0.441535359007626	0.430913503284552	0.406596905709146	0.0564377162662549	0.363192812879589	-0.00791214747829273	0.229449994433948	0.407532583917562	0.478825725426618	0.165295203649566	0.304249407271452	0.389468703342904	0.558336950791843	0.270387053228526	0.432889121337865	0.422787528094862	0.111344497868627	0.270524988580432	0.437687230389436
DB01276	0.269998297987223	0.252387990226292	0.224143286679738	0.269209837042543	0.201487725663154	0.0869584033630161	0.337978933065478	0.311530456239974	0.162699968899949	0.368192537956009	0.271187053109656	-0.00737218366442109	0.179886151579895	0.0693679874453469	0.121666566122794	0.070586700257257	0.0992506608189052	0.248572501516561	0.217546612709065	0.300574904057541	0.282023967969451	0.324554148094271	0.147561242294358	0.181342427364239	0.312554769625787	0.354860461408365	0.252648589850344	0.244633324813209	0.332221318374414	0.372770742081551	0.362935986281224	0.253095933015137	0.336117057154121	0.0448273581710461	0.325174797244359	0.0852294610853299	0.134072500962234	0.266234064596672	0.303811353545213	0.328404758694418	0.392027426474844	0.334310649348892	0.298269161098397	0.168446732059887	0.270080945336199	0.245889689756207	0.197069039234663	0.132568005120661	0.31325578320493
DB00927	0.320268616722319	0.397522090500117	0.535534743722383	0.476851642766954	0.402661190474152	0.0515508506618337	0.342229767768235	0.43251108180196	0.30285069742505	0.509061780773093	0.103235905100849	-0.0131654675796611	0.335827745129744	0.02739641479095	0.356953128609867	0.43740100370711	0.187583390733687	0.440227954360809	0.0730265586006583	0.424190939373645	0.479000829719628	0.579598570665187	0.571874971005587	0.393947216763824	0.447637944114169	0.465802107044356	0.441811835048017	0.127368384218121	0.468648465882725	0.625357289061369	0.527475691787627	0.442245512716851	0.460170889121112	-0.00202668471054545	0.420963231224475	-0.00930512983662809	0.259053529786648	0.211439087955905	0.53728098052785	0.290167345222109	0.478427341032379	0.499488723379327	0.460545819254816	0.300817246392975	0.430736156422777	0.439117212215093	0.248908774989298	0.431568044869618	0.523319110323162
DB02509	0.236963696930005	0.466431522334897	0.441103898134312	0.4092091367187	0.418770104184309	0.296330229890479	0.526352353900738	0.498404834424564	0.156968111648247	0.4599531717949	0.121131583694467	0.0851000969563555	0.43467727604836	0.0604475404165124	0.519212668707481	0.225185703877832	0.223133173208673	0.426936129686121	0.108820616351868	0.363558212145998	0.552997392499685	0.407614193258299	0.40970201598779	0.213424103004367	0.509023308501948	0.396883258773856	0.257128239602359	0.250324338033706	0.484888004252338	0.415892736293444	0.509892937518824	0.474618815210303	0.393191156757802	0.0538023697278925	0.387439036332315	-0.0109181501580504	0.280935407005198	0.392986327693449	0.553057242852291	0.231819623703133	0.310831259041273	0.443023248909171	0.532244415839058	0.295391626907321	0.471649265278085	0.447735108610993	0.204417144078631	0.296152238641725	0.449887126382325
DB01039	0.219213919650452	0.355740927297082	0.427171735115342	0.465578397371239	0.408158829542071	0.21380912596605	0.300369466809434	0.383262532385864	0.214871428438262	0.422057310358289	0.12331202004932	0.0660690731227552	0.258660634786022	0.0955887898994776	0.300673481652516	0.190099681504394	0.267649643934804	0.497717228429733	0.109833736833145	0.299469485552494	0.340683870353976	0.476941453869419	0.358000061180407	0.302692302525184	0.494899256051637	0.370244134495321	0.311551107301716	0.260147626532554	0.545166235081278	0.476376301236672	0.528281230590373	0.321888005569512	0.380902221196789	0.0187774843420933	0.289263321551005	0.0265653674847471	0.312370382058375	0.279488405654057	0.459019289011949	0.284789705832509	0.385993209772945	0.538093456477661	0.355189236375986	0.339118752730041	0.541241649996047	0.494488152849891	0.234796489010181	0.267453386869287	0.515852051936981
DB05076	0.140352740684575	0.425823986931294	0.368169051449817	0.460389390886676	0.485964013092967	0.0925483178037048	0.287847341056092	0.428952770430503	0.172512821405759	0.33628699396154	0.0446493996626817	0.0368667289308015	0.24501965438091	0.0512259360470879	0.281225871993477	0.187079800019055	0.495575886481681	0.505605952803162	0.0920168487070991	0.215319930881432	0.309001422260601	0.423808075633489	0.343053668041998	0.204783373782501	0.485607824093438	0.329496229932289	0.232054425663126	0.140114369532739	0.457825139170136	0.337285100012432	0.429861947822841	0.364644649847314	0.302429929971464	0.0616414369731487	0.221039792955181	0.0420058930525528	0.515018305036223	0.240441873054399	0.391939186774239	0.149836509067767	0.286360551823002	0.404810054745521	0.321942338636277	0.57930140529303	0.510507940129797	0.531957545936703	0.170136031993062	0.303511976148721	0.433788250303316
DB00322	0.017940211962058	0.165546762063971	0.0936470605066844	0.100481341689463	0.137558185123616	0.0849636904982589	0.200598953055696	0.151263687628061	0.037453720085939	0.162553644267913	0.0915506444964424	-0.00749181623882287	0.248293182267923	0.0280488645282077	0.141616405288596	0.00233139195672067	0.101585339603953	0.119796728293047	0.0507044710482767	0.143376766294086	0.123318840708047	0.107931005268376	0.0775182065353443	0.107695033766641	0.129490545491621	0.112970028313748	0.123778760231235	0.0125667514994069	0.0958517026608407	0.117529953369254	0.139758333969784	0.190814715306431	0.219289592832058	0.0431595106421838	0.150808415877797	-0.00529508901925394	0.0449415714039314	0.261160055331978	0.131563726495633	0.0949875371935409	0.158152789596082	0.121533782653076	0.209431846619046	0.117743603429031	0.171293756782827	0.156704999089248	0.159139072410237	0.0831854209585369	0.10464052810378
DB00544	0.156586554388628	0.565202087263505	0.473840796912861	0.641493752605556	0.52108089641919	0.0462518281599565	0.42588147931985	0.452882166005081	0.183716026344189	0.433829521820818	0.10095538177528	-0.00173459589757267	0.357025806884863	0.0355109554994612	0.390966060929743	0.240805761207342	0.373154314737358	0.60190608235898	0.11234237001954	0.351665636384376	0.40180686568244	0.467274000281535	0.444697871201355	0.264649043425272	0.59741076261649	0.348590584672562	0.278253695633531	0.115942233338701	0.500213982112254	0.379662142981923	0.503321301392422	0.528301911200719	0.375600865718401	0.0677421337727554	0.349728396840911	0.0158518826924358	0.363511199091328	0.322890976301411	0.490460789382996	0.179922176096528	0.37176474731484	0.523012461655274	0.398614659993945	0.556877501749497	0.588054818314917	0.656988987133063	0.169905679303834	0.282390568012007	0.472319597751627
DB00472	0.233755703526559	0.491117410165558	0.594846169124411	0.572948145254143	0.475213230046814	0.133265996677026	0.460154531875491	0.520077157585755	0.283802089540582	0.536430916018756	0.074092593022975	0.00849294411764571	0.420383164723216	0.0580731528987471	0.439269552300901	0.333246006677053	0.268312533396957	0.575136188508896	0.136868821124821	0.397536026510938	0.447679949234982	0.581663152792731	0.523753294547452	0.296565272549094	0.591086525282003	0.420474399575325	0.313077692644875	0.162368797470743	0.534503921755325	0.501799645532795	0.589530523683545	0.490522974801578	0.477449293929414	0.0906013663955881	0.40160912079593	0.065765208123972	0.387787465335209	0.330899942017448	0.571069854500393	0.225096607549617	0.431813124143453	0.560015613439086	0.462517524003555	0.411831287718787	0.5674775646828	0.576302623936461	0.192270704477621	0.416146547413737	0.532050021276337
DB00712	0.300406144345105	0.380211085001388	0.537257800060268	0.472684796412863	0.449454318008428	0.316237100358438	0.451473000150911	0.460461402700942	0.367920452796974	0.596500730470474	0.121110265859345	0.098669980572945	0.326588633806031	0.120715738318839	0.381444746365881	0.395224706586187	0.203332122608871	0.456867859167709	0.167367509756707	0.440814607333684	0.478560801075269	0.600526539612883	0.495621986992049	0.472934627665012	0.537691975290538	0.485400587326213	0.422126453307004	0.224408802239733	0.545300722368718	0.666376389193012	0.626427145540004	0.486507662606897	0.520319636942743	0.0493589852275516	0.495648002962655	0.0433191493413699	0.259405978771575	0.305281284363576	0.60572971608147	0.386633040507392	0.542920379538173	0.623872780616789	0.529524357421872	0.302944354254766	0.532908718696294	0.487871876761041	0.292776804877188	0.413561827446058	0.574605392458149
DB00499	0.0932159865957877	0.357355511115715	0.327238954022133	0.369271328539002	0.539625127721033	0.0989260448967842	0.249441389655054	0.343137843853886	0.145158906143376	0.30451910906839	0.0551596978397898	0.0288646805171933	0.20767270604066	0.038830132986056	0.244324467754881	0.178948293384013	0.50939234679484	0.387135950282291	0.0756979241522044	0.201403466670646	0.249675244034809	0.321423208571612	0.327294442698404	0.194983230344049	0.395285030804933	0.231086934701653	0.168874552614881	0.125496117587643	0.311024961706851	0.2767406343509	0.35093002782959	0.322211664187427	0.258337255949851	0.0880403660550793	0.209235616650021	0.00506344830758183	0.437207931771009	0.210357687367427	0.314746183487871	0.11983520933069	0.234215017861302	0.329569163231597	0.341875894539407	0.4905745628982	0.424189301862125	0.408657199849451	0.162142104442859	0.182296499236094	0.331008725848197
DB00158	0.149177957196473	0.488963357386434	0.406933001798469	0.524748107463951	0.435812508928081	0.0768329734161775	0.299465660132897	0.378822008788774	0.189392589377198	0.367482643865125	0.0491404049308142	0.0625205464693696	0.2781706869372	0.0699111269212709	0.297986697223833	0.219814572201613	0.45131272446951	0.538913799908591	0.10949173610485	0.24780323630758	0.316947850015307	0.444888023974636	0.391576692915552	0.232844888156726	0.508732417080072	0.359884889121709	0.244688584225129	0.156420296245393	0.460546310897587	0.36842520707631	0.45014025240504	0.371770635109992	0.316175331720303	0.154038524285862	0.25375515525038	0.0441884649241952	0.437029480480783	0.259291167244326	0.399436447920313	0.153630644277193	0.308111252216216	0.408794613141836	0.369856429655273	0.585495524860142	0.544439342834113	0.544739182143272	0.162248031926336	0.337485602716601	0.440026904578053
DB03843	0.178358479989823	0.495497506990321	0.428949232278173	0.543715883430074	0.438065693934059	0.0638646159258536	0.287133783979043	0.398865635608665	0.196801407284436	0.386074159846415	0.055996233560827	0.043727295061722	0.275734784873049	0.0467745473890676	0.298098403840339	0.241225120093696	0.447324526653374	0.565027866031344	0.0940713307789615	0.285387777682661	0.315715392780698	0.492096386733837	0.41443164725478	0.230843148009278	0.532628999727251	0.357394549970231	0.258654124616665	0.128494366866417	0.491573100234879	0.397399098107864	0.490603789803172	0.421662427988543	0.335484522029237	0.228107243560126	0.27782096821181	0.0476154267616508	0.419394189973985	0.243863624995336	0.422324327298156	0.169198130253269	0.348085901614083	0.473481435642988	0.36560935905033	0.609145017664205	0.525619669535965	0.594911293745963	0.184782330587219	0.338944381057204	0.491254022191218
DB15335	0.186327439894312	0.263650775796853	0.279276690682662	0.309003899756486	0.295830273675985	0.507468822663156	0.559391779628667	0.416456724840023	0.183201738368681	0.394953363678047	0.123943464592268	0.142783142487427	0.414222131932877	0.113575532935607	0.252415742432726	0.0805206352654238	0.120466429113297	0.317831344778599	0.21808196523411	0.461474823884151	0.347336129788974	0.260838826627819	0.143852830630066	0.160386959504491	0.316159904611521	0.318858133346411	0.210243206627535	0.21234060431053	0.339367616526389	0.277209775849581	0.467330404494241	0.350074454116379	0.40457432842507	0.0685654632556495	0.479810127224689	0.0650472409458493	0.156827670743505	0.432701627070997	0.47183685884756	0.233068725454976	0.418659278867082	0.440876608490176	0.334834422557274	0.192252848726887	0.360450959597448	0.357645522313779	0.224978628284766	0.139787995196014	0.320691933222556
DB12577	0.173038241508269	0.318244882735465	0.292791850749215	0.31695708711612	0.203613868829694	0.0598663253650728	0.495379969853288	0.334102407373136	0.170092830482401	0.472131096492785	0.0403879992004032	-0.00932084911990187	0.411849517442055	0.0178435840717561	0.201023000319451	0.0722888677961933	0.094211159749019	0.291537340076241	0.221750841334955	0.526759044881375	0.22927316963312	0.254551901523732	0.202001599306695	0.192730717613383	0.231823055403908	0.229184435186114	0.214433599748404	0.0304131955156547	0.303269073029216	0.252055252712171	0.39176909417513	0.403691738614206	0.385035661408139	0.00913084006972172	0.49805136760415	0.0661776315746139	0.117730289622831	0.359628374859343	0.388190512583312	0.208837330818404	0.391167183884468	0.372173408889383	0.31927250552097	0.192129131815089	0.272518143004934	0.309403843975844	0.159644896152787	0.209257274209096	0.321992508998682
DB00695	0.247077521818382	0.331367013970915	0.404973668117114	0.476811735969308	0.323092140492076	0.212362538080342	0.494811286064928	0.456230014749449	0.173735188557876	0.553070252718364	0.132730866170691	0.0926699654358596	0.44007213197658	0.0225470026067465	0.296674619447952	0.100782674085315	0.146774728148638	0.460308798051184	0.212206541200449	0.543931646170933	0.412240040769534	0.418712873618716	0.312542762522863	0.245950372073387	0.389759551835674	0.375290518147938	0.37026331763974	0.144788254171281	0.493283002711651	0.403968126245713	0.516674666096182	0.487626917930591	0.43756409289879	0.00674508923507717	0.505562876194155	0.0403008760222639	0.21960228586071	0.316386688823258	0.54638170685354	0.244595318123604	0.49052833817422	0.551304953206746	0.395504963503154	0.27699026258608	0.435053804462463	0.489779106164366	0.215937216060245	0.275384933230331	0.516843645454293
DB00996	-0.00582942788026782	-0.000253523098224009	0.0121575350308708	0.0138844518614121	0.211015799795949	0.116124401602393	0.0391327023776434	0.267656622640813	0.0315643495277899	0.00275750647164913	0.050800984632473	0.168348500194066	-0.0106240060322758	0.0617136717009733	-0.0250276317551877	0.0091474130169422	0.128615520659954	0.0284511661064576	-0.0156602753490471	0.00812231282103676	0.0127629178290427	0.032638029375919	-0.0236927858682537	-0.0139266662359907	0.030361616473483	0.0288212609555475	0.00967058379904382	0.00808484893344012	0.0291856782825186	0.00400424422318318	0.068502939707686	-0.0195684593656474	-0.00789738112997501	0.0215569059334477	-0.0109651392647447	-0.00570128763298353	0.170746035426984	0.015169726400206	0.0570853050319041	0.00298098756713286	0.00999733631084078	0.0134367242058393	0.0502491074224364	0.152805876484203	0.0425827500682548	0.0197716306509729	0.0489862588538553	0.0498993799605963	0.038165427221916
DB00317	0.256978539840457	0.611601660703567	0.679099758795601	0.72463088999841	0.549399954161283	0.0839799158311226	0.445078801379469	0.520693758097871	0.311751846578122	0.585874801420629	0.0879541158778771	-0.0173960977132249	0.409373163398444	0.030751011206327	0.49026250144037	0.40217013535507	0.269410799106923	0.626650799656231	0.140951558636991	0.410538904425597	0.524222532631629	0.64102042311126	0.66407768164042	0.453370053700832	0.677138345485941	0.410398786455681	0.372822228346831	0.0980847615491642	0.59474765431037	0.589373700498645	0.639474445567092	0.546596219382418	0.544328295773998	0.020529476092686	0.424422476557009	0.031075297478163	0.331341682335896	0.358373339772863	0.594757462549514	0.319584917803653	0.458539662119849	0.65088773089944	0.54749037505736	0.425632847096456	0.628632173039815	0.636476294577451	0.216302179461728	0.392362074057949	0.612118767957441
DB00441	0.23493003626772	0.547289803746922	0.621724062687571	0.715284739831005	0.484552643973651	0.0570473487643466	0.431298348311738	0.497009492367334	0.288041351022508	0.584180453807315	0.0827234037894768	-0.0182056018299144	0.411725666913558	0.0276291927600768	0.456042106044048	0.35779884444078	0.272710852323638	0.636546064402792	0.164629919572234	0.461164055114926	0.450538396384484	0.607984482749385	0.597545337089494	0.360147641383338	0.607811235554918	0.414055245759787	0.362682565817423	0.0903882518625985	0.606100352660861	0.547460805347716	0.622040319518051	0.570376626139958	0.508469448497369	0.0709466012049855	0.460161846426578	0.0291341242201674	0.334331939575099	0.347401236844662	0.58559817319803	0.271470929781366	0.501699359909167	0.692556239913513	0.493952740414063	0.4498433076792	0.604610429409654	0.670582099830785	0.204329247759884	0.377524497363792	0.621522796109374
DB01645	0.149844782830615	0.466232984088884	0.390571487638134	0.576905334114042	0.492475054532309	0.141925796597881	0.325102641494924	0.386300014152861	0.166672530811828	0.333993036142434	0.0506088439287512	0.0331148391316127	0.265808052707191	0.0454329601037271	0.306775805371969	0.242447642148403	0.477022549335268	0.63456931456051	0.084311106785879	0.279490671191797	0.329143656074887	0.444042067401553	0.383695868850446	0.252504525460516	0.531841363422899	0.34127931415062	0.231069566248463	0.160353690078596	0.489202392267596	0.362224377801659	0.469509047135211	0.409477302299194	0.312820374887292	0.121566518504743	0.271568828471147	0.0390250122708253	0.533545511013072	0.251252732675571	0.417874011937418	0.178717194144524	0.310943361186579	0.458515367254177	0.32805222548024	0.661693297855033	0.592450824722482	0.620181332030794	0.161275852057299	0.30008657002279	0.47624397354433
DB14183	0.229285254825602	0.55150669734638	0.52161080846121	0.572140635668852	0.54847183957583	0.0796247220700384	0.53540754225194	0.53113134566757	0.302541380762913	0.526794358981877	0.134653654464241	-0.0179159046026462	0.447842294938988	0.0858131406887609	0.486071617139829	0.345393426540064	0.264848995262304	0.572280836747894	0.13633162655912	0.419224498161858	0.551271022689592	0.512160936086363	0.45921779857332	0.400229454237333	0.640159281126891	0.432030589784889	0.287469290381648	0.183518366636694	0.457437310608657	0.539007233806454	0.633523510981785	0.62733391966167	0.543515432590992	0.0882675484858793	0.433704305030997	0.0298116267243335	0.304403499365994	0.420796426417279	0.608663248408887	0.309743225750363	0.443569597329468	0.548009042908163	0.512011155458555	0.43954981145942	0.561096650332545	0.590741786968254	0.241013991616459	0.373663759667216	0.519509800564336
DB03603	0.255569996882291	0.434188763489079	0.499299438100597	0.440153391411268	0.36858167221657	0.102955297752846	0.561687974768246	0.568898252695066	0.237134260300704	0.65028086547819	0.0786143254343571	-0.0110227447777093	0.643428901661044	0.0106126541301696	0.480766534453137	0.214497507472326	0.134904570007874	0.375738961773943	0.208015113373992	0.59184521537062	0.542982250906049	0.458323064579319	0.397806015646758	0.328104805112816	0.424142827457034	0.418816836078376	0.335678468719928	0.0960532985796216	0.441653817838289	0.450161079701161	0.590880552348787	0.592685194085747	0.639175911345981	0.0586031967238946	0.606484945831991	0.0548498918318768	0.199073351352956	0.483946905023518	0.604560632164828	0.304180566568472	0.492473736754799	0.490930064203192	0.574845174873635	0.261886704889427	0.424265318367709	0.428282300540873	0.269918677905688	0.292278845582966	0.452121510317104
DB01914	0.159183021708951	0.432584535348701	0.426391307571368	0.593507045191404	0.501558449224398	0.0474318548047722	0.249472762352734	0.400922510475773	0.192079095532267	0.397570545939654	0.076031021078358	-0.00583429004411583	0.242846664894463	0.041907966017414	0.294203336040249	0.257514495188234	0.415261032130897	0.611800475426848	0.111111550258313	0.260726726177852	0.318481987574279	0.506308007621897	0.425246114088238	0.309376970733186	0.512129561176941	0.372999002307134	0.248224200124001	0.145181065531045	0.479353140110363	0.416160187237409	0.480784948515168	0.349058923938106	0.325157225852871	0.0522050729551976	0.271270882839947	0.0448000973553087	0.491033901290657	0.22703399153388	0.377127067163029	0.214128807798249	0.332848920582876	0.454071180979999	0.32547665579739	0.562400814561344	0.565904274370999	0.594111920216308	0.171389093153255	0.329731676947918	0.496928454869964
DB00143	0.222657887318574	0.493925014989634	0.568017652894245	0.697667887950651	0.527714029522503	0.237499520426616	0.393630833938377	0.451922000420083	0.251904512546548	0.529885917688875	0.120277469564587	0.0564969546555199	0.319722231638753	0.0645470425946237	0.362393799359335	0.296368744859727	0.3322422626903	0.681074008923746	0.133434330746192	0.410766801503143	0.390812021398846	0.617909416822434	0.522024492815666	0.345469983797519	0.625107811305043	0.402440596267317	0.30742596393265	0.161711283672766	0.619092242817205	0.522350916238635	0.669750511633885	0.475564790762793	0.416163454588534	0.0802946386548984	0.402331632428227	0.0214016419776995	0.376613051685527	0.260677307745723	0.569221518534009	0.275381036161204	0.467441112049017	0.731958443266102	0.431706941774488	0.502416775736977	0.658618730390552	0.67903866347085	0.249414134254594	0.340881707991864	0.633773924742236
DB04539	0.180374264466112	0.438972868162552	0.474775534890079	0.435834105311575	0.500421080640199	0.0935371885983438	0.432652797131219	0.604342551235305	0.166397453882177	0.50197462373699	0.0954934135190073	-0.0163351287398544	0.414402382386763	0.0758698785219666	0.382826957946056	0.161107712589144	0.239251264572919	0.41566349128984	0.151240593025733	0.399094972342329	0.436721817831705	0.455464468504768	0.420088489396618	0.225356704913013	0.471298283210586	0.387126396656052	0.319163857617691	0.0800624975007532	0.461750646874293	0.411924807654592	0.466772360082918	0.437162385090958	0.378849233614566	0.0834528396746009	0.387433425525772	0.0338678697124287	0.301629152440439	0.348057162124774	0.491114161806228	0.216586456178532	0.42039083091284	0.468890244957812	0.423746265850383	0.38883273291508	0.480336503273601	0.444956673060538	0.268371933585584	0.251538162238861	0.416033942002581
DB09276	0.394804544855341	0.167407645579689	0.227933429630934	0.325073577018466	0.190642238866831	0.0318778569524729	0.273020745090676	0.323985934469551	0.172135073462158	0.399693276577642	0.0157716234775744	-0.00850196487236031	0.178353181132627	-0.0134612987859507	0.125477692821891	0.157244013615891	0.141166420055721	0.302386341493559	0.12846544426714	0.30311347179768	0.405350637077044	0.38896403581525	0.189767917337624	0.404663678072808	0.263804186990041	0.373666051221574	0.460748817467528	0.190348172861854	0.305013269699096	0.464070556258738	0.36301393438098	0.303478251596508	0.399459525721279	-0.0232349240539322	0.294672421435554	-0.00600904499024308	0.141489001335605	0.148403499931265	0.32697861212295	0.466667403422872	0.579629455144406	0.356465606861811	0.261890416798952	0.214799535093038	0.298967488927014	0.324035545441187	0.316243544763059	0.196247223671412	0.393178541373088
DB00400	0.197953316975108	0.151335842599504	0.211594656481699	0.258710969497603	0.205974895982595	0.271055886656697	0.302197547032598	0.287180930526867	0.0952965777989224	0.267496976142616	0.123231610449869	0.177298391876515	0.20565583190239	0.105003078062168	0.159212921469708	0.0135205214866274	0.121743326797389	0.267347657777726	0.112790270631191	0.275034029135615	0.287964093348027	0.231509297636292	0.138078908424606	0.148814322767168	0.281298566432351	0.380227152068172	0.316998861838322	0.382293954163112	0.381977353584217	0.299166274519933	0.39152283998964	0.191546267254454	0.212490533965713	0.0407683993803616	0.263224674993541	-0.00541973753472279	0.146430703634182	0.185010621374737	0.347995378732728	0.245871712941537	0.289826797412495	0.316405324310736	0.229282500991699	0.171595544473188	0.298359750217473	0.260689765138506	0.2211298623058	0.169537135914579	0.332790708501981
DB11969	0.181461764447196	0.52972357395706	0.488175773051747	0.490319904561989	0.354184808306618	0.078371903193427	0.412283278874647	0.444257750170747	0.164743757107123	0.588865897218039	0.117724708823971	-0.0118224401764298	0.445858536403698	-0.0187186611545936	0.467008129906112	0.150937149854059	0.18497911917793	0.409754520807923	0.149765219543569	0.417689632970974	0.386623155043301	0.499845456608796	0.501329806986778	0.269732816497316	0.485787458785831	0.36376904263694	0.248238105799834	0.0227274910230707	0.528034574304642	0.387917380168291	0.500651557565913	0.459461944464207	0.402794229633739	-0.00102738538439231	0.379871137115587	-0.0083559007807217	0.235923969211802	0.364779479288175	0.447514332877126	0.199809770944012	0.361596292142252	0.452053956144153	0.560366515260417	0.283888790641629	0.451116183344582	0.447249507647566	0.135718928183952	0.31236314099555	0.500001206752734
DB03404	0.266250330549975	0.455309239198247	0.610016779867758	0.536295748222716	0.502054830614997	0.231210778566961	0.474891178319504	0.530533997727737	0.391025166803195	0.66781677556374	0.136727954429317	0.0952867118976559	0.432096599268504	0.0701824119718312	0.426912488001881	0.396155653841388	0.211271549196043	0.503998365486098	0.180277435339051	0.525570396623569	0.52547217154955	0.622103891541749	0.558665071741957	0.402353776179477	0.616491289316049	0.529366431182199	0.362923211891936	0.161046645375492	0.589501116385546	0.648658210456652	0.755011404991122	0.582985463185642	0.571955808471098	0.0359061520932168	0.554586138227084	0.0416198803867077	0.26952234560334	0.31799713338953	0.694323081192497	0.292652274941822	0.517477427340261	0.633269031449311	0.605033427407202	0.33753005204486	0.581266102117582	0.530715600258763	0.28208291161538	0.477896752719147	0.616300154583767
DB01109	0.1833936334708	0.519243828925709	0.601314537661681	0.602403842614766	0.520782719713566	0.040037253441163	0.371558098393701	0.433155570959484	0.28110546184894	0.455430069080843	0.0765209581929278	-0.0192535442581439	0.359496585966446	0.0238656784474632	0.486770811310899	0.377839436789338	0.223915402156465	0.547039342453456	0.110713851226668	0.365380470799338	0.491640260327103	0.547914178613681	0.60125288098411	0.336792643536978	0.57913746446969	0.402268107860408	0.334896591390803	0.0639533747515079	0.500992658449236	0.466956044599338	0.492579139602013	0.464157354674303	0.448948890036283	0.0266104862724539	0.384380800374744	0.0268278849414057	0.387892833062108	0.300854847606567	0.522111432521268	0.239099068361455	0.408553111820049	0.50592461424976	0.458298514984936	0.384312925666219	0.578909913814149	0.579992240104405	0.174698794092802	0.342985715119967	0.489654930880438
DB01094	0.358437611650849	0.505200826821411	0.510928893090464	0.516499785882515	0.496987489669611	0.262922501312425	0.630692623217432	0.661860076554611	0.232935550405423	0.629932528343867	0.119921210112671	0.0606713632315396	0.529358665643407	0.119574822490954	0.561494320056058	0.243672869469094	0.215414055858737	0.519065029500667	0.185057642708108	0.49153314242729	0.672162759123879	0.530517059469269	0.435109215810436	0.338722509130022	0.573270584710151	0.512301282979993	0.418412186815714	0.199849152045953	0.54414097353319	0.559249558835893	0.672089622033922	0.604825322212064	0.587076943383909	0.0925975058908503	0.498239614288606	0.0428814934842804	0.258771269987249	0.451699092806181	0.743943492328187	0.331683305071844	0.531611588079373	0.582989696343603	0.610908443241234	0.33166153543457	0.550020163049008	0.541741415898023	0.330191174199443	0.334967368337161	0.542287865583256
DB00431	0.198564549123089	0.468251754044961	0.524038424580825	0.494711337096094	0.728752126711633	0.177506973359317	0.37942174052223	0.51182867164252	0.244103525709121	0.435486973731452	0.0875868884974755	0.0544287621961863	0.32298022539802	0.0617064645038261	0.378160797656123	0.296608431886972	0.342113996429953	0.52450414570959	0.102333429667904	0.340291157766798	0.405941720801708	0.514437919374476	0.489557948486659	0.281062197838302	0.570791916990388	0.371109588789273	0.278509716839154	0.193990048402652	0.526047578644375	0.435243459054218	0.527471269433695	0.4279296110334	0.393292861807241	0.0618876695960177	0.335306886498728	0.0202627885568248	0.457135719195882	0.279907455300226	0.493480938760473	0.187859719230694	0.368741811678332	0.540216447685827	0.423480286087122	0.528289110462574	0.590992786903626	0.549394065055038	0.233995825526622	0.319243398051116	0.514270489695486
DB07931	0.0420826900295721	0.112708822661492	0.0985078526478887	0.108684511741581	0.0891858308313889	0.196878370697253	0.121069197170957	0.149897898263951	0.184998471341443	0.108861416456033	0.040116080003377	-0.00521620294167938	0.141902575194518	0.104629922450161	0.133297886869693	0.0300763240874888	0.0624166607795804	0.0987783361118647	-0.0101266796352674	0.134785281442685	0.123792699099787	0.0825781146853525	0.0821363877992048	0.0356133433595452	0.162091263347282	0.163521910776555	0.0659293803019913	0.223759581752393	0.198197516516416	0.0836982296331645	0.144745113822288	0.0786751657326612	0.108735525046391	0.0842250070742447	0.073109186753497	-0.00368672402501796	0.079799917939131	0.234875724975164	0.143061233333944	0.0303233238327832	0.0894596001450239	0.133457492287812	0.116261763004479	0.0888096065930009	0.122120841656226	0.0849432722220966	0.028462423291194	0.100001516507657	0.138167881386928
DB08828	0.0490149061201931	0.171808927006789	0.159851914918611	0.223156904919761	0.134163733265306	0.0768697603793518	0.238035599518379	0.23330487767011	0.0936469720451013	0.196182574019701	0.0668811598625968	-0.00661435639195975	0.207935318964098	0.0344364310895293	0.234854080133893	0.0562528590344902	0.0777432936396719	0.187780759782177	0.0972897583275751	0.368246170552787	0.219710406918632	0.147290128228788	0.111129290367982	0.0663680093480661	0.125892527670731	0.162636205597876	0.129422953394225	-0.0223965429572685	0.262871974659778	0.123907021533333	0.19168664705515	0.294440662154808	0.220545788452146	0.0224305744231907	0.274366743083509	-0.00467491523871123	0.0912947372979792	0.254722676562669	0.309991415805897	0.0741625249039325	0.177165535066134	0.229588085733273	0.166789275396635	0.146491002078109	0.148390035930422	0.199871278517971	-0.0250487900413662	0.155954060371471	0.236643156727047
DB00741	0.301944755455463	0.470891218031951	0.633665302279398	0.595911162094928	0.473764790441673	0.210396693703386	0.364458838294359	0.448177730706918	0.235202860359229	0.555667190475345	0.0937515783052646	0.0470062348172074	0.30434518625116	0.0744257334835978	0.405585848911571	0.303972290570566	0.249239420682949	0.577567424127035	0.0994857959524421	0.398430062520371	0.434544925338706	0.642593963182168	0.565199302104692	0.349359792992482	0.603831134913943	0.499064958122981	0.400174616475667	0.278761049354946	0.718820828558563	0.587454789468097	0.603191440247457	0.400455599801651	0.411350216979198	0.0427588523731475	0.38715964932173	-0.0117113362629917	0.301604883090276	0.22876874249459	0.531079506685398	0.29229793559362	0.473273617436068	0.644803021199156	0.490274637342964	0.367944659241344	0.586224262608023	0.572636968617504	0.22100794523144	0.380097332573884	0.659959116705022
DB11091	0.118369577254507	0.45009671348119	0.349765835238261	0.518816850073728	0.530787552393757	0.0737937771047417	0.28040752748428	0.384258146658867	0.148795067343805	0.32928437159901	0.0292884366680272	0.0278588640650824	0.251659094613587	0.0235625884313671	0.269985026263461	0.223693039454377	0.559989410649034	0.56740418946459	0.0848769990593349	0.255462249008335	0.284761869776566	0.389036281704831	0.345498374091119	0.232891698392685	0.456495184462926	0.26858311011352	0.191126922977155	0.115488293194829	0.385114117073799	0.321618149162551	0.410043720046393	0.373844361016979	0.289820875905447	0.166692777119289	0.240620772650304	0.0349767946811579	0.475442767327452	0.22961851764248	0.36626617162322	0.158154421050236	0.275882721526741	0.407296963846239	0.2991969555705	0.718638335218838	0.513087499108356	0.534894878039533	0.146456283202412	0.263342777567567	0.390047018551707
DB09526	0.207164028728184	0.58607299630922	0.561276277730294	0.647761759662425	0.476502970835673	0.111101461599857	0.372001639947867	0.42980669158577	0.25498835083714	0.507297933764508	0.0814787436148255	0.0326756282512653	0.337046913909443	0.0858417472204567	0.376365199051925	0.30094556055675	0.307756780033405	0.607214571908874	0.112225026263494	0.406034112020582	0.385767283756183	0.56325072416454	0.523446229453195	0.398574360158626	0.572012981552928	0.350229217737815	0.302454489549312	0.0984849474994552	0.556382800951679	0.52342351688964	0.589545321511944	0.492210215765401	0.441731452824701	0.289139827594353	0.416797927250487	0.0230945814519462	0.279456839583239	0.281064137638047	0.533944635871325	0.28863450006156	0.439234401217601	0.62995301597215	0.474932471013112	0.493805791759893	0.569414641328529	0.625654609244212	0.211146268626759	0.3346508205405	0.564513380178431
DB00200	-0.0124486068721164	0.0396063963311907	0.0505947429254834	0.0209509320838892	0.032036572458093	-0.0119387827721855	-0.0271780737703049	-0.0176291373329602	-0.0126142759253689	-0.0292900288991561	-0.00723917487365491	-0.00400728554064561	-0.022054702617249	-0.00634480014833129	0.0191440792042668	0.10090709311127	0.0456683597392543	0.0327057774276715	-0.00777970054671239	-0.0229513581533907	-0.00808666309871626	0.104273946085981	0.0571570604428896	-0.0230493051499108	0.0464899771096031	0.0529053882487643	-0.0167701188142687	-0.0135688701114109	0.00331697889134986	0.00594501399393361	0.036758783516041	-0.00637867294127475	-0.0243887524478798	-0.0172726202113619	-0.022155732179232	-0.00283228165065389	0.0650186636904661	-0.0185935938412143	-0.0163569128110017	-0.0147532563532359	-0.00529826567401357	-0.0140859568541907	-0.0135545063614255	0.0440858433926022	0.0232366257394728	0.0525556315152619	-0.0151757250736368	0.145293377985706	0.00110584428762726
DB01005	0.274526296126947	0.50822842382041	0.464407269288344	0.545142188665879	0.443296740844227	0.0817832287975691	0.579118498360842	0.572519388805988	0.30268319562914	0.606165830147827	0.104553078939936	-0.015204129401593	0.565848956876402	0.0189046307143328	0.497028015252086	0.27280325172293	0.218677294390623	0.523576161969096	0.163705625027964	0.514719365426291	0.59566414173772	0.487788894411146	0.402677669262886	0.349707538960085	0.546551705659879	0.387269934449657	0.320591292793124	0.122127783260301	0.499177760101008	0.521736444793456	0.597528980263343	0.723015049204818	0.608680394644871	0.0725894062128646	0.498128255226945	0.0372163235624167	0.237334512728509	0.498490603003848	0.652675012282691	0.283421729378311	0.491632651152966	0.55167383547007	0.547052468597254	0.369416514044403	0.564075187337669	0.575070478380926	0.272835032257398	0.327126229065941	0.532136511345189
DB01050	0.282160000840931	0.289221542268741	0.386267317365593	0.470887198786548	0.377068030568592	0.286274677868872	0.405572652823185	0.419144644030256	0.320776127782651	0.46749264808301	0.159163476259243	0.0855187249048966	0.282345423308319	0.103452804363107	0.275037872312901	0.240679783410747	0.240124826446971	0.48540109535007	0.109437455010803	0.346884442472445	0.430595500274317	0.513750907269026	0.291002673741985	0.462486750160699	0.470835085245286	0.456070997848275	0.382725866270862	0.312346857353454	0.495910961930209	0.606556099674629	0.610810833394887	0.395651572786847	0.513112820178384	0.0464658915334699	0.395877051706253	0.0366724182742839	0.267754948939844	0.289633936787022	0.537339888576866	0.401287615726306	0.537212883640805	0.571096548035969	0.397868137626342	0.333679909407208	0.537857594000532	0.484753631261147	0.278374140692895	0.304038945798546	0.560272520762375
DB11737	-0.00697463336408714	0.0485125779671258	0.0696461608217984	0.0769844025063384	0.0553853549214094	-0.00668899206994783	0.0500705302344144	0.0922361014463079	0.0589860538927018	0.106289207817866	-0.00405592297362722	-0.00224517873512538	0.105139238375831	-0.00355482788215808	0.0995805447304056	-0.01117709017975	0.037278893665315	0.0672291877388545	-0.00435876556735452	0.100539136121362	0.0843135067461256	0.0796425506654225	0.0756142939226856	0.175371185734471	0.0669133391778333	0.12459259028174	0.141697935387795	-0.00760228796396519	0.0775593986324606	0.107628541524494	0.109296506852873	0.084554888397662	0.165496394561245	-0.00967740362025972	0.104603330984922	-0.00158685436049802	0.0475241924802258	0.0810808693336381	0.0668895735062097	0.0485814755156312	0.126061856077663	0.0723278435146245	0.102188786247065	0.0579939990162591	0.079207432678699	0.0945066381480697	0.102182639836061	0.0991092478178256	0.0988643824409566
DB11669	0.206128200904143	0.222185910706255	0.248080708471269	0.229513927536818	0.175359694990989	0.0998805098247492	0.371236512007145	0.301285780549627	0.175542701011433	0.407605701356197	0.0849412527332157	-0.00545903673139486	0.280127966430893	0.0453654043434879	0.187393471195946	0.0800746980420123	0.0829253489682039	0.203293729462239	0.607483923852363	0.425644402692326	0.294679589378762	0.274174433087214	0.164673404906763	0.219739504842018	0.235674666895546	0.312581149762526	0.313041808047599	0.10985117406644	0.257491995272957	0.309015814882483	0.307177047517687	0.311009166478655	0.399906721233909	0.0173114378159505	0.44130783787435	0.116687674259459	0.10090681312592	0.356053689456801	0.322074842084032	0.264243124330499	0.418431528124691	0.271819277411189	0.281588115120804	0.13368517696062	0.235530530012668	0.212612831935167	0.186937462583449	0.155290877866109	0.269013474972043
DB01181	0.324485574290174	0.281535489581216	0.256554244705896	0.314849314110991	0.316756639623716	0.292097902061583	0.429545896683818	0.415687899706655	0.151330581778719	0.436606809920649	0.139503720923746	0.0845102044864138	0.342704532373906	0.163804792276634	0.210207482687498	0.0781797855857027	0.161164896564522	0.336619333877054	0.225371641784733	0.361507747875002	0.376230001892385	0.32373145060381	0.138333185346795	0.237620532302744	0.380449583912106	0.337034837362831	0.330346892150947	0.20774529518058	0.383760597418541	0.36340586263726	0.465629642317854	0.338553315698544	0.468711234199036	0.0807039552339272	0.385971449410214	0.0597303833310851	0.163508995324879	0.37623534945918	0.475112470623195	0.330875143118124	0.463166491030588	0.441430766425109	0.343403316127273	0.219306317432824	0.393542607036028	0.373065558236559	0.345668452909543	0.226269181471427	0.364087404771463
DB00619	0.234930036267717	0.571500876441353	0.642827945776621	0.712233214727501	0.524050095795141	0.0873982776682443	0.516647848784983	0.509085391814148	0.297634395240855	0.624275103653853	0.0992393873651215	-0.0182056018299144	0.457229929370968	0.0464473318339746	0.466939223087038	0.351570634467826	0.264645073552691	0.650902262199739	0.164629919572234	0.510570993335525	0.503415301231937	0.622623461104866	0.615365181465733	0.387492554996244	0.62771113109387	0.403978027615156	0.340738999657996	0.108274526457559	0.606100352660861	0.583435649669504	0.655930534422219	0.631172136531316	0.513673403253199	0.0496011318370799	0.494150823526936	0.0291341242201674	0.336883441657839	0.334112797754514	0.651437537774656	0.296238990331724	0.496612989803331	0.675262616560349	0.532901518124237	0.454947247218325	0.638662043952375	0.6496370124136	0.212366732289019	0.361239350766165	0.603919133163593
DB14909	0.067922172748336	0.103141830482749	0.126183392114852	0.127826370933187	0.0768502464233368	-0.0112877526069596	0.149312631842022	0.10062380733554	-0.0119264106465885	0.155004625564766	0.0608874435384345	-0.00378876546054878	0.0491276296337013	-0.00599881376364647	0.134526622750778	-0.0188614708307922	0.0188050142600231	0.0761627938598424	-0.00735546804085634	0.0908653580847312	0.112709906540186	0.0993777397483077	0.136734880692225	0.0903487698605149	0.108383198043575	0.182700419934491	0.104131455092846	-0.012828950144769	0.111189254687873	0.120152581671695	0.104652378836388	0.106327952058242	0.0409652613914756	0.0128484436880585	0.0487466399921547	-0.00267783535355823	0.0383429081580374	0.0369160656747217	0.138190048304866	0.0537669391170781	0.0806229362876828	0.131510211702105	0.113286073942548	0.0560031576273387	0.0934625567836677	0.0858562902007367	0.0186134506264766	0.0893319504352647	0.0922359694867467
DB11577	0.082274448452766	-0.0479597058009754	0.00539347187020324	-0.0181475425184396	0.0821723641822303	0.423053212466987	0.0469378240693701	0.108176384794231	-0.0147800007311651	-0.0343187869923425	-0.00848205719921493	0.192777770849531	-0.0069399715826648	0.0550983308732173	-0.0271209917883386	-0.0233743882321877	0.0154213381929174	0.086528622925548	-0.00911538485831098	-0.0268918400307124	0.0485342563990497	-0.0199184900526175	-0.0343187869923425	-0.0270066033900026	0.0921758285850812	0.0205711411895223	-0.0196493536214884	0.132691223950352	0.0744338533381426	-0.0339309255053133	0.0950974818408313	-0.042030345467289	-0.0285760182466644	0.050692620389704	-0.0259596143088876	-0.00331855154550184	0.0739504000981306	-0.0217858981517516	0.126210640664044	-0.0172862192786927	-0.0124349503744516	0.101453223809745	0.0363430057305166	0.0110393384106599	0.0456337698751384	0.0484960633781932	-0.0177812209762432	-0.0272350101107611	0.0468616094952759
DB12881	0.249419244485138	0.410481930660047	0.46995243737846	0.551922112943139	0.446363774893083	0.199103463932934	0.500283685423076	0.554529119127052	0.28590867575976	0.540139542729138	0.111150305162685	0.078619069078454	0.42509671852591	0.0541208379096365	0.422108412122796	0.223392526099116	0.252704720129397	0.557487763157259	0.148522122592158	0.409233545638089	0.484861431638794	0.547263604134358	0.383093616532504	0.401085962321665	0.552699593878433	0.422601804956806	0.383709175244852	0.23038280428254	0.57099479091299	0.562142959439456	0.666128978859134	0.517051697584958	0.538243778668913	0.0652471136500824	0.434674050804546	0.0331327690425332	0.305110768364319	0.363013934380982	0.630923930930631	0.335746535954039	0.537408575276899	0.606303569544674	0.475236914308893	0.404336490558562	0.594565293417928	0.577425307794151	0.246217284989336	0.338603586745553	0.609506933462483
DB00328	0.113561151819645	0.400524732937032	0.305874569605336	0.424997619602365	0.547486007037232	0.104796214606817	0.273455058510931	0.395541977663944	0.14460904095603	0.302996613706488	0.0586826825412479	0.0308022414612621	0.218705004506825	0.0418460070186319	0.256102257252327	0.120114619978895	0.551953577942923	0.452308777234314	0.0796079642836535	0.212773182087789	0.277185181398262	0.385834700759954	0.286605657087898	0.230492654442272	0.397460159986043	0.280770794615663	0.209640595278173	0.132266438866813	0.404149496864378	0.324347451746463	0.391329068262496	0.356814149466097	0.286071110359987	0.179888343507387	0.220323071460364	0.0372239570436137	0.419131616899104	0.219925066675223	0.352191003475888	0.163522255930168	0.269184883899838	0.405614950771487	0.341558729529457	0.624504378932378	0.493911441580563	0.50229345504498	0.163964306350985	0.241581413940675	0.399847824627134
DB13178	0.262220380685245	0.526234384763378	0.631975809498252	0.628170224591875	0.498734449414316	0.0757728320699132	0.448061748509534	0.522529698693983	0.342456264000364	0.647428515452221	0.0991547913265103	-0.0158604479536177	0.422038619025071	0.0581002777175541	0.456504984135458	0.382348767797705	0.227680234728495	0.541578232198473	0.156265853006722	0.467482500076331	0.494642873860886	0.70421514055904	0.583405141518447	0.434762605503988	0.590018658825911	0.462393601512251	0.370273019139881	0.0945927542510063	0.591692767961558	0.596263025219057	0.651374605221036	0.559510105182495	0.530534858509295	0.0338903576076141	0.494709377138341	0.0816539043760556	0.315977133121386	0.323041519952213	0.586248265443218	0.288429236777736	0.508173106279768	0.606529028509505	0.583144932601788	0.361723042669883	0.600604675241132	0.571690807403835	0.268691553289359	0.490095963676328	0.636126602354437
DB00026	0.606644622777324	0.184120044633617	0.215448758455962	0.245099041094729	0.209232992104947	0.0115236379915717	0.332689106018677	0.290647412807766	0.116275494596005	0.369519369676104	0.0821037258383548	-0.00561545252455912	0.127943656958885	-0.00889103699983184	0.089293053498725	0.145979426827288	0.0932388385256802	0.217595313120474	0.032057121441443	0.274456425895893	0.392107788718372	0.294586909205409	0.145575476784479	0.227344750285377	0.216757357313179	0.372596052058374	0.528034143748084	0.255715352844452	0.287859473084628	0.386402509453131	0.306664221648393	0.215018733499305	0.314616613913318	0.015536549903324	0.301175356400243	-0.00396890687826164	0.118863519623434	0.122386584785792	0.333929834858048	0.417399771006458	0.433667473265486	0.280711518826138	0.259614599522763	0.145049720581346	0.234128047502502	0.23637206761026	0.494996840414461	0.164504876699643	0.288239276475045
DB05382	0.449474622815598	0.237966239177869	0.384898873891905	0.379049478690135	0.303627665471885	0.0748475249948235	0.411073578901841	0.359015521357339	0.443009866985548	0.490911059806892	0.123203011503059	-0.00951640426258528	0.237732405476965	0.016925311671868	0.158082868086123	0.354991755670418	0.13972659963336	0.368754780891104	0.190741373404355	0.393479250814662	0.402318954071817	0.482751277255681	0.263694178090606	0.503133352345419	0.353161895043404	0.376762119190094	0.457592584172535	0.211045157135748	0.404259709258538	0.573419029278968	0.502741904921465	0.399306770055931	0.587932381945206	0.043656930668829	0.448186596659125	0.0646809347217192	0.188422368945246	0.238240949386499	0.49689155065208	0.456227505815953	0.597739153985821	0.449653107220176	0.32522779459794	0.232797257436668	0.368182460973624	0.37005355476066	0.360233226912508	0.313952653397333	0.461942993295952
DB00762	0.218818544190983	0.523740352141732	0.51522675006729	0.593001284787455	0.5321697675039	0.184363040957094	0.472233157053135	0.490348117215633	0.232850524695605	0.502279642574594	0.0914561710982134	0.0659465940538238	0.405158840472295	0.0593651696668532	0.378312845428287	0.225421566059651	0.306846021402507	0.573437097287379	0.153805348143045	0.403986657764009	0.445842906440198	0.553040657062781	0.472418130632263	0.343965667368588	0.627193853513655	0.417768814468333	0.325009477660379	0.15693006591702	0.575121993327302	0.492716532750707	0.563304461393681	0.557580936272809	0.474859121349521	0.107105403337467	0.386307522872774	0.0265002642801259	0.347344201581403	0.38710798600597	0.568440076967364	0.236860260201941	0.399868175156368	0.61647539146231	0.507744922070944	0.467173054974623	0.608208031932864	0.636545929476485	0.203563318344063	0.334441006328866	0.565354254379816
DB01592	0.251643807311753	0.422768766180878	0.524496575798785	0.57783590067387	0.465050662442151	0.146634419681359	0.438631051308446	0.494912513988005	0.31928994144925	0.626481567442928	0.0944912093289149	0.0793251308847761	0.398373503695528	0.0750390393342503	0.390862334065042	0.286136788872841	0.253233789322532	0.548700079625154	0.166399255170494	0.418930279482731	0.463504732039636	0.631413073531427	0.458916760502186	0.445980986210491	0.551434853627597	0.48076490278339	0.37127142548667	0.18450414326724	0.55732510800234	0.634865527314147	0.700575810467942	0.501833018308439	0.54290006435166	0.0437070280701763	0.456841056935305	0.0334969879618607	0.299257429432461	0.316297448962148	0.605644660269445	0.374113864402502	0.536631583300677	0.642068878367733	0.544972451941187	0.384277063952433	0.607639257817795	0.567846356949161	0.29176937922053	0.406163720506596	0.660897922873831
DB02292	0.500852640247659	0.113671781680384	0.144345051953252	0.181843530718637	0.137468724995105	0.0225714958344941	0.237924409482629	0.219194178361397	0.121585837078331	0.282319231228349	0.050339395695146	-0.0044130456260712	0.0761234019446207	-0.00698724666832244	0.0706931206890541	0.0879777526739848	0.0732741033311558	0.171002789289061	0.100052784842261	0.226689058704163	0.309982610644329	0.216841335627102	0.125031711499278	0.18701441388786	0.197878140995661	0.292333252434572	0.394727980392463	0.269230169208968	0.186356427860743	0.301518705733989	0.225908440617292	0.17514172649054	0.267112312251581	-0.0190215696639057	0.255605516128143	-0.00311906601699416	0.084403536892231	0.0733564225663077	0.240438381363228	0.391836482964331	0.331586887344323	0.223574605082238	0.195765662889335	0.113990997550919	0.197583330452299	0.154066532841978	0.323814798517753	0.108560836184424	0.204683034619952
DB00951	0.358739595008543	0.306423422744896	0.221600369364739	0.353268932827781	0.354184808306608	0.248763107518532	0.558691799775296	0.466855927825284	0.15127983346014	0.432551450376502	0.117724708823971	0.11328567272286	0.342076870254237	0.113338474152165	0.321713215096363	0.107230406913767	0.184979119177934	0.373486226418863	0.149765219543568	0.325232191420285	0.535049575968902	0.356023894179448	0.132427712440794	0.239029751181494	0.383378624904717	0.399127707880502	0.381696071232862	0.323970053856146	0.401664895937381	0.406851511482709	0.490081508511763	0.358136079234449	0.46122460722823	0.0588897302333642	0.332167302743284	0.0505936315013424	0.178627072093083	0.392755144555379	0.545695855581424	0.350445950348703	0.44012271910874	0.398656093897778	0.384223869475637	0.255235090861042	0.40332443675982	0.388456271351417	0.474139378098306	0.175225044654412	0.376466712167645
DB00982	0.215066241329258	0.394069652248609	0.405544695451179	0.384570952614252	0.401344535298546	0.127548536515489	0.321479546972494	0.375341266718209	0.143799038656002	0.440686398612727	0.0660286241925738	0.0411161949820565	0.291621809149178	0.065099937944269	0.297356925140774	0.0958264766224128	0.270594206225534	0.419924964576287	0.0721406026138175	0.290318863280936	0.363206406928231	0.460520337344753	0.347246306697626	0.244687653983581	0.437536441794072	0.388045114651376	0.340096310359897	0.22407769559008	0.558075299360832	0.416151141488466	0.432740533188013	0.288358826989966	0.320405110466564	0.148797395639299	0.295220857043709	-0.0128900827829535	0.284105337423174	0.247183971856929	0.391278883011796	0.229710273573064	0.363583871903025	0.445887252625462	0.380557794295572	0.335998170143018	0.479538423274389	0.465842139657885	0.300206700807906	0.224939914033807	0.479567029404964
DB01167	0.324275441960901	0.148595076206498	0.1986916790221	0.220369560491714	0.205461306779335	0.296982719625743	0.288184825397915	0.318683477768295	0.117599968454557	0.282442885591129	0.0906691665301603	0.117555419691979	0.138061591295747	0.106894189351719	0.10550024457391	0.0935275705977665	0.108396346032594	0.256328972074353	0.082492661645209	0.222563872981259	0.344283014788383	0.260149911076574	0.151140521997129	0.244405105244391	0.287884473024588	0.355386167456067	0.307173084182852	0.350980040125915	0.321505085389452	0.352510328747821	0.359659552645714	0.212382029301876	0.30462134062595	0.0273691773291252	0.244470672677725	-0.00533692267744489	0.122233204829066	0.132815460902298	0.337582069922879	0.371960006987254	0.402556344582461	0.35975650028936	0.252575197712408	0.13057597794394	0.240323267336286	0.267452042149979	0.225216002536805	0.150476774586729	0.295441720698782
DB01026	0.339447038632032	0.29275996786009	0.428915746175447	0.445803616863284	0.357998224156722	0.260194500322363	0.459304530014541	0.507785328490071	0.311016506876253	0.546142224798533	0.0927933906249426	0.0924175402643999	0.391149425279896	0.112527698722846	0.250031268126752	0.227032288929869	0.170093167095949	0.461899650294335	0.193232455912037	0.450434904442001	0.416728114263612	0.456691924358006	0.274095522371025	0.402240708498647	0.447832362811528	0.380153840694253	0.325451379581697	0.326315769370574	0.51322057780579	0.521138238666718	0.609725306973002	0.440561769544521	0.529749529882218	0.108684909687981	0.449917692561967	0.0401734071360962	0.2358111832459	0.259755859647557	0.564460703881307	0.322945514259479	0.556123136763295	0.570232609420837	0.383848929298408	0.278111084532279	0.477860127141919	0.46286615807733	0.263373546794121	0.332948905583857	0.540444833130992
DB01259	0.129865993082994	0.695935256988458	0.641112808834169	0.585139403735437	0.517920337291124	0.0814532973021826	0.501999759649716	0.525103739341847	0.170730091357685	0.51830681428025	0.104255322692832	-0.0152390506901932	0.486697482173461	0.0402235348242484	0.601369488247672	0.307507281625603	0.23157594775532	0.521773007582093	0.145759885224708	0.419585584529002	0.533918115797293	0.548913671682862	0.685886136258919	0.342495571651347	0.658324363398741	0.409164063504854	0.303086695501665	0.0401474657091551	0.530536315203729	0.407591206687694	0.48001226989263	0.517606179998935	0.45892314469393	0.0478618967388965	0.393583877611226	0.037106386408919	0.29639247721253	0.42915402282779	0.510297178657487	0.19799134627218	0.339626359336106	0.498807141811272	0.580142109607004	0.367451024871232	0.523502354386956	0.52890567158208	0.162173372969399	0.319997667727161	0.470375371057655
DB01006	0.167536515743056	0.604975544153905	0.783241090718444	0.598319004761169	0.526544955264655	0.0962041093320069	0.365769425515775	0.454497173987689	0.342047995395433	0.530978514595237	0.0878585522017945	-0.0149231325034957	0.38578854940437	0.0417827449241186	0.545096815683388	0.481363926794391	0.232207672341824	0.535014339420401	0.095789667928776	0.417015104290723	0.501929552356672	0.571767343054267	0.773579851363355	0.326044968957197	0.64074019652529	0.40780123163199	0.32739597468165	0.0634509270630189	0.578111274068719	0.517389248719485	0.536676473287797	0.495976811949195	0.445806262465915	0.00987239641547442	0.403194145678088	-0.0105474176799285	0.309968646277521	0.354164496217221	0.566176626806126	0.193770164773997	0.342862982384464	0.540856448208196	0.548853367417401	0.373644037974484	0.510331475144171	0.531089695409409	0.129737859946818	0.454342545839114	0.49599451767296
DB00650	0.129366227023306	0.485398563920916	0.346671606886094	0.372084355680123	0.35493345842282	0.122040480815381	0.497587204212241	0.480918474136874	0.14147009485301	0.382775990289683	0.106344895166345	-0.0107611245533774	0.573243204026321	0.0402889386427736	0.585178257719838	0.069756002921531	0.154106026281958	0.338264942884983	0.0728310880793028	0.348094596185483	0.543231254410488	0.333413923573895	0.348847229903374	0.254655013175518	0.453748145973428	0.269714958343803	0.166652417084221	0.0180506800761736	0.346141101158371	0.271561617069265	0.395760183566539	0.447714028163169	0.457663060983897	0.10534456803308	0.328790737003019	-0.00760578084685758	0.177259600973218	0.486450604798818	0.471030005765761	0.136438573260966	0.211673111693269	0.316813132099579	0.478803704983011	0.242980582037784	0.392214457777644	0.366374796353443	0.142886497389333	0.2600499778836	0.321911801108525
DB00007	0.405535984762144	0.321477535243433	0.411674195149499	0.371956616456717	0.309303845284434	0.117585973162806	0.488934673538851	0.428078693652231	0.194196978159601	0.562243493698157	0.131100094957477	-0.0090210328315738	0.37675851684485	0.0193052864584055	0.288271589536012	0.110724884462604	0.111394127286868	0.329059980414163	0.257050561868798	0.516644449118537	0.385957996265939	0.38532304676208	0.307790845170758	0.260482584079214	0.328053718266812	0.4196671683332	0.445307459931762	0.129080090453755	0.395199160231451	0.392314797513828	0.435788138891304	0.393994803866042	0.418811665156046	0.0246156988195444	0.536569799702236	0.0685924881966334	0.168179349612807	0.337638735845421	0.470740887547997	0.349927807607087	0.597297636518967	0.420252994151796	0.410590204392885	0.214797416251842	0.365217393942058	0.347679530648913	0.267104713855356	0.228657475842415	0.412943250822104
DB00848	0.496503313923859	0.29878172190426	0.330982430087043	0.324651549883928	0.290755337673277	0.102052846736677	0.484936527902449	0.433518906410431	0.212867454482871	0.512630998236668	0.122161964509752	-0.00772617774826344	0.344228774304028	0.0265402532459975	0.236029681538673	0.218191395441455	0.128285269324305	0.293468656249665	0.238557542185128	0.419499817216244	0.503087083800322	0.432421071133276	0.246437597265951	0.372490666010035	0.325935811362672	0.4495151166231	0.495150757185106	0.213384607875832	0.415313151475342	0.509355672741429	0.434304495193004	0.384920999446564	0.542705448504311	0.0399988108881818	0.45917548287214	0.0810799956389631	0.158284543776141	0.347467321427536	0.454863728793764	0.43084829693341	0.601488705942508	0.391425171010627	0.414072442468043	0.194312598691886	0.320407789583978	0.319054043114939	0.401315763729197	0.212433296313788	0.41638404207787
DB00367	0.211327083882247	0.0975214372155947	0.149779130237507	0.143050578739023	0.0979099851926436	0.125157615025256	0.0796142543156119	0.185273458347456	0.116540547706025	0.11112929036798	0.0274661513421182	-0.00661435639195983	0.0993404608823888	0.0793454798628147	0.0918226478718978	0.011662426737126	0.0841595577700122	0.139815737399132	-0.0128410395308142	0.0931263313554516	0.0705773653509422	0.164757917960186	0.0792343089986015	0.0272132112784103	0.141722739429573	0.246807864539611	0.216702632417742	0.0843163970155895	0.176922176701857	0.0917120998161644	0.128781376320609	0.0677421252205299	0.0590972763896558	0.192232119122096	0.058063012679587	-0.00467491523871129	0.140007537656792	0.143728754737092	0.1430470556424	0.0544597258314228	0.152888528475303	0.138792264877369	0.135805826378336	0.0855888403929487	0.185327936699828	0.142745608519595	0.109220091871547	0.155954060371467	0.18623028084919
DB14104	0.400567341317922	0.213926012813612	0.246918241808219	0.285844133596854	0.260862444353152	0.273556033269774	0.355052312998129	0.354014038262867	0.144615932437683	0.374486975283644	0.122839224166325	0.0746154208809827	0.192465180039507	0.14537984261769	0.154949002820907	0.123526395615248	0.173828841562337	0.350564553387449	0.133724074848863	0.292262260888048	0.390085872213129	0.36401055398039	0.193922224976808	0.235220507958636	0.370360948415189	0.518729067612494	0.439315516208108	0.427416655344003	0.48440734627373	0.444828811980746	0.490781793978452	0.238907587676773	0.329823616802502	0.0126306432703707	0.273137139740911	0.0527369176150537	0.208207060927115	0.206753761303812	0.426204301647585	0.364336753908907	0.480934181982099	0.38915867572213	0.333327287131018	0.217064064935232	0.353870817457586	0.350204986691758	0.329109477338442	0.224574515109332	0.457264416250583
DB06655	0.384183609917707	0.359388553378963	0.364008338225364	0.340642172750627	0.285421996193012	0.111017175943613	0.498342036182281	0.455926826818486	0.213001469915566	0.554412440701335	0.111676809648593	-0.0083409564471036	0.412422944784919	0.0228965466514934	0.275868567423235	0.185506123201711	0.112702484984101	0.290155774825883	0.2789251500231	0.489360207212194	0.451563501506383	0.433961452771997	0.31509873025482	0.371717505259832	0.341911255072722	0.38231251745539	0.386084899138666	0.177647825052139	0.396387723895406	0.448733657977362	0.451796316692364	0.421043280811107	0.558252469932255	0.00499958343799882	0.540759844203007	0.0746854099013832	0.152079361505051	0.330962782028185	0.453758408714482	0.460310610614139	0.494348488607962	0.392566662364253	0.4349877153232	0.195866751318775	0.343751118348514	0.322394601132601	0.29223356857747	0.295294938458817	0.403310805934855
DB01356	0.200340411198154	0.526063089374444	0.543520262505442	0.538170642791942	0.698689870466843	0.0757116971505944	0.414879253846574	0.434564838119614	0.25728394294578	0.483765606891293	0.0824501157885042	0.0331470302560749	0.361208079133315	0.0181943624267711	0.434691131794571	0.298356005206048	0.326510987324753	0.559706569359483	0.113400514890097	0.334883033382747	0.429221883189517	0.579057429138192	0.508117289587741	0.302761201507803	0.60247052379241	0.390696991826733	0.331966476776452	0.0755738150725374	0.470342697881758	0.471008051890748	0.526771299120221	0.469802239066352	0.436414316639492	0.0586059955588196	0.348412363071133	0.0234277604167994	0.430401501640264	0.320260699952752	0.520445586164902	0.216053157927772	0.392461697633332	0.510308038631516	0.432404852551388	0.516666407823176	0.587354521235241	0.572873369000964	0.23536504723922	0.372777477559169	0.477464518038716
DB14509	0.545316315295623	0.140473773296555	0.164238014669865	0.200910271069435	0.168450208132342	-0.013713712743507	0.290076051231797	0.234560869057325	0.115515796379356	0.29841168125055	-0.00831541762771944	-0.00460304570694163	0.109564337786636	-0.00728807687596978	0.0472509752341491	0.10369235952667	0.0764288600996832	0.178365174939922	-0.0089363028513007	0.252622047633391	0.343863367949734	0.266609637296671	0.132383562750019	0.158813807762554	0.185878157389933	0.346483284873219	0.525933959497404	0.196510103013283	0.260695329266279	0.332385387498934	0.264478537072581	0.190518353001292	0.271713502475113	-0.0198405278348995	0.224053087214719	-0.00325335486095444	0.0974336816706848	0.0911956154957726	0.28352256693666	0.318711415083397	0.384823948289524	0.234219401613928	0.214393920121445	0.11889878699804	0.185114245672341	0.193756678788752	0.41826572169754	0.157214337410634	0.252392084343929
DB12769	0.0544176887115185	0.0193310279786636	-0.0189509040895176	0.0280427112853294	0.00817606379738945	0.0572818193205193	0.0137828960808479	0.0312056631046215	-0.00763547286697409	0.0106765903107511	0.100928208728595	-0.00242562634564548	-0.013349801797542	0.116148706254995	-0.0140109327930324	-0.0120754058389684	0.0402750414461094	0.0207605069661318	-0.00470908459503043	-0.0138925510649389	0.0144633828663107	0.0704865398084452	-0.0177293744211391	0.0209197856951653	0.0158971109144985	0.04893303373406	0.0364882309450921	0.105834142257437	0.0225547906051669	0.0398171868368211	0.0260413409040681	-0.0217132304823496	-0.014762611716829	0.0349128590501708	-0.013410955405077	-0.00171439167996186	0.0350747407020284	-0.0112547784838488	0.00667048304422788	0.0963547615408016	0.049708288802424	0.0193310279786635	0.00922328323720982	0.0301110274439463	0.0493864667985017	0.0448660159540168	0.0933121616934221	0.124381145250566	0.0207553965980067
DB01206	-0.00569215500996555	0.0395922049671809	0.0568397968110902	0.028532839385898	0.0793480706186376	0.0798189156368971	0.0675091465676295	0.0526559338663337	-0.00576790757739366	0.0617105243399764	-0.00331012987625099	-0.00183234081539153	0.085806494940135	0.155720563422355	0.127196875027106	-0.00912187444734752	0.00776147239307403	0.0225976050965378	0.126105807202468	0.082052248124955	0.0282910864505525	0.0444322779574948	0.024158794587185	0.03555976498857	0.0359716937650345	0.0733685381627097	-0.00766817659252742	-0.00620439803246017	0.0430592756003779	0.10047302655902	0.0468782708368858	0.047654763972599	0.0765784698502951	-0.00789794654786207	0.0853691288764514	-0.00129506750056585	-0.00422864893146348	0.103508861488174	0.0545900839617156	-0.00674596144990982	0.0314252490762099	0.0395922049671799	0.0590795432055388	0.00430811099582644	0.0298517349528693	0.0266860773208337	-0.00693913627405528	0.0351283994021589	0.100470068530413
DB00227	0.191098168841613	0.526272096264462	0.501885433241413	0.707379276794295	0.536239497588786	0.0895576851335242	0.374104802285839	0.433955180118536	0.218026453760011	0.444256050611245	0.0890695224614162	-0.00121226203546022	0.325082558773582	0.0519962108800626	0.383262567354177	0.270552670746704	0.371167478531357	0.787345998042511	0.126716131958933	0.348068271800605	0.435579653321858	0.568275150964587	0.45884330886321	0.341105362040987	0.626188484812482	0.395520888132844	0.288321180958889	0.177085487408522	0.5882777927778	0.470703955268556	0.573147095381215	0.486818102585233	0.394121203557943	0.082141390411476	0.345725403960745	0.0507166447938521	0.423548062169343	0.289437303817885	0.514863170340336	0.250664539421989	0.415039487182579	0.605548472083255	0.394674185376493	0.555138298158991	0.687154486244796	0.75889505158821	0.179633860308684	0.331796855004935	0.645043455626678
DB12622	0.299714397069194	0.409969347260077	0.450546142741731	0.457645603838689	0.353381478304399	0.0821813393617168	0.665470806419047	0.558907249330419	0.170803650435684	0.672139754351209	0.0980220745033735	-0.0114907059601258	0.640365408479557	0.00887393391292612	0.466544367524285	0.130923483865912	0.136650909079931	0.395699060827921	0.221076154047563	0.589567262843671	0.566339135620489	0.449718751705532	0.351746721459889	0.327226883524513	0.394935007854006	0.398495418840653	0.341187735892854	0.115453853730135	0.443567803105846	0.43441101720888	0.578330711947874	0.536589737796975	0.618703585894446	0.0425792963209308	0.596465011768281	0.0522921073889798	0.191846419850364	0.462751667045705	0.605724580922308	0.349576378514173	0.513488876249332	0.494542799121831	0.498097883504937	0.263774239363431	0.429868776450048	0.423426606674297	0.30330943266742	0.276900014926363	0.447745539764973
DB15584	0.247831247210438	0.527194079995571	0.618048781341235	0.691098214175602	0.553761503209428	0.193169860932462	0.55432402077055	0.561755628662664	0.290356649968669	0.608481529471539	0.0800035819289438	0.0397907717899804	0.484707736457787	0.0815082919555532	0.449536328104944	0.29915481908853	0.262115663183711	0.67477907448077	0.160454570769845	0.470847117661381	0.518461218193642	0.623272065398	0.538380995521659	0.441322671569021	0.648328082974278	0.407436298270656	0.346359491846765	0.130335935555804	0.603034068894934	0.586069242802349	0.693851992045983	0.617772449920265	0.541567294367602	0.0665480836500854	0.459556850357134	0.0281234445768888	0.29696419029589	0.39045864069768	0.675096764208335	0.32918232414105	0.528744906866033	0.765300694108586	0.552469787945015	0.436633591782956	0.679867041539033	0.676274548268939	0.229734568269861	0.377617864336873	0.628033896528404
DB11231	0.238903614424612	0.516691163582423	0.618828828283152	0.588831257285797	0.536308886141351	0.19014556694792	0.449032447091522	0.537938470129604	0.314159441062274	0.572213029398672	0.0888406408175287	0.0444322779574946	0.395127661128429	0.0703503458678007	0.511205438854845	0.392550612555579	0.261547467015792	0.573621527384694	0.158127527911826	0.436864284219762	0.533573187046506	0.612440191387533	0.562962604215299	0.389000472326832	0.631629877746608	0.471601396692557	0.345420122404678	0.164377289299152	0.529115941728682	0.598881891537661	0.641091254043505	0.579206647253871	0.51084535019144	0.0733235136019682	0.457387402551614	0.03140398264095	0.307176227231045	0.361371491455852	0.646810328187049	0.305012554161332	0.473007571937639	0.602872855732119	0.57015228717012	0.403573885558362	0.564099547929983	0.596269797668941	0.226679054669752	0.423986351424666	0.562868218295157
DB12083	0.112425363497139	0.135543203953576	0.215277689306787	0.197606616364473	0.114189324077705	0.00978528679442685	0.355455344133578	0.189541285629687	0.11052889201109	0.328489539629782	0.0338367105202677	-0.00584274727124834	0.28889768823563	-0.00925091645635584	0.0834081163169547	0.0378739873979872	0.0536544419338508	0.195533578434468	0.278074772186873	0.43869956874654	0.116051660766766	0.141680286009454	0.0650606063539834	0.0545905701681648	0.123616684509475	0.125606571061808	0.191808303723281	0.0282908850789236	0.166342836776504	0.126989921614052	0.250690999986227	0.28472325370631	0.216209808923739	0.0513124384141417	0.439699964548221	0.108762153793537	0.0962430129631243	0.222906584604033	0.273611967611977	0.156013510846392	0.373627907538965	0.228506790069104	0.130226547191452	0.13720248199994	0.203352235913525	0.213770363598778	0.0858890561238249	0.1266036040632	0.16895845465947
DB14513	0.263431198652596	0.472682177925261	0.594541446893521	0.566049752775732	0.481460720054102	0.104888760560944	0.351706691576899	0.430025851741317	0.280774239702651	0.52477056579385	0.123412991810412	0.0187259022323717	0.332019170377039	0.0618822059453449	0.341482724058155	0.258579031059257	0.246308688698309	0.536691052201905	0.146139919899137	0.389344445930224	0.414520739581366	0.65077501549607	0.570555401992962	0.312236732393028	0.56927577136736	0.496589904736801	0.412469789025336	0.152764794270885	0.614332269319533	0.537141577032412	0.545929146899788	0.410609123974493	0.436348068689639	0.0157148875725686	0.401096621638035	0.0372163235624167	0.310174720441406	0.255701498956088	0.507007540815031	0.255138614309166	0.474207985540329	0.57142174985628	0.492692493558038	0.378158941151142	0.581749814751933	0.551152888372228	0.254478722174739	0.432505351793241	0.592442374663305
DB00653	-0.00284412389932661	-0.00935173390746691	-0.0071529317569106	0.0399608669142113	0.0396468022421773	-0.00272764476861213	-0.00620935418250855	-0.00759684648851223	-0.00288197418398689	-0.00669187099085387	-0.00165392886779059	-0.000915541529639087	-0.00503882140794027	0.31557612253235	-0.00528836226735162	-0.00455780650332528	0.0152016295164546	0.0354766681661596	-0.00177742236394905	-0.0052436796274995	-0.00610979048307991	0.0530284100327344	-0.00669187099085389	-0.00526605750452113	-0.00996398777800747	-0.00578317008931677	-0.00383145649984602	-0.00310006960354397	-0.00882234080567999	-0.00661624130633011	-0.00829596439241907	-0.00819555917378171	-0.00557208002665366	-0.0039462626181211	-0.00506190355638526	-0.00064708926990778	0.0193794690807888	-0.00424806447512076	-0.00738568195582648	-0.00337066544218033	0.0799686925668245	0.0489167619775132	-0.00693399767295305	0.0236488586581375	0.0409911339970808	0.0385380240323264	0.131938831214808	0.0861403577100526	0.0502005519129491
DB00772	0.28818310736496	0.458530915734931	0.526638262457681	0.503395529072969	0.499142410130455	0.252600938115947	0.576738367601115	0.602249412998292	0.271375477286885	0.630126978296616	0.121110265859344	0.0612905855421062	0.519789513792536	0.120715738318839	0.463696678659188	0.269862545081595	0.206714392773354	0.503824392285091	0.18671896330353	0.516780974867556	0.575316502722707	0.549882690534586	0.417160742064408	0.369734305314585	0.562726193883332	0.453707546356952	0.376117833909505	0.179406665706411	0.545300722368717	0.536263591357461	0.664324164040375	0.539088494720501	0.585785780043627	0.0941135875047873	0.524153595896049	0.0433191493413698	0.252986361065111	0.439016936709669	0.678202830897469	0.324316226761021	0.542920379538173	0.584712865250059	0.578522213375988	0.318996340288675	0.525120139100884	0.521749262573638	0.323110453249094	0.379417098818152	0.539172527367469
DB00179	0.259609553683461	0.521572928745618	0.650835821063506	0.685520165222947	0.506169632620489	0.201092764026769	0.53383483633714	0.518220934562419	0.314768273653621	0.633621239159119	0.106235268236324	0.0445497320493512	0.449202253125525	0.0314081159625062	0.42160042332636	0.315669216924197	0.227426119861085	0.605054764134588	0.14246174832379	0.534810824384315	0.484706790900057	0.651860918265298	0.578042546474157	0.446716857427011	0.608974416517982	0.44117520343715	0.384152798793882	0.090412923363348	0.646459607133219	0.59076154378311	0.689460879366786	0.596308363377749	0.549761710759517	0.051476019147066	0.523110494486585	0.0314869972067415	0.303749050420781	0.334498998186903	0.669543836101299	0.305638996346616	0.553329428548423	0.751706051787358	0.553365595008391	0.394708734421969	0.633146663314521	0.650703342387469	0.252272272837973	0.40232146175023	0.633748366979536
DB00888	0.247923380666966	0.548360479324903	0.593454609331446	0.529681417095046	0.600406859372042	0.0795066686536616	0.483564490056002	0.521107161553075	0.351742159974344	0.550405252247696	0.121131583694467	-0.015447667518819	0.486005261508924	0.0392210197211195	0.48848329112067	0.316514711266463	0.250427331148566	0.533813438210181	0.160874572598923	0.419288345317915	0.509619797736359	0.597507977214344	0.555430367828406	0.349140203237659	0.643703643098728	0.413933638622177	0.380887969346271	0.0788334855598716	0.529575138280975	0.547774402018293	0.55661549834937	0.646059406976774	0.563420196609891	0.0698539054478154	0.432167813365117	0.0364588228492004	0.312593937482628	0.460437363532846	0.566982045298907	0.241132265224023	0.477213931465425	0.587374268367736	0.556651925378382	0.399020354537467	0.621795905527077	0.572613702776633	0.249747830345381	0.406368344471625	0.517399612544982
DB00603	0.292108327030433	0.462208653163232	0.51571863260916	0.490411650395716	0.450728956416313	0.178777614871456	0.388893858947308	0.46988351447043	0.16471258449051	0.501399013912032	0.107307682528531	0.0540944388940534	0.353839726677195	0.0856486018871605	0.369383257825791	0.14277623489045	0.234712955585298	0.466905934175066	0.113946446148032	0.38628982353344	0.425164368411497	0.56492849730996	0.475542368575039	0.212742776444312	0.511719119015321	0.484992815191899	0.438648066163868	0.219500737139221	0.617420224246289	0.456167718536133	0.494535137553715	0.351909948296503	0.386611570430602	0.059718405124752	0.371413952135353	0.0382330345886362	0.294400790534261	0.301127411742852	0.472205252125392	0.251864383465602	0.444267302978451	0.526446981795898	0.485045786138081	0.328274376369462	0.526422940691108	0.505108778266211	0.288826833304188	0.323226487593363	0.550674100044627
DB00351	-0.00697463336408715	-0.0229332186753669	0.0115213168159705	0.0559729351056934	0.0344651871816607	-0.00668899206994777	-0.0152271737743293	0.0368031929925883	-0.00706745346179902	-0.0164104477628552	-0.0040559229736272	-0.00224517873512531	-0.0123566810559219	-0.00355482788215806	-0.0129686290811706	-0.0111770901797499	0.0187664185413274	0.047459087754334	-0.00435876556735449	-0.0128590540268658	-0.0149830141229021	-0.0211550525205024	-0.0164104477628552	-0.0129139312028356	-0.00159764995227995	0.0205116143664719	0.0409687350974996	-0.00760228796396517	0.0279622042438072	-0.0162249813979299	-0.0203441594272176	-0.0200979361216847	-0.0136643889777353	-0.00967740362025951	0.10460333098492	-0.00158685436049795	0.0299556649355578	-0.0104175110753759	0.0102219394724759	-0.00826586902834388	0.0209942953909791	0.000882046872129291	-0.0170042140315131	0.0228505033530402	0.0578924757120068	0.0533012917306463	-0.00850256735634447	-0.0130231499977891	0.00189548260986699
DB01065	0.255370452207176	0.540479600644256	0.578824072802337	0.736406115880614	0.546498062541199	0.169381218929694	0.440139972528779	0.515954078478167	0.268010167081159	0.540773196887789	0.113501840788221	0.0607378707022708	0.374622170546546	0.0703349783409275	0.448067232517617	0.386440829860232	0.306636310789896	0.728654845168396	0.156628927556841	0.433276692094814	0.454819504202858	0.640957991257271	0.573389043459451	0.380636168701894	0.647361532582389	0.453980262165165	0.327815515071711	0.207707570487038	0.593522147120213	0.549012389096175	0.676144210951047	0.529791633388798	0.473239706854415	0.0534315887145733	0.418758528522732	0.0237095378849348	0.373380119243353	0.328944334576521	0.626484202725932	0.293501802047225	0.470268585408933	0.68608201493104	0.491691522590799	0.486891337348734	0.692197156446058	0.712866008026964	0.237371904232401	0.390810313255453	0.633535119682109
DB11529	0.138945575261333	0.0921751676100723	0.0406879605770169	0.117303575925675	0.0389855134319198	0.14545422596173	0.0759204849620542	0.036226669303074	0.0880991620015091	0.0911593278381129	-0.00549805149748034	-0.0030434770056122	0.0411671818864708	-0.00481878647298558	0.065638749345802	0.0799752905720987	0.0505338189294319	0.117932852092476	-0.0059085731436686	0.0384662855252025	0.102055520612146	0.120381919176735	0.0457974507091084	0.0381813553417793	0.101962191846272	0.0577325309738459	-0.0127366693675601	0.080756595407941	0.135696518389317	0.138265656500836	0.125791714941722	0.0501360011079217	0.0344654621502408	-0.0131183121109688	0.0696947652304589	-0.0021510780776039	0.0644219476877241	0.121185678511653	0.0592479974029322	0.0728606185712109	0.032774974875471	0.109784102931807	0.109146164445248	0.0786144103844013	0.120504028590081	0.0976424159341057	-0.0115257497467153	0.120530250549803	0.14895390305095
DB00814	0.405476504117562	0.16948292011101	0.23697220365647	0.267996585879287	0.162325158290093	0.0545539703941947	0.336837457754046	0.259693557122315	0.143017321790081	0.353765373006288	0.108870874997973	-0.0064803329131457	0.255019352726968	0.081329502607776	0.068643116301353	0.104149371428384	0.0617994374727883	0.237134259830643	0.174591357325879	0.350306629632877	0.272602019491696	0.295186936073975	0.147778985688739	0.17567114209221	0.163539595918616	0.339179460868932	0.506888959497686	0.195693351050685	0.235548273700506	0.303356223448888	0.30782963616958	0.219395349706153	0.264498556127085	0.00669802923094135	0.377741199819391	0.199845828589901	0.112333759829746	0.147791340989745	0.298212340359731	0.317696970623159	0.479384060461864	0.304154817391126	0.214208950782911	0.154969265715444	0.229874559207717	0.258214461016792	0.386211482278179	0.239826351795791	0.269647700655977
DB01042	0.300068041887727	0.527148862798045	0.60507792979416	0.510847155881386	0.471159255964755	0.131989820038234	0.434935471998114	0.466839403522	0.170752021463018	0.56988569222316	0.0837065753477019	0.102680903171173	0.408295169659404	0.0527054347163009	0.384562964874322	0.218241922851161	0.19100046240639	0.487830524027269	0.174395695342475	0.459888484178028	0.505922415741635	0.561518833574766	0.569885692223161	0.280164831804925	0.551620229780714	0.467188494148018	0.420219779459107	0.141723226091558	0.608616963596973	0.513029076077503	0.502921572353545	0.426160244901489	0.447688759287151	0.0179313789130739	0.413361114492217	0.0453254990390181	0.251448762857303	0.319108036449437	0.514662093952408	0.273590399257817	0.427087177600189	0.567536831371851	0.541842634953871	0.305322911981026	0.516613387916049	0.480116197775249	0.263716391650276	0.361417041982592	0.492116354843691
DB00244	0.478321699895962	0.255765337892217	0.29053153623629	0.30709472352094	0.262167251551162	0.0970487813690037	0.43681456080939	0.366511613215373	0.184980658758542	0.44726847261359	0.215821170646122	0.0511763204266177	0.227837953398988	0.0622859510416376	0.181646404133481	0.171026993246722	0.111586979528743	0.270373339828036	0.19893747931569	0.358718246665893	0.434879727011213	0.383790473060404	0.252039673555932	0.280741127043891	0.28939366855063	0.481340661090353	0.563851130404661	0.240088973747427	0.389121371663651	0.479559400922885	0.407466003536077	0.299164364188909	0.407349766294684	0.00799053823819037	0.373219076012679	0.0780029268810453	0.149233965854675	0.214294324464484	0.418987428568702	0.414537294060242	0.547722368664125	0.365998752560781	0.396212329933711	0.176419182226677	0.290829561640967	0.301433368747623	0.417949596577909	0.223860033412207	0.38313293598013
DB09110	-0.00569215500996534	-0.018716315075393	-0.0143156900955248	-0.0229109526478652	-0.023092443220179	-0.0054590367313948	-0.0124272386751453	-0.0152041294015939	-0.00576790757739367	-0.0133929351656059	-0.00331012987625073	-0.00183234081539154	-0.0100845650670573	-0.00290117491238706	-0.0105839896010668	-0.00912187444734848	-0.0149011979989854	-0.00160462915719808	-0.00355728652193136	-0.0104945629370753	-0.0122279744972918	-0.017265113720629	-0.0133929351656059	-0.0105393494334831	-0.0199416639209178	-0.0115742850039626	-0.0076681765925276	-0.00620439803245978	-0.0176568016001564	0.0246632942545236	-0.0166033256462509	-0.0164023772739141	-0.0111518148865293	-0.00789794654786253	-0.0101307610738288	-0.00129506750056586	0.0172784562153082	-0.00850196487236015	-0.0147815102418103	-0.00674596144990982	-0.0114487495074902	-0.0187163150753932	-0.0138775211595141	-0.0172029363737467	-0.0223351110438751	-0.0237568363357433	-0.00693913627405521	-0.0106284853462161	0.0114392582078786
DB00331	0.184867370804863	0.51544022394557	0.537080187506636	0.709536595940981	0.504714216349234	0.134661970572762	0.425932673937304	0.479483502663345	0.258017307850505	0.519399662937946	0.0791203963407007	0.0315289151242481	0.364347796689179	0.0667553341040032	0.440460473077192	0.321329806346588	0.327960292286439	0.709913559865873	0.150660340531379	0.401581234650652	0.427577451589469	0.585198420883599	0.531356160625913	0.355039150305346	0.633914260656339	0.426793580649843	0.302082332757969	0.2627724009859	0.613131595799778	0.579857125359304	0.652887163876542	0.540581457672116	0.473549862110989	0.0404187539380482	0.382101809693321	0.0222841040064852	0.36893267300217	0.339474279234732	0.576460210219725	0.297034227593823	0.419965711109691	0.667058266548404	0.474956607355327	0.490353445653883	0.677873292632707	0.685834919214492	0.220068032243188	0.364996153754774	0.669732293316378
DB00333	0.466020556745716	0.289092038339791	0.460930462985482	0.390464184976854	0.338578154646582	0.131606200196887	0.363560996623022	0.398753572615302	0.351814869008085	0.503171353522402	0.0873531368459235	-0.010176791712797	0.235314887111233	0.0140059842874427	0.211555317941847	0.417854838060116	0.160368838062558	0.394344386248985	0.152585701168134	0.407391762790638	0.470648600518798	0.536724598205734	0.381956001212963	0.440402180245397	0.404159942339948	0.476035628495461	0.449110873249737	0.208875329003312	0.443785957954867	0.610206509948522	0.486371282660459	0.401509316662339	0.512771197892732	0.00168711805268706	0.442405157878239	0.0600320841590237	0.207246860691779	0.239906228359787	0.510655619202868	0.372168202037065	0.571404508763439	0.466237798003337	0.387002400842529	0.25061766906892	0.396185605810803	0.414006052436926	0.321659537138389	0.392761578186056	0.479118450422091
DB00763	0.259634557073403	0.578074176063871	0.56782063478108	0.550722213612261	0.492955801992302	0.0973103942526139	0.424359611904488	0.496146928748255	0.188083686113495	0.556112154076361	0.0886951833307944	-0.014816988195021	0.40225572981728	0.0423181903078154	0.492119901512269	0.231024094884551	0.236623029752541	0.530658407949581	0.114619611889	0.407652679113263	0.506016375143701	0.627938676419759	0.571684319718277	0.246130068173681	0.600033409978095	0.458257705246385	0.406732786027659	0.126971390688683	0.641937667829317	0.479751699972482	0.537024568960851	0.473899385967051	0.413085801639566	0.043907688242187	0.366906551826453	-0.0104723966777651	0.304715761414547	0.357035102910429	0.51814877838493	0.24365558691546	0.399313313887132	0.541804611183022	0.5533747527713	0.355968645900589	0.576829870356321	0.546994489932046	0.243564954105811	0.344147913813506	0.558101847600586
DB00563	0.150579244158949	0.479760259442058	0.407537780544841	0.603936340393346	0.4899544309417	0.118190704112086	0.355423058339591	0.390642074909808	0.190167879572937	0.370137284804125	0.05869579050557	0.0377265473689008	0.293403231707695	0.0381818542188157	0.328154468469507	0.243686013796811	0.437921832675999	0.655749583974822	0.0937947520942563	0.287327452085729	0.344434789080174	0.465846059757392	0.40074916068619	0.272323016265543	0.568848511784131	0.335440960564332	0.247235171474819	0.190902970363163	0.485903843342282	0.385074965946012	0.4985368340878	0.45665586691713	0.331916752133614	0.0811276073187431	0.286435668494196	0.0426983680272058	0.492015050170126	0.280309732825265	0.44022032405413	0.184593962592922	0.350281445907876	0.495604475675337	0.33859373809658	0.608097200048211	0.587490404417477	0.669038679246764	0.167417868922394	0.313120446640042	0.531406983303079
DB00553	0.0790171900265898	0.188879331866518	0.140416916583259	0.195867503295008	0.198399606669404	0.330725470927071	0.369838623982787	0.275423302190893	0.108292392533375	0.222579002925795	0.0889082108504029	0.0862492826035254	0.322618326591248	0.106069180311228	0.162722357160973	0.0105759622955668	0.114398683467809	0.254059714245427	0.204829713530811	0.253825172796014	0.205614882407645	0.118889253824434	0.013248396544093	0.0485973547958283	0.23468283827222	0.157019266140824	0.100210187180701	0.313780019990832	0.218387195867172	0.204332805621977	0.293423320478361	0.279539258984828	0.301477240209526	0.129660780145315	0.256573436946397	0.0609595343337249	0.109126944838129	0.362512827515012	0.305730897552265	0.13694540895837	0.233968646915953	0.256128676399182	0.211466259497598	0.176593102341379	0.26385319460149	0.301336038100705	0.105237970062879	0.0561151394947659	0.242362587545316
DB06328	-0.00945454182960258	-0.0134784443203404	-0.0237780402309487	-0.0380545785886162	-0.022887721601176	-0.00906733759638409	-0.0206413647686903	-0.0252537179958037	-0.00958036514541109	-0.0222453649843845	-0.00549805149748035	-0.00304347700561217	-0.0167502364382079	0.0909874500399135	-0.0175797693900092	-0.0151512289064255	-0.00421845354947192	-0.0136287171512418	-0.00590857314366844	-0.0174312337064359	-0.0203103914376165	-0.0286769667338185	-0.0222453649843843	-0.0175056230726717	-0.0162370505416222	-0.0192246278476516	-0.0127366693675602	-0.0103053660033348	-0.0293275515184286	-0.0219939539906286	-0.027577751582341	-0.00789898535451265	-0.0185229144561415	-0.0131183121109687	-0.0168269669695501	-0.00215107807760403	-0.0135187491183171	-0.0141215730033353	-0.0245517570482974	-0.0112048906955993	-0.0190161162030353	-0.0310873796420739	-0.00101751547064428	-0.0123330700489695	-0.0055776891597138	-0.024226018163704	-0.0115257497467151	-0.0176536758249187	-0.0302923751335063
DB01028	0.047109950822461	-0.0276324822742106	0.00247927964825957	-0.0022975704706475	0.0748316883045236	0.341994291962866	0.0884606861673206	0.0627141206054869	-0.015345034157869	-0.0213588908187863	0.0441041935930411	0.185503131343088	-0.00860698783158524	0.0525673569673268	-0.0281578162922491	-0.0242679816034151	0.0464882316890878	0.0877138952802573	-0.00946386232024865	-0.0279199041559674	0.0444667583511495	0.0126893042365014	-0.0356307802843185	-0.0280390548718899	0.0850744733166293	0.0660575518670012	-0.0204005404320479	0.126744652996065	0.0684041530064708	-0.00641588643303279	0.100588926123996	-0.0436371485085719	-0.0296684678212837	0.0245763299969678	-0.0088042223683934	-0.00344541842362764	0.0786637965717878	-0.022618764192185	0.0925016792391563	-0.0179470644228513	0.00213089851158478	0.0942513875590828	0.00467205112433361	0.0441632744980485	0.0695009843643109	0.070996069637572	0.00728785249198766	-0.0108858573920726	0.0417121866982375
DB05983	0.43767770135921	0.288143563704838	0.356355589380349	0.358016724188005	0.257953262171174	0.0628020460653428	0.342645108697283	0.346467067736807	0.124762248341875	0.432095035093448	0.130257698891047	-0.00907156967257223	0.20259363511718	0.0190541113119867	0.199165168209921	0.198160725711255	0.131526497906766	0.315826460291216	0.118970942847239	0.318488118780336	0.417492257856896	0.414945097050953	0.305517028479933	0.307159264530133	0.337111156437785	0.42586660746854	0.442634401139666	0.191620489082931	0.36027730539462	0.469473453417623	0.379197625549852	0.30340510548728	0.360643010570376	-0.0138310187804529	0.281811706729618	0.0681747469585989	0.178427030382965	0.193884660021153	0.350645954255375	0.421094608349231	0.449132835911135	0.355705646668261	0.392396958380907	0.207132069154542	0.323699767351918	0.339343128905565	0.293924084598001	0.304050326634448	0.366113587572475
DB00968	0.0374944345258688	0.0181122692847293	0.0163160609540989	0.0941446216358498	0.108061047079961	0.2864815772526	0.163380208368962	0.0913703280262392	-0.0100086650957404	0.020200807130841	0.155304798943467	0.431423662112025	0.0102331534206381	0.0867143570706422	0.00819896911987171	-0.0158285799770272	0.0396846447659299	0.0952074786730257	0.0688258492380509	0.0085545361423245	0.0490916343021788	0.0235706835450578	-0.0015195297399304	0.00837600921395078	0.0785897326395243	0.0781796572147915	-0.013306075102589	0.0764391527568234	0.127396165802442	0.020871973726513	0.136422423901	0.00858941011142708	0.0313931693119165	0.0209854437200935	0.0376589616592552	-0.00224724420695322	0.0548620481713699	0.0500354117059307	0.174977128199875	0.068799281229237	0.0545301375470403	0.119291152875293	0.123616376127021	0.0696867190964659	0.112170624265092	0.090071679941682	0.105520189455565	0.0344896776758928	0.0370152506597885
DB00959	0.332633060582537	0.404642630843064	0.497153012480942	0.477867643611292	0.377549774341579	0.0690362284732252	0.327115964242008	0.388953991749066	0.17537367088983	0.518991067052004	0.107914869310494	-0.0127025739610514	0.27561341220017	0.0295887830466415	0.315165336114975	0.142381415102429	0.203812334146679	0.458092082160404	0.137848791545574	0.340464503194422	0.404020410584347	0.561751596817193	0.460160620024138	0.353041862918072	0.470552922045532	0.478680194182867	0.507078410541878	0.12232777400479	0.567221917601254	0.549547568404457	0.4368654987098	0.357960974962605	0.396868210009117	-0.0171679873094271	0.378614144335907	0.0464875956115184	0.248661705097464	0.24815396239964	0.408329213783115	0.378434419292121	0.57216761021626	0.518828991971429	0.429566974721893	0.31463320607222	0.454264709536097	0.47542148796778	0.2597004288454	0.24890154017547	0.482632067551422
DB06710	0.0385239737145093	0.325341407581597	0.162701744048241	0.214663256847109	0.417857822520829	0.108019085072527	0.28632082677404	0.439909248686194	0.0667863711153792	0.243688524776016	0.0729083205627656	0.0140382739017426	0.334801664988214	0.0517774869047628	0.323507168956299	-0.0197662511049687	0.280578879536172	0.270607994177997	0.063487160156866	0.172355035212238	0.283653952840024	0.203153937355761	0.141084850407873	0.0621386221251457	0.335067601579496	0.21395187188385	0.173610123787646	0.129455116311601	0.284205230716544	0.16853300014942	0.275033437609812	0.296712305970781	0.277477166013254	0.120098872323496	0.15471074458318	-0.012063239616477	0.29182916032296	0.289457891942198	0.275868743918088	0.0408796145369015	0.1542734613237	0.216715463582793	0.242236545226508	0.36072131000569	0.339635325882911	0.292428263949832	0.128891849359207	0.151043949281281	0.250299318249879
DB01233	0.339289019046072	0.0845633148790399	0.127073829431729	0.131062774757067	0.083421731860672	0.0463557372575571	0.124100862656804	0.190427306183369	0.10075325278952	0.152507423043014	0.0410476386828874	-0.00513286209824933	0.0410707078506314	0.10654161104404	0.0201527831507522	0.0883022778086353	0.0442684861203061	0.137659468798453	-0.00996488262863162	0.137858543247396	0.141495024992027	0.21924430375464	0.0846415266943484	0.0537898259351714	0.0957135380884458	0.228551432144448	0.290517338898897	0.118857655490587	0.148052702390752	0.141017599560497	0.125581800268763	0.0813976800392358	0.111457494278939	0.107944674358008	0.126955287287362	-0.00362782012630581	0.108648421845134	0.0976436832509161	0.134115071092465	0.182335441138451	0.200383008395875	0.126714874911037	0.145719227632153	0.0781575842289132	0.154359019191841	0.124894646590568	0.20095596377051	0.218311191925426	0.152720976902977
DB00916	0.239399164161001	0.0983932157408784	0.124557983687799	0.164739326290775	0.210611985819675	0.183046545860704	0.196536242514731	0.19401198408546	0.020765512032308	0.227962269596953	0.0242573255552837	0.126139586658475	0.0758633133266441	0.115356683177258	0.0202544968714299	0.034630221731886	0.11731171635324	0.190108245558413	0.0552442052332137	0.0948907898139571	0.168349024250245	0.212342152943292	0.0881603874009145	0.0574319003870087	0.183308238552365	0.237723561184749	0.265553063850768	0.236676555474831	0.246760065479729	0.231175300861255	0.273603296909343	0.0985796857610207	0.120306164758645	0.0173926245398017	0.126008226415508	-0.00499361945405089	0.115236972884168	0.0267898704928327	0.228940050157275	0.177554061364375	0.252285193309336	0.214684808275054	0.159900152142271	0.153898041363095	0.184492857778979	0.18338162529359	0.441662619727359	0.153702421386803	0.213781292131904
DB00834	0.248388728280313	0.526439062423366	0.606721617442596	0.698030430043489	0.521434788646357	0.161603604900582	0.430781438491178	0.509298689472275	0.270029656894548	0.487746891973333	0.0689226611484341	0.0612671403176336	0.3463444018983	0.0710541253554163	0.436544116329813	0.309298439065402	0.313786421347982	0.698569727247258	0.129550051835284	0.386230931937367	0.449740478793765	0.605885171992669	0.532800020808939	0.313432430595146	0.668304886809757	0.4808086457268	0.357268131496732	0.184843073614041	0.664882776266441	0.528538170254608	0.636513501034353	0.48555879486208	0.429094098311986	0.0809199327663337	0.39081812306349	0.0626099669334464	0.393267786969005	0.313291528924156	0.604899835933121	0.242639803522923	0.422554588036366	0.615474393786249	0.475952375118067	0.489717265241947	0.650045212423975	0.7166339401496	0.195073777273433	0.399048149328906	0.619515425906527
DB11716	-0.00901248128820248	0.00729448492825844	-0.0226662641631757	0.0125957911721968	0.0445352233378269	0.153382975708968	0.0562624962187118	0.0189046307143327	-0.00913242155604476	0.00257725362272557	0.171097913984118	-0.00290117491238708	-0.0159670553256887	0.0958658704639367	-0.0167578022852752	-0.0144428116637983	0.0338181690561796	0.0204512385114517	-0.00563230940822125	-0.0166162115987129	-0.0193607502178947	0.0117384577105137	-0.0212052513262253	-0.0166871227843946	0.00383745048772783	0.00857251669418223	-0.0121411482880925	0.037918802517939	0.0297233493238725	0.0270467157551173	0.0340185497798176	-0.0259701497946568	-0.0176568492633111	0.0634626049216302	0.0142011065204319	-0.00205050136466384	0.0205467501473521	-0.0134612987859507	0.0424984969534459	0.033393208687146	0.0361794868408712	0.0442228148775605	0.0242331368268517	0.0204446179516948	0.0472647358007853	0.0422524987616278	0.117735836532949	0.0121507937880612	0.00871436793075863
DB00305	0.19847281544986	0.53952572770972	0.597016788421159	0.565769299399153	0.518790565838204	0.0628968367084427	0.494630567933026	0.482536860776735	0.278960673180811	0.551794583117037	0.0792512865076657	0.0103076062608417	0.498012515024525	0.0439529310598848	0.45690772610984	0.290622837465507	0.272339691469842	0.533762261788102	0.144244990162641	0.488959473005253	0.486422620186733	0.510920997170187	0.52998889499338	0.27745529742288	0.600822630912818	0.404218649407737	0.322394900650366	0.102751701473149	0.53122260831969	0.4937935864818	0.559713694772251	0.639064796445943	0.512310171224493	0.0931860764762192	0.467358241586998	0.0278437240958399	0.255143345159237	0.38767586687346	0.625964627381814	0.205653073218349	0.435357563671555	0.600471610641518	0.531371764974919	0.422635099593652	0.583234793262517	0.585460864118811	0.227872327876412	0.34276281862065	0.505844174967692
DB00648	0.181461764447195	0.30156907163159	0.304534939400657	0.383248832894635	0.28169284851537	0.333958709681085	0.465522741020363	0.478155016652551	0.164743757107122	0.457561761871147	0.140905039984328	0.11328567272286	0.397959305873177	0.113338474152164	0.245242207301804	0.046040966797368	0.143471011928885	0.397665089344903	0.2361238076767	0.479327927338099	0.325903255573768	0.314932019199621	0.213711224798384	0.185299386878766	0.383378624904718	0.349625576539517	0.227706111117828	0.273762960050635	0.442103193014904	0.331114986225031	0.511221606620061	0.416798422262203	0.380882838035802	0.0988344739785186	0.42757497148789	0.0505936315013425	0.171464959953238	0.318153370509465	0.522594320827471	0.234571966191265	0.354457526054388	0.54428662729698	0.359928332126001	0.237326528498175	0.364222098645016	0.392655788229714	0.21468369983065	0.259031659085126	0.455528788702101
DB01204	0.161532402303472	0.309748573420591	0.375135568469497	0.379684133353351	0.286402261079137	0.0873528286666628	0.464520409268045	0.429020095942065	0.142881739677802	0.515299959253581	0.118286745879911	-0.00985102048371582	0.433192637380844	0.0774334075205096	0.311222115770114	0.0638565059100851	0.136983069353725	0.343869049439625	0.285061809673651	0.531592411992028	0.330329758421946	0.365524576892897	0.251013617048172	0.186670068570637	0.319096726679678	0.311412774734878	0.344487355583001	0.0698051158328569	0.397673223196651	0.343788920146909	0.419568770234007	0.406477776616067	0.377398556221815	0.0747890785887929	0.44962601732179	0.0622513896314266	0.187495740942913	0.304658027114227	0.483354996037196	0.235832715239018	0.466501442026188	0.412341353985619	0.381806424993249	0.24184028951921	0.344132343980282	0.375214500859667	0.240836607009092	0.255947443948412	0.383498531143104
DB00295	0.239517782414393	0.43932854087	0.585060734533225	0.543648200271025	0.462282384156359	0.186135373478671	0.394382590309508	0.398278229066026	0.281105461848932	0.554074912427116	0.092421322617432	0.0665633741370109	0.321164472196217	0.0419823874945358	0.366125043487507	0.335867025349127	0.273094582706518	0.538746692766197	0.169950840249934	0.386520620527184	0.362061444199775	0.639520777901325	0.536919287497322	0.331527512464269	0.550400248520968	0.465328497874831	0.356022229903948	0.124221901317888	0.573805773000998	0.536223870183148	0.590460098056494	0.416602209229113	0.408869035663738	0.0334604313616546	0.395288156065194	0.0672638493568725	0.378067244955969	0.230492666172304	0.50626511786715	0.254995636556936	0.477108032012655	0.58916970597443	0.416635186808538	0.394140314789125	0.558048405787144	0.556947237577078	0.221126159130173	0.421376373606233	0.550665936198028
DB06510	0.22803240100339	0.0848936836587662	0.105245980401955	0.158909354064767	0.123125011007453	0.160393701876604	0.168777580715943	0.1867210981913	0.0731793713476473	0.183957149285216	0.0593426798970443	0.0364502021054951	0.0594764885361261	0.0725350463172539	0.0517485305312236	0.0367347719006154	0.121179030651998	0.211438494427933	0.0283554733895377	0.0963373373016667	0.188344360614087	0.202195313164884	0.0857016193708011	0.112729237518394	0.19030680071204	0.283823356418801	0.302341596957904	0.359410128625431	0.31436182824477	0.258097399320695	0.262064469929867	0.0868476089524694	0.117312620446087	0.0113935794438473	0.0855128738216161	-0.00732178216464497	0.195160209867595	0.056605005787172	0.227597240702263	0.195975586238421	0.287843718869427	0.188420925458156	0.153343161957155	0.150996364798214	0.224852075643363	0.209794404224987	0.201348562436266	0.1451531124768	0.285145793862299
DB00688	0.308827983726815	0.493293614400581	0.68994282298477	0.567166327669218	0.501699918300455	0.218199776607655	0.413854276056879	0.494075610286765	0.382722529258376	0.605691525966115	0.109548890927197	0.0552642194595173	0.374408859695999	0.0432291077725855	0.383309364637293	0.352045499692521	0.239904749624296	0.560501376940345	0.170620479302811	0.445670665803448	0.47906341365434	0.671397322497625	0.610931905301607	0.404719359737657	0.632660560521413	0.488368369445807	0.446377799915415	0.150308018963634	0.642685859001157	0.629471941236991	0.63807694504935	0.508111894869652	0.51080425816167	0.00385758063720338	0.43881928817378	0.0390598157094846	0.300865146921919	0.275962088170197	0.603131128790722	0.286009584052822	0.530775727778364	0.688581830752332	0.520364524138472	0.357121603662928	0.571678819358134	0.581009214280782	0.228196474299608	0.438690081682374	0.59975388634456
DB04741	0.276289814236058	0.277402464418177	0.426644643345932	0.305789296560615	0.278235142678515	0.0186720394841815	0.260232071267323	0.251055286911404	0.272164502368998	0.384123839147355	0.122161964509752	-0.00772617774826345	0.168432881953291	-0.0122329824580724	0.213577063564943	0.410682150516285	0.111666392176324	0.281636747923141	0.143473644835224	0.408188822403556	0.364425311209474	0.37963684135231	0.430019253107824	0.282343534954716	0.332769495759663	0.42875183323845	0.3745829639446	0.0843983896822285	0.326265125761951	0.444497852649613	0.333441807395702	0.337946934060171	0.349703635525959	-0.00398178207936679	0.342456306117801	-0.00546073177070668	0.153027382519919	0.155809131810204	0.370078339304969	0.311772318854369	0.391887718068653	0.313034560228317	0.351655177412819	0.194312598691886	0.288516623503489	0.288228586885874	0.252270551127168	0.324280669571581	0.322079683824077
DB14060	0.35017307293407	0.473362151821693	0.518331912366561	0.575367691690719	0.436333387071872	0.11440456824387	0.605258640799201	0.626477428821762	0.184089720124472	0.67233359811132	0.11222545471518	-0.0143518374839831	0.55993023054686	0.089711543227552	0.503075797104615	0.218809880021572	0.202957060169308	0.545831740346241	0.192717734087881	0.632835566585009	0.610758832562086	0.57323963643224	0.416804622396266	0.342240995231204	0.509637332719033	0.511440129352672	0.420671567193157	0.154451856532177	0.614851525388326	0.519620778976304	0.675406533771826	0.634337129902808	0.565600060905135	0.0911816807234201	0.584039131981234	0.0400467078229482	0.258054187144457	0.457422255268982	0.710318475691811	0.331922541785718	0.621457200488986	0.626285119269196	0.558411928586082	0.352417481318184	0.553789233059983	0.571934327864428	0.281806910949478	0.370822904806625	0.610233031369363
DB05294	0.0227517081177914	0.299776661029506	0.417355387522245	0.295916357481103	0.217362596213815	0.0485301170990527	0.277282391993395	0.291191342340054	0.0437765332770914	0.467329991322777	0.0627811808287446	-0.00693913627405527	0.38979898633246	0.0319207142208094	0.394735381159773	0.0222593476366935	0.0784354110363892	0.262340477450957	0.0917509710707132	0.38583702631578	0.172902315346211	0.310125517758302	0.345435994361309	0.109726183266583	0.272348291502996	0.231894645466882	0.154417994338386	0.0172865370492979	0.310881526672543	0.236947727099941	0.314904982198608	0.284435856649945	0.230677108238249	0.0349837712006138	0.362045185666463	-0.00490446416684025	0.129429054132344	0.179897155882339	0.309942988936156	0.0309268961840941	0.246581190203464	0.347094445134848	0.361881644306691	0.173422290460848	0.261274529223446	0.285267617386434	0.0653532881946695	0.244428554510718	0.308234383475688
DB00704	0.33294149636711	0.278629793876464	0.353726059876607	0.294121849527073	0.226676545435175	0.0540644060886865	0.284880402071508	0.330373809169822	0.234907150711652	0.33780775977532	0.209651088917841	-0.00823212846828358	0.219805998896141	0.0235114433901168	0.153494129816706	0.213021883158263	0.110579340027998	0.285533582339378	0.252880691223571	0.421940419627501	0.281136203418065	0.355982025348045	0.303200978314359	0.175690234169115	0.277548404905848	0.388332630620436	0.334881021894384	0.0589650779009462	0.25640052842735	0.298565091935427	0.334928414316409	0.258372954895613	0.303617802339311	0.0336064752740737	0.405539136010443	0.0757501703274008	0.169296166080418	0.258579587706165	0.325170018010581	0.290362314524333	0.402948450778498	0.298780698612169	0.315852347216408	0.19281559340718	0.278396885382237	0.26516395963445	0.249788187804673	0.300139345084531	0.266770754278007
DB03467	0.271162247822946	0.426244114516746	0.596477197445297	0.557237734394501	0.480238417760847	0.332080301887989	0.518280940883031	0.542163044971382	0.353351229540671	0.664152905205867	0.14046903358583	0.0855187249048968	0.436864254477571	0.124753056965451	0.379880674797405	0.339375740130405	0.218822297150323	0.534150438462588	0.161672224567468	0.520869336560669	0.517652040439329	0.592457744009875	0.47253521877847	0.388202648202801	0.587212664720927	0.507399814701523	0.366167250481542	0.251610431903823	0.569289366143604	0.591286126610844	0.742940879697147	0.546183163333836	0.524893533499191	0.0545195374982587	0.524117468233787	0.0366724182742839	0.2821951756446	0.312195714139142	0.691044772758056	0.289147739594977	0.577513721763297	0.668969813927337	0.549720340889509	0.336568484122898	0.58691235217834	0.555876867891342	0.287471769851959	0.43307105379994	0.592153459977361
DB12662	0.0599267840361743	0.000882046872128958	-0.0175411051869431	0.0979958699069841	-0.00737514829782359	0.0629720824870718	0.0174216782300423	-0.0186297154611282	0.0589860538927015	-0.0164104477628551	-0.00405592297362721	-0.00224517873512543	-0.0123566810559221	-0.00355482788215807	-0.0129686290811693	-0.0111770901797499	0.0372788936653148	0.0869992877233723	-0.00435876556735489	-0.0128590540268658	0.0181158261667785	0.00404434827597876	-0.016410447762855	-0.0129139312028352	0.0897503355545383	0.124592590281739	-0.00939586504765451	0.300290374576615	0.127156593021113	0.138591922255102	0.13522464010888	-0.0200979361216843	-0.0136643889777353	-0.00967740362025961	-0.0124132853138118	-0.00158685436049809	0.0475241924802267	0.0353316791291308	0.010221939472476	0.0485814755156316	-0.0140282248379116	0.0961431090621213	-0.0170042140315131	0.0579939990162602	0.100522389645376	0.073903964939362	-0.00850256735634442	-0.0130231499977881	0.123106607398743
DB00220	0.413118277215801	0.213042325889159	0.259755859647556	0.325073577018465	0.230729348746843	0.146292856659879	0.4785801233003	0.346747412974028	0.117890202329341	0.41648730531684	0.202554334012523	-0.00850196487236031	0.296286293070063	0.128417546731526	0.11520787828645	0.0750685304300578	0.0904899877879383	0.318622065664685	0.186453870812494	0.406586322111659	0.350987367113994	0.278593858377667	0.0974007592720447	0.177880825909249	0.251301293753636	0.307186254153021	0.37802735863969	0.257774712228372	0.338955366113483	0.345406837970688	0.426892521764947	0.281992341131263	0.320989376257142	0.0572318675627767	0.422801903643701	0.0731583128028851	0.136679756271401	0.223544367584381	0.427808661812387	0.311052306787081	0.493345221074891	0.389061807082859	0.278204486000825	0.185938775539781	0.316471890133969	0.307116090321257	0.331393143527583	0.196247223671412	0.320181256615009
DB01400	0.35484098306521	0.036512187515552	0.0956270354925842	0.110218754343225	0.0861182752190553	0.0260262357486648	0.0976907473350605	0.118176121874617	0.0233507160050381	0.172208465338679	0.055059950311972	-0.00411233674186208	0.0419298477056077	-0.00651112941793228	0.0174759586265379	0.0737864566741947	0.0479363372950843	0.105033243410123	0.108417910041789	0.0595283819019039	0.172618597653205	0.155106881346432	0.0542197705718483	0.0591149369066909	0.0807315520640887	0.202789148500692	0.259538190356429	0.222932505868409	0.164771049217486	0.174450283340127	0.133703715940526	0.0781991693359337	0.132486903365524	0.0361155490745593	0.0844290269892551	-0.00290653006309333	0.0773930243274443	0.00605765098775032	0.138086070811791	0.234755911230833	0.22448384840695	0.141201999507067	0.116218867576955	0.0579461379117272	0.125558153068244	0.105175540228314	0.258117810677188	0.0788389399672911	0.14556074015039
DB11828	0.233372888673341	0.183257522979677	0.36098865830234	0.396819896490879	0.280511027122528	0.0571095628632006	0.272152911975745	0.288487127223349	0.375753309671327	0.420137407601118	0.0665720003481876	-0.00956478390340929	0.216885414216729	0.0167021699615016	0.156827544149508	0.34236778411051	0.149713541300704	0.351193277675123	0.0855600882459593	0.307538016498367	0.35105269851658	0.45489970068812	0.314588548967842	0.842744021606306	0.311253597455616	0.297713148707562	0.306569884383083	0.0886901121318705	0.279623031467423	0.615788505301307	0.499605763472831	0.390224166473813	0.558259436913739	-0.0412271294599999	0.426451845975729	-0.00676022750745441	0.150644497177769	0.169258232039811	0.375488788702068	0.565573577157958	0.516956868575672	0.470067108431721	0.264451642532759	0.238425284798086	0.381091183781404	0.382357157700233	0.19501129312361	0.293608060437317	0.470828085410075
DB02701	0.205512265700825	0.576321201700719	0.590362170110204	0.802672629731156	0.511629649212616	0.0500443668789268	0.439651035970041	0.473231676144124	0.243440353731724	0.553470192308504	0.105705045547206	0.00406375294466777	0.389983742686985	0.0479433749688365	0.453734129725223	0.356816933002729	0.299031378046495	0.741874631723964	0.133434330746192	0.444672354259736	0.488362304441062	0.604993116754665	0.55740090474511	0.355120796879539	0.660224062706862	0.420223309000915	0.307425963932651	0.14592982104928	0.57778193917436	0.530286269937304	0.619913679395799	0.552674083442539	0.457487552199629	0.0300717372568506	0.422324458729089	0.0214016419776995	0.378864299397216	0.336887785457543	0.594636573035458	0.253527618907891	0.4405141991399	0.637355414079298	0.450798821304804	0.520430058635352	0.617648949649998	0.715999307507136	0.22813917377974	0.35525045934833	0.624454659939261
DB06803	0.13957196341469	0.520771143598915	0.468688636974961	0.549083724291275	0.520238032272235	0.0344802350863821	0.356558975831672	0.495807112108776	0.215183132306467	0.455405054127936	0.0779271474095381	-0.0249625841646159	0.338080995796712	0.038348636260271	0.360862666278687	0.272638097290447	0.363299450844985	0.506277738389736	0.104311372726693	0.311369922864642	0.374478184741842	0.443268639993208	0.462779174748519	0.313574779309768	0.535346090456381	0.280180717230654	0.246649616756509	0.0561060347536356	0.397333784434066	0.415083039259537	0.48125455256809	0.487261321585769	0.412285602640547	0.0631764964498932	0.32144692237882	0.0171186067753658	0.357340800545531	0.291097720428489	0.43548602882286	0.236078254678508	0.349185920559951	0.489283148963553	0.398338639177964	0.530742315681698	0.513003589995723	0.543092108652027	0.191504644003065	0.255054311120225	0.418817072509287
DB00184	0.192919111178185	0.503788669787105	0.467017330360749	0.652012050466661	0.546059244979463	0.111437881473142	0.35320474161325	0.415863023309462	0.195887501091785	0.405313626650752	0.0949286343930227	0.043472342391984	0.301369305285413	0.0464131559905519	0.370100790304908	0.309159520002702	0.372481370650604	0.691507773931693	0.105775562296737	0.275142292077181	0.424678992359081	0.530233990023081	0.465459850937481	0.324968704729235	0.603499384212242	0.359632804813527	0.26325374682683	0.11346311125473	0.480403426824425	0.434687559293007	0.515030650311095	0.455534930564892	0.370997893169414	0.0743656147693403	0.294338926457667	0.0474037751426339	0.489128045882995	0.300646844053063	0.459352569659313	0.220697753394878	0.358470361089733	0.517522811633081	0.367050514303881	0.592190564110471	0.635614348186887	0.693733621411147	0.183780700124159	0.345927104355224	0.499795249148714
DB01115	0.252078414145045	0.474094016695469	0.642828989323575	0.572510331446978	0.537316967317516	0.221708217789151	0.344196560104281	0.47039918208418	0.321962333089315	0.515739891166064	0.117714037653208	0.0499760993737541	0.303393459225531	0.0791279681728224	0.367103508138142	0.376378531603181	0.244916586135702	0.562389184506189	0.122572654888129	0.395649394108951	0.416013934386268	0.637045354748437	0.639063552770444	0.351040560919067	0.621020580390366	0.480269192449856	0.419727609730112	0.164270246699496	0.601218289091246	0.577757784133362	0.602952246145072	0.44315851904241	0.445336080490701	0.0263267164857085	0.420581376593164	0.0353222618632598	0.306745462116395	0.235565017129306	0.564912197444792	0.270839833641996	0.464325147980936	0.611967573360863	0.49350904930492	0.369238844803238	0.561189688680389	0.546902432266261	0.19816101756961	0.473215822884282	0.567595440806041
DB04743	0.158295663067354	0.35954720825814	0.356488205722556	0.323268020363073	0.646717110251309	0.152972872481693	0.32580329787671	0.422541432181507	0.21298327853712	0.374186942975487	0.0742505490974434	0.0550449780652275	0.262053017262785	0.0461544800779591	0.291835747442979	0.136977271007813	0.361829376023273	0.381782965421237	0.0767009821185249	0.248287154721441	0.322304180221691	0.376729569884856	0.304303493185081	0.232011923139379	0.435756056508063	0.278541674800379	0.28135386968424	0.149364633499079	0.422140289510684	0.373294094850263	0.398687390069932	0.323859939150145	0.352016208263625	0.0636403478595405	0.279652178633733	0.0206030897686584	0.399143264312483	0.253958221207036	0.401911557009288	0.168477975183793	0.306251821324911	0.404760399940354	0.33391972399445	0.475785042355636	0.484819251590961	0.410540038693744	0.201452667706232	0.218760116337665	0.379120562996614
DB13069	0.163786720429675	0.34989370779623	0.578170977937161	0.46110890035101	0.390760643703073	0.0699089133008598	0.45716679505572	0.435937020081853	0.469283420693641	0.5687262887396	0.00376410825017673	-0.0112797803778229	0.486649250416792	0.00964662333066486	0.380832093975665	0.453650404608199	0.144060737998569	0.416100359324197	0.157977217610639	0.657567037118769	0.444669986275093	0.487497344873478	0.471050429349493	0.390772597727385	0.439594068741019	0.385368858563433	0.326997129412572	0.0271660858654855	0.444056157669341	0.490333213405967	0.591303631180292	0.604382239518332	0.570297137887746	0.0345813232738684	0.715971006967859	0.0534204130189969	0.20146681890629	0.365266265506626	0.642805633568866	0.223960630258905	0.487120286639675	0.521782268493803	0.458574495157035	0.276441268870059	0.414529072435777	0.448560024254309	0.239240467047929	0.418579434137596	0.494979369755452
DB12445	0.333938169821828	0.383089182092894	0.593625961941424	0.495190397258307	0.435469247529706	0.107870385963179	0.422500950442993	0.448205482291068	0.437118025248684	0.62498352536399	0.118710620032677	-0.011740142515768	0.344980713872411	0.0345524771018732	0.39377451363813	0.451604708928915	0.168359786169446	0.45086919421609	0.15096470730619	0.490843496139831	0.53929458815948	0.617983334203372	0.543210705755609	0.565674215136877	0.513796820664295	0.54478581761154	0.425947215414869	0.149657269539057	0.507265965274075	0.721528828917175	0.659244289307587	0.538712166422508	0.57515154271747	-0.0104183855800022	0.566971862314438	0.0510066601430336	0.219685275444241	0.320780651263134	0.614130475959802	0.434720614764008	0.565820606869359	0.563781388377476	0.522128951872379	0.285236911449945	0.490669316490123	0.468830760896787	0.273300168108758	0.430103366261743	0.559220955811565
DB00698	0.106954624791617	0.112666075554454	0.187153682261264	0.130115011644403	0.186186314789482	0.24005109125813	0.205218137398246	0.19963268061001	0.0749938532213145	0.174133825921305	0.199044956081588	-0.00496222447643818	0.133873961284603	0.110645001693123	0.142890721799445	0.0537374328992589	0.0739273387203149	0.156121533668762	0.0872339868970576	0.161711788250533	0.22418539230962	0.160659377896044	0.118026175491855	0.126435024625418	0.154851667899635	0.238353307136644	0.2556000353859	0.208464910472067	0.178979254424316	0.218998838856147	0.204018733081735	0.135037394636343	0.1664217640647	0.0234169362090544	0.186600265328444	-0.00350721634095904	0.0729018092690938	0.144335720833091	0.232053761321574	0.189690601324616	0.225234774590425	0.178007021520407	0.207686442544174	0.088000816357573	0.163690516936346	0.152348952461586	0.234276525793943	0.142134948673957	0.183403240567347
DB00336	0.415384559710338	0.363879624144228	0.415824319189345	0.379252822238599	0.343023240275253	0.139706684115473	0.424223309558847	0.521174900427467	0.234543877337691	0.536484319282689	0.0743902724124829	-0.00881648329970603	0.418050313572096	0.0203429071236396	0.386072116957149	0.251285703206353	0.141487840101392	0.336399507025577	0.123082964486662	0.409812288921458	0.554525454789133	0.477297685565764	0.374071965404218	0.318141999961092	0.387702661721758	0.486195087739636	0.456428496176126	0.14946653290936	0.44024030655677	0.485484834659647	0.49668709442085	0.440545361724127	0.468066618303964	0.0268467250601214	0.446902728038947	-0.00623134129569231	0.181969498992334	0.407208391736302	0.521444930423827	0.358822596249712	0.48266408991551	0.426926147257985	0.501201650302961	0.223082021123041	0.383451004861167	0.365659348280956	0.318234087193565	0.245709866784544	0.451332946127144
DB01422	-0.00901248128820197	0.0811511448268713	0.022398390132159	0.110337938872714	0.0769743685301083	-0.00864338133926037	0.106888325978144	0.0618822059453441	0.0420793885543847	0.121489778367482	-0.00524098228509273	-0.00290117491238724	0.10549364031705	0.0958658704639366	0.0414157113621865	-0.0144428116637984	0.0481710383994483	0.112418733969722	0.0764867617636461	0.071302307997391	0.0319628385415456	0.168036826129932	0.0263597585716714	0.0709002472863461	0.0746602708814847	0.0892673259202078	0.144051153512254	-0.00982352396837848	0.125856098468074	0.0990651825040117	0.134529990428895	0.0551680182066526	0.121247932531148	0.0254788290695168	0.104925020717665	0.222171822861323	0.0614098079578359	0.0929478353521559	0.0864333647564163	0.0774674074794097	0.171945680596856	0.136543639750839	0.116644418850061	0.0749386818887482	0.0803160474542873	0.106146164996142	0.289366081157199	0.157046028327283	0.140280697962304
DB00368	0.253897331138171	0.461603794926142	0.636500165377559	0.639669565734454	0.466125026504918	0.0719532813676999	0.380986943542047	0.435435903041525	0.308221254219247	0.597028665027359	0.120488659941866	-0.0175917796030157	0.357665560042901	0.0492545944855766	0.356061927476074	0.378168885352537	0.24527294350029	0.578726844302555	0.154939901782453	0.450349218161891	0.399643856118208	0.685261268069897	0.592465077597165	0.397422465348951	0.572987765395032	0.492770198974837	0.383445328635227	0.160302147368363	0.572041930098194	0.573059975559739	0.635219886033081	0.461412115043667	0.431349859397257	0.0480810742885511	0.477230141985479	0.073617765217094	0.348845627563958	0.245073968632615	0.545180249500119	0.273527099902331	0.515330901438472	0.596240057674504	0.469676176171408	0.402119854839521	0.562482102039244	0.559651650271588	0.213317127224891	0.465154810798112	0.593106685189592
DB09389	0.246820742180625	0.138418603773739	0.194472615245295	0.193981419734967	0.140059570374696	0.15080666652849	0.121841950063687	0.222180849842306	0.0791000140763085	0.1741485588073	0.127743660118723	-0.00743221248825567	0.153568994400549	0.0686562557570377	0.178284228875675	-0.0103817699239819	0.106168764135385	0.189826230767616	0.0184418310345546	0.121662267227631	0.114752323507671	0.195863884005845	0.117030547692786	0.0624295286024902	0.188429336035129	0.265291782689414	0.234609868655107	0.0894960354887161	0.228526083704888	0.148083484196965	0.190144359070715	0.120218390802444	0.0882088282693753	0.150414794474373	0.0920633045162917	-0.00525296209634608	0.157319277668138	0.164284505816061	0.212631344061877	0.060847674002325	0.192678335848242	0.204936179351239	0.19339628445397	0.126538762885071	0.213691042223076	0.197756016343955	0.160779533414944	0.223683547171464	0.234482731332456
DB08633	0.206703808110763	0.366181350427836	0.336665490871754	0.375109760179575	0.28783203074564	0.112447712342345	0.495379969853287	0.459627568844546	0.1700928304824	0.44897713959112	0.0976141438400481	-0.00932084911990187	0.510391692253427	0.0178435840717562	0.474763885971743	0.158609235729732	0.136131771421661	0.336305782903564	0.0885029322241881	0.412632484596503	0.562387550624678	0.387698514221109	0.325489369448908	0.476972459754182	0.323757779945977	0.316475685578373	0.277793722242138	0.0614002249089638	0.340705895353884	0.462400522750964	0.463529444255993	0.43002299414588	0.583378371553456	0.0461107423520886	0.468609310599331	-0.00658781852779031	0.130991318846413	0.463225220989216	0.466608985991332	0.494899740000298	0.399979052400634	0.384157525812476	0.439231096694684	0.218656051719103	0.379777470426667	0.361241360582385	0.21534297191033	0.256279206549402	0.382987348168214
DB00104	0.316360149435412	0.186827744532437	0.2412888964295	0.243615234396852	0.205679216986796	0.212877971787654	0.287376607961593	0.341180575023487	0.142974969982749	0.262339213179239	0.146600725446543	0.107950316640781	0.16618461050327	0.0605994911656919	0.176358962582704	0.0688288072445666	0.0884898067880895	0.243922813231233	0.134423972200534	0.24281019943363	0.236629780485581	0.273381908525162	0.183988540488552	0.156021980912567	0.248028388950184	0.36188584029459	0.351706730289357	0.0771684275945966	0.315325598182765	0.274831311295837	0.28646929649062	0.194107552051796	0.204464188312983	0.159410013008237	0.253676029739435	0.158374458226052	0.15813164706313	0.221733072083561	0.328053838494374	0.147362437585344	0.346487023459919	0.26793384890297	0.250971043705431	0.14639224634273	0.293525403469931	0.244805493031608	0.204628372199829	0.217763750882574	0.297010880576256
DB01165	0.351360215488989	0.232520416188879	0.269523071317083	0.353492145896263	0.304027046949263	0.29155132648373	0.439807869328711	0.407342918233337	0.126858066070375	0.396347494444208	0.181815836992884	0.125015295051858	0.183365249318015	0.0976161402119193	0.128722823237219	0.0982162438995789	0.178677453010092	0.351385272822603	0.166553706278465	0.314647417078566	0.396792033737767	0.327839437305252	0.185989180049089	0.237994413863117	0.342606634219352	0.430884893703256	0.422904770330832	0.304114718674692	0.411970970999148	0.422252053177884	0.424438647783713	0.297233971244331	0.354617108699678	0.0836690980652224	0.34604796006237	0.05637053727652	0.212237402514651	0.192958755328628	0.427154941980691	0.375372829612596	0.498330905994904	0.416910732243476	0.333783646051584	0.235206312499039	0.378068891077005	0.380047659429856	0.351010966985404	0.193902319115419	0.418441203625635
DB02169	0.157262920857478	0.511019432397865	0.550895852782411	0.598401721746191	0.517595718784154	0.141328709272314	0.443738456404615	0.496670846973528	0.26761024100639	0.499185900469048	0.113308949995525	0.0606329954477476	0.394811131674416	0.0701923987853007	0.377628659468839	0.306117946548377	0.304724492543426	0.611782302889399	0.128260758992128	0.39244382069675	0.405728054070585	0.529483117823248	0.519552282909274	0.33000031519802	0.612875167236683	0.393363952547639	0.287182673989518	0.19099675386114	0.569453277951838	0.490592334064934	0.647535955049982	0.53233964379439	0.453474913677185	0.111718871498098	0.392205882781935	0.0236528761239262	0.38342424023655	0.346639804445598	0.546503619795954	0.247760142430726	0.409073182928616	0.605891250010128	0.471084117663742	0.485399112379219	0.617372627057884	0.621292716043216	0.192874879575906	0.355423913999249	0.529454070941547
DB12146	0.131725071012373	0.64576036105946	0.57503538406346	0.580909399868908	0.472482836998672	0.0523484298358601	0.495628832988417	0.503911175217407	0.139300876885987	0.582786111402096	0.0980832434928948	-0.0159967971410771	0.530452929879217	-0.004659215739135	0.476115815005009	0.146107206638032	0.230174466055179	0.528411422626106	0.188584131639208	0.420889848974321	0.442338161998488	0.504474982334563	0.514283052987433	0.256384337847815	0.583610536216027	0.341683279339927	0.262442921622687	0.00476983814345865	0.530191460104086	0.39806310775665	0.525064264676319	0.566280335964727	0.474214604497484	0.11079123849798	0.403088071229668	0.0348258295738517	0.290966507898344	0.422014708912596	0.467545915710263	0.204076388015276	0.380495351685167	0.546989838843555	0.572818128844637	0.39078111886963	0.570016102818044	0.574763139048457	0.151289559883123	0.235133069535374	0.467229966878258
DB12072	0.00768454040954647	0.392287348257408	0.481710811871301	0.331736035316068	0.301390957701539	0.0286092250324618	0.128991559687051	0.225646069685187	0.0242645530269542	0.290583445464726	0.0139251229030086	-0.00886798944023148	0.270896309282389	-0.0140408314169531	0.304413288552787	0.0574842800334153	0.108246320650963	0.291570583075193	0.0106740552900297	0.188089028081422	0.193571720346087	0.38092645588655	0.532902516322441	0.11756172794442	0.354495174706237	0.181507291791138	0.201603930944379	-0.0300274576501795	0.397762859116855	0.221278840601665	0.213222247762088	0.18929931983875	0.163040514761613	-0.0253232232909094	0.166659384088247	-0.00626774496476588	0.187710684444334	0.103412831532675	0.197052301684914	-0.00271043860026833	0.073700992237078	0.348390184953296	0.317313413450399	0.196675360108335	0.318465542608972	0.29733038894709	0.0247077681363015	0.253669925013864	0.275591664886788
DB01083	0.21921265184561	0.37697132467137	0.22598261494191	0.332487679653211	0.296886759034184	0.107264403988512	0.536197163149333	0.44642982744495	0.142244377678579	0.350718881143601	0.157376756745614	-0.0107170510078974	0.427957112664206	0.0693340008301896	0.437852276901581	0.0609012893258612	0.140954925819232	0.358218263166	0.143803096745263	0.324655800046429	0.494315144082954	0.296242360121936	0.173649847176449	0.155729957723089	0.385314166123377	0.271217332530563	0.22351307951889	0.0867547679845729	0.326173441823268	0.273146278993699	0.34613909212586	0.432654458646092	0.420050799058847	0.106084487107462	0.330441786000169	0.120841778173067	0.183944578929125	0.458127980633904	0.429373382100723	0.212965370660702	0.306266489201728	0.308235254562489	0.342238382735754	0.237814115692481	0.399381011861918	0.34590917223083	0.168292997268307	0.211683877080704	0.318523300575303
DB09330	0.202837818285383	0.587426666133468	0.737492537650766	0.513732998344672	0.497565275920074	0.0682582110486298	0.355625039068145	0.428090658524434	0.186631991203179	0.550414729529319	0.0854067985112594	-0.0127804983636715	0.385515308999087	0.0292115717460551	0.477374159391624	0.312780507491143	0.191013189788083	0.434879924446895	0.0964476774199791	0.496580674434622	0.457843561608999	0.624852342023863	0.731857694632291	0.364787926615481	0.575532281507359	0.481953275517235	0.359742030178039	0.0389720446442669	0.558217214530024	0.504352692628806	0.467971352997099	0.429736500643178	0.37346112391985	-0.0176958136954945	0.420546234257378	-0.00903304010520009	0.253766601552345	0.272411858232869	0.459154843000946	0.213272590085783	0.347828926789725	0.537441262683479	0.602549059116183	0.316714874755914	0.470539314367814	0.463279708061231	0.152235552748021	0.382308054070492	0.483371460818988
DB00526	0.131580052809624	0.474901070046758	0.397672406584648	0.457221835700375	0.453469271877949	0.039420320756208	0.339045709548002	0.372173621409971	0.188717833975731	0.339040572410125	0.0557872579035811	0.0199799956315605	0.297606466544113	0.0316346509279175	0.327635933366818	0.181155994704931	0.426964406435545	0.453721802823431	0.0815867822466934	0.232257269884258	0.356873494985478	0.406450536451808	0.370912611089978	0.208391116373007	0.520639692415946	0.344495323572382	0.252233765332407	0.128080436969219	0.418702884487454	0.353503655222462	0.423504118368914	0.420490709641945	0.351188696285591	0.0804638815508266	0.263571587405092	0.0475093833905717	0.31738663886381	0.296048610495682	0.401602026974868	0.135905838097964	0.294654916104912	0.381421151033875	0.378370158648698	0.474884383545985	0.533913030177766	0.512359322644023	0.13316732935392	0.282026369081567	0.39197550326477
DB00842	-0.0124486068721161	0.0396063963311893	0.0669753058829987	0.0683220238052304	0.102784452598641	0.498484575116502	0.285655859575229	0.122968233057926	-0.0126142759253693	0.0744464783112919	0.0568582965785085	0.226622542811719	0.110394637311156	-0.00634480014833104	0.0825805962038575	-0.019949321255842	0.0665368726414111	0.0884212589935806	-0.00777970054671208	0.0622687102361863	0.122502709663143	0.047461011335093	0.0744464783112924	0.0830745482455692	0.110848490806719	0.092014424618574	0.0967786423213499	0.0211388713314594	0.14309025124938	0.0757530440864631	0.16828453082495	0.0526071948074227	0.0765923183652761	0.0103408449949611	0.0877684653615435	-0.00283228165065385	0.0749208793931836	0.0587637740676054	0.159311949463247	0.0172878277028981	0.0736612370794234	0.214106544183691	0.104012597257293	0.044085843392601	0.167402584582665	0.145454533211641	0.0784031585806055	0.0610245673632245	0.0557607924693384
DB09140	0.108981469133673	0.408059276619862	0.292816991194649	0.456821970808901	0.49225342002953	0.0511812875446511	0.217069092526363	0.342700127957289	0.131898796417742	0.264530386749168	0.0201523352235948	0.0226851827920858	0.189410614725566	0.0291373025344329	0.239011199772772	0.183623103476472	0.581428081688953	0.513480177419514	0.0745252651798613	0.18135590172229	0.245784178249372	0.370671648372502	0.293424038401638	0.206348834236683	0.401047810017503	0.264025591330956	0.174002017249938	0.136427082559584	0.380811216708862	0.29275017310195	0.356161942387766	0.309859005392981	0.249631547129926	0.164436742348783	0.182575192745248	0.0311674147664505	0.552250309062147	0.199822324948583	0.308289259076194	0.150450804483499	0.227877952988259	0.358209640233154	0.249776171918908	0.690785869252149	0.4661366413835	0.479018928431299	0.126454259856447	0.240140204524241	0.398317811532097
DB12510	0.158795090594677	0.444799370362797	0.428670056817788	0.551731219160363	0.65804869405899	0.0785430677401922	0.303890640926081	0.381165571482825	0.191661650748925	0.348245643807415	0.0501882350417568	0.040196287489324	0.255430809651967	0.0417412794384188	0.323077078243694	0.281053980863393	0.443452632743802	0.603445051957997	0.0869884380083121	0.255777863172817	0.332586633054874	0.496593732398269	0.427749949319426	0.2789425257889	0.54168812709055	0.344804145422531	0.247674872119107	0.123963065401732	0.469777661356715	0.4012646055988	0.465031364088213	0.371614148533852	0.33246243272697	0.0241961732273487	0.253008080653553	0.0447050451853298	0.545884342780294	0.267706300976682	0.401691508911572	0.194430781760702	0.332058633739889	0.452850487457632	0.344727929486203	0.617597864657791	0.566830490689036	0.580940014846962	0.164697638188704	0.333193619118474	0.484768606360942
DB01229	0.181075370770171	0.544579863993604	0.52879478046722	0.715155795252241	0.559109914523656	0.117500946594378	0.464881514698574	0.463653485318013	0.233741470768836	0.489906758801592	0.0828403140463318	0.0264944804520164	0.384332175668978	0.0419491403337522	0.41151330956283	0.26643706405446	0.325355379754842	0.707593693016406	0.12310700039943	0.398218711590947	0.427245608953958	0.547269219393648	0.486132829482675	0.372456785305487	0.65359587136724	0.374371992034449	0.309160082398591	0.161683604852928	0.535995071567114	0.471457012621975	0.587776283446752	0.546177973225933	0.445591484589448	0.0478972192999104	0.400823115164401	0.0187258507203268	0.372933147579905	0.345259332763611	0.560578723384473	0.268893316643076	0.441305754124133	0.632479503283173	0.416958449654537	0.523028098437123	0.682216907874005	0.732591809874709	0.202467351615445	0.316929405777454	0.603712115201077
DB09073	0.0037423517741125	0.374607880383567	0.162737056469414	0.207243024221256	0.285556841683111	0.0444237605885499	0.435899631611423	0.324622992561699	0.0609501801157979	0.201177185872979	0.0751877834128343	-0.0140245039238612	0.421337941842562	0.000701768883641618	0.416424148888038	0.0439047057588815	0.196861974278874	0.235871179101007	0.0851229641821317	0.213704511667624	0.392080391061874	0.121786786278857	0.125255933135969	0.0857655954757654	0.295509273417494	0.138348104969911	0.074866356446871	-0.036601349261122	0.154206776701082	0.106660562324987	0.184616907897233	0.420247499799328	0.320065173829543	0.121434399204649	0.184496980511498	-0.00991228219705947	0.129141210702688	0.46064007531635	0.312635109914994	0.0388164551294866	0.147651618524363	0.143044385571763	0.273076570486575	0.26595886424456	0.296309377923352	0.27345552125691	0.0349437427100011	0.0772399275541181	0.134697621451016
DB00282	0.43575493452378	0.322499411637014	0.434329779745093	0.371370907540744	0.301593524600314	0.0665952844600719	0.47065112413065	0.421548049616303	0.20096741168695	0.540123369681711	0.135512091786558	-0.00876472399644808	0.35831957251584	0.0206109883441002	0.209000363506747	0.150414155223623	0.115964691179417	0.334365466649621	0.236712143910106	0.483033388107163	0.417241422928097	0.427167855142808	0.352335692091742	0.290371887236211	0.336184053545869	0.498696747744513	0.526349206833121	0.183395287338946	0.410585917484078	0.488838925094341	0.47958098155818	0.388116938051354	0.423525728870714	0.00134157058877724	0.501788511580492	0.0707821575943762	0.166820120066835	0.263756446740082	0.46474540030345	0.391398209859537	0.560480427258014	0.43659893655008	0.401568148149704	0.217042775397542	0.341358849637953	0.363451040974357	0.39399022915737	0.287415604378056	0.409605753649074
DB13063	0.347278971178064	0.253865606228188	0.376127884067357	0.512347779487845	0.312453562938032	0.0652473416693988	0.381475017261776	0.404655061149597	0.329465490304216	0.552709176824775	0.103987486857646	-0.0130890743079508	0.272286099285314	0.0277504039235325	0.198081192881405	0.295818906858749	0.196553648117184	0.477608881028081	0.251962839914394	0.476535580857025	0.42033609486095	0.513012577183328	0.283029097568261	0.62206045224979	0.357345153874489	0.371592509856894	0.369164574131339	0.128457660735798	0.411958392074386	0.640973443411187	0.570091939056926	0.504362226684376	0.57718926751973	-0.00143307483859126	0.511324550396307	0.0448457492730994	0.201475145496003	0.273013081629749	0.535705698206328	0.472854577889745	0.658493136961432	0.592426410374754	0.318909611234113	0.318375583310191	0.470406740768713	0.50471450746477	0.260993366679191	0.315607323692591	0.617932635970715
DB06589	0.057885655192242	0.192960635667151	0.24118806698656	0.173351873556334	0.179653059275275	0.300747955819136	0.183354131155492	0.203819587998061	0.107017572477137	0.166655682540254	0.0758633802376117	0.0719848596048362	0.161082483116022	0.0892830786187661	0.179876896658417	0.00286979112493351	0.0712327873177482	0.194427810424183	0.0287392069095059	0.1673809062866	0.199707260641994	0.202871186512202	0.213419344038269	0.0373072157396037	0.256848832750727	0.213392754180916	0.0325184610432791	0.16747011516927	0.263625593089869	0.0983242849494084	0.252060659924974	0.135838094556181	0.127422820098447	0.0301978019348135	0.13040806954471	-0.00423350692117586	0.106700631419606	0.146568216749576	0.243244103975808	0.021279471679652	0.069357750858273	0.238343363567958	0.238555085469942	0.121234943687126	0.203190803095235	0.18146120314151	0.019501010647874	0.178937227828365	0.236038625047735
DB11158	0.140490128268413	0.171813850180254	0.0430442516488566	0.0954609240683452	0.162432028550629	0.0502980728396978	0.19479270913648	0.191668409590258	0.0153871908451169	0.00718488811227672	-0.00880632280190153	-0.00487478899822324	0.137170223302438	-0.00771833243358825	0.251121749381847	-0.00431532154075659	0.0551013935582874	0.13370533353917	-0.00946386232024879	0.024840029936	0.260061882214271	-0.0224837101680991	0.00718488811227656	-0.0280390548718899	0.148825671926696	-0.0146507531235757	-0.020400540432048	-0.0165062803901836	0.0453284345697677	-0.00641588643303349	0.0764621459712052	0.224163586611523	0.103702424522288	0.138546715288271	0.0274914125414568	-0.00344541842362766	0.0868377749583761	0.27537664115902	0.145232338041744	-0.0179470644228513	0.00213089851158442	0.027769276740918	0.115584135888706	0.101391611157155	0.13892034690318	0.118924333712586	-0.0184609898343087	-0.0108858573920732	0.00787518658360718
DB00022	0.240006720124074	0.0687464649884528	0.0568397968110902	0.0799766314196615	0.0537379421589339	-0.00545903673139483	0.107477339189017	0.0865859655002994	-0.00576790757739367	0.0992622540927673	0.135906293957608	-0.00183234081539153	-0.0100845650670563	-0.00290117491238722	0.0353429652749875	-0.00912187444734724	0.0304241427851347	0.0710020736040034	-0.00355728652193136	0.0357788425939343	0.109329208346266	0.0752809737965688	0.024158794587185	0.0355597649885699	0.063928372608011	0.0733685381627094	0.0539873462304802	-0.00620439803246014	0.103775352800896	0.10047302655902	0.0786190690784541	0.0796833345958559	0.0765784698502952	-0.00789794654786191	0.0376191839013123	-0.00129506750056585	0.0387855613620781	-0.00850196487236033	0.0892758810634639	-0.00674596144990982	0.160047244827281	0.0687464649884556	0.0590795432055386	0.0473302057349736	0.0820385809496191	0.0771289909774031	0.0608103772587922	0.0351283994021589	0.100470068530413
DB00642	0.21908189733631	0.304493021649183	0.298045967805299	0.337268763976452	0.235286705527219	0.120324814516468	0.421292236081612	0.400804844928575	0.180803129634491	0.435974887979334	0.073815474503552	-0.00886798944023146	0.435904119166535	0.0200783889262415	0.324170881800203	0.113946204237628	0.117995711280388	0.29677643551364	0.233796243288099	0.516548504602552	0.420176524709007	0.34111349727131	0.209810421845498	0.256383317138078	0.294360914703713	0.327675549969181	0.281175812730225	0.0672615051363908	0.391232905410233	0.335424498786114	0.404388959288359	0.437313465405517	0.474405574983904	0.0133783066442536	0.464516010938353	0.0698853563571514	0.127570922562021	0.476859073112583	0.473103601848289	0.221824759081059	0.40569701700026	0.38601632492825	0.364392171648291	0.196675360108326	0.296014969109118	0.313605644506665	0.214153980618304	0.174932205993119	0.377726865828527
DB00859	0.252888061850254	0.483998280081958	0.612405324380439	0.627254160239362	0.482131171143554	0.123116905008567	0.38408152438613	0.482727115926937	0.287462776215843	0.594654922141016	0.136847233892902	0.0127012370001109	0.338684148626668	0.0874029988103982	0.37675612046787	0.344809708969928	0.254715898933653	0.604984181521109	0.170035399011415	0.482187715317169	0.402768470274738	0.678682828066283	0.567345038483299	0.323104121767499	0.597389082067399	0.495927419099828	0.381977353584218	0.196055637805923	0.632030043308345	0.575352568601263	0.647940869729854	0.509679214508754	0.434862317480356	0.0402070429095687	0.452216449611983	0.0304335677945605	0.324214734893369	0.264282754001833	0.601717751849561	0.263967404499443	0.513288739716476	0.696025649939447	0.472027834474036	0.41436561938106	0.581796302725512	0.620946574179071	0.269821914935414	0.441108863453676	0.648003878767136
DB00183	-0.00492842215151909	0.0174516387110212	-0.0123949126574297	0.0692459360650818	0.00957119469591603	0.0937213692934597	0.035380886343965	0.0651759629227825	-0.00499401077844605	-0.0115959664184282	0.157850472646085	-0.00158649036224429	-0.0087314898800035	0.18060675357434	-0.00916390518354302	0.0527085325772524	0.0263420477799278	0.0614755205614121	-0.00307999512720505	-0.00908647715303681	-0.010587311883669	0.0918899456971989	-0.0115959664184282	-0.00912525451602396	0.0150081674458926	0.0390092032305146	0.0645380493976512	0.0816534279594801	0.0548050970316124	0.0322938358864111	0.0222671154870374	-0.0142016229974105	-0.00965554371239099	0.0623990885139289	-0.00877148763528233	-0.00112130455799764	0.0335815907053435	-0.0073612317189232	0.0272443058195778	0.0744982144675591	0.0890779502695869	0.0174516387110209	0.0300966022699184	0.040979775493091	0.0710312278782765	0.066780371755857	0.0722043954685567	0.149267775281751	0.0527295808591073
DB00806	0.263394524311847	0.523501858005675	0.598299255037393	0.617142737602266	0.551249820323707	0.0236947183863468	0.482040383367371	0.454773713195721	0.288897159595241	0.549211188158291	0.07331996754476	-0.0170018147909771	0.431916840526223	0.0125924271846737	0.468079612221942	0.333828253875841	0.245604388357238	0.601537881061963	0.160782422400806	0.478944370464545	0.497168895273279	0.565959890877679	0.535180339053061	0.447650569560885	0.59491573320328	0.395124869275832	0.381910052641297	0.08326254527186	0.520527780884895	0.599437446021025	0.57728709977538	0.637640008304314	0.546653782748169	0.0238231215652387	0.453132985005098	0.0320778572325701	0.306308311473099	0.38845743200032	0.597247361799718	0.34477442203073	0.529208786806369	0.665113638228267	0.452774732870632	0.4311272934886	0.595472159850938	0.637128560471972	0.205629190572392	0.317398985617811	0.581099628091649
DB01186	0.116134541735839	0.270276045256149	0.261409911353307	0.299501878786176	0.215634167704713	0.0603624431104179	0.348159902124571	0.350580897547236	0.133804723968	0.365765673563168	0.0881321318282037	-0.00772617774826343	0.391107678930903	-0.0122329824580725	0.325840153433587	0.141195093411518	0.0950475150283414	0.269804839596621	0.0800843799353161	0.283767879463992	0.334712074225757	0.334393215825771	0.228079431681763	0.417564231537728	0.243931598598761	0.241882282776592	0.193731274083788	-0.00773462331319522	0.244637768858006	0.388905435428056	0.348959143979904	0.298801879571509	0.510538479674595	0.0253386132323322	0.365800141468669	-0.00546073177070665	0.105712931213924	0.388536933488393	0.310728566662813	0.413837442922122	0.34996752049388	0.334413817714403	0.32490492096058	0.168021974258623	0.294894856719589	0.282063495640059	0.103225338525168	0.245987508291126	0.300317139611662
DB15289	0.136742572888449	0.610153432387072	0.634579020325048	0.48124469735188	0.512735689907136	0.0535741873628368	0.504333369797846	0.520938927608805	0.221307399058355	0.479103455004717	0.0625598068789537	-0.012935398545745	0.542865061349116	0.00399543986135316	0.641049083750321	0.283941653658288	0.193797146999611	0.478831413772868	0.154957351564661	0.454292813003081	0.563918920077859	0.482654180868566	0.635553672418909	0.281265736604433	0.609837029037609	0.416364118363628	0.307391311062811	0.00272851893202703	0.47495815204674	0.432926122460772	0.465626130067027	0.571172847109645	0.483071711992448	0.0645529917080675	0.466353037517494	0.045487788582879	0.250575719604988	0.475782215878501	0.543268913348483	0.199359933934758	0.342583054277144	0.466195877613095	0.543720832050593	0.324169448947888	0.498623480926726	0.505573440728557	0.139187873532122	0.341541084753118	0.420770303643221
DB04930	0.296572776270965	0.45897768402505	0.622228059072741	0.549593985152345	0.518384581303258	0.214368520153612	0.372102345043923	0.444480103125688	0.343439550655306	0.590014971113598	0.0957468951217911	0.080227279582721	0.310652711436045	0.0557019152308908	0.348355579707979	0.323516903551255	0.259023086227638	0.553939972174983	0.101614638396208	0.388157642453836	0.422171198694829	0.674692454536285	0.56106944201188	0.380023185312369	0.587595741692976	0.46448272920263	0.39118974674237	0.245021283199514	0.669733832967942	0.632117922871976	0.639289509134474	0.417789431118786	0.453050633010878	0.0376053120000287	0.406759134628143	0.0339616590833325	0.320189375414366	0.255331735506061	0.577011105966846	0.306540934494097	0.4875024703742	0.66123119902862	0.532631805674026	0.379621310776852	0.602473712206392	0.559812068371761	0.338638410624735	0.43449657436373	0.630765533238629
DB15274	0.252593309468332	0.0898598942538066	0.0875211097253252	0.12240539567824	0.107625870901103	0.0354513522630878	0.14800132123878	0.153270784659808	0.0325061292628396	0.176070290068633	0.0683784181840609	-0.00343587442276404	0.109524470884574	-0.00544007566371012	0.103180717605752	0.03914786881808	0.0570491761968491	0.133138009375759	0.0627967616548395	0.104276460496542	0.194152247244325	0.165952325951088	0.0754784080466672	0.079027950685209	0.11238500208811	0.183083636068722	0.216845235677926	0.109526208264125	0.178327768884176	0.198553616978535	0.155923436463204	0.140836819768839	0.143594468716107	-0.0148096643966096	0.0833318427642256	-0.0024284179359921	0.0727279101884944	0.0440676348015322	0.158112270855125	0.0992017500725782	0.277139357514851	0.16795701265036	0.130325142979468	0.0772256511541587	0.125873724041226	0.144626766552813	0.204769441867035	0.0536131135322257	0.172494837237497
DB03783	0.071226085563049	0.0400884789693659	0.098507852647889	0.09953155909886	0.152978097532218	0.409297214661162	0.163736383218045	0.161971657232105	0.0411283138762106	0.0954989021276192	0.0896552482514627	0.173031231956036	0.0907193538722972	0.161074333007291	0.0352412173156983	0.0300763240874892	0.0785453589688587	0.159063679260346	0.036013004452925	0.0853871007061449	0.152629534902233	0.0935554023596103	0.0420488448139646	0.0848254633641682	0.162091263347283	0.133295614967196	0.109808733534027	0.196934925429869	0.198197516516407	0.178115457358041	0.235103001267776	0.0444837527120605	0.0775173309831857	0.0415416353974134	0.124083615477159	-0.00368672402501798	0.0874530674099631	0.0355844696810057	0.217117389545521	0.0550869941921134	0.119972411361049	0.185329166353593	0.116261763004475	0.0964641588756109	0.187116946680423	0.165717146667587	0.173111500915929	0.11628377652867	0.148728206982553
DB00780	0.0280761985528934	0.0180366868246553	0.0569459641388955	0.0151979426652276	0.0893101388488517	0.320629087076002	0.0715310023920042	0.0841160984882739	-0.0119264106465878	0.00884666658437531	0.0608874435384302	0.118064617807402	-0.0208520442757061	0.225520110373282	-0.0218847137489257	-0.018861470830793	0.0298309033181106	0.123262477211002	-0.00735546804085587	0.000813227969717227	0.0535696556756444	0.0243348846866536	-0.0276928231607201	-0.0217924104374149	0.121984738992743	0.0380574696951992	0.0141411393836574	0.133873867981283	0.066879688360906	0.0095032605476862	0.150980174366093	-0.0339155030353939	-0.0230588167384567	0.0712067953927055	0.00228383691399217	-0.00267783535355799	0.0488065892338563	-0.0175796721792202	0.138190048304857	0.0199090940698431	0.0180454981020104	0.088957639873062	0.0600432421991993	0.0350719595189929	0.0807675309041596	0.0858562902007319	0.0515750834362831	0.0225467491128199	0.0777974851071347
DB12695	0.18182587386971	0.599811983967552	0.479663091303023	0.469970458056803	0.54982695971845	0.119013124367888	0.468646315504612	0.436573425952293	0.204727299311905	0.467062640004658	0.0866864305545585	0.0629060164593829	0.413843653514919	0.0557279195912921	0.401466456363262	0.224588790616871	0.300649954605199	0.475635539569344	0.147228949560597	0.355169015599448	0.429884307386382	0.427202289095202	0.408899929023439	0.276399184768651	0.553166261954301	0.304555768509099	0.297361684167983	0.07330904510404	0.392902799448408	0.411611987326084	0.46641601161899	0.513501272313161	0.449580615513291	0.251238331760509	0.347798737823894	0.0248766171349044	0.249570024636536	0.401860933804604	0.504585356030047	0.195024304832616	0.376444991943976	0.480470782616495	0.423963882012083	0.427127863066947	0.530067615920366	0.527492554565624	0.193255003824584	0.237064418443998	0.360172647546159
DB01174	0.113862730347255	0.397421973866952	0.307623504343181	0.438560643132988	0.483667061069556	0.135644651801751	0.267043410764574	0.293152348903826	0.144114277775911	0.270029884526702	0.0387984315466166	0.0264485516034198	0.206392719449175	0.0623420587694835	0.253507164811146	0.193758080629095	0.585214834901058	0.480234052462054	0.0708645009084854	0.179342903890802	0.261018899348483	0.356673819625217	0.321709736411502	0.220527613811495	0.440540945787036	0.252002507218869	0.179627181552112	0.143049648123229	0.381508148671748	0.291389023292647	0.380260922518454	0.316649446609381	0.261897304171708	0.0366205314043242	0.170873521212764	0.0339196242622045	0.510337248039891	0.21786104509668	0.324495308606826	0.140770851545154	0.229790847974513	0.374852789559954	0.2724789085944	0.610616436054141	0.475011574099677	0.492060122301125	0.123471298133683	0.254760341355053	0.390880314189852
DB03255	0.468447899590047	0.222298081501741	0.243231099608041	0.361124178081885	0.264693991442511	0.230990876587102	0.421712945697455	0.382080513008828	0.215971721750048	0.425389791926288	0.123943464592268	0.0920328202673681	0.229633278274693	0.113575532935607	0.159353953005986	0.123071953212866	0.143427113808863	0.361968233681204	0.112987433648803	0.395840162207935	0.42122952627228	0.329598410806922	0.151461937692123	0.253797595822145	0.321824766491819	0.413523937541337	0.43512186308057	0.349815116337562	0.437790807116711	0.423142374583673	0.480193680494857	0.324114656842431	0.377909146812579	0.117176426264009	0.402405555788918	0.0650472409458492	0.169901624998138	0.251127595622004	0.471836858847559	0.402284860427181	0.4881597460998	0.434969080733731	0.334834422557274	0.23584068436845	0.328727097524961	0.378088017669502	0.403443720797933	0.223233453887806	0.465014439168542
DB04824	-0.0114157295185563	-0.00830121756061035	-0.0287103997898672	0.0314302882996003	0.0307300772935273	0.245591725452693	0.0752731784817904	0.0715788424607365	0.0289747456944824	-0.0268597965168639	0.063161792289384	0.247474527417236	-0.0202247948125531	0.153241153953731	-0.0212264005989753	-0.0182940997233632	0.0610162204404096	0.0331854292833148	-0.00713420851738555	0.0021535039777653	0.01610744445326	0.0117752252556486	-0.026859796516864	-0.0211368738594723	0.0581250255464914	0.0619647987999527	-0.0153786799072691	0.327718645995154	0.17768170013112	0.0114532451095463	0.0781011001169153	-0.0328952922210484	-0.0223651854460663	0.0743713464684755	-0.0203174418183386	-0.0025972835013891	0.0670019796186985	0.0110291323130173	0.0746999674522543	0.0213626699920352	-0.00146453054879774	0.0647855892230185	0.00874756577826497	0.0733512486538297	0.0991164023583039	0.0408739234779551	0.0200516724121791	0.0475091157121705	0.0824593427138999
DB11447	-0.00569215500996541	0.0979007250097418	0.0212620533577821	0.0285328393858981	0.00251768523952256	0.16509686800518	0.0275409539462423	0.0526559338663363	0.0750937198056819	0.0241587945871851	-0.00331012987625068	-0.00183234081539153	0.0378609649365398	-0.00290117491238708	0.0353429652749875	-0.00912187444734846	0.0304241427851345	0.0225976050965384	-0.00355728652193136	0.0357788425939343	0.0282910864505524	0.0135835821184351	0.024158794587185	0.0355597649885699	0.0359716937650347	0.0308971265793669	-0.00766817659252758	0.0691790380619384	0.0430592756003774	0.0246632942545227	0.0468782708368859	0.0156261933493427	0.0327133274818828	0.112052116647801	0.0376191839013122	-0.00129506750056585	0.0172784562153083	0.103508861488175	0.0199042868599521	-0.00674596144990982	0.0314252490762099	0.0395922049671805	0.0226010110230069	0.0473302057349725	0.0298517349528681	0.0014646204925434	-0.00693913627405528	0.0351283994021589	0.0411161949820568
DB00925	0.0844563704525059	0.0232917378998407	0.0355376068847295	0.066508390674732	0.0346323348357812	0.0548391781594636	0.000910849084648309	0.0436321255029675	0.0180117258731185	-0.003457625114053	0.0476409465317375	-0.00460304570694173	-0.00606243078632795	0.0564680196350155	0.0103314029450869	0.0614898490056261	0.0126659489680182	0.0713594140040273	-0.00893630285130186	-0.00776448171988944	-0.014431895510365	0.0930199748883802	0.0267293055224107	-0.00794704463490428	0.0397991046007838	0.107491074725498	0.0798634581492086	0.135911175307413	0.0654625639011513	0.134325132390624	0.0475954030609048	-0.0154576158617503	-0.0103835447183707	0.0524781961233066	-0.00625709338388995	-0.00325335486095453	0.0715001163383731	0.0236635124181487	0.00469180252867536	0.0389963924952668	0.0401702053396879	0.0701645520585279	0.0237865358075878	0.0237916176277354	0.101210749848836	0.0619696899216881	0.00979921180566688	0.138822908904777	0.0973243512270612
DB00812	0.259925378513581	0.157215724761651	0.313265552946248	0.353651362629132	0.302481131155495	0.385284317280916	0.372497619790499	0.309123102358426	0.33165784341365	0.375540267356433	0.0858510796339647	0.130664400000309	0.168133056696356	0.0729551124782845	0.130001942098759	0.283561600631762	0.158495576205241	0.358788799969946	0.101618352683933	0.288214152598556	0.349307433465125	0.417954892311289	0.241671412014836	0.649930963958355	0.338859472764652	0.285477463452367	0.292316722882789	0.205524393617405	0.310724811217066	0.558432458685726	0.519953201225207	0.328334362891472	0.496888701196333	-0.0106972511902864	0.408853803364433	-0.00728970010305461	0.157787093928675	0.172815001579651	0.424421719845213	0.549605890439095	0.490615979949921	0.523714753233039	0.270948722053002	0.209908312011431	0.407926074423104	0.405751701713438	0.20246235309651	0.266413311467416	0.443027325879081
DB00252	0.250027636807328	0.447252796454965	0.551109210083998	0.601396625755716	0.526558172887475	0.285798344307779	0.431289666152029	0.485879150895376	0.295405817532793	0.500407333379801	0.106483801521531	0.0756012357215302	0.379072507583791	0.0511320021029188	0.388473865325739	0.290449599121018	0.271584285640518	0.567825805052915	0.11073896505409	0.370132633541044	0.470738701464154	0.569470572125708	0.532872893385361	0.379334294949254	0.582805968212964	0.426403577983392	0.400148588180518	0.202454472992194	0.61789954439701	0.568576345913955	0.604677890432331	0.439404839839821	0.507521726253575	0.0517907860370179	0.417988864051645	0.0315703545833293	0.326876533438049	0.342139359580289	0.5638231696481	0.314863387621541	0.43794892453401	0.645295854620922	0.482470066949435	0.375193487120682	0.647599369165764	0.590032140037013	0.219363593516182	0.352341736205439	0.561877652354981
DB14981	0.249642638379378	0.518173758670532	0.648888193115165	0.546480203238104	0.479043303423926	0.0926107463594165	0.557977075627754	0.597405899954387	0.382343842480049	0.67392798861762	0.126564185153494	-0.0129739304264339	0.555894911143798	0.0527054347163007	0.504740709627683	0.396020503670008	0.177047110379774	0.480379895117908	0.174395695342475	0.573850185191117	0.60571237189637	0.594757403170767	0.558325437068221	0.485942412900065	0.568833090164906	0.460651107482663	0.344297463204981	0.106913174939009	0.538524319156963	0.594711850493744	0.678806175283286	0.652939260810409	0.656998150455965	0.0640894835304165	0.589758276864404	0.045325499039018	0.241517357908281	0.413934634019282	0.674831812120596	0.337861465516205	0.532676851663755	0.585487039626876	0.637296551753767	0.318567212463543	0.524646217021731	0.526702569945119	0.242859784825005	0.438891154745902	0.565204431176796
DB05383	0.365424569694049	0.290418419656316	0.432502339420784	0.45917128163937	0.390453466992811	0.181636914420805	0.434722963910446	0.40263667763202	0.359855607145078	0.530865458801686	0.120223214810349	0.115404067013643	0.300804170506133	0.0888684951484844	0.235698533521144	0.332669918616095	0.189039162699484	0.433743763249242	0.196644733190479	0.465402919404906	0.456763142476445	0.542422153583147	0.365814134127265	0.455322387066346	0.440712053722933	0.515369867528976	0.503801089590044	0.202796075991401	0.478250551761593	0.627325252660781	0.608395053489056	0.437462714315197	0.515121892282439	-0.00951294045488384	0.492754769851366	0.0516404523253117	0.227697622853583	0.277473232684561	0.592340384016246	0.427813707965461	0.68119928137447	0.522059509878793	0.411528070252111	0.289134957738568	0.453907500712769	0.454840669106033	0.368320664131161	0.412205047143923	0.521529712709424
DB01132	0.270500669233486	0.38188732963239	0.480500926621504	0.493437960747849	0.444300274242751	0.171279443037749	0.409809729678825	0.467938939305439	0.244149268963668	0.5014688144192	0.0841282554932647	0.0517348864393416	0.352215390474319	0.103175953135315	0.415805483212124	0.275143546802988	0.231613683535331	0.509647944468767	0.091746866601908	0.364539318070421	0.500048689378104	0.57017409705022	0.390724878673572	0.300661100909458	0.510572845743119	0.477664433922609	0.373539425352628	0.21054498892902	0.592126181645129	0.518679570095727	0.566645270856924	0.424468960572011	0.447166753508757	0.0220015452216992	0.382048406156819	0.0365653428173732	0.297420155840109	0.288846121872059	0.554510083543857	0.251104561250679	0.438192916290581	0.479590657807438	0.479841447020491	0.343337372929702	0.560659995680206	0.516925202238928	0.241330918911902	0.450364076107774	0.598470506855242
DB11616	-0.0159452032408938	0.126714874911041	-0.00152293377552171	0.019495747163019	0.0834217318606736	0.0155317794034133	0.210780562437638	0.055522137891566	0.0715255881323147	-0.0103707281937423	-0.00927253272937576	-0.00513286209824926	0.162381042885416	-0.00812694375581977	0.086554495769487	-0.00657690150132143	0.0442684861203069	0.0676757388522822	-0.00996488262863233	0.0375046208856754	0.0389749181434767	-0.0260633663735129	-0.0103707281937423	-0.0295234526202301	0.0856085171954041	-0.00171975125538587	-0.0214805524517318	0.0371149848748901	0.0163767120985303	-0.0370930789425892	0.0337993875739045	0.116128133231516	0.063891953758315	0.0429102383191693	-0.0283788906001926	-0.0036278201263058	-0.00795864085949285	0.178616945273768	0.0212795530624185	-0.0188971885315407	-0.0320709182078489	0.0740254248710367	0.106163420743689	0.0626071260130596	0.0694751431615355	0.0428473423771564	0.00504993256034459	0.0198437220317426	0.0132724078588003
DB00554	0.120880775326256	0.438466424167062	0.281801515418787	0.293354391307505	0.402864486146618	0.028271031130618	0.338012404654145	0.326732190350545	0.0403898429361287	0.278260380504709	0.101022978343289	-0.0179481847800676	0.378037546226481	0.0286001505560366	0.369579647555372	0.0112950435586335	0.284434109694263	0.321394863928424	0.0428362479476666	0.21878116259607	0.351155647322214	0.278132676231398	0.273760961256463	0.112183584974613	0.410971304589202	0.222494164518231	0.227776710749442	0.0295503956159593	0.303557163150053	0.265426530458842	0.255714113572552	0.361253923844044	0.321748271799023	0.0519887765918133	0.203999108264503	-0.0126854734706378	0.196948682521342	0.366326565751885	0.295750521677438	0.117366850757643	0.196084722010493	0.288257064928945	0.344857851494311	0.324428262904579	0.394015414298782	0.37472162770497	0.134971980075763	0.148089138892119	0.248062008998625
DB12257	0.189587158476232	0.251628328098036	0.352537431889964	0.273769206094264	0.216532215108296	0.0777275433076534	0.449938560475971	0.321404313277021	0.186542290459181	0.451011463591277	0.0518615160562925	-0.00795448498480736	0.355392405441021	0.0628688088802533	0.19439719975443	0.22264807651213	0.0727771673106628	0.273689201852947	0.262145980039591	0.581848277913357	0.313173384275749	0.291951101820317	0.290226513981273	0.217423289456748	0.272535726623357	0.363966954643242	0.304031738404493	0.0985868648533144	0.255529762176472	0.312192649269551	0.358286013269702	0.3554414860037	0.379393663836637	0.00851285343123383	0.603447543728398	0.07859381399292	0.112099064805013	0.309466414629241	0.381372820446493	0.285238360301024	0.460224885422274	0.30017316036464	0.32155286373895	0.179883647680318	0.269246171318477	0.268835100289358	0.243842965684753	0.236851117559011	0.266733314593856
DB06715	0.0499076022644694	0.0560432018939841	0.0300966705440805	0.0767981751055077	0.0398152298738817	-0.00772732657698258	0.0106968151560186	0.0985492205444834	-0.00816453665901332	0.0607744830216328	0.290908045015885	-0.00259369859144494	-0.0142748128459771	-0.0041066450196309	-0.0149817537706755	-0.0129121136781354	0.0270260792831851	0.0833749521738746	-0.00503537822428952	0.0178950880700893	0.0113687558824849	0.0410610442381718	-0.0189578471333257	0.0177083367999787	0.0707048217396332	0.0136758474613096	0.0327826472121609	-0.00878239370229612	0.0179787407670423	0.00808378685337268	0.0663567083250414	0.0447874457886093	0.0152602791953987	0.0312680283988793	0.0194550825288055	-0.00183318230092802	0.0396796169685662	0.0276035145321549	0.00362567334284752	0.0397048501541491	0.0444827859425018	0.117945465804135	0.0319919798561504	0.0517718649932728	0.0607232231052432	0.0377744361621107	0.0860777583059308	-0.0150447379876671	0.0371964112152239
DB09418	0.110623430678449	0.187543745644067	0.166726182238584	0.136701029796938	0.14326745382706	0.143562529305862	0.211694430815095	0.260884246612103	0.0577963657501949	0.181521181564487	0.0331686100100219	0.0729847680383428	0.224208176631391	0.140543163642246	0.168380137155159	0.0201609371226402	0.0696833274995674	0.137776037275882	0.0293609575097954	0.141041987631359	0.190279318315702	0.158051108874835	0.110541953228798	0.111193404535167	0.164593530334677	0.203460945897364	0.130625179219528	0.0987054438872008	0.172513072324392	0.172182534412467	0.216367190757608	0.158924281143903	0.171271961107746	0.314586561589947	0.132755945299897	-0.00418182973855348	0.0845881500338831	0.184266510974446	0.225445366489644	0.0878337286183269	0.165629565610082	0.169174890266601	0.19651632691038	0.112171729854861	0.166264059320519	0.153707110139531	0.126994497582051	0.153071650488361	0.174836882565132
DB00175	0.312144060050483	0.274857426398617	0.280653410384813	0.337644002840038	0.285477934660206	0.206389140036271	0.448083926142525	0.397093714647372	0.101817693890469	0.45695780707003	0.087895397819774	0.106758235862836	0.357347762975855	0.0557319346798478	0.233937434656186	0.071069132672828	0.175279854272412	0.334790630515662	0.181532730032879	0.37641077088091	0.379610414138123	0.36202373532909	0.224497038876325	0.213438097225726	0.338706632455889	0.386160135927086	0.348908396427398	0.304652598422361	0.457729107003043	0.415015089301675	0.461028412719409	0.315091728844435	0.397345499949701	0.0603309338207952	0.400769627884613	0.0473568566522485	0.237413867480735	0.253109373389587	0.427651537144342	0.31848034790008	0.432258171088304	0.381292551191997	0.368496188569329	0.213782838856572	0.381844091368865	0.342275884176275	0.286005408139276	0.247025797178938	0.445501770041789
DB00860	0.343255918325425	0.337499648883501	0.460226358765274	0.465623290667557	0.3778136261038	0.148009279108452	0.312017553721327	0.40164814332399	0.30006344041889	0.521149735157876	0.107105760911811	0.026257141191286	0.258473830623627	0.0786587137031934	0.2840972781964	0.239136013921466	0.205142454689203	0.461285886447173	0.11665761040048	0.345120221412197	0.40731954693883	0.55753711140967	0.392383759923565	0.422269819800008	0.475310548710983	0.488573080405671	0.484671193353267	0.203466952683716	0.558217214530024	0.616605461468343	0.532285970427492	0.39479157737973	0.441831510741721	0.00100019816539765	0.375890974535379	0.0461492467944507	0.247062193364388	0.23749473218236	0.486186344975279	0.397669734961452	0.588400874221921	0.523808879924391	0.426291584816768	0.310009237659155	0.458338163333662	0.482935414921571	0.268393080498959	0.332384788836	0.548129784908227
DB00635	0.433095476055387	0.326051710275974	0.354274397542854	0.340316032987154	0.320870326022554	0.102823714757612	0.432866490960398	0.433125859686267	0.182084533940519	0.455278142343453	0.104496032176745	-0.00881648329970604	0.366208850894496	0.0546450951571119	0.396003889603839	0.171815113614222	0.126785331051435	0.320698199016024	0.0389634509453157	0.309745357734206	0.537000839787887	0.410586919666483	0.29286578846496	0.278265990337634	0.345382946582372	0.467826075251528	0.443095397198777	0.182070094396773	0.42054539287106	0.444499914818654	0.441775133876559	0.392061777793755	0.42063710525511	0.104664866486872	0.302338770308618	-0.00623134129569229	0.172667611715786	0.358763374452501	0.483940653054153	0.313674738276859	0.445577824776725	0.37648892876698	0.453870427612573	0.195171244223958	0.35523729621305	0.332934281829746	0.318234087193565	0.216024882602515	0.419244536424497
DB01035	-0.00901248128820249	0.04422281487756	0.0674630444274912	0.0288861491222783	0.0607547959339654	0.0993741900262221	0.0815754110984324	0.0618822059453443	0.0420793885543847	0.0739247684695681	0.171097913984127	-0.00290117491238715	0.105493640317049	0.0958658704639367	0.099589225009648	0.0188060610822268	0.00511243036964191	0.0511070703308784	0.0764867617636455	0.100608481196089	0.0576246329212658	0.0508130498153722	0.0501422635206196	0.0417044572627556	0.0392488606846048	0.0892673259202075	0.0269069271619942	-0.00982352396837847	0.0489498991527035	0.123071338086982	0.0541208379096367	0.0551680182066524	0.0656860198133687	-0.0125049467825846	0.104925020717666	-0.00205050136466384	0.0205467501473521	0.128417546731526	0.0644659308549312	-0.0106809901051222	0.0361794868408711	0.04422281487756	0.0704387778384651	0.0204446179516949	0.0472647358007858	0.0582259153202586	-0.0109868469352522	0.0411298406958983	0.0650999379442701
DB01168	0.165837422925532	0.0147750259538665	0.0804573579808856	0.0039789212768731	0.00356381116689594	0.0526286135082309	0.0106968151560187	0.0745350539338112	0.0490657251142584	-0.0189578471333257	0.0938456648239116	-0.00259369859144495	-0.0142748128459778	0.108158763204527	-0.0149817537706756	-0.0129121136781369	-0.00505318008849799	-0.00227137023301401	-0.00503537822428955	-0.0148551693435409	-0.0173088324854421	0.0192277099933687	0.00761959625166303	-0.014918565122139	0.0113453418376845	0.043735222735557	-0.0108543883648307	0.0445706480391629	-0.00350732811684918	0.0080837868533726	0.0214272590659518	-0.000549348444063126	-0.0157855167118925	0.158611004392062	-0.014340203802009	-0.00183318230092803	0.0549013889928162	-0.012034624851842	0.0281747371224397	0.0397048501541498	0.0141384775032461	0.0147750259538669	0.0319919798561487	0.00609817853087332	0.0237876956595037	0.00207318642722017	0.0381276672679606	0.0497246359867972	0.0161923958969447
DB00396	0.167486123401617	0.427245503112689	0.37639890599912	0.548279772546924	0.395577519005607	0.107102638061763	0.253938997070575	0.313336592099757	0.169903739358324	0.311275495618235	0.0522464452080088	0.0340458843111112	0.228824101237952	0.04687342248196	0.280133155043466	0.214872938550189	0.464495504662412	0.599136876362339	0.0862149772195176	0.244227796939912	0.292766626214438	0.45892037851968	0.364546970651486	0.266332882695525	0.495703106943438	0.336499123355829	0.229944367721968	0.183789594582607	0.482842776949631	0.372904924717609	0.450618391637852	0.353041048581248	0.299576121032384	0.0988897652310219	0.234805466466729	0.0397582243217275	0.502616333710476	0.216317321867731	0.379979666295994	0.182418271751351	0.298254520729884	0.442755012711803	0.303132248473288	0.541953046691689	0.553810482122292	0.590682714277765	0.14094672437844	0.289778961211611	0.50726661990171
DB01182	0.0177008906683783	-0.00198649668998083	0.103572616770253	0.0832542855035975	0.0114995145605578	-0.0139885332417056	0.141476293361492	0.0145442100435734	-0.0147800007311651	0.128522841937589	-0.00848205719921494	-0.00469528996916866	0.144270168903375	-0.00743412871148727	-0.00901549452304659	0.0594106920330769	-0.0113811518425087	0.105610814953195	0.0931171622448882	0.155528923453049	-0.031333628284719	0.0408879557110201	-0.00471121809598889	-0.0270066033900026	-0.0180360445304239	0.00382790122618555	-0.0196493536214879	-0.0158984876622532	0.0265624117117627	0.0856130681799427	0.0950974818408311	0.0842338929076647	0.00600934528706894	0.00340545434479766	0.143457855333632	-0.00331855154550179	0.048514563922832	0.00029276693531118	0.098862709312375	-0.0172862192786926	0.139682593578495	0.0784666192542493	0.00758159681695087	0.0449600031161197	0.0559204174443972	0.0982105522729664	-0.0177812209762434	0.0629572477817743	0.0468616094952756
DB01701	-0.00636548090368839	-0.0209302708712737	-0.0160090952840602	-0.0256210927689096	-0.00291240828606126	-0.00610478702800525	-0.0138972586540131	-0.0170026282126233	-0.00645019425399882	-0.0149771875312179	-0.00370168564965547	-0.00204908869294796	-0.0112774698236381	-0.00324435534006505	-0.0118359713627746	-0.0102009023821023	0.0340230193258673	-0.00720746504260173	-0.00397807849305923	-0.0117359664049132	-0.0136744234858401	-0.01930740668451	-0.014977187531218	-0.0117860507028863	-0.022300566420654	-0.0129434089615601	-0.0085752463839086	-0.00693831723229133	0.00741384914972708	-0.0148079194790372	-0.0185673355967842	0.0389649592780254	-0.0124709647888021	-0.00883219586268417	-0.0113291303631771	-0.00144826123487667	0.0241325642510366	-0.00950766360791133	-0.0165300173672723	-0.00754394226988737	0.0255534325371948	-0.0209302708712738	-0.0155190952770562	0.0529289030685518	-0.0249771347727998	0.0411247402594949	-0.00775996777376316	-0.0118857305164779	0.00615492458481637
DB00550	0.121759816364713	0.405995715659417	0.354984955550725	0.418534021441226	0.458560652030119	0.0571130920070836	0.26678304401036	0.368409533542251	0.16180182139638	0.287113391115087	0.046540645095419	0.0379992196887447	0.25154913709712	0.0385765319054492	0.284081190761618	0.178452565496842	0.42083038544814	0.453386176498591	0.0708301036390533	0.19244598076985	0.28759134643297	0.401429444260878	0.334813725957764	0.181967243023584	0.468088232579862	0.294941359643435	0.220559052158453	0.0824990446565135	0.422634579691366	0.297819352225042	0.357280664145891	0.316905427394415	0.293952151898374	0.0386292927131795	0.205759996748782	0.0429186521699683	0.543101069356537	0.256348283176397	0.332503904273683	0.103591440852672	0.251040261724267	0.323993202626837	0.29772244100256	0.492524633816554	0.467922238062866	0.453195981176711	0.150051413328143	0.294105962189465	0.383599662715769
DB02285	0.282957065327397	0.292212536631191	0.351620097667019	0.267339778115643	0.237853220286829	0.115014574672113	0.440990374082507	0.356421624826858	0.257297672525301	0.417693395434432	0.135319651422835	-0.00706527863465992	0.381858363652399	0.0309945142728414	0.264514682467326	0.188196902691138	0.0811526366297767	0.254467424678925	0.262126186132207	0.451739800330964	0.351522813322564	0.327189212452539	0.257919815781819	0.253572546331032	0.265085638549661	0.3506645879071	0.380322186274391	0.0763073592939061	0.303270257740283	0.342052612811884	0.358009211588164	0.354093184073282	0.423589066891468	0.0014439159995306	0.506941725706934	0.0891533266322481	0.120956195407146	0.339544924413595	0.376519775579664	0.325601807522262	0.480308385344414	0.315470855138032	0.363609841114188	0.153898041363096	0.274697615204157	0.26386505045212	0.315549793872059	0.311883610934672	0.308482464076899
DB00545	0.353482024050713	0.375527178262065	0.533112150674275	0.480844107704655	0.431893032850625	0.0718454034132586	0.381320540114891	0.389608659374246	0.347998936233631	0.56834395798096	0.0886311898860098	-0.0124272386751453	0.283558408554286	0.0815754110984323	0.250695400326458	0.281622742871632	0.202725054566101	0.442925800791044	0.182790732119281	0.416189715172011	0.382623203321335	0.6016406773618	0.460478620743097	0.391980738283705	0.46257149418524	0.409488725182251	0.46946073111414	0.162425921703045	0.539107024435971	0.593716045730316	0.525609726246296	0.410091723224607	0.51236784137024	0.0421431936017875	0.426588488392403	0.0477143231086037	0.23902531463172	0.237271288010741	0.519688632714113	0.376254940733113	0.558644581371442	0.580234866136947	0.418151012522327	0.300404844045282	0.48144727062644	0.466753692228816	0.450266265422486	0.366029875100309	0.496706233722082
DB00114	0.175276226365402	0.0864881704044491	0.114041784991046	0.109359388175417	0.0586017192229798	0.0187394863424884	0.106730711504287	0.130966044913328	0.0162238848366274	0.124853946183783	0.0990922817666049	-0.00478583954937911	0.0664215810011705	-0.00757749732950085	0.0789829296844235	-0.00351107736812991	0.0180796758828439	0.110529050549753	0.0910535329152906	0.115831275027044	0.109169560712895	0.193640083263585	0.0812626977316853	0.0794992206953713	0.099362291798557	0.183412196936735	0.194686810961848	0.0713024095907284	0.118338743737979	0.112085311579354	0.104017173229597	0.0810917203304446	0.123633066665476	0.0257855311564716	0.121352183417199	0.133610743069621	0.0513706486657707	0.129490662919787	0.08218573487093	0.0631645585297949	0.152585529462623	0.109050301814308	0.119020328775026	0.0653554424701688	0.103210641741378	0.123376717680267	0.0867369331300839	0.14929327307424	0.124615204209457
DB04216	0.127003905270259	0.4118630384404	0.332771698486828	0.543132587825113	0.409406458429232	0.127396400998132	0.29933647010241	0.296487990128573	0.150093653030101	0.313009229557905	0.0502387542682693	0.0476815418569042	0.233575225716726	0.0345930241373999	0.259628513568489	0.205784340498215	0.52509028865557	0.590421683955333	0.0702786221092107	0.237295684144199	0.283371560186803	0.393594118838893	0.325919930494179	0.246520647876135	0.461255099710327	0.279285163102136	0.188943910098281	0.142013849895459	0.428156557991131	0.338058795108489	0.415685827606371	0.369014133554601	0.275113451540195	0.0818014722667237	0.238999265131632	0.0337005074149114	0.515805419924598	0.221239842785819	0.366759395235199	0.169563177690098	0.28318111028945	0.444439601159365	0.279602447343511	0.670917072598609	0.531867115056762	0.570512391025344	0.151455309976054	0.256911931764593	0.446525581460501
DB01224	0.053172022139657	0.0137284951767984	0.0960960551455598	0.144058768288418	0.0902236255435568	-0.0134335331019043	0.0513802447566147	0.0599962491798722	0.151625849051414	0.136455387155571	-0.00814552849745273	-0.00450900263337197	0.0145119526970134	0.0579165730336066	-0.00720887191146675	0.106741396312783	0.0562780273067633	0.144942777911545	0.0444251729064792	0.239869552819544	0.00314582031593181	0.18525053103667	-0.00215489231922337	0.163131820427778	0.0655868974062049	0.0934501420898671	0.0822776964481746	0.0156494021214045	0.10595975674519	0.169512964498732	0.154411185792012	0.117268280245814	0.134471981914408	0.00516246797895335	0.190491593798802	0.142015643335645	0.0689808360896615	0.0250176183314849	0.148560367044285	0.0690247025977509	0.235586625582193	0.1572134125085	0.0256943205834265	0.0900025455383332	0.137669183815385	0.148421667867614	0.0662828567215208	0.123976217439502	0.186378344932184
DB00481	0.224141721662144	0.565505252984328	0.566591367010031	0.661840969836921	0.557417848870921	0.0981787383166225	0.348243117055981	0.463418937453097	0.281791547166545	0.493528316588179	0.0852960916755998	0.00702825869569419	0.361087649262658	0.0894934500694937	0.421280395854818	0.313085486980266	0.327421560286339	0.652324199205939	0.145320932050829	0.345065921091958	0.468393445837127	0.626734735044567	0.551245833680123	0.368129693616339	0.701086332977933	0.453555453610275	0.340784552867854	0.178974861042767	0.582660037141471	0.530397379909127	0.588134808611793	0.509485573249256	0.467769798509351	0.0632162323229033	0.358639066339273	0.0632706175979486	0.409653611619608	0.341580335093489	0.516517683449721	0.245531910313494	0.432240657081752	0.613516494852542	0.477744463088286	0.490929993802343	0.675800489786023	0.681608431214466	0.182814131455407	0.403715009886828	0.594513073414778
DB00293	0.107872512594985	0.0560432018939845	0.00491632682567815	0.0767981751055077	0.0579409392273797	-0.00772732657698256	0.0672722317127588	0.0745350539338091	0.049065725114258	0.113929369791605	-0.00468552527205285	-0.00259369859144494	0.0875263252871346	-0.0041066450196309	0.0500283563413581	0.024244192393031	0.0270260792831853	0.0662456876924981	-0.00503537822428952	0.0833956028973583	0.126079109354212	0.0628943784829783	0.00761959625166298	0.0829621406442224	0.0311318351383314	0.0437352227355561	0.0764196827891568	0.0445706480391626	0.0609508785348277	0.0885659196985508	0.0888214329545869	0.0674558429049459	0.0773518710099747	-0.01117963026552	0.0532503688596234	-0.00183318230092802	0.0244578449443165	0.0276035145321546	0.077272864681622	0.138212515823051	0.105171402821008	0.0973113778340833	0.0836277436535041	0.0365473028391386	0.0607232231052433	0.0556250610295546	0.0860777583059308	0.049724635986797	0.0582004265335044
DB11656	0.207163942635024	0.557784648535394	0.743466533450123	0.610611476249548	0.544731334268221	0.123854807335373	0.449927318160769	0.497059124352383	0.373284546488323	0.630024494254923	0.11020613725958	0.0906945431849031	0.4370205184663	0.0658219531210474	0.494917771884604	0.376115574720395	0.226005698954912	0.554313830690053	0.207861920700942	0.493514338277891	0.487456595458214	0.623353577734087	0.708935413957998	0.361822061248619	0.644347114254408	0.473225644091948	0.405460752159858	0.0879621960189362	0.625153517442815	0.558500937651635	0.637270973737227	0.54712962949834	0.532004455677297	0.00442578263787349	0.488058841498482	0.0393022016840139	0.302329622432832	0.332550890985338	0.640523127329155	0.248595571481125	0.479581642268914	0.639470702651107	0.57446100215658	0.367247186596006	0.568152167313079	0.581396036965157	0.220077412901529	0.415497178265696	0.561784983775104
DB08896	0.22575260068936	0.315004271295726	0.53199524173524	0.437016000996042	0.343271035749423	0.111208324786447	0.455415501201493	0.416704777840227	0.417003388641547	0.557375763618586	0.136036895915325	-0.01044962816679	0.369303052749532	0.0422908019505768	0.348485407866268	0.473745002950793	0.139881285182299	0.391451015666543	0.196138666091528	0.738262778002983	0.456290864068627	0.479379104884185	0.459875128703344	0.452866874368513	0.399573774059213	0.445980871922718	0.356480706407263	0.0624811396396448	0.445433878307361	0.514990028184647	0.535183381863784	0.559859998784816	0.554678783465355	0.0105736675881841	0.686103281543688	-0.0073856204687093	0.197257376947142	0.366984073129413	0.642610980252999	0.310002257352904	0.554918087617555	0.488026324950865	0.414724721860451	0.257950405425878	0.380749564760479	0.411792355719577	0.18659333928076	0.389147960295461	0.495914958951697
DB06515	0.382858215063051	0.299439228347545	0.466798730177192	0.411564917857153	0.345727561783305	0.0492744270420208	0.320003754561956	0.360052701006774	0.437860778588077	0.488271935012601	0.111971879739625	-0.0103139141588795	0.258091954554445	-0.0163301874601611	0.233407742196949	0.539666936492536	0.154243440811518	0.376952798315621	0.125946687365914	0.444492917491053	0.417729767275094	0.516351863881222	0.467134747327046	0.433694668034059	0.433277317959682	0.412978196095539	0.419567567071259	0.134804445091454	0.424644740495492	0.608216369460751	0.531864081037082	0.466551341616173	0.488658403478165	0.0230616064621819	0.444690574153499	-0.00728970010305462	0.202175611950555	0.21484757682415	0.528549752748209	0.340689380545615	0.522793308339611	0.469013405699993	0.394147347465512	0.25834102587639	0.407926074423104	0.382090533941618	0.304155613216935	0.412362395059297	0.470868341754901
DB02709	0.116625844786011	0.39213186097829	0.30115438688008	0.490593843062681	0.424867926772025	0.110698682814594	0.254440331970995	0.279310711963349	0.125452812565263	0.284879254596744	0.052164717103346	0.0206428659977491	0.210934897899782	0.0259055867776094	0.231109126067588	0.191383936582394	0.58988737336996	0.532237409919621	0.0705517125756519	0.225013171573596	0.252906921999351	0.346110475635529	0.300926743786556	0.210340406369848	0.407450401304507	0.247460838870527	0.170702368527706	0.142380686356447	0.389626456955247	0.27795476288884	0.370167517927591	0.329870975280401	0.24841753684434	0.129984942529963	0.212078601946937	0.0297196599321643	0.488573805925217	0.195106050187564	0.327353042694467	0.142912865116797	0.244407963632693	0.389640084031617	0.271699592161075	0.665960885268504	0.467950481892996	0.504222890704129	0.141870325115581	0.232173836942657	0.395696552828803
DB00811	0.35837358778369	0.389158675722125	0.466869217811432	0.475784130823984	0.309240614272761	0.0685296299932226	0.444280661645712	0.418108712303561	0.130729602781852	0.638885359661426	0.0989316524610734	-0.0114066800503365	0.414774096282143	0.00917965592951103	0.399446455323962	0.150573172909807	0.146585892651811	0.429533083560529	0.133724074848862	0.570390125122108	0.424877469654082	0.475260829895926	0.374486975283642	0.282719984812428	0.370360948415186	0.409325131292863	0.418139367700312	0.116723157404793	0.531327692897415	0.464356967076733	0.507134291529618	0.453417397514323	0.397620081248836	0.00233115899285369	0.527339490736976	-0.00806204855475383	0.208207060927112	0.283696029729634	0.539379241873823	0.304582094541637	0.547198768478495	0.519331511025635	0.483673879839925	0.272475297311432	0.380756885818881	0.462817981959906	0.247667330232299	0.271721366307092	0.528614107912964
DB00140	0.385471293797171	0.423154025220845	0.387413463906522	0.392396345077106	0.368481598887424	0.161871390068075	0.567490534565798	0.547086329798648	0.248741705131417	0.608008361415838	0.152152888784513	-0.00946782417274016	0.462798146053436	0.0492924867321464	0.33617135291671	0.186898930134045	0.157203524626204	0.361968233681205	0.244355598130438	0.48022758436307	0.536174809690762	0.460866707876048	0.318862293057443	0.356549295771539	0.412462556576591	0.45655384853903	0.43512186308057	0.212340604310529	0.450093705940488	0.49994900549637	0.544510060497939	0.479873440486194	0.573453811970841	0.092870944759839	0.528187984372046	0.0650472409458493	0.196049533507417	0.444050004036561	0.542120690089814	0.444588894170234	0.548972654928432	0.464506719515955	0.490058968326258	0.244558251496764	0.418611373396995	0.38830926534737	0.375987552718986	0.232505171520225	0.465014439168543
DB06155	0.21499774843719	0.503041219274773	0.643390320441644	0.576938527150041	0.565502208711562	0.0724761096976425	0.314570000183951	0.507797443368258	0.299534637541208	0.503334401525985	0.137972318418408	-0.0175266560168622	0.312488549820779	0.0495615725461681	0.419206007120501	0.392518363225095	0.268920724654901	0.543491884434714	0.0923688310142571	0.395795445548026	0.386633804196429	0.616705945389967	0.649755302847868	0.320475274969575	0.6097826616817	0.453377295949006	0.339850201062296	0.105991445699523	0.567231881512442	0.529195009617629	0.57602938458123	0.432410079342845	0.401100102609385	0.0413814587977431	0.391834627926821	0.0307518808986901	0.360508080223175	0.253064124836046	0.513710688663366	0.240742521405115	0.397235038143961	0.542117917302162	0.471763443278526	0.429131622646258	0.520817489861863	0.534919739955201	0.206048651149591	0.428004056659348	0.559624784109442
DB00734	0.144622081327385	0.290487869428772	0.35205826741317	0.281811470693748	0.244171496815506	0.119914524545122	0.205180001859597	0.26792863609678	0.0947681122172825	0.271218478792274	0.0363194454192437	0.0388566503703583	0.272185857034669	0.0769611951808141	0.282555845925072	0.083578663038002	0.106997117456155	0.270474201934922	0.0312649905007872	0.231555563837896	0.22578462818062	0.327091300037398	0.315077900052164	0.176385400867945	0.305877908372357	0.243377588910318	0.186615486139458	0.0398561450613931	0.294651325711275	0.238373784257142	0.311928629728029	0.198195016943477	0.178848091266588	0.0390603793670286	0.205537980058139	-0.00699579527802729	0.171835239956872	0.0958012357528849	0.284760894124669	0.0854808397742233	0.138458022552687	0.279137402750658	0.315589926314192	0.180298954295046	0.260303776352965	0.269351365719834	0.0812100836400023	0.298871723281431	0.288539881652365
DB00503	0.263457033956491	0.421784431758515	0.396247714741815	0.455749206486683	0.498523726660158	0.222252793690855	0.513460857882761	0.516318981205107	0.29076272868444	0.467618844325497	0.0630623046897888	0.050118650518663	0.430398409703149	0.0793536717110923	0.428486857523828	0.246049919502803	0.238355068740703	0.494104154264926	0.139952572628485	0.36011396543921	0.582377870408255	0.47223976754789	0.324327883230217	0.424753995321794	0.523378159134524	0.403202990200006	0.315206383491193	0.25401555244869	0.486947833360063	0.544231801207551	0.62119691435913	0.549785870921928	0.579187212677984	0.0818705877982746	0.377626373672571	0.0354230146017182	0.274845583101231	0.435201138035972	0.611968130634322	0.335605804441578	0.437259312041734	0.517687584050314	0.432379892691079	0.356968076158314	0.562848296074023	0.535309699390261	0.252202520728678	0.299744082219556	0.530080808189876
DB00533	0.478321699895959	0.214427807391549	0.265308874881221	0.307094723520941	0.262167251551162	0.0567438659010926	0.304583403025864	0.326420739230598	0.127654216827845	0.367402145726344	0.150023317408084	-0.00801067733806369	0.125865730088425	0.137255337353183	0.10567381169899	0.146214493048999	0.122298036596389	0.29325074198513	0.0457308213597055	0.249367256958416	0.358277637913704	0.383790473060404	0.189921419310295	0.226271570191072	0.276180504464987	0.461267399407473	0.549281006671041	0.222274738443419	0.353251075016781	0.425814474467885	0.33995856820056	0.238613715601408	0.303689863233789	0.0221635367190686	0.249094775029215	0.0780029268810454	0.159398868163265	0.13488481539603	0.378003561071328	0.381646222095157	0.557854136845099	0.324661222060071	0.301387669708128	0.196752713269094	0.321660895503086	0.31931399305691	0.449970046648531	0.267112182898482	0.362093621688246
DB00412	0.198802196990147	0.40950493838462	0.480537901863957	0.551639931472635	0.416064265584329	0.155591706507346	0.330921269864966	0.390530950131988	0.202067517478168	0.43639270448999	0.0754269650699523	0.0473628938383711	0.278119836013683	0.0672925221302603	0.338214369771011	0.244702125410674	0.371697834209159	0.596004174678962	0.0888035308078837	0.311688287224577	0.360316134214552	0.51064859718053	0.429103160436712	0.206427132452857	0.535809168524373	0.403263064582902	0.281989340507624	0.22073606575872	0.602252623865462	0.403896158669898	0.520050234611839	0.352473594419835	0.338281685605599	0.0120495996972289	0.289670611126782	0.0162937705714447	0.44303929249606	0.251017683581261	0.480550083133482	0.155796584898669	0.368754357029651	0.491566625832584	0.383494572709684	0.424440476508779	0.579857263861462	0.579189882392313	0.23854679989134	0.349117777832009	0.543424083886357
DB01098	0.42654973338146	0.206846503539719	0.252006040352241	0.246066270948538	0.250235148368529	0.0201007487557783	0.308149354307455	0.267838264134933	0.178186807326237	0.338715327131484	0.160209221659592	-0.00755100506050691	0.162010883396781	0.106894189351719	0.128441237353753	0.0935275705977666	0.114056466099765	0.250284337907233	0.179644762355035	0.291906018463141	0.293683781333971	0.344900759621117	0.207412963537397	0.186837634574553	0.252972841651723	0.450853275410472	0.522756119334128	0.31332522787401	0.344251320565004	0.380911142487791	0.359659552645711	0.220381331774678	0.304621340625951	-0.00258897623383587	0.316025458698369	0.0830861825920363	0.14371925132262	0.202753680345942	0.3202561526479	0.371960006987255	0.456096367789173	0.279660787706195	0.298128715558105	0.157438459014357	0.272908109408995	0.261152851831832	0.377503150083407	0.276184999965507	0.376973386962243
DB11457	0.133775713480875	0.412402061725729	0.395805060139815	0.506139875912303	0.560597530435587	0.0791366906265092	0.319972986500195	0.341262719496298	0.172695996552766	0.374244329379883	0.0536523602009515	0.0348463885308385	0.267565585737565	0.0339853141345404	0.30556814264617	0.195680438638493	0.475856326664789	0.59153417298953	0.0994027293009978	0.244905816748419	0.316434225136291	0.43135146741448	0.35083685753567	0.213772630839964	0.509937670178895	0.330736930533076	0.222693538786738	0.159946500447104	0.456085259258285	0.338736286781313	0.450009680798827	0.39464161357057	0.297036913753213	0.0433848283013815	0.243685624880726	0.040392159423278	0.521626436259645	0.250208155112101	0.402338303000291	0.148431092514964	0.303627589772832	0.435767345241547	0.309391611520846	0.62513943955123	0.547905835409011	0.556790994633231	0.186261367279195	0.286673891890042	0.46046903596625
DB12418	0.138382989966188	0.173837279294655	0.181639246585617	0.151221434317552	0.149949706025669	0.0665878876722156	0.230449871337776	0.201077883275082	0.136305677914201	0.21276182125854	0.185053239482853	-0.00400728554064556	0.24284397723951	-0.00634480014833093	0.251744641536068	0.0283932444910004	0.0456683597392509	0.132993644246286	0.0519192647012127	0.168793795723155	0.253092082424999	0.175290114524547	0.160893567653318	0.167973630961958	0.162335301764397	0.228896051912874	0.295488974308668	0.0211388713314593	0.171044905720985	0.197917096748379	0.212126446594582	0.200071864179165	0.258358245828969	0.0379543102012837	0.175707823394155	-0.00283228165065385	0.0848230950959007	0.265050088491136	0.255131328885562	0.113411079871292	0.231580242586349	0.16041419099831	0.238375001392977	0.10351002798405	0.155388754679065	0.145454533211637	0.203175003452935	0.145293377985695	0.178734425878159
DB11544	0.134537627825168	0.432055503147445	0.550087900447393	0.476975214750968	0.429849772282525	0.0913081463869588	0.35704658684353	0.394286098200599	0.193553984221105	0.483854688503981	0.103987486857648	-0.0130890743079508	0.374850635822872	0.0277504039235325	0.408609243049843	0.159448774954206	0.196553648117187	0.433231898483434	0.172713175240638	0.434112346538981	0.352232016613748	0.451735051137943	0.512544058637637	0.220557724060567	0.494041409381514	0.345634120082897	0.29379726075548	0.0247909064814852	0.481538649362292	0.374549126155392	0.410042982602414	0.396695551848023	0.369409957626977	0.0902082898397256	0.438363019501689	0.0448457492730994	0.26062797533466	0.28157066360425	0.424406499806272	0.16448193883346	0.363693078397393	0.463238735108316	0.43596130760473	0.328236195388694	0.482367902750589	0.466176324802053	0.136768514215765	0.280649248223059	0.409340483539785
DB00938	0.374267820751393	0.316269232879747	0.51356369455814	0.436341825873496	0.376263941079145	0.0313852060840131	0.362554684285143	0.349707538960084	0.398440324525578	0.517375596643863	0.0834568831849158	-0.0105393494334841	0.242038832920144	0.0125086672391836	0.201174113541177	0.488653897387015	0.149967466568328	0.395029342228652	0.194330187645764	0.442142558777832	0.436804125454279	0.547984086797686	0.455169925116431	0.533326867119223	0.441032402586938	0.449365211720677	0.443869241738859	0.172438455889426	0.418094618068377	0.642440611495927	0.523771865891903	0.442114913520675	0.541390155067683	-0.0123109347438069	0.539368911247943	0.0577151149878965	0.207254407168062	0.23973069468111	0.502329052303118	0.422321263059338	0.518108693069489	0.498716963786827	0.376744819508238	0.252439710958102	0.423846262772114	0.429707659766387	0.296775000667389	0.410497176901787	0.468642495051447
DB11135	0.150684239781268	0.426420929802382	0.407315978286363	0.504855144812169	0.663519263418265	0.0922947050363046	0.307746898507343	0.444124038350915	0.19941976732272	0.378828281457079	0.0537334173829698	0.0423470424841516	0.272267048295417	0.0596373038354733	0.302544666904087	0.189964574242345	0.447886809649461	0.557406262651315	0.103416448525486	0.290104589560665	0.332769697374715	0.475405268298395	0.385846561668574	0.29203745608196	0.535326026325189	0.331986349270689	0.246357593451023	0.138105880151284	0.471894863580165	0.400776869676116	0.512743959625957	0.432947873993531	0.355082487765793	0.0760420682068951	0.296601014214859	0.0133880230091459	0.489387540812003	0.278917292258474	0.439664031974856	0.19655026997764	0.342717565770029	0.494531229758974	0.361628203248015	0.629372793015756	0.540568306944471	0.583806088573303	0.198356078545701	0.291599735475379	0.501913537265424
DB12697	0.27487624565125	0.359954786658283	0.323768642068679	0.395068806689407	0.304385111164524	0.0900809450221331	0.578980378018578	0.488304752929556	0.212484950821037	0.520334368095172	0.105290573261622	-0.0108488618850255	0.456426704106169	0.0397417456482111	0.39053928706811	0.115536817025456	0.151671737383454	0.389990616431771	0.281367334794955	0.543927893536476	0.516456031233012	0.340560134026957	0.210412826742366	0.293250783993739	0.373489050865711	0.396297472804453	0.34177058212629	0.139091277740414	0.434686765170372	0.370451460203909	0.488264516402661	0.546490586547541	0.524234663765248	0.0608436037635333	0.496883507954882	0.0558528947946158	0.179476578277057	0.472175133772982	0.553474543815182	0.347122449014532	0.501447136624076	0.433185631306692	0.395610296029503	0.249355481868105	0.40146232881964	0.42498660063254	0.299266909339405	0.175148764176073	0.413825042197072
DB01104	0.192602636584772	0.465004071289362	0.677505468148378	0.538313503298862	0.509651246460342	0.181716798250507	0.391549804791096	0.469843749840611	0.329340110775611	0.564060543615499	0.139410340925938	0.0514342427364217	0.395162959359994	0.0814366701931652	0.376854046421796	0.385797810931137	0.193490732335183	0.528800134653524	0.160479024434424	0.449124498950999	0.39466443600401	0.591782482864628	0.614225254643399	0.378979117543244	0.593379414380477	0.390140288376939	0.355267284148059	0.0986313507726049	0.564573753066805	0.566644444851751	0.627186854135595	0.481811842196877	0.439021282365949	0.0694699706697088	0.462980202797236	0.0363528529325053	0.270255061732753	0.249874677690018	0.570146648795293	0.240492160996746	0.453100791901959	0.663632115803491	0.511372933478936	0.339568526615207	0.546779043894289	0.530403759346308	0.158581041784492	0.454214996568281	0.539687414644912
DB11132	0.116734076870758	0.405546791850865	0.294705373245912	0.466440342182087	0.431796741380968	0.0664745199840072	0.222119354477722	0.266376431135479	0.139576450116779	0.253451456574097	0.0324846300507513	0.022924248465687	0.178438664011921	0.0295146098721164	0.232557093876657	0.193803988584415	0.554375393114618	0.502395380149826	0.0749948211980614	0.170864042503291	0.261255234496317	0.36767658563776	0.311249065506103	0.223504830732852	0.425191803949497	0.276452173396082	0.180288634072969	0.117909511847961	0.38054797053273	0.294500774475661	0.347498652871062	0.295585850238285	0.239853942834699	0.150094016726151	0.167575111944323	0.0313390812812373	0.554730204046546	0.200948441411636	0.301342394347062	0.145392240179712	0.240385260512711	0.345716560132112	0.232885410753704	0.642532887729321	0.455697322151986	0.482151459390383	0.121573705867807	0.229808506099203	0.362663759651772
DB09298	0.20966076237862	0.524799065831918	0.429612238098176	0.508386947600679	0.472468211356016	0.257010537571566	0.665174268233691	0.604894251902353	0.216798477481556	0.600579680212054	0.143379741992463	0.0872409668453459	0.55034529916494	0.0841178089570448	0.525816345869729	0.203703659291803	0.235271347453569	0.519151967988968	0.182614123037156	0.550085514452831	0.600131627461796	0.441767557397755	0.370418625909441	0.277327106232824	0.559157427873803	0.425253311838189	0.289515890392701	0.164491491001861	0.536757555393733	0.453629001526475	0.606776715287204	0.711147378650326	0.54738766106889	0.0982948938095622	0.527869424885822	0.0375496975842242	0.272736326153604	0.486796133596822	0.695506090100433	0.266684885914746	0.466260438533519	0.568479212273421	0.551425812262098	0.360717772973569	0.590728619404047	0.584039662890473	0.228879285660962	0.311282625416103	0.512621989086207
DB00641	0.211512829618272	0.505204843344495	0.550649074713102	0.73409484529986	0.492494770101325	0.10452885573412	0.39619370409294	0.460524277498461	0.239911681964679	0.484372776270052	0.0714873938194264	0.00227535021631972	0.35081749284206	0.0601689437118147	0.408556619640564	0.274767996160767	0.344372413501935	0.755183691641682	0.139832601509453	0.380782494834571	0.464152998650994	0.588776699616123	0.472894449907186	0.336005769256922	0.624367730357128	0.433045706636454	0.317341136438789	0.182441378715837	0.617357233653394	0.511755997635693	0.630233845187787	0.513135309551226	0.444025473585406	0.0709154213313416	0.37746971679227	0.0557172188879162	0.395583060975406	0.320126256523365	0.558189310471152	0.283138431352215	0.457608277295721	0.635906793234134	0.429793276002193	0.512722718345035	0.681758888557841	0.770242381882842	0.194995971723538	0.359360863204482	0.681825391605178
DB00877	0.194823485231246	0.591349310317207	0.550649074713105	0.757681853336276	0.568167102846291	0.0350177626165198	0.428772262581888	0.460524277498461	0.239911681964679	0.507329428995771	0.0856720182326931	-0.0232435775944092	0.380128230038204	0.0440071309019707	0.431953880804935	0.322909444682969	0.323590718858844	0.728058331519873	0.139832601509453	0.357208736088845	0.451767656922716	0.591919842875129	0.522633864146249	0.354793742855265	0.681337300226749	0.38977200336061	0.292213054272506	0.120995425801164	0.552401069460958	0.507893908127876	0.572021148680901	0.529452107249139	0.430617345028537	0.0586938274423242	0.362874132092397	0.0557172188879161	0.413113763191279	0.342951602246087	0.529916496628412	0.254775955714187	0.413924382087304	0.582437813733826	0.418642990772038	0.543407070591627	0.649855290287259	0.698288278282507	0.194995971723538	0.345374491339649	0.569946498005104
DB01390	0.116370570133746	0.0413847359543251	0.00796184087397279	0.0475000112793068	0.0469215708935758	0.0572818193205191	0.0137828960808478	0.0312056631046215	-0.00763547286697409	0.0390825550426364	0.100928208728595	-0.00242562634564549	0.022918541719508	-0.00384053350866785	0.020730461785607	-0.0120754058389685	0.0231318893163629	0.0573760140104313	0.093374420255748	0.0211109157311704	0.0451139820219589	0.0704865398084438	-0.0177293744211391	0.0209197856951653	0.0158971109144986	0.0810604863838284	0.0831274834739688	0.219881577151261	0.0455190955648955	0.125836469957161	0.0500516328759013	0.00251474659157849	0.0184191270547066	-0.0104551877369504	0.0227094380319975	-0.00171439167996187	0.0513437667710302	0.0311104548107699	0.00667048304422805	0.0437122775313806	0.0497082888024239	0.0413847359543255	0.00922328323720981	0.0301110274439462	0.0493864667985016	0.0257872726346611	0.0933121616934219	-0.0140698356187484	0.088102655292146
DB09153	0.246478157673772	0.486452122604251	0.610527283053431	0.623906931675605	0.54685581709605	0.132534475849462	0.370087215203928	0.451971710675921	0.288849949972013	0.548450400797591	0.0956250558026803	0.068614185593535	0.337212529772139	0.0994164811361117	0.361620592682548	0.38278167341407	0.300752451262009	0.636428119343454	0.144513774718783	0.392981416469417	0.426090820302187	0.673413582769076	0.613942468685683	0.304879473809061	0.628095328259257	0.538348563061164	0.358830858848676	0.155638828546808	0.617058382502447	0.565259793788625	0.623576567025065	0.461524188528408	0.431618543654221	0.0516827271598337	0.40156595758715	0.0690773995091447	0.386841874999121	0.245109056055395	0.57065116044388	0.238450596568033	0.466099253337857	0.598314349352445	0.502694889964712	0.456759137545192	0.648264225429509	0.624945140944527	0.25196699499435	0.449867771436924	0.586316599997839
DB11119	-0.00697463336408718	0.0246973124196282	0.011521316815971	-0.00706146709623896	0.0135450194419191	-0.00668899206994776	0.0174216782300422	0.0645196472194481	0.0589860538927019	0.0142644661323271	-0.00405592297362721	-0.0022451787351254	0.0268086254213318	-0.00355482788215807	0.0245477621893588	0.0317076400362412	0.000253943417338922	0.0869992877233724	-0.00435876556735489	0.0249403426892073	0.0181158261667781	0.0292437490724651	0.0142644661323271	-0.0129139312028354	0.0212393464244264	0.0205116143664717	-0.00939586504765454	-0.0076022879639652	0.027962204243807	0.0147383993326756	0.031512107084821	0.00606527000815069	0.022167767730062	-0.00967740362025957	0.0265922534524341	-0.00158685436049808	0.0475241924802267	0.0353316791291304	0.0385557564893361	-0.00826586902834383	0.0209942953909794	0.024697312419628	0.0127940360381345	0.02285050335304	0.0365775187453092	0.0326986185219249	-0.00850256735634453	-0.0130231499977881	0.0261377075676379
DB11980	0.194526317607246	0.502112407813898	0.542990642258366	0.632359706932814	0.532936824782879	0.119562241722868	0.371958940600549	0.431821043532329	0.257543968589003	0.473012667116504	0.0753938041168465	0.0557632016746628	0.340565917106708	0.0470406340371885	0.381817432290294	0.287160630041287	0.355357783052221	0.643762035327168	0.118373877546904	0.377139697331034	0.390044216556719	0.584790304935354	0.488637404446859	0.293168620161288	0.622874532161298	0.428446929271239	0.303912280795815	0.151569913561464	0.576818913962179	0.488736144740996	0.586177358864892	0.495838073507307	0.420372319792376	0.128059984117814	0.387779369405474	0.0578263120916893	0.380094801160077	0.298062217074912	0.530121728957979	0.214347045689406	0.439843323057239	0.587027100299312	0.452687762702659	0.509128347083816	0.628148012923853	0.696094661292884	0.197082318094552	0.388900044522247	0.595154511337771
DB00398	0.162758266696773	0.622251788737094	0.637998417800753	0.747618539817653	0.526545283685199	0.0241439181301735	0.466258384193598	0.493935315205341	0.266096419206872	0.559875186675818	0.101518361165372	-0.0203140746531177	0.432964516185004	0.00283231733701677	0.500752290764115	0.385338087563405	0.274795010833613	0.699054136176415	0.146507456707864	0.475779077043671	0.525960025525808	0.581072199380658	0.613726714085282	0.366260803473287	0.679438183358602	0.377676553869189	0.295864471122556	0.0310043463828582	0.524256817618596	0.484587016861424	0.582736876880003	0.620182016816158	0.505420006652683	0.0315280781231366	0.446032342126988	0.024697291337859	0.356444911003583	0.375279145979034	0.605207847581216	0.247638079410186	0.426430453940819	0.609387471512057	0.477922141112594	0.486754889712832	0.613034671510982	0.671455358019483	0.147278462482405	0.3717812591935	0.5376742678319
DB03459	0.00263999818817369	0.320383906589177	0.220288623005224	0.245004084787225	0.242924977483281	0.173445469671146	0.430404375836047	0.377399135638128	0.116540547706026	0.249340876302027	0.0274661513421185	-0.0066143563919595	0.520145535949125	0.0344364310895294	0.546922659614724	0.0859798138994012	0.0969920860307023	0.222041490055783	0.0972897583275752	0.315842391658051	0.449145855484267	0.182225707691568	0.217445894932632	0.131626006130858	0.260449327620962	0.198709773715772	0.0945110817848297	-0.00105395496269435	0.211302095885028	0.134638662105722	0.272564852285307	0.376052135451202	0.41925164945214	0.0224305744231902	0.328442675684492	-0.00467491523871117	0.115651137477386	0.524279343853458	0.39837372412768	0.034756926758914	0.165027031770718	0.171808927006791	0.301050887809262	0.158671434415142	0.266591318392493	0.249856239766562	0.0324950164927434	0.130044646057252	0.177828134869546
DB00428	0.21601502246166	0.362053664630304	0.494304319077401	0.610899299330083	0.402914913553433	0.136242040632825	0.319949654959151	0.362321606294002	0.235864239307018	0.505961566873273	0.0978735733176013	0.0522330961676424	0.281421189303691	0.0907098406332045	0.257653900272734	0.258704836281521	0.326092064593669	0.664174906158248	0.124316808563246	0.369246376199115	0.365961559575017	0.615202142621907	0.426334879640438	0.310910254981969	0.524706405397993	0.442512327946143	0.311974707590674	0.232049178763796	0.627476079490991	0.506641963842038	0.612715173285665	0.367314043777916	0.361081065713944	0.0374071232337536	0.361112143686344	0.0547918335980847	0.417788406454677	0.207014511437002	0.478278257580837	0.271354872556869	0.458399789849763	0.591671718548633	0.388228799451511	0.493241378447505	0.647228441101163	0.607819558118862	0.238854113019532	0.398848130264618	0.642747651714937
DB06150	0.0953898140522233	0.262604747862693	0.190070268961917	0.172180151895656	0.192169730181564	0.076869760379352	0.351193703234655	0.252517445399172	0.162327699027874	0.238709215845562	0.106296168383075	-0.00661435639195957	0.357253248826524	-0.0104726176837564	0.351879797439167	0.0562528590344902	0.0649107653789848	0.174076467672735	0.023869226421985	0.197933889144944	0.265597496631763	0.156024023094485	0.196182574019701	0.105522807417728	0.205043586464974	0.174660728303844	0.199246696613048	-0.00105395496269437	0.185517156497652	0.145370302678112	0.245605450541921	0.285372720677431	0.319898718952143	0.0563908833629708	0.166214877881541	-0.00467491523871117	0.0912947372979793	0.365716598388247	0.300171159325692	0.0741625249039326	0.177165535066134	0.20482558913621	0.301050887809262	0.128220353572562	0.200103097007589	0.164167734768987	0.128401360716251	0.155954060371472	0.177828134869547
DB01582	-0.00753519271070586	-0.00272267999699489	-0.0189509040895186	0.0475000112793067	0.0856670779897639	0.31531547298477	0.134718477741091	0.0568719982719031	-0.00763547286697405	0.0106765903107507	0.311548430569656	0.565950604146413	-0.0133498017975436	-0.00384053350866786	-0.0140109327930339	-0.0120754058389684	0.00598873718661515	0.0390682604882814	-0.00470908459503043	-0.0138925510649375	0.0451139820219591	0.000480153540929148	-0.0177293744211391	-0.0139518387829802	0.0370449099230159	0.0168055810842862	-0.0101510215837891	0.0488104248105259	0.0684834005246164	0.0111440924633857	0.0740619248477296	-0.0217132304823482	-0.0147626117168294	0.0349128590501708	0.0227094380319956	-0.00171439167996188	0.0188057146330282	-0.0112547784838491	0.0853845824204555	-0.00893020647805106	0.0172762996583631	0.0854921519056326	0.0368174288456632	0.0138390192848384	0.0691248079696135	0.0830235025927208	0.0420631165845484	-0.0140698356187485	0.0207553965980074
DB00795	0.288462516264297	0.403068038279635	0.571664355289077	0.594325966758456	0.470618977045719	0.129664304310274	0.383212988583587	0.435208623885245	0.316691629602472	0.5713827846009	0.105760441262366	0.0532865467066077	0.335794997172793	0.0410812433765836	0.339128316965958	0.261692685064471	0.234660522273071	0.550696377501798	0.165374256515285	0.399904609940678	0.424714212903747	0.653625210589441	0.499647156253254	0.529800919074827	0.518890681166074	0.397443647356972	0.416497380209018	0.134143248484939	0.583900366299796	0.63075747800428	0.604113357880466	0.43329638763255	0.530805273867924	0.0250898121005127	0.464017808682795	0.0376620300532715	0.280712272323038	0.258709767336016	0.531620712049844	0.400340908400704	0.590351524126302	0.665624603729119	0.448371847212923	0.371498746423071	0.603244152753131	0.585910128570601	0.266509396070839	0.349671635759377	0.664004189619718
DB12422	0.254738436116108	0.378526392182815	0.447914480556935	0.577522912890575	0.461817393115331	0.173657505338736	0.401788858555182	0.50287015958962	0.277406139563612	0.512305758829007	0.0908848733797259	0.0655817411179422	0.34329349031228	0.058930420939031	0.28259899238681	0.265546744874332	0.282792990926119	0.577647994876156	0.123648883865415	0.407053652306899	0.411270901079282	0.553313005644723	0.359219516318729	0.34197924170129	0.500042420959437	0.429888849382574	0.330308979153345	0.181514712963617	0.547733256425098	0.511490584438042	0.646371752103015	0.478252917095232	0.432666726189204	0.092511542341551	0.411257718419002	0.0263061949925766	0.337358827560587	0.302710297215581	0.585020436965685	0.259177692356023	0.509294327846353	0.589819685719538	0.4182071766043	0.435607573486313	0.583697495062925	0.598235416516498	0.309736442704249	0.373929674475555	0.592257412600626
DB00605	0.156587888322954	0.569771186203995	0.499233245292813	0.696954300877914	0.594333417415467	0.160997715260027	0.437310715080471	0.438381317577409	0.224224806811136	0.465205925428275	0.0784396114546124	0.0491092438618811	0.344602279240587	0.0699495772398665	0.412490945989425	0.305191012780599	0.385710760539118	0.683917735055407	0.117672985940456	0.367800211609683	0.41645816673057	0.521934031953014	0.494773067506514	0.401568876749923	0.648652599378972	0.344692473405094	0.260131627113934	0.15330251918861	0.528502246273411	0.458417773433271	0.584008665602752	0.524718167780982	0.418688088005051	0.0877164636956287	0.360810961042814	0.0172870771661143	0.436933084605642	0.331216734880491	0.543812599351728	0.264704933276677	0.368028077245253	0.595595806618234	0.41501978321666	0.569698354876368	0.657679032704478	0.715529746452204	0.192646357702597	0.319759745704177	0.547211664861721
DB06246	0.173169701424473	0.582217304526746	0.719389334474974	0.616193318552386	0.542146346085842	0.253171562915013	0.488620183379114	0.508510700859487	0.354978782250388	0.566178928336427	0.122424586563909	0.0859420303295236	0.426153748781239	0.0826360695437847	0.487136143806142	0.376552417375371	0.238916867884999	0.534500728267089	0.145006124127865	0.4735184492509	0.503910595010915	0.633111210862079	0.677504451871424	0.433758209325505	0.684797129577416	0.435557131343409	0.30150107765435	0.0903789858916137	0.621565541644431	0.558496621959582	0.648288787363449	0.544887364593012	0.533396313139252	0.055242835621445	0.481596202059071	-0.0108199738972168	0.315349414838746	0.344051024511051	0.615004733039274	0.271860568415221	0.441651224542683	0.664719106842651	0.567329709140539	0.36354662449263	0.604539858922697	0.590014823497184	0.161133863900031	0.447637472791791	0.579462122613423
DB01268	0.0741516329515448	0.39495985172417	0.302825294562362	0.34496931065997	0.488830638955723	0.0335017337259807	0.222066516039071	0.358294890761866	0.148522849667129	0.265781415252426	0.0485862460187516	0.0319670229764909	0.212748962055356	0.0158158510469709	0.247115448901115	0.144168072252257	0.528188585637731	0.388106305718902	0.0364597713536933	0.150603860180216	0.263996428484935	0.329630774740402	0.292143040684017	0.180835585837945	0.403099943675725	0.243852749958426	0.177061718108482	0.0834357906551975	0.328020229940921	0.27342143887682	0.321692476621983	0.322692942857211	0.270576524196926	0.121998984084262	0.172551178825757	0.00706010333857168	0.464202157874777	0.240472796864798	0.292120058391231	0.100896542801956	0.186567083608663	0.297743824246604	0.283720649607246	0.588573900813177	0.421714558084313	0.398416068027815	0.138895460739774	0.240633777883355	0.318174591140225
DB04786	0.243669193338932	0.498010051406332	0.60517757982594	0.480003792335277	0.411614231332242	0.0962185172775322	0.322172548027427	0.406545662644515	0.176053945078651	0.479572003238742	0.0645905083729482	0.0266760742956942	0.382154128349218	0.0297792667179428	0.402961650454329	0.308028190890115	0.16754865952288	0.426077673874311	0.0976126821326055	0.421707589165391	0.437367719487021	0.520274330543242	0.668316552891272	0.209553044524895	0.481335883308621	0.420334247074001	0.39248046489431	0.0755258894000545	0.51693109460195	0.432414807185286	0.413720160580842	0.349469802863628	0.329433840592646	-0.0263225815860476	0.39499183630687	0.0466587372307901	0.257916497086144	0.249129916680493	0.442654889923508	0.204785994795741	0.324930849361762	0.479692960175133	0.488520418875891	0.276422531068995	0.419430621589012	0.422122884216708	0.207437657581288	0.393704023867655	0.405353747991187
DB00864	0.279253625409969	0.452054894470148	0.575008043438484	0.639521539996087	0.460603853490348	0.137627525610863	0.409649677989516	0.500326288340758	0.274320827009756	0.576838241990357	0.140282123864371	0.0444322779574947	0.347884400581444	0.0508130498153717	0.364129119971191	0.256759819722672	0.255964785783868	0.606412167733265	0.158127527911827	0.414066470182329	0.478675530042065	0.658035462988995	0.493584415340001	0.445780334637819	0.583422293861515	0.429752073865593	0.383390397327474	0.136522560359337	0.62633441784813	0.62222543195078	0.629362797804856	0.456913814870798	0.500039690364096	0.036388161600978	0.427980814865071	0.0314039826409501	0.307176227231045	0.285491994467515	0.557093744747488	0.373584822611614	0.552218846389192	0.692645451721337	0.462319619548639	0.403573885558362	0.625163710852139	0.627334837940277	0.218334408360897	0.378899678530977	0.661560817782966
DB00675	0.140649603924209	0.426169373674192	0.357973834128848	0.50660559442922	0.557034944835808	0.103407797922786	0.266745537103461	0.320524516743988	0.164214545527862	0.299503069019208	0.0578500491851116	0.0303445308088908	0.232802767972058	0.0273134410828929	0.293326835921395	0.232257321799927	0.516063781351652	0.572354541962339	0.0786817024530327	0.202018764002404	0.316360568469991	0.427034610052577	0.368214180717317	0.243825409881619	0.538515776561997	0.322123103512306	0.212943765081978	0.163504975895867	0.423341219784173	0.320846278973763	0.417390271237364	0.346981294051091	0.290742049607898	0.0419564963862883	0.209376236200318	0.036871069478794	0.559834248325536	0.237174343272455	0.363412656300819	0.137487216748788	0.273650531067192	0.400766680858238	0.287031134505043	0.648621202926287	0.522210575603536	0.557696064406289	0.144431514925409	0.274688837247733	0.418387082978659
DB05134	0.131575453748155	0.596275669099831	0.710670120897286	0.613489584148228	0.535255776199602	0.0595523879523514	0.485528154208175	0.517087635274941	0.315921460809529	0.615923750498894	0.105456116699183	-0.0150990981416564	0.537284567792369	-0.00230175566494356	0.507050061911101	0.339563861120806	0.216750889958139	0.538930592618636	0.217935347684039	0.543782898554237	0.484235734978709	0.593029156368979	0.67218534155061	0.346394750800336	0.620082343695591	0.373190384606388	0.306311329324472	0.0207462938818177	0.57810637217875	0.500094099215625	0.589483839836541	0.62389908728168	0.535438458691727	0.00843776277229927	0.527869424885819	0.0375496975842241	0.29031242905012	0.387630147323104	0.610467987378327	0.200334386687211	0.466260438533517	0.651868582752654	0.576268394545886	0.378297097545573	0.58006654553563	0.580604403415456	0.15505733005357	0.417231109682416	0.520706215063879
DB09256	0.00537641003281379	0.270072370183113	0.315607500368942	0.232095721209749	0.237843776907332	0.186852622041857	0.234604219125485	0.305949849323766	0.10215914488395	0.327630175057192	0.0725950768131476	-0.00620439803245963	0.413206503209474	0.0856611290042665	0.351211619752926	0.063920092442817	0.0893755528564171	0.203994373713149	0.0660074265610009	0.298724243360424	0.239092374074867	0.285081114705019	0.305025367408442	0.200188485545804	0.260640615933841	0.26760426628282	0.178164561538651	0.00168067226890728	0.287427943112483	0.308832812381943	0.306810137307333	0.262581749880293	0.292305117435279	0.0274114147874022	0.281878215389064	-0.00438516360325509	0.111910088624648	0.291487981911631	0.304902569517712	0.0609411703981547	0.219320203768003	0.278847284737799	0.326309290387742	0.134364680747058	0.246372127726321	0.230797794822765	0.119243539548805	0.280767639582232	0.268738850469013
DB00853	0.245393191207036	0.483679795733278	0.37354076129589	0.455894417839934	0.37919769894344	0.0971528022103107	0.646682621127441	0.565233811108339	0.151895408956699	0.613578603897257	0.109152042704101	-0.0125850766361789	0.581775007936667	0.0552091938046427	0.405905092396921	0.103131037659218	0.176758003540534	0.449450526319982	0.241713555178379	0.519722687082714	0.504597313439756	0.40258975873188	0.299335201519527	0.298825470803649	0.428044252350398	0.363093647878052	0.297789699484337	0.112118118323556	0.429956492528315	0.38784309720209	0.532462359303578	0.595331539367769	0.581372000640223	0.0877982289543802	0.518487219607589	0.0470050478550605	0.208662459880882	0.542917075645968	0.550192985200735	0.305281443412522	0.503540471953707	0.483679795733279	0.509450441130778	0.304699771524801	0.464587365522315	0.47399372198804	0.283950356128002	0.223210956910574	0.441714204730094
DB06287	0.183577587435597	0.636064235557365	0.65801735486768	0.534205331874332	0.464588022002292	0.0990627769217978	0.451480066493614	0.503314562766215	0.193151800212711	0.61628410786446	0.0886311898860097	-0.0124272386751453	0.490139868194057	0.0309495813389912	0.624476451366505	0.340267173011856	0.195492020145929	0.477685613146894	0.141407364505943	0.50480163843282	0.537808320046863	0.522875139157786	0.664224257747959	0.288989549288746	0.569643582432591	0.45693194868124	0.272680514547618	0.0300990430952278	0.510039743176624	0.460640853570259	0.520544518081652	0.496980949991931	0.449367702552427	0.0134306813254293	0.4646882566006	-0.00878336213152399	0.259617984751388	0.407081209140431	0.530758977028701	0.220778615757849	0.353389131249208	0.477881022199509	0.639358796595019	0.317568547985105	0.456463282849767	0.482853089361627	0.147544486921662	0.373331775463753	0.473026951728895
DB00444	0.0168233877984653	0.120331367519238	0.155341567036986	0.129265254337682	0.167608257485366	0.480708562698575	0.214988875051536	0.222869197717583	0.203957409374707	0.139384362334483	0.0990922817666042	0.189040662200455	0.196287223855195	0.237933416146362	0.167838725579434	0.0371171036059537	0.0619255964370485	0.157353596023233	0.0910535329152914	0.169546923560576	0.203241203454846	0.110083061033407	0.0812626977316824	0.0438236701340222	0.185903642719886	0.183412196936735	0.051543406835588	0.187979079830118	0.235807349654348	0.0974182514211515	0.251400106726912	0.105878246167296	0.174553126326034	0.0489925091972886	0.13982873765929	-0.00338255045745874	0.0929808740850479	0.259516411223546	0.229821802955642	0.00930846125702067	0.102816021194952	0.199298827453743	0.189596072777781	0.115296865489818	0.183984187451998	0.162413882258788	0.0605216660273331	0.14929327307424	0.182031765875936
DB04905	0.107768146943773	0.0464050680440124	0.0742553211328855	0.115312101125632	0.0643903539978178	-0.0112877526069592	0.0520855950295035	0.0841160984882765	-0.0119264106465881	0.118465135819672	-0.00684441761037298	-0.00378876546054863	0.0491276296336993	-0.00599881376364628	-0.0218847137489263	0.00668034756359907	0.0629085704923745	0.123262477211006	-0.00735546804085608	0.0683523255559745	0.073283072630491	0.144403452785288	0.0453861563294734	0.067920533800926	0.0811801161452183	0.0587207483008034	0.0741346831897792	0.0605224589182561	0.170268676457153	0.101711028151025	0.0892097803264874	0.0595801336936934	0.0836479801447619	-0.016330732164263	0.0719780415312311	-0.00267783535355813	0.0801976324613154	0.00966819674775075	0.0875638320488921	0.0537669391170765	0.205777812659046	0.117326021092424	0.042295631618092	0.0873999547898578	0.118852608542669	0.159481060819853	0.150459981865665	0.0448084828869732	0.193305360144011
DB00624	0.146802225221009	0.397684164017542	0.331685639148515	0.448292650289579	0.473849036734103	0.1033824824139	0.253098167869887	0.381707849319368	0.148939688561419	0.271239703359106	0.0534113295728471	0.0279021874972974	0.218783429479408	0.0373281271715344	0.262316825453572	0.187646796239746	0.555493452656224	0.517871277097859	0.0625679830094794	0.183786233934287	0.288563844122041	0.384132940165245	0.323131513816734	0.21722488579641	0.459401910856386	0.305550641838649	0.201968318678684	0.15470178650121	0.414388665321016	0.315399989713332	0.394009370894199	0.329989479841651	0.267369718581989	0.068468157670275	0.195507663615168	0.0350094780648808	0.539682287716154	0.229833080188607	0.333681892137729	0.13427969632623	0.257652616045353	0.377540387086143	0.264880936716684	0.606242430138443	0.51589261794759	0.515875259628184	0.140774541205353	0.259655912517695	0.416124586971156
DB01041	0.200674160362122	0.527041409682954	0.544395238587876	0.603271536748641	0.450601647305702	0.122053111943531	0.402616709964684	0.424354643173543	0.248923430646686	0.50487327922314	0.0826136363694143	0.0332263347276548	0.356618366381636	0.0526077943211884	0.340970413030407	0.281832898902301	0.232820677298553	0.555670564989376	0.127625141894394	0.410553612127496	0.394871771942808	0.523312715579501	0.488624253448995	0.343213101029699	0.518870530606238	0.363793932042925	0.325802055226323	0.0839642379205539	0.523787316309699	0.496391645772639	0.575764123023652	0.494920905389241	0.437107598570006	0.266486772426058	0.410984748397388	0.0234838114761493	0.311082909617781	0.284426877755332	0.551330263791044	0.269127275294742	0.458055656763178	0.596425850585392	0.448952893006059	0.439058652614101	0.540499408488495	0.598585592748704	0.199119052479529	0.32885065679195	0.555435399530063
DB00277	0.156852259221839	0.447357711105151	0.376604203652594	0.444164787697429	0.528753808656914	0.0725370713939751	0.258356926121979	0.42302604978394	0.159509282815143	0.326819295514335	0.0418540081223931	0.0128544565714448	0.235447229484747	0.0345057022114815	0.303728825652864	0.202176973461013	0.488225955228874	0.493083285461513	0.0654476888742536	0.23051509951409	0.311740356289785	0.404625368862514	0.353623735681963	0.199389379106279	0.471657149786789	0.318041927150957	0.224332443277849	0.134328063642338	0.435368326746797	0.331329346070779	0.396852998462669	0.357976743359882	0.295453308434471	0.205242327718368	0.224448214248458	0.0406744674788961	0.487820023757149	0.217052206499938	0.386875065590043	0.137360121227894	0.275413808965807	0.37972416196034	0.302407578701156	0.609392050241701	0.503587808523468	0.518847176578844	0.163534382065035	0.301149874439819	0.411271249926909
DB00730	0.0953898140522235	0.105775602747949	0.190070268961918	0.201309725052288	0.192169730181565	0.36659688825465	0.396456944721165	0.271730013128233	0.0936469720451015	0.270604197214958	0.106296168383075	0.206115017567119	0.26223274800501	0.124254528636083	0.0398112179584515	0.0413893816020346	0.0584945012486407	0.242597928219946	0.170710290233173	0.342044281105418	0.15087977234891	0.138556233363093	0.0473393276291985	0.0663680093480711	0.189213374706121	0.162636205597877	0.129422953394226	0.148344160999283	0.237087035272403	0.123907021533333	0.362429524763261	0.194693305903717	0.170869323202148	0.0733710378328515	0.396037591435723	0.0955607673795423	0.0791165372082762	0.175441303830114	0.378733211167275	0.133270922121461	0.347104581201998	0.328638072121531	0.166789275396635	0.116039921235532	0.222265837469232	0.249856239766562	0.166763898405657	0.104135231743011	0.18623028084919
DB00166	0.314951201315932	0.435174436811759	0.58480413565266	0.63527605301422	0.49592275828131	0.212363472863992	0.449898983234992	0.543803796152949	0.33028264255191	0.66621672718468	0.148067861551046	0.0795037953298879	0.399298932860704	0.0954990566772563	0.397656541832124	0.340488209816989	0.243965146910558	0.624521824281482	0.18332101783048	0.532160528553599	0.480118366122965	0.632920759067506	0.512782524622124	0.364586289117054	0.595742832217418	0.503554672043772	0.387823718779586	0.194607097497383	0.667269103179886	0.631410096656715	0.76295983854293	0.576729484123934	0.488068998722807	0.0363674019060294	0.531020356822591	0.0335890745848366	0.295726549025993	0.288443657122205	0.695611632190465	0.294923308371575	0.548758805978624	0.729258418347126	0.560214408123732	0.394334988863934	0.62259979650636	0.62421209569197	0.283782258087299	0.418803313710142	0.681427924058114
DB00679	0.00537641003281369	0.164773395526886	0.144275196342901	0.146935547868134	0.23784377690733	0.443524115293165	0.342871665259142	0.316162186327296	0.0534833170274765	0.135489310042816	0.11449674822788	0.144562474156319	0.211175959386694	0.228888108463198	0.295918828304944	0.0323176866165648	0.0825544915046269	0.218563259183331	0.0269811378643522	0.173376983147594	0.300069963180867	0.099382921772918	0.0789772909209412	0.0614383372639129	0.260640615933841	0.165339140736598	0.0297068214481539	0.115126050420161	0.214330098867233	0.0920676717970536	0.268596470794935	0.175821470836906	0.173481457243651	0.0454628342815538	0.181275016820666	-0.00438516360325517	0.0860170616922131	0.291487981911631	0.367541423449917	0.0190495030523213	0.128990018148289	0.217422882854999	0.205535995842402	0.108466907658398	0.230664813798078	0.245980216084793	0.0172865370492978	0.0879595027516461	0.143687616808014
DB04572	0.0567839942361609	0.180335674995865	0.215422479993639	0.169601485344369	0.160052982476367	0.323124633231002	0.352503460812492	0.294293163344545	0.155118471655996	0.279283075304288	0.074738861503954	0.148099150106315	0.232237885852738	0.185670575356788	0.148731292044208	0.0506059183505676	0.0797314981793302	0.182764511657963	0.387280420009294	0.292823653657087	0.246356993430474	0.170734865627796	0.140600646811221	0.12119296550138	0.217953899490764	0.210055502398051	0.164380758456468	0.118672756358848	0.231215546698491	0.18950250953109	0.286967133691041	0.22173222364206	0.273602430865428	0.029243893025197	0.304478866197738	0.104673974706572	0.101842368064406	0.282122744157231	0.303366939293563	0.149020933632214	0.265604290477902	0.243143001606828	0.223525532634033	0.11686624079002	0.215203543538316	0.193076994721107	0.0812950132768948	0.161985731264649	0.195395705728412
DB04485	0.269224562966782	0.445573545943709	0.368943757247551	0.470658156831693	0.409600074431617	0.151514930293553	0.51919684893435	0.518943992520787	0.169990274543966	0.565424268932436	0.0975552882722226	0.0815286028728341	0.490740469822025	0.036372876548351	0.450048005038611	0.145048572937281	0.231415819192023	0.459034874991758	0.154068372041634	0.406844655200961	0.51907570091267	0.449655176917125	0.311796258203607	0.248894101839873	0.464254931126945	0.372940064038549	0.301148559364351	0.209968745736839	0.511580529389955	0.469782874404987	0.551169407727213	0.517647247000907	0.506162077563957	0.0631851122160377	0.425952176311882	0.0346305941062424	0.267415552218617	0.434664601583052	0.559703545663801	0.2752991260996	0.417518935437106	0.475867498075857	0.522708329992706	0.325552050989184	0.51251973792836	0.473108435531535	0.352750287109505	0.233692509171509	0.487682413151221
DB04960	0.226294907634286	0.608075994268036	0.687639237901841	0.584614641023669	0.494685602530492	0.0622527544271589	0.359168640152645	0.450620132504969	0.155042886683012	0.552424803232587	0.0889771696968872	-0.0147815102418095	0.363524307224656	0.0205310630519607	0.48069425695135	0.34083380189444	0.21404643746427	0.502387556577383	0.13291604666301	0.434418840790133	0.456891515163592	0.591271490819718	0.718841366287013	0.246959451739034	0.601856195526087	0.47128692223158	0.382149931229627	0.0647869627776143	0.559675077665602	0.475866098638924	0.494655215590312	0.422134176851504	0.365652594123107	-0.00557145259391002	0.414239751623394	0.0385833481403254	0.306926467492089	0.272685508443998	0.486013064430406	0.234711264777165	0.388588072958585	0.523287301239853	0.539743857890669	0.352022679204167	0.484736489673127	0.49994860087857	0.216117074782474	0.364175893149201	0.494027433404296
DB12647	0.0400121638673858	0.00413049100139423	-0.00228937329496429	0.039624498668529	0.0699221309484688	0.402990165225281	0.172482334692826	0.0977070566019354	-0.00958036514541121	-0.0222453649843867	0.0785875332926653	0.299505805325037	-0.0167502364382081	0.0909874500399137	-0.0175797693900097	-0.0151512289064257	0.036845750809708	0.0886969478160951	-0.00590857314366874	-0.0174312337064361	0.0531091557922462	-0.0100446059950011	-0.0222453649843867	-0.017505623072672	0.118847797901685	0.0577325309738464	-0.0127366693675602	0.126287576113601	0.0990245028542638	0.000900276079578697	0.125791714941724	-0.0272439808419909	-0.0185229144561395	0.0593305479564282	-0.0168269669695506	-0.00215107807760397	0.0384417154190452	-0.0141215730033382	0.14304775185418	0.0308278639378018	0.00687942933621708	0.127393038253542	0.0210152205125352	0.02664442156533	0.0889835991526341	0.0671753074096483	0.0293944039806622	0.00998310945002669	0.0234815083218328
DB08895	0.313861898245217	0.421412135912344	0.651382345093406	0.532557453350211	0.449946114920342	0.0948780816874932	0.323862843336596	0.412184591573972	0.355769063579309	0.536834730977595	0.0962618827956602	-0.0139143565321299	0.2997013804934	0.00102248332250932	0.373514091613016	0.373265900733969	0.221152595033593	0.503998365486093	0.0860544281966879	0.397792527690146	0.460694902623254	0.626587290487249	0.585952997697398	0.3956539558024	0.551481892433383	0.461467965979514	0.44356962777493	0.117223202121018	0.571852759520383	0.626622577206774	0.547424030961828	0.480578187002326	0.43807774713043	-0.016392718787815	0.401911769447747	-0.00983443188334871	0.275773821065323	0.236601598322082	0.543091145526694	0.272424069783943	0.505015231787954	0.599371928163378	0.499001189562167	0.346908984068108	0.51300486787335	0.523384473293907	0.213158225339641	0.364845352156953	0.54297743418521
DB01030	0.11842332092248	0.455316789564261	0.390544536265128	0.439544910912391	0.433509802573426	0.0250241009914842	0.33316712333907	0.362558156163686	0.176109574742271	0.337686143779756	0.0570513662547674	0.0206167873229528	0.311290203305852	0.0175975809611635	0.315115196366834	0.154920785877738	0.416474075102273	0.445321004436778	0.0953688062477647	0.249752078496424	0.339354695282207	0.396154818495428	0.351933308581345	0.199476154537368	0.494849071054595	0.337693210986607	0.244176483552022	0.123435514269225	0.411748088578912	0.341336840944417	0.409600264125931	0.418472876525403	0.339747820987225	0.0661100391067387	0.27703479273663	0.0145715966177004	0.297983523286026	0.30017772786288	0.388387894150278	0.118808011496803	0.287414664507031	0.361296962132269	0.374124361727972	0.458038323698637	0.523552461509684	0.500548208140691	0.116632819193087	0.260639288218984	0.388169506503917
DB00539	0.116370570133745	0.129599567856948	0.142525565691441	0.105871911261255	0.0856670779897636	0.250807059568716	0.0742506869109529	0.133871003773722	0.359370662519231	0.124300449238292	0.100928208728595	-0.0024256263456455	0.0954552287536153	-0.00384053350866788	0.12495464552152	0.146775196084754	0.0402750414461094	0.0939915210547309	-0.00470908459503049	0.0911178493233944	0.137065779488897	0.117157463986788	0.0958944845064251	0.0209197856951653	0.121636105957113	0.0810604863838294	-0.0101510215837892	0.0488104248105259	0.1373763154038	0.0971633755837003	0.146092800763253	0.0994266548872877	0.0847826045977661	-0.0104551877369506	0.0949502249061402	-0.00171439167996188	0.0513437667710323	0.242936621283865	0.137860648671247	0.0437122775313807	0.114572267090558	0.129599567856948	0.147194011279491	0.0626550437621701	0.108601490311854	0.083023502592721	0.093312161693422	0.0551556548159046	0.133000827754902
DB05109	0.00910506119628739	0.231993374280016	0.0496558147185025	0.146167506857508	0.189243831269218	0.12417411498422	0.371795314603165	0.226497583789385	0.0793951469893488	0.0852918121070499	0.0761683655549025	-0.00866042743694579	0.321237831248351	0.0560286670895172	0.283153444659318	0.0145911741550539	0.0989593251799035	0.181292552190418	0.011691080509051	0.0928126685078502	0.245059067224333	0.0540294441488654	0.0357609589264521	0.021125548971173	0.243767530365399	0.0853447957362299	0.0315267752757739	0.0701063541067261	0.0900632491050371	0.0874045839002259	0.137834353316942	0.281564541681554	0.236583071171356	0.0681472700615237	0.0675852932629874	-0.00612104365104194	0.0793013888693292	0.415355888121463	0.18939009820513	0.0446086440952475	0.0589901926457759	0.135856965770386	0.215081487259232	0.166956540269384	0.198454266527389	0.148307952532523	0.0416708599545074	0.0604132715486802	0.0769008192688425
DB08911	0.127296751009465	0.54316241792752	0.775385476321525	0.572893373934079	0.489089382694401	0.052467364859236	0.333428535712311	0.374735362903156	0.340165671207249	0.521034583220189	0.0519136625708958	-0.0145317711728803	0.370928985811203	0.0215220061937201	0.464023381244626	0.509814143908449	0.199931106484738	0.515536545523752	0.11739114080713	0.481856640932735	0.375087896597246	0.594866818067945	0.774043036281348	0.337015934270445	0.603140168852041	0.450710393153134	0.32863286837804	0.0354452388962258	0.524724783451876	0.538774817067145	0.541081411685047	0.467851154437848	0.422605896803393	0.0131300768777338	0.482665700381579	-0.0102708101099825	0.280427281854211	0.270608844535399	0.530312912655256	0.210244801383167	0.408703742336885	0.547254702910512	0.509505913934079	0.342148567313185	0.471154896207508	0.519641459795967	0.125653330186957	0.442373145849865	0.492706842124459
DB00302	0.0712260855630479	0.112708822661495	0.225108706935341	0.218519943454234	0.125638554660438	0.0451506250087227	0.320182732057368	0.198192934136563	0.127450408355345	0.295936617053832	0.0401160800033776	-0.00521620294167937	0.295452239161126	0.0481855118930544	0.100612330351693	0.0487576421162751	0.0382236134956661	0.193512446773763	0.266711424893861	0.381776185125393	0.109374281198565	0.148441840730899	0.0821363877992051	0.0520173833610829	0.132246710986574	0.193748206585903	0.241446793230171	0.0359869874944688	0.187394825709659	0.1106745804117	0.268987209059833	0.226837955488598	0.217999204267608	0.0201999495589941	0.429930187819127	0.122295548517404	0.079799917939132	0.195017473916332	0.278830853055175	0.129378005270108	0.39458771230522	0.226826505606209	0.142223012309238	0.119427815723437	0.187116946680423	0.210591521359522	0.076678782499439	0.100001516507657	0.18040918376943
DB04066	0.389172856363254	0.334988703424208	0.446995172202942	0.454416038620468	0.37319825583997	0.119349644560128	0.438522339533364	0.441213814813853	0.383357780401914	0.609158106578135	0.203469035448161	0.0336855262032186	0.290032542714413	0.0392048221511733	0.247759976193271	0.319684573981315	0.165431829744909	0.406518255132227	0.279078793769134	0.415520521146304	0.468434507287177	0.556475749270845	0.375000656115754	0.503795377288055	0.488633681648083	0.498423255900014	0.459522540246868	0.24500637048575	0.484153721730696	0.704332374905499	0.613427590002081	0.48984411042865	0.605532838937166	0.0383434058503948	0.535034820509	0.055346145743153	0.216159262899295	0.298484420024261	0.548279380893123	0.418479679901817	0.657320417753561	0.558335880688006	0.424096941374693	0.270986348338804	0.457093929677349	0.428879189648172	0.332762425631524	0.376775702901679	0.541481597317094
DB00755	0.123540073388987	0.405487089884488	0.305723606028093	0.476178191584219	0.397792747534456	0.0801831061587375	0.243738525404075	0.307701686457907	0.139600341226214	0.272623956592572	0.0482785537726221	0.0250726890925303	0.210972423899313	0.0328966229079087	0.245257071173924	0.195726182994497	0.513637792567708	0.499966611316095	0.0681347444339626	0.199156535436454	0.282855852282984	0.359259534109267	0.317707891082554	0.176828818082685	0.439492880484627	0.27583587014942	0.189524043725328	0.125300957725527	0.427747091546724	0.274643721566108	0.372815117039289	0.320572939709133	0.253220260480501	0.113214130984218	0.200046026336342	0.0329014161678187	0.521488471966112	0.215993903319624	0.342807235251901	0.105735570475749	0.243060423561027	0.362984560937927	0.261841656736331	0.614595831196343	0.468970181523038	0.493239299582403	0.147240379280705	0.246475000419774	0.381892327590357
DB11152	0.544304472325818	0.199179262603827	0.190784433598384	0.28101983835895	0.231042911670039	0.0469826034835433	0.334705969053041	0.347398867007892	0.128280130438206	0.357778303064704	0.0982988761336515	-0.00706527863466017	0.139612282144509	0.0731755987250497	0.0813195432704158	0.160275687971274	0.11731171635324	0.254467424678933	0.0552442052332135	0.23024731104452	0.416172385936268	0.343595935239573	0.168047177227222	0.241313755959533	0.250217020368335	0.395840998595975	0.544278075451164	0.296815004042675	0.351707565392234	0.463009680394396	0.366449803056035	0.251887784748408	0.34193597785565	0.0333413330800747	0.252986059512592	-0.00499361945405089	0.149552308022048	0.131041555133082	0.358072309901868	0.436637617140672	0.491709544946174	0.323223627973643	0.276305688697654	0.176779124757518	0.274697615204153	0.27727895464521	0.441662619727359	0.178037989009545	0.363724814378148
[truncated: 31 more rows]
[truncated: 422 more columns]
