# Supplementary material for: DDCM: A Computational Strategy for Drug Repositioning Based on Support-Vector Regression Algorithm
Source: Int J Mol Sci. 2024 May 12;25(10):5267. doi: 10.3390/ijms25105267 (PMC11121335; doi:10.3390/ijms25105267)
Supplement: Supplementary file 1 [file ijms-25-05267-s001.zip › File S5/1_C14.907_CorScore/abdominal aortic aneurysm_score.csv]

DrugBankID	DrugName	DOID	DiseaseName	score
-0.0083033760605951	-0.00446388157571416
DB09270	coenzyme Q10	DOID:0050700	Cardiomyopathies	0.150084526561105
DB09270	coenzyme Q10	DOID:6000	Heart Failure	0.141995308223134
DB01219	Dantrolene	DOID:0050700	Cardiomyopathies	0.137586059862222
DB01219	Dantrolene	DOID:6000	Heart Failure	0.129496841524835
DB00332	Ipratropium	DOID:11984	Cardiomyopathy, Hypertrophic	0.120702294885426
DB01219	Dantrolene	DOID:0050820	Atrioventricular Block	0.116633452139827
DB00523	Alitretinoin	DOID:1682	Heart Defects, Congenital	0.105328210882315
DB14574	Cobalt	DOID:0050700	Cardiomyopathies	0.104379403426862
DB00104	Octreotide	DOID:6000	Heart Failure	0.103766868847149
DB11673	Pyridoxamine	DOID:0050700	Cardiomyopathies	0.100494276092378
DB06212	Tolvaptan	DOID:6000	Heart Failure	0.100197459810523
DB00796	candesartan cilexetil	DOID:12930	Cardiomyopathy, Dilated	0.0994525173619982
DB13243	tiazofurin	DOID:0050700	Cardiomyopathies	0.0983681436080104
DB14015	sodium bisulfite	DOID:820	Myocarditis	0.0958739271626807
DB00897	Triazolam	DOID:2843	Long QT Syndrome	0.0949973956768927
DB00104	Octreotide	DOID:0050820	Atrioventricular Block	0.0909034794621623
DB00796	candesartan cilexetil	DOID:6000	Heart Failure	0.0898449086801029
DB00761	Potassium Chloride	DOID:6000	Heart Failure	0.0799229859714323
DB04557	Arachidonic Acid	DOID:1682	Heart Defects, Congenital	0.079742802656547
DB09153	Sodium Chloride	DOID:13884	Sick Sinus Syndrome	0.0791050344048156
DB00694	Daunorubicin	DOID:0050700	Cardiomyopathies	0.0775268668034856
DB00988	Dopamine	DOID:6000	Heart Failure	0.0762538443286176
DB01174	Phenobarbital	DOID:6000	Heart Failure	0.0755246950127033
DB00261	anagrelide	DOID:0050700	Cardiomyopathies	0.0754199592465657
DB00694	Daunorubicin	DOID:6000	Heart Failure	0.0694376484664491
DB00261	anagrelide	DOID:6000	Heart Failure	0.0673307409091522
DB01174	Phenobarbital	DOID:1882	Heart Septal Defects, Atrial	0.0669328366986474
DB02659	Cholic Acid	DOID:0050700	Cardiomyopathies	0.0665632736256376
DB00143	Glutathione	DOID:0050700	Cardiomyopathies	0.0660602383472581
DB00988	Dopamine	DOID:2843	Long QT Syndrome	0.0659722165818688
DB01599	Probucol	DOID:0050700	Cardiomyopathies	0.0657334181534448
DB00681	Amphotericin B	DOID:12930	Cardiomyopathy, Dilated	0.0647744218327508
DB00694	Daunorubicin	DOID:13884	Sick Sinus Syndrome	0.064089952997397
DB07352	Apigenin	DOID:0050700	Cardiomyopathies	0.0638155172680954
DB01174	Phenobarbital	DOID:1682	Heart Defects, Congenital	0.0637170309571428
DB08826	Deferiprone	DOID:0050700	Cardiomyopathies	0.0626312781703832
DB06155	Rimonabant	DOID:0050700	Cardiomyopathies	0.0618112504131045
DB01191	Dexfenfluramine	DOID:6000	Heart Failure	0.0615175080591773
DB05549	INO 1001	DOID:6000	Heart Failure	0.0596730295345275
DB00694	Daunorubicin	DOID:2843	Long QT Syndrome	0.0591560207192709
DB02806	methyl cellosolve	DOID:1657	Heart Septal Defects, Ventricular	0.058263439558031
DB01599	Probucol	DOID:6000	Heart Failure	0.0576441998160108
DB01191	Dexfenfluramine	DOID:4079	Heart Valve Diseases	0.0571508595497434
DB00988	Dopamine	DOID:820	Myocarditis	0.057124229639828
DB01268	Sunitinib	DOID:6000	Heart Failure	0.0564828332271412
DB00411	Carbachol	DOID:6000	Heart Failure	0.0555363099854626
DB00681	Amphotericin B	DOID:6000	Heart Failure	0.055166813150828
DB01244	Bepridil	DOID:2843	Long QT Syndrome	0.0547384369858235
DB13863	fructose-1,6-diphosphate	DOID:0050700	Cardiomyopathies	0.0520208340702233
DB01053	Penicillin G	DOID:4079	Heart Valve Diseases	0.0507126149303705
DB00694	Daunorubicin	DOID:820	Myocarditis	0.0503080337782546
DB01191	Dexfenfluramine	DOID:57	Aortic Valve Insufficiency	0.0475991143109321
DB01599	Probucol	DOID:2843	Long QT Syndrome	0.0473625720696458
DB00845	Clofazimine	DOID:0050700	Cardiomyopathies	0.0467327197318541
DB01268	Sunitinib	DOID:2843	Long QT Syndrome	0.046201205480654
DB01174	Phenobarbital	DOID:1657	Heart Septal Defects, Ventricular	0.0457872554208827
DB00681	Amphotericin B	DOID:2843	Long QT Syndrome	0.0448851854044116
DB00833	Cefaclor	DOID:6000	Heart Failure	0.0439056901032572
DB00254	Doxycycline	DOID:14323	Marfan Syndrome	0.0439014802060877
DB00746	Deferoxamine	DOID:0050700	Cardiomyopathies	0.0433100814856937
DB00285	Venlafaxine Hydrochloride	DOID:6000	Heart Failure	0.0431309405670452
DB00411	Carbachol	DOID:0050820	Atrioventricular Block	0.0426729206005696
DB09477	Enalaprilat	DOID:0050700	Cardiomyopathies	0.0395917196824675
DB01015	Sulfamethoxazole	DOID:2843	Long QT Syndrome	0.0392685422950765
DB13781	Xamoterol	DOID:6000	Heart Failure	0.0383738950571954
DB00927	Famotidine	DOID:6000	Heart Failure	0.0371623140185222
DB00681	Amphotericin B	DOID:820	Myocarditis	0.0360371984631171
DB00820	Tadalafil	DOID:0050700	Cardiomyopathies	0.0356367861798796
DB01191	Dexfenfluramine	DOID:11502	Mitral Valve Insufficiency	0.0343768445014814
DB13358	cifenline	DOID:2843	Long QT Syndrome	0.034361145062478
DB03843	Formaldehyde	DOID:1682	Heart Defects, Congenital	0.0340048798859813
DB03843	Formaldehyde	DOID:0050820	Atrioventricular Block	0.0329491545568323
DB00358	Mefloquine	DOID:0050820	Atrioventricular Block	0.0322758903454539
DB11588	Carbon Monoxide	DOID:0050700	Cardiomyopathies	0.0318343138443477
DB00346	alfuzosin	DOID:2843	Long QT Syndrome	0.0314042635587539
DB01074	Perhexiline	DOID:6000	Heart Failure	0.0308081771296284
DB00543	Amoxapine	DOID:6000	Heart Failure	0.0305303478065588
DB00934	Maprotiline	DOID:2843	Long QT Syndrome	0.0295233472763361
DB11326	boric acid	DOID:0050700	Cardiomyopathies	0.0288386376658427
DB12025	triptolide	DOID:0050700	Cardiomyopathies	0.0286555613840073
DB00579	Mazindol	DOID:0050700	Cardiomyopathies	0.028518800390449
DB12537	Benzodiazepines	DOID:12930	Cardiomyopathy, Dilated	0.0279720232078659
DB11387	Chloroform	DOID:6000	Heart Failure	0.0267455610488447
DB00431	Hexachlorocyclohexane	DOID:820	Myocarditis	0.0266260805994132
DB12610	ebselen	DOID:0050700	Cardiomyopathies	0.0263467399301875
DB00833	Cefaclor	DOID:820	Myocarditis	0.0247760754152166
DB00927	Famotidine	DOID:0050820	Atrioventricular Block	0.024298924632864
DB11588	Carbon Monoxide	DOID:6000	Heart Failure	0.0237450955072074
DB01075	Diphenhydramine	DOID:6000	Heart Failure	0.0227511476117461
DB00390	Digoxin	DOID:13832	Ductus Arteriosus, Patent	0.0226519486616152
DB00695	Furosemide	DOID:13832	Ductus Arteriosus, Patent	0.0226515457618421
DB11846	Creatinine	DOID:13832	Ductus Arteriosus, Patent	0.022526307220253
DB00279	Triiodothyronine	DOID:1682	Heart Defects, Congenital	0.0225210010790626
DB13919	candesartan	DOID:13832	Ductus Arteriosus, Patent	0.0224765984903889
DB01050	Ibuprofen	DOID:13832	Ductus Arteriosus, Patent	0.0224037059088355
DB11450	pimobendan	DOID:12930	Cardiomyopathy, Dilated	0.021709122672455
DB09212	loxoprofen	DOID:0050700	Cardiomyopathies	0.021590363938694
DB09477	Enalaprilat	DOID:2843	Long QT Syndrome	0.0212208735982049
DB04861	Nebivolol	DOID:9651	Heart Failure, Systolic	0.0209302742850401
DB00107	Oxytocin	DOID:2843	Long QT Syndrome	0.0208279377632985
DB08841	Tyramine	DOID:0050700	Cardiomyopathies	0.0201885315840604
DB00717	Norethindrone	DOID:13832	Ductus Arteriosus, Patent	0.0201767820420719
DB09069	Trimetazidine	DOID:6000	Heart Failure	0.0200026708991489
DB08842	Acetylcarnitine	DOID:0050700	Cardiomyopathies	0.0194854589975559
DB00284	Acarbose	DOID:11984	Cardiomyopathy, Hypertrophic	0.0185087805751522
DB00712	Flurbiprofen	DOID:820	Myocarditis	0.0184747267851972
DB01370	Aluminum	DOID:1682	Heart Defects, Congenital	0.0182438452121376
DB11387	Chloroform	DOID:1882	Heart Septal Defects, Atrial	0.018153702734653
DB00171	Adenosine Triphosphate	DOID:0050820	Atrioventricular Block	0.0170163609571783
DB00816	Metaproterenol	DOID:0050700	Cardiomyopathies	0.0163326440145028
DB00312	Pentobarbital	DOID:6000	Heart Failure	0.0159416871047924
DB00614	Furazolidone	DOID:12930	Cardiomyopathy, Dilated	0.0155756501810287
DB00458	Imipramine	DOID:12930	Cardiomyopathy, Dilated	0.0155195971848545
DB11588	Carbon Monoxide	DOID:1882	Heart Septal Defects, Atrial	0.0151532371925582
DB02021	fidarestat	DOID:6000	Heart Failure	0.0145209223199867
DB00614	Furazolidone	DOID:0050700	Cardiomyopathies	0.014057259836131
DB00458	Imipramine	DOID:0050700	Cardiomyopathies	0.0140012068397976
DB01075	Diphenhydramine	DOID:2843	Long QT Syndrome	0.012469519864887
DB00365	grepafloxacin	DOID:2843	Long QT Syndrome	0.0122963149751627
DB04953	ezogabine	DOID:2843	Long QT Syndrome	0.0114679971451264
DB00502	Haloperidol	DOID:6000	Heart Failure	0.00972051975355945
DB12693	Ritanserin	DOID:1682	Heart Defects, Congenital	0.00957679078466941
DB01177	Idarubicin	DOID:12930	Cardiomyopathy, Dilated	0.0087530623571119
DB01364	Ephedrine	DOID:12930	Cardiomyopathy, Dilated	0.00863122808464453
DB00811	Ribavirin	DOID:12930	Cardiomyopathy, Dilated	0.00860762558575964
DB00428	Streptozocin	DOID:12930	Cardiomyopathy, Dilated	0.00859573230951002
DB00841	Dobutamine	DOID:12930	Cardiomyopathy, Dilated	0.00855989208930016
DB00390	Digoxin	DOID:12930	Cardiomyopathy, Dilated	0.00854948976161582
DB00695	Furosemide	DOID:12930	Cardiomyopathy, Dilated	0.00854908686291675
DB00445	Epirubicin	DOID:12930	Cardiomyopathy, Dilated	0.00850058745062829
DB00178	Ramipril	DOID:12930	Cardiomyopathy, Dilated	0.00846313697796749
DB00678	Losartan	DOID:12930	Cardiomyopathy, Dilated	0.00845215227359516
DB00997	Doxorubicin	DOID:12930	Cardiomyopathy, Dilated	0.00844327789086582
DB01136	Carvedilol	DOID:12930	Cardiomyopathy, Dilated	0.00844304707406082
DB01275	Hydralazine	DOID:12930	Cardiomyopathy, Dilated	0.00839712474149332
DB01001	Albuterol	DOID:12930	Cardiomyopathy, Dilated	0.00837456701623782
DB00907	Cocaine	DOID:12930	Cardiomyopathy, Dilated	0.00837025008366729
DB00363	Clozapine	DOID:12930	Cardiomyopathy, Dilated	0.0083621752822873
DB00867	Ritodrine	DOID:12930	Cardiomyopathy, Dilated	0.00836070011001497
DB00182	Amphetamine	DOID:12930	Cardiomyopathy, Dilated	0.0083500243760066
DB01212	Ceftriaxone	DOID:12930	Cardiomyopathy, Dilated	0.00834407383295496
DB00635	Prednisone	DOID:12930	Cardiomyopathy, Dilated	0.00833998437564462
DB00584	Enalapril	DOID:12930	Cardiomyopathy, Dilated	0.00832427474127903
DB01233	Metoclopramide	DOID:6000	Heart Failure	0.00831581000494161
DB01577	Methamphetamine	DOID:12930	Cardiomyopathy, Dilated	0.00830915265748519
DB00335	Atenolol	DOID:12930	Cardiomyopathy, Dilated	0.00830649331958619
DB00583	Carnitine	DOID:12930	Cardiomyopathy, Dilated	0.00829439958851316
DB00993	Azathioprine	DOID:12930	Cardiomyopathy, Dilated	0.00829428869825219
DB01200	Bromocriptine	DOID:12930	Cardiomyopathy, Dilated	0.00824016922924417
DB00975	Dipyridamole	DOID:12930	Cardiomyopathy, Dilated	0.00822380580594559
DB00542	benazepril	DOID:12930	Cardiomyopathy, Dilated	0.00821473093826916
DB01118	Amiodarone	DOID:12930	Cardiomyopathy, Dilated	0.00817198400920402
DB00295	Morphine	DOID:12930	Cardiomyopathy, Dilated	0.00815608409539423
DB01356	Lithium	DOID:12930	Cardiomyopathy, Dilated	0.00814283488956666
DB00755	Tretinoin	DOID:12930	Cardiomyopathy, Dilated	0.00813944386120344
DB00898	Ethanol	DOID:12930	Cardiomyopathy, Dilated	0.00806640217706486
DB13765	Mercuric Chloride	DOID:12930	Cardiomyopathy, Dilated	0.00803171826168556
DB01592	Iron	DOID:12930	Cardiomyopathy, Dilated	0.00803032924057631
DB00668	Epinephrine	DOID:12930	Cardiomyopathy, Dilated	0.0080175995347371
DB00022	peginterferon alfa-2b	DOID:12930	Cardiomyopathy, Dilated	0.00799503266443688
DB11135	Selenium	DOID:12930	Cardiomyopathy, Dilated	0.00798358219339532
DB00421	Spironolactone	DOID:12930	Cardiomyopathy, Dilated	0.00796994779656221
DB00422	Methylphenidate	DOID:12930	Cardiomyopathy, Dilated	0.00794494906441365
DB00264	Metoprolol	DOID:12930	Cardiomyopathy, Dilated	0.00792169172021936
DB08162	fasudil	DOID:12930	Cardiomyopathy, Dilated	0.00789492630654373
DB00495	Zidovudine	DOID:12930	Cardiomyopathy, Dilated	0.00782934835694446
DB01408	bambuterol	DOID:6000	Heart Failure	0.00753081727132829
DB00970	Dactinomycin	DOID:0050700	Cardiomyopathies	0.00735880192670055
DB03467	naringenin	DOID:0050700	Cardiomyopathies	0.00730130454209552
DB05383	pimagedine	DOID:0050700	Cardiomyopathies	0.00727952635086113
DB01177	Idarubicin	DOID:0050700	Cardiomyopathies	0.00723467201276937
DB00368	Norepinephrine	DOID:0050700	Cardiomyopathies	0.00722814685446324
DB01956	Taurine	DOID:0050700	Cardiomyopathies	0.00722494449983954
DB00457	Prazosin	DOID:0050700	Cardiomyopathies	0.00719464832449465
DB00350	Minoxidil	DOID:0050700	Cardiomyopathies	0.00719387773864574
DB00661	Verapamil	DOID:0050700	Cardiomyopathies	0.00716526387518265
DB00571	Propranolol	DOID:0050700	Cardiomyopathies	0.00713908131857097
DB00763	Methimazole	DOID:0050700	Cardiomyopathies	0.00712143974537846
DB01364	Ephedrine	DOID:0050700	Cardiomyopathies	0.00711283774013902
DB01248	Docetaxel	DOID:0050700	Cardiomyopathies	0.00710339157490611
DB01234	Dexamethasone	DOID:0050700	Cardiomyopathies	0.00709094245922734
DB00529	Foscarnet	DOID:6000	Heart Failure	0.00708815655692882
DB00851	Dacarbazine	DOID:0050700	Cardiomyopathies	0.00707388469510437
DB00841	Dobutamine	DOID:0050700	Cardiomyopathies	0.00704150174478088
DB01593	Zinc	DOID:0050700	Cardiomyopathies	0.00703310373538188
DB00390	Digoxin	DOID:0050700	Cardiomyopathies	0.00703109941739341
DB14206	cobaltous chloride	DOID:0050700	Cardiomyopathies	0.00703041306706506
DB00162	Vitamin A	DOID:0050700	Cardiomyopathies	0.0070232601082891
DB00203	Sildenafil Citrate	DOID:0050700	Cardiomyopathies	0.00701370125460918
DB09140	Oxygen	DOID:0050700	Cardiomyopathies	0.00701338586743014
DB00753	Isoflurane	DOID:0050700	Cardiomyopathies	0.0070117290622482
DB00959	Methylprednisolone	DOID:0050700	Cardiomyopathies	0.00700802199530368
DB00184	Nicotine	DOID:0050700	Cardiomyopathies	0.00700754872369333
DB00398	Sorafenib	DOID:0050700	Cardiomyopathies	0.00699986097922564
DB00445	Epirubicin	DOID:0050700	Cardiomyopathies	0.00698219710687417
DB00734	Risperidone	DOID:0050700	Cardiomyopathies	0.00696976749345676
DB00864	Tacrolimus	DOID:0050700	Cardiomyopathies	0.00694834384998974
DB00178	Ramipril	DOID:0050700	Cardiomyopathies	0.00694474663317643
DB00252	Phenytoin	DOID:0050700	Cardiomyopathies	0.00692923300535495
DB00544	Fluorouracil	DOID:0050700	Cardiomyopathies	0.00692691891398176
DB00997	Doxorubicin	DOID:0050700	Cardiomyopathies	0.00692488754663276
DB01136	Carvedilol	DOID:0050700	Cardiomyopathies	0.00692465672967033
DB11672	Curcumin	DOID:0050700	Cardiomyopathies	0.00692023211046419
DB06151	Acetylcysteine	DOID:0050700	Cardiomyopathies	0.00691991607464623
DB00563	Methotrexate	DOID:0050700	Cardiomyopathies	0.00691299146453114
DB11126	Calcium Gluconate	DOID:0050700	Cardiomyopathies	0.00689612871546083
DB01852	kaempferol	DOID:0050700	Cardiomyopathies	0.00688744933579019
DB00640	Adenosine	DOID:0050700	Cardiomyopathies	0.00688397245624414
DB00435	Nitric Oxide	DOID:0050700	Cardiomyopathies	0.00688313598833054
DB00126	Ascorbic Acid	DOID:0050700	Cardiomyopathies	0.00687394825553686
DB01229	Paclitaxel	DOID:0050700	Cardiomyopathies	0.0068564618287241
DB01001	Albuterol	DOID:0050700	Cardiomyopathies	0.0068561766724797
DB13919	candesartan	DOID:0050700	Cardiomyopathies	0.00685574924674001
DB00907	Cocaine	DOID:0050700	Cardiomyopathies	0.00685185973953703
DB00363	Clozapine	DOID:0050700	Cardiomyopathies	0.00684378493769519
DB00867	Ritodrine	DOID:0050700	Cardiomyopathies	0.00684230976541386
DB01373	Calcium	DOID:0050700	Cardiomyopathies	0.00683712655634314
DB00531	Cyclophosphamide	DOID:0050700	Cardiomyopathies	0.00683573891128827
DB00586	Diclofenac	DOID:0050700	Cardiomyopathies	0.00683250861521897
DB00182	Amphetamine	DOID:0050700	Cardiomyopathies	0.0068316340314287
DB01212	Ceftriaxone	DOID:0050700	Cardiomyopathies	0.0068256834883744
DB01008	Busulfan	DOID:0050700	Cardiomyopathies	0.00682295522090423
DB00635	Prednisone	DOID:0050700	Cardiomyopathies	0.00682159403029223
DB00608	Chloroquine	DOID:0050700	Cardiomyopathies	0.00681102440110368
DB00477	Chlorpromazine	DOID:0050700	Cardiomyopathies	0.00680961642145037
DB00091	Cyclosporine	DOID:0050700	Cardiomyopathies	0.00680673969279508
DB00584	Enalapril	DOID:0050700	Cardiomyopathies	0.006805884396309
DB01169	Arsenic Trioxide	DOID:0050700	Cardiomyopathies	0.00680253053387189
DB00201	Caffeine	DOID:0050700	Cardiomyopathies	0.00680196934556362
DB00343	Diltiazem	DOID:0050700	Cardiomyopathies	0.00679805962773058
DB00928	Azacitidine	DOID:0050700	Cardiomyopathies	0.00679793833632478
DB01577	Methamphetamine	DOID:0050700	Cardiomyopathies	0.00679076231273343
DB00698	Nitrofurantoin	DOID:0050700	Cardiomyopathies	0.0067808869868575
DB00583	Carnitine	DOID:0050700	Cardiomyopathies	0.00677600924375629
DB00515	Cisplatin	DOID:0050700	Cardiomyopathies	0.00677199483179544
DB00316	Acetaminophen	DOID:0050700	Cardiomyopathies	0.00677018601469356
DB01065	Melatonin	DOID:0050700	Cardiomyopathies	0.0067614414903385
DB00636	Clofibrate	DOID:0050700	Cardiomyopathies	0.00674446459137787
DB14322	Coconut Oil	DOID:0050700	Cardiomyopathies	0.00674012727616777
DB09130	Copper	DOID:0050700	Cardiomyopathies	0.00672950494768229
DB04572	Thiotepa	DOID:0050700	Cardiomyopathies	0.00671522283207812
DB00612	Bisoprolol	DOID:0050700	Cardiomyopathies	0.00668367402728218
DB00541	Vincristine	DOID:0050700	Cardiomyopathies	0.00668267817944376
DB01042	Melphalan	DOID:0050700	Cardiomyopathies	0.00668181053222347
DB00277	Theophylline	DOID:0050700	Cardiomyopathies	0.00667405781707806
DB01118	Amiodarone	DOID:0050700	Cardiomyopathies	0.00665359366467608
DB00818	Propofol	DOID:0050700	Cardiomyopathies	0.00664883915255074
DB01095	Fluvastatin	DOID:0050700	Cardiomyopathies	0.00663813893365936
DB01003	Cromolyn Sodium	DOID:0050700	Cardiomyopathies	0.00663583545556398
DB01064	Isoproterenol	DOID:0050700	Cardiomyopathies	0.00662959400146199
DB01356	Lithium	DOID:0050700	Cardiomyopathies	0.00662444454584185
DB00755	Tretinoin	DOID:0050700	Cardiomyopathies	0.00662105351669681
DB14371	mangostin	DOID:0050700	Cardiomyopathies	0.00660764455745119
DB00898	Ethanol	DOID:0050700	Cardiomyopathies	0.00654801183230244
DB00829	Diazepam	DOID:0050700	Cardiomyopathies	0.00653995873094401
DB01340	Cilazapril	DOID:0050700	Cardiomyopathies	0.00653296896032138
DB01914	Glucose	DOID:0050700	Cardiomyopathies	0.00653016122888059
DB01221	Ketamine	DOID:0050700	Cardiomyopathies	0.00651263142916744
DB01592	Iron	DOID:0050700	Cardiomyopathies	0.00651193889592425
DB00579	Mazindol	DOID:57	Aortic Valve Insufficiency	0.00651118830480543
DB01039	Fenofibrate	DOID:0050700	Cardiomyopathies	0.00650696044039376
DB01576	Dextroamphetamine	DOID:0050700	Cardiomyopathies	0.00650694301619656
DB14183	geraniol	DOID:0050700	Cardiomyopathies	0.00650508827971705
DB00668	Epinephrine	DOID:0050700	Cardiomyopathies	0.00649920919047806
DB00806	Pentoxifylline	DOID:0050700	Cardiomyopathies	0.00649909825706982
DB00158	Folic Acid	DOID:0050700	Cardiomyopathies	0.00649615624927155
DB02315	Cyclic GMP	DOID:6000	Heart Failure	0.00648652445940276
DB00393	Nimodipine	DOID:0050700	Cardiomyopathies	0.00647153445736179
DB00860	Prednisolone	DOID:0050700	Cardiomyopathies	0.0064684956581029
DB00177	Valsartan	DOID:0050700	Cardiomyopathies	0.00646281425523607
DB00682	Warfarin	DOID:0050700	Cardiomyopathies	0.00646200958478357
DB00421	Spironolactone	DOID:0050700	Cardiomyopathies	0.00645155745245282
DB00422	Methylphenidate	DOID:0050700	Cardiomyopathies	0.00642655872003869
DB00264	Metoprolol	DOID:0050700	Cardiomyopathies	0.00640330137558107
DB01088	Iloprost	DOID:0050700	Cardiomyopathies	0.00640195645788919
DB00206	Reserpine	DOID:0050700	Cardiomyopathies	0.00639919776827022
DB01224	Quetiapine Fumarate	DOID:0050700	Cardiomyopathies	0.00639837630107151
DB00397	Phenylpropanolamine	DOID:0050700	Cardiomyopathies	0.00637930837081188
DB00650	Leucovorin	DOID:0050700	Cardiomyopathies	0.00633450746539463
DB00495	Zidovudine	DOID:0050700	Cardiomyopathies	0.00631095801229528
DB01165	Ofloxacin	DOID:0050700	Cardiomyopathies	0.00629046481905379
DB00812	Phenylbutazone	DOID:0050700	Cardiomyopathies	0.00628195433207221
DB01009	Ketoprofen	DOID:0050700	Cardiomyopathies	0.00624892717893474
DB00458	Imipramine	DOID:6000	Heart Failure	0.00591198850303162
DB06810	Plicamycin	DOID:0050700	Cardiomyopathies	0.00552892221427312
DB00176	Fluvoxamine	DOID:2843	Long QT Syndrome	0.0042614750602705
DB01357	Mestranol	DOID:13832	Ductus Arteriosus, Patent	0.00407261688251612
DB01100	Pimozide	DOID:2843	Long QT Syndrome	0.00350028770540131
DB03054	bromoform	DOID:1882	Heart Septal Defects, Atrial	0.00344505952316046
DB00312	Pentobarbital	DOID:0050820	Atrioventricular Block	0.00307829771986154
DB01177	Idarubicin	DOID:9775	Heart Failure, Diastolic	0.00289722809727452
DB11742	ebastine	DOID:2843	Long QT Syndrome	0.00271236743300476
DB00439	cerivastatin	DOID:6000	Heart Failure	0.00268722074714531
DB00531	Cyclophosphamide	DOID:9775	Heart Failure, Diastolic	0.00249829499550899
DB00987	Cytarabine	DOID:9775	Heart Failure, Diastolic	0.00211186926814586
DB01182	Propafenone	DOID:6000	Heart Failure	0.00174453450212672
DB00313	Valproic Acid	DOID:1882	Heart Septal Defects, Atrial	0.00126303445330286
DB00434	Cyproheptadine	DOID:57	Aortic Valve Insufficiency	0.000758124263180643
DB12622	lupeol	DOID:0050700	Cardiomyopathies	0.00046900429754923
DB13723	3-(2,2,2-trimethylhydrazine)propionate	DOID:6000	Heart Failure	0.000215491057675127
DB13110	Antimony	DOID:12930	Cardiomyopathy, Dilated	7.46926450771734e-05
DB01189	Desflurane	DOID:2843	Long QT Syndrome	-0.000349383037047152
DB00574	Fenfluramine	DOID:0050700	Cardiomyopathies	-0.000422396770145134
DB00502	Haloperidol	DOID:2843	Long QT Syndrome	-0.000561107993132498
DB05088	tetrathiomolybdate	DOID:0050700	Cardiomyopathies	-0.000639614170457686
DB00970	Dactinomycin	DOID:6000	Heart Failure	-0.000730416410920337
DB01195	Flecainide	DOID:6000	Heart Failure	-0.000817489534646804
DB11588	Carbon Monoxide	DOID:6419	Tetralogy of Fallot	-0.000827414381030539
DB01177	Idarubicin	DOID:6000	Heart Failure	-0.00085454632454654
DB00368	Norepinephrine	DOID:6000	Heart Failure	-0.000861071482192638
DB00325	Nitroprusside	DOID:6000	Heart Failure	-0.00088968166880446
DB00457	Prazosin	DOID:6000	Heart Failure	-0.000894570012651946
DB00350	Minoxidil	DOID:6000	Heart Failure	-0.000895340598590116
DB00379	Mexiletine	DOID:6000	Heart Failure	-0.000899014815946481
DB00598	Labetalol	DOID:6000	Heart Failure	-0.000916380475518258
DB00661	Verapamil	DOID:6000	Heart Failure	-0.000923954461882676
DB00966	Telmisartan	DOID:6000	Heart Failure	-0.000948337895334578
DB00571	Propranolol	DOID:6000	Heart Failure	-0.000950137018675107
DB00590	Doxazosin	DOID:6000	Heart Failure	-0.000950197680174042
DB06144	sertindole	DOID:2843	Long QT Syndrome	-0.000953386091452929
DB00305	Mitomycin	DOID:6000	Heart Failure	-0.000981755836502646
DB01248	Docetaxel	DOID:6000	Heart Failure	-0.000985826763348491
DB01138	Sulfinpyrazone	DOID:11984	Cardiomyopathy, Hypertrophic	-0.000991476422704168
DB08901	ponatinib	DOID:6000	Heart Failure	-0.00099340775636983
DB00908	Quinidine	DOID:6000	Heart Failure	-0.000995764818297468
DB01234	Dexamethasone	DOID:6000	Heart Failure	-0.00099827587818882
DB01628	Etoricoxib	DOID:6000	Heart Failure	-0.00100484180324537
DB00428	Streptozocin	DOID:6000	Heart Failure	-0.00101187637259684
DB00641	Simvastatin	DOID:6000	Heart Failure	-0.00103904931904356
DB01168	Procarbazine	DOID:6000	Heart Failure	-0.00104546184698986
DB00841	Dobutamine	DOID:6000	Heart Failure	-0.00104771659313177
DB00675	Tamoxifen	DOID:6000	Heart Failure	-0.00105431798483105
DB01593	Zinc	DOID:6000	Heart Failure	-0.00105611460189217
DB00390	Digoxin	DOID:6000	Heart Failure	-0.00105811892004051
DB00695	Furosemide	DOID:6000	Heart Failure	-0.00105852181961733
DB00999	Hydrochlorothiazide	DOID:6000	Heart Failure	-0.0010605287021859
DB00401	Nisoldipine	DOID:6000	Heart Failure	-0.00106142840132187
DB00203	Sildenafil Citrate	DOID:6000	Heart Failure	-0.00107551708331813
DB00753	Isoflurane	DOID:6000	Heart Failure	-0.00107748927562937
DB00412	Rosiglitazone	DOID:6000	Heart Failure	-0.00108162885002241
DB00281	Lidocaine	DOID:6000	Heart Failure	-0.00109323944795173
DB00960	Pindolol	DOID:6000	Heart Failure	-0.00110687565460624
DB00445	Epirubicin	DOID:6000	Heart Failure	-0.0011070212312663
DB00881	Quinapril	DOID:6000	Heart Failure	-0.00110708885807023
DB00741	Hydrocortisone	DOID:6000	Heart Failure	-0.00112072204080696
DB01190	Clindamycin	DOID:6000	Heart Failure	-0.00112386852157745
DB01112	Cefuroxime	DOID:6000	Heart Failure	-0.00113327827579027
DB01223	Aminophylline	DOID:6000	Heart Failure	-0.00113816504495026
DB00864	Tacrolimus	DOID:6000	Heart Failure	-0.0011408744872701
DB00922	Simendan	DOID:6000	Heart Failure	-0.00114438182594348
DB00178	Ramipril	DOID:6000	Heart Failure	-0.00114447170407608
DB00436	Bendroflumethiazide	DOID:6000	Heart Failure	-0.00114590905114345
DB00661	Verapamil	DOID:11984	Cardiomyopathy, Hypertrophic	-0.0011546935552085
DB00678	Losartan	DOID:6000	Heart Failure	-0.00115545640885364
DB01023	Felodipine	DOID:6000	Heart Failure	-0.00115719519505422
DB00252	Phenytoin	DOID:6000	Heart Failure	-0.00115998533158959
DB00544	Fluorouracil	DOID:6000	Heart Failure	-0.00116229942340554
DB00997	Doxorubicin	DOID:6000	Heart Failure	-0.00116433079083336
DB01136	Carvedilol	DOID:6000	Heart Failure	-0.00116456160813663
DB00563	Methotrexate	DOID:6000	Heart Failure	-0.00117622687326827
DB00571	Propranolol	DOID:11984	Cardiomyopathy, Hypertrophic	-0.00118087611145115
DB00945	Aspirin	DOID:6000	Heart Failure	-0.00118324818459173
DB11783	imidapril	DOID:6000	Heart Failure	-0.00119911056696245
DB01119	Diazoxide	DOID:6000	Heart Failure	-0.00119915491978831
DB00640	Adenosine	DOID:6000	Heart Failure	-0.00120524588121554
DB01275	Hydralazine	DOID:6000	Heart Failure	-0.00121048394089843
DB00441	gemcitabine	DOID:6000	Heart Failure	-0.00121688261624711
DB01234	Dexamethasone	DOID:11984	Cardiomyopathy, Hypertrophic	-0.00122901497057984
DB01229	Paclitaxel	DOID:6000	Heart Failure	-0.00123275650812008
DB01001	Albuterol	DOID:6000	Heart Failure	-0.00123304166568253
DB01206	Lomustine	DOID:6000	Heart Failure	-0.00123327302512058
DB13919	candesartan	DOID:6000	Heart Failure	-0.00123346909039238
DB00619	Imatinib Mesylate	DOID:6000	Heart Failure	-0.00123733990553901
DB00907	Cocaine	DOID:6000	Heart Failure	-0.00123735859780807
DB14500	Potassium	DOID:6000	Heart Failure	-0.00123787578439674
DB00188	Bortezomib	DOID:6000	Heart Failure	-0.00123869631248044
DB00428	Streptozocin	DOID:11984	Cardiomyopathy, Hypertrophic	-0.00124261546514062
DB00270	Isradipine	DOID:6000	Heart Failure	-0.00124329170143758
DB00533	rofecoxib	DOID:6000	Heart Failure	-0.00124334302169896
DB00363	Clozapine	DOID:6000	Heart Failure	-0.00124543339956598
DB00867	Ritodrine	DOID:6000	Heart Failure	-0.00124690857186008
DB01041	Thalidomide	DOID:6000	Heart Failure	-0.00125005992934749
DB01373	Calcium	DOID:6000	Heart Failure	-0.00125209178072441
DB00531	Cyclophosphamide	DOID:6000	Heart Failure	-0.00125347942579437
DB00586	Diclofenac	DOID:6000	Heart Failure	-0.00125670972236061
DB00635	Prednisone	DOID:6000	Heart Failure	-0.00126762430676844
DB00564	Carbamazepine	DOID:6000	Heart Failure	-0.00127266670856899
DB00608	Chloroquine	DOID:6000	Heart Failure	-0.00127819393704434
DB11133	Fatty Acids, Omega-3	DOID:6000	Heart Failure	-0.00127830632048379
DB00841	Dobutamine	DOID:11984	Cardiomyopathy, Hypertrophic	-0.00127845568526744
DB00584	Enalapril	DOID:6000	Heart Failure	-0.00128333394116401
DB00343	Diltiazem	DOID:6000	Heart Failure	-0.00129115870976373
DB01166	Cilostazol	DOID:6000	Heart Failure	-0.00129813234040291
DB01577	Methamphetamine	DOID:6000	Heart Failure	-0.00129845602418535
DB00335	Atenolol	DOID:6000	Heart Failure	-0.0013011153619458
DB09140	Oxygen	DOID:11984	Cardiomyopathy, Hypertrophic	-0.00130657156231287
DB14085	Cadmium	DOID:6000	Heart Failure	-0.00130687674014632
DB00958	Carboplatin	DOID:6000	Heart Failure	-0.00130944041384942
DB00959	Methylprednisolone	DOID:11984	Cardiomyopathy, Hypertrophic	-0.00131193543529753
DB00412	Rosiglitazone	DOID:11984	Cardiomyopathy, Hypertrophic	-0.00131236794302406
DB00993	Azathioprine	DOID:6000	Heart Failure	-0.00131331998378451
DB00515	Cisplatin	DOID:6000	Heart Failure	-0.00131722350523347
DB00887	Bumetanide	DOID:6000	Heart Failure	-0.00132505974672073
DB00881	Quinapril	DOID:11984	Cardiomyopathy, Hypertrophic	-0.00133782795088402
DB00388	Phenylephrine	DOID:11984	Cardiomyopathy, Hypertrophic	-0.0013444808640917
DB03057	Malondialdehyde	DOID:6000	Heart Failure	-0.0013465696374784
DB00783	Estradiol	DOID:11984	Cardiomyopathy, Hypertrophic	-0.00135716439791159
DB03128	Acetylcholine	DOID:6000	Heart Failure	-0.00135805790947743
DB09130	Copper	DOID:6000	Heart Failure	-0.00135971338983024
DB00512	Vancomycin	DOID:6000	Heart Failure	-0.00136699161255585
DB01200	Bromocriptine	DOID:6000	Heart Failure	-0.00136743945245368
DB00864	Tacrolimus	DOID:11984	Cardiomyopathy, Hypertrophic	-0.00137161357980145
DB04572	Thiotepa	DOID:6000	Heart Failure	-0.00137399550544351
DB00178	Ramipril	DOID:11984	Cardiomyopathy, Hypertrophic	-0.00137521079670802
DB01132	Pioglitazone	DOID:6000	Heart Failure	-0.00138298025919428
DB00975	Dipyridamole	DOID:6000	Heart Failure	-0.00138380287625808
DB00678	Losartan	DOID:11984	Cardiomyopathy, Hypertrophic	-0.00138619550145472
DB00542	benazepril	DOID:6000	Heart Failure	-0.00139287774388921
DB00997	Doxorubicin	DOID:11984	Cardiomyopathy, Hypertrophic	-0.00139506988344576
DB01136	Carvedilol	DOID:11984	Cardiomyopathy, Hypertrophic	-0.00139530069981222
DB04630	Aldosterone	DOID:6000	Heart Failure	-0.00139888730891261
DB00612	Bisoprolol	DOID:6000	Heart Failure	-0.00140554430985332
DB00773	Etoposide	DOID:6000	Heart Failure	-0.0014114284099245
DB00977	Ethinyl Estradiol	DOID:6000	Heart Failure	-0.00141882983902078
DB00622	Nicardipine	DOID:6000	Heart Failure	-0.00142247714019497
DB00883	Isosorbide Dinitrate	DOID:6000	Heart Failure	-0.00142944310201146
DB01119	Diazoxide	DOID:11984	Cardiomyopathy, Hypertrophic	-0.00142989401307772
DB01118	Amiodarone	DOID:6000	Heart Failure	-0.00143562467268679
DB00818	Propofol	DOID:6000	Heart Failure	-0.00144037918458165
DB00235	Milrinone	DOID:6000	Heart Failure	-0.00145070343535372
DB01095	Fluvastatin	DOID:6000	Heart Failure	-0.00145107940341574
DB00770	Alprostadil	DOID:6000	Heart Failure	-0.00145168559562817
DB01064	Isoproterenol	DOID:6000	Heart Failure	-0.00145962433542215
DB00373	Timolol	DOID:6000	Heart Failure	-0.00146155387875416
DB00915	Amantadine	DOID:6000	Heart Failure	-0.0014636316923067
DB01001	Albuterol	DOID:11984	Cardiomyopathy, Hypertrophic	-0.00146378075803758
DB13919	candesartan	DOID:11984	Cardiomyopathy, Hypertrophic	-0.00146420818364892
DB01356	Lithium	DOID:6000	Heart Failure	-0.0014647737919167
DB00755	Tretinoin	DOID:6000	Heart Failure	-0.00146816482080772
DB00270	Isradipine	DOID:11984	Cardiomyopathy, Hypertrophic	-0.00147403079420408
DB00867	Ritodrine	DOID:11984	Cardiomyopathy, Hypertrophic	-0.00147764766460537
DB00443	Betamethasone	DOID:6000	Heart Failure	-0.00148472756927401
DB00361	Vinorelbine	DOID:6000	Heart Failure	-0.00150007186322146
DB00489	Sotalol	DOID:6000	Heart Failure	-0.00150761399543967
DB00608	Chloroquine	DOID:11984	Cardiomyopathy, Hypertrophic	-0.00150893302953439
DB12163	sarpogrelate	DOID:6000	Heart Failure	-0.00152135209879137
DB00343	Diltiazem	DOID:11984	Cardiomyopathy, Hypertrophic	-0.00152189780282577
DB00519	trandolapril	DOID:6000	Heart Failure	-0.00152459920939066
DB01035	Procainamide	DOID:6000	Heart Failure	-0.00154210986584172
DB01340	Cilazapril	DOID:6000	Heart Failure	-0.00155624937692547
DB00280	Disopyramide	DOID:6000	Heart Failure	-0.0015746299771924
DB00255	Diethylstilbestrol	DOID:6000	Heart Failure	-0.00158460338896974
DB00668	Epinephrine	DOID:6000	Heart Failure	-0.00159000914648291
DB09130	Copper	DOID:11984	Cardiomyopathy, Hypertrophic	-0.00159045248257964
DB00570	Vinblastine	DOID:6000	Heart Failure	-0.00159159396739941
DB00798	Gentamicins	DOID:6000	Heart Failure	-0.0016073109209829
DB12116	epigallocatechin gallate	DOID:11984	Cardiomyopathy, Hypertrophic	-0.00161351286366232
DB11135	Selenium	DOID:6000	Heart Failure	-0.00162402648769613
DB00177	Valsartan	DOID:6000	Heart Failure	-0.0016264040818115
DB00682	Warfarin	DOID:6000	Heart Failure	-0.00162720875262859
DB00421	Spironolactone	DOID:6000	Heart Failure	-0.00163766088488473
DB00987	Cytarabine	DOID:6000	Heart Failure	-0.00163990515384829
DB01092	Ouabain	DOID:6000	Heart Failure	-0.00164955484702436
DB00557	Hydroxyzine	DOID:2843	Long QT Syndrome	-0.00165422931696704
DB01118	Amiodarone	DOID:11984	Cardiomyopathy, Hypertrophic	-0.00166636376551102
DB01029	Irbesartan	DOID:6000	Heart Failure	-0.0016837842689941
DB00264	Metoprolol	DOID:6000	Heart Failure	-0.00168591696169965
DB01064	Isoproterenol	DOID:11984	Cardiomyopathy, Hypertrophic	-0.00169036342836562
DB00722	Lisinopril	DOID:6000	Heart Failure	-0.00170379843179005
DB00443	Betamethasone	DOID:11984	Cardiomyopathy, Hypertrophic	-0.00171546666199432
DB00692	Phentolamine	DOID:6000	Heart Failure	-0.00175084734628553
DB00650	Leucovorin	DOID:6000	Heart Failure	-0.00175471087155279
DB00519	trandolapril	DOID:11984	Cardiomyopathy, Hypertrophic	-0.00175533830201904
DB01181	Ifosfamide	DOID:6000	Heart Failure	-0.00176648138220917
DB00898	Ethanol	DOID:11984	Cardiomyopathy, Hypertrophic	-0.00177194559755914
DB00968	Methyldopa	DOID:6000	Heart Failure	-0.00177378918079754
DB00495	Zidovudine	DOID:6000	Heart Failure	-0.00177826032496434
DB00727	Nitroglycerin	DOID:6000	Heart Failure	-0.00178540282774178
DB00559	Bosentan	DOID:6000	Heart Failure	-0.00178631203330307
DB01083	Orlistat	DOID:6000	Heart Failure	-0.00180099044834806
DB00280	Disopyramide	DOID:11984	Cardiomyopathy, Hypertrophic	-0.00180536906984854
DB00860	Prednisolone	DOID:11984	Cardiomyopathy, Hypertrophic	-0.00185146177168874
DB00492	Fosinopril	DOID:6000	Heart Failure	-0.00185912918160638
DB01186	Pergolide	DOID:6000	Heart Failure	-0.00186069046050055
DB00264	Metoprolol	DOID:11984	Cardiomyopathy, Hypertrophic	-0.00191665605453076
DB00313	Valproic Acid	DOID:1682	Heart Defects, Congenital	-0.00195277128805829
DB12881	indole-3-carbinol	DOID:0050700	Cardiomyopathies	-0.00197120141740117
DB00968	Methyldopa	DOID:11984	Cardiomyopathy, Hypertrophic	-0.00200452827350808
DB01297	Practolol	DOID:6000	Heart Failure	-0.00343520170496506
DB01182	Propafenone	DOID:13884	Sick Sinus Syndrome	-0.00360316096626626
DB01182	Propafenone	DOID:384	Wolff-Parkinson-White Syndrome	-0.00390850077151275
DB00458	Imipramine	DOID:2843	Long QT Syndrome	-0.00436963924406888
DB00816	Metaproterenol	DOID:0050820	Atrioventricular Block	-0.00461996370787524
DB01026	Ketoconazole	DOID:2843	Long QT Syndrome	-0.00464987758489735
DB00481	Raloxifene Hydrochloride	DOID:4079	Heart Valve Diseases	-0.00535708014086958
DB00313	Valproic Acid	DOID:9955	Hypoplastic Left Heart Syndrome	-0.00535994232740059
DB06176	romidepsin	DOID:2843	Long QT Syndrome	-0.00546150893838873
DB01454	N-Methyl-3,4-methylenedioxyamphetamine	DOID:4079	Heart Valve Diseases	-0.00550925428777263
DB00907	Cocaine	DOID:4079	Heart Valve Diseases	-0.00560400710767353
DB01041	Thalidomide	DOID:4079	Heart Valve Diseases	-0.0056167084388439
DB00531	Cyclophosphamide	DOID:4079	Heart Valve Diseases	-0.00562012793560121
DB01200	Bromocriptine	DOID:4079	Heart Valve Diseases	-0.0057340879619501
DB01143	Amifostine	DOID:0050700	Cardiomyopathies	-0.00577044955276976
DB00247	Methysergide	DOID:4079	Heart Valve Diseases	-0.00582806229944757
DB00696	Ergotamine	DOID:4079	Heart Valve Diseases	-0.00585126185982324
DB00798	Gentamicins	DOID:4079	Heart Valve Diseases	-0.00597395943066761
DB00682	Warfarin	DOID:4079	Heart Valve Diseases	-0.00599385726225335
DB01195	Flecainide	DOID:13884	Sick Sinus Syndrome	-0.00616518500316124
DB01177	Idarubicin	DOID:13884	Sick Sinus Syndrome	-0.00620224179313658
DB01186	Pergolide	DOID:4079	Heart Valve Diseases	-0.00622733897000741
DB00661	Verapamil	DOID:13884	Sick Sinus Syndrome	-0.00627164993116527
DB00571	Propranolol	DOID:13884	Sick Sinus Syndrome	-0.00629783248689766
DB00390	Digoxin	DOID:13884	Sick Sinus Syndrome	-0.00640581438874224
DB01195	Flecainide	DOID:384	Wolff-Parkinson-White Syndrome	-0.00647052480825386
DB00571	Propranolol	DOID:384	Wolff-Parkinson-White Syndrome	-0.00660317229182497
DB00297	Bupivacaine	DOID:13884	Sick Sinus Syndrome	-0.006619031523765
DB00564	Carbamazepine	DOID:13884	Sick Sinus Syndrome	-0.00662036217757581
DB00343	Diltiazem	DOID:13884	Sick Sinus Syndrome	-0.00663885417829205
DB00908	Quinidine	DOID:384	Wolff-Parkinson-White Syndrome	-0.00664880009207272
DB00579	Mazindol	DOID:11502	Mitral Valve Insufficiency	-0.00671108150460256
DB01118	Amiodarone	DOID:13884	Sick Sinus Syndrome	-0.0067833201411385
DB01356	Lithium	DOID:13884	Sick Sinus Syndrome	-0.00681246926084092
DB01182	Propafenone	DOID:1882	Heart Septal Defects, Atrial	-0.00684732381217498
DB00489	Sotalol	DOID:13884	Sick Sinus Syndrome	-0.00685530946393656
DB00343	Diltiazem	DOID:384	Wolff-Parkinson-White Syndrome	-0.00694419398314941
DB00458	Imipramine	DOID:0050820	Atrioventricular Block	-0.00695140088267301
DB00393	Nimodipine	DOID:13884	Sick Sinus Syndrome	-0.00696537934909405
DB12752	bucindolol	DOID:6000	Heart Failure	-0.00699353814908679
DB11450	pimobendan	DOID:820	Myocarditis	-0.00702810069713114
DB01118	Amiodarone	DOID:384	Wolff-Parkinson-White Syndrome	-0.00708865994608646
DB01064	Isoproterenol	DOID:384	Wolff-Parkinson-White Syndrome	-0.00711265960900856
DB01356	Lithium	DOID:384	Wolff-Parkinson-White Syndrome	-0.00711780906554929
DB00968	Methyldopa	DOID:13884	Sick Sinus Syndrome	-0.00712148464927045
DB01035	Procainamide	DOID:384	Wolff-Parkinson-White Syndrome	-0.00719514513955996
DB09313	Ioxaglic Acid	DOID:2843	Long QT Syndrome	-0.00757705705129055
DB00204	dofetilide	DOID:6000	Heart Failure	-0.00777823493075094
DB01028	Methoxyflurane	DOID:6000	Heart Failure	-0.00792625181584042
DB00574	Fenfluramine	DOID:6000	Heart Failure	-0.00851161510736168
DB00674	Galantamine	DOID:2843	Long QT Syndrome	-0.00852366492802789
DB01182	Propafenone	DOID:2843	Long QT Syndrome	-0.00853709324454291
DB01954	Rolipram	DOID:0050700	Cardiomyopathies	-0.00885603720528663
DB00248	Cabergoline	DOID:6000	Heart Failure	-0.00916077628908432
DB00752	Tranylcypromine	DOID:0050700	Cardiomyopathies	-0.00932596862715809
DB00502	Haloperidol	DOID:820	Myocarditis	-0.00940909493428113
DB00813	Fentanyl	DOID:0050700	Cardiomyopathies	-0.00943861924156522
DB01182	Propafenone	DOID:9767	Myocardial Stunning	-0.00950642535411164
DB00715	Paroxetine	DOID:1882	Heart Septal Defects, Atrial	-0.00956499501258182
DB00252	Phenytoin	DOID:1882	Heart Septal Defects, Atrial	-0.0097518436462383
DB00907	Cocaine	DOID:1882	Heart Septal Defects, Atrial	-0.00982921691272767
DB00867	Ritodrine	DOID:1882	Heart Septal Defects, Atrial	-0.00983876688625571
DB00564	Carbamazepine	DOID:1882	Heart Septal Defects, Atrial	-0.0098645250234102
DB00698	Nitrofurantoin	DOID:1882	Heart Septal Defects, Atrial	-0.00990018966487552
DB01240	Epoprostenol	DOID:1882	Heart Septal Defects, Atrial	-0.00990893828408182
DB00898	Ethanol	DOID:1882	Heart Septal Defects, Atrial	-0.0101330648196494
DB00255	Diethylstilbestrol	DOID:1882	Heart Septal Defects, Atrial	-0.0101764617035909
DB01195	Flecainide	DOID:2843	Long QT Syndrome	-0.0110991172815017
DB00674	Galantamine	DOID:0050820	Atrioventricular Block	-0.0111054265665976
DB01177	Idarubicin	DOID:2843	Long QT Syndrome	-0.0111361740713154
DB00342	Terfenadine	DOID:2843	Long QT Syndrome	-0.0111714935148415
DB00379	Mexiletine	DOID:2843	Long QT Syndrome	-0.0111806425628847
DB00246	ziprasidone	DOID:2843	Long QT Syndrome	-0.0111867218788998
DB00312	Pentobarbital	DOID:11502	Mitral Valve Insufficiency	-0.0111989764524054
DB00679	Thioridazine	DOID:2843	Long QT Syndrome	-0.0112129301244412
DB00196	Fluconazole	DOID:2843	Long QT Syndrome	-0.0112139654951958
DB00571	Propranolol	DOID:2843	Long QT Syndrome	-0.011231764765244
DB04855	Dronedarone	DOID:6000	Heart Failure	-0.0112506010551175
DB00715	Paroxetine	DOID:2843	Long QT Syndrome	-0.0112547644445918
DB00450	Droperidol	DOID:2843	Long QT Syndrome	-0.0112717714764617
DB00908	Quinidine	DOID:2843	Long QT Syndrome	-0.0112773925651444
DB08868	Fingolimod Hydrochloride	DOID:2843	Long QT Syndrome	-0.0112854265001055
DB00641	Simvastatin	DOID:2843	Long QT Syndrome	-0.0113206770651853
DB00841	Dobutamine	DOID:2843	Long QT Syndrome	-0.0113293443399707
DB00390	Digoxin	DOID:2843	Long QT Syndrome	-0.0113397466665111
DB00184	Nicotine	DOID:2843	Long QT Syndrome	-0.0113632973608362
DB00281	Lidocaine	DOID:2843	Long QT Syndrome	-0.0113748671947358
DB00445	Epirubicin	DOID:2843	Long QT Syndrome	-0.011388648977837
DB14513	Magnesium	DOID:2843	Long QT Syndrome	-0.0113979182043358
DB00734	Risperidone	DOID:2843	Long QT Syndrome	-0.0114010785902834
DB00741	Hydrocortisone	DOID:2843	Long QT Syndrome	-0.0114023497875948
DB01190	Clindamycin	DOID:2843	Long QT Syndrome	-0.011405496268249
DB00199	Erythromycin	DOID:2843	Long QT Syndrome	-0.0114183084417086
DB00252	Phenytoin	DOID:2843	Long QT Syndrome	-0.0114416130782096
DB00916	Metronidazole	DOID:2843	Long QT Syndrome	-0.0114443697217251
DB00997	Doxorubicin	DOID:2843	Long QT Syndrome	-0.0114459585372213
DB11126	Calcium Gluconate	DOID:2843	Long QT Syndrome	-0.0114747173685824
DB00572	Atropine	DOID:2843	Long QT Syndrome	-0.011509362393888
DB01001	Albuterol	DOID:2843	Long QT Syndrome	-0.0115146694121626
DB00619	Imatinib Mesylate	DOID:2843	Long QT Syndrome	-0.0115189676514951
DB00907	Cocaine	DOID:2843	Long QT Syndrome	-0.0115189863449548
DB14500	Potassium	DOID:2843	Long QT Syndrome	-0.0115195035309324
DB00363	Clozapine	DOID:2843	Long QT Syndrome	-0.0115270611461283
DB06288	Amisulpride	DOID:2843	Long QT Syndrome	-0.0115388346786028
DB01212	Ceftriaxone	DOID:2843	Long QT Syndrome	-0.01154516259552
DB00564	Carbamazepine	DOID:2843	Long QT Syndrome	-0.0115542944554668
DB01211	Clarithromycin	DOID:2843	Long QT Syndrome	-0.0115546468301475
DB00608	Chloroquine	DOID:2843	Long QT Syndrome	-0.0115598216832389
DB00477	Chlorpromazine	DOID:2843	Long QT Syndrome	-0.0115612296624677
DB01169	Arsenic Trioxide	DOID:2843	Long QT Syndrome	-0.0115683155504487
DB00201	Caffeine	DOID:2843	Long QT Syndrome	-0.011568876738711
DB00343	Diltiazem	DOID:2843	Long QT Syndrome	-0.0115727864566118
DB00215	Citalopram	DOID:2843	Long QT Syndrome	-0.0115781297131226
DB00335	Atenolol	DOID:2843	Long QT Syndrome	-0.0115827431086306
DB00993	Azathioprine	DOID:2843	Long QT Syndrome	-0.0115949477306863
DB00316	Acetaminophen	DOID:2843	Long QT Syndrome	-0.0116006600699934
DB00537	Ciprofloxacin	DOID:2843	Long QT Syndrome	-0.0116185544395671
DB00904	Ondansetron	DOID:2843	Long QT Syndrome	-0.0116378233280741
DB00333	Methadone	DOID:2843	Long QT Syndrome	-0.0116530808311213
DB00454	Meperidine	DOID:2843	Long QT Syndrome	-0.0116839532949041
DB00612	Bisoprolol	DOID:2843	Long QT Syndrome	-0.0116871720570686
DB00166	Thioctic Acid	DOID:2843	Long QT Syndrome	-0.0116885578992223
DB00637	Astemizole	DOID:2843	Long QT Syndrome	-0.0117029328101177
DB01242	Clomipramine	DOID:2843	Long QT Syndrome	-0.0117039004384894
DB01118	Amiodarone	DOID:2843	Long QT Syndrome	-0.0117172524191798
DB00235	Milrinone	DOID:2843	Long QT Syndrome	-0.0117323311819973
DB01064	Isoproterenol	DOID:2843	Long QT Syndrome	-0.011741252082127
DB00373	Timolol	DOID:2843	Long QT Syndrome	-0.0117431816255771
DB00915	Amantadine	DOID:2843	Long QT Syndrome	-0.0117452594389771
DB12523	mizolastine	DOID:2843	Long QT Syndrome	-0.0117556543869318
DB00472	Fluoxetine	DOID:2843	Long QT Syndrome	-0.0117609943614539
DB00489	Sotalol	DOID:2843	Long QT Syndrome	-0.0117892417422034
DB00898	Ethanol	DOID:2843	Long QT Syndrome	-0.0118228342516367
DB01035	Procainamide	DOID:2843	Long QT Syndrome	-0.0118237376125583
DB01288	Fenoterol	DOID:6000	Heart Failure	-0.0118346471813846
DB00280	Disopyramide	DOID:2843	Long QT Syndrome	-0.0118562577239315
DB00668	Epinephrine	DOID:2843	Long QT Syndrome	-0.0118716368938703
DB01016	Glyburide	DOID:2843	Long QT Syndrome	-0.0119051934941959
DB00177	Valsartan	DOID:2843	Long QT Syndrome	-0.0119080318291194
DB00468	Quinine	DOID:2843	Long QT Syndrome	-0.0119443975816014
DB01087	Primaquine	DOID:2843	Long QT Syndrome	-0.0119550802609514
DB00334	Olanzapine	DOID:2843	Long QT Syndrome	-0.0119593625928703
DB01029	Irbesartan	DOID:2843	Long QT Syndrome	-0.0119654120164783
DB00264	Metoprolol	DOID:2843	Long QT Syndrome	-0.011967544708448
DB01224	Quetiapine Fumarate	DOID:2843	Long QT Syndrome	-0.0119724697830877
DB01362	Iohexol	DOID:2843	Long QT Syndrome	-0.0120054601882109
DB00214	Torsemide	DOID:12930	Cardiomyopathy, Dilated	-0.0120252132800221
DB00540	Nortriptyline	DOID:2843	Long QT Syndrome	-0.012078704223693
DB01165	Ofloxacin	DOID:2843	Long QT Syndrome	-0.0120803812649335
DB00455	Loratadine	DOID:2843	Long QT Syndrome	-0.0121206138340189
DB12708	sulprostone	DOID:9767	Myocardial Stunning	-0.0121663058650694
DB00841	Dobutamine	DOID:9767	Myocardial Stunning	-0.0122986764490554
DB00388	Phenylephrine	DOID:9767	Myocardial Stunning	-0.0123647016282362
DB00544	Fluorouracil	DOID:9767	Myocardial Stunning	-0.0124132592796944
DB00997	Doxorubicin	DOID:9767	Myocardial Stunning	-0.0124152906473396
DB00907	Cocaine	DOID:9767	Myocardial Stunning	-0.0124883184541189
DB00975	Dipyridamole	DOID:9767	Myocardial Stunning	-0.0126347627320853
DB00788	Naproxen	DOID:1682	Heart Defects, Congenital	-0.0126727263165108
DB01118	Amiodarone	DOID:9767	Myocardial Stunning	-0.0126865845289675
DB00776	Oxcarbazepine	DOID:1682	Heart Defects, Congenital	-0.012691847337241
DB00227	Lovastatin	DOID:1682	Heart Defects, Congenital	-0.012706914740301
DB00679	Thioridazine	DOID:1682	Heart Defects, Congenital	-0.0127389664334967
DB00196	Fluconazole	DOID:1682	Heart Defects, Congenital	-0.0127400018042249
DB00795	Sulfasalazine	DOID:1682	Heart Defects, Congenital	-0.0127527532952527
DB00715	Paroxetine	DOID:1682	Heart Defects, Congenital	-0.0127808007542139
DB00742	Mannitol	DOID:1682	Heart Defects, Congenital	-0.0127936098081185
DB00428	Streptozocin	DOID:1682	Heart Defects, Congenital	-0.012819540428144
DB00668	Epinephrine	DOID:9767	Myocardial Stunning	-0.0128409690034395
DB01593	Zinc	DOID:1682	Heart Defects, Congenital	-0.0128637786580317
DB00162	Vitamin A	DOID:1682	Heart Defects, Congenital	-0.0128736222847199
DB00574	Fenfluramine	DOID:4079	Heart Valve Diseases	-0.0128782636169041
DB04839	Cyproterone Acetate	DOID:1682	Heart Defects, Congenital	-0.0128911882994616
DB00783	Estradiol	DOID:1682	Heart Defects, Congenital	-0.0129340893612733
DB00313	Valproic Acid	DOID:14365	Systemic carnitine deficiency	-0.0129357626855528
DB00252	Phenytoin	DOID:1682	Heart Defects, Congenital	-0.0129676493871305
DB00997	Doxorubicin	DOID:1682	Heart Defects, Congenital	-0.0129719948462679
DB01136	Carvedilol	DOID:1682	Heart Defects, Congenital	-0.0129722256631584
DB00126	Ascorbic Acid	DOID:1682	Heart Defects, Congenital	-0.0130229341369019
DB00907	Cocaine	DOID:1682	Heart Defects, Congenital	-0.0130450226540684
DB01041	Thalidomide	DOID:1682	Heart Defects, Congenital	-0.0130577239854164
DB00396	Progesterone	DOID:1682	Heart Defects, Congenital	-0.0130894012798866
DB00493	Cefotaxime	DOID:1682	Heart Defects, Congenital	-0.0130927656048219
DB02701	Niacinamide	DOID:1682	Heart Defects, Congenital	-0.013093086913035
DB00201	Caffeine	DOID:1682	Heart Defects, Congenital	-0.0130949130473348
DB01156	Bupropion	DOID:1682	Heart Defects, Congenital	-0.0131109726169501
DB04335	Inosine	DOID:0050700	Cardiomyopathies	-0.0131429893273521
DB00318	Codeine	DOID:1682	Heart Defects, Congenital	-0.0131535359783248
DB09130	Copper	DOID:1682	Heart Defects, Congenital	-0.0131673774458066
DB00208	Ticlopidine	DOID:1682	Heart Defects, Congenital	-0.0132048265946838
DB00458	Imipramine	DOID:820	Myocarditis	-0.0132176261854575
DB00277	Theophylline	DOID:1682	Heart Defects, Congenital	-0.0132228245759658
DB01242	Clomipramine	DOID:1682	Heart Defects, Congenital	-0.0132299367478908
DB00770	Alprostadil	DOID:1682	Heart Defects, Congenital	-0.0132593496519387
DB00915	Amantadine	DOID:1682	Heart Defects, Congenital	-0.013271295748091
DB01356	Lithium	DOID:1682	Heart Defects, Congenital	-0.013272437847625
DB00755	Tretinoin	DOID:1682	Heart Defects, Congenital	-0.0132758288766879
DB00982	Isotretinoin	DOID:1682	Heart Defects, Congenital	-0.0133196810688421
DB00688	Mycophenolic Acid	DOID:1682	Heart Defects, Congenital	-0.0133222282574646
DB00898	Ethanol	DOID:1682	Heart Defects, Congenital	-0.0133488705610208
DB01576	Dextroamphetamine	DOID:1682	Heart Defects, Congenital	-0.0133899393770611
DB00255	Diethylstilbestrol	DOID:1682	Heart Defects, Congenital	-0.0133922674446545
DB00158	Folic Acid	DOID:1682	Heart Defects, Congenital	-0.0134007261443301
DB00682	Warfarin	DOID:1682	Heart Defects, Congenital	-0.0134348728085985
DB00115	Vitamin B 12	DOID:1682	Heart Defects, Congenital	-0.0135094009707531
DB00248	Cabergoline	DOID:4079	Heart Valve Diseases	-0.0135274247985884
DB11477	Xylazine	DOID:0050820	Atrioventricular Block	-0.013741032219957
DB00598	Labetalol	DOID:0050820	Atrioventricular Block	-0.0137797698607385
DB00661	Verapamil	DOID:0050820	Atrioventricular Block	-0.013787343847524
DB00679	Thioridazine	DOID:0050820	Atrioventricular Block	-0.0137946917630362
DB00863	Ranitidine	DOID:0050820	Atrioventricular Block	-0.0138015054527974
DB00571	Propranolol	DOID:0050820	Atrioventricular Block	-0.0138135264034709
DB00250	Dapsone	DOID:0050820	Atrioventricular Block	-0.0138300823960216
DB00715	Paroxetine	DOID:0050820	Atrioventricular Block	-0.0138365260833915
DB01364	Ephedrine	DOID:0050820	Atrioventricular Block	-0.0138397699824822
DB00908	Quinidine	DOID:0050820	Atrioventricular Block	-0.0138591542036136
DB14509	Lithium Carbonate	DOID:0050820	Atrioventricular Block	-0.0138778462631284
DB00390	Digoxin	DOID:0050820	Atrioventricular Block	-0.0139215083054285
DB00695	Furosemide	DOID:0050820	Atrioventricular Block	-0.0139219112047462
DB01109	Heparin	DOID:0050820	Atrioventricular Block	-0.013931560170261
DB01085	Pilocarpine	DOID:0050820	Atrioventricular Block	-0.0139432404787341
DB00184	Nicotine	DOID:0050820	Atrioventricular Block	-0.0139450589996329
DB00281	Lidocaine	DOID:0050820	Atrioventricular Block	-0.0139566288334359
DB00445	Epirubicin	DOID:0050820	Atrioventricular Block	-0.0139704106168637
DB00338	Omeprazole	DOID:0050820	Atrioventricular Block	-0.0139762807790065
DB00734	Risperidone	DOID:0050820	Atrioventricular Block	-0.0139828402291311
DB00292	Etomidate	DOID:0050820	Atrioventricular Block	-0.0139934424623949
DB00199	Erythromycin	DOID:0050820	Atrioventricular Block	-0.0140000700798764
DB01223	Aminophylline	DOID:0050820	Atrioventricular Block	-0.0140015544302473
DB00252	Phenytoin	DOID:0050820	Atrioventricular Block	-0.0140233747172105
DB00544	Fluorouracil	DOID:0050820	Atrioventricular Block	-0.0140256888086481
DB00997	Doxorubicin	DOID:0050820	Atrioventricular Block	-0.0140277201761825
DB01136	Carvedilol	DOID:0050820	Atrioventricular Block	-0.0140279509929298
DB00945	Aspirin	DOID:0050820	Atrioventricular Block	-0.0140466375689439
DB11126	Calcium Gluconate	DOID:0050820	Atrioventricular Block	-0.0140564790071248
DB01119	Diazoxide	DOID:0050820	Atrioventricular Block	-0.0140625443050025
DB00640	Adenosine	DOID:0050820	Atrioventricular Block	-0.0140686352662361
DB00572	Atropine	DOID:0050820	Atrioventricular Block	-0.0140911240330635
DB01229	Paclitaxel	DOID:0050820	Atrioventricular Block	-0.014096145894418
DB00907	Cocaine	DOID:0050820	Atrioventricular Block	-0.0141007479829794
DB00867	Ritodrine	DOID:0050820	Atrioventricular Block	-0.0141102979571541
DB01041	Thalidomide	DOID:0050820	Atrioventricular Block	-0.014113449314974
DB01373	Calcium	DOID:0050820	Atrioventricular Block	-0.0141154811659741
DB00531	Cyclophosphamide	DOID:0050820	Atrioventricular Block	-0.0141168688115401
DB00297	Bupivacaine	DOID:0050820	Atrioventricular Block	-0.0141347254404579
DB00564	Carbamazepine	DOID:0050820	Atrioventricular Block	-0.0141360560940705
DB01170	Guanethidine	DOID:0050820	Atrioventricular Block	-0.0141361071598502
DB01211	Clarithromycin	DOID:0050820	Atrioventricular Block	-0.0141364084692104
DB00608	Chloroquine	DOID:0050820	Atrioventricular Block	-0.0141415833218859
DB00477	Chlorpromazine	DOID:0050820	Atrioventricular Block	-0.0141429913018039
DB01169	Arsenic Trioxide	DOID:0050820	Atrioventricular Block	-0.0141500771886552
DB00201	Caffeine	DOID:0050820	Atrioventricular Block	-0.014150638377159
DB00343	Diltiazem	DOID:0050820	Atrioventricular Block	-0.0141545480948855
DB01577	Methamphetamine	DOID:0050820	Atrioventricular Block	-0.0141618454093708
DB00335	Atenolol	DOID:0050820	Atrioventricular Block	-0.0141645047470673
DB00501	Cimetidine	DOID:0050820	Atrioventricular Block	-0.0141954825337578
DB00575	Clonidine	DOID:0050820	Atrioventricular Block	-0.0142148527152682
DB00975	Dipyridamole	DOID:0050820	Atrioventricular Block	-0.0142471922612266
DB00622	Nicardipine	DOID:0050820	Atrioventricular Block	-0.0142858665256245
DB00883	Isosorbide Dinitrate	DOID:0050820	Atrioventricular Block	-0.0142928324873676
DB01118	Amiodarone	DOID:0050820	Atrioventricular Block	-0.0142990140576236
DB00818	Propofol	DOID:0050820	Atrioventricular Block	-0.0143037685705325
DB00295	Morphine	DOID:0050820	Atrioventricular Block	-0.0143149139717935
DB01064	Isoproterenol	DOID:0050820	Atrioventricular Block	-0.0143230137210866
DB00373	Timolol	DOID:0050820	Atrioventricular Block	-0.0143249432641616
DB01356	Lithium	DOID:0050820	Atrioventricular Block	-0.0143281631780816
DB00755	Tretinoin	DOID:0050820	Atrioventricular Block	-0.0143315542061538
DB00489	Sotalol	DOID:0050820	Atrioventricular Block	-0.0143710033808371
DB00898	Ethanol	DOID:0050820	Atrioventricular Block	-0.0144045958902888
DB01035	Procainamide	DOID:0050820	Atrioventricular Block	-0.0144054992512196
DB00981	Physostigmine	DOID:0050820	Atrioventricular Block	-0.0144111527781887
DB00829	Diazepam	DOID:0050820	Atrioventricular Block	-0.0144126489914904
DB00280	Disopyramide	DOID:0050820	Atrioventricular Block	-0.0144380193624667
DB00668	Epinephrine	DOID:0050820	Atrioventricular Block	-0.0144533985317606
DB00806	Pentoxifylline	DOID:0050820	Atrioventricular Block	-0.0144535094652878
DB00468	Quinine	DOID:0050820	Atrioventricular Block	-0.014526159220292
DB00264	Metoprolol	DOID:0050820	Atrioventricular Block	-0.0145493063475144
DB00397	Phenylpropanolamine	DOID:0050820	Atrioventricular Block	-0.0145732993515515
DB01362	Iohexol	DOID:0050820	Atrioventricular Block	-0.0145872218263286
DB00692	Phentolamine	DOID:0050820	Atrioventricular Block	-0.0146142367310893
DB00968	Methyldopa	DOID:0050820	Atrioventricular Block	-0.0146371785660867
DB00727	Nitroglycerin	DOID:0050820	Atrioventricular Block	-0.0146487922126151
DB11477	Xylazine	DOID:57	Aortic Valve Insufficiency	-0.0147960365829112
DB01136	Carvedilol	DOID:57	Aortic Valve Insufficiency	-0.0150829553556507
DB01200	Bromocriptine	DOID:57	Aortic Valve Insufficiency	-0.0152858332008652
DB00247	Methysergide	DOID:57	Aortic Valve Insufficiency	-0.0153798075382252
DB01340	Cilazapril	DOID:57	Aortic Valve Insufficiency	-0.0154746431251845
DB06148	Mianserin	DOID:2843	Long QT Syndrome	-0.0154762659894157
DB01221	Ketamine	DOID:57	Aortic Valve Insufficiency	-0.0154949806556508
DB00989	Rivastigmine	DOID:0050820	Atrioventricular Block	-0.0156561977519739
DB00692	Phentolamine	DOID:57	Aortic Valve Insufficiency	-0.0156692410944644
DB00738	Pentamidine	DOID:2843	Long QT Syndrome	-0.0157285756487349
DB01186	Pergolide	DOID:57	Aortic Valve Insufficiency	-0.0157790842087109
DB00698	Nitrofurantoin	DOID:9955	Hypoplastic Left Heart Syndrome	-0.0165231664454686
DB00545	Pyridostigmine Bromide	DOID:0050820	Atrioventricular Block	-0.0165472528224458
DB08839	Serotonin	DOID:4079	Heart Valve Diseases	-0.0166704705136414
DB00738	Pentamidine	DOID:9767	Myocardial Stunning	-0.0166979077583929
DB08860	pitavastatin	DOID:6000	Heart Failure	-0.0172801949110855
DB00794	Primidone	DOID:1882	Heart Septal Defects, Atrial	-0.0175828151462375
DB03054	bromoform	DOID:1657	Heart Septal Defects, Ventricular	-0.0177005217535079
DB00204	dofetilide	DOID:2843	Long QT Syndrome	-0.0180598626773681
DB00738	Pentamidine	DOID:0050820	Atrioventricular Block	-0.0183103372872917
DB06460	enrasentan	DOID:6000	Heart Failure	-0.018707024916246
DB06558	tezosentan	DOID:6000	Heart Failure	-0.018707024916246
DB00518	Albendazole	DOID:1682	Heart Defects, Congenital	-0.0187557938221483
DB11152	Trichloroacetic Acid	DOID:6419	Tetralogy of Fallot	-0.0191396230002765
DB00313	Valproic Acid	DOID:1657	Heart Septal Defects, Ventricular	-0.0198825468235804
DB01177	Idarubicin	DOID:820	Myocarditis	-0.0199841610126726
DB01426	Ajmaline	DOID:2843	Long QT Syndrome	-0.0200258884558663
DB00863	Ranitidine	DOID:820	Myocarditis	-0.0200677307550459
DB00795	Sulfasalazine	DOID:820	Myocarditis	-0.0200747039267881
DB00250	Dapsone	DOID:820	Myocarditis	-0.0200963076985228
DB14509	Lithium Carbonate	DOID:820	Myocarditis	-0.0201440715660388
DB00841	Dobutamine	DOID:820	Myocarditis	-0.0201773312809914
DB00999	Hydrochlorothiazide	DOID:820	Myocarditis	-0.0201901433899837
DB00959	Methylprednisolone	DOID:820	Myocarditis	-0.0202108110308261
DB00184	Nicotine	DOID:820	Myocarditis	-0.0202112843021212
DB00922	Simendan	DOID:820	Myocarditis	-0.0202739965138378
DB00252	Phenytoin	DOID:820	Myocarditis	-0.0202896000195203
DB00544	Fluorouracil	DOID:820	Myocarditis	-0.0202919141114453
DB00997	Doxorubicin	DOID:820	Myocarditis	-0.0202939454785676
DB01136	Carvedilol	DOID:820	Myocarditis	-0.0202941762956615
DB11672	Curcumin	DOID:820	Myocarditis	-0.0202986009148783
DB06151	Acetylcysteine	DOID:820	Myocarditis	-0.0202989169504231
DB01001	Albuterol	DOID:820	Myocarditis	-0.0203626563527388
DB00907	Cocaine	DOID:820	Myocarditis	-0.0203669732860252
DB00363	Clozapine	DOID:820	Myocarditis	-0.0203750480877108
DB00531	Cyclophosphamide	DOID:820	Myocarditis	-0.0203830941144507
DB00182	Amphetamine	DOID:820	Myocarditis	-0.0203871989939138
DB00635	Prednisone	DOID:820	Myocarditis	-0.0203972389948295
DB00564	Carbamazepine	DOID:820	Myocarditis	-0.0204022813967788
DB01017	Minocycline	DOID:820	Myocarditis	-0.0204187977717294
DB00993	Azathioprine	DOID:820	Myocarditis	-0.0204429346717918
DB00759	Tetracycline	DOID:820	Myocarditis	-0.0204758870068251
DB03057	Malondialdehyde	DOID:820	Myocarditis	-0.0204761843261921
DB00208	Ticlopidine	DOID:820	Myocarditis	-0.0205267772260403
DB01118	Amiodarone	DOID:820	Myocarditis	-0.0205652393603642
DB01064	Isoproterenol	DOID:820	Myocarditis	-0.0205892390234248
DB01356	Lithium	DOID:820	Myocarditis	-0.0205943884797342
DB00755	Tretinoin	DOID:820	Myocarditis	-0.020597779508375
DB01035	Procainamide	DOID:820	Myocarditis	-0.0206717245538039
DB01433	Methadyl Acetate	DOID:2843	Long QT Syndrome	-0.0206877375258562
DB00550	Propylthiouracil	DOID:820	Myocarditis	-0.0206901853374926
DB13765	Mercuric Chloride	DOID:820	Myocarditis	-0.0207055051079788
DB00668	Epinephrine	DOID:820	Myocarditis	-0.0207196238349132
DB00860	Prednisolone	DOID:820	Myocarditis	-0.0207503373669393
DB00794	Primidone	DOID:1682	Heart Defects, Congenital	-0.0207986208877486
DB00264	Metoprolol	DOID:820	Myocarditis	-0.0208155316497467
DB01420	Testosterone Propionate	DOID:820	Myocarditis	-0.0208611168010544
DB00244	Mesalamine	DOID:820	Myocarditis	-0.0208634064806281
DB01181	Ifosfamide	DOID:820	Myocarditis	-0.0208960960704548
DB00968	Methyldopa	DOID:820	Myocarditis	-0.0209034038686083
DB00495	Zidovudine	DOID:820	Myocarditis	-0.020907875012862
DB00669	Sumatriptan	DOID:820	Myocarditis	-0.0209292355296298
DB04855	Dronedarone	DOID:2843	Long QT Syndrome	-0.0215322288019349
DB00214	Torsemide	DOID:6000	Heart Failure	-0.0216328219617674
DB00574	Fenfluramine	DOID:57	Aortic Valve Insufficiency	-0.0224300088556157
DB01151	Desipramine	DOID:2843	Long QT Syndrome	-0.0225867173497303
DB01426	Ajmaline	DOID:0050820	Atrioventricular Block	-0.0226076500944344
DB00248	Cabergoline	DOID:57	Aortic Valve Insufficiency	-0.0230791700374206
DB00808	Indapamide	DOID:2843	Long QT Syndrome	-0.0233435161700357
DB00500	Tolmetin	DOID:1681	Heart Septal Defects	-0.023358102186212
DB00819	Acetazolamide	DOID:1657	Heart Septal Defects, Ventricular	-0.0233726939368271
DB00531	Cyclophosphamide	DOID:397	Cardiomyopathy, Restrictive	-0.0234294610843034
DB00608	Chloroquine	DOID:397	Cardiomyopathy, Restrictive	-0.023454175594539
DB00531	Cyclophosphamide	DOID:9651	Heart Failure, Systolic	-0.023819157482377
DB00780	Phenelzine	DOID:820	Myocarditis	-0.0238378628551699
DB00380	Dexrazoxane	DOID:6000	Heart Failure	-0.0243210518873483
DB09278	Charcoal	DOID:2843	Long QT Syndrome	-0.0247235171508589
DB01204	Mitoxantrone	DOID:0050700	Cardiomyopathies	-0.0247288214204498
DB01151	Desipramine	DOID:0050820	Atrioventricular Block	-0.0251684789873701
DB00388	Phenylephrine	DOID:6419	Tetralogy of Fallot	-0.0256862516606425
DB00770	Alprostadil	DOID:6419	Tetralogy of Fallot	-0.0260241954851344
DB00915	Amantadine	DOID:6419	Tetralogy of Fallot	-0.0260361415815389
DB00898	Ethanol	DOID:6419	Tetralogy of Fallot	-0.0261137163941199
DB08839	Serotonin	DOID:57	Aortic Valve Insufficiency	-0.0262222157521737
DB01427	Amrinone	DOID:6000	Heart Failure	-0.0272318476170766
DB00459	Acitretin	DOID:1682	Heart Defects, Congenital	-0.0275584699149694
DB00813	Fentanyl	DOID:2843	Long QT Syndrome	-0.0278094653257155
DB11477	Xylazine	DOID:11502	Mitral Valve Insufficiency	-0.0280183063923591
DB11136	Chromium	DOID:3491	Turner Syndrome	-0.0280194408961907
DB00325	Nitroprusside	DOID:11502	Mitral Valve Insufficiency	-0.0280303452266604
DB00457	Prazosin	DOID:11502	Mitral Valve Insufficiency	-0.0280352335702898
DB00794	Primidone	DOID:820	Myocarditis	-0.0281205715196713
DB00841	Dobutamine	DOID:11502	Mitral Valve Insufficiency	-0.0281883801504868
DB00390	Digoxin	DOID:11502	Mitral Valve Insufficiency	-0.0281987824777881
DB00695	Furosemide	DOID:11502	Mitral Valve Insufficiency	-0.0281991853771593
DB00753	Isoflurane	DOID:11502	Mitral Valve Insufficiency	-0.028218152833361
DB00907	Cocaine	DOID:11502	Mitral Valve Insufficiency	-0.0283780221554562
DB00531	Cyclophosphamide	DOID:11502	Mitral Valve Insufficiency	-0.0283941429840522
DB00584	Enalapril	DOID:11502	Mitral Valve Insufficiency	-0.0284239974991509
DB00975	Dipyridamole	DOID:11502	Mitral Valve Insufficiency	-0.0285244664337852
DB01042	Melphalan	DOID:11502	Mitral Valve Insufficiency	-0.0285480713627702
DB01064	Isoproterenol	DOID:11502	Mitral Valve Insufficiency	-0.0286002878934744
DB00247	Methysergide	DOID:11502	Mitral Valve Insufficiency	-0.0286020773476788
DB01221	Ketamine	DOID:11502	Mitral Valve Insufficiency	-0.0287172504655555
DB00860	Prednisolone	DOID:11502	Mitral Valve Insufficiency	-0.0287613862366627
DB00244	Mesalamine	DOID:11502	Mitral Valve Insufficiency	-0.0288744553501992
DB00692	Phentolamine	DOID:11502	Mitral Valve Insufficiency	-0.0288915109035804
DB01186	Pergolide	DOID:11502	Mitral Valve Insufficiency	-0.0290013540180978
DB00417	Penicillin V	DOID:0050820	Atrioventricular Block	-0.0291186413154689
DB01149	nefazodone	DOID:2843	Long QT Syndrome	-0.0303155119348229
DB06782	Dimercaprol	DOID:2843	Long QT Syndrome	-0.03033266445879
DB00813	Fentanyl	DOID:0050820	Atrioventricular Block	-0.030391226963787
DB00521	Carteolol	DOID:0050820	Atrioventricular Block	-0.0306865483896187
DB00574	Fenfluramine	DOID:397	Cardiomyopathy, Restrictive	-0.0306875967661169
DB00603	Medroxyprogesterone Acetate	DOID:1657	Heart Septal Defects, Ventricular	-0.0307599016098888
DB01097	Leflunomide	DOID:1657	Heart Septal Defects, Ventricular	-0.0308727332001564
DB00252	Phenytoin	DOID:1657	Heart Septal Defects, Ventricular	-0.0308974249231748
DB00945	Aspirin	DOID:1657	Heart Septal Defects, Ventricular	-0.0309206877751138
DB00907	Cocaine	DOID:1657	Heart Septal Defects, Ventricular	-0.0309747981889359
DB01041	Thalidomide	DOID:1657	Heart Septal Defects, Ventricular	-0.0309874995210087
DB00564	Carbamazepine	DOID:1657	Heart Septal Defects, Ventricular	-0.0310101063002331
DB11251	Tocopherols	DOID:1657	Heart Septal Defects, Ventricular	-0.031014796327705
DB00396	Progesterone	DOID:1657	Heart Septal Defects, Ventricular	-0.0310191768154469
DB00201	Caffeine	DOID:1657	Heart Septal Defects, Ventricular	-0.031024688582604
DB01050	Ibuprofen	DOID:1657	Heart Septal Defects, Ventricular	-0.0310438012637917
DB00977	Ethinyl Estradiol	DOID:1657	Heart Septal Defects, Ventricular	-0.0311562694301993
DB00898	Ethanol	DOID:1657	Heart Septal Defects, Ventricular	-0.0312786460963639
DB12510	Ozone	DOID:1657	Heart Septal Defects, Ventricular	-0.0313018589502883
DB00255	Diethylstilbestrol	DOID:1657	Heart Septal Defects, Ventricular	-0.0313220429802506
DB01151	Desipramine	DOID:820	Myocarditis	-0.0314347042907928
DB13682	cefpirome	DOID:1682	Heart Defects, Congenital	-0.0315140058450677
DB13169	Nandrolone	DOID:1657	Heart Septal Defects, Ventricular	-0.0315197852263563
DB01184	Domperidone	DOID:2843	Long QT Syndrome	-0.0317802130841143
DB00943	Zalcitabine	DOID:0050700	Cardiomyopathies	-0.0322936653885471
DB01204	Mitoxantrone	DOID:6000	Heart Failure	-0.0328180397580438
DB00717	Norethindrone	DOID:1657	Heart Septal Defects, Ventricular	-0.0332707251304998
DB13323	Trichloroethylene	DOID:1682	Heart Defects, Congenital	-0.0334913219885649
DB01611	Hydroxychloroquine	DOID:0050700	Cardiomyopathies	-0.0335476792743999
DB00794	Primidone	DOID:6419	Tetralogy of Fallot	-0.0335634667208146
DB01413	Cefepime	DOID:1682	Heart Defects, Congenital	-0.034242935093919
DB00243	Ranolazine	DOID:2843	Long QT Syndrome	-0.0352787631278597
DB00850	Perphenazine	DOID:2843	Long QT Syndrome	-0.0354453743249646
DB00574	Fenfluramine	DOID:11502	Mitral Valve Insufficiency	-0.0356522786651564
DB00248	Cabergoline	DOID:11502	Mitral Valve Insufficiency	-0.0363014398469273
DB00321	Amitriptyline	DOID:12930	Cardiomyopathy, Dilated	-0.0365110114045921
DB12082	vesnarinone	DOID:6000	Heart Failure	-0.0370401256024378
DB00604	Cisapride	DOID:12930	Cardiomyopathy, Dilated	-0.0378374597697141
DB01400	Neostigmine	DOID:2843	Long QT Syndrome	-0.0379379610551372
DB05063	mitoquinone	DOID:0050700	Cardiomyopathies	-0.0380348187079454
DB00678	Losartan	DOID:14323	Marfan Syndrome	-0.0385420419172933
DB01238	Aripiprazole	DOID:2843	Long QT Syndrome	-0.0386399142156222
DB00335	Atenolol	DOID:14323	Marfan Syndrome	-0.0386877008710489
DB00794	Primidone	DOID:1657	Heart Septal Defects, Ventricular	-0.0387283964228603
DB00567	Cephalexin	DOID:820	Myocarditis	-0.0390155013009238
DB08839	Serotonin	DOID:11502	Mitral Valve Insufficiency	-0.0394444855616954
DB13504	cefetamet	DOID:1682	Heart Defects, Congenital	-0.0416210582575847
DB01611	Hydroxychloroquine	DOID:6000	Heart Failure	-0.0416368976119866
DB00910	paricalcitol	DOID:6000	Heart Failure	-0.042411472788221
DB01204	Mitoxantrone	DOID:2843	Long QT Syndrome	-0.0430996675042452
DB00271	Diatrizoate	DOID:2843	Long QT Syndrome	-0.0433144685043905
DB01235	Levodopa	DOID:6000	Heart Failure	-0.0436838227733461
DB08809	Dichloroacetic Acid	DOID:6419	Tetralogy of Fallot	-0.0441448999188643
DB00850	Perphenazine	DOID:820	Myocarditis	-0.0442933612663059
DB02852	domoic acid	DOID:1682	Heart Defects, Congenital	-0.0445025401257027
DB00687	Fludrocortisone	DOID:6000	Heart Failure	-0.044679628979011
DB01142	Doxepin	DOID:6000	Heart Failure	-0.0449360216804563
DB00680	Moricizine	DOID:6000	Heart Failure	-0.0449566687213921
DB00271	Diatrizoate	DOID:0050820	Atrioventricular Block	-0.0458962301435104
DB09371	Norethynodrel	DOID:13832	Ductus Arteriosus, Patent	-0.0460564302227823
DB00321	Amitriptyline	DOID:6000	Heart Failure	-0.046118620086046
DB00594	Amiloride	DOID:6000	Heart Failure	-0.0467925514326773
DB01396	Digitoxin	DOID:0050700	Cardiomyopathies	-0.0471816303959161
DB11829	ruboxistaurin	DOID:6000	Heart Failure	-0.047584693705796
DB01357	Mestranol	DOID:1657	Heart Septal Defects, Ventricular	-0.0493748902898923
DB00653	Magnesium Sulfate	DOID:2843	Long QT Syndrome	-0.0504597826034477
DB00656	Trazodone	DOID:2843	Long QT Syndrome	-0.0504699477462218
DB06589	pazopanib	DOID:2843	Long QT Syndrome	-0.0504978188271533
DB01611	Hydroxychloroquine	DOID:2843	Long QT Syndrome	-0.051918525358444
DB01167	Itraconazole	DOID:6000	Heart Failure	-0.0527919933291079
DB05382	Iodine	DOID:11502	Mitral Valve Insufficiency	-0.0529056943389339
DB01171	Moclobemide	DOID:2843	Long QT Syndrome	-0.0533715893562642
DB06690	Nitrous Oxide	DOID:0050700	Cardiomyopathies	-0.054022058258981
DB12870	Buthionine Sulfoximine	DOID:1657	Heart Septal Defects, Ventricular	-0.0541265862537715
DB01140	Cefadroxil	DOID:820	Myocarditis	-0.0542623135556616
DB05015	belinostat	DOID:2843	Long QT Syndrome	-0.0545342663344983
DB01142	Doxepin	DOID:2843	Long QT Syndrome	-0.0552176494271676
DB01396	Digitoxin	DOID:6000	Heart Failure	-0.0552708487336644
DB00152	Thiamine	DOID:0050700	Cardiomyopathies	-0.0559033635817443
DB00321	Amitriptyline	DOID:2843	Long QT Syndrome	-0.0564002478334038
DB00604	Cisapride	DOID:2843	Long QT Syndrome	-0.0577266961984466
DB00321	Amitriptyline	DOID:0050820	Atrioventricular Block	-0.0589820094719334
DB00186	Lorazepam	DOID:2843	Long QT Syndrome	-0.0591262501984199
DB00604	Cisapride	DOID:0050820	Atrioventricular Block	-0.0603084578370242
DB01396	Digitoxin	DOID:13884	Sick Sinus Syndrome	-0.0606185442024838
DB01611	Hydroxychloroquine	DOID:820	Myocarditis	-0.0607665122999981
DB15584	Luteolin	DOID:0050700	Cardiomyopathies	-0.0613246352001609
DB00207	Azithromycin	DOID:2843	Long QT Syndrome	-0.0616654130095922
DB09086	Eugenol	DOID:2843	Long QT Syndrome	-0.0621930082900724
DB00425	Zolpidem	DOID:2843	Long QT Syndrome	-0.0625028671173636
DB01167	Itraconazole	DOID:2843	Long QT Syndrome	-0.0630736210757235
DB05223	SB939 compound	DOID:2843	Long QT Syndrome	-0.063339138681037
DB01611	Hydroxychloroquine	DOID:397	Cardiomyopathy, Restrictive	-0.0638128792705686
DB00152	Thiamine	DOID:6000	Heart Failure	-0.0639925819193315
DB00415	Ampicillin	DOID:1682	Heart Defects, Congenital	-0.0640275530428383
DB00276	Amsacrine	DOID:0050700	Cardiomyopathies	-0.0649262518875149
DB00871	Terbutaline	DOID:0050700	Cardiomyopathies	-0.0649705703933581
DB00321	Amitriptyline	DOID:820	Myocarditis	-0.0652482347742509
DB00843	Donepezil	DOID:2843	Long QT Syndrome	-0.0652649487816328
DB00843	Donepezil	DOID:0050820	Atrioventricular Block	-0.0678467104197442
DB01396	Digitoxin	DOID:0050820	Atrioventricular Block	-0.0681342381185877
DB00802	Alfentanil	DOID:13884	Sick Sinus Syndrome	-0.0685235813932212
DB01429	Aprindine	DOID:384	Wolff-Parkinson-White Syndrome	-0.0687432592193774
DB01411	pranlukast	DOID:820	Myocarditis	-0.0687577278734381
DB00218	Moxifloxacin	DOID:2843	Long QT Syndrome	-0.0691799116420349
DB00415	Ampicillin	DOID:820	Myocarditis	-0.0713495036746619
DB00890	Dienestrol	DOID:1657	Heart Septal Defects, Ventricular	-0.072060870305676
DB00871	Terbutaline	DOID:6000	Heart Failure	-0.0730597887304048
DB01429	Aprindine	DOID:2843	Long QT Syndrome	-0.0733718516923866
DB13732	Meglumine Antimoniate	DOID:2843	Long QT Syndrome	-0.0751825695491904
DB12422	sulforafan	DOID:0050700	Cardiomyopathies	-0.0761837108005259
DB11616	pirarubicin	DOID:0050700	Cardiomyopathies	-0.0772171376360995
DB00276	Amsacrine	DOID:13884	Sick Sinus Syndrome	-0.0783631656936013
DB01159	Halothane	DOID:6000	Heart Failure	-0.079239492887075
DB01113	Papaverine	DOID:2843	Long QT Syndrome	-0.0820057283802645
DB00983	Formoterol Fumarate	DOID:820	Myocarditis	-0.08259858697159
DB01113	Papaverine	DOID:0050820	Atrioventricular Block	-0.0845874900188959
DB00242	Cladribine	DOID:6000	Heart Failure	-0.084849646928791
DB11616	pirarubicin	DOID:6000	Heart Failure	-0.0853063559733779
DB00228	Enflurane	DOID:6000	Heart Failure	-0.0905742538323227
DB11447	phenothiazine	DOID:2843	Long QT Syndrome	-0.0916420167479028
DB00633	Dexmedetomidine	DOID:2843	Long QT Syndrome	-0.0925620202206461
DB04104	3-methyladenine	DOID:6000	Heart Failure	-0.0927846664100036
DB13108	mephedrone	DOID:820	Myocarditis	-0.0944203404230112
DB00242	Cladribine	DOID:0050820	Atrioventricular Block	-0.0977130363142542
DB05057	erdosteine	DOID:0050700	Cardiomyopathies	-0.0988025397983301
DB09371	Norethynodrel	DOID:1657	Heart Septal Defects, Ventricular	-0.0995039373952248
DB00485	Dicloxacillin	DOID:4079	Heart Valve Diseases	-0.100101161386303
DB00527	Dibucaine	DOID:0050820	Atrioventricular Block	-0.101238652659306
DB00228	Enflurane	DOID:0050820	Atrioventricular Block	-0.103437643217775
DB00485	Dicloxacillin	DOID:2843	Long QT Syndrome	-0.106016140623817
DB09152	Nitrogen	DOID:0050820	Atrioventricular Block	-0.119448712566227
DB12662	naveglitazar	DOID:0050700	Cardiomyopathies	-0.132451858260187
DB00211	Midodrine	DOID:6000	Heart Failure	-0.152103365679531
DB09072	Sodium Oxybate	DOID:12930	Cardiomyopathy, Dilated	-0.169863334320419
