# Supplementary material for: DDCM: A Computational Strategy for Drug Repositioning Based on Support-Vector Regression Algorithm
Source: Int J Mol Sci. 2024 May 12;25(10):5267. doi: 10.3390/ijms25105267 (PMC11121335; doi:10.3390/ijms25105267)
Supplement: Supplementary file 1 [file ijms-25-05267-s001.zip › File S5/1_C14.907_CorScore/angioedema_score.csv]

DrugBankID	DrugName	DOID	DiseaseName	score
0.10650351732086	0.133554080459258
DB09477	Enalaprilat	DOID:2843	Long QT Syndrome	0.940915469623102
DB09477	Enalaprilat	DOID:0050700	Cardiomyopathies	0.938725525558423
DB00989	Rivastigmine	DOID:0050820	Atrioventricular Block	0.861059730017246
DB00214	Torsemide	DOID:6000	Heart Failure	0.779994894249151
DB13169	Nandrolone	DOID:1657	Heart Septal Defects, Ventricular	0.775424314115055
DB00214	Torsemide	DOID:12930	Cardiomyopathy, Dilated	0.775321341825174
DB11742	ebastine	DOID:2843	Long QT Syndrome	0.767235063027301
DB04953	ezogabine	DOID:2843	Long QT Syndrome	0.750238886859683
DB00567	Cephalexin	DOID:820	Myocarditis	0.745041094312463
DB00297	Bupivacaine	DOID:13884	Sick Sinus Syndrome	0.742616035189574
DB00297	Bupivacaine	DOID:0050820	Atrioventricular Block	0.739883133907373
DB00243	Ranolazine	DOID:2843	Long QT Syndrome	0.64192594171273
DB04630	Aldosterone	DOID:6000	Heart Failure	0.616636252291921
DB00922	Simendan	DOID:820	Myocarditis	0.610457131458961
DB00922	Simendan	DOID:6000	Heart Failure	0.608252068240465
DB00477	Chlorpromazine	DOID:2843	Long QT Syndrome	0.59011912777989
DB00477	Chlorpromazine	DOID:0050700	Cardiomyopathies	0.587929183714971
DB00477	Chlorpromazine	DOID:0050820	Atrioventricular Block	0.587542967239285
DB00421	Spironolactone	DOID:6000	Heart Failure	0.584423015625519
DB00927	Famotidine	DOID:6000	Heart Failure	0.583706976181978
DB00421	Spironolactone	DOID:0050700	Cardiomyopathies	0.580714227580823
DB00421	Spironolactone	DOID:12930	Cardiomyopathy, Dilated	0.579749463201704
DB00927	Famotidine	DOID:0050820	Atrioventricular Block	0.579611971661546
DB00415	Ampicillin	DOID:820	Myocarditis	0.573626153116229
DB00415	Ampicillin	DOID:1682	Heart Defects, Congenital	0.565144713666959
DB14500	Potassium	DOID:6000	Heart Failure	0.563152199965548
DB14500	Potassium	DOID:2843	Long QT Syndrome	0.561633355982896
DB01611	Hydroxychloroquine	DOID:820	Myocarditis	0.550372650580396
DB01611	Hydroxychloroquine	DOID:6000	Heart Failure	0.548167587361769
DB01611	Hydroxychloroquine	DOID:2843	Long QT Syndrome	0.546648743380777
DB01611	Hydroxychloroquine	DOID:0050700	Cardiomyopathies	0.5444587993165
DB01611	Hydroxychloroquine	DOID:397	Cardiomyopathy, Restrictive	0.544216051003351
DB00681	Amphotericin B	DOID:820	Myocarditis	0.537974266930578
DB00379	Mexiletine	DOID:6000	Heart Failure	0.536422539314535
DB00681	Amphotericin B	DOID:6000	Heart Failure	0.535769203712591
DB00379	Mexiletine	DOID:2843	Long QT Syndrome	0.534903695333339
DB00681	Amphotericin B	DOID:2843	Long QT Syndrome	0.534250359731157
DB05549	INO 1001	DOID:6000	Heart Failure	0.531626331436303
DB00681	Amphotericin B	DOID:12930	Cardiomyopathy, Dilated	0.531095651287508
DB00796	candesartan cilexetil	DOID:6000	Heart Failure	0.493548324067285
DB00261	anagrelide	DOID:6000	Heart Failure	0.491351889978536
DB00796	candesartan cilexetil	DOID:12930	Cardiomyopathy, Dilated	0.488874771643016
DB00261	anagrelide	DOID:0050700	Cardiomyopathies	0.487643101932383
DB00694	Daunorubicin	DOID:820	Myocarditis	0.486382075495907
DB00557	Hydroxyzine	DOID:2843	Long QT Syndrome	0.485686201823279
DB00694	Daunorubicin	DOID:6000	Heart Failure	0.484177012277615
DB00983	Formoterol Fumarate	DOID:820	Myocarditis	0.483023310123642
DB00694	Daunorubicin	DOID:13884	Sick Sinus Syndrome	0.48281490903693
DB00694	Daunorubicin	DOID:2843	Long QT Syndrome	0.482658168294154
DB00694	Daunorubicin	DOID:0050700	Cardiomyopathies	0.480468224231669
DB01426	Ajmaline	DOID:2843	Long QT Syndrome	0.477070515820112
DB12693	Ritanserin	DOID:1682	Heart Defects, Congenital	0.476819383588515
DB09069	Trimetazidine	DOID:6000	Heart Failure	0.474498783103259
DB01426	Ajmaline	DOID:0050820	Atrioventricular Block	0.474494355280039
DB00313	Valproic Acid	DOID:1657	Heart Septal Defects, Ventricular	0.468063912596088
DB00313	Valproic Acid	DOID:14365	Systemic carnitine deficiency	0.464741381960733
DB00313	Valproic Acid	DOID:1682	Heart Defects, Congenital	0.459609067835854
DB00313	Valproic Acid	DOID:9955	Hypoplastic Left Heart Syndrome	0.459306508464578
DB01362	Iohexol	DOID:2843	Long QT Syndrome	0.454786946594941
DB00679	Thioridazine	DOID:2843	Long QT Syndrome	0.454440290243924
DB11588	Carbon Monoxide	DOID:6000	Heart Failure	0.454225211440899
DB00313	Valproic Acid	DOID:1882	Heart Septal Defects, Atrial	0.453737711119356
DB11588	Carbon Monoxide	DOID:6419	Tetralogy of Fallot	0.453030117574642
DB01362	Iohexol	DOID:0050820	Atrioventricular Block	0.452210786053375
DB00679	Thioridazine	DOID:0050820	Atrioventricular Block	0.451864129703753
DB11588	Carbon Monoxide	DOID:0050700	Cardiomyopathies	0.450516423395227
DB00679	Thioridazine	DOID:1682	Heart Defects, Congenital	0.449682757994018
DB01396	Digitoxin	DOID:6000	Heart Failure	0.447147251028701
DB01396	Digitoxin	DOID:13884	Sick Sinus Syndrome	0.445785147787393
DB01396	Digitoxin	DOID:0050700	Cardiomyopathies	0.443438462981835
DB01396	Digitoxin	DOID:0050820	Atrioventricular Block	0.443052246506697
DB11588	Carbon Monoxide	DOID:1882	Heart Septal Defects, Atrial	0.442077478492914
DB01023	Felodipine	DOID:6000	Heart Failure	0.441574562704204
DB09313	Ioxaglic Acid	DOID:2843	Long QT Syndrome	0.440400856289543
DB01233	Metoclopramide	DOID:6000	Heart Failure	0.43342952133497
DB06460	enrasentan	DOID:6000	Heart Failure	0.429453967631168
DB06558	tezosentan	DOID:6000	Heart Failure	0.429453967631168
DB00540	Nortriptyline	DOID:2843	Long QT Syndrome	0.42783304280909
DB00656	Trazodone	DOID:2843	Long QT Syndrome	0.422175230765925
DB00502	Haloperidol	DOID:820	Myocarditis	0.41836189041234
DB00502	Haloperidol	DOID:6000	Heart Failure	0.416156827194242
DB00502	Haloperidol	DOID:2843	Long QT Syndrome	0.41463798321288
DB01370	Aluminum	DOID:1682	Heart Defects, Congenital	0.412997666798518
DB01219	Dantrolene	DOID:6000	Heart Failure	0.41271554839375
DB00871	Terbutaline	DOID:6000	Heart Failure	0.41114113500914
DB01238	Aripiprazole	DOID:2843	Long QT Syndrome	0.411131917832265
DB01219	Dantrolene	DOID:0050700	Cardiomyopathies	0.40900676034823
DB00417	Penicillin V	DOID:0050820	Atrioventricular Block	0.408723650368622
DB01219	Dantrolene	DOID:0050820	Atrioventricular Block	0.408620543872864
DB00871	Terbutaline	DOID:0050700	Cardiomyopathies	0.407432346962059
DB01244	Bepridil	DOID:2843	Long QT Syndrome	0.406740760360114
DB00910	paricalcitol	DOID:6000	Heart Failure	0.401932619346042
DB01159	Halothane	DOID:6000	Heart Failure	0.399845609145076
DB01954	Rolipram	DOID:0050700	Cardiomyopathies	0.395826756888592
DB04855	Dronedarone	DOID:6000	Heart Failure	0.389453769874917
DB04855	Dronedarone	DOID:2843	Long QT Syndrome	0.38793492589266
DB06148	Mianserin	DOID:2843	Long QT Syndrome	0.386666391319198
DB01015	Sulfamethoxazole	DOID:2843	Long QT Syndrome	0.38564965396523
DB01429	Aprindine	DOID:2843	Long QT Syndrome	0.381651976294603
DB00574	Fenfluramine	DOID:4079	Heart Valve Diseases	0.380048809672375
DB01429	Aprindine	DOID:384	Wolff-Parkinson-White Syndrome	0.379818471981158
DB00574	Fenfluramine	DOID:6000	Heart Failure	0.378081388986513
DB01100	Pimozide	DOID:2843	Long QT Syndrome	0.377906289735734
DB00574	Fenfluramine	DOID:57	Aortic Valve Insufficiency	0.375422574489159
DB00574	Fenfluramine	DOID:0050700	Cardiomyopathies	0.374372600940489
DB00574	Fenfluramine	DOID:397	Cardiomyopathy, Restrictive	0.374129852626996
DB00574	Fenfluramine	DOID:11502	Mitral Valve Insufficiency	0.373734863912489
DB11387	Chloroform	DOID:6000	Heart Failure	0.366404705297312
DB01149	nefazodone	DOID:2843	Long QT Syndrome	0.366279604807292
DB00176	Fluvoxamine	DOID:2843	Long QT Syndrome	0.359847919113646
DB00285	Venlafaxine Hydrochloride	DOID:6000	Heart Failure	0.358417807265988
DB13323	Trichloroethylene	DOID:1682	Heart Defects, Congenital	0.357886420466789
DB11152	Trichloroacetic Acid	DOID:6419	Tetralogy of Fallot	0.356336005235405
DB00738	Pentamidine	DOID:9767	Myocardial Stunning	0.356303307999401
DB11387	Chloroform	DOID:1882	Heart Septal Defects, Atrial	0.354256972349046
DB00738	Pentamidine	DOID:2843	Long QT Syndrome	0.353074826082211
DB00527	Dibucaine	DOID:0050820	Atrioventricular Block	0.351754335262181
DB00738	Pentamidine	DOID:0050820	Atrioventricular Block	0.350498665541768
DB00459	Acitretin	DOID:1682	Heart Defects, Congenital	0.350044016253458
DB09153	Sodium Chloride	DOID:13884	Sick Sinus Syndrome	0.347832032316025
DB01171	Moclobemide	DOID:2843	Long QT Syndrome	0.347706676930146
DB00439	cerivastatin	DOID:6000	Heart Failure	0.340479470244613
DB00674	Galantamine	DOID:2843	Long QT Syndrome	0.340179569870582
DB00674	Galantamine	DOID:0050820	Atrioventricular Block	0.33760340933053
DB13358	cifenline	DOID:2843	Long QT Syndrome	0.334074383538642
DB00752	Tranylcypromine	DOID:0050700	Cardiomyopathies	0.333917787725815
DB00333	Methadone	DOID:2843	Long QT Syndrome	0.331100130707073
DB01053	Penicillin G	DOID:4079	Heart Valve Diseases	0.327567540860329
DB01184	Domperidone	DOID:2843	Long QT Syndrome	0.32314232876291
DB12881	indole-3-carbinol	DOID:0050700	Cardiomyopathies	0.321511493786759
DB08839	Serotonin	DOID:4079	Heart Valve Diseases	0.31614182976499
DB05015	belinostat	DOID:2843	Long QT Syndrome	0.315202908682488
DB08839	Serotonin	DOID:57	Aortic Valve Insufficiency	0.311515594580456
DB08839	Serotonin	DOID:11502	Mitral Valve Insufficiency	0.309827884006819
DB00104	Octreotide	DOID:6000	Heart Failure	0.30946653280112
DB01191	Dexfenfluramine	DOID:4079	Heart Valve Diseases	0.308363434630496
DB01191	Dexfenfluramine	DOID:6000	Heart Failure	0.306396013944457
DB00104	Octreotide	DOID:0050820	Atrioventricular Block	0.305371528279079
DB01191	Dexfenfluramine	DOID:57	Aortic Valve Insufficiency	0.303737199447707
DB01191	Dexfenfluramine	DOID:11502	Mitral Valve Insufficiency	0.302049488870523
DB00780	Phenelzine	DOID:820	Myocarditis	0.301282155918701
DB01140	Cefadroxil	DOID:820	Myocarditis	0.29808455360195
DB00813	Fentanyl	DOID:2843	Long QT Syndrome	0.296770282916866
DB01411	pranlukast	DOID:820	Myocarditis	0.296685906917988
DB00813	Fentanyl	DOID:0050700	Cardiomyopathies	0.294580338851344
DB00813	Fentanyl	DOID:0050820	Atrioventricular Block	0.294194122376384
DB09152	Nitrogen	DOID:0050820	Atrioventricular Block	0.284776323747497
DB00604	Cisapride	DOID:2843	Long QT Syndrome	0.283728011293587
DB00604	Cisapride	DOID:0050820	Atrioventricular Block	0.28115185075364
DB00604	Cisapride	DOID:12930	Cardiomyopathy, Dilated	0.28057330285104
DB14509	Lithium Carbonate	DOID:820	Myocarditis	0.279747384055983
DB08841	Tyramine	DOID:0050700	Cardiomyopathies	0.277611861094637
DB01204	Mitoxantrone	DOID:6000	Heart Failure	0.277020354600303
DB00988	Dopamine	DOID:820	Myocarditis	0.276337253734395
DB01204	Mitoxantrone	DOID:2843	Long QT Syndrome	0.275501510617527
DB00988	Dopamine	DOID:6000	Heart Failure	0.27413219051498
DB00334	Olanzapine	DOID:2843	Long QT Syndrome	0.274044011838879
DB14509	Lithium Carbonate	DOID:0050820	Atrioventricular Block	0.273447316314896
DB01204	Mitoxantrone	DOID:0050700	Cardiomyopathies	0.273311566553584
DB00988	Dopamine	DOID:2843	Long QT Syndrome	0.272613346533477
DB01138	Sulfinpyrazone	DOID:11984	Cardiomyopathy, Hypertrophic	0.272348867470917
DB01182	Propafenone	DOID:9767	Myocardial Stunning	0.265564588006823
DB01182	Propafenone	DOID:6000	Heart Failure	0.263854950071074
DB01182	Propafenone	DOID:13884	Sick Sinus Syndrome	0.262492846830549
DB01182	Propafenone	DOID:2843	Long QT Syndrome	0.26233610608869
DB01182	Propafenone	DOID:384	Wolff-Parkinson-White Syndrome	0.260502601775801
DB00254	Doxycycline	DOID:14323	Marfan Syndrome	0.259282952934942
DB00434	Cyproheptadine	DOID:57	Aortic Valve Insufficiency	0.255620875635217
DB01182	Propafenone	DOID:1882	Heart Septal Defects, Atrial	0.251707217122982
DB01064	Isoproterenol	DOID:820	Myocarditis	0.2492234867388
DB11326	boric acid	DOID:0050700	Cardiomyopathies	0.249098690215406
DB09086	Eugenol	DOID:2843	Long QT Syndrome	0.248198821067281
DB01064	Isoproterenol	DOID:6000	Heart Failure	0.247018423520502
DB01064	Isoproterenol	DOID:2843	Long QT Syndrome	0.245499579537958
DB00850	Perphenazine	DOID:820	Myocarditis	0.245092548159708
DB00812	Phenylbutazone	DOID:0050700	Cardiomyopathies	0.244345209952817
DB01064	Isoproterenol	DOID:384	Wolff-Parkinson-White Syndrome	0.243666075224493
DB01064	Isoproterenol	DOID:11984	Cardiomyopathy, Hypertrophic	0.243340072432795
DB01064	Isoproterenol	DOID:0050700	Cardiomyopathies	0.2433096354733
DB00915	Amantadine	DOID:6000	Heart Failure	0.24306058959502
DB04557	Arachidonic Acid	DOID:1682	Heart Defects, Congenital	0.242986994726845
DB01064	Isoproterenol	DOID:0050820	Atrioventricular Block	0.242923418999362
DB01064	Isoproterenol	DOID:11502	Mitral Valve Insufficiency	0.242671898446824
DB00915	Amantadine	DOID:6419	Tetralogy of Fallot	0.241865495726433
DB00915	Amantadine	DOID:2843	Long QT Syndrome	0.241541745613241
DB00850	Perphenazine	DOID:2843	Long QT Syndrome	0.241368640959378
DB00543	Amoxapine	DOID:6000	Heart Failure	0.238449881974528
DB12422	sulforafan	DOID:0050700	Cardiomyopathies	0.238323699189439
DB13110	Antimony	DOID:12930	Cardiomyopathy, Dilated	0.237354423318275
DB00915	Amantadine	DOID:1682	Heart Defects, Congenital	0.236784213362771
DB00485	Dicloxacillin	DOID:4079	Heart Valve Diseases	0.232362009874016
DB00603	Medroxyprogesterone Acetate	DOID:1657	Heart Septal Defects, Ventricular	0.230343008800638
DB00166	Thioctic Acid	DOID:2843	Long QT Syndrome	0.229364505691774
DB01008	Busulfan	DOID:0050700	Cardiomyopathies	0.229153967465881
DB00485	Dicloxacillin	DOID:2843	Long QT Syndrome	0.228875745205396
DB00523	Alitretinoin	DOID:1682	Heart Defects, Congenital	0.228710603611815
DB00761	Potassium Chloride	DOID:6000	Heart Failure	0.228582764707887
DB00518	Albendazole	DOID:1682	Heart Defects, Congenital	0.22417578573731
DB01433	Methadyl Acetate	DOID:2843	Long QT Syndrome	0.223728096586075
DB00204	dofetilide	DOID:6000	Heart Failure	0.221277294648693
DB00411	Carbachol	DOID:6000	Heart Failure	0.220180590277916
DB00204	dofetilide	DOID:2843	Long QT Syndrome	0.219758450667172
DB00411	Carbachol	DOID:0050820	Atrioventricular Block	0.216085585754623
DB04861	Nebivolol	DOID:9651	Heart Failure, Systolic	0.215429987891835
DB00312	Pentobarbital	DOID:6000	Heart Failure	0.215264797545475
DB03843	Formaldehyde	DOID:0050820	Atrioventricular Block	0.214821232598307
DB03843	Formaldehyde	DOID:1682	Heart Defects, Congenital	0.212639860887826
DB00312	Pentobarbital	DOID:0050820	Atrioventricular Block	0.211169793024909
DB00312	Pentobarbital	DOID:11502	Mitral Valve Insufficiency	0.210918272472651
DB01136	Carvedilol	DOID:820	Myocarditis	0.210496128500749
DB00833	Cefaclor	DOID:820	Myocarditis	0.209993096659089
DB01136	Carvedilol	DOID:6000	Heart Failure	0.208291065283671
DB00833	Cefaclor	DOID:6000	Heart Failure	0.207788033440379
DB01268	Sunitinib	DOID:6000	Heart Failure	0.207417244586359
DB00271	Diatrizoate	DOID:2843	Long QT Syndrome	0.206011637730991
DB01268	Sunitinib	DOID:2843	Long QT Syndrome	0.205898400604252
DB06212	Tolvaptan	DOID:6000	Heart Failure	0.205849137267158
DB01136	Carvedilol	DOID:57	Aortic Valve Insufficiency	0.205632250785282
DB01136	Carvedilol	DOID:11984	Cardiomyopathy, Hypertrophic	0.204612714195801
DB01136	Carvedilol	DOID:0050700	Cardiomyopathies	0.204582277238977
DB01136	Carvedilol	DOID:0050820	Atrioventricular Block	0.204196060763779
DB01136	Carvedilol	DOID:12930	Cardiomyopathy, Dilated	0.203617512859033
DB01221	Ketamine	DOID:57	Aortic Valve Insufficiency	0.203446755832127
DB00271	Diatrizoate	DOID:0050820	Atrioventricular Block	0.203435477192483
DB01221	Ketamine	DOID:0050700	Cardiomyopathies	0.202396782284051
DB01174	Phenobarbital	DOID:1657	Heart Septal Defects, Ventricular	0.202296378241228
DB12082	vesnarinone	DOID:6000	Heart Failure	0.202131586945718
DB01136	Carvedilol	DOID:1682	Heart Defects, Congenital	0.202014689053943
DB01221	Ketamine	DOID:11502	Mitral Valve Insufficiency	0.201759045257395
DB00594	Amiloride	DOID:6000	Heart Failure	0.200833557212066
DB01174	Phenobarbital	DOID:6000	Heart Failure	0.200117909712588
DB01174	Phenobarbital	DOID:1682	Heart Defects, Congenital	0.193841533481645
DB00845	Clofazimine	DOID:0050700	Cardiomyopathies	0.192458033840399
DB15584	Luteolin	DOID:0050700	Cardiomyopathies	0.189908922037288
DB01174	Phenobarbital	DOID:1882	Heart Septal Defects, Atrial	0.187970176765459
DB03054	bromoform	DOID:1657	Heart Septal Defects, Ventricular	0.18431907372338
DB00321	Amitriptyline	DOID:820	Myocarditis	0.181745047861347
DB00321	Amitriptyline	DOID:6000	Heart Failure	0.179539984643128
DB00321	Amitriptyline	DOID:2843	Long QT Syndrome	0.178021140660429
DB00934	Maprotiline	DOID:2843	Long QT Syndrome	0.176133843353417
DB00457	Prazosin	DOID:6000	Heart Failure	0.175927027967387
DB00321	Amitriptyline	DOID:0050820	Atrioventricular Block	0.175444980121028
DB00321	Amitriptyline	DOID:12930	Cardiomyopathy, Dilated	0.174866432217492
DB00457	Prazosin	DOID:0050700	Cardiomyopathies	0.172218239920725
DB00457	Prazosin	DOID:11502	Mitral Valve Insufficiency	0.17158050289274
DB03054	bromoform	DOID:1882	Heart Septal Defects, Atrial	0.16999287224759
DB00436	Bendroflumethiazide	DOID:6000	Heart Failure	0.169833351789019
DB09278	Charcoal	DOID:2843	Long QT Syndrome	0.164256560245124
DB12752	bucindolol	DOID:6000	Heart Failure	0.155863835774124
DB00802	Alfentanil	DOID:13884	Sick Sinus Syndrome	0.154907199582998
DB11673	Pyridoxamine	DOID:0050700	Cardiomyopathies	0.152443231082178
DB01195	Flecainide	DOID:6000	Heart Failure	0.150072574436522
DB00171	Adenosine Triphosphate	DOID:0050820	Atrioventricular Block	0.149510270868724
DB01195	Flecainide	DOID:13884	Sick Sinus Syndrome	0.148710471196471
DB01195	Flecainide	DOID:2843	Long QT Syndrome	0.148553730454736
DB01195	Flecainide	DOID:384	Wolff-Parkinson-White Syndrome	0.146720226141259
DB01427	Amrinone	DOID:6000	Heart Failure	0.146376992711082
DB06144	sertindole	DOID:2843	Long QT Syndrome	0.143879621632415
DB00653	Magnesium Sulfate	DOID:2843	Long QT Syndrome	0.140861452161741
DB09212	loxoprofen	DOID:0050700	Cardiomyopathies	0.139554962623219
DB05382	Iodine	DOID:11502	Mitral Valve Insufficiency	0.137436872555133
DB00545	Pyridostigmine Bromide	DOID:0050820	Atrioventricular Block	0.1321148157805
DB00770	Alprostadil	DOID:6000	Heart Failure	0.131232618574792
DB00770	Alprostadil	DOID:6419	Tetralogy of Fallot	0.130037524708288
DB06176	romidepsin	DOID:2843	Long QT Syndrome	0.130004987584382
DB12610	ebselen	DOID:0050700	Cardiomyopathies	0.127738845261924
DB00425	Zolpidem	DOID:2843	Long QT Syndrome	0.127531306224522
DB13504	cefetamet	DOID:1682	Heart Defects, Congenital	0.12705881406406
DB00770	Alprostadil	DOID:1682	Heart Defects, Congenital	0.124956242343336
DB13723	3-(2,2,2-trimethylhydrazine)propionate	DOID:6000	Heart Failure	0.120821012381174
DB00207	Azithromycin	DOID:2843	Long QT Syndrome	0.118927705382427
DB00279	Triiodothyronine	DOID:1682	Heart Defects, Congenital	0.117238023871541
DB01083	Orlistat	DOID:6000	Heart Failure	0.114583852551683
DB05088	tetrathiomolybdate	DOID:0050700	Cardiomyopathies	0.114186225621822
DB01028	Methoxyflurane	DOID:6000	Heart Failure	0.113190318151359
DB12537	Benzodiazepines	DOID:12930	Cardiomyopathy, Dilated	0.111950668722803
DB00107	Oxytocin	DOID:2843	Long QT Syndrome	0.111457727571985
DB00431	Hexachlorocyclohexane	DOID:820	Myocarditis	0.109472503294094
DB02852	domoic acid	DOID:1682	Heart Defects, Congenital	0.101274993421127
DB12662	naveglitazar	DOID:0050700	Cardiomyopathies	0.0996321589615706
DB00242	Cladribine	DOID:6000	Heart Failure	0.0996134884882517
DB00368	Norepinephrine	DOID:6000	Heart Failure	0.0988531007762322
DB01092	Ouabain	DOID:6000	Heart Failure	0.0986722413530353
DB00863	Ranitidine	DOID:820	Myocarditis	0.0972722773771441
DB00242	Cladribine	DOID:0050820	Atrioventricular Block	0.0955184839652524
DB00368	Norepinephrine	DOID:0050700	Cardiomyopathies	0.0951443127312407
DB08860	pitavastatin	DOID:6000	Heart Failure	0.0946076008188376
DB01143	Amifostine	DOID:0050700	Cardiomyopathies	0.0931001065859872
DB00863	Ranitidine	DOID:0050820	Atrioventricular Block	0.090972209636288
DB00495	Zidovudine	DOID:820	Myocarditis	0.0904797921855479
DB00495	Zidovudine	DOID:6000	Heart Failure	0.0882747289680385
DB14574	Cobalt	DOID:0050700	Cardiomyopathies	0.0871751625536635
DB05383	pimagedine	DOID:0050700	Cardiomyopathies	0.0857647752962766
DB00495	Zidovudine	DOID:0050700	Cardiomyopathies	0.0845659409215583
DB07352	Apigenin	DOID:0050700	Cardiomyopathies	0.0837330559066082
DB00495	Zidovudine	DOID:12930	Cardiomyopathy, Dilated	0.0836011765426891
DB01189	Desflurane	DOID:2843	Long QT Syndrome	0.0812307912497209
DB04335	Inosine	DOID:0050700	Cardiomyopathies	0.0810343545541962
DB12870	Buthionine Sulfoximine	DOID:1657	Heart Septal Defects, Ventricular	0.0806916215509096
DB00712	Flurbiprofen	DOID:820	Myocarditis	0.0805094776544942
DB14206	cobaltous chloride	DOID:0050700	Cardiomyopathies	0.0798609778408638
DB13243	tiazofurin	DOID:0050700	Cardiomyopathies	0.0795566493476437
DB00816	Metaproterenol	DOID:0050700	Cardiomyopathies	0.0793222489676285
DB00816	Metaproterenol	DOID:0050820	Atrioventricular Block	0.0789360324904614
DB08809	Dichloroacetic Acid	DOID:6419	Tetralogy of Fallot	0.0748440481822906
DB00819	Acetazolamide	DOID:1657	Heart Septal Defects, Ventricular	0.0743180246274352
DB11616	pirarubicin	DOID:6000	Heart Failure	0.0710360430847109
DB00152	Thiamine	DOID:6000	Heart Failure	0.0690037023924001
DB11616	pirarubicin	DOID:0050700	Cardiomyopathies	0.0673272550387704
DB00218	Moxifloxacin	DOID:2843	Long QT Syndrome	0.0672119821666678
DB00152	Thiamine	DOID:0050700	Cardiomyopathies	0.0652949143470861
DB01373	Calcium	DOID:6000	Heart Failure	0.0649810535774126
DB00228	Enflurane	DOID:6000	Heart Failure	0.0646963388531744
DB00970	Dactinomycin	DOID:6000	Heart Failure	0.0642342138369288
DB02021	fidarestat	DOID:6000	Heart Failure	0.0617139512823911
DB01373	Calcium	DOID:0050700	Cardiomyopathies	0.0612722655326449
DB01373	Calcium	DOID:0050820	Atrioventricular Block	0.0608860490549409
DB00228	Enflurane	DOID:0050820	Atrioventricular Block	0.0606013343314257
DB00970	Dactinomycin	DOID:0050700	Cardiomyopathies	0.0605254257924933
DB01357	Mestranol	DOID:1657	Heart Septal Defects, Ventricular	0.0586290632546728
DB11450	pimobendan	DOID:820	Myocarditis	0.0557843653274949
DB01357	Mestranol	DOID:13832	Ductus Arteriosus, Patent	0.0552355614319485
DB01288	Fenoterol	DOID:6000	Heart Failure	0.0541089674256016
DB08868	Fingolimod Hydrochloride	DOID:2843	Long QT Syndrome	0.0536806998340239
DB00897	Triazolam	DOID:2843	Long QT Syndrome	0.0526427678902496
DB01240	Epoprostenol	DOID:1882	Heart Septal Defects, Atrial	0.0519353398857184
DB06589	pazopanib	DOID:2843	Long QT Syndrome	0.0509946635359974
DB11450	pimobendan	DOID:12930	Cardiomyopathy, Dilated	0.0489057496835249
DB00717	Norethindrone	DOID:1657	Heart Septal Defects, Ventricular	0.0479202655929941
DB13863	fructose-1,6-diphosphate	DOID:0050700	Cardiomyopathies	0.0463432787157746
DB00717	Norethindrone	DOID:13832	Ductus Arteriosus, Patent	0.0445267637721426
DB00248	Cabergoline	DOID:4079	Heart Valve Diseases	0.0423106315961043
DB09072	Sodium Oxybate	DOID:12930	Cardiomyopathy, Dilated	0.0419470861261765
DB00248	Cabergoline	DOID:6000	Heart Failure	0.0403432109102403
DB01408	bambuterol	DOID:6000	Heart Failure	0.0391367184528991
DB00248	Cabergoline	DOID:57	Aortic Valve Insufficiency	0.0376843964134878
DB00687	Fludrocortisone	DOID:6000	Heart Failure	0.0364767258965667
DB00248	Cabergoline	DOID:11502	Mitral Valve Insufficiency	0.0359966858361899
DB00365	grepafloxacin	DOID:2843	Long QT Syndrome	0.0325173650625631
DB14015	sodium bisulfite	DOID:820	Myocarditis	0.0293538671711094
DB00531	Cyclophosphamide	DOID:9775	Heart Failure, Diastolic	0.0254440601998972
DB00987	Cytarabine	DOID:9775	Heart Failure, Diastolic	0.0253168008966828
DB02709	Resveratrol	DOID:9775	Heart Failure, Diastolic	0.0253078444768112
DB01017	Minocycline	DOID:820	Myocarditis	0.0245291178007022
DB00255	Diethylstilbestrol	DOID:1657	Heart Septal Defects, Ventricular	0.0244855525029596
DB00531	Cyclophosphamide	DOID:820	Myocarditis	0.0244361401021468
DB00201	Caffeine	DOID:1657	Heart Septal Defects, Ventricular	0.0244220897882593
DB01186	Pergolide	DOID:4079	Heart Valve Diseases	0.0244093611350665
DB11672	Curcumin	DOID:820	Myocarditis	0.0243830783694839
DB01097	Leflunomide	DOID:1657	Heart Septal Defects, Ventricular	0.024369100749673
DB00841	Dobutamine	DOID:820	Myocarditis	0.0243494887574099
DB00182	Amphetamine	DOID:820	Myocarditis	0.0243257439899057
DB01420	Testosterone Propionate	DOID:820	Myocarditis	0.02431696469662
DB02709	Resveratrol	DOID:820	Myocarditis	0.0242999243778804
DB00458	Imipramine	DOID:820	Myocarditis	0.0242628280711109
DB01181	Ifosfamide	DOID:820	Myocarditis	0.0242556320795216
DB00898	Ethanol	DOID:1657	Heart Septal Defects, Ventricular	0.0242533323084325
DB00759	Tetracycline	DOID:820	Myocarditis	0.0242438708283931
DB00624	Testosterone	DOID:820	Myocarditis	0.0242219416004511
DB00184	Nicotine	DOID:820	Myocarditis	0.0242206763091767
DB00531	Cyclophosphamide	DOID:4079	Heart Valve Diseases	0.0241984975685833
DB00481	Raloxifene Hydrochloride	DOID:4079	Heart Valve Diseases	0.024193684319289
DB00696	Ergotamine	DOID:4079	Heart Valve Diseases	0.0241893475468177
DB13765	Mercuric Chloride	DOID:820	Myocarditis	0.0241835647622247
DB11251	Tocopherols	DOID:1657	Heart Septal Defects, Ventricular	0.0241794348765655
DB12510	Ozone	DOID:1657	Heart Septal Defects, Ventricular	0.0241775871953939
DB00755	Tretinoin	DOID:820	Myocarditis	0.0241493700174841
DB00550	Propylthiouracil	DOID:820	Myocarditis	0.0241447929345936
DB00682	Warfarin	DOID:4079	Heart Valve Diseases	0.024053425255261
DB00250	Dapsone	DOID:820	Myocarditis	0.0240045890462704
DB00798	Gentamicins	DOID:4079	Heart Valve Diseases	0.0239658687153245
DB01041	Thalidomide	DOID:1657	Heart Septal Defects, Ventricular	0.0239423689077366
DB00841	Dobutamine	DOID:9767	Myocardial Stunning	0.0238540634739038
DB01200	Bromocriptine	DOID:4079	Heart Valve Diseases	0.0237440590802839
DB11136	Chromium	DOID:3491	Turner Syndrome	0.0237333706460759
DB01041	Thalidomide	DOID:4079	Heart Valve Diseases	0.0237313210662856
DB01223	Aminophylline	DOID:6000	Heart Failure	0.0226213813377151
DB00350	Minoxidil	DOID:6000	Heart Failure	0.0226120568726093
DB04572	Thiotepa	DOID:6000	Heart Failure	0.022497234418699
DB00883	Isosorbide Dinitrate	DOID:6000	Heart Failure	0.0224919790446257
DB01186	Pergolide	DOID:6000	Heart Failure	0.0224419404491373
DB01599	Probucol	DOID:6000	Heart Failure	0.0224270019325447
DB00598	Labetalol	DOID:6000	Heart Failure	0.0224243694648302
DB01168	Procarbazine	DOID:6000	Heart Failure	0.0224181867890217
DB00235	Milrinone	DOID:6000	Heart Failure	0.0224105394202744
DB00619	Imatinib Mesylate	DOID:6000	Heart Failure	0.0223853043366494
DB00361	Vinorelbine	DOID:6000	Heart Failure	0.0223570620489827
DB01076	Atorvastatin	DOID:6000	Heart Failure	0.022356643347352
DB01190	Clindamycin	DOID:6000	Heart Failure	0.0223496738417382
DB01206	Lomustine	DOID:6000	Heart Failure	0.02234298879152
DB00695	Furosemide	DOID:6000	Heart Failure	0.0223246842396442
DB00887	Bumetanide	DOID:6000	Heart Failure	0.0223234100544051
DB01248	Docetaxel	DOID:6000	Heart Failure	0.0223231159137777
DB00255	Diethylstilbestrol	DOID:6000	Heart Failure	0.0223070839753626
DB00443	Betamethasone	DOID:6000	Heart Failure	0.0222462918907488
DB00612	Bisoprolol	DOID:6000	Heart Failure	0.0222343928512799
DB00531	Cyclophosphamide	DOID:6000	Heart Failure	0.0222310768802337
DB00390	Digoxin	DOID:6000	Heart Failure	0.0221900223490182
DB14085	Cadmium	DOID:6000	Heart Failure	0.0221856092228231
DB01132	Pioglitazone	DOID:6000	Heart Failure	0.0221840857166334
DB00570	Vinblastine	DOID:6000	Heart Failure	0.0221839322541081
DB00335	Atenolol	DOID:6000	Heart Failure	0.0221791283596427
DB00960	Pindolol	DOID:6000	Heart Failure	0.0221737745312639
DB00641	Simvastatin	DOID:6000	Heart Failure	0.0221714197401631
DB11135	Selenium	DOID:6000	Heart Failure	0.0221667063487091
DB00818	Propofol	DOID:6000	Heart Failure	0.022148941953278
DB00841	Dobutamine	DOID:6000	Heart Failure	0.0221444255378639
DB00441	gemcitabine	DOID:6000	Heart Failure	0.0221208860362777
DB01095	Fluvastatin	DOID:6000	Heart Failure	0.0221201519044202
DB00987	Cytarabine	DOID:6000	Heart Failure	0.0221038175775353
DB02709	Resveratrol	DOID:6000	Heart Failure	0.022094861159799
DB00682	Warfarin	DOID:6000	Heart Failure	0.0220860045708319
DB00650	Leucovorin	DOID:6000	Heart Failure	0.0220710490367159
DB00458	Imipramine	DOID:6000	Heart Failure	0.0220577648536769
DB01181	Ifosfamide	DOID:6000	Heart Failure	0.022050568861338
DB01234	Dexamethasone	DOID:6000	Heart Failure	0.0220422200428526
DB01229	Paclitaxel	DOID:6000	Heart Failure	0.0220348961381557
DB00624	Testosterone	DOID:6000	Heart Failure	0.0220168783803482
DB00515	Cisplatin	DOID:6000	Heart Failure	0.0220071071890823
DB00203	Sildenafil Citrate	DOID:6000	Heart Failure	0.022005656521498
DB03128	Acetylcholine	DOID:6000	Heart Failure	0.0220049205304894
DB00798	Gentamicins	DOID:6000	Heart Failure	0.0219984480317951
DB01593	Zinc	DOID:6000	Heart Failure	0.0219948954942083
DB00428	Streptozocin	DOID:6000	Heart Failure	0.0219896917173171
DB00512	Vancomycin	DOID:6000	Heart Failure	0.0219882422099008
DB08901	ponatinib	DOID:6000	Heart Failure	0.0219614044802009
DB01275	Hydralazine	DOID:6000	Heart Failure	0.0219537704796141
DB09130	Copper	DOID:6000	Heart Failure	0.02195039636879
DB00755	Tretinoin	DOID:6000	Heart Failure	0.0219443067978963
DB00305	Mitomycin	DOID:6000	Heart Failure	0.0218726715786847
DB00675	Tamoxifen	DOID:6000	Heart Failure	0.0218219525692239
DB01200	Bromocriptine	DOID:6000	Heart Failure	0.0217766383933492
DB01041	Thalidomide	DOID:6000	Heart Failure	0.0217639003796538
DB01577	Methamphetamine	DOID:6000	Heart Failure	0.0216237503548168
DB11846	Creatinine	DOID:13832	Ductus Arteriosus, Patent	0.0214296627855266
DB11126	Calcium Gluconate	DOID:2843	Long QT Syndrome	0.0212239036696625
DB00695	Furosemide	DOID:13832	Ductus Arteriosus, Patent	0.0211096509459349
DB00633	Dexmedetomidine	DOID:2843	Long QT Syndrome	0.0210450433793635
DB00390	Digoxin	DOID:13832	Ductus Arteriosus, Patent	0.020974989055999
DB01211	Clarithromycin	DOID:2843	Long QT Syndrome	0.0209184960549938
DB01599	Probucol	DOID:2843	Long QT Syndrome	0.0209081579510876
DB00235	Milrinone	DOID:2843	Long QT Syndrome	0.0208916954382871
DB00215	Citalopram	DOID:2843	Long QT Syndrome	0.0208914274763056
DB00898	Ethanol	DOID:6419	Tetralogy of Fallot	0.0208797699133022
DB00468	Quinine	DOID:2843	Long QT Syndrome	0.0208736000649726
DB00619	Imatinib Mesylate	DOID:2843	Long QT Syndrome	0.0208664603551781
DB00572	Atropine	DOID:2843	Long QT Syndrome	0.0208514317879386
DB01190	Clindamycin	DOID:2843	Long QT Syndrome	0.0208308298597392
DB00390	Digoxin	DOID:13884	Sick Sinus Syndrome	0.0208279191095032
DB00904	Ondansetron	DOID:2843	Long QT Syndrome	0.0207786183267894
DB00393	Nimodipine	DOID:13884	Sick Sinus Syndrome	0.0207501456957541
DB14513	Magnesium	DOID:2843	Long QT Syndrome	0.0207449805233914
DB00201	Caffeine	DOID:2843	Long QT Syndrome	0.0207247772778375
DB00612	Bisoprolol	DOID:2843	Long QT Syndrome	0.0207155488694392
DB00390	Digoxin	DOID:2843	Long QT Syndrome	0.0206711783678543
DB00335	Atenolol	DOID:2843	Long QT Syndrome	0.0206602843780569
DB01164	Calcium Chloride	DOID:13884	Sick Sinus Syndrome	0.0206569288863972
DB00641	Simvastatin	DOID:2843	Long QT Syndrome	0.0206525757596688
DB00841	Dobutamine	DOID:2843	Long QT Syndrome	0.0206255815566653
DB01016	Glyburide	DOID:2843	Long QT Syndrome	0.0206045570989465
DB01165	Ofloxacin	DOID:2843	Long QT Syndrome	0.0206036315650827
DB01212	Ceftriaxone	DOID:2843	Long QT Syndrome	0.0205918351084174
DB00898	Ethanol	DOID:2843	Long QT Syndrome	0.020556019799446
DB00458	Imipramine	DOID:2843	Long QT Syndrome	0.0205389208718606
DB00184	Nicotine	DOID:2843	Long QT Syndrome	0.0204967691085945
DB00199	Erythromycin	DOID:2843	Long QT Syndrome	0.0204808722125221
DB01169	Arsenic Trioxide	DOID:2843	Long QT Syndrome	0.0204147560601647
DB01186	Pergolide	DOID:57	Aortic Valve Insufficiency	0.0197831259536144
DB00332	Ipratropium	DOID:11984	Cardiomyopathy, Hypertrophic	0.0195035222875969
DB00335	Atenolol	DOID:14323	Marfan Syndrome	0.0191998805590779
DB01200	Bromocriptine	DOID:57	Aortic Valve Insufficiency	0.0191178238974427
DB11126	Calcium Gluconate	DOID:0050700	Cardiomyopathies	0.0190339596057966
DB00350	Minoxidil	DOID:0050700	Cardiomyopathies	0.0189032688266161
DB04572	Thiotepa	DOID:0050700	Cardiomyopathies	0.0187884463729392
DB00583	Carnitine	DOID:0050700	Cardiomyopathies	0.0187204644235844
DB01599	Probucol	DOID:0050700	Cardiomyopathies	0.0187182138867076
DB01852	kaempferol	DOID:0050700	Cardiomyopathies	0.0186760625840753
DB11126	Calcium Gluconate	DOID:0050820	Atrioventricular Block	0.0186477431298451
DB01039	Fenofibrate	DOID:0050700	Cardiomyopathies	0.0186249641228592
DB01248	Docetaxel	DOID:0050700	Cardiomyopathies	0.0186143278663978
DB00206	Reserpine	DOID:0050700	Cardiomyopathies	0.0185731338868414
DB01065	Melatonin	DOID:0050700	Cardiomyopathies	0.0185680489669803
DB00443	Betamethasone	DOID:11984	Cardiomyopathy, Hypertrophic	0.0185679408044831
DB00201	Caffeine	DOID:0050700	Cardiomyopathies	0.0185348332134548
DB01170	Guanethidine	DOID:0050820	Atrioventricular Block	0.0185294705201332
DB01223	Aminophylline	DOID:0050820	Atrioventricular Block	0.018526376815856
DB00612	Bisoprolol	DOID:0050700	Cardiomyopathies	0.0185256048043468
DB00422	Methylphenidate	DOID:0050700	Cardiomyopathies	0.0185243009155881
DB00531	Cyclophosphamide	DOID:0050700	Cardiomyopathies	0.0185222888362565
DB01088	Iloprost	DOID:0050700	Cardiomyopathies	0.0185161532766974
DB00763	Methimazole	DOID:0050700	Cardiomyopathies	0.0184842686234953
DB00390	Digoxin	DOID:0050700	Cardiomyopathies	0.0184812343027992
DB11672	Curcumin	DOID:0050700	Cardiomyopathies	0.018469227105688
DB00841	Dobutamine	DOID:11984	Cardiomyopathy, Hypertrophic	0.0184660744507784
DB01042	Melphalan	DOID:0050700	Cardiomyopathies	0.0184479283381685
DB00818	Propofol	DOID:0050700	Cardiomyopathies	0.0184401539073681
DB00841	Dobutamine	DOID:0050700	Cardiomyopathies	0.0184356374939097
DB00126	Ascorbic Acid	DOID:0050700	Cardiomyopathies	0.0184186279882595
DB00806	Pentoxifylline	DOID:0050700	Cardiomyopathies	0.0184177578128087
DB02709	Resveratrol	DOID:11984	Cardiomyopathy, Hypertrophic	0.018416510073663
DB01165	Ofloxacin	DOID:0050700	Cardiomyopathies	0.018413687501542
DB00182	Amphetamine	DOID:0050700	Cardiomyopathies	0.018411892725822
DB01095	Fluvastatin	DOID:0050700	Cardiomyopathies	0.0184113638571673
DB00393	Nimodipine	DOID:0050700	Cardiomyopathies	0.018403460889416
DB01212	Ceftriaxone	DOID:0050700	Cardiomyopathies	0.0184018910444025
DB00883	Isosorbide Dinitrate	DOID:0050820	Atrioventricular Block	0.0183969745226052
DB00898	Ethanol	DOID:11984	Cardiomyopathy, Hypertrophic	0.0183965126937221
DB02709	Resveratrol	DOID:0050700	Cardiomyopathies	0.0183860731139797
DB00682	Warfarin	DOID:0050700	Cardiomyopathies	0.0183772165243038
DB00898	Ethanol	DOID:0050700	Cardiomyopathies	0.0183660757357916
DB01234	Dexamethasone	DOID:11984	Cardiomyopathy, Hypertrophic	0.0183638689568933
DB00650	Leucovorin	DOID:0050700	Cardiomyopathies	0.0183622609906425
DB00458	Imipramine	DOID:0050700	Cardiomyopathies	0.0183489768068877
DB12116	epigallocatechin gallate	DOID:11984	Cardiomyopathy, Hypertrophic	0.0183468799438836
DB01211	Clarithromycin	DOID:0050820	Atrioventricular Block	0.0183423355150877
DB00435	Nitric Oxide	DOID:0050700	Cardiomyopathies	0.0183421942296714
DB01234	Dexamethasone	DOID:0050700	Cardiomyopathies	0.0183334319958121
DB00598	Labetalol	DOID:0050820	Atrioventricular Block	0.0183293649430573
DB01229	Paclitaxel	DOID:0050700	Cardiomyopathies	0.0183261080926739
DB00091	Cyclosporine	DOID:0050700	Cardiomyopathies	0.0183163675334418
DB00428	Streptozocin	DOID:11984	Cardiomyopathy, Hypertrophic	0.0183113406325063
DB00184	Nicotine	DOID:0050700	Cardiomyopathies	0.0183068250465345
DB00515	Cisplatin	DOID:0050700	Cardiomyopathies	0.0182983191455616
DB00398	Sorafenib	DOID:0050700	Cardiomyopathies	0.0182977519816422
DB00468	Quinine	DOID:0050820	Atrioventricular Block	0.0182974395251979
DB00203	Sildenafil Citrate	DOID:0050700	Cardiomyopathies	0.0182968684761556
DB00829	Diazepam	DOID:0050700	Cardiomyopathies	0.0182873019086264
DB01593	Zinc	DOID:0050700	Cardiomyopathies	0.0182861074502355
DB00783	Estradiol	DOID:11984	Cardiomyopathy, Hypertrophic	0.0182846306888326
DB00531	Cyclophosphamide	DOID:397	Cardiomyopathy, Restrictive	0.0182795405230379
DB12025	triptolide	DOID:0050700	Cardiomyopathies	0.0182793014077903
DB00572	Atropine	DOID:0050820	Atrioventricular Block	0.0182752712494082
DB09130	Copper	DOID:11984	Cardiomyopathy, Hypertrophic	0.0182720452795854
DB01076	Atorvastatin	DOID:0050820	Atrioventricular Block	0.0182616388277758
DB00636	Clofibrate	DOID:0050700	Cardiomyopathies	0.0182599836392713
DB09130	Copper	DOID:0050700	Cardiomyopathies	0.0182416083221332
DB00755	Tretinoin	DOID:0050700	Cardiomyopathies	0.0182355187517572
DB00695	Furosemide	DOID:0050820	Atrioventricular Block	0.0182296797194507
DB01169	Arsenic Trioxide	DOID:0050700	Cardiomyopathies	0.0182248119970131
DB00541	Vincristine	DOID:0050700	Cardiomyopathies	0.018203498602268
DB00162	Vitamin A	DOID:0050700	Cardiomyopathies	0.0181511709779304
DB00201	Caffeine	DOID:0050820	Atrioventricular Block	0.0181486167381125
DB00531	Cyclophosphamide	DOID:0050820	Atrioventricular Block	0.0181360723601184
DB00575	Clonidine	DOID:0050820	Atrioventricular Block	0.018116273740245
DB01186	Pergolide	DOID:11502	Mitral Valve Insufficiency	0.0180954153754435
DB00390	Digoxin	DOID:0050820	Atrioventricular Block	0.0180950178272331
DB00335	Atenolol	DOID:0050820	Atrioventricular Block	0.0180841238369961
DB00818	Propofol	DOID:0050820	Atrioventricular Block	0.0180539374330729
DB00529	Foscarnet	DOID:6000	Heart Failure	0.0180464300275051
DB00806	Pentoxifylline	DOID:0050820	Atrioventricular Block	0.0180315413384479
DB00898	Ethanol	DOID:0050820	Atrioventricular Block	0.01797985925876
DB00695	Furosemide	DOID:11502	Mitral Valve Insufficiency	0.0179781591666689
DB00458	Imipramine	DOID:0050820	Atrioventricular Block	0.0179627603312346
DB01229	Paclitaxel	DOID:0050820	Atrioventricular Block	0.0179398916167347
DB01085	Pilocarpine	DOID:0050820	Atrioventricular Block	0.0179328176067578
DB00184	Nicotine	DOID:0050820	Atrioventricular Block	0.0179206085697542
DB01577	Methamphetamine	DOID:0050700	Cardiomyopathies	0.0179149623073952
DB00295	Morphine	DOID:0050820	Atrioventricular Block	0.0179131491424126
DB00199	Erythromycin	DOID:0050820	Atrioventricular Block	0.0179047116725955
DB00829	Diazepam	DOID:0050820	Atrioventricular Block	0.0179010854325549
DB00531	Cyclophosphamide	DOID:11502	Mitral Valve Insufficiency	0.0178845518089984
DB00755	Tretinoin	DOID:0050820	Atrioventricular Block	0.0178493022775185
DB00390	Digoxin	DOID:11502	Mitral Valve Insufficiency	0.0178434972753493
DB01169	Arsenic Trioxide	DOID:0050820	Atrioventricular Block	0.0178385955220234
DB01042	Melphalan	DOID:11502	Mitral Valve Insufficiency	0.0178101913111618
DB00841	Dobutamine	DOID:11502	Mitral Valve Insufficiency	0.0177979004645662
DB00583	Carnitine	DOID:12930	Cardiomyopathy, Dilated	0.0177557000446752
DB00250	Dapsone	DOID:0050820	Atrioventricular Block	0.0177045213047865
DB01164	Calcium Chloride	DOID:11502	Mitral Valve Insufficiency	0.0176725070536262
DB01041	Thalidomide	DOID:0050820	Atrioventricular Block	0.0176688958602081
DB00695	Furosemide	DOID:12930	Cardiomyopathy, Dilated	0.0176511318150382
DB00811	Ribavirin	DOID:12930	Cardiomyopathy, Dilated	0.0176463846442288
DB00422	Methylphenidate	DOID:12930	Cardiomyopathy, Dilated	0.0175595365366566
DB01577	Methamphetamine	DOID:0050820	Atrioventricular Block	0.0175287458316941
DB00390	Digoxin	DOID:12930	Cardiomyopathy, Dilated	0.0175164699255473
DB00335	Atenolol	DOID:12930	Cardiomyopathy, Dilated	0.0175055759351913
DB11135	Selenium	DOID:12930	Cardiomyopathy, Dilated	0.0174931539231705
DB00841	Dobutamine	DOID:12930	Cardiomyopathy, Dilated	0.0174708731138361
DB00182	Amphetamine	DOID:12930	Cardiomyopathy, Dilated	0.0174471283468435
DB01212	Ceftriaxone	DOID:12930	Cardiomyopathy, Dilated	0.0174371266655603
DB02709	Resveratrol	DOID:12930	Cardiomyopathy, Dilated	0.0174213087348795
DB00898	Ethanol	DOID:12930	Cardiomyopathy, Dilated	0.0174013113559045
DB00458	Imipramine	DOID:12930	Cardiomyopathy, Dilated	0.0173842124278968
DB00624	Testosterone	DOID:12930	Cardiomyopathy, Dilated	0.017343325956641
DB00295	Morphine	DOID:12930	Cardiomyopathy, Dilated	0.0173346012409311
DB00428	Streptozocin	DOID:12930	Cardiomyopathy, Dilated	0.0173161392928426
DB13765	Mercuric Chloride	DOID:12930	Cardiomyopathy, Dilated	0.017304949118531
DB01275	Hydralazine	DOID:12930	Cardiomyopathy, Dilated	0.0172802180539783
DB00755	Tretinoin	DOID:12930	Cardiomyopathy, Dilated	0.0172707543738481
DB01200	Bromocriptine	DOID:12930	Cardiomyopathy, Dilated	0.0171030859694182
DB01577	Methamphetamine	DOID:12930	Cardiomyopathy, Dilated	0.0169501979289567
DB00531	Cyclophosphamide	DOID:9651	Heart Failure, Systolic	0.0168094519878504
DB04839	Cyproterone Acetate	DOID:1682	Heart Defects, Congenital	0.0160672708143358
DB00255	Diethylstilbestrol	DOID:1682	Heart Defects, Congenital	0.0160307077431087
DB00201	Caffeine	DOID:1682	Heart Defects, Congenital	0.0159672450291918
DB00688	Mycophenolic Acid	DOID:1682	Heart Defects, Congenital	0.015954060494875
DB00126	Ascorbic Acid	DOID:1682	Heart Defects, Congenital	0.0158510398044184
DB00682	Warfarin	DOID:1682	Heart Defects, Congenital	0.0158096283378754
DB00898	Ethanol	DOID:1682	Heart Defects, Congenital	0.0157984875493321
DB01224	Quetiapine Fumarate	DOID:2843	Long QT Syndrome	0.0157529320208972
DB01593	Zinc	DOID:1682	Heart Defects, Congenital	0.0157185192647716
DB00428	Streptozocin	DOID:1682	Heart Defects, Congenital	0.0157133154852346
DB00783	Estradiol	DOID:1682	Heart Defects, Congenital	0.0156866055444119
DB09130	Copper	DOID:1682	Heart Defects, Congenital	0.0156740201361168
DB00755	Tretinoin	DOID:1682	Heart Defects, Congenital	0.0156679305662214
DB00162	Vitamin A	DOID:1682	Heart Defects, Congenital	0.015583582793352
DB01041	Thalidomide	DOID:1682	Heart Defects, Congenital	0.0154875241465028
DB00820	Tadalafil	DOID:0050700	Cardiomyopathies	0.0146187566207313
DB01224	Quetiapine Fumarate	DOID:0050700	Cardiomyopathies	0.0135629879568703
DB00186	Lorazepam	DOID:2843	Long QT Syndrome	0.0132707510011586
DB00521	Carteolol	DOID:0050820	Atrioventricular Block	0.0118198280490952
DB08842	Acetylcarnitine	DOID:0050700	Cardiomyopathies	0.0116657664233756
DB00255	Diethylstilbestrol	DOID:1882	Heart Septal Defects, Atrial	0.0101593510255226
DB00898	Ethanol	DOID:1882	Heart Septal Defects, Atrial	0.00992713083287755
DB06155	Rimonabant	DOID:0050700	Cardiomyopathies	0.00850965834439188
DB08162	fasudil	DOID:12930	Cardiomyopathy, Dilated	0.00422320377327645
DB00158	Folic Acid	DOID:0050700	Cardiomyopathies	-0.00264185936095152
DB00158	Folic Acid	DOID:1682	Heart Defects, Congenital	-0.00520944754520747
DB01235	Levodopa	DOID:6000	Heart Failure	-0.00577687341319389
DB13682	cefpirome	DOID:1682	Heart Defects, Congenital	-0.00646772783411931
DB01113	Papaverine	DOID:2843	Long QT Syndrome	-0.00790275101527638
DB01914	Glucose	DOID:0050700	Cardiomyopathies	-0.0102584875182524
DB00143	Glutathione	DOID:0050700	Cardiomyopathies	-0.0104386647553728
DB01113	Papaverine	DOID:0050820	Atrioventricular Block	-0.010478911555461
DB00277	Theophylline	DOID:0050700	Cardiomyopathies	-0.0113120997109434
DB01628	Etoricoxib	DOID:6000	Heart Failure	-0.0117261258443554
DB00373	Timolol	DOID:6000	Heart Failure	-0.013483161041251
DB00277	Theophylline	DOID:1682	Heart Defects, Congenital	-0.0138796878983746
DB00958	Carboplatin	DOID:6000	Heart Failure	-0.0140271151202175
DB00981	Physostigmine	DOID:0050820	Atrioventricular Block	-0.0142498502538412
DB00373	Timolol	DOID:2843	Long QT Syndrome	-0.0150020050231848
DB00808	Indapamide	DOID:2843	Long QT Syndrome	-0.0167834667178545
DB01177	Idarubicin	DOID:9775	Heart Failure, Diastolic	-0.0174339553275215
DB00211	Midodrine	DOID:6000	Heart Failure	-0.0175239835201143
DB00373	Timolol	DOID:0050820	Atrioventricular Block	-0.0175781655632595
DB01356	Lithium	DOID:820	Myocarditis	-0.0180123741236194
DB03057	Malondialdehyde	DOID:820	Myocarditis	-0.0181899766268258
DB00968	Methyldopa	DOID:820	Myocarditis	-0.0183651579748158
DB01454	N-Methyl-3,4-methylenedioxyamphetamine	DOID:4079	Heart Valve Diseases	-0.0184349918076793
DB01177	Idarubicin	DOID:820	Myocarditis	-0.0184418754269918
DB12708	sulprostone	DOID:9767	Myocardial Stunning	-0.0187204593867908
DB00247	Methysergide	DOID:4079	Heart Valve Diseases	-0.0187655763615285
DB00388	Phenylephrine	DOID:9767	Myocardial Stunning	-0.0187798133426546
DB00908	Quinidine	DOID:6000	Heart Failure	-0.0194619429574551
DB12163	sarpogrelate	DOID:6000	Heart Failure	-0.0196157259359669
DB01112	Cefuroxime	DOID:6000	Heart Failure	-0.019662970954324
DB00325	Nitroprusside	DOID:6000	Heart Failure	-0.0200056138723991
DB00773	Etoposide	DOID:6000	Heart Failure	-0.0200754396993622
DB00188	Bortezomib	DOID:6000	Heart Failure	-0.0201410182814309
DB00412	Rosiglitazone	DOID:6000	Heart Failure	-0.0202104467659178
DB01356	Lithium	DOID:6000	Heart Failure	-0.0202174373426095
DB11133	Fatty Acids, Omega-3	DOID:6000	Heart Failure	-0.0202369077818171
DB01166	Cilostazol	DOID:6000	Heart Failure	-0.0203465118850957
DB03057	Malondialdehyde	DOID:6000	Heart Failure	-0.0203950398463638
DB00867	Ritodrine	DOID:6000	Heart Failure	-0.0204132084247958
DB01119	Diazoxide	DOID:6000	Heart Failure	-0.0204478664730697
DB00640	Adenosine	DOID:6000	Heart Failure	-0.0204984543491881
DB00968	Methyldopa	DOID:6000	Heart Failure	-0.0205702211933693
DB00280	Disopyramide	DOID:6000	Heart Failure	-0.0206290132424986
DB01177	Idarubicin	DOID:6000	Heart Failure	-0.0206469386452196
DB00489	Sotalol	DOID:6000	Heart Failure	-0.0206589822303235
DB00559	Bosentan	DOID:6000	Heart Failure	-0.0207477661337264
DB00692	Phentolamine	DOID:6000	Heart Failure	-0.0208108519959144
DB00908	Quinidine	DOID:2843	Long QT Syndrome	-0.0209807869397684
DB02701	Niacinamide	DOID:1682	Heart Defects, Congenital	-0.0214177006959405
DB00843	Donepezil	DOID:2843	Long QT Syndrome	-0.0215287190956582
DB01356	Lithium	DOID:13884	Sick Sinus Syndrome	-0.0215795405827791
DB00388	Phenylephrine	DOID:6419	Tetralogy of Fallot	-0.0216845451445572
DB00968	Methyldopa	DOID:13884	Sick Sinus Syndrome	-0.0219323244332111
DB01177	Idarubicin	DOID:13884	Sick Sinus Syndrome	-0.0220090418855116
DB00489	Sotalol	DOID:13884	Sick Sinus Syndrome	-0.0220210854704653
DB00280	Disopyramide	DOID:2843	Long QT Syndrome	-0.0221478572242352
DB01177	Idarubicin	DOID:2843	Long QT Syndrome	-0.0221657826270129
DB00489	Sotalol	DOID:2843	Long QT Syndrome	-0.0221778262123654
DB06288	Amisulpride	DOID:2843	Long QT Syndrome	-0.0222148790495468
DB01242	Clomipramine	DOID:2843	Long QT Syndrome	-0.0222211162219038
DB00908	Quinidine	DOID:384	Wolff-Parkinson-White Syndrome	-0.0228142912530617
DB12622	lupeol	DOID:0050700	Cardiomyopathies	-0.0229657538597637
DB09270	coenzyme Q10	DOID:6000	Heart Failure	-0.0230222011494222
DB00247	Methysergide	DOID:57	Aortic Valve Insufficiency	-0.0233918115443074
DB00692	Phentolamine	DOID:57	Aortic Valve Insufficiency	-0.023469666493441
DB00908	Quinidine	DOID:0050820	Atrioventricular Block	-0.0235569474797251
DB01356	Lithium	DOID:384	Wolff-Parkinson-White Syndrome	-0.023569785637744
DB03467	naringenin	DOID:0050700	Cardiomyopathies	-0.0236114838449556
DB02659	Cholic Acid	DOID:0050700	Cardiomyopathies	-0.0236242128269867
DB00412	Rosiglitazone	DOID:11984	Cardiomyopathy, Hypertrophic	-0.0238887978530015
DB01592	Iron	DOID:0050700	Cardiomyopathies	-0.0238945679079766
DB01356	Lithium	DOID:0050700	Cardiomyopathies	-0.0239262253870681
DB04216	Quercetin	DOID:11984	Cardiomyopathy, Hypertrophic	-0.0239721074684166
DB01956	Taurine	DOID:0050700	Cardiomyopathies	-0.0239873823468925
DB00928	Azacitidine	DOID:0050700	Cardiomyopathies	-0.0239874310822336
DB04216	Quercetin	DOID:0050700	Cardiomyopathies	-0.0240025444279569
DB14371	mangostin	DOID:0050700	Cardiomyopathies	-0.0240513203341776
DB00851	Dacarbazine	DOID:0050700	Cardiomyopathies	-0.0240645431206256
DB00698	Nitrofurantoin	DOID:0050700	Cardiomyopathies	-0.0240742114135434
DB00867	Ritodrine	DOID:11984	Cardiomyopathy, Hypertrophic	-0.0240915595118573
DB00843	Donepezil	DOID:0050820	Atrioventricular Block	-0.0241048796342686
DB00867	Ritodrine	DOID:0050700	Cardiomyopathies	-0.0241219964710863
DB01119	Diazoxide	DOID:11984	Cardiomyopathy, Hypertrophic	-0.0241262175610985
DB00388	Phenylephrine	DOID:11984	Cardiomyopathy, Hypertrophic	-0.0241678023642372
DB00640	Adenosine	DOID:0050700	Cardiomyopathies	-0.0242072423953671
DB14183	geraniol	DOID:0050700	Cardiomyopathies	-0.0242175406968755
DB00968	Methyldopa	DOID:11984	Cardiomyopathy, Hypertrophic	-0.0242485722793914
DB00280	Disopyramide	DOID:11984	Cardiomyopathy, Hypertrophic	-0.0243073643291546
DB01356	Lithium	DOID:0050820	Atrioventricular Block	-0.0243124418647019
DB00325	Nitroprusside	DOID:11502	Mitral Valve Insufficiency	-0.0243521389478364
DB01177	Idarubicin	DOID:0050700	Cardiomyopathies	-0.024355726691237
DB01109	Heparin	DOID:0050820	Atrioventricular Block	-0.0243976585432467
DB00397	Phenylpropanolamine	DOID:0050700	Cardiomyopathies	-0.0244101352404137
DB01364	Ephedrine	DOID:0050700	Cardiomyopathies	-0.0244442624164593
DB00867	Ritodrine	DOID:0050820	Atrioventricular Block	-0.0245082129468458
DB01119	Diazoxide	DOID:0050820	Atrioventricular Block	-0.0245428709949241
DB00640	Adenosine	DOID:0050820	Atrioventricular Block	-0.0245934588704136
DB00968	Methyldopa	DOID:0050820	Atrioventricular Block	-0.0246652257150376
DB00280	Disopyramide	DOID:0050820	Atrioventricular Block	-0.0247240177641611
DB00489	Sotalol	DOID:0050820	Atrioventricular Block	-0.0247539867523469
DB00397	Phenylpropanolamine	DOID:0050820	Atrioventricular Block	-0.0247963517168773
DB01364	Ephedrine	DOID:0050820	Atrioventricular Block	-0.0248304788932311
DB01592	Iron	DOID:12930	Cardiomyopathy, Dilated	-0.0248593322844887
DB01356	Lithium	DOID:12930	Cardiomyopathy, Dilated	-0.0248909897677049
DB00692	Phentolamine	DOID:0050820	Atrioventricular Block	-0.0249058565187524
DB00247	Methysergide	DOID:11502	Mitral Valve Insufficiency	-0.0250795221215355
DB00867	Ritodrine	DOID:12930	Cardiomyopathy, Dilated	-0.0250867608496651
DB00692	Phentolamine	DOID:11502	Mitral Valve Insufficiency	-0.0251573770704733
DB01177	Idarubicin	DOID:12930	Cardiomyopathy, Dilated	-0.025320491069731
DB01364	Ephedrine	DOID:12930	Cardiomyopathy, Dilated	-0.0254090267948725
DB00022	peginterferon alfa-2b	DOID:12930	Cardiomyopathy, Dilated	-0.0255314571102213
DB00742	Mannitol	DOID:1682	Heart Defects, Congenital	-0.0264865645930895
DB01356	Lithium	DOID:1682	Heart Defects, Congenital	-0.0264938135736005
DB09270	coenzyme Q10	DOID:0050700	Cardiomyopathies	-0.026730989196556
DB00698	Nitrofurantoin	DOID:9955	Hypoplastic Left Heart Syndrome	-0.026944358970504
DB01242	Clomipramine	DOID:1682	Heart Defects, Congenital	-0.0269786484716749
DB00493	Cefotaxime	DOID:1682	Heart Defects, Congenital	-0.0270882821637511
DB00115	Vitamin B 12	DOID:1682	Heart Defects, Congenital	-0.027121151142366
DB04104	3-methyladenine	DOID:6000	Heart Failure	-0.0283082062290868
DB00698	Nitrofurantoin	DOID:1882	Heart Septal Defects, Atrial	-0.03251315631517
DB00867	Ritodrine	DOID:1882	Heart Septal Defects, Atrial	-0.032560941372526
DB01413	Cefepime	DOID:1682	Heart Defects, Congenital	-0.0345537935418928
DB00346	alfuzosin	DOID:2843	Long QT Syndrome	-0.0346273773038127
DB05223	SB939 compound	DOID:2843	Long QT Syndrome	-0.0357898654513874
DB01576	Dextroamphetamine	DOID:0050700	Cardiomyopathies	-0.037022246096759
DB01297	Practolol	DOID:6000	Heart Failure	-0.037383499810019
DB11829	ruboxistaurin	DOID:6000	Heart Failure	-0.0391704565902616
DB01576	Dextroamphetamine	DOID:1682	Heart Defects, Congenital	-0.039589834281594
DB00794	Primidone	DOID:820	Myocarditis	-0.0423664647990319
DB00794	Primidone	DOID:1657	Heart Septal Defects, Ventricular	-0.0423930594896541
DB00614	Furazolidone	DOID:0050700	Cardiomyopathies	-0.0432571257376041
DB00614	Furazolidone	DOID:12930	Cardiomyopathy, Dilated	-0.0442218901147232
DB00794	Primidone	DOID:6419	Tetralogy of Fallot	-0.0457666218849982
DB00746	Deferoxamine	DOID:0050700	Cardiomyopathies	-0.0466300954097104
DB00794	Primidone	DOID:1682	Heart Defects, Congenital	-0.0508479042493196
DB00794	Primidone	DOID:1882	Heart Septal Defects, Atrial	-0.0567192609653969
DB00358	Mefloquine	DOID:0050820	Atrioventricular Block	-0.0630796309626142
DB00943	Zalcitabine	DOID:0050700	Cardiomyopathies	-0.0644984645356251
DB11477	Xylazine	DOID:57	Aortic Valve Insufficiency	-0.0645734575682214
DB11477	Xylazine	DOID:0050820	Atrioventricular Block	-0.0660096475934598
DB11477	Xylazine	DOID:11502	Mitral Valve Insufficiency	-0.0662611681456196
DB00318	Codeine	DOID:1682	Heart Defects, Congenital	-0.0686831962611191
DB13732	Meglumine Antimoniate	DOID:2843	Long QT Syndrome	-0.0702539650971349
DB00380	Dexrazoxane	DOID:6000	Heart Failure	-0.0715951500649518
DB14322	Coconut Oil	DOID:0050700	Cardiomyopathies	-0.0863322660713403
DB01400	Neostigmine	DOID:2843	Long QT Syndrome	-0.0906547259530713
DB01074	Perhexiline	DOID:6000	Heart Failure	-0.092035624388585
DB05057	erdosteine	DOID:0050700	Cardiomyopathies	-0.0952336888270123
DB00276	Amsacrine	DOID:13884	Sick Sinus Syndrome	-0.105152305090063
DB00276	Amsacrine	DOID:0050700	Cardiomyopathies	-0.107498989895976
DB00680	Moricizine	DOID:6000	Heart Failure	-0.112825540514745
DB02315	Cyclic GMP	DOID:6000	Heart Failure	-0.116994376570972
DB00579	Mazindol	DOID:57	Aortic Valve Insufficiency	-0.137160913038263
DB00579	Mazindol	DOID:0050700	Cardiomyopathies	-0.138210886587554
DB00579	Mazindol	DOID:11502	Mitral Valve Insufficiency	-0.138848623615468
DB05063	mitoquinone	DOID:0050700	Cardiomyopathies	-0.148880033600816
DB02806	methyl cellosolve	DOID:1657	Heart Septal Defects, Ventricular	-0.155309735415778
DB09371	Norethynodrel	DOID:1657	Heart Septal Defects, Ventricular	-0.155902350985065
DB09371	Norethynodrel	DOID:13832	Ductus Arteriosus, Patent	-0.159295852806836
DB00890	Dienestrol	DOID:1657	Heart Septal Defects, Ventricular	-0.167381167614231
DB11447	phenothiazine	DOID:2843	Long QT Syndrome	-0.191027541057686
DB01142	Doxepin	DOID:6000	Heart Failure	-0.221370037400654
DB01142	Doxepin	DOID:2843	Long QT Syndrome	-0.222888881382302
DB06782	Dimercaprol	DOID:2843	Long QT Syndrome	-0.228787908574289
DB00753	Isoflurane	DOID:6000	Heart Failure	-0.239696472230353
DB00284	Acarbose	DOID:11984	Cardiomyopathy, Hypertrophic	-0.241649284083707
DB00753	Isoflurane	DOID:0050700	Cardiomyopathies	-0.243405260276336
DB00753	Isoflurane	DOID:11502	Mitral Valve Insufficiency	-0.244042997304351
DB08826	Deferiprone	DOID:0050700	Cardiomyopathies	-0.268148625988106
DB06690	Nitrous Oxide	DOID:0050700	Cardiomyopathies	-0.270209125955833
DB06810	Plicamycin	DOID:0050700	Cardiomyopathies	-0.320768422848592
DB13781	Xamoterol	DOID:6000	Heart Failure	-0.333415722275027
DB13108	mephedrone	DOID:820	Myocarditis	-0.343037657752482
