# Supplementary material for: DDCM: A Computational Strategy for Drug Repositioning Based on Support-Vector Regression Algorithm
Source: Int J Mol Sci. 2024 May 12;25(10):5267. doi: 10.3390/ijms25105267 (PMC11121335; doi:10.3390/ijms25105267)
Supplement: Supplementary file 1 [file ijms-25-05267-s001.zip › File S5/1_C14.907_CorScore/anterior ischemic optic neuropathy_score.csv]

DrugBankID	DrugName	DOID	DiseaseName	score
0.00533531458695884	0.0116479054343185
DB00788	Naproxen	DOID:1682	Heart Defects, Congenital	0.409895038597542
DB00477	Chlorpromazine	DOID:2843	Long QT Syndrome	0.272024948200372
DB00477	Chlorpromazine	DOID:0050820	Atrioventricular Block	0.264991972554446
DB00477	Chlorpromazine	DOID:0050700	Cardiomyopathies	0.259267179925263
DB00332	Ipratropium	DOID:11984	Cardiomyopathy, Hypertrophic	0.246526811255204
DB00261	anagrelide	DOID:0050700	Cardiomyopathies	0.217807293042923
DB00261	anagrelide	DOID:6000	Heart Failure	0.212086078779245
DB14015	sodium bisulfite	DOID:820	Myocarditis	0.202757970603217
DB00796	candesartan cilexetil	DOID:12930	Cardiomyopathy, Dilated	0.193907628004172
DB00796	candesartan cilexetil	DOID:6000	Heart Failure	0.193618997806465
DB00934	Maprotiline	DOID:2843	Long QT Syndrome	0.19221647494204
DB00845	Clofazimine	DOID:0050700	Cardiomyopathies	0.185344532584843
DB01191	Dexfenfluramine	DOID:11502	Mitral Valve Insufficiency	0.177388371327922
DB13504	cefetamet	DOID:1682	Heart Defects, Congenital	0.169593109325868
DB00681	Amphotericin B	DOID:820	Myocarditis	0.166841420344821
DB01191	Dexfenfluramine	DOID:4079	Heart Valve Diseases	0.165601634741597
DB13243	tiazofurin	DOID:0050700	Cardiomyopathies	0.165093037726594
DB11326	boric acid	DOID:0050700	Cardiomyopathies	0.162980351482984
DB01191	Dexfenfluramine	DOID:57	Aortic Valve Insufficiency	0.15675082039993
DB00431	Hexachlorocyclohexane	DOID:820	Myocarditis	0.150942677307303
DB00681	Amphotericin B	DOID:2843	Long QT Syndrome	0.149771859018948
DB01191	Dexfenfluramine	DOID:6000	Heart Failure	0.148946679569772
DB00574	Fenfluramine	DOID:397	Cardiomyopathy, Restrictive	0.141556506488091
DB00681	Amphotericin B	DOID:12930	Cardiomyopathy, Dilated	0.13158150667795
DB00681	Amphotericin B	DOID:6000	Heart Failure	0.131292876480043
DB01219	Dantrolene	DOID:0050820	Atrioventricular Block	0.129029270216391
DB00574	Fenfluramine	DOID:11502	Mitral Valve Insufficiency	0.125090218675555
DB01195	Flecainide	DOID:2843	Long QT Syndrome	0.124956157186902
DB01074	Perhexiline	DOID:6000	Heart Failure	0.123430170855557
DB01219	Dantrolene	DOID:0050700	Cardiomyopathies	0.123304477587067
DB01195	Flecainide	DOID:13884	Sick Sinus Syndrome	0.123116975137601
DB00545	Pyridostigmine Bromide	DOID:0050820	Atrioventricular Block	0.119653339884925
DB02315	Cyclic GMP	DOID:6000	Heart Failure	0.118402614780213
DB01149	nefazodone	DOID:2843	Long QT Syndrome	0.117873914034816
DB01219	Dantrolene	DOID:6000	Heart Failure	0.117583263323672
DB00897	Triazolam	DOID:2843	Long QT Syndrome	0.117517913858788
DB11450	pimobendan	DOID:820	Myocarditis	0.117290111135491
DB01195	Flecainide	DOID:384	Wolff-Parkinson-White Syndrome	0.116762259012329
DB00604	Cisapride	DOID:2843	Long QT Syndrome	0.11655238509836
DB13323	Trichloroethylene	DOID:1682	Heart Defects, Congenital	0.116213460018419
DB00653	Magnesium Sulfate	DOID:2843	Long QT Syndrome	0.115994458102537
DB00284	Acarbose	DOID:11984	Cardiomyopathy, Hypertrophic	0.114732348976889
DB08839	Serotonin	DOID:11502	Mitral Valve Insufficiency	0.11437579667949
DB13358	cifenline	DOID:2843	Long QT Syndrome	0.114303364638459
DB13723	3-(2,2,2-trimethylhydrazine)propionate	DOID:6000	Heart Failure	0.114153470894562
DB00579	Mazindol	DOID:11502	Mitral Valve Insufficiency	0.113426873342212
DB00574	Fenfluramine	DOID:4079	Heart Valve Diseases	0.113303482089317
DB00614	Furazolidone	DOID:0050700	Cardiomyopathies	0.112231698534717
DB11588	Carbon Monoxide	DOID:1882	Heart Septal Defects, Atrial	0.111822064877339
DB13863	fructose-1,6-diphosphate	DOID:0050700	Cardiomyopathies	0.111296600934938
DB11152	Trichloroacetic Acid	DOID:6419	Tetralogy of Fallot	0.111046736890684
DB00604	Cisapride	DOID:0050820	Atrioventricular Block	0.109519409452001
DB01244	Bepridil	DOID:2843	Long QT Syndrome	0.109504321182775
DB12870	Buthionine Sulfoximine	DOID:1657	Heart Septal Defects, Ventricular	0.108737016812963
DB00614	Furazolidone	DOID:12930	Cardiomyopathy, Dilated	0.106799114468936
DB01195	Flecainide	DOID:6000	Heart Failure	0.106477174648067
DB01100	Pimozide	DOID:2843	Long QT Syndrome	0.104976828343293
DB00574	Fenfluramine	DOID:57	Aortic Valve Insufficiency	0.104452667747532
DB08839	Serotonin	DOID:4079	Heart Valve Diseases	0.102589060092952
DB00574	Fenfluramine	DOID:0050700	Cardiomyopathies	0.102369741181021
DB00813	Fentanyl	DOID:2843	Long QT Syndrome	0.102360007313007
DB00247	Methysergide	DOID:11502	Mitral Valve Insufficiency	0.1014370106901
DB02806	methyl cellosolve	DOID:1657	Heart Septal Defects, Ventricular	0.0995762927803008
DB00604	Cisapride	DOID:12930	Cardiomyopathy, Dilated	0.0983620327570467
DB11588	Carbon Monoxide	DOID:6419	Tetralogy of Fallot	0.0982872071321486
DB00574	Fenfluramine	DOID:6000	Heart Failure	0.0966485269174105
DB00813	Fentanyl	DOID:0050820	Atrioventricular Block	0.0953270316665029
DB00313	Valproic Acid	DOID:1657	Heart Septal Defects, Ventricular	0.0945159465196409
DB08839	Serotonin	DOID:57	Aortic Valve Insufficiency	0.0937382457512564
DB00313	Valproic Acid	DOID:1882	Heart Septal Defects, Atrial	0.0936705174957637
DB00579	Mazindol	DOID:57	Aortic Valve Insufficiency	0.0927893224142402
DB00579	Mazindol	DOID:0050700	Cardiomyopathies	0.0907063958477581
DB00152	Thiamine	DOID:0050700	Cardiomyopathies	0.0897361631469394
DB00247	Methysergide	DOID:4079	Heart Valve Diseases	0.0896502741038384
DB00813	Fentanyl	DOID:0050700	Cardiomyopathies	0.0896022390375577
DB01954	Rolipram	DOID:0050700	Cardiomyopathies	0.0889790132650881
DB00204	dofetilide	DOID:2843	Long QT Syndrome	0.0885337052852088
DB00679	Thioridazine	DOID:2843	Long QT Syndrome	0.0857732108677706
DB00761	Potassium Chloride	DOID:6000	Heart Failure	0.0847814210094094
DB00679	Thioridazine	DOID:1682	Heart Defects, Congenital	0.0845212722610773
DB00152	Thiamine	DOID:6000	Heart Failure	0.0840149488839186
DB06155	Rimonabant	DOID:0050700	Cardiomyopathies	0.083103204268479
DB11450	pimobendan	DOID:12930	Cardiomyopathy, Dilated	0.0820301974687643
DB00502	Haloperidol	DOID:820	Myocarditis	0.0815054611795043
DB00411	Carbachol	DOID:0050820	Atrioventricular Block	0.0810134453629485
DB00247	Methysergide	DOID:57	Aortic Valve Insufficiency	0.0807994597621151
DB00313	Valproic Acid	DOID:9955	Hypoplastic Left Heart Syndrome	0.0788571195577771
DB00679	Thioridazine	DOID:0050820	Atrioventricular Block	0.0787402352214552
DB00890	Dienestrol	DOID:1657	Heart Septal Defects, Ventricular	0.0779403614314154
DB06782	Dimercaprol	DOID:2843	Long QT Syndrome	0.0775253789234647
DB00687	Fludrocortisone	DOID:6000	Heart Failure	0.076648505834682
DB01015	Sulfamethoxazole	DOID:2843	Long QT Syndrome	0.0760011457039336
DB01235	Levodopa	DOID:6000	Heart Failure	0.0759527343636961
DB06212	Tolvaptan	DOID:6000	Heart Failure	0.074863215991897
DB00794	Primidone	DOID:1657	Heart Septal Defects, Ventricular	0.0745727215967315
DB00313	Valproic Acid	DOID:14365	Systemic carnitine deficiency	0.0737581786940492
DB00794	Primidone	DOID:1882	Heart Septal Defects, Atrial	0.0737272925728945
DB00458	Imipramine	DOID:820	Myocarditis	0.073092199785525
DB01182	Propafenone	DOID:1882	Heart Septal Defects, Atrial	0.0730545536996158
DB00346	alfuzosin	DOID:2843	Long QT Syndrome	0.0712524492231467
DB14574	Cobalt	DOID:0050700	Cardiomyopathies	0.0702406339798341
DB00204	dofetilide	DOID:6000	Heart Failure	0.0700547227463292
DB00411	Carbachol	DOID:6000	Heart Failure	0.0695674384702978
DB00285	Venlafaxine Hydrochloride	DOID:6000	Heart Failure	0.069305592012674
DB01370	Aluminum	DOID:1682	Heart Defects, Congenital	0.0690227097438143
DB00104	Octreotide	DOID:0050820	Atrioventricular Block	0.0670032821025537
DB01268	Sunitinib	DOID:2843	Long QT Syndrome	0.0661854250803251
DB13682	cefpirome	DOID:1682	Heart Defects, Congenital	0.0661709413263279
DB09069	Trimetazidine	DOID:6000	Heart Failure	0.06540519624372
DB11588	Carbon Monoxide	DOID:0050700	Cardiomyopathies	0.0653085023275302
DB00502	Haloperidol	DOID:2843	Long QT Syndrome	0.0644358998538615
DB00988	Dopamine	DOID:820	Myocarditis	0.0618841505392929
DB01182	Propafenone	DOID:9767	Myocardial Stunning	0.0607924241980978
DB00794	Primidone	DOID:6419	Tetralogy of Fallot	0.0601924348273742
DB01413	Cefepime	DOID:1682	Heart Defects, Congenital	0.0601716287369676
DB00871	Terbutaline	DOID:0050700	Cardiomyopathies	0.059694556636333
DB11588	Carbon Monoxide	DOID:6000	Heart Failure	0.0595872880637592
DB00313	Valproic Acid	DOID:1682	Heart Defects, Congenital	0.0586627846140921
DB00794	Primidone	DOID:820	Myocarditis	0.0570410596236239
DB01238	Aripiprazole	DOID:2843	Long QT Syndrome	0.0567291354643516
DB04861	Nebivolol	DOID:9651	Heart Failure, Systolic	0.0564190008736249
DB08842	Acetylcarnitine	DOID:0050700	Cardiomyopathies	0.0561633065349132
DB00458	Imipramine	DOID:2843	Long QT Syndrome	0.0560226384594951
DB01611	Hydroxychloroquine	DOID:397	Cardiomyopathy, Restrictive	0.0557219086856569
DB00104	Octreotide	DOID:6000	Heart Failure	0.0555572752094693
DB00529	Foscarnet	DOID:6000	Heart Failure	0.0551550387229295
DB00243	Ranolazine	DOID:2843	Long QT Syndrome	0.0540698427291283
DB00871	Terbutaline	DOID:6000	Heart Failure	0.0539733423725826
DB01143	Amifostine	DOID:0050700	Cardiomyopathies	0.0529250899133474
DB01233	Metoclopramide	DOID:6000	Heart Failure	0.0526069519792412
DB11477	Xylazine	DOID:11502	Mitral Valve Insufficiency	0.0514938678828933
DB00881	Quinapril	DOID:11984	Cardiomyopathy, Hypertrophic	0.0498336760916929
DB01357	Mestranol	DOID:1657	Heart Septal Defects, Ventricular	0.0493145082605099
DB00458	Imipramine	DOID:0050820	Atrioventricular Block	0.0489896628136022
DB01357	Mestranol	DOID:13832	Ductus Arteriosus, Patent	0.0483131928091455
DB01268	Sunitinib	DOID:6000	Heart Failure	0.0477064425412157
DB01171	Moclobemide	DOID:2843	Long QT Syndrome	0.0466381728665352
DB01611	Hydroxychloroquine	DOID:820	Myocarditis	0.0463624729791499
DB00502	Haloperidol	DOID:6000	Heart Failure	0.0459569173151071
DB03054	bromoform	DOID:1657	Heart Septal Defects, Ventricular	0.0458739734391371
DB03054	bromoform	DOID:1882	Heart Septal Defects, Atrial	0.0450285444153408
DB00988	Dopamine	DOID:2843	Long QT Syndrome	0.0448145892135845
DB00819	Acetazolamide	DOID:1657	Heart Septal Defects, Ventricular	0.0446814671497214
DB00557	Hydroxyzine	DOID:2843	Long QT Syndrome	0.0437176588381092
DB00458	Imipramine	DOID:0050700	Cardiomyopathies	0.0432648701842875
DB12610	ebselen	DOID:0050700	Cardiomyopathies	0.0422229165560584
DB13781	Xamoterol	DOID:6000	Heart Failure	0.0415748300526977
DB13110	Antimony	DOID:12930	Cardiomyopathy, Dilated	0.0410478588291348
DB01182	Propafenone	DOID:2843	Long QT Syndrome	0.039298759424437
DB00794	Primidone	DOID:1682	Heart Defects, Congenital	0.038719559691325
DB00458	Imipramine	DOID:12930	Cardiomyopathy, Dilated	0.0378322861187557
DB11387	Chloroform	DOID:1882	Heart Septal Defects, Atrial	0.0376781999002065
DB00254	Doxycycline	DOID:14323	Marfan Syndrome	0.0376324955664802
DB00898	Ethanol	DOID:1657	Heart Septal Defects, Ventricular	0.0376222441323813
DB12510	Ozone	DOID:1657	Heart Septal Defects, Ventricular	0.0375995258630517
DB00458	Imipramine	DOID:6000	Heart Failure	0.0375436559207447
DB00255	Diethylstilbestrol	DOID:1657	Heart Septal Defects, Ventricular	0.0375413414611841
DB00977	Ethinyl Estradiol	DOID:1657	Heart Septal Defects, Ventricular	0.0374886232569945
DB00945	Aspirin	DOID:1657	Heart Septal Defects, Ventricular	0.037483710894803
DB01182	Propafenone	DOID:13884	Sick Sinus Syndrome	0.0374595773751123
DB13169	Nandrolone	DOID:1657	Heart Septal Defects, Ventricular	0.037397859937629
DB00907	Cocaine	DOID:1657	Heart Septal Defects, Ventricular	0.037370063862769
DB00603	Medroxyprogesterone Acetate	DOID:1657	Heart Septal Defects, Ventricular	0.0373463450196215
DB00201	Caffeine	DOID:1657	Heart Septal Defects, Ventricular	0.0373458904040729
DB01041	Thalidomide	DOID:1657	Heart Septal Defects, Ventricular	0.0373111970509592
DB00564	Carbamazepine	DOID:1657	Heart Septal Defects, Ventricular	0.037304220980057
DB01097	Leflunomide	DOID:1657	Heart Septal Defects, Ventricular	0.0372854115725907
DB00176	Fluvoxamine	DOID:2843	Long QT Syndrome	0.0371825379751019
DB00396	Progesterone	DOID:1657	Heart Septal Defects, Ventricular	0.0371143675598716
DB00252	Phenytoin	DOID:1657	Heart Septal Defects, Ventricular	0.0370467622697788
DB11251	Tocopherols	DOID:1657	Heart Septal Defects, Ventricular	0.0370237511097638
DB01400	Neostigmine	DOID:2843	Long QT Syndrome	0.0370005728933162
DB01050	Ibuprofen	DOID:1657	Heart Septal Defects, Ventricular	0.0369780619756357
DB06144	sertindole	DOID:2843	Long QT Syndrome	0.0369060828222979
DB00898	Ethanol	DOID:1882	Heart Septal Defects, Atrial	0.0367768151082469
DB00255	Diethylstilbestrol	DOID:1882	Heart Septal Defects, Atrial	0.0366959124371789
DB00717	Norethindrone	DOID:1657	Heart Septal Defects, Ventricular	0.0366385210873146
DB00328	Indomethacin	DOID:13832	Ductus Arteriosus, Patent	0.0365557894681932
DB00907	Cocaine	DOID:1882	Heart Septal Defects, Atrial	0.0365246348393083
DB00564	Carbamazepine	DOID:1882	Heart Septal Defects, Atrial	0.0364587919561508
DB11846	Creatinine	DOID:13832	Ductus Arteriosus, Patent	0.0363952424551813
DB00715	Paroxetine	DOID:1882	Heart Septal Defects, Atrial	0.0363486663682642
DB00698	Nitrofurantoin	DOID:1882	Heart Septal Defects, Atrial	0.0363484154693731
DB00695	Furosemide	DOID:13832	Ductus Arteriosus, Patent	0.0362597647475975
DB00252	Phenytoin	DOID:1882	Heart Septal Defects, Atrial	0.0362013332459397
DB00867	Ritodrine	DOID:1882	Heart Septal Defects, Atrial	0.0360259291377007
DB01240	Epoprostenol	DOID:1882	Heart Septal Defects, Atrial	0.0359789578835708
DB01050	Ibuprofen	DOID:13832	Ductus Arteriosus, Patent	0.0359767465240442
DB00390	Digoxin	DOID:13832	Ductus Arteriosus, Patent	0.0357063481887292
DB00717	Norethindrone	DOID:13832	Ductus Arteriosus, Patent	0.0356372056362764
DB09278	Charcoal	DOID:2843	Long QT Syndrome	0.0345872963360826
DB11477	Xylazine	DOID:0050820	Atrioventricular Block	0.0344981830173947
DB04953	ezogabine	DOID:2843	Long QT Syndrome	0.0344642942644825
DB00248	Cabergoline	DOID:11502	Mitral Valve Insufficiency	0.0343873160341831
DB04335	Inosine	DOID:0050700	Cardiomyopathies	0.0342613957889631
DB12693	Ritanserin	DOID:1682	Heart Defects, Congenital	0.0329765597915323
DB00746	Deferoxamine	DOID:0050700	Cardiomyopathies	0.0326806957301873
DB03843	Formaldehyde	DOID:1682	Heart Defects, Congenital	0.0321122573261841
DB00816	Metaproterenol	DOID:0050820	Atrioventricular Block	0.03114833439483
DB01182	Propafenone	DOID:384	Wolff-Parkinson-White Syndrome	0.0311048612497813
DB00365	grepafloxacin	DOID:2843	Long QT Syndrome	0.030941440872235
DB11477	Xylazine	DOID:57	Aortic Valve Insufficiency	0.0308563169549134
DB11673	Pyridoxamine	DOID:0050700	Cardiomyopathies	0.0305657193900633
DB00927	Famotidine	DOID:0050820	Atrioventricular Block	0.0304074050354524
DB00656	Trazodone	DOID:2843	Long QT Syndrome	0.0299977156743361
DB01611	Hydroxychloroquine	DOID:2843	Long QT Syndrome	0.0292929116540586
DB00531	Cyclophosphamide	DOID:397	Cardiomyopathy, Restrictive	0.0291832119298552
DB00881	Quinapril	DOID:6000	Heart Failure	0.0287425846239089
DB00434	Cyproheptadine	DOID:57	Aortic Valve Insufficiency	0.0274434309531955
DB00143	Glutathione	DOID:0050700	Cardiomyopathies	0.0273100551531718
DB00820	Tadalafil	DOID:0050700	Cardiomyopathies	0.0269750715844843
DB12082	vesnarinone	DOID:6000	Heart Failure	0.0267801147299703
DB00988	Dopamine	DOID:6000	Heart Failure	0.0263356066749865
DB03843	Formaldehyde	DOID:0050820	Atrioventricular Block	0.0263312202858541
DB06690	Nitrous Oxide	DOID:0050700	Cardiomyopathies	0.0262523948463547
DB01113	Papaverine	DOID:2843	Long QT Syndrome	0.0260392021964746
DB00816	Metaproterenol	DOID:0050700	Cardiomyopathies	0.0254235417661346
DB00841	Dobutamine	DOID:9767	Myocardial Stunning	0.0244646793415664
DB01433	Methadyl Acetate	DOID:2843	Long QT Syndrome	0.024453202121085
DB12708	sulprostone	DOID:9767	Myocardial Stunning	0.0243463430334018
DB00907	Cocaine	DOID:9767	Myocardial Stunning	0.0242625053370574
DB00544	Fluorouracil	DOID:9767	Myocardial Stunning	0.0241001998690378
DB00388	Phenylephrine	DOID:9767	Myocardial Stunning	0.0240700638305411
DB00997	Doxorubicin	DOID:9767	Myocardial Stunning	0.0240070480629655
DB00975	Dipyridamole	DOID:9767	Myocardial Stunning	0.0238062330249227
DB00417	Penicillin V	DOID:0050820	Atrioventricular Block	0.0235789327182374
DB00898	Ethanol	DOID:6419	Tetralogy of Fallot	0.0232419573627299
DB00770	Alprostadil	DOID:6419	Tetralogy of Fallot	0.0228533451450919
DB00388	Phenylephrine	DOID:6419	Tetralogy of Fallot	0.0227973355875193
DB00915	Amantadine	DOID:6419	Tetralogy of Fallot	0.022713369954609
DB00248	Cabergoline	DOID:4079	Heart Valve Diseases	0.0226005794479019
DB00698	Nitrofurantoin	DOID:9955	Hypoplastic Left Heart Syndrome	0.0215350175313268
DB00279	Triiodothyronine	DOID:1682	Heart Defects, Congenital	0.021489961831946
DB00518	Albendazole	DOID:1682	Heart Defects, Congenital	0.0211384984181911
DB01182	Propafenone	DOID:6000	Heart Failure	0.0208197768857167
DB00425	Zolpidem	DOID:2843	Long QT Syndrome	0.0201709365590593
DB01035	Procainamide	DOID:820	Myocarditis	0.0201682580173303
DB00968	Methyldopa	DOID:820	Myocarditis	0.0201674234530543
DB01177	Idarubicin	DOID:820	Myocarditis	0.0201417894853901
DB00244	Mesalamine	DOID:820	Myocarditis	0.0201107621511479
DB01356	Lithium	DOID:820	Myocarditis	0.0200575200453395
DB00841	Dobutamine	DOID:820	Myocarditis	0.0200405758941163
DB00759	Tetracycline	DOID:820	Myocarditis	0.0200351017147369
DB02709	Resveratrol	DOID:820	Myocarditis	0.0200339679279249
DB13765	Mercuric Chloride	DOID:820	Myocarditis	0.0200249174578993
DB00264	Metoprolol	DOID:820	Myocarditis	0.0200221043888942
DB00550	Propylthiouracil	DOID:820	Myocarditis	0.0200140615657105
DB06151	Acetylcysteine	DOID:820	Myocarditis	0.0199669716028521
DB00495	Zidovudine	DOID:820	Myocarditis	0.0199622914583369
DB11672	Curcumin	DOID:820	Myocarditis	0.0199488633264176
DB00208	Ticlopidine	DOID:820	Myocarditis	0.0199381941531076
DB00795	Sulfasalazine	DOID:820	Myocarditis	0.0199341128179636
DB00959	Methylprednisolone	DOID:820	Myocarditis	0.019924271897835
DB00863	Ranitidine	DOID:820	Myocarditis	0.0199221476741856
DB00999	Hydrochlorothiazide	DOID:820	Myocarditis	0.0198828088551292
DB01136	Carvedilol	DOID:820	Myocarditis	0.0198566484787773
DB00907	Cocaine	DOID:820	Myocarditis	0.0198384018892482
DB00363	Clozapine	DOID:820	Myocarditis	0.0198331201078053
DB00531	Cyclophosphamide	DOID:820	Myocarditis	0.0198237762237601
DB01001	Albuterol	DOID:820	Myocarditis	0.0198157008525435
DB00922	Simendan	DOID:820	Myocarditis	0.0197964038444377
DB00594	Amiloride	DOID:6000	Heart Failure	0.0197757757020849
DB00564	Carbamazepine	DOID:820	Myocarditis	0.0197725590068365
DB00182	Amphetamine	DOID:820	Myocarditis	0.0197598452978378
DB00755	Tretinoin	DOID:820	Myocarditis	0.0197556032204323
DB00993	Azathioprine	DOID:820	Myocarditis	0.0196998549464132
DB00544	Fluorouracil	DOID:820	Myocarditis	0.0196760964210572
DB03057	Malondialdehyde	DOID:820	Myocarditis	0.0196624738766078
DB00184	Nicotine	DOID:820	Myocarditis	0.0196554752210501
DB14509	Lithium Carbonate	DOID:820	Myocarditis	0.019634553971406
DB00712	Flurbiprofen	DOID:820	Myocarditis	0.0196058008904876
DB01064	Isoproterenol	DOID:820	Myocarditis	0.0195881732899968
DB00997	Doxorubicin	DOID:820	Myocarditis	0.0195829446155109
DB00624	Testosterone	DOID:820	Myocarditis	0.0195629157169215
DB00252	Phenytoin	DOID:820	Myocarditis	0.0195151002964232
DB01420	Testosterone Propionate	DOID:820	Myocarditis	0.0194982913555006
DB00635	Prednisone	DOID:820	Myocarditis	0.0194945483329177
DB01181	Ifosfamide	DOID:820	Myocarditis	0.0194831196960899
DB01017	Minocycline	DOID:820	Myocarditis	0.0194735745891029
DB00860	Prednisolone	DOID:820	Myocarditis	0.019277901963956
DB01113	Papaverine	DOID:0050820	Atrioventricular Block	0.0190062265498386
DB00927	Famotidine	DOID:6000	Heart Failure	0.0189613981429458
DB01362	Iohexol	DOID:2843	Long QT Syndrome	0.0183222625199673
DB09270	coenzyme Q10	DOID:0050700	Cardiomyopathies	0.0176457882237758
DB00531	Cyclophosphamide	DOID:9651	Heart Failure, Systolic	0.0169025911475347
DB01611	Hydroxychloroquine	DOID:0050700	Cardiomyopathies	0.0165351433786467
DB13108	mephedrone	DOID:820	Myocarditis	0.0154847047603899
DB05549	INO 1001	DOID:6000	Heart Failure	0.0149244284893986
DB00694	Daunorubicin	DOID:820	Myocarditis	0.0146707016980705
DB01142	Doxepin	DOID:2843	Long QT Syndrome	0.0146245636782205
DB00983	Formoterol Fumarate	DOID:820	Myocarditis	0.014376239544345
DB04557	Arachidonic Acid	DOID:1682	Heart Defects, Congenital	0.0143303481026505
DB00248	Cabergoline	DOID:57	Aortic Valve Insufficiency	0.013749765106283
DB01186	Pergolide	DOID:11502	Mitral Valve Insufficiency	0.0130800605263706
DB00244	Mesalamine	DOID:11502	Mitral Valve Insufficiency	0.013003910044807
DB00841	Dobutamine	DOID:11502	Mitral Valve Insufficiency	0.0129337237874636
DB00692	Phentolamine	DOID:11502	Mitral Valve Insufficiency	0.0129324739821666
DB01042	Melphalan	DOID:11502	Mitral Valve Insufficiency	0.0127948280406452
DB00907	Cocaine	DOID:11502	Mitral Valve Insufficiency	0.012731549782745
DB00531	Cyclophosphamide	DOID:11502	Mitral Valve Insufficiency	0.0127169241174585
DB07352	Apigenin	DOID:0050700	Cardiomyopathies	0.0126540752365268
DB00695	Furosemide	DOID:11502	Mitral Valve Insufficiency	0.0126225661191493
DB00567	Cephalexin	DOID:820	Myocarditis	0.0125884714050749
DB01164	Calcium Chloride	DOID:11502	Mitral Valve Insufficiency	0.012576414944044
DB01221	Ketamine	DOID:11502	Mitral Valve Insufficiency	0.0125672526994498
DB00325	Nitroprusside	DOID:11502	Mitral Valve Insufficiency	0.0125036188113954
DB01064	Isoproterenol	DOID:11502	Mitral Valve Insufficiency	0.0124813211830673
DB00584	Enalapril	DOID:11502	Mitral Valve Insufficiency	0.0124329624099875
DB00753	Isoflurane	DOID:11502	Mitral Valve Insufficiency	0.0123675738080114
DB00975	Dipyridamole	DOID:11502	Mitral Valve Insufficiency	0.0122752774705897
DB00860	Prednisolone	DOID:11502	Mitral Valve Insufficiency	0.0121710498577856
DB00390	Digoxin	DOID:11502	Mitral Valve Insufficiency	0.0120691495603034
DB09270	coenzyme Q10	DOID:6000	Heart Failure	0.0119245739603598
DB01362	Iohexol	DOID:0050820	Atrioventricular Block	0.011289286874225
DB01611	Hydroxychloroquine	DOID:6000	Heart Failure	0.0108139291149179
DB00851	Dacarbazine	DOID:0050700	Cardiomyopathies	0.0106626177301408
DB01427	Amrinone	DOID:6000	Heart Failure	0.010360459734625
DB09477	Enalaprilat	DOID:2843	Long QT Syndrome	0.0103026612598381
DB00214	Torsemide	DOID:12930	Cardiomyopathy, Dilated	0.00961130847044914
DB00214	Torsemide	DOID:6000	Heart Failure	0.00932267827273407
DB00368	Norepinephrine	DOID:0050700	Cardiomyopathies	0.0092551040603173
DB00500	Tolmetin	DOID:1681	Heart Septal Defects	0.00921818870668171
DB11136	Chromium	DOID:3491	Turner Syndrome	0.00894234843771006
DB01426	Ajmaline	DOID:2843	Long QT Syndrome	0.00828300204334229
DB09153	Sodium Chloride	DOID:13884	Sick Sinus Syndrome	0.00634919496189793
DB01138	Sulfinpyrazone	DOID:11984	Cardiomyopathy, Hypertrophic	0.00596734900746824
DB00248	Cabergoline	DOID:6000	Heart Failure	0.00594562427607263
DB00270	Isradipine	DOID:11984	Cardiomyopathy, Hypertrophic	0.00589994992343793
DB00678	Losartan	DOID:11984	Cardiomyopathy, Hypertrophic	0.00574751858557668
DB00968	Methyldopa	DOID:11984	Cardiomyopathy, Hypertrophic	0.00570997105582319
DB00571	Propranolol	DOID:11984	Cardiomyopathy, Hypertrophic	0.00563684981759453
DB00898	Ethanol	DOID:11984	Cardiomyopathy, Hypertrophic	0.00563312976199763
DB00178	Ramipril	DOID:11984	Cardiomyopathy, Hypertrophic	0.00559302922070674
DB00841	Dobutamine	DOID:11984	Cardiomyopathy, Hypertrophic	0.00558312349713556
DB09140	Oxygen	DOID:11984	Cardiomyopathy, Hypertrophic	0.00558126606075508
DB02709	Resveratrol	DOID:11984	Cardiomyopathy, Hypertrophic	0.00557651553029163
DB00264	Metoprolol	DOID:11984	Cardiomyopathy, Hypertrophic	0.00556465199166326
DB00428	Streptozocin	DOID:11984	Cardiomyopathy, Hypertrophic	0.00551250096958359
DB01119	Diazoxide	DOID:11984	Cardiomyopathy, Hypertrophic	0.00547928385999689
DB00661	Verapamil	DOID:11984	Cardiomyopathy, Hypertrophic	0.00547552753640383
DB00959	Methylprednisolone	DOID:11984	Cardiomyopathy, Hypertrophic	0.00546681950136144
DB09130	Copper	DOID:11984	Cardiomyopathy, Hypertrophic	0.00540864696035451
DB01136	Carvedilol	DOID:11984	Cardiomyopathy, Hypertrophic	0.00539919608200105
DB00280	Disopyramide	DOID:11984	Cardiomyopathy, Hypertrophic	0.0053658166158305
DB01001	Albuterol	DOID:11984	Cardiomyopathy, Hypertrophic	0.00535824845622027
DB04216	Quercetin	DOID:11984	Cardiomyopathy, Hypertrophic	0.00528260559551711
DB00519	trandolapril	DOID:11984	Cardiomyopathy, Hypertrophic	0.00522384756453512
DB00388	Phenylephrine	DOID:11984	Cardiomyopathy, Hypertrophic	0.00518850798617624
DB00443	Betamethasone	DOID:11984	Cardiomyopathy, Hypertrophic	0.00518121955375154
DB01064	Isoproterenol	DOID:11984	Cardiomyopathy, Hypertrophic	0.00513072089286463
DB00997	Doxorubicin	DOID:11984	Cardiomyopathy, Hypertrophic	0.00512549221809015
DB01234	Dexamethasone	DOID:11984	Cardiomyopathy, Hypertrophic	0.00511861226756308
DB00783	Estradiol	DOID:11984	Cardiomyopathy, Hypertrophic	0.00511828243847549
DB00343	Diltiazem	DOID:11984	Cardiomyopathy, Hypertrophic	0.00511063781655289
DB00412	Rosiglitazone	DOID:11984	Cardiomyopathy, Hypertrophic	0.0050720944260381
DB00864	Tacrolimus	DOID:11984	Cardiomyopathy, Hypertrophic	0.00507129481434946
DB00590	Doxazosin	DOID:6000	Heart Failure	0.00506129140385329
DB12116	epigallocatechin gallate	DOID:11984	Cardiomyopathy, Hypertrophic	0.00506071950709578
DB00867	Ritodrine	DOID:11984	Cardiomyopathy, Hypertrophic	0.00488224379117622
DB00860	Prednisolone	DOID:11984	Cardiomyopathy, Hypertrophic	0.00482044956732678
DB00752	Tranylcypromine	DOID:0050700	Cardiomyopathies	0.00437328087452186
DB01177	Idarubicin	DOID:9775	Heart Failure, Diastolic	0.00390451463343448
DB01297	Practolol	DOID:6000	Heart Failure	0.00382010420476945
DB02709	Resveratrol	DOID:9775	Heart Failure, Diastolic	0.00379669307567568
DB00523	Alitretinoin	DOID:1682	Heart Defects, Congenital	0.00361231641118635
DB00531	Cyclophosphamide	DOID:9775	Heart Failure, Diastolic	0.00358650137169295
DB00368	Norepinephrine	DOID:6000	Heart Failure	0.00353388979696282
DB06288	Amisulpride	DOID:2843	Long QT Syndrome	0.00325332976599588
DB00454	Meperidine	DOID:2843	Long QT Syndrome	0.00321501591347965
DB00987	Cytarabine	DOID:9775	Heart Failure, Diastolic	0.00316582642269573
DB00468	Quinine	DOID:2843	Long QT Syndrome	0.00313795033603274
DB00641	Simvastatin	DOID:2843	Long QT Syndrome	0.00312975314731227
DB01165	Ofloxacin	DOID:2843	Long QT Syndrome	0.00310508430089777
DB01035	Procainamide	DOID:2843	Long QT Syndrome	0.00309869669144872
DB01212	Ceftriaxone	DOID:2843	Long QT Syndrome	0.00308589337974911
DB01177	Idarubicin	DOID:2843	Long QT Syndrome	0.00307222815958606
DB00166	Thioctic Acid	DOID:2843	Long QT Syndrome	0.0030376024660295
DB00571	Propranolol	DOID:2843	Long QT Syndrome	0.00302474088879737
DB00898	Ethanol	DOID:2843	Long QT Syndrome	0.00302102083337189
DB00540	Nortriptyline	DOID:2843	Long QT Syndrome	0.00301905583200805
DB00199	Erythromycin	DOID:2843	Long QT Syndrome	0.00301874369770831
DB00572	Atropine	DOID:2843	Long QT Syndrome	0.003007653060948
DB01075	Diphenhydramine	DOID:2843	Long QT Syndrome	0.00298289153579504
DB00734	Risperidone	DOID:2843	Long QT Syndrome	0.00297395586581776
DB00841	Dobutamine	DOID:2843	Long QT Syndrome	0.00297101456854624
DB00637	Astemizole	DOID:2843	Long QT Syndrome	0.00296648201451969
DB00264	Metoprolol	DOID:2843	Long QT Syndrome	0.00295254306328866
DB00741	Hydrocortisone	DOID:2843	Long QT Syndrome	0.00291149381491643
DB00177	Valsartan	DOID:2843	Long QT Syndrome	0.0028995141644728
DB01026	Ketoconazole	DOID:2843	Long QT Syndrome	0.00286426814992383
DB00379	Mexiletine	DOID:2843	Long QT Syndrome	0.00282387587986536
DB00619	Imatinib Mesylate	DOID:2843	Long QT Syndrome	0.00280218366721966
DB01169	Arsenic Trioxide	DOID:2843	Long QT Syndrome	0.00278528697528028
DB00445	Epirubicin	DOID:2843	Long QT Syndrome	0.00278331677729175
DB00316	Acetaminophen	DOID:2843	Long QT Syndrome	0.00277701423795488
DB01190	Clindamycin	DOID:2843	Long QT Syndrome	0.00277385898427893
DB00907	Cocaine	DOID:2843	Long QT Syndrome	0.00276884056330621
DB00916	Metronidazole	DOID:2843	Long QT Syndrome	0.00276396523687009
DB00363	Clozapine	DOID:2843	Long QT Syndrome	0.00276355878268667
DB01224	Quetiapine Fumarate	DOID:2843	Long QT Syndrome	0.00276018532145764
DB00537	Ciprofloxacin	DOID:2843	Long QT Syndrome	0.00275877206159739
DB00280	Disopyramide	DOID:2843	Long QT Syndrome	0.00275370768725972
DB01001	Albuterol	DOID:2843	Long QT Syndrome	0.00274613952763362
DB00201	Caffeine	DOID:2843	Long QT Syndrome	0.00274466710478042
DB14513	Magnesium	DOID:2843	Long QT Syndrome	0.00274193849677066
DB00843	Donepezil	DOID:2843	Long QT Syndrome	0.00271870750228057
DB08868	Fingolimod Hydrochloride	DOID:2843	Long QT Syndrome	0.00270905134671166
DB00564	Carbamazepine	DOID:2843	Long QT Syndrome	0.00270299768073116
DB00246	ziprasidone	DOID:2843	Long QT Syndrome	0.00267461468629263
DB00215	Citalopram	DOID:2843	Long QT Syndrome	0.00266155431038598
DB01029	Irbesartan	DOID:2843	Long QT Syndrome	0.00265256502640247
DB00993	Azathioprine	DOID:2843	Long QT Syndrome	0.00263029362053738
DB00715	Paroxetine	DOID:2843	Long QT Syndrome	0.00259287209283924
DB00184	Nicotine	DOID:2843	Long QT Syndrome	0.00258591389533772
DB00455	Loratadine	DOID:2843	Long QT Syndrome	0.00258388044734551
DB00612	Bisoprolol	DOID:2843	Long QT Syndrome	0.00257491521589651
DB00335	Atenolol	DOID:2843	Long QT Syndrome	0.00254126980019257
DB01211	Clarithromycin	DOID:2843	Long QT Syndrome	0.00252252448797433
DB01064	Isoproterenol	DOID:2843	Long QT Syndrome	0.00251861196429174
DB00472	Fluoxetine	DOID:2843	Long QT Syndrome	0.00251800002957129
DB00997	Doxorubicin	DOID:2843	Long QT Syndrome	0.0025133832896587
DB00235	Milrinone	DOID:2843	Long QT Syndrome	0.00250509193128116
DB00343	Diltiazem	DOID:2843	Long QT Syndrome	0.00249852888777505
DB00915	Amantadine	DOID:2843	Long QT Syndrome	0.00249243342504516
DB00334	Olanzapine	DOID:2843	Long QT Syndrome	0.00246216881651921
DB00252	Phenytoin	DOID:2843	Long QT Syndrome	0.00244553897099457
DB00489	Sotalol	DOID:2843	Long QT Syndrome	0.00243160307208066
DB00908	Quinidine	DOID:2843	Long QT Syndrome	0.00242936861192326
DB00281	Lidocaine	DOID:2843	Long QT Syndrome	0.00242116797815854
DB00342	Terfenadine	DOID:2843	Long QT Syndrome	0.00241160528760512
DB01242	Clomipramine	DOID:2843	Long QT Syndrome	0.00235308675136096
DB12523	mizolastine	DOID:2843	Long QT Syndrome	0.00235265081101067
DB01167	Itraconazole	DOID:2843	Long QT Syndrome	0.002344950682079
DB01087	Primaquine	DOID:2843	Long QT Syndrome	0.00229607552537218
DB01599	Probucol	DOID:2843	Long QT Syndrome	0.00228644266410431
DB11126	Calcium Gluconate	DOID:2843	Long QT Syndrome	0.00228488951325343
DB00333	Methadone	DOID:2843	Long QT Syndrome	0.0022681906953335
DB00904	Ondansetron	DOID:2843	Long QT Syndrome	0.00226423878634572
DB00450	Droperidol	DOID:2843	Long QT Syndrome	0.00225859996511339
DB01016	Glyburide	DOID:2843	Long QT Syndrome	0.00225719736669542
DB14500	Potassium	DOID:2843	Long QT Syndrome	0.00218313900098458
DB01408	bambuterol	DOID:6000	Heart Failure	0.00214009787636863
DB00390	Digoxin	DOID:2843	Long QT Syndrome	0.0021064403407756
DB00776	Oxcarbazepine	DOID:1682	Heart Defects, Congenital	0.0019703301136487
DB00898	Ethanol	DOID:1682	Heart Defects, Congenital	0.00176908222669695
DB01356	Lithium	DOID:1682	Heart Defects, Congenital	0.00173602011352262
DB01593	Zinc	DOID:1682	Heart Defects, Congenital	0.00170992718943811
DB00328	Indomethacin	DOID:1682	Heart Defects, Congenital	0.00170394301411528
DB00277	Theophylline	DOID:1682	Heart Defects, Congenital	0.00169290841549422
DB00255	Diethylstilbestrol	DOID:1682	Heart Defects, Congenital	0.00168817955595494
DB00428	Streptozocin	DOID:1682	Heart Defects, Congenital	0.00164845343500501
DB04839	Cyproterone Acetate	DOID:1682	Heart Defects, Congenital	0.00163152019699312
DB00208	Ticlopidine	DOID:1682	Heart Defects, Congenital	0.001616694221146
DB00795	Sulfasalazine	DOID:1682	Heart Defects, Congenital	0.0016126128858918
DB00126	Ascorbic Acid	DOID:1682	Heart Defects, Congenital	0.00160570030228894
DB00982	Isotretinoin	DOID:1682	Heart Defects, Congenital	0.00154486518873379
DB09130	Copper	DOID:1682	Heart Defects, Congenital	0.00154459942519817
DB01136	Carvedilol	DOID:1682	Heart Defects, Congenital	0.00153514854741269
DB00907	Cocaine	DOID:1682	Heart Defects, Congenital	0.00151690195705293
DB02701	Niacinamide	DOID:1682	Heart Defects, Congenital	0.00151590083009027
DB00201	Caffeine	DOID:1682	Heart Defects, Congenital	0.00149272849842345
DB00459	Acitretin	DOID:1682	Heart Defects, Congenital	0.00147838761979949
DB01041	Thalidomide	DOID:1682	Heart Defects, Congenital	0.00145803514570612
DB00755	Tretinoin	DOID:1682	Heart Defects, Congenital	0.00143410328803121
DB01576	Dextroamphetamine	DOID:1682	Heart Defects, Congenital	0.00143163281649698
DB00742	Mannitol	DOID:1682	Heart Defects, Congenital	0.00143128318831146
DB00682	Warfarin	DOID:1682	Heart Defects, Congenital	0.00142163962334355
DB00770	Alprostadil	DOID:1682	Heart Defects, Congenital	0.00138047000941336
DB00493	Cefotaxime	DOID:1682	Heart Defects, Congenital	0.0013670351631702
DB00227	Lovastatin	DOID:1682	Heart Defects, Congenital	0.00136438034392498
DB00715	Paroxetine	DOID:1682	Heart Defects, Congenital	0.00134093348674761
DB01156	Bupropion	DOID:1682	Heart Defects, Congenital	0.00132220313389134
DB01186	Pergolide	DOID:4079	Heart Valve Diseases	0.0012933239399591
DB00997	Doxorubicin	DOID:1682	Heart Defects, Congenital	0.00126144468283099
DB00396	Progesterone	DOID:1682	Heart Defects, Congenital	0.00126120565484137
DB00968	Methyldopa	DOID:13884	Sick Sinus Syndrome	0.00125868007788064
DB00783	Estradiol	DOID:1682	Heart Defects, Congenital	0.00125423490346969
DB01426	Ajmaline	DOID:0050820	Atrioventricular Block	0.00125002639712022
DB00915	Amantadine	DOID:1682	Heart Defects, Congenital	0.00124049481842285
DB01177	Idarubicin	DOID:13884	Sick Sinus Syndrome	0.00123304611045303
DB00158	Folic Acid	DOID:1682	Heart Defects, Congenital	0.00120889684483786
DB00162	Vitamin A	DOID:1682	Heart Defects, Congenital	0.00120343007613081
DB00252	Phenytoin	DOID:1682	Heart Defects, Congenital	0.00119360036448372
DB00571	Propranolol	DOID:13884	Sick Sinus Syndrome	0.0011855588388641
DB01356	Lithium	DOID:13884	Sick Sinus Syndrome	0.0011487766701708
DB00688	Mycophenolic Acid	DOID:1682	Heart Defects, Congenital	0.00111028863714239
DB00481	Raloxifene Hydrochloride	DOID:4079	Heart Valve Diseases	0.00110889417945729
DB01242	Clomipramine	DOID:1682	Heart Defects, Congenital	0.00110114814485377
DB00661	Verapamil	DOID:13884	Sick Sinus Syndrome	0.00102423655843301
DB01174	Phenobarbital	DOID:1657	Heart Septal Defects, Ventricular	0.000945892720639864
DB00907	Cocaine	DOID:4079	Heart Valve Diseases	0.000944813196585272
DB00531	Cyclophosphamide	DOID:4079	Heart Valve Diseases	0.000930187530902273
DB00115	Vitamin B 12	DOID:1682	Heart Defects, Congenital	0.00092109408568234
DB01041	Thalidomide	DOID:4079	Heart Valve Diseases	0.000885946385024185
DB00564	Carbamazepine	DOID:13884	Sick Sinus Syndrome	0.000863815631484445
DB00682	Warfarin	DOID:4079	Heart Valve Diseases	0.000849550862288585
DB01200	Bromocriptine	DOID:4079	Heart Valve Diseases	0.000824384168801408
DB01454	N-Methyl-3,4-methylenedioxyamphetamine	DOID:4079	Heart Valve Diseases	0.000824379548261235
DB00393	Nimodipine	DOID:13884	Sick Sinus Syndrome	0.000796971212347931
DB01164	Calcium Chloride	DOID:13884	Sick Sinus Syndrome	0.00077452367518064
DB00798	Gentamicins	DOID:4079	Heart Valve Diseases	0.000661316997067986
DB00343	Diltiazem	DOID:13884	Sick Sinus Syndrome	0.000659346838717524
DB00489	Sotalol	DOID:13884	Sick Sinus Syndrome	0.00059242102264765
DB00833	Cefaclor	DOID:820	Myocarditis	0.000373797489774876
DB00297	Bupivacaine	DOID:13884	Sick Sinus Syndrome	0.000328078456947191
DB00390	Digoxin	DOID:13884	Sick Sinus Syndrome	0.000267258291696305
DB01174	Phenobarbital	DOID:1882	Heart Septal Defects, Atrial	0.00010046369664355
DB05063	mitoquinone	DOID:0050700	Cardiomyopathies	-0.00145418628820045
DB00271	Diatrizoate	DOID:2843	Long QT Syndrome	-0.00146742568188781
DB05382	Iodine	DOID:11502	Mitral Valve Insufficiency	-0.00230643985653042
DB00694	Daunorubicin	DOID:2843	Long QT Syndrome	-0.00239885962813165
DB09477	Enalaprilat	DOID:0050700	Cardiomyopathies	-0.00245510701570747
DB04855	Dronedarone	DOID:2843	Long QT Syndrome	-0.00288319449264581
DB01340	Cilazapril	DOID:57	Aortic Valve Insufficiency	-0.00339008415591176
DB00292	Etomidate	DOID:0050820	Atrioventricular Block	-0.00377443934264939
DB01142	Doxepin	DOID:6000	Heart Failure	-0.00385441886062917
DB00468	Quinine	DOID:0050820	Atrioventricular Block	-0.00389502531025961
DB01035	Procainamide	DOID:0050820	Atrioventricular Block	-0.00393427895479228
DB00968	Methyldopa	DOID:0050820	Atrioventricular Block	-0.00393511351899997
DB00806	Pentoxifylline	DOID:0050820	Atrioventricular Block	-0.00398206719152713
DB00571	Propranolol	DOID:0050820	Atrioventricular Block	-0.00400823475770658
DB00898	Ethanol	DOID:0050820	Atrioventricular Block	-0.00401195481289626
DB00295	Morphine	DOID:0050820	Atrioventricular Block	-0.0040135507013492
DB00199	Erythromycin	DOID:0050820	Atrioventricular Block	-0.00401423194874858
DB00572	Atropine	DOID:0050820	Atrioventricular Block	-0.00402532258518869
DB01356	Lithium	DOID:0050820	Atrioventricular Block	-0.00404501692638012
DB00734	Risperidone	DOID:0050820	Atrioventricular Block	-0.004059019780384
DB00692	Phentolamine	DOID:0050820	Atrioventricular Block	-0.00406321088311353
DB01229	Paclitaxel	DOID:0050820	Atrioventricular Block	-0.00406455580670492
DB00264	Metoprolol	DOID:0050820	Atrioventricular Block	-0.00408043258326925
DB00883	Isosorbide Dinitrate	DOID:0050820	Atrioventricular Block	-0.00411521135940215
DB01364	Ephedrine	DOID:0050820	Atrioventricular Block	-0.00412660677614537
DB00945	Aspirin	DOID:0050820	Atrioventricular Block	-0.00415048805015857
DB01119	Diazoxide	DOID:0050820	Atrioventricular Block	-0.00416580071500291
DB00661	Verapamil	DOID:0050820	Atrioventricular Block	-0.00416955703851759
DB01076	Atorvastatin	DOID:0050820	Atrioventricular Block	-0.00417579457238878
DB00640	Adenosine	DOID:0050820	Atrioventricular Block	-0.00417680120546878
DB00863	Ranitidine	DOID:0050820	Atrioventricular Block	-0.00418038929755223
DB01085	Pilocarpine	DOID:0050820	Atrioventricular Block	-0.00421877838394887
DB00694	Daunorubicin	DOID:13884	Sick Sinus Syndrome	-0.00423804167747007
DB01136	Carvedilol	DOID:0050820	Atrioventricular Block	-0.00424588849263548
DB01169	Arsenic Trioxide	DOID:0050820	Atrioventricular Block	-0.00424768867076427
DB00445	Epirubicin	DOID:0050820	Atrioventricular Block	-0.00424965886924441
DB01109	Heparin	DOID:0050820	Atrioventricular Block	-0.00424988011023705
DB00575	Clonidine	DOID:0050820	Atrioventricular Block	-0.00425607764381582
DB00907	Cocaine	DOID:0050820	Atrioventricular Block	-0.00426413508294573
DB00531	Cyclophosphamide	DOID:0050820	Atrioventricular Block	-0.0042787607483041
DB00280	Disopyramide	DOID:0050820	Atrioventricular Block	-0.0042792679589593
DB00201	Caffeine	DOID:0050820	Atrioventricular Block	-0.00428830854134429
DB00843	Donepezil	DOID:0050820	Atrioventricular Block	-0.0043142681440593
DB01041	Thalidomide	DOID:0050820	Atrioventricular Block	-0.00432300189377118
DB00727	Nitroglycerin	DOID:0050820	Atrioventricular Block	-0.00432792804510759
DB00564	Carbamazepine	DOID:0050820	Atrioventricular Block	-0.00432997796569309
DB01373	Calcium	DOID:0050820	Atrioventricular Block	-0.00433315238705952
DB00622	Nicardipine	DOID:0050820	Atrioventricular Block	-0.00433716720409879
DB00755	Tretinoin	DOID:0050820	Atrioventricular Block	-0.00434693375179381
DB00501	Cimetidine	DOID:0050820	Atrioventricular Block	-0.0043518292567872
DB00695	Furosemide	DOID:0050820	Atrioventricular Block	-0.00437311874663534
DB00544	Fluorouracil	DOID:0050820	Atrioventricular Block	-0.00442644055034887
DB00715	Paroxetine	DOID:0050820	Atrioventricular Block	-0.00444010355341447
DB00184	Nicotine	DOID:0050820	Atrioventricular Block	-0.00444706175047523
DB00598	Labetalol	DOID:0050820	Atrioventricular Block	-0.00445302160962032
DB14509	Lithium Carbonate	DOID:0050820	Atrioventricular Block	-0.00446798300091929
DB00335	Atenolol	DOID:0050820	Atrioventricular Block	-0.00449170584554533
DB00981	Physostigmine	DOID:0050820	Atrioventricular Block	-0.00450056213159396
DB01211	Clarithromycin	DOID:0050820	Atrioventricular Block	-0.00451045115782752
DB01064	Isoproterenol	DOID:0050820	Atrioventricular Block	-0.00451436368202392
DB00997	Doxorubicin	DOID:0050820	Atrioventricular Block	-0.00451959235691276
DB01170	Guanethidine	DOID:0050820	Atrioventricular Block	-0.00452976994266676
DB00343	Diltiazem	DOID:0050820	Atrioventricular Block	-0.00453444675828637
DB00818	Propofol	DOID:0050820	Atrioventricular Block	-0.00456239882779116
DB01577	Methamphetamine	DOID:0050820	Atrioventricular Block	-0.00457082523601256
DB00252	Phenytoin	DOID:0050820	Atrioventricular Block	-0.00458743667577962
DB00489	Sotalol	DOID:0050820	Atrioventricular Block	-0.00460137257415907
DB00908	Quinidine	DOID:0050820	Atrioventricular Block	-0.00460360703417647
DB00281	Lidocaine	DOID:0050820	Atrioventricular Block	-0.00461180766830368
DB01223	Aminophylline	DOID:0050820	Atrioventricular Block	-0.00468656737467001
DB00975	Dipyridamole	DOID:0050820	Atrioventricular Block	-0.00472040739459719
DB11126	Calcium Gluconate	DOID:0050820	Atrioventricular Block	-0.00474808613300733
DB00867	Ritodrine	DOID:0050820	Atrioventricular Block	-0.00476284078369523
DB00397	Phenylpropanolamine	DOID:0050820	Atrioventricular Block	-0.00480613238788737
DB00829	Diazepam	DOID:0050820	Atrioventricular Block	-0.00485602368025414
DB00297	Bupivacaine	DOID:0050820	Atrioventricular Block	-0.00486571513986708
DB00390	Digoxin	DOID:0050820	Atrioventricular Block	-0.00492653530522143
DB01151	Desipramine	DOID:820	Myocarditis	-0.00495366658515636
DB01035	Procainamide	DOID:384	Wolff-Parkinson-White Syndrome	-0.00509520148316824
DB00571	Propranolol	DOID:384	Wolff-Parkinson-White Syndrome	-0.00516915728584585
DB01356	Lithium	DOID:384	Wolff-Parkinson-White Syndrome	-0.00520593945544975
DB01340	Cilazapril	DOID:0050700	Cardiomyopathies	-0.00547301072234337
DB01064	Isoproterenol	DOID:384	Wolff-Parkinson-White Syndrome	-0.0056752862104514
DB00343	Diltiazem	DOID:384	Wolff-Parkinson-White Syndrome	-0.00569536928683664
DB00908	Quinidine	DOID:384	Wolff-Parkinson-White Syndrome	-0.00576452956245829
DB01288	Fenoterol	DOID:6000	Heart Failure	-0.00599322883949257
DB01186	Pergolide	DOID:57	Aortic Valve Insufficiency	-0.00755749040174655
DB11742	ebastine	DOID:2843	Long QT Syndrome	-0.00764057731043288
DB00692	Phentolamine	DOID:57	Aortic Valve Insufficiency	-0.00770507694591479
DB01136	Carvedilol	DOID:57	Aortic Valve Insufficiency	-0.00788775455465093
DB01200	Bromocriptine	DOID:57	Aortic Valve Insufficiency	-0.00802643017242551
DB01221	Ketamine	DOID:57	Aortic Valve Insufficiency	-0.00807029822858537
DB12622	lupeol	DOID:0050700	Cardiomyopathies	-0.0081862113358144
DB00271	Diatrizoate	DOID:0050820	Atrioventricular Block	-0.00850040132794035
DB00186	Lorazepam	DOID:2843	Long QT Syndrome	-0.0086833055289491
DB00398	Sorafenib	DOID:0050700	Cardiomyopathies	-0.00954116687301761
DB00970	Dactinomycin	DOID:0050700	Cardiomyopathies	-0.00957054398210651
DB01165	Ofloxacin	DOID:0050700	Cardiomyopathies	-0.00965268397459115
DB00421	Spironolactone	DOID:0050700	Cardiomyopathies	-0.00965522301564722
DB01212	Ceftriaxone	DOID:0050700	Cardiomyopathies	-0.00967187489549744
DB01177	Idarubicin	DOID:0050700	Cardiomyopathies	-0.00968554011567976
DB00806	Pentoxifylline	DOID:0050700	Cardiomyopathies	-0.009706859820886
DB05383	pimagedine	DOID:0050700	Cardiomyopathies	-0.00972875285846971
DB00571	Propranolol	DOID:0050700	Cardiomyopathies	-0.00973302738639156
DB00898	Ethanol	DOID:0050700	Cardiomyopathies	-0.00973674744187344
DB01356	Lithium	DOID:0050700	Cardiomyopathies	-0.0097698095553815
DB00178	Ramipril	DOID:0050700	Cardiomyopathies	-0.00977684798337549
DB00734	Risperidone	DOID:0050700	Cardiomyopathies	-0.00978381240914713
DB00841	Dobutamine	DOID:0050700	Cardiomyopathies	-0.009786753706948
DB09140	Oxygen	DOID:0050700	Cardiomyopathies	-0.00978861114288795
DB01229	Paclitaxel	DOID:0050700	Cardiomyopathies	-0.00978934843673792
DB01095	Fluvastatin	DOID:0050700	Cardiomyopathies	-0.0097902526385358
DB02709	Resveratrol	DOID:0050700	Cardiomyopathies	-0.00979336167341912
DB01593	Zinc	DOID:0050700	Cardiomyopathies	-0.00979590247950553
DB00264	Metoprolol	DOID:0050700	Cardiomyopathies	-0.0098052252122884
DB00277	Theophylline	DOID:0050700	Cardiomyopathies	-0.0098129212533142
DB00650	Leucovorin	DOID:0050700	Cardiomyopathies	-0.00981641547488651
DB01364	Ephedrine	DOID:0050700	Cardiomyopathies	-0.00985139940507881
DB00177	Valsartan	DOID:0050700	Cardiomyopathies	-0.00985825411090687
DB06151	Acetylcysteine	DOID:0050700	Cardiomyopathies	-0.00986035799803672
DB00495	Zidovudine	DOID:0050700	Cardiomyopathies	-0.00986503814273917
DB11672	Curcumin	DOID:0050700	Cardiomyopathies	-0.00987846627437313
DB00661	Verapamil	DOID:0050700	Cardiomyopathies	-0.00989434966756116
DB00126	Ascorbic Acid	DOID:0050700	Cardiomyopathies	-0.00990012936700354
DB00640	Adenosine	DOID:0050700	Cardiomyopathies	-0.00990159383479768
DB00959	Methylprednisolone	DOID:0050700	Cardiomyopathies	-0.0099030577026726
DB14371	mangostin	DOID:0050700	Cardiomyopathies	-0.00992206546873905
DB00515	Cisplatin	DOID:0050700	Cardiomyopathies	-0.00992559124439537
DB01042	Melphalan	DOID:0050700	Cardiomyopathies	-0.00992564945395521
DB00435	Nitric Oxide	DOID:0050700	Cardiomyopathies	-0.00993864814797926
DB00541	Vincristine	DOID:0050700	Cardiomyopathies	-0.00994645390820633
DB01248	Docetaxel	DOID:0050700	Cardiomyopathies	-0.00994911388314531
DB01852	kaempferol	DOID:0050700	Cardiomyopathies	-0.00995623241757745
DB09130	Copper	DOID:0050700	Cardiomyopathies	-0.00996123024329184
DB00091	Cyclosporine	DOID:0050700	Cardiomyopathies	-0.00996714762168623
DB01136	Carvedilol	DOID:0050700	Cardiomyopathies	-0.00997068112206453
DB01169	Arsenic Trioxide	DOID:0050700	Cardiomyopathies	-0.00997248129977232
DB00445	Epirubicin	DOID:0050700	Cardiomyopathies	-0.00997445149796535
DB01003	Cromolyn Sodium	DOID:0050700	Cardiomyopathies	-0.00997459511111917
DB00928	Azacitidine	DOID:0050700	Cardiomyopathies	-0.00997858690422856
DB00316	Acetaminophen	DOID:0050700	Cardiomyopathies	-0.00998075403725781
DB01039	Fenofibrate	DOID:0050700	Cardiomyopathies	-0.00998131630584084
DB00907	Cocaine	DOID:0050700	Cardiomyopathies	-0.00998892771197953
DB00363	Clozapine	DOID:0050700	Cardiomyopathies	-0.00999420949318238
DB01224	Quetiapine Fumarate	DOID:0050700	Cardiomyopathies	-0.0099975829537435
DB01956	Taurine	DOID:0050700	Cardiomyopathies	-0.0100028482855125
DB00531	Cyclophosphamide	DOID:0050700	Cardiomyopathies	-0.0100035533776668
DB01001	Albuterol	DOID:0050700	Cardiomyopathies	-0.0100116287480371
DB00201	Caffeine	DOID:0050700	Cardiomyopathies	-0.0100131011701347
DB00636	Clofibrate	DOID:0050700	Cardiomyopathies	-0.0100247471020043
DB14206	cobaltous chloride	DOID:0050700	Cardiomyopathies	-0.0100284783719095
DB01373	Calcium	DOID:0050700	Cardiomyopathies	-0.0100579450163378
DB12025	triptolide	DOID:0050700	Cardiomyopathies	-0.0100622509417194
DB00182	Amphetamine	DOID:0050700	Cardiomyopathies	-0.0100674843033836
DB00755	Tretinoin	DOID:0050700	Cardiomyopathies	-0.0100717263805614
DB01576	Dextroamphetamine	DOID:0050700	Cardiomyopathies	-0.0100741968525826
DB00682	Warfarin	DOID:0050700	Cardiomyopathies	-0.0100841900457238
DB04216	Quercetin	DOID:0050700	Cardiomyopathies	-0.0100872716087974
DB01065	Melatonin	DOID:0050700	Cardiomyopathies	-0.0100991343897316
DB00393	Nimodipine	DOID:0050700	Cardiomyopathies	-0.0101216150132539
DB01592	Iron	DOID:0050700	Cardiomyopathies	-0.0101238746149783
DB02659	Cholic Acid	DOID:0050700	Cardiomyopathies	-0.0101493582493164
DB00544	Fluorouracil	DOID:0050700	Cardiomyopathies	-0.0101512331798687
DB01221	Ketamine	DOID:0050700	Cardiomyopathies	-0.010153224794861
DB00698	Nitrofurantoin	DOID:0050700	Cardiomyopathies	-0.0101651470806476
DB00184	Nicotine	DOID:0050700	Cardiomyopathies	-0.0101718543799496
DB00612	Bisoprolol	DOID:0050700	Cardiomyopathies	-0.0101828530595866
DB01008	Busulfan	DOID:0050700	Cardiomyopathies	-0.010206995370956
DB01914	Glucose	DOID:0050700	Cardiomyopathies	-0.0102247987564427
DB01064	Isoproterenol	DOID:0050700	Cardiomyopathies	-0.0102391563111723
DB00997	Doxorubicin	DOID:0050700	Cardiomyopathies	-0.0102443849858564
DB01234	Dexamethasone	DOID:0050700	Cardiomyopathies	-0.0102512649360964
DB00563	Methotrexate	DOID:0050700	Cardiomyopathies	-0.0102539658581861
DB00343	Diltiazem	DOID:0050700	Cardiomyopathies	-0.010259239387548
DB00586	Diclofenac	DOID:0050700	Cardiomyopathies	-0.0102723308673107
DB00350	Minoxidil	DOID:0050700	Cardiomyopathies	-0.0102729288419977
DB14183	geraniol	DOID:0050700	Cardiomyopathies	-0.0102732120638167
DB00818	Propofol	DOID:0050700	Cardiomyopathies	-0.0102871914571785
DB00584	Enalapril	DOID:0050700	Cardiomyopathies	-0.0102875150842023
DB01577	Methamphetamine	DOID:0050700	Cardiomyopathies	-0.0102956178646647
DB00158	Folic Acid	DOID:0050700	Cardiomyopathies	-0.010296932824211
DB00864	Tacrolimus	DOID:0050700	Cardiomyopathies	-0.0102985823896468
DB00162	Vitamin A	DOID:0050700	Cardiomyopathies	-0.0103023995927729
DB00422	Methylphenidate	DOID:0050700	Cardiomyopathies	-0.0103054303294789
DB00252	Phenytoin	DOID:0050700	Cardiomyopathies	-0.0103122293049287
DB00635	Prednisone	DOID:0050700	Cardiomyopathies	-0.0103327812681868
DB00753	Isoflurane	DOID:0050700	Cardiomyopathies	-0.0103529036862757
DB00583	Carnitine	DOID:0050700	Cardiomyopathies	-0.0103651072734747
DB00206	Reserpine	DOID:0050700	Cardiomyopathies	-0.0103776383894709
DB01088	Iloprost	DOID:0050700	Cardiomyopathies	-0.010378583761089
DB04572	Thiotepa	DOID:0050700	Cardiomyopathies	-0.0104423242855451
DB01599	Probucol	DOID:0050700	Cardiomyopathies	-0.0104713256113056
DB11126	Calcium Gluconate	DOID:0050700	Cardiomyopathies	-0.0104728787619132
DB00867	Ritodrine	DOID:0050700	Cardiomyopathies	-0.0104876334124829
DB00763	Methimazole	DOID:0050700	Cardiomyopathies	-0.0105234597813244
DB00397	Phenylpropanolamine	DOID:0050700	Cardiomyopathies	-0.0105309250169212
DB00860	Prednisolone	DOID:0050700	Cardiomyopathies	-0.0105494276369437
DB00829	Diazepam	DOID:0050700	Cardiomyopathies	-0.0105808163093104
DB00390	Digoxin	DOID:0050700	Cardiomyopathies	-0.0106513279343651
DB00812	Phenylbutazone	DOID:0050700	Cardiomyopathies	-0.0107152498869469
DB01009	Ketoprofen	DOID:0050700	Cardiomyopathies	-0.0107537261606654
DB05223	SB939 compound	DOID:2843	Long QT Syndrome	-0.0111292880461433
DB01340	Cilazapril	DOID:6000	Heart Failure	-0.0111942249860082
DB01140	Cefadroxil	DOID:820	Myocarditis	-0.0115289966782337
DB02021	fidarestat	DOID:6000	Heart Failure	-0.011619378877097
DB01184	Domperidone	DOID:2843	Long QT Syndrome	-0.0122332541528707
DB00415	Ampicillin	DOID:820	Myocarditis	-0.0126827619690133
DB00678	Losartan	DOID:14323	Marfan Syndrome	-0.0127454666318374
DB00608	Chloroquine	DOID:397	Cardiomyopathy, Restrictive	-0.0129292819820983
DB00335	Atenolol	DOID:14323	Marfan Syndrome	-0.0133396064879616
DB11387	Chloroform	DOID:6000	Heart Failure	-0.0145565769135707
DB00543	Amoxapine	DOID:6000	Heart Failure	-0.0147862062000102
DB00678	Losartan	DOID:12930	Cardiomyopathy, Dilated	-0.0150549426847281
DB00421	Spironolactone	DOID:12930	Cardiomyopathy, Dilated	-0.0150878070810645
DB01212	Ceftriaxone	DOID:12930	Cardiomyopathy, Dilated	-0.0151044589613679
DB01177	Idarubicin	DOID:12930	Cardiomyopathy, Dilated	-0.0151181241815198
DB00694	Daunorubicin	DOID:0050700	Cardiomyopathies	-0.0151566279029333
DB00898	Ethanol	DOID:12930	Cardiomyopathy, Dilated	-0.0151693315078769
DB00295	Morphine	DOID:12930	Cardiomyopathy, Dilated	-0.0151709273960802
DB00270	Isradipine	DOID:6000	Heart Failure	-0.0151911415439285
DB01356	Lithium	DOID:12930	Cardiomyopathy, Dilated	-0.0152023936214131
DB00178	Ramipril	DOID:12930	Cardiomyopathy, Dilated	-0.0152094320491418
DB00841	Dobutamine	DOID:12930	Cardiomyopathy, Dilated	-0.015219337772574
DB02709	Resveratrol	DOID:12930	Cardiomyopathy, Dilated	-0.0152259457391883
DB13765	Mercuric Chloride	DOID:12930	Cardiomyopathy, Dilated	-0.0152349962091755
DB00264	Metoprolol	DOID:12930	Cardiomyopathy, Dilated	-0.0152378092780944
DB01364	Ephedrine	DOID:12930	Cardiomyopathy, Dilated	-0.015283983470968
DB00428	Streptozocin	DOID:12930	Cardiomyopathy, Dilated	-0.0152899602999516
DB00970	Dactinomycin	DOID:6000	Heart Failure	-0.0152917582451195
DB00495	Zidovudine	DOID:12930	Cardiomyopathy, Dilated	-0.0152976222082432
DB11135	Selenium	DOID:12930	Cardiomyopathy, Dilated	-0.015304008461213
DB00401	Nisoldipine	DOID:6000	Heart Failure	-0.0153365821041966
DB00678	Losartan	DOID:6000	Heart Failure	-0.0153435728821063
DB00641	Simvastatin	DOID:6000	Heart Failure	-0.0153492293916612
DB01186	Pergolide	DOID:6000	Heart Failure	-0.0153616312320181
DB01168	Procarbazine	DOID:6000	Heart Failure	-0.0153644966965289
DB00421	Spironolactone	DOID:6000	Heart Failure	-0.0153764372788145
DB00966	Telmisartan	DOID:6000	Heart Failure	-0.0153765184378067
DB01035	Procainamide	DOID:6000	Heart Failure	-0.0153802858473767
DB00968	Methyldopa	DOID:6000	Heart Failure	-0.0153811204115637
DB00559	Bosentan	DOID:6000	Heart Failure	-0.0154027990474126
DB01136	Carvedilol	DOID:12930	Cardiomyopathy, Dilated	-0.0154032651879538
DB01177	Idarubicin	DOID:6000	Heart Failure	-0.0154067543792613
DB00445	Epirubicin	DOID:12930	Cardiomyopathy, Dilated	-0.0154070355639983
DB00907	Cocaine	DOID:12930	Cardiomyopathy, Dilated	-0.0154215117775202
DB00363	Clozapine	DOID:12930	Cardiomyopathy, Dilated	-0.0154267935585881
DB01206	Lomustine	DOID:6000	Heart Failure	-0.0154295705232304
DB01001	Albuterol	DOID:12930	Cardiomyopathy, Dilated	-0.0154442128136116
DB00571	Propranolol	DOID:6000	Heart Failure	-0.0154542416499876
DB01356	Lithium	DOID:6000	Heart Failure	-0.015491023819268
DB00542	benazepril	DOID:12930	Cardiomyopathy, Dilated	-0.0154946508141846
DB01075	Diphenhydramine	DOID:6000	Heart Failure	-0.015496091003204
DB00178	Ramipril	DOID:6000	Heart Failure	-0.0154980622467939
DB00182	Amphetamine	DOID:12930	Cardiomyopathy, Dilated	-0.0155000683693837
DB08162	fasudil	DOID:12930	Cardiomyopathy, Dilated	-0.0155042874112545
DB00755	Tretinoin	DOID:12930	Cardiomyopathy, Dilated	-0.0155043104464192
DB00841	Dobutamine	DOID:6000	Heart Failure	-0.0155079679705756
DB00692	Phentolamine	DOID:6000	Heart Failure	-0.015509217775653
DB01229	Paclitaxel	DOID:6000	Heart Failure	-0.0155105626997334
DB01095	Fluvastatin	DOID:6000	Heart Failure	-0.0155114669022689
DB02709	Resveratrol	DOID:6000	Heart Failure	-0.0155145759371131
DB01593	Zinc	DOID:6000	Heart Failure	-0.0155171167431846
DB00328	Indomethacin	DOID:6000	Heart Failure	-0.0155231009182026
DB00264	Metoprolol	DOID:6000	Heart Failure	-0.0155264394755303
DB00695	Furosemide	DOID:12930	Cardiomyopathy, Dilated	-0.0155304954415316
DB08901	ponatinib	DOID:6000	Heart Failure	-0.0155369681606223
DB00650	Leucovorin	DOID:6000	Heart Failure	-0.015537629738249
DB00255	Diethylstilbestrol	DOID:6000	Heart Failure	-0.0155388643766467
DB01200	Bromocriptine	DOID:12930	Cardiomyopathy, Dilated	-0.0155419408052268
DB01132	Pioglitazone	DOID:6000	Heart Failure	-0.0155542791922269
DB01592	Iron	DOID:12930	Cardiomyopathy, Dilated	-0.0155564586810601
DB00993	Azathioprine	DOID:12930	Cardiomyopathy, Dilated	-0.0155600587204192
DB00883	Isosorbide Dinitrate	DOID:6000	Heart Failure	-0.0155612182518745
DB00741	Hydrocortisone	DOID:6000	Heart Failure	-0.0155674887240295
DB01083	Orlistat	DOID:6000	Heart Failure	-0.0155684515718714
DB00533	rofecoxib	DOID:6000	Heart Failure	-0.0155780791496831
DB00428	Streptozocin	DOID:6000	Heart Failure	-0.0155785904980698
DB00177	Valsartan	DOID:6000	Heart Failure	-0.0155794683745815
DB00495	Zidovudine	DOID:6000	Heart Failure	-0.0155862524059233
DB00977	Ethinyl Estradiol	DOID:6000	Heart Failure	-0.0155915825806813
DB11135	Selenium	DOID:6000	Heart Failure	-0.015592638658481
DB00945	Aspirin	DOID:6000	Heart Failure	-0.0155964949433602
DB00305	Mitomycin	DOID:6000	Heart Failure	-0.0155982067745947
DB01119	Diazoxide	DOID:6000	Heart Failure	-0.0156118076076477
DB00661	Verapamil	DOID:6000	Heart Failure	-0.0156155639313175
DB01076	Atorvastatin	DOID:6000	Heart Failure	-0.0156218014651714
DB00640	Adenosine	DOID:6000	Heart Failure	-0.015622808098412
DB00515	Cisplatin	DOID:6000	Heart Failure	-0.0156468055077097
DB00335	Atenolol	DOID:12930	Cardiomyopathy, Dilated	-0.0156490825407307
DB00379	Mexiletine	DOID:6000	Heart Failure	-0.0156551066592181
DB00999	Hydrochlorothiazide	DOID:6000	Heart Failure	-0.0156657350094312
DB01248	Docetaxel	DOID:6000	Heart Failure	-0.0156703281472721
DB00619	Imatinib Mesylate	DOID:6000	Heart Failure	-0.0156767988713539
DB00997	Doxorubicin	DOID:12930	Cardiomyopathy, Dilated	-0.015676969051686
DB12163	sarpogrelate	DOID:6000	Heart Failure	-0.0156807692542613
DB09130	Copper	DOID:6000	Heart Failure	-0.0156824445074546
DB01136	Carvedilol	DOID:6000	Heart Failure	-0.0156918953856726
DB00445	Epirubicin	DOID:6000	Heart Failure	-0.0156956657614928
DB00624	Testosterone	DOID:12930	Cardiomyopathy, Dilated	-0.015696997949989
DB00887	Bumetanide	DOID:6000	Heart Failure	-0.0157017435031324
DB01190	Clindamycin	DOID:6000	Heart Failure	-0.0157051235547328
DB01092	Ouabain	DOID:6000	Heart Failure	-0.0157054979025601
DB00907	Cocaine	DOID:6000	Heart Failure	-0.0157101419756284
DB00363	Clozapine	DOID:6000	Heart Failure	-0.0157154237562824
DB00584	Enalapril	DOID:12930	Cardiomyopathy, Dilated	-0.01572009915049
DB00531	Cyclophosphamide	DOID:6000	Heart Failure	-0.0157247676411562
DB00280	Disopyramide	DOID:6000	Heart Failure	-0.0157252748516929
DB01577	Methamphetamine	DOID:12930	Cardiomyopathy, Dilated	-0.0157282019306694
DB01001	Albuterol	DOID:6000	Heart Failure	-0.0157328430112628
DB00422	Methylphenidate	DOID:12930	Cardiomyopathy, Dilated	-0.0157380143955028
DB00922	Simendan	DOID:6000	Heart Failure	-0.0157521400202853
DB00635	Prednisone	DOID:12930	Cardiomyopathy, Dilated	-0.015765365334142
DB01112	Cefuroxime	DOID:6000	Heart Failure	-0.0157659428186027
DB01041	Thalidomide	DOID:6000	Heart Failure	-0.0157690087863031
DB00570	Vinblastine	DOID:6000	Heart Failure	-0.0157728995271442
DB00727	Nitroglycerin	DOID:6000	Heart Failure	-0.0157739349378589
DB00564	Carbamazepine	DOID:6000	Heart Failure	-0.0157759848579737
DB01373	Calcium	DOID:6000	Heart Failure	-0.0157791592796188
DB00622	Nicardipine	DOID:6000	Heart Failure	-0.0157831740964427
DB00542	benazepril	DOID:6000	Heart Failure	-0.0157832810118023
DB14085	Cadmium	DOID:6000	Heart Failure	-0.0157839430515833
DB00755	Tretinoin	DOID:6000	Heart Failure	-0.0157929406441388
DB00583	Carnitine	DOID:12930	Cardiomyopathy, Dilated	-0.0157976913390574
DB00188	Bortezomib	DOID:6000	Heart Failure	-0.0158011864093787
DB00682	Warfarin	DOID:6000	Heart Failure	-0.0158054043091862
DB01166	Cilostazol	DOID:6000	Heart Failure	-0.0158087123729648
DB00695	Furosemide	DOID:6000	Heart Failure	-0.015819125638852
DB01029	Irbesartan	DOID:6000	Heart Failure	-0.0158264175120455
DB01200	Bromocriptine	DOID:6000	Heart Failure	-0.0158305710027462
DB11133	Fatty Acids, Omega-3	DOID:6000	Heart Failure	-0.0158429961004373
DB00770	Alprostadil	DOID:6000	Heart Failure	-0.0158465739230213
DB00993	Azathioprine	DOID:6000	Heart Failure	-0.0158486889183791
DB00361	Vinorelbine	DOID:6000	Heart Failure	-0.0158514156684088
DB00519	trandolapril	DOID:6000	Heart Failure	-0.0158672439029153
DB00544	Fluorouracil	DOID:6000	Heart Failure	-0.0158724474429163
DB00975	Dipyridamole	DOID:12930	Cardiomyopathy, Dilated	-0.0158777840896646
DB03057	Malondialdehyde	DOID:6000	Heart Failure	-0.0158860699879401
DB00675	Tamoxifen	DOID:6000	Heart Failure	-0.0158988274681522
DB00598	Labetalol	DOID:6000	Heart Failure	-0.0158990285023103
DB00612	Bisoprolol	DOID:6000	Heart Failure	-0.0159040673231596
DB00443	Betamethasone	DOID:6000	Heart Failure	-0.0159098719138011
DB00512	Vancomycin	DOID:6000	Heart Failure	-0.0159175255181773
DB00867	Ritodrine	DOID:12930	Cardiomyopathy, Dilated	-0.0159202174786042
DB04630	Aldosterone	DOID:6000	Heart Failure	-0.0159234809627089
DB00335	Atenolol	DOID:6000	Heart Failure	-0.0159377127381124
DB00325	Nitroprusside	DOID:6000	Heart Failure	-0.0159380729471872
DB00773	Etoposide	DOID:6000	Heart Failure	-0.0159562269833242
DB01064	Isoproterenol	DOID:6000	Heart Failure	-0.0159603705742173
DB00997	Doxorubicin	DOID:6000	Heart Failure	-0.0159655992497955
DB01234	Dexamethasone	DOID:6000	Heart Failure	-0.0159724791998869
DB00235	Milrinone	DOID:6000	Heart Failure	-0.0159738906077724
DB00563	Methotrexate	DOID:6000	Heart Failure	-0.015975180121724
DB03128	Acetylcholine	DOID:6000	Heart Failure	-0.0159797898153115
DB00343	Diltiazem	DOID:6000	Heart Failure	-0.0159804536506638
DB00624	Testosterone	DOID:6000	Heart Failure	-0.0159856281474226
DB00915	Amantadine	DOID:6000	Heart Failure	-0.0159865491138242
DB00441	gemcitabine	DOID:6000	Heart Failure	-0.0159875275563654
DB00586	Diclofenac	DOID:6000	Heart Failure	-0.0159935451311521
DB00798	Gentamicins	DOID:6000	Heart Failure	-0.0159936381747449
DB00350	Minoxidil	DOID:6000	Heart Failure	-0.0159941431057042
DB00818	Propofol	DOID:6000	Heart Failure	-0.0160084057205116
DB00584	Enalapril	DOID:6000	Heart Failure	-0.0160087293481989
DB01577	Methamphetamine	DOID:6000	Heart Failure	-0.0160168321284393
DB00412	Rosiglitazone	DOID:6000	Heart Failure	-0.0160189970416562
DB00864	Tacrolimus	DOID:6000	Heart Failure	-0.0160197966534436
DB00436	Bendroflumethiazide	DOID:6000	Heart Failure	-0.0160285488192919
DB00252	Phenytoin	DOID:6000	Heart Failure	-0.0160334435682332
DB01628	Etoricoxib	DOID:6000	Heart Failure	-0.0160366270726932
DB00489	Sotalol	DOID:6000	Heart Failure	-0.0160473794668018
DB00908	Quinidine	DOID:6000	Heart Failure	-0.0160496139267396
DB00635	Prednisone	DOID:6000	Heart Failure	-0.0160539955315752
DB00281	Lidocaine	DOID:6000	Heart Failure	-0.0160578145608416
DB01181	Ifosfamide	DOID:6000	Heart Failure	-0.0160654241683107
DB00753	Isoflurane	DOID:6000	Heart Failure	-0.0160741179497545
DB00390	Digoxin	DOID:12930	Cardiomyopathy, Dilated	-0.0160839119998332
DB01223	Aminophylline	DOID:6000	Heart Failure	-0.0161325742672664
DB01167	Itraconazole	DOID:6000	Heart Failure	-0.0161340318567528
DB00987	Cytarabine	DOID:6000	Heart Failure	-0.0161454425899339
DB04572	Thiotepa	DOID:6000	Heart Failure	-0.0161635385491962
DB00975	Dipyridamole	DOID:6000	Heart Failure	-0.0161664142871991
DB11783	imidapril	DOID:6000	Heart Failure	-0.016181523458016
DB01599	Probucol	DOID:6000	Heart Failure	-0.0161925398744942
DB00867	Ritodrine	DOID:6000	Heart Failure	-0.0162088476762864
DB00722	Lisinopril	DOID:6000	Heart Failure	-0.0162755777207653
DB00960	Pindolol	DOID:6000	Heart Failure	-0.0162891084977957
DB14500	Potassium	DOID:6000	Heart Failure	-0.0162958435378
DB00390	Digoxin	DOID:6000	Heart Failure	-0.0163725421980898
DB01023	Felodipine	DOID:6000	Heart Failure	-0.0163972928875739
DB08809	Dichloroacetic Acid	DOID:6419	Tetralogy of Fallot	-0.0167925796589754
DB01411	pranlukast	DOID:820	Myocarditis	-0.0168238187598656
DB00674	Galantamine	DOID:2843	Long QT Syndrome	-0.0168696134383782
DB14322	Coconut Oil	DOID:0050700	Cardiomyopathies	-0.0170990825393251
DB05015	belinostat	DOID:2843	Long QT Syndrome	-0.0196578999820211
DB00694	Daunorubicin	DOID:6000	Heart Failure	-0.0208778421668332
DB04855	Dronedarone	DOID:6000	Heart Failure	-0.0213621770316761
DB01151	Desipramine	DOID:2843	Long QT Syndrome	-0.0220232279105721
DB00171	Adenosine Triphosphate	DOID:0050820	Atrioventricular Block	-0.0229203343190769
DB00808	Indapamide	DOID:2843	Long QT Syndrome	-0.0231051883697162
DB00674	Galantamine	DOID:0050820	Atrioventricular Block	-0.0239025890846417
DB08860	pitavastatin	DOID:6000	Heart Failure	-0.0247484057683502
DB00780	Phenelzine	DOID:820	Myocarditis	-0.0251520103224569
DB01204	Mitoxantrone	DOID:2843	Long QT Syndrome	-0.0267250961984315
DB09086	Eugenol	DOID:2843	Long QT Syndrome	-0.0269277260371343
DB12422	sulforafan	DOID:0050700	Cardiomyopathies	-0.0282164438916501
DB01151	Desipramine	DOID:0050820	Atrioventricular Block	-0.0290562035567902
DB00318	Codeine	DOID:1682	Heart Defects, Congenital	-0.0293739853215786
DB00312	Pentobarbital	DOID:11502	Mitral Valve Insufficiency	-0.0298160502751034
DB00415	Ampicillin	DOID:1682	Heart Defects, Congenital	-0.0310042619010948
DB00207	Azithromycin	DOID:2843	Long QT Syndrome	-0.0313037927897368
DB01028	Methoxyflurane	DOID:6000	Heart Failure	-0.0320390778913034
DB06810	Plicamycin	DOID:0050700	Cardiomyopathies	-0.0334399211156155
DB09313	Ioxaglic Acid	DOID:2843	Long QT Syndrome	-0.0336439073578754
DB00485	Dicloxacillin	DOID:2843	Long QT Syndrome	-0.0338509626790497
DB12881	indole-3-carbinol	DOID:0050700	Cardiomyopathies	-0.0346114878166632
DB01174	Phenobarbital	DOID:1682	Heart Defects, Congenital	-0.0349072691849619
DB00833	Cefaclor	DOID:6000	Heart Failure	-0.0351747463749169
DB00485	Dicloxacillin	DOID:4079	Heart Valve Diseases	-0.0356749900461659
DB13732	Meglumine Antimoniate	DOID:2843	Long QT Syndrome	-0.0357844583754909
DB00608	Chloroquine	DOID:11984	Cardiomyopathy, Hypertrophic	-0.0367461700850999
DB06460	enrasentan	DOID:6000	Heart Failure	-0.0371258751012284
DB06558	tezosentan	DOID:6000	Heart Failure	-0.0371258751012284
DB00196	Fluconazole	DOID:2843	Long QT Syndrome	-0.0392172361053741
DB00608	Chloroquine	DOID:2843	Long QT Syndrome	-0.0393582790141275
DB01204	Mitoxantrone	DOID:0050700	Cardiomyopathies	-0.0394828644735874
DB00910	paricalcitol	DOID:6000	Heart Failure	-0.0396747432880322
DB04104	3-methyladenine	DOID:6000	Heart Failure	-0.0398107418495181
DB00196	Fluconazole	DOID:1682	Heart Defects, Congenital	-0.0404691747118509
DB00521	Carteolol	DOID:0050820	Atrioventricular Block	-0.0416642089149194
DB09212	loxoprofen	DOID:0050700	Cardiomyopathies	-0.0420137865753718
DB00989	Rivastigmine	DOID:0050820	Atrioventricular Block	-0.0426818847500648
DB09072	Sodium Oxybate	DOID:12930	Cardiomyopathy, Dilated	-0.0433505179751509
DB00107	Oxytocin	DOID:2843	Long QT Syndrome	-0.0435210923730267
DB06148	Mianserin	DOID:2843	Long QT Syndrome	-0.0449667004116097
DB11447	phenothiazine	DOID:2843	Long QT Syndrome	-0.0451356436880265
DB01204	Mitoxantrone	DOID:6000	Heart Failure	-0.0452040787372385
DB11829	ruboxistaurin	DOID:6000	Heart Failure	-0.0458099989966929
DB00608	Chloroquine	DOID:0050820	Atrioventricular Block	-0.046391254659508
DB00312	Pentobarbital	DOID:0050820	Atrioventricular Block	-0.0468117351407071
DB01429	Aprindine	DOID:2843	Long QT Syndrome	-0.0469895806632149
DB05088	tetrathiomolybdate	DOID:0050700	Cardiomyopathies	-0.0474413045664516
DB00738	Pentamidine	DOID:9767	Myocardial Stunning	-0.0476198617721228
DB00457	Prazosin	DOID:11502	Mitral Valve Insufficiency	-0.050572140861838
DB00608	Chloroquine	DOID:0050700	Cardiomyopathies	-0.0521160472888513
DB00358	Mefloquine	DOID:0050820	Atrioventricular Block	-0.0521245396494134
DB01174	Phenobarbital	DOID:6000	Heart Failure	-0.0521343131173146
DB08826	Deferiprone	DOID:0050700	Cardiomyopathies	-0.0536647021173233
DB01429	Aprindine	DOID:384	Wolff-Parkinson-White Syndrome	-0.0551834788378566
DB00633	Dexmedetomidine	DOID:2843	Long QT Syndrome	-0.0555932867777
DB00608	Chloroquine	DOID:6000	Heart Failure	-0.0578372615527258
DB00312	Pentobarbital	DOID:6000	Heart Failure	-0.0582577420328585
DB12537	Benzodiazepines	DOID:12930	Cardiomyopathy, Dilated	-0.0584467177604006
DB02852	domoic acid	DOID:1682	Heart Defects, Congenital	-0.0590439486733036
DB00228	Enflurane	DOID:0050820	Atrioventricular Block	-0.0592668224375927
DB09152	Nitrogen	DOID:0050820	Atrioventricular Block	-0.0605891815373871
DB00850	Perphenazine	DOID:820	Myocarditis	-0.060892512983203
DB01053	Penicillin G	DOID:4079	Heart Valve Diseases	-0.0618730124410877
DB12662	naveglitazar	DOID:0050700	Cardiomyopathies	-0.0618929952535498
DB12752	bucindolol	DOID:6000	Heart Failure	-0.06733863309367
DB08841	Tyramine	DOID:0050700	Cardiomyopathies	-0.0690757148800034
DB00738	Pentamidine	DOID:2843	Long QT Syndrome	-0.0691135265455869
DB00228	Enflurane	DOID:6000	Heart Failure	-0.0707128293299381
DB00943	Zalcitabine	DOID:0050700	Cardiomyopathies	-0.071057083679927
DB01189	Desflurane	DOID:2843	Long QT Syndrome	-0.0724212801034959
DB00457	Prazosin	DOID:0050700	Cardiomyopathies	-0.0732926183569788
DB00321	Amitriptyline	DOID:820	Myocarditis	-0.0736523333304923
DB00439	cerivastatin	DOID:6000	Heart Failure	-0.0748234044866276
DB00738	Pentamidine	DOID:0050820	Atrioventricular Block	-0.0761465021920542
DB00850	Perphenazine	DOID:2843	Long QT Syndrome	-0.0779620743090059
DB00457	Prazosin	DOID:6000	Heart Failure	-0.079013832620189
DB15584	Luteolin	DOID:0050700	Cardiomyopathies	-0.0796929368910901
DB05057	erdosteine	DOID:0050700	Cardiomyopathies	-0.0804376653678795
DB00802	Alfentanil	DOID:13884	Sick Sinus Syndrome	-0.0819558930362071
DB03467	naringenin	DOID:0050700	Cardiomyopathies	-0.0841018739556443
DB06176	romidepsin	DOID:2843	Long QT Syndrome	-0.0849494525994083
DB11616	pirarubicin	DOID:0050700	Cardiomyopathies	-0.0865929015122529
DB09371	Norethynodrel	DOID:1657	Heart Septal Defects, Ventricular	-0.0889942960712814
DB00380	Dexrazoxane	DOID:6000	Heart Failure	-0.089141865218212
DB09371	Norethynodrel	DOID:13832	Ductus Arteriosus, Patent	-0.0899956115223199
DB00321	Amitriptyline	DOID:2843	Long QT Syndrome	-0.0907218946563168
DB11616	pirarubicin	DOID:6000	Heart Failure	-0.0923141157758736
DB00321	Amitriptyline	DOID:0050820	Atrioventricular Block	-0.0977548703027457
DB00321	Amitriptyline	DOID:12930	Cardiomyopathy, Dilated	-0.108912246997354
DB00321	Amitriptyline	DOID:6000	Heart Failure	-0.109200877195031
DB01159	Halothane	DOID:6000	Heart Failure	-0.115025203691046
DB00242	Cladribine	DOID:0050820	Atrioventricular Block	-0.116163095242029
DB00680	Moricizine	DOID:6000	Heart Failure	-0.119619161119756
DB00218	Moxifloxacin	DOID:2843	Long QT Syndrome	-0.120356270119371
DB00242	Cladribine	DOID:6000	Heart Failure	-0.127609102134383
DB00527	Dibucaine	DOID:0050820	Atrioventricular Block	-0.129795919321546
DB01396	Digitoxin	DOID:13884	Sick Sinus Syndrome	-0.13530037101108
DB00276	Amsacrine	DOID:13884	Sick Sinus Syndrome	-0.137716813678243
DB01396	Digitoxin	DOID:0050820	Atrioventricular Block	-0.140494164608021
DB01396	Digitoxin	DOID:0050700	Cardiomyopathies	-0.146218957237275
DB00276	Amsacrine	DOID:0050700	Cardiomyopathies	-0.148635399903884
DB01396	Digitoxin	DOID:6000	Heart Failure	-0.151940171500744
DB00211	Midodrine	DOID:6000	Heart Failure	-0.155761371815982
DB06589	pazopanib	DOID:2843	Long QT Syndrome	-0.165303501665592
