# Supplementary material for: DDCM: A Computational Strategy for Drug Repositioning Based on Support-Vector Regression Algorithm
Source: Int J Mol Sci. 2024 May 12;25(10):5267. doi: 10.3390/ijms25105267 (PMC11121335; doi:10.3390/ijms25105267)
Supplement: Supplementary file 1 [file ijms-25-05267-s001.zip › File S5/1_C14.907_CorScore/aortic aneurysm_score.csv]

DrugBankID	DrugName	DOID	DiseaseName	score
-0.000440922270056525	0.00161838564439234
DB00227	Lovastatin	DOID:1682	Heart Defects, Congenital	0.151756044660886
DB00204	dofetilide	DOID:2843	Long QT Syndrome	0.0747455922557028
DB00204	dofetilide	DOID:6000	Heart Failure	0.0725927917014081
DB00143	Glutathione	DOID:0050700	Cardiomyopathies	0.0687839954612013
DB00557	Hydroxyzine	DOID:2843	Long QT Syndrome	0.0656191638892467
DB00254	Doxycycline	DOID:14323	Marfan Syndrome	0.054840681409468
DB01074	Perhexiline	DOID:6000	Heart Failure	0.0545663067509687
DB13323	Trichloroethylene	DOID:1682	Heart Defects, Congenital	0.0536764249425867
DB01288	Fenoterol	DOID:6000	Heart Failure	0.0510933847232544
DB00796	candesartan cilexetil	DOID:12930	Cardiomyopathy, Dilated	0.0505714908533395
DB05549	INO 1001	DOID:6000	Heart Failure	0.0505151460740263
DB04557	Arachidonic Acid	DOID:1682	Heart Defects, Congenital	0.04995078147115
DB00796	candesartan cilexetil	DOID:6000	Heart Failure	0.0498422503416118
DB01015	Sulfamethoxazole	DOID:2843	Long QT Syndrome	0.0493137835368842
DB00934	Maprotiline	DOID:2843	Long QT Syndrome	0.0482177847695089
DB01268	Sunitinib	DOID:2843	Long QT Syndrome	0.0432343686342507
DB00271	Diatrizoate	DOID:0050820	Atrioventricular Block	0.0428090861074111
DB00271	Diatrizoate	DOID:2843	Long QT Syndrome	0.0428003040130247
DB00574	Fenfluramine	DOID:397	Cardiomyopathy, Restrictive	0.0411407125706915
DB01268	Sunitinib	DOID:6000	Heart Failure	0.0410815680802354
DB00285	Venlafaxine Hydrochloride	DOID:6000	Heart Failure	0.0410087535493773
DB00574	Fenfluramine	DOID:11502	Mitral Valve Insufficiency	0.0405651371343718
DB00927	Famotidine	DOID:0050820	Atrioventricular Block	0.0404542628184452
DB01413	Cefepime	DOID:1682	Heart Defects, Congenital	0.0403960192343568
DB12870	Buthionine Sulfoximine	DOID:1657	Heart Septal Defects, Ventricular	0.0401754320023815
DB01171	Moclobemide	DOID:2843	Long QT Syndrome	0.0393577657586739
DB00680	Moricizine	DOID:6000	Heart Failure	0.0392364805320388
DB02806	methyl cellosolve	DOID:1657	Heart Septal Defects, Ventricular	0.0387458191771088
DB00927	Famotidine	DOID:6000	Heart Failure	0.0382926801682322
DB12537	Benzodiazepines	DOID:12930	Cardiomyopathy, Dilated	0.0379413192629436
DB00574	Fenfluramine	DOID:57	Aortic Valve Insufficiency	0.0374472022474524
DB06810	Plicamycin	DOID:0050700	Cardiomyopathies	0.0372413845453492
DB00574	Fenfluramine	DOID:0050700	Cardiomyopathies	0.0372055681579886
DB05088	tetrathiomolybdate	DOID:0050700	Cardiomyopathies	0.0362468619032277
DB00574	Fenfluramine	DOID:6000	Heart Failure	0.0361073349656786
DB09086	Eugenol	DOID:2843	Long QT Syndrome	0.0360287086668403
DB00833	Cefaclor	DOID:820	Myocarditis	0.0350517976843209
DB00248	Cabergoline	DOID:11502	Mitral Valve Insufficiency	0.0346839236043612
DB00574	Fenfluramine	DOID:4079	Heart Valve Diseases	0.0341093617612471
DB03843	Formaldehyde	DOID:0050820	Atrioventricular Block	0.0340716729533002
DB06155	Rimonabant	DOID:0050700	Cardiomyopathies	0.0337711348750585
DB03843	Formaldehyde	DOID:1682	Heart Defects, Congenital	0.0334404074181709
DB00833	Cefaclor	DOID:6000	Heart Failure	0.0321995373810113
DB00243	Ranolazine	DOID:2843	Long QT Syndrome	0.0321231347491378
DB00248	Cabergoline	DOID:57	Aortic Valve Insufficiency	0.0315659887172926
DB00104	Octreotide	DOID:0050820	Atrioventricular Block	0.0311846220575058
DB00780	Phenelzine	DOID:820	Myocarditis	0.0302604582535502
DB00248	Cabergoline	DOID:6000	Heart Failure	0.0302261214353112
DB07352	Apigenin	DOID:0050700	Cardiomyopathies	0.0293944254435505
DB00988	Dopamine	DOID:820	Myocarditis	0.0293900935912701
DB00431	Hexachlorocyclohexane	DOID:820	Myocarditis	0.029319491812545
DB08826	Deferiprone	DOID:0050700	Cardiomyopathies	0.0291982754367459
DB13358	cifenline	DOID:2843	Long QT Syndrome	0.0291335185020852
DB00104	Octreotide	DOID:6000	Heart Failure	0.0290230394084632
DB06782	Dimercaprol	DOID:2843	Long QT Syndrome	0.0289692872608254
DB00988	Dopamine	DOID:2843	Long QT Syndrome	0.0286906338425141
DB00248	Cabergoline	DOID:4079	Heart Valve Diseases	0.0282281482310238
DB01028	Methoxyflurane	DOID:6000	Heart Failure	0.0278551748894396
DB02021	fidarestat	DOID:6000	Heart Failure	0.0274888655549717
DB13781	Xamoterol	DOID:6000	Heart Failure	0.0274313989894048
DB00284	Acarbose	DOID:11984	Cardiomyopathy, Hypertrophic	0.0268711944126117
DB00988	Dopamine	DOID:6000	Heart Failure	0.0265378332883821
DB01142	Doxepin	DOID:2843	Long QT Syndrome	0.0262005768517221
DB06589	pazopanib	DOID:2843	Long QT Syndrome	0.0258988327308161
DB00415	Ampicillin	DOID:820	Myocarditis	0.0257459073139752
DB01244	Bepridil	DOID:2843	Long QT Syndrome	0.0255161186850381
DB01426	Ajmaline	DOID:0050820	Atrioventricular Block	0.0245689768492082
DB01426	Ajmaline	DOID:2843	Long QT Syndrome	0.0245601947542053
DB13682	cefpirome	DOID:1682	Heart Defects, Congenital	0.0244419559369383
DB00415	Ampicillin	DOID:1682	Heart Defects, Congenital	0.0244239641239945
DB01954	Rolipram	DOID:0050700	Cardiomyopathies	0.0242875767433439
DB01142	Doxepin	DOID:6000	Heart Failure	0.0240477762974365
DB09069	Trimetazidine	DOID:6000	Heart Failure	0.0238421880105777
DB09153	Sodium Chloride	DOID:13884	Sick Sinus Syndrome	0.0227070873192128
DB08839	Serotonin	DOID:11502	Mitral Valve Insufficiency	0.0225904544667235
DB00897	Triazolam	DOID:2843	Long QT Syndrome	0.0224551592406495
DB00850	Perphenazine	DOID:820	Myocarditis	0.021821252195094
DB12752	bucindolol	DOID:6000	Heart Failure	0.0218096666824869
DB00850	Perphenazine	DOID:2843	Long QT Syndrome	0.0211217924461353
DB00518	Albendazole	DOID:1682	Heart Defects, Congenital	0.0209263975602505
DB13504	cefetamet	DOID:1682	Heart Defects, Congenital	0.0206804228067375
DB00567	Cephalexin	DOID:820	Myocarditis	0.020349372099138
DB06212	Tolvaptan	DOID:6000	Heart Failure	0.0195996180934972
DB08839	Serotonin	DOID:57	Aortic Valve Insufficiency	0.019472519578605
DB12622	lupeol	DOID:0050700	Cardiomyopathies	0.0188696669599895
DB00313	Valproic Acid	DOID:14365	Systemic carnitine deficiency	0.0186379242669523
DB01429	Aprindine	DOID:384	Wolff-Parkinson-White Syndrome	0.0185578406880066
DB00439	cerivastatin	DOID:6000	Heart Failure	0.0184780700935114
DB00521	Carteolol	DOID:0050820	Atrioventricular Block	0.0177172178145522
DB00502	Haloperidol	DOID:820	Myocarditis	0.0177172147384437
DB00502	Haloperidol	DOID:2843	Long QT Syndrome	0.0170177549891668
DB00752	Tranylcypromine	DOID:0050700	Cardiomyopathies	0.0167033243120445
DB11588	Carbon Monoxide	DOID:6419	Tetralogy of Fallot	0.0164723963808089
DB08839	Serotonin	DOID:4079	Heart Valve Diseases	0.0161346790924948
DB11588	Carbon Monoxide	DOID:1882	Heart Septal Defects, Atrial	0.0159299145351506
DB08842	Acetylcarnitine	DOID:0050700	Cardiomyopathies	0.0155089529008401
DB00313	Valproic Acid	DOID:1882	Heart Septal Defects, Atrial	0.0154763906232134
DB09477	Enalaprilat	DOID:2843	Long QT Syndrome	0.0154324471102509
DB01297	Practolol	DOID:6000	Heart Failure	0.0153539705164445
DB00313	Valproic Acid	DOID:9955	Hypoplastic Left Heart Syndrome	0.0149611467939861
DB00502	Haloperidol	DOID:6000	Heart Failure	0.0148649544349291
DB04953	ezogabine	DOID:2843	Long QT Syndrome	0.0147937809793395
DB00218	Moxifloxacin	DOID:2843	Long QT Syndrome	0.0145202399303637
DB09477	Enalaprilat	DOID:0050700	Cardiomyopathies	0.0143778797484857
DB01429	Aprindine	DOID:2843	Long QT Syndrome	0.0143730261731352
DB00313	Valproic Acid	DOID:1657	Heart Septal Defects, Ventricular	0.0141831200480658
DB01140	Cefadroxil	DOID:820	Myocarditis	0.0134017970242795
DB11588	Carbon Monoxide	DOID:0050700	Cardiomyopathies	0.0128958146627638
DB00313	Valproic Acid	DOID:1682	Heart Defects, Congenital	0.0128743746722337
DB00845	Clofazimine	DOID:0050700	Cardiomyopathies	0.0122145131585423
DB00242	Cladribine	DOID:0050820	Atrioventricular Block	0.0120804608792271
DB11588	Carbon Monoxide	DOID:6000	Heart Failure	0.0117975814700317
DB00485	Dicloxacillin	DOID:2843	Long QT Syndrome	0.0117041345263294
DB00346	alfuzosin	DOID:2843	Long QT Syndrome	0.0116099232608188
DB01357	Mestranol	DOID:1657	Heart Septal Defects, Ventricular	0.0114010108833798
DB00802	Alfentanil	DOID:13884	Sick Sinus Syndrome	0.0109516242254985
DB01357	Mestranol	DOID:13832	Ductus Arteriosus, Patent	0.0107473912107876
DB00746	Deferoxamine	DOID:0050700	Cardiomyopathies	0.0107326878070806
DB01191	Dexfenfluramine	DOID:11502	Mitral Valve Insufficiency	0.0104196169650118
DB00242	Cladribine	DOID:6000	Heart Failure	0.009918878229644
DB09152	Nitrogen	DOID:0050820	Atrioventricular Block	0.00982723718744372
DB01189	Desflurane	DOID:2843	Long QT Syndrome	0.00962125265055104
DB00594	Amiloride	DOID:6000	Heart Failure	0.00938654838933762
DB00604	Cisapride	DOID:0050820	Atrioventricular Block	0.00785277793673679
DB00604	Cisapride	DOID:2843	Long QT Syndrome	0.00784399584180685
DB00332	Ipratropium	DOID:11984	Cardiomyopathy, Hypertrophic	0.00776008423064934
DB00485	Dicloxacillin	DOID:4079	Heart Valve Diseases	0.00755336076717184
DB01233	Metoclopramide	DOID:6000	Heart Failure	0.00746127399702901
DB02852	domoic acid	DOID:1682	Heart Defects, Congenital	0.00735957091360363
DB01191	Dexfenfluramine	DOID:57	Aortic Valve Insufficiency	0.00730168207807348
DB00176	Fluvoxamine	DOID:2843	Long QT Syndrome	0.00672337578457861
DB00604	Cisapride	DOID:12930	Cardiomyopathy, Dilated	0.0064204357993678
DB01064	Isoproterenol	DOID:384	Wolff-Parkinson-White Syndrome	0.00596233564199179
DB01191	Dexfenfluramine	DOID:6000	Heart Failure	0.00596181479610004
DB01035	Procainamide	DOID:384	Wolff-Parkinson-White Syndrome	0.00587430703005799
DB00343	Diltiazem	DOID:384	Wolff-Parkinson-White Syndrome	0.00579922851510873
DB01356	Lithium	DOID:384	Wolff-Parkinson-White Syndrome	0.00577455226727786
DB00276	Amsacrine	DOID:13884	Sick Sinus Syndrome	0.00568560683455344
DB01118	Amiodarone	DOID:384	Wolff-Parkinson-White Syndrome	0.00547836647964362
DB00571	Propranolol	DOID:384	Wolff-Parkinson-White Syndrome	0.00547356020273871
DB00908	Quinidine	DOID:384	Wolff-Parkinson-White Syndrome	0.00540190459657209
DB00527	Dibucaine	DOID:0050820	Atrioventricular Block	0.00539875361795673
DB00500	Tolmetin	DOID:1681	Heart Septal Defects	0.00492461888812135
DB00489	Sotalol	DOID:13884	Sick Sinus Syndrome	0.00462785426132629
DB00343	Diltiazem	DOID:13884	Sick Sinus Syndrome	0.00441519320159013
DB01356	Lithium	DOID:13884	Sick Sinus Syndrome	0.00439051695266103
DB01177	Idarubicin	DOID:13884	Sick Sinus Syndrome	0.00430971795678304
DB00608	Chloroquine	DOID:397	Cardiomyopathy, Restrictive	0.00428401430015591
DB00531	Cyclophosphamide	DOID:397	Cardiomyopathy, Restrictive	0.00425059390000949
DB11477	Xylazine	DOID:11502	Mitral Valve Insufficiency	0.00424917609425064
DB00661	Verapamil	DOID:13884	Sick Sinus Syndrome	0.00419678635723076
DB01164	Calcium Chloride	DOID:13884	Sick Sinus Syndrome	0.0041109216337012
DB01118	Amiodarone	DOID:13884	Sick Sinus Syndrome	0.00409433116581171
DB13732	Meglumine Antimoniate	DOID:2843	Long QT Syndrome	0.00408956415770812
DB00571	Propranolol	DOID:13884	Sick Sinus Syndrome	0.00408952488849891
DB00457	Prazosin	DOID:11502	Mitral Valve Insufficiency	0.00408484631338092
DB01064	Isoproterenol	DOID:11502	Mitral Valve Insufficiency	0.00408252274128841
DB00564	Carbamazepine	DOID:13884	Sick Sinus Syndrome	0.00404836893969974
DB00692	Phentolamine	DOID:11502	Mitral Valve Insufficiency	0.00403214782899664
DB00584	Enalapril	DOID:11502	Mitral Valve Insufficiency	0.00399237779552354
DB01191	Dexfenfluramine	DOID:4079	Heart Valve Diseases	0.00396384159174957
DB00388	Phenylephrine	DOID:6419	Tetralogy of Fallot	0.00392038423470621
DB00297	Bupivacaine	DOID:13884	Sick Sinus Syndrome	0.00387146107458503
DB00968	Methyldopa	DOID:13884	Sick Sinus Syndrome	0.00386850129641271
DB00390	Digoxin	DOID:13884	Sick Sinus Syndrome	0.00386235852474349
DB00975	Dipyridamole	DOID:11502	Mitral Valve Insufficiency	0.00386166708960235
DB00770	Alprostadil	DOID:6419	Tetralogy of Fallot	0.00383547994445222
DB00841	Dobutamine	DOID:11502	Mitral Valve Insufficiency	0.00381752322856333
DB00393	Nimodipine	DOID:13884	Sick Sinus Syndrome	0.00377879990582165
DB00915	Amantadine	DOID:6419	Tetralogy of Fallot	0.00374313866699484
DB00531	Cyclophosphamide	DOID:11502	Mitral Valve Insufficiency	0.0036750184632064
DB00695	Furosemide	DOID:11502	Mitral Valve Insufficiency	0.00365426403370562
DB00698	Nitrofurantoin	DOID:1882	Heart Septal Defects, Atrial	0.00364108087506399
DB00898	Ethanol	DOID:6419	Tetralogy of Fallot	0.00363483370935814
DB01164	Calcium Chloride	DOID:11502	Mitral Valve Insufficiency	0.00361514404765951
DB00247	Methysergide	DOID:11502	Mitral Valve Insufficiency	0.00353814070657733
DB00325	Nitroprusside	DOID:11502	Mitral Valve Insufficiency	0.00351488200067519
DB00867	Ritodrine	DOID:1882	Heart Septal Defects, Atrial	0.00345274602513491
DB00519	trandolapril	DOID:11984	Cardiomyopathy, Hypertrophic	0.00342826887640858
DB00860	Prednisolone	DOID:11502	Mitral Valve Insufficiency	0.00339900970170382
DB00753	Isoflurane	DOID:11502	Mitral Valve Insufficiency	0.00339773142173395
DB01042	Melphalan	DOID:11502	Mitral Valve Insufficiency	0.00337483238524917
DB00390	Digoxin	DOID:11502	Mitral Valve Insufficiency	0.00336658093871668
DB01221	Ketamine	DOID:11502	Mitral Valve Insufficiency	0.00335904444628944
DB00252	Phenytoin	DOID:1882	Heart Septal Defects, Atrial	0.00335794820753633
DB00255	Diethylstilbestrol	DOID:1882	Heart Septal Defects, Atrial	0.00332104049752547
DB01240	Epoprostenol	DOID:1882	Heart Septal Defects, Atrial	0.00330725929570664
DB00678	Losartan	DOID:11984	Cardiomyopathy, Hypertrophic	0.00327346030310861
DB00715	Paroxetine	DOID:1882	Heart Septal Defects, Atrial	0.00326735218752861
DB11136	Chromium	DOID:3491	Turner Syndrome	0.00322763001824723
DB00564	Carbamazepine	DOID:1882	Heart Septal Defects, Atrial	0.00322712224903433
DB00244	Mesalamine	DOID:11502	Mitral Valve Insufficiency	0.00321534892749399
DB00280	Disopyramide	DOID:11984	Cardiomyopathy, Hypertrophic	0.00317945014103017
DB01064	Isoproterenol	DOID:11984	Cardiomyopathy, Hypertrophic	0.00317485067523649
DB00698	Nitrofurantoin	DOID:9955	Hypoplastic Left Heart Syndrome	0.00312583704608361
DB00898	Ethanol	DOID:1882	Heart Septal Defects, Atrial	0.00309235186384461
DB01186	Pergolide	DOID:11502	Mitral Valve Insufficiency	0.00308844683273835
DB00531	Cyclophosphamide	DOID:9651	Heart Failure, Systolic	0.00307322737948779
DB00881	Quinapril	DOID:11984	Cardiomyopathy, Hypertrophic	0.00306492060597386
DB00318	Codeine	DOID:1682	Heart Defects, Congenital	0.00305329549822187
DB00343	Diltiazem	DOID:11984	Cardiomyopathy, Hypertrophic	0.00301174354890056
DB00178	Ramipril	DOID:11984	Cardiomyopathy, Hypertrophic	0.00297710957989584
DB02709	Resveratrol	DOID:11984	Cardiomyopathy, Hypertrophic	0.00294396208026893
DB01234	Dexamethasone	DOID:11984	Cardiomyopathy, Hypertrophic	0.00293592270312094
DB09140	Oxygen	DOID:11984	Cardiomyopathy, Hypertrophic	0.00292734733374146
DB13919	candesartan	DOID:11984	Cardiomyopathy, Hypertrophic	0.00292046096382138
DB00959	Methylprednisolone	DOID:11984	Cardiomyopathy, Hypertrophic	0.00291691075777224
DB00841	Dobutamine	DOID:11984	Cardiomyopathy, Hypertrophic	0.00290985116190879
DB01001	Albuterol	DOID:11984	Cardiomyopathy, Hypertrophic	0.00290947448777247
DB01136	Carvedilol	DOID:11984	Cardiomyopathy, Hypertrophic	0.00287594269850545
DB00867	Ritodrine	DOID:11984	Cardiomyopathy, Hypertrophic	0.00287054306306923
DB00864	Tacrolimus	DOID:11984	Cardiomyopathy, Hypertrophic	0.00285935217118328
DB00428	Streptozocin	DOID:11984	Cardiomyopathy, Hypertrophic	0.00281640793557348
DB04216	Quercetin	DOID:11984	Cardiomyopathy, Hypertrophic	0.00280412605385117
DB09130	Copper	DOID:11984	Cardiomyopathy, Hypertrophic	0.00280333584053195
DB00608	Chloroquine	DOID:11984	Cardiomyopathy, Hypertrophic	0.00280076679789288
DB00388	Phenylephrine	DOID:11984	Cardiomyopathy, Hypertrophic	0.00279569942668091
DB00661	Verapamil	DOID:11984	Cardiomyopathy, Hypertrophic	0.00279333670472682
DB00443	Betamethasone	DOID:11984	Cardiomyopathy, Hypertrophic	0.002699742040857
DB01118	Amiodarone	DOID:11984	Cardiomyopathy, Hypertrophic	0.00269088151316944
DB00571	Propranolol	DOID:11984	Cardiomyopathy, Hypertrophic	0.00268607523625653
DB00783	Estradiol	DOID:11984	Cardiomyopathy, Hypertrophic	0.00266355348616477
DB01115	Nifedipine	DOID:11984	Cardiomyopathy, Hypertrophic	0.00265468934514202
DB12116	epigallocatechin gallate	DOID:11984	Cardiomyopathy, Hypertrophic	0.00265200513482667
DB00922	Simendan	DOID:820	Myocarditis	0.00263914115800635
DB00987	Cytarabine	DOID:9775	Heart Failure, Diastolic	0.00261380213355978
DB05063	mitoquinone	DOID:0050700	Cardiomyopathies	0.00260422136866768
DB04861	Nebivolol	DOID:9651	Heart Failure, Systolic	0.00258578948384148
DB02709	Resveratrol	DOID:9775	Heart Failure, Diastolic	0.00252539367447292
DB00863	Ranitidine	DOID:820	Myocarditis	0.00252056449287742
DB00412	Rosiglitazone	DOID:11984	Cardiomyopathy, Hypertrophic	0.00251894121090458
DB00997	Doxorubicin	DOID:11984	Cardiomyopathy, Hypertrophic	0.00251587264955711
DB00898	Ethanol	DOID:11984	Cardiomyopathy, Hypertrophic	0.00251014890177471
DB00860	Prednisolone	DOID:11984	Cardiomyopathy, Hypertrophic	0.00249133763548449
DB01177	Idarubicin	DOID:9775	Heart Failure, Diastolic	0.00248769989910614
DB00264	Metoprolol	DOID:11984	Cardiomyopathy, Hypertrophic	0.0024799453442217
DB01064	Isoproterenol	DOID:820	Myocarditis	0.00247698087546234
DB00968	Methyldopa	DOID:11984	Cardiomyopathy, Hypertrophic	0.00246505164356593
DB00270	Isradipine	DOID:11984	Cardiomyopathy, Hypertrophic	0.00240078877061057
DB01035	Procainamide	DOID:820	Myocarditis	0.00238895226396031
DB01138	Sulfinpyrazone	DOID:11984	Cardiomyopathy, Hypertrophic	0.00238721282623301
DB01119	Diazoxide	DOID:11984	Cardiomyopathy, Hypertrophic	0.00237964916231937
DB00250	Dapsone	DOID:820	Myocarditis	0.00236513258294303
DB00712	Flurbiprofen	DOID:820	Myocarditis	0.00236468211700692
DB00668	Epinephrine	DOID:820	Myocarditis	0.00235337295729422
DB00531	Cyclophosphamide	DOID:9775	Heart Failure, Diastolic	0.00234877799147349
DB00795	Sulfasalazine	DOID:820	Myocarditis	0.00230997895771746
DB13169	Nandrolone	DOID:1657	Heart Septal Defects, Ventricular	0.00229018865228659
DB01356	Lithium	DOID:820	Myocarditis	0.00228919750101487
DB00635	Prednisone	DOID:820	Myocarditis	0.00226048272966174
DB12510	Ozone	DOID:1657	Heart Septal Defects, Ventricular	0.00225797416693797
DB00550	Propylthiouracil	DOID:820	Myocarditis	0.00224672936136684
DB02709	Resveratrol	DOID:820	Myocarditis	0.00224609228076301
DB01420	Testosterone Propionate	DOID:820	Myocarditis	0.0022382213279737
DB00669	Sumatriptan	DOID:820	Myocarditis	0.00222100667273218
DB00959	Methylprednisolone	DOID:820	Myocarditis	0.00221904095904347
DB00841	Dobutamine	DOID:820	Myocarditis	0.00221198136300416
DB01001	Albuterol	DOID:820	Myocarditis	0.00221160468908322
DB01177	Idarubicin	DOID:820	Myocarditis	0.00220839850484556
DB01097	Leflunomide	DOID:1657	Heart Septal Defects, Ventricular	0.00220287072382908
DB01136	Carvedilol	DOID:820	Myocarditis	0.00217807289902217
DB01050	Ibuprofen	DOID:1657	Heart Septal Defects, Ventricular	0.00215248372295741
DB06151	Acetylcysteine	DOID:820	Myocarditis	0.00214040615428158
DB11672	Curcumin	DOID:820	Myocarditis	0.00211799475579878
DB00977	Ethinyl Estradiol	DOID:1657	Heart Septal Defects, Ventricular	0.00209327017379502
DB00495	Zidovudine	DOID:820	Myocarditis	0.00208468992562506
DB00945	Aspirin	DOID:1657	Heart Septal Defects, Ventricular	0.0020794001668989
DB00252	Phenytoin	DOID:820	Myocarditis	0.00207787544680383
DB00531	Cyclophosphamide	DOID:820	Myocarditis	0.00206947659795943
DB00252	Phenytoin	DOID:1657	Heart Septal Defects, Ventricular	0.00206467763303798
DB00544	Fluorouracil	DOID:820	Myocarditis	0.00205959663502942
DB01151	Desipramine	DOID:820	Myocarditis	0.0020496302531079
DB00201	Caffeine	DOID:1657	Heart Septal Defects, Ventricular	0.00204735483830199
DB01017	Minocycline	DOID:820	Myocarditis	0.00204109847688417
DB00363	Clozapine	DOID:820	Myocarditis	0.0020379210512771
DB00321	Amitriptyline	DOID:820	Myocarditis	0.00203409238234987
DB00255	Diethylstilbestrol	DOID:1657	Heart Septal Defects, Ventricular	0.00202776992192311
DB00182	Amphetamine	DOID:820	Myocarditis	0.00202677129525509
DB00993	Azathioprine	DOID:820	Myocarditis	0.00202500744874801
DB01009	Ketoprofen	DOID:0050700	Cardiomyopathies	0.00200391669734357
DB01118	Amiodarone	DOID:820	Myocarditis	0.00199301171351741
DB11251	Tocopherols	DOID:1657	Heart Septal Defects, Ventricular	0.00197759666680631
DB11477	Xylazine	DOID:0050820	Atrioventricular Block	0.00195295657476358
DB00564	Carbamazepine	DOID:820	Myocarditis	0.0019470494879812
DB00564	Carbamazepine	DOID:1657	Heart Septal Defects, Ventricular	0.00193385167389249
DB14509	Lithium Carbonate	DOID:820	Myocarditis	0.00186365547428148
DB12523	mizolastine	DOID:2843	Long QT Syndrome	0.00185758611884513
DB00999	Hydrochlorothiazide	DOID:820	Myocarditis	0.00185402846594275
DB00489	Sotalol	DOID:0050820	Atrioventricular Block	0.00183585715540847
DB00276	Amsacrine	DOID:0050700	Cardiomyopathies	0.00183026027184275
DB00863	Ranitidine	DOID:0050820	Atrioventricular Block	0.00182988683921349
DB00489	Sotalol	DOID:2843	Long QT Syndrome	0.00182707506042291
DB00997	Doxorubicin	DOID:820	Myocarditis	0.0018180028512187
DB00818	Propofol	DOID:0050820	Atrioventricular Block	0.00180658560917913
DB00898	Ethanol	DOID:1657	Heart Septal Defects, Ventricular	0.00179908128783902
DB00860	Prednisolone	DOID:820	Myocarditis	0.00179346783602253
DB00280	Disopyramide	DOID:0050820	Atrioventricular Block	0.00179090268797528
DB01064	Isoproterenol	DOID:0050820	Atrioventricular Block	0.00178630322191476
DB00755	Tretinoin	DOID:820	Myocarditis	0.00178521563088375
DB00280	Disopyramide	DOID:2843	Long QT Syndrome	0.00178212059295392
DB00264	Metoprolol	DOID:820	Myocarditis	0.00178207554382804
DB01064	Isoproterenol	DOID:2843	Long QT Syndrome	0.00177752112719399
DB00968	Methyldopa	DOID:820	Myocarditis	0.00176718184431147
DB00624	Testosterone	DOID:820	Myocarditis	0.00175712813543339
DB01085	Pilocarpine	DOID:0050820	Atrioventricular Block	0.00175307998745301
DB00741	Hydrocortisone	DOID:2843	Long QT Syndrome	0.00174987499288549
DB00540	Nortriptyline	DOID:2843	Long QT Syndrome	0.0017444058645364
DB13765	Mercuric Chloride	DOID:820	Myocarditis	0.00173909288280783
DB01041	Thalidomide	DOID:1657	Heart Septal Defects, Ventricular	0.00173668829058738
DB00692	Phentolamine	DOID:0050820	Atrioventricular Block	0.00173592830955972
DB00396	Progesterone	DOID:1657	Heart Septal Defects, Ventricular	0.00173285811632252
DB00333	Methadone	DOID:2843	Long QT Syndrome	0.00172974769174506
DB00603	Medroxyprogesterone Acetate	DOID:1657	Heart Septal Defects, Ventricular	0.00172865382467481
DB01026	Ketoconazole	DOID:2843	Long QT Syndrome	0.00171260106214578
DB01035	Procainamide	DOID:0050820	Atrioventricular Block	0.00169827461005613
DB01035	Procainamide	DOID:2843	Long QT Syndrome	0.00168949251502738
DB00619	Imatinib Mesylate	DOID:2843	Long QT Syndrome	0.00168741240964022
DB01016	Glyburide	DOID:2843	Long QT Syndrome	0.00168372123527228
DB00472	Fluoxetine	DOID:2843	Long QT Syndrome	0.00167875147812691
DB00250	Dapsone	DOID:0050820	Atrioventricular Block	0.00167445492928887
DB00295	Morphine	DOID:0050820	Atrioventricular Block	0.00167266042564585
DB08868	Fingolimod Hydrochloride	DOID:2843	Long QT Syndrome	0.00166501833929945
DB01224	Quetiapine Fumarate	DOID:2843	Long QT Syndrome	0.00166379563658615
DB00668	Epinephrine	DOID:0050820	Atrioventricular Block	0.0016626953035095
DB00679	Thioridazine	DOID:0050820	Atrioventricular Block	0.00165658461931729
DB00334	Olanzapine	DOID:2843	Long QT Syndrome	0.00165556499566178
DB00668	Epinephrine	DOID:2843	Long QT Syndrome	0.00165391320825315
DB03057	Malondialdehyde	DOID:820	Myocarditis	0.00165109545686316
DB00679	Thioridazine	DOID:2843	Long QT Syndrome	0.0016478025240665
DB01364	Ephedrine	DOID:0050820	Atrioventricular Block	0.00164664022976369
DB00759	Tetracycline	DOID:820	Myocarditis	0.00164426734211266
DB00208	Ticlopidine	DOID:820	Myocarditis	0.00162696740421976
DB00343	Diltiazem	DOID:0050820	Atrioventricular Block	0.00162319609616103
DB01165	Ofloxacin	DOID:2843	Long QT Syndrome	0.00162228954378164
DB00343	Diltiazem	DOID:2843	Long QT Syndrome	0.00161441400087404
DB00244	Mesalamine	DOID:820	Myocarditis	0.00160980706178383
DB01356	Lithium	DOID:0050820	Atrioventricular Block	0.00159851984679761
DB00166	Thioctic Acid	DOID:2843	Long QT Syndrome	0.00159361187402985
DB06288	Amisulpride	DOID:2843	Long QT Syndrome	0.00158025854341338
DB12422	sulforafan	DOID:0050700	Cardiomyopathies	0.00157694496891692
DB01223	Aminophylline	DOID:0050820	Atrioventricular Block	0.00156813775563714
DB00975	Dipyridamole	DOID:0050820	Atrioventricular Block	0.001565447569853
DB01599	Probucol	DOID:2843	Long QT Syndrome	0.00156371767605635
DB13919	candesartan	DOID:13832	Ductus Arteriosus, Patent	0.0015557736779166
DB00379	Mexiletine	DOID:2843	Long QT Syndrome	0.00154993005659444
DB01181	Ifosfamide	DOID:820	Myocarditis	0.00154198596950473
DB00717	Norethindrone	DOID:1657	Heart Septal Defects, Ventricular	0.00154045103504653
DB00458	Imipramine	DOID:820	Myocarditis	0.00153303747651679
DB01190	Clindamycin	DOID:2843	Long QT Syndrome	0.00153199582145115
DB01229	Paclitaxel	DOID:0050820	Atrioventricular Block	0.001531566455808
DB11846	Creatinine	DOID:13832	Ductus Arteriosus, Patent	0.0015276395951367
DB00841	Dobutamine	DOID:2843	Long QT Syndrome	0.0015125216142189
DB01001	Albuterol	DOID:2843	Long QT Syndrome	0.00151214493997776
DB00916	Metronidazole	DOID:2843	Long QT Syndrome	0.00151016296528828
DB01076	Atorvastatin	DOID:0050820	Atrioventricular Block	0.00151006683697209
DB01177	Idarubicin	DOID:2843	Long QT Syndrome	0.0015089387558921
DB00640	Adenosine	DOID:0050820	Atrioventricular Block	0.00149926760956377
DB01050	Ibuprofen	DOID:13832	Ductus Arteriosus, Patent	0.00149886404991052
DB01136	Carvedilol	DOID:0050820	Atrioventricular Block	0.00148739524489861
DB00867	Ritodrine	DOID:0050820	Atrioventricular Block	0.00148199560985641
DB00572	Atropine	DOID:0050820	Atrioventricular Block	0.00148109509465223
DB00572	Atropine	DOID:2843	Long QT Syndrome	0.00147231300053675
DB11126	Calcium Gluconate	DOID:0050820	Atrioventricular Block	0.00145925995129965
DB11126	Calcium Gluconate	DOID:2843	Long QT Syndrome	0.00145047785633368
DB00622	Nicardipine	DOID:0050820	Atrioventricular Block	0.00143859986722084
DB01211	Clarithromycin	DOID:0050820	Atrioventricular Block	0.00141428399459676
DB00608	Chloroquine	DOID:0050820	Atrioventricular Block	0.00141221934435044
DB01087	Primaquine	DOID:2843	Long QT Syndrome	0.00141093106502822
DB01373	Calcium	DOID:0050820	Atrioventricular Block	0.0014106580267006
DB01211	Clarithromycin	DOID:2843	Long QT Syndrome	0.00140550189966594
DB00661	Verapamil	DOID:0050820	Atrioventricular Block	0.00140478925102051
DB00608	Chloroquine	DOID:2843	Long QT Syndrome	0.00140343724971449
DB00945	Aspirin	DOID:0050820	Atrioventricular Block	0.00140192032743026
DB00235	Milrinone	DOID:2843	Long QT Syndrome	0.00140018322437353
DB00335	Atenolol	DOID:0050820	Atrioventricular Block	0.00139622369842175
DB01577	Methamphetamine	DOID:0050820	Atrioventricular Block	0.0013918317749262
DB14513	Magnesium	DOID:2843	Long QT Syndrome	0.00138807364002425
DB00335	Atenolol	DOID:2843	Long QT Syndrome	0.00138744160338301
DB00252	Phenytoin	DOID:0050820	Atrioventricular Block	0.00138719779235164
DB14500	Potassium	DOID:2843	Long QT Syndrome	0.00138347335356715
DB00695	Furosemide	DOID:13832	Ductus Arteriosus, Patent	0.00138190468102063
DB00501	Cimetidine	DOID:0050820	Atrioventricular Block	0.00138112791735923
DB00531	Cyclophosphamide	DOID:0050820	Atrioventricular Block	0.00137879894409388
DB00252	Phenytoin	DOID:2843	Long QT Syndrome	0.00137841569761933
DB00575	Clonidine	DOID:0050820	Atrioventricular Block	0.00137708475483445
DB01242	Clomipramine	DOID:2843	Long QT Syndrome	0.00137332984896044
DB00201	Caffeine	DOID:0050820	Atrioventricular Block	0.00136987499898301
DB00544	Fluorouracil	DOID:0050820	Atrioventricular Block	0.0013689189812527
DB01169	Arsenic Trioxide	DOID:0050820	Atrioventricular Block	0.00136783746763403
DB00612	Bisoprolol	DOID:2843	Long QT Syndrome	0.00136123725002136
DB00201	Caffeine	DOID:2843	Long QT Syndrome	0.00136109290370091
DB01169	Arsenic Trioxide	DOID:2843	Long QT Syndrome	0.00135905537227688
DB01151	Desipramine	DOID:0050820	Atrioventricular Block	0.00135895260001862
DB00695	Furosemide	DOID:0050820	Atrioventricular Block	0.00135804451443234
DB00215	Citalopram	DOID:2843	Long QT Syndrome	0.0013573003505274
DB01212	Ceftriaxone	DOID:2843	Long QT Syndrome	0.00135521544522267
DB01151	Desipramine	DOID:2843	Long QT Syndrome	0.0013501705043435
DB00537	Ciprofloxacin	DOID:2843	Long QT Syndrome	0.00134858406330985
DB00321	Amitriptyline	DOID:0050820	Atrioventricular Block	0.00134341472891953
DB00363	Clozapine	DOID:2843	Long QT Syndrome	0.00133846130301142
DB00321	Amitriptyline	DOID:2843	Long QT Syndrome	0.00133463263354284
DB00993	Azathioprine	DOID:2843	Long QT Syndrome	0.00132554769999339
DB00316	Acetaminophen	DOID:2843	Long QT Syndrome	0.0013075209303708
DB01118	Amiodarone	DOID:0050820	Atrioventricular Block	0.00130233405971404
DB00571	Propranolol	DOID:0050820	Atrioventricular Block	0.00129752778281667
DB00715	Paroxetine	DOID:0050820	Atrioventricular Block	0.00129660177251535
DB01118	Amiodarone	DOID:2843	Long QT Syndrome	0.00129355196489423
DB00571	Propranolol	DOID:2843	Long QT Syndrome	0.00128874568831617
DB00715	Paroxetine	DOID:2843	Long QT Syndrome	0.00128781967706316
DB00678	Losartan	DOID:14323	Marfan Syndrome	0.00128662911931166
DB00477	Chlorpromazine	DOID:0050820	Atrioventricular Block	0.00128353712258279
DB00477	Chlorpromazine	DOID:2843	Long QT Syndrome	0.00127475502797748
DB01170	Guanethidine	DOID:0050820	Atrioventricular Block	0.00127398750005509
DB00734	Risperidone	DOID:0050820	Atrioventricular Block	0.00126982714044589
DB00734	Risperidone	DOID:2843	Long QT Syndrome	0.00126104504560854
DB01115	Nifedipine	DOID:2843	Long QT Syndrome	0.00125735979686104
DB00564	Carbamazepine	DOID:0050820	Atrioventricular Block	0.00125637183342287
DB00292	Etomidate	DOID:0050820	Atrioventricular Block	0.00125311471731094
DB00564	Carbamazepine	DOID:2843	Long QT Syndrome	0.00124758973841433
DB00908	Quinidine	DOID:0050820	Atrioventricular Block	0.00122587217648729
DB00915	Amantadine	DOID:2843	Long QT Syndrome	0.00122112431065569
DB00727	Nitroglycerin	DOID:0050820	Atrioventricular Block	0.00121956204125252
DB00908	Quinidine	DOID:2843	Long QT Syndrome	0.00121709008154204
DB00776	Oxcarbazepine	DOID:1682	Heart Defects, Congenital	0.0012121850350908
DB00843	Donepezil	DOID:0050820	Atrioventricular Block	0.00120813967796574
DB00843	Donepezil	DOID:2843	Long QT Syndrome	0.00119935758279067
DB00373	Timolol	DOID:0050820	Atrioventricular Block	0.00119207970239977
DB00246	ziprasidone	DOID:2843	Long QT Syndrome	0.00119121523782018
DB00281	Lidocaine	DOID:0050820	Atrioventricular Block	0.00118880077207085
DB00373	Timolol	DOID:2843	Long QT Syndrome	0.0011832976074242
DB00281	Lidocaine	DOID:2843	Long QT Syndrome	0.00118001867712048
DB14509	Lithium Carbonate	DOID:0050820	Atrioventricular Block	0.00117297781959126
DB01029	Irbesartan	DOID:2843	Long QT Syndrome	0.00115596717078859
DB00358	Mefloquine	DOID:0050820	Atrioventricular Block	0.00114056133462171
DB01075	Diphenhydramine	DOID:2843	Long QT Syndrome	0.00113685311859558
DB11477	Xylazine	DOID:57	Aortic Valve Insufficiency	0.00113124120731657
DB00177	Valsartan	DOID:2843	Long QT Syndrome	0.00112819777884888
DB00997	Doxorubicin	DOID:0050820	Atrioventricular Block	0.00112732519665793
DB00637	Astemizole	DOID:2843	Long QT Syndrome	0.00112341398440742
DB00898	Ethanol	DOID:0050820	Atrioventricular Block	0.00112160144841479
DB00450	Droperidol	DOID:2843	Long QT Syndrome	0.00111910362211732
DB00997	Doxorubicin	DOID:2843	Long QT Syndrome	0.00111854310193938
DB00445	Epirubicin	DOID:0050820	Atrioventricular Block	0.00111457418163053
DB00898	Ethanol	DOID:2843	Long QT Syndrome	0.00111281935358099
DB00688	Mycophenolic Acid	DOID:1682	Heart Defects, Congenital	0.00110711439965084
DB00445	Epirubicin	DOID:2843	Long QT Syndrome	0.00110579208620055
DB00806	Pentoxifylline	DOID:0050820	Atrioventricular Block	0.00110037375633932
DB00755	Tretinoin	DOID:0050820	Atrioventricular Block	0.00109453797632187
DB00390	Digoxin	DOID:13832	Ductus Arteriosus, Patent	0.00109422158575168
DB00264	Metoprolol	DOID:0050820	Atrioventricular Block	0.00109139789109137
DB00264	Metoprolol	DOID:2843	Long QT Syndrome	0.00108261579620584
DB00297	Bupivacaine	DOID:0050820	Atrioventricular Block	0.00107946396880721
DB00968	Methyldopa	DOID:0050820	Atrioventricular Block	0.0010765041904064
DB00342	Terfenadine	DOID:2843	Long QT Syndrome	0.00107097462029905
DB00390	Digoxin	DOID:0050820	Atrioventricular Block	0.00107036141934725
DB00390	Digoxin	DOID:2843	Long QT Syndrome	0.00106157932404561
DB01041	Thalidomide	DOID:0050820	Atrioventricular Block	0.00105920844993657
DB02701	Niacinamide	DOID:1682	Heart Defects, Congenital	0.00105607399313091
DB00742	Mannitol	DOID:1682	Heart Defects, Congenital	0.00102572336071694
DB00679	Thioridazine	DOID:1682	Heart Defects, Congenital	0.00102531908374171
DB00277	Theophylline	DOID:1682	Heart Defects, Congenital	0.00101627594216858
DB00668	Epinephrine	DOID:9767	Myocardial Stunning	0.00101291826803741
DB01109	Heparin	DOID:0050820	Atrioventricular Block	0.000998529416815339
DB00883	Isosorbide Dinitrate	DOID:0050820	Atrioventricular Block	0.000996286911348241
DB00829	Diazepam	DOID:0050820	Atrioventricular Block	0.000995970494195317
DB00633	Dexmedetomidine	DOID:2843	Long QT Syndrome	0.000992326214982251
DB01119	Diazoxide	DOID:0050820	Atrioventricular Block	0.000991101709989737
DB00795	Sulfasalazine	DOID:1682	Heart Defects, Congenital	0.000988035767802051
DB01167	Itraconazole	DOID:2843	Long QT Syndrome	0.000977450970973024
DB01356	Lithium	DOID:1682	Heart Defects, Congenital	0.000967254311712748
DB00910	paricalcitol	DOID:6000	Heart Failure	0.000966344341663214
DB00196	Fluconazole	DOID:2843	Long QT Syndrome	0.000956413718390068
DB00397	Phenylpropanolamine	DOID:0050820	Atrioventricular Block	0.000948948691122506
DB00468	Quinine	DOID:0050820	Atrioventricular Block	0.000944752379058453
DB00468	Quinine	DOID:2843	Long QT Syndrome	0.000935970283856955
DB00455	Loratadine	DOID:2843	Long QT Syndrome	0.000935511478066706
DB00199	Erythromycin	DOID:0050820	Atrioventricular Block	0.000933372752538028
DB00199	Erythromycin	DOID:2843	Long QT Syndrome	0.000924590657361621
DB04839	Cyproterone Acetate	DOID:1682	Heart Defects, Congenital	0.000922649913952309
DB00975	Dipyridamole	DOID:9767	Myocardial Stunning	0.000915670534277888
DB00692	Phentolamine	DOID:57	Aortic Valve Insufficiency	0.000914212942006562
DB00904	Ondansetron	DOID:2843	Long QT Syndrome	0.000897332902579104
DB00717	Norethindrone	DOID:13832	Ductus Arteriosus, Patent	0.000886831362231897
DB00970	Dactinomycin	DOID:0050700	Cardiomyopathies	0.000885414948364813
DB00808	Indapamide	DOID:2843	Long QT Syndrome	0.000879096969436341
DB00841	Dobutamine	DOID:9767	Myocardial Stunning	0.000871526673574161
DB00162	Vitamin A	DOID:1682	Heart Defects, Congenital	0.000864894055026441
DB01136	Carvedilol	DOID:1682	Heart Defects, Congenital	0.000856129710061557
DB00458	Imipramine	DOID:0050820	Atrioventricular Block	0.000842359822576641
DB00458	Imipramine	DOID:2843	Long QT Syndrome	0.000833577727501042
DB00493	Cefotaxime	DOID:1682	Heart Defects, Congenital	0.000824685914101017
DB00981	Physostigmine	DOID:0050820	Atrioventricular Block	0.000812340117617891
DB00368	Norepinephrine	DOID:0050700	Cardiomyopathies	0.000807158182065679
DB00335	Atenolol	DOID:14323	Marfan Syndrome	0.000797939967484238
DB00428	Streptozocin	DOID:1682	Heart Defects, Congenital	0.000796594946209881
DB09130	Copper	DOID:1682	Heart Defects, Congenital	0.000783522851591565
DB00338	Omeprazole	DOID:0050820	Atrioventricular Block	0.000780704258341878
DB00126	Ascorbic Acid	DOID:1682	Heart Defects, Congenital	0.000775638035821489
DB12708	sulprostone	DOID:9767	Myocardial Stunning	0.000766961564072419
DB00388	Phenylephrine	DOID:9767	Myocardial Stunning	0.000757374937187203
DB00252	Phenytoin	DOID:1682	Heart Defects, Congenital	0.000755932257507039
DB01242	Clomipramine	DOID:1682	Heart Defects, Congenital	0.000750846407867609
DB00818	Propofol	DOID:0050700	Cardiomyopathies	0.000743236152637836
DB00201	Caffeine	DOID:1682	Heart Defects, Congenital	0.000738609463410986
DB00457	Prazosin	DOID:0050700	Cardiomyopathies	0.000725277336582683
DB01064	Isoproterenol	DOID:0050700	Cardiomyopathies	0.0007229537648863
DB01593	Zinc	DOID:1682	Heart Defects, Congenital	0.000721946074319755
DB00544	Fluorouracil	DOID:9767	Myocardial Stunning	0.000719141945499055
DB00255	Diethylstilbestrol	DOID:1682	Heart Defects, Congenital	0.000719024545988942
DB00794	Primidone	DOID:6419	Tetralogy of Fallot	0.000713322892987709
DB01065	Melatonin	DOID:0050700	Cardiomyopathies	0.000692436776695624
DB00770	Alprostadil	DOID:1682	Heart Defects, Congenital	0.00069098214755404
DB01008	Busulfan	DOID:0050700	Cardiomyopathies	0.000679616741709585
DB01956	Taurine	DOID:0050700	Cardiomyopathies	0.000674265283510786
DB01136	Carvedilol	DOID:57	Aortic Valve Insufficiency	0.000665679879152234
DB00715	Paroxetine	DOID:1682	Heart Defects, Congenital	0.000665336235905931
DB01118	Amiodarone	DOID:9767	Myocardial Stunning	0.000652557024552367
DB00421	Spironolactone	DOID:0050700	Cardiomyopathies	0.000650446621685683
DB00783	Estradiol	DOID:1682	Heart Defects, Congenital	0.000643740497412679
DB01248	Docetaxel	DOID:0050700	Cardiomyopathies	0.000635419646114252
DB00459	Acitretin	DOID:1682	Heart Defects, Congenital	0.000634660194601464
DB00584	Enalapril	DOID:0050700	Cardiomyopathies	0.000632808819069916
DB01156	Bupropion	DOID:1682	Heart Defects, Congenital	0.000624351316920633
DB01224	Quetiapine Fumarate	DOID:0050700	Cardiomyopathies	0.000609228274338855
DB00698	Nitrofurantoin	DOID:0050700	Cardiomyopathies	0.000606981003027371
DB00982	Isotretinoin	DOID:1682	Heart Defects, Congenital	0.000601449383977668
DB00668	Epinephrine	DOID:0050700	Cardiomyopathies	0.000599345846196373
DB00915	Amantadine	DOID:1682	Heart Defects, Congenital	0.000598640870764564
DB00650	Leucovorin	DOID:0050700	Cardiomyopathies	0.000587309124740374
DB00277	Theophylline	DOID:0050700	Cardiomyopathies	0.000584192021324989
DB01364	Ephedrine	DOID:0050700	Cardiomyopathies	0.000583290772950393
DB01165	Ofloxacin	DOID:0050700	Cardiomyopathies	0.000567722182326156
DB05383	pimagedine	DOID:0050700	Cardiomyopathies	0.000564437010019523
DB00343	Diltiazem	DOID:0050700	Cardiomyopathies	0.000559846638012571
DB01088	Iloprost	DOID:0050700	Cardiomyopathies	0.000538776250340165
DB01356	Lithium	DOID:0050700	Cardiomyopathies	0.000535170390397974
DB00091	Cyclosporine	DOID:0050700	Cardiomyopathies	0.000534612817298949
DB00788	Naproxen	DOID:1682	Heart Defects, Congenital	0.000531111283708982
DB00178	Ramipril	DOID:0050700	Cardiomyopathies	0.000525212669824979
DB00523	Alitretinoin	DOID:1682	Heart Defects, Congenital	0.000515963055286681
DB00813	Fentanyl	DOID:0050820	Atrioventricular Block	0.000509729614667007
DB01599	Probucol	DOID:0050700	Cardiomyopathies	0.000509150314228721
DB00635	Prednisone	DOID:0050700	Cardiomyopathies	0.000506455618143784
DB00813	Fentanyl	DOID:2843	Long QT Syndrome	0.000500947519506587
DB00682	Warfarin	DOID:1682	Heart Defects, Congenital	0.000499207674682376
DB00812	Phenylbutazone	DOID:0050700	Cardiomyopathies	0.000498640329167363
DB00997	Doxorubicin	DOID:1682	Heart Defects, Congenital	0.000496059661604162
DB02709	Resveratrol	DOID:0050700	Cardiomyopathies	0.000492065169478204
DB01592	Iron	DOID:0050700	Cardiomyopathies	0.00049133860871021
DB00898	Ethanol	DOID:1682	Heart Defects, Congenital	0.000490335913346138
DB01234	Dexamethasone	DOID:0050700	Cardiomyopathies	0.000484025793098928
DB00158	Folic Acid	DOID:1682	Heart Defects, Congenital	0.000477927763022032
DB00997	Doxorubicin	DOID:9767	Myocardial Stunning	0.000477548161602179
DB01852	kaempferol	DOID:0050700	Cardiomyopathies	0.000477475693242644
DB09140	Oxygen	DOID:0050700	Cardiomyopathies	0.000475450424001886
DB01340	Cilazapril	DOID:57	Aortic Valve Insufficiency	0.0004749762483336
DB13919	candesartan	DOID:0050700	Cardiomyopathies	0.000468564053511597
DB01229	Paclitaxel	DOID:0050700	Cardiomyopathies	0.000468216998509971
DB00959	Methylprednisolone	DOID:0050700	Cardiomyopathies	0.000465013848142801
DB00755	Tretinoin	DOID:1682	Heart Defects, Congenital	0.000463272440877746
DB00841	Dobutamine	DOID:0050700	Cardiomyopathies	0.000457954251189116
DB01001	Albuterol	DOID:0050700	Cardiomyopathies	0.000457577577520416
DB01177	Idarubicin	DOID:0050700	Cardiomyopathies	0.000454371393814554
DB00678	Losartan	DOID:12930	Cardiomyopathy, Dilated	0.000452570711729558
DB01115	Nifedipine	DOID:57	Aortic Valve Insufficiency	0.000444426524124806
DB00640	Adenosine	DOID:0050700	Cardiomyopathies	0.000435918152382539
DB01200	Bromocriptine	DOID:57	Aortic Valve Insufficiency	0.000433187635117358
DB00162	Vitamin A	DOID:0050700	Cardiomyopathies	0.000432810134242798
DB00586	Diclofenac	DOID:0050700	Cardiomyopathies	0.000429588731132311
DB01041	Thalidomide	DOID:1682	Heart Defects, Congenital	0.00042794291442406
DB00396	Progesterone	DOID:1682	Heart Defects, Congenital	0.000424112740529123
DB01136	Carvedilol	DOID:0050700	Cardiomyopathies	0.000424045787723157
DB01576	Dextroamphetamine	DOID:1682	Heart Defects, Congenital	0.00042097379030138
DB00247	Methysergide	DOID:57	Aortic Valve Insufficiency	0.00042020581973424
DB00867	Ritodrine	DOID:0050700	Cardiomyopathies	0.000418646152879351
DB00864	Tacrolimus	DOID:0050700	Cardiomyopathies	0.000407455260533771
DB11126	Calcium Gluconate	DOID:0050700	Cardiomyopathies	0.000395910494358507
DB00435	Nitric Oxide	DOID:0050700	Cardiomyopathies	0.000389082745842382
DB06151	Acetylcysteine	DOID:0050700	Cardiomyopathies	0.00038637904337647
DB11672	Curcumin	DOID:0050700	Cardiomyopathies	0.000363967644413163
DB04216	Quercetin	DOID:0050700	Cardiomyopathies	0.000352229143374858
DB09130	Copper	DOID:0050700	Cardiomyopathies	0.000351438929889989
DB00608	Chloroquine	DOID:0050700	Cardiomyopathies	0.000348869887499168
DB00115	Vitamin B 12	DOID:1682	Heart Defects, Congenital	0.000348378155867532
DB01373	Calcium	DOID:0050700	Cardiomyopathies	0.00034730856951449
DB00126	Ascorbic Acid	DOID:0050700	Cardiomyopathies	0.000343554115595621
DB14183	geraniol	DOID:0050700	Cardiomyopathies	0.000342098586318515
DB00661	Verapamil	DOID:0050700	Cardiomyopathies	0.000341439793368101
DB00928	Azacitidine	DOID:0050700	Cardiomyopathies	0.000341155216927911
DB02659	Cholic Acid	DOID:0050700	Cardiomyopathies	0.000337849164898882
DB00196	Fluconazole	DOID:1682	Heart Defects, Congenital	0.000333930277741876
DB00495	Zidovudine	DOID:0050700	Cardiomyopathies	0.000330662814298064
DB01577	Methamphetamine	DOID:0050700	Cardiomyopathies	0.000328482318217036
DB00252	Phenytoin	DOID:0050700	Cardiomyopathies	0.000323848335599406
DB00531	Cyclophosphamide	DOID:0050700	Cardiomyopathies	0.000315449486069328
DB12025	triptolide	DOID:0050700	Cardiomyopathies	0.000308610936722084
DB00612	Bisoprolol	DOID:0050700	Cardiomyopathies	0.000306669887000241
DB00201	Caffeine	DOID:0050700	Cardiomyopathies	0.000306525541781353
DB00544	Fluorouracil	DOID:0050700	Cardiomyopathies	0.00030556952366024
DB00208	Ticlopidine	DOID:1682	Heart Defects, Congenital	0.000305024214783076
DB01169	Arsenic Trioxide	DOID:0050700	Cardiomyopathies	0.000304488009778234
DB01212	Ceftriaxone	DOID:0050700	Cardiomyopathies	0.000300648083311881
DB00022	peginterferon alfa-2b	DOID:12930	Cardiomyopathy, Dilated	0.000299160020860842
DB03467	naringenin	DOID:0050700	Cardiomyopathies	0.00029675260923768
DB00398	Sorafenib	DOID:0050700	Cardiomyopathies	0.000290529040458684
DB01593	Zinc	DOID:0050700	Cardiomyopathies	0.000289862152975226
DB00363	Clozapine	DOID:0050700	Cardiomyopathies	0.00028389394072593
DB14206	cobaltous chloride	DOID:0050700	Cardiomyopathies	0.000282743870972277
DB00421	Spironolactone	DOID:12930	Cardiomyopathy, Dilated	0.000281453940697682
DB08162	fasudil	DOID:12930	Cardiomyopathy, Dilated	0.000279923774410227
DB00182	Amphetamine	DOID:0050700	Cardiomyopathies	0.000272744184622207
DB00515	Cisplatin	DOID:0050700	Cardiomyopathies	0.000264633453836103
DB01914	Glucose	DOID:0050700	Cardiomyopathies	0.000264277193576143
DB09270	coenzyme Q10	DOID:0050700	Cardiomyopathies	0.000264167508863719
DB00584	Enalapril	DOID:12930	Cardiomyopathy, Dilated	0.00026381613813121
DB00820	Tadalafil	DOID:0050700	Cardiomyopathies	0.000259903952656524
DB00563	Methotrexate	DOID:0050700	Cardiomyopathies	0.000259765914212737
DB00636	Clofibrate	DOID:0050700	Cardiomyopathies	0.000254382447862253
DB00316	Acetaminophen	DOID:0050700	Cardiomyopathies	0.000252953568183898
DB01221	Ketamine	DOID:57	Aortic Valve Insufficiency	0.000241109559417039
DB00295	Morphine	DOID:12930	Cardiomyopathy, Dilated	0.000240318287737304
DB01118	Amiodarone	DOID:0050700	Cardiomyopathies	0.000238984602738421
DB00571	Propranolol	DOID:0050700	Cardiomyopathies	0.000234178325456033
DB01340	Cilazapril	DOID:0050700	Cardiomyopathies	0.000233342158848413
DB00668	Epinephrine	DOID:12930	Cardiomyopathy, Dilated	0.00023035316637455
DB00583	Carnitine	DOID:0050700	Cardiomyopathies	0.00022574191893999
DB00206	Reserpine	DOID:0050700	Cardiomyopathies	0.00022069687982774
DB00477	Chlorpromazine	DOID:0050700	Cardiomyopathies	0.000220187666461156
DB01364	Ephedrine	DOID:12930	Cardiomyopathy, Dilated	0.000214298092261487
DB14322	Coconut Oil	DOID:0050700	Cardiomyopathies	0.000206687528851566
DB00734	Risperidone	DOID:0050700	Cardiomyopathies	0.000206477683539772
DB00811	Ribavirin	DOID:12930	Cardiomyopathy, Dilated	0.000197182748264088
DB04572	Thiotepa	DOID:0050700	Cardiomyopathies	0.000197004772419138
DB01003	Cromolyn Sodium	DOID:0050700	Cardiomyopathies	0.000185364979092393
DB00794	Primidone	DOID:1882	Heart Septal Defects, Atrial	0.000170841047118018
DB01356	Lithium	DOID:12930	Cardiomyopathy, Dilated	0.000166177709871382
DB00178	Ramipril	DOID:12930	Cardiomyopathy, Dilated	0.000156219988776582
DB00635	Prednisone	DOID:12930	Cardiomyopathy, Dilated	0.000137462937671815
DB00975	Dipyridamole	DOID:12930	Cardiomyopathy, Dilated	0.000133105431961775
DB02709	Resveratrol	DOID:12930	Cardiomyopathy, Dilated	0.000123072488556817
DB01592	Iron	DOID:12930	Cardiomyopathy, Dilated	0.000122345928519349
DB01275	Hydralazine	DOID:12930	Cardiomyopathy, Dilated	0.000117679773823163
DB00350	Minoxidil	DOID:0050700	Cardiomyopathies	0.000117098245347566
DB00422	Methylphenidate	DOID:0050700	Cardiomyopathies	0.000101696074529487
DB00841	Dobutamine	DOID:12930	Cardiomyopathy, Dilated	8.89615711323708e-05
DB01001	Albuterol	DOID:12930	Cardiomyopathy, Dilated	8.8584897989916e-05
DB01177	Idarubicin	DOID:12930	Cardiomyopathy, Dilated	8.53787133009518e-05
DB00541	Vincristine	DOID:0050700	Cardiomyopathies	8.12435649568764e-05
DB00177	Valsartan	DOID:0050700	Cardiomyopathies	7.3630417585244e-05
DB00682	Warfarin	DOID:0050700	Cardiomyopathies	6.71237547087509e-05
DB00997	Doxorubicin	DOID:0050700	Cardiomyopathies	6.39757399427763e-05
DB00898	Ethanol	DOID:0050700	Cardiomyopathies	5.82519913248179e-05
DB11135	Selenium	DOID:12930	Cardiomyopathy, Dilated	5.76526600957281e-05
DB01136	Carvedilol	DOID:12930	Cardiomyopathy, Dilated	5.50531082326253e-05
DB00445	Epirubicin	DOID:0050700	Cardiomyopathies	5.12247244715078e-05
DB00867	Ritodrine	DOID:12930	Cardiomyopathy, Dilated	4.96534723344409e-05
DB00763	Methimazole	DOID:0050700	Cardiomyopathies	4.58513453955953e-05
DB00158	Folic Acid	DOID:0050700	Cardiomyopathies	4.58438417916349e-05
DB00860	Prednisolone	DOID:0050700	Cardiomyopathies	3.94407251032101e-05
DB00753	Isoflurane	DOID:0050700	Cardiomyopathies	3.81624443477422e-05
DB00806	Pentoxifylline	DOID:0050700	Cardiomyopathies	3.70242982534828e-05
DB00755	Tretinoin	DOID:0050700	Cardiomyopathies	3.11885197454929e-05
DB00264	Metoprolol	DOID:0050700	Cardiomyopathies	2.80484334132056e-05
DB01042	Melphalan	DOID:0050700	Cardiomyopathies	1.52634093386703e-05
DB00390	Digoxin	DOID:0050700	Cardiomyopathies	7.01196223530133e-06
DB01221	Ketamine	DOID:0050700	Cardiomyopathies	-5.24531275738691e-07
DB00428	Streptozocin	DOID:12930	Cardiomyopathy, Dilated	-4.48165550891687e-06
DB01576	Dextroamphetamine	DOID:0050700	Cardiomyopathies	-1.11101310431485e-05
DB00203	Sildenafil Citrate	DOID:0050700	Cardiomyopathies	-1.50060871963922e-05
DB01039	Fenofibrate	DOID:0050700	Cardiomyopathies	-1.74871287725777e-05
DB01186	Pergolide	DOID:57	Aortic Valve Insufficiency	-2.94880545992273e-05
DB00335	Atenolol	DOID:12930	Cardiomyopathy, Dilated	-3.61184392945104e-05
DB00495	Zidovudine	DOID:12930	Cardiomyopathy, Dilated	-3.83298655703881e-05
DB01577	Methamphetamine	DOID:12930	Cardiomyopathy, Dilated	-4.05103633247441e-05
DB01095	Fluvastatin	DOID:0050700	Cardiomyopathies	-4.62007266972455e-05
DB00851	Dacarbazine	DOID:0050700	Cardiomyopathies	-4.7398653646882e-05
DB00829	Diazepam	DOID:0050700	Cardiomyopathies	-6.73789628926526e-05
DB01212	Ceftriaxone	DOID:12930	Cardiomyopathy, Dilated	-6.83445973881282e-05
DB00695	Furosemide	DOID:12930	Cardiomyopathy, Dilated	-7.42976241121431e-05
DB00393	Nimodipine	DOID:0050700	Cardiomyopathies	-7.65466576586517e-05
DB00542	benazepril	DOID:12930	Cardiomyopathy, Dilated	-8.1798572017169e-05
DB00363	Clozapine	DOID:12930	Cardiomyopathy, Dilated	-8.50987394245186e-05
DB00321	Amitriptyline	DOID:12930	Cardiomyopathy, Dilated	-8.89274093975791e-05
DB00182	Amphetamine	DOID:12930	Cardiomyopathy, Dilated	-9.62484959563439e-05
DB00993	Azathioprine	DOID:12930	Cardiomyopathy, Dilated	-9.80123428724246e-05
DB14574	Cobalt	DOID:0050700	Cardiomyopathies	-0.000103081936241525
DB00397	Phenylpropanolamine	DOID:0050700	Cardiomyopathies	-0.000114400766129999
DB00519	trandolapril	DOID:6000	Heart Failure	-0.000121861225969013
DB00960	Pindolol	DOID:6000	Heart Failure	-0.000129186100917158
DB01118	Amiodarone	DOID:12930	Cardiomyopathy, Dilated	-0.000130008077285906
DB00583	Carnitine	DOID:12930	Cardiomyopathy, Dilated	-0.000143250761164273
DB01115	Nifedipine	DOID:12930	Cardiomyopathy, Dilated	-0.00016620024655988
DB01200	Bromocriptine	DOID:12930	Cardiomyopathy, Dilated	-0.000177439134863447
DB00970	Dactinomycin	DOID:6000	Heart Failure	-0.000212818244192272
DB00922	Simendan	DOID:6000	Heart Failure	-0.000213119145255672
DB00458	Imipramine	DOID:0050700	Cardiomyopathies	-0.000220989634356785
DB00422	Methylphenidate	DOID:12930	Cardiomyopathy, Dilated	-0.000267296605912728
DB00678	Losartan	DOID:6000	Heart Failure	-0.000276669799339926
DB00368	Norepinephrine	DOID:6000	Heart Failure	-0.000291075011756617
DB00997	Doxorubicin	DOID:12930	Cardiomyopathy, Dilated	-0.000305016940519645
DB00898	Ethanol	DOID:12930	Cardiomyopathy, Dilated	-0.000310740688926883
DB00445	Epirubicin	DOID:12930	Cardiomyopathy, Dilated	-0.000317767956858441
DB00489	Sotalol	DOID:6000	Heart Failure	-0.00032572549379927
DB00755	Tretinoin	DOID:12930	Cardiomyopathy, Dilated	-0.000337804160789537
DB00264	Metoprolol	DOID:12930	Cardiomyopathy, Dilated	-0.000340944246830057
DB00818	Propofol	DOID:6000	Heart Failure	-0.000354997039617713
DB00390	Digoxin	DOID:12930	Cardiomyopathy, Dilated	-0.000361980718214907
DB00624	Testosterone	DOID:12930	Cardiomyopathy, Dilated	-0.000365891656053821
DB00280	Disopyramide	DOID:6000	Heart Failure	-0.000370679961404488
DB00457	Prazosin	DOID:6000	Heart Failure	-0.00037295585628482
DB00590	Doxazosin	DOID:6000	Heart Failure	-0.000374973518864499
DB01064	Isoproterenol	DOID:6000	Heart Failure	-0.000375279427433197
DB13765	Mercuric Chloride	DOID:12930	Cardiomyopathy, Dilated	-0.000383926908449786
DB00741	Hydrocortisone	DOID:6000	Heart Failure	-0.000402925561040038
DB01023	Felodipine	DOID:6000	Heart Failure	-0.000422501307792969
DB00692	Phentolamine	DOID:6000	Heart Failure	-0.000425654339809336
DB00421	Spironolactone	DOID:6000	Heart Failure	-0.000447786570648914
DB00436	Bendroflumethiazide	DOID:6000	Heart Failure	-0.000450282746102473
DB01248	Docetaxel	DOID:6000	Heart Failure	-0.000462813546941101
DB01035	Procainamide	DOID:6000	Heart Failure	-0.000463308039289614
DB00819	Acetazolamide	DOID:1657	Heart Septal Defects, Ventricular	-0.00046394571564389
DB00619	Imatinib Mesylate	DOID:6000	Heart Failure	-0.000465388145031378
DB00584	Enalapril	DOID:6000	Heart Failure	-0.000465424373431658
DB00881	Quinapril	DOID:6000	Heart Failure	-0.000485209496254404
DB00668	Epinephrine	DOID:6000	Heart Failure	-0.000498887345448109
DB00401	Nisoldipine	DOID:6000	Heart Failure	-0.000500792089305193
DB00650	Leucovorin	DOID:6000	Heart Failure	-0.000510924067828258
DB00987	Cytarabine	DOID:6000	Heart Failure	-0.000517759563463996
DB00441	gemcitabine	DOID:6000	Heart Failure	-0.000535528886136829
DB08901	ponatinib	DOID:6000	Heart Failure	-0.000536862852004818
DB00343	Diltiazem	DOID:6000	Heart Failure	-0.000538386553704298
DB00813	Fentanyl	DOID:0050700	Cardiomyopathies	-0.000553619842670097
DB01356	Lithium	DOID:6000	Heart Failure	-0.000563062802658712
DB00178	Ramipril	DOID:6000	Heart Failure	-0.000573020522522052
DB01599	Probucol	DOID:6000	Heart Failure	-0.000589082877515681
DB00458	Imipramine	DOID:12930	Cardiomyopathy, Dilated	-0.000589982314985074
DB00635	Prednisone	DOID:6000	Heart Failure	-0.00059177757456518
DB01223	Aminophylline	DOID:6000	Heart Failure	-0.000593444893815178
DB00975	Dipyridamole	DOID:6000	Heart Failure	-0.000596135079583773
DB00379	Mexiletine	DOID:6000	Heart Failure	-0.000602870497883093
DB00207	Azithromycin	DOID:2843	Long QT Syndrome	-0.000604066930176552
DB02709	Resveratrol	DOID:6000	Heart Failure	-0.000606168022317713
DB01275	Hydralazine	DOID:6000	Heart Failure	-0.000611560738315467
DB01234	Dexamethasone	DOID:6000	Heart Failure	-0.000614207398621938
DB01190	Clindamycin	DOID:6000	Heart Failure	-0.000620804733102101
DB00887	Bumetanide	DOID:6000	Heart Failure	-0.000621468655336401
DB00773	Etoposide	DOID:6000	Heart Failure	-0.000626746750088438
DB13919	candesartan	DOID:6000	Heart Failure	-0.000629669139459823
DB01229	Paclitaxel	DOID:6000	Heart Failure	-0.00063001619405866
DB00533	rofecoxib	DOID:6000	Heart Failure	-0.000636958768900344
DB00841	Dobutamine	DOID:6000	Heart Failure	-0.000640278940550401
DB01001	Albuterol	DOID:6000	Heart Failure	-0.000640655614994037
DB01177	Idarubicin	DOID:6000	Heart Failure	-0.000643861798717662
DB01168	Procarbazine	DOID:6000	Heart Failure	-0.00064420775513451
DB01076	Atorvastatin	DOID:6000	Heart Failure	-0.000651515812203121
DB01112	Cefuroxime	DOID:6000	Heart Failure	-0.000656762835185445
DB00640	Adenosine	DOID:6000	Heart Failure	-0.000662315039274821
DB00586	Diclofenac	DOID:6000	Heart Failure	-0.000668644462244119
DB11135	Selenium	DOID:6000	Heart Failure	-0.000671587851784219
DB01136	Carvedilol	DOID:6000	Heart Failure	-0.000674187404000373
DB00867	Ritodrine	DOID:6000	Heart Failure	-0.000679587039445586
DB00864	Tacrolimus	DOID:6000	Heart Failure	-0.00069077793093574
DB11783	imidapril	DOID:6000	Heart Failure	-0.000692834972911496
DB00622	Nicardipine	DOID:6000	Heart Failure	-0.000722982782130224
DB00428	Streptozocin	DOID:6000	Heart Failure	-0.000733722167264075
DB00977	Ethinyl Estradiol	DOID:6000	Heart Failure	-0.000745792315229412
DB09130	Copper	DOID:6000	Heart Failure	-0.000746794262059139
DB00608	Chloroquine	DOID:6000	Heart Failure	-0.000749363305750697
DB00188	Bortezomib	DOID:6000	Heart Failure	-0.000750845778729295
DB01373	Calcium	DOID:6000	Heart Failure	-0.000750924623365448
DB00235	Milrinone	DOID:6000	Heart Failure	-0.000752617329895724
DB00661	Verapamil	DOID:6000	Heart Failure	-0.000756793398223978
DB11133	Fatty Acids, Omega-3	DOID:6000	Heart Failure	-0.000757638857179268
DB00945	Aspirin	DOID:6000	Heart Failure	-0.000759662322832968
DB00335	Atenolol	DOID:6000	Heart Failure	-0.000765358951063879
DB00495	Zidovudine	DOID:6000	Heart Failure	-0.000767570377793616
DB14500	Potassium	DOID:6000	Heart Failure	-0.00076932720062838
DB01577	Methamphetamine	DOID:6000	Heart Failure	-0.000769750875039046
DB00252	Phenytoin	DOID:6000	Heart Failure	-0.000774384856558443
DB01166	Cilostazol	DOID:6000	Heart Failure	-0.000777742753629065
DB00531	Cyclophosphamide	DOID:6000	Heart Failure	-0.000782783706544601
DB00612	Bisoprolol	DOID:6000	Heart Failure	-0.000791563304138867
DB00544	Fluorouracil	DOID:6000	Heart Failure	-0.000792663668531359
DB00798	Gentamicins	DOID:6000	Heart Failure	-0.000796238983826294
DB00695	Furosemide	DOID:6000	Heart Failure	-0.000803538135523132
DB01593	Zinc	DOID:6000	Heart Failure	-0.00080837103966668
DB04630	Aldosterone	DOID:6000	Heart Failure	-0.000808814651297221
DB00542	benazepril	DOID:6000	Heart Failure	-0.000811039083532963
DB00255	Diethylstilbestrol	DOID:6000	Heart Failure	-0.000811292567020496
DB03128	Acetylcholine	DOID:6000	Heart Failure	-0.00081349977994182
DB00363	Clozapine	DOID:6000	Heart Failure	-0.000814339251874676
DB00321	Amitriptyline	DOID:6000	Heart Failure	-0.00081816792091737
DB00993	Azathioprine	DOID:6000	Heart Failure	-0.00082725285449258
DB00722	Lisinopril	DOID:6000	Heart Failure	-0.000832018406451187
DB00515	Cisplatin	DOID:6000	Heart Failure	-0.000833599738782267
DB09270	coenzyme Q10	DOID:6000	Heart Failure	-0.000834065683540599
DB00563	Methotrexate	DOID:6000	Heart Failure	-0.000838467278900348
DB00770	Alprostadil	DOID:6000	Heart Failure	-0.000839334965974539
DB01092	Ouabain	DOID:6000	Heart Failure	-0.000847489211902355
DB00443	Betamethasone	DOID:6000	Heart Failure	-0.000850388061363718
DB01118	Amiodarone	DOID:6000	Heart Failure	-0.000859248589413655
DB00571	Propranolol	DOID:6000	Heart Failure	-0.000864054866654298
DB01340	Cilazapril	DOID:6000	Heart Failure	-0.000864891033538697
DB00312	Pentobarbital	DOID:11502	Mitral Valve Insufficiency	-0.000879389903396968
DB01115	Nifedipine	DOID:6000	Heart Failure	-0.000895440758542856
DB14085	Cadmium	DOID:6000	Heart Failure	-0.000896794305052842
DB00559	Bosentan	DOID:6000	Heart Failure	-0.000898429789760282
DB00958	Carboplatin	DOID:6000	Heart Failure	-0.000899924463976012
DB04572	Thiotepa	DOID:6000	Heart Failure	-0.000901228419569735
DB00564	Carbamazepine	DOID:6000	Heart Failure	-0.000905210815254512
DB01200	Bromocriptine	DOID:6000	Heart Failure	-0.000906679647037825
DB00915	Amantadine	DOID:6000	Heart Failure	-0.000931676243058446
DB00908	Quinidine	DOID:6000	Heart Failure	-0.000935710472696796
DB00727	Nitroglycerin	DOID:6000	Heart Failure	-0.000942020608563068
DB00325	Nitroprusside	DOID:6000	Heart Failure	-0.000942920168545127
DB00675	Tamoxifen	DOID:6000	Heart Failure	-0.000944049322526999
DB00966	Telmisartan	DOID:6000	Heart Failure	-0.000959229567968558
DB00373	Timolol	DOID:6000	Heart Failure	-0.00096950294695696
DB01628	Etoricoxib	DOID:6000	Heart Failure	-0.000970675264905454
DB00281	Lidocaine	DOID:6000	Heart Failure	-0.000972781877881515
DB00350	Minoxidil	DOID:6000	Heart Failure	-0.000981134947121034
DB01029	Irbesartan	DOID:6000	Heart Failure	-0.00099683338337008
DB00999	Hydrochlorothiazide	DOID:6000	Heart Failure	-0.000998231837658228
DB01075	Diphenhydramine	DOID:6000	Heart Failure	-0.00101594743548271
DB00177	Valsartan	DOID:6000	Heart Failure	-0.00102460277497539
DB00682	Warfarin	DOID:6000	Heart Failure	-0.0010311094389701
DB00412	Rosiglitazone	DOID:6000	Heart Failure	-0.00103118889181085
DB00997	Doxorubicin	DOID:6000	Heart Failure	-0.00103425745239049
DB00445	Epirubicin	DOID:6000	Heart Failure	-0.00104700846851856
DB00753	Isoflurane	DOID:6000	Heart Failure	-0.00106007074765112
DB00755	Tretinoin	DOID:6000	Heart Failure	-0.00106704467350704
DB01132	Pioglitazone	DOID:6000	Heart Failure	-0.00106981150438345
DB00264	Metoprolol	DOID:6000	Heart Failure	-0.00107018475905329
DB00305	Mitomycin	DOID:6000	Heart Failure	-0.0010742428947128
DB12082	vesnarinone	DOID:6000	Heart Failure	-0.00107828071337223
DB00968	Methyldopa	DOID:6000	Heart Failure	-0.00108507845893068
DB01206	Lomustine	DOID:6000	Heart Failure	-0.00108874330596508
DB00390	Digoxin	DOID:6000	Heart Failure	-0.00109122123014592
DB00624	Testosterone	DOID:6000	Heart Failure	-0.00109513216780543
DB12163	sarpogrelate	DOID:6000	Heart Failure	-0.00109576129016408
DB01041	Thalidomide	DOID:6000	Heart Failure	-0.0011023741992675
DB00794	Primidone	DOID:820	Myocarditis	-0.00110923171414911
DB00203	Sildenafil Citrate	DOID:6000	Heart Failure	-0.00111323928030282
DB00794	Primidone	DOID:1657	Heart Septal Defects, Ventricular	-0.00112242952827678
DB00512	Vancomycin	DOID:6000	Heart Failure	-0.00113071011928189
DB01095	Fluvastatin	DOID:6000	Heart Failure	-0.00114443391928542
DB00270	Isradipine	DOID:6000	Heart Failure	-0.00114934133198873
DB00883	Isosorbide Dinitrate	DOID:6000	Heart Failure	-0.00116529573791889
DB01119	Diazoxide	DOID:6000	Heart Failure	-0.00117048093997462
DB01167	Itraconazole	DOID:6000	Heart Failure	-0.00117534958371967
DB03057	Malondialdehyde	DOID:6000	Heart Failure	-0.00120116484677046
DB00361	Vinorelbine	DOID:6000	Heart Failure	-0.00123142347215576
DB00570	Vinblastine	DOID:6000	Heart Failure	-0.00129229152563503
DB01083	Orlistat	DOID:6000	Heart Failure	-0.0013081177312566
DB01181	Ifosfamide	DOID:6000	Heart Failure	-0.00131027433316032
DB00458	Imipramine	DOID:6000	Heart Failure	-0.00131922282712703
DB00492	Fosinopril	DOID:6000	Heart Failure	-0.00135734314922419
DB01186	Pergolide	DOID:6000	Heart Failure	-0.00136935533626658
DB00738	Pentamidine	DOID:0050820	Atrioventricular Block	-0.00183412269788551
DB00738	Pentamidine	DOID:2843	Long QT Syndrome	-0.00184290479318871
DB01400	Neostigmine	DOID:2843	Long QT Syndrome	-0.00198294287762745
DB00171	Adenosine Triphosphate	DOID:0050820	Atrioventricular Block	-0.00203042091865545
DB06690	Nitrous Oxide	DOID:0050700	Cardiomyopathies	-0.0020825318945401
DB05015	belinostat	DOID:2843	Long QT Syndrome	-0.00210502360448705
DB00681	Amphotericin B	DOID:820	Myocarditis	-0.00216090957725145
DB00794	Primidone	DOID:1682	Heart Defects, Congenital	-0.00243117490373411
DB00696	Ergotamine	DOID:4079	Heart Valve Diseases	-0.00248092206700123
DB00738	Pentamidine	DOID:9767	Myocardial Stunning	-0.00248389973346973
DB00579	Mazindol	DOID:11502	Mitral Valve Insufficiency	-0.00263231178464667
DB01454	N-Methyl-3,4-methylenedioxyamphetamine	DOID:4079	Heart Valve Diseases	-0.00265151960598508
DB00481	Raloxifene Hydrochloride	DOID:4079	Heart Valve Diseases	-0.00271348600591236
DB00531	Cyclophosphamide	DOID:4079	Heart Valve Diseases	-0.0027807569100835
DB00798	Gentamicins	DOID:4079	Heart Valve Diseases	-0.00279421218847763
DB00681	Amphotericin B	DOID:2843	Long QT Syndrome	-0.00286036932624189
DB01200	Bromocriptine	DOID:4079	Heart Valve Diseases	-0.00290465285114471
DB00247	Methysergide	DOID:4079	Heart Valve Diseases	-0.00291763466653649
DB00682	Warfarin	DOID:4079	Heart Valve Diseases	-0.00302908264217771
DB01041	Thalidomide	DOID:4079	Heart Valve Diseases	-0.00310034740372344
DB00312	Pentobarbital	DOID:0050820	Atrioventricular Block	-0.0031756094235149
DB01186	Pergolide	DOID:4079	Heart Valve Diseases	-0.00336732854046184
DB06176	romidepsin	DOID:2843	Long QT Syndrome	-0.00391946789918717
DB00681	Amphotericin B	DOID:12930	Cardiomyopathy, Dilated	-0.00428392936829346
DB00681	Amphotericin B	DOID:6000	Heart Failure	-0.0050131698802871
DB01184	Domperidone	DOID:2843	Long QT Syndrome	-0.00514912405901868
DB00312	Pentobarbital	DOID:6000	Heart Failure	-0.00533719207276739
DB01053	Penicillin G	DOID:4079	Heart Valve Diseases	-0.00551274103302556
DB00579	Mazindol	DOID:57	Aortic Valve Insufficiency	-0.00575024667164214
DB00579	Mazindol	DOID:0050700	Cardiomyopathies	-0.00599188076111411
DB00614	Furazolidone	DOID:0050700	Cardiomyopathies	-0.00647748158487004
DB01611	Hydroxychloroquine	DOID:397	Cardiomyopathy, Restrictive	-0.00656974385401287
DB00417	Penicillin V	DOID:0050820	Atrioventricular Block	-0.00662249098754396
DB00614	Furazolidone	DOID:12930	Cardiomyopathy, Dilated	-0.00684647426562334
DB00545	Pyridostigmine Bromide	DOID:0050820	Atrioventricular Block	-0.00689319313891178
DB00761	Potassium Chloride	DOID:6000	Heart Failure	-0.00726474141868349
DB06144	sertindole	DOID:2843	Long QT Syndrome	-0.00785614020574698
DB00943	Zalcitabine	DOID:0050700	Cardiomyopathies	-0.0084525727044955
DB01100	Pimozide	DOID:2843	Long QT Syndrome	-0.0086843176785124
DB01611	Hydroxychloroquine	DOID:820	Myocarditis	-0.00875086115542922
DB00890	Dienestrol	DOID:1657	Heart Septal Defects, Ventricular	-0.00919431064598474
DB01433	Methadyl Acetate	DOID:2843	Long QT Syndrome	-0.0094046857205553
DB01611	Hydroxychloroquine	DOID:2843	Long QT Syndrome	-0.00945032090449515
DB00380	Dexrazoxane	DOID:6000	Heart Failure	-0.00959522232274944
DB01362	Iohexol	DOID:0050820	Atrioventricular Block	-0.0097184896243636
DB01362	Iohexol	DOID:2843	Long QT Syndrome	-0.00972727171965148
DB01611	Hydroxychloroquine	DOID:0050700	Cardiomyopathies	-0.0105048882667291
DB14371	mangostin	DOID:0050700	Cardiomyopathies	-0.0108853099657216
DB08860	pitavastatin	DOID:6000	Heart Failure	-0.0109249275974101
DB04335	Inosine	DOID:0050700	Cardiomyopathies	-0.0111433285731771
DB00425	Zolpidem	DOID:2843	Long QT Syndrome	-0.0114849225839682
DB01611	Hydroxychloroquine	DOID:6000	Heart Failure	-0.0116031214592813
DB11387	Chloroform	DOID:1882	Heart Septal Defects, Atrial	-0.0118587541385922
DB04104	3-methyladenine	DOID:6000	Heart Failure	-0.0119676098373915
DB01149	nefazodone	DOID:2843	Long QT Syndrome	-0.0120066157332934
DB01204	Mitoxantrone	DOID:2843	Long QT Syndrome	-0.0122784663760511
DB01195	Flecainide	DOID:384	Wolff-Parkinson-White Syndrome	-0.0132594429753344
DB01204	Mitoxantrone	DOID:0050700	Cardiomyopathies	-0.013333033737966
DB11152	Trichloroacetic Acid	DOID:6419	Tetralogy of Fallot	-0.0134291628701049
DB01204	Mitoxantrone	DOID:6000	Heart Failure	-0.0144312669301243
DB01195	Flecainide	DOID:13884	Sick Sinus Syndrome	-0.014643478289545
DB00674	Galantamine	DOID:0050820	Atrioventricular Block	-0.0150468024873497
DB00674	Galantamine	DOID:2843	Long QT Syndrome	-0.0150555845823358
DB00152	Thiamine	DOID:0050700	Cardiomyopathies	-0.0155946242493146
DB00653	Magnesium Sulfate	DOID:2843	Long QT Syndrome	-0.0156436218148991
DB00983	Formoterol Fumarate	DOID:820	Myocarditis	-0.0157631284095085
DB00989	Rivastigmine	DOID:0050820	Atrioventricular Block	-0.0157927908934271
DB06460	enrasentan	DOID:6000	Heart Failure	-0.0159204258631046
DB06558	tezosentan	DOID:6000	Heart Failure	-0.0159204258631046
DB11387	Chloroform	DOID:6000	Heart Failure	-0.0159910872026132
DB01159	Halothane	DOID:6000	Heart Failure	-0.0160440161450408
DB00211	Midodrine	DOID:6000	Heart Failure	-0.0163157250725326
DB00434	Cyproheptadine	DOID:57	Aortic Valve Insufficiency	-0.0165086702826267
DB00152	Thiamine	DOID:6000	Heart Failure	-0.0166928574411149
DB00261	anagrelide	DOID:0050700	Cardiomyopathies	-0.0173853467112064
DB01195	Flecainide	DOID:2843	Long QT Syndrome	-0.0174442574903394
DB09371	Norethynodrel	DOID:1657	Heart Septal Defects, Ventricular	-0.0174738589942278
DB09278	Charcoal	DOID:2843	Long QT Syndrome	-0.0175606233049224
DB09371	Norethynodrel	DOID:13832	Ductus Arteriosus, Patent	-0.0181274786675696
DB00365	grepafloxacin	DOID:2843	Long QT Syndrome	-0.018359451156259
DB00261	anagrelide	DOID:6000	Heart Failure	-0.0184835799035797
DB00186	Lorazepam	DOID:2843	Long QT Syndrome	-0.0188157213409962
DB01195	Flecainide	DOID:6000	Heart Failure	-0.0195970580449369
DB13243	tiazofurin	DOID:0050700	Cardiomyopathies	-0.0200271715716864
DB01174	Phenobarbital	DOID:1882	Heart Septal Defects, Atrial	-0.0204567539308529
DB01427	Amrinone	DOID:6000	Heart Failure	-0.0206150958579445
DB01238	Aripiprazole	DOID:2843	Long QT Syndrome	-0.0206401088513779
DB01370	Aluminum	DOID:1682	Heart Defects, Congenital	-0.0212927384323911
DB01174	Phenobarbital	DOID:1657	Heart Septal Defects, Ventricular	-0.0217500245067761
DB11447	phenothiazine	DOID:2843	Long QT Syndrome	-0.0218445370868972
DB13108	mephedrone	DOID:820	Myocarditis	-0.0219664672278469
DB11326	boric acid	DOID:0050700	Cardiomyopathies	-0.0225726548526839
DB00694	Daunorubicin	DOID:13884	Sick Sinus Syndrome	-0.0229926861951477
DB01174	Phenobarbital	DOID:1682	Heart Defects, Congenital	-0.0230587698825957
DB00454	Meperidine	DOID:2843	Long QT Syndrome	-0.0237991933497674
DB01113	Papaverine	DOID:0050820	Atrioventricular Block	-0.0238745539347398
DB01113	Papaverine	DOID:2843	Long QT Syndrome	-0.0238833360300759
DB00279	Triiodothyronine	DOID:1682	Heart Defects, Congenital	-0.0242376475506694
DB01174	Phenobarbital	DOID:6000	Heart Failure	-0.0245890869959906
DB00694	Daunorubicin	DOID:820	Myocarditis	-0.0250940056464866
DB01235	Levodopa	DOID:6000	Heart Failure	-0.0251865175565213
DB03054	bromoform	DOID:1882	Heart Septal Defects, Atrial	-0.025561437858121
DB00694	Daunorubicin	DOID:2843	Long QT Syndrome	-0.0257934653958882
DB00214	Torsemide	DOID:12930	Cardiomyopathy, Dilated	-0.0258470827309661
DB00107	Oxytocin	DOID:2843	Long QT Syndrome	-0.0259308362771469
DB00687	Fludrocortisone	DOID:6000	Heart Failure	-0.0260935643022062
DB00214	Torsemide	DOID:6000	Heart Failure	-0.026576323242937
DB00694	Daunorubicin	DOID:0050700	Cardiomyopathies	-0.0268480327576288
DB03054	bromoform	DOID:1657	Heart Septal Defects, Ventricular	-0.0268547084335466
DB09313	Ioxaglic Acid	DOID:2843	Long QT Syndrome	-0.02688187387873
DB12662	naveglitazar	DOID:0050700	Cardiomyopathies	-0.0270635035913287
DB15584	Luteolin	DOID:0050700	Cardiomyopathies	-0.0275569181930852
DB00694	Daunorubicin	DOID:6000	Heart Failure	-0.0279462659502823
DB01182	Propafenone	DOID:384	Wolff-Parkinson-White Syndrome	-0.0279749593575039
DB01143	Amifostine	DOID:0050700	Cardiomyopathies	-0.0285079492419311
DB14015	sodium bisulfite	DOID:820	Myocarditis	-0.0286157124474102
DB13110	Antimony	DOID:12930	Cardiomyopathy, Dilated	-0.0289092195549814
DB01182	Propafenone	DOID:13884	Sick Sinus Syndrome	-0.0293589946714088
DB06148	Mianserin	DOID:2843	Long QT Syndrome	-0.0296036875674879
DB11742	ebastine	DOID:2843	Long QT Syndrome	-0.0296544227229778
DB01182	Propafenone	DOID:1882	Heart Septal Defects, Atrial	-0.0301802413623384
DB08841	Tyramine	DOID:0050700	Cardiomyopathies	-0.0306474857485557
DB01408	bambuterol	DOID:6000	Heart Failure	-0.0307465127581939
DB01182	Propafenone	DOID:2843	Long QT Syndrome	-0.0321597738723516
DB12693	Ritanserin	DOID:1682	Heart Defects, Congenital	-0.0323937348046048
DB00228	Enflurane	DOID:0050820	Atrioventricular Block	-0.0326545715423987
DB05382	Iodine	DOID:11502	Mitral Valve Insufficiency	-0.0327726649634594
DB01182	Propafenone	DOID:9767	Myocardial Stunning	-0.0328007688125689
DB05057	erdosteine	DOID:0050700	Cardiomyopathies	-0.0331260886433697
DB02315	Cyclic GMP	DOID:6000	Heart Failure	-0.0337447397058042
DB11450	pimobendan	DOID:820	Myocarditis	-0.0340928890047527
DB01182	Propafenone	DOID:6000	Heart Failure	-0.0343125744266939
DB01396	Digitoxin	DOID:13884	Sick Sinus Syndrome	-0.034602805048169
DB09072	Sodium Oxybate	DOID:12930	Cardiomyopathy, Dilated	-0.0347895211298614
DB00228	Enflurane	DOID:6000	Heart Failure	-0.0348161541916232
DB11450	pimobendan	DOID:12930	Cardiomyopathy, Dilated	-0.0362159087961116
DB00529	Foscarnet	DOID:6000	Heart Failure	-0.0364890373287154
DB00871	Terbutaline	DOID:0050700	Cardiomyopathies	-0.0369212532322018
DB01396	Digitoxin	DOID:0050820	Atrioventricular Block	-0.0373948021545716
DB00871	Terbutaline	DOID:6000	Heart Failure	-0.0380194864249046
DB01411	pranlukast	DOID:820	Myocarditis	-0.0380742021322006
DB01396	Digitoxin	DOID:0050700	Cardiomyopathies	-0.0384581516104117
DB12610	ebselen	DOID:0050700	Cardiomyopathies	-0.0386174985650842
DB01396	Digitoxin	DOID:6000	Heart Failure	-0.0395563848036948
DB01219	Dantrolene	DOID:0050820	Atrioventricular Block	-0.0403164993800833
DB00816	Metaproterenol	DOID:0050820	Atrioventricular Block	-0.0410692212905956
DB01219	Dantrolene	DOID:0050700	Cardiomyopathies	-0.0413798488365442
DB00816	Metaproterenol	DOID:0050700	Cardiomyopathies	-0.0421325707469031
DB01219	Dantrolene	DOID:6000	Heart Failure	-0.0424780820289885
DB00543	Amoxapine	DOID:6000	Heart Failure	-0.0431931821096805
DB08809	Dichloroacetic Acid	DOID:6419	Tetralogy of Fallot	-0.0485851749962187
DB04855	Dronedarone	DOID:2843	Long QT Syndrome	-0.0540033370367967
DB00656	Trazodone	DOID:2843	Long QT Syndrome	-0.0544156342790181
DB04855	Dronedarone	DOID:6000	Heart Failure	-0.0561561375904898
DB05223	SB939 compound	DOID:2843	Long QT Syndrome	-0.0570314796845995
DB09212	loxoprofen	DOID:0050700	Cardiomyopathies	-0.0582176548877038
DB12881	indole-3-carbinol	DOID:0050700	Cardiomyopathies	-0.0632713435844909
DB13863	fructose-1,6-diphosphate	DOID:0050700	Cardiomyopathies	-0.0642565541271698
DB11829	ruboxistaurin	DOID:6000	Heart Failure	-0.0688423524487764
DB00411	Carbachol	DOID:0050820	Atrioventricular Block	-0.0698719479628926
DB11673	Pyridoxamine	DOID:0050700	Cardiomyopathies	-0.0701822887771051
DB00411	Carbachol	DOID:6000	Heart Failure	-0.0720335306128668
DB13723	3-(2,2,2-trimethylhydrazine)propionate	DOID:6000	Heart Failure	-0.0762220947690396
DB11616	pirarubicin	DOID:0050700	Cardiomyopathies	-0.0852093097804504
DB11616	pirarubicin	DOID:6000	Heart Failure	-0.0863075429728434
