# Supplementary material for: DDCM: A Computational Strategy for Drug Repositioning Based on Support-Vector Regression Algorithm
Source: Int J Mol Sci. 2024 May 12;25(10):5267. doi: 10.3390/ijms25105267 (PMC11121335; doi:10.3390/ijms25105267)
Supplement: Supplementary file 1 [file ijms-25-05267-s001.zip › File S5/1_C14.907_CorScore/aortic disease_score.csv]

DrugBankID	DrugName	DOID	DiseaseName	score
0.0162710834071169	0.0208065551968331
DB09313	Ioxaglic Acid	DOID:2843	Long QT Syndrome	0.38106064829395
DB00717	Norethindrone	DOID:1657	Heart Septal Defects, Ventricular	0.262934949611526
DB00717	Norethindrone	DOID:13832	Ductus Arteriosus, Patent	0.181880145907523
DB11136	Chromium	DOID:3491	Turner Syndrome	0.181681991773412
DB01268	Sunitinib	DOID:6000	Heart Failure	0.154506888331176
DB05088	tetrathiomolybdate	DOID:0050700	Cardiomyopathies	0.152004362652328
DB00335	Atenolol	DOID:14323	Marfan Syndrome	0.149349395454786
DB01268	Sunitinib	DOID:2843	Long QT Syndrome	0.147870710867948
DB01219	Dantrolene	DOID:6000	Heart Failure	0.147471007535217
DB01219	Dantrolene	DOID:0050820	Atrioventricular Block	0.145202171263629
DB06155	Rimonabant	DOID:0050700	Cardiomyopathies	0.138303846532573
DB00254	Doxycycline	DOID:14323	Marfan Syndrome	0.135490072663194
DB01219	Dantrolene	DOID:0050700	Cardiomyopathies	0.132607614598946
DB04861	Nebivolol	DOID:9651	Heart Failure, Systolic	0.122544615544639
DB01171	Moclobemide	DOID:2843	Long QT Syndrome	0.122240730524435
DB13863	fructose-1,6-diphosphate	DOID:0050700	Cardiomyopathies	0.121031822064186
DB09153	Sodium Chloride	DOID:13884	Sick Sinus Syndrome	0.118734495051579
DB11829	ruboxistaurin	DOID:6000	Heart Failure	0.118659967100661
DB00313	Valproic Acid	DOID:14365	Systemic carnitine deficiency	0.118067738907907
DB13108	mephedrone	DOID:820	Myocarditis	0.111304222533256
DB00313	Valproic Acid	DOID:1657	Heart Septal Defects, Ventricular	0.110684662711611
DB00794	Primidone	DOID:1657	Heart Septal Defects, Ventricular	0.110062250021382
DB08901	ponatinib	DOID:6000	Heart Failure	0.109346015250183
DB00927	Famotidine	DOID:6000	Heart Failure	0.108350022884505
DB11326	boric acid	DOID:0050700	Cardiomyopathies	0.107621283309244
DB13723	3-(2,2,2-trimethylhydrazine)propionate	DOID:6000	Heart Failure	0.107600502125382
DB00927	Famotidine	DOID:0050820	Atrioventricular Block	0.10608118661328
DB09278	Charcoal	DOID:2843	Long QT Syndrome	0.103601983333922
DB01174	Phenobarbital	DOID:1657	Heart Septal Defects, Ventricular	0.102958472970539
DB00863	Ranitidine	DOID:820	Myocarditis	0.102755246313941
DB00863	Ranitidine	DOID:0050820	Atrioventricular Block	0.102238575233662
DB13781	Xamoterol	DOID:6000	Heart Failure	0.101376309192393
DB00794	Primidone	DOID:6419	Tetralogy of Fallot	0.0997663617805592
DB00988	Dopamine	DOID:6000	Heart Failure	0.0966243816556788
DB00431	Hexachlorocyclohexane	DOID:820	Myocarditis	0.0963009434479175
DB03843	Formaldehyde	DOID:0050820	Atrioventricular Block	0.095841870098839
DB02315	Cyclic GMP	DOID:6000	Heart Failure	0.0956212530915873
DB00794	Primidone	DOID:820	Myocarditis	0.0952549454248285
DB00988	Dopamine	DOID:820	Myocarditis	0.0948722164638739
DB00934	Maprotiline	DOID:2843	Long QT Syndrome	0.0919719927003926
DB00845	Clofazimine	DOID:0050700	Cardiomyopathies	0.0907784505352992
DB00988	Dopamine	DOID:2843	Long QT Syndrome	0.0899882041899988
DB01174	Phenobarbital	DOID:6000	Heart Failure	0.0899033335656418
DB00557	Hydroxyzine	DOID:2843	Long QT Syndrome	0.0891458816465917
DB00850	Perphenazine	DOID:820	Myocarditis	0.0887750716695011
DB12870	Buthionine Sulfoximine	DOID:1657	Heart Septal Defects, Ventricular	0.0871531557543649
DB00313	Valproic Acid	DOID:9955	Hypoplastic Left Heart Syndrome	0.0868196450494799
DB01297	Practolol	DOID:6000	Heart Failure	0.0846904946493081
DB00850	Perphenazine	DOID:2843	Long QT Syndrome	0.083891059398496
DB00579	Mazindol	DOID:11502	Mitral Valve Insufficiency	0.0827936856967312
DB00211	Midodrine	DOID:6000	Heart Failure	0.0781762794189946
DB12662	naveglitazar	DOID:0050700	Cardiomyopathies	0.0757916545858793
DB00143	Glutathione	DOID:0050700	Cardiomyopathies	0.0752930755302725
DB01074	Perhexiline	DOID:6000	Heart Failure	0.074238146059588
DB14015	sodium bisulfite	DOID:820	Myocarditis	0.0736700437815554
DB00653	Magnesium Sulfate	DOID:2843	Long QT Syndrome	0.0716060652308236
DB00248	Cabergoline	DOID:11502	Mitral Valve Insufficiency	0.0708061661555411
DB00332	Ipratropium	DOID:11984	Cardiomyopathy, Hypertrophic	0.0698227397563632
DB04104	3-methyladenine	DOID:6000	Heart Failure	0.0693202789804909
DB01429	Aprindine	DOID:384	Wolff-Parkinson-White Syndrome	0.0675720786652622
DB00313	Valproic Acid	DOID:1882	Heart Septal Defects, Atrial	0.0661287570964946
DB00794	Primidone	DOID:1882	Heart Septal Defects, Atrial	0.0655063444063641
DB01429	Aprindine	DOID:2843	Long QT Syndrome	0.0648466400061436
DB00468	Quinine	DOID:0050820	Atrioventricular Block	0.0645482598649915
DB06460	enrasentan	DOID:6000	Heart Failure	0.0632503188003793
DB06558	tezosentan	DOID:6000	Heart Failure	0.0632503188003793
DB00468	Quinine	DOID:2843	Long QT Syndrome	0.0601809186737932
DB01140	Cefadroxil	DOID:820	Myocarditis	0.0596337743490681
DB00989	Rivastigmine	DOID:0050820	Atrioventricular Block	0.0589379415757024
DB01174	Phenobarbital	DOID:1882	Heart Septal Defects, Atrial	0.0584025673537846
DB04335	Inosine	DOID:0050700	Cardiomyopathies	0.057846812773245
DB00248	Cabergoline	DOID:4079	Heart Valve Diseases	0.0574158015887357
DB00594	Amiloride	DOID:6000	Heart Failure	0.0573067434927709
DB00574	Fenfluramine	DOID:11502	Mitral Valve Insufficiency	0.056461865299194
DB01411	pranlukast	DOID:820	Myocarditis	0.0563623164560807
DB03843	Formaldehyde	DOID:1682	Heart Defects, Congenital	0.0563582296964752
DB00313	Valproic Acid	DOID:1682	Heart Defects, Congenital	0.0558770466312587
DB00746	Deferoxamine	DOID:0050700	Cardiomyopathies	0.0555287731766899
DB00794	Primidone	DOID:1682	Heart Defects, Congenital	0.0552546339409244
DB00411	Carbachol	DOID:6000	Heart Failure	0.0546479160565928
DB05549	INO 1001	DOID:6000	Heart Failure	0.0546104005112818
DB00761	Potassium Chloride	DOID:6000	Heart Failure	0.0546068462301194
DB01427	Amrinone	DOID:6000	Heart Failure	0.0545883964144353
DB12537	Benzodiazepines	DOID:12930	Cardiomyopathy, Dilated	0.0539325112240509
DB06782	Dimercaprol	DOID:2843	Long QT Syndrome	0.0533982221971529
DB11673	Pyridoxamine	DOID:0050700	Cardiomyopathies	0.0532581456875318
DB00271	Diatrizoate	DOID:0050820	Atrioventricular Block	0.0527998568247116
DB12422	sulforafan	DOID:0050700	Cardiomyopathies	0.0527880797429482
DB00411	Carbachol	DOID:0050820	Atrioventricular Block	0.0523790797843914
DB07352	Apigenin	DOID:0050700	Cardiomyopathies	0.0523022817079461
DB00987	Cytarabine	DOID:9775	Heart Failure, Diastolic	0.0513002911968962
DB00531	Cyclophosphamide	DOID:9775	Heart Failure, Diastolic	0.0512155016901458
DB02709	Resveratrol	DOID:9775	Heart Failure, Diastolic	0.0511081003830606
DB01177	Idarubicin	DOID:9775	Heart Failure, Diastolic	0.0509746719329529
DB00248	Cabergoline	DOID:6000	Heart Failure	0.0492114321241092
DB00325	Nitroprusside	DOID:11502	Mitral Valve Insufficiency	0.0487116506213589
DB00695	Furosemide	DOID:11502	Mitral Valve Insufficiency	0.0484676333362327
DB00975	Dipyridamole	DOID:11502	Mitral Valve Insufficiency	0.0484665254273836
DB00457	Prazosin	DOID:11502	Mitral Valve Insufficiency	0.0484578495746088
DB00390	Digoxin	DOID:11502	Mitral Valve Insufficiency	0.0484462831203979
DB00271	Diatrizoate	DOID:2843	Long QT Syndrome	0.0484325156327253
DB00753	Isoflurane	DOID:11502	Mitral Valve Insufficiency	0.0484138355454381
DB01064	Isoproterenol	DOID:11502	Mitral Valve Insufficiency	0.0484021570590999
DB00584	Enalapril	DOID:11502	Mitral Valve Insufficiency	0.0483528681324662
DB00531	Cyclophosphamide	DOID:11502	Mitral Valve Insufficiency	0.0483058070713359
DB00485	Dicloxacillin	DOID:4079	Heart Valve Diseases	0.0482455355689829
DB00244	Mesalamine	DOID:11502	Mitral Valve Insufficiency	0.0482346640692947
DB01042	Melphalan	DOID:11502	Mitral Valve Insufficiency	0.0481919621555519
DB01221	Ketamine	DOID:11502	Mitral Valve Insufficiency	0.0481656059084285
DB01174	Phenobarbital	DOID:1682	Heart Defects, Congenital	0.048150856889642
DB00841	Dobutamine	DOID:11502	Mitral Valve Insufficiency	0.0480802579815513
DB00860	Prednisolone	DOID:11502	Mitral Valve Insufficiency	0.0479566120662293
DB00247	Methysergide	DOID:11502	Mitral Valve Insufficiency	0.0477868257866241
DB00692	Phentolamine	DOID:11502	Mitral Valve Insufficiency	0.047776528735473
DB11477	Xylazine	DOID:11502	Mitral Valve Insufficiency	0.0477720248096422
DB00579	Mazindol	DOID:0050700	Cardiomyopathies	0.0463355587289414
DB00681	Amphotericin B	DOID:6000	Heart Failure	0.0451645252917638
DB00502	Haloperidol	DOID:6000	Heart Failure	0.0449891445125844
DB05382	Iodine	DOID:11502	Mitral Valve Insufficiency	0.0445344384307086
DB00681	Amphotericin B	DOID:820	Myocarditis	0.0434123600976605
DB08841	Tyramine	DOID:0050700	Cardiomyopathies	0.0433264856526127
DB00910	paricalcitol	DOID:6000	Heart Failure	0.0432412364836389
DB00502	Haloperidol	DOID:820	Myocarditis	0.0432369793207163
DB00574	Fenfluramine	DOID:4079	Heart Valve Diseases	0.0430715007319833
DB00218	Moxifloxacin	DOID:2843	Long QT Syndrome	0.042686660350635
DB00107	Oxytocin	DOID:2843	Long QT Syndrome	0.0421361023418957
DB01142	Doxepin	DOID:6000	Heart Failure	0.0416610302805148
DB12622	lupeol	DOID:0050700	Cardiomyopathies	0.0414249056608144
DB02021	fidarestat	DOID:6000	Heart Failure	0.0413531618289919
DB01191	Dexfenfluramine	DOID:11502	Mitral Valve Insufficiency	0.0411059115230155
DB11251	Tocopherols	DOID:1657	Heart Septal Defects, Ventricular	0.0400359075526603
DB01041	Thalidomide	DOID:1657	Heart Septal Defects, Ventricular	0.0399960373863512
DB00396	Progesterone	DOID:1657	Heart Septal Defects, Ventricular	0.0399739611547986
DB00252	Phenytoin	DOID:1657	Heart Septal Defects, Ventricular	0.0399656282008442
DB00681	Amphotericin B	DOID:12930	Cardiomyopathy, Dilated	0.0399163199495343
DB06212	Tolvaptan	DOID:6000	Heart Failure	0.0398960969351265
DB01050	Ibuprofen	DOID:1657	Heart Septal Defects, Ventricular	0.0398696389509402
DB00945	Aspirin	DOID:1657	Heart Septal Defects, Ventricular	0.0398513858010205
DB00603	Medroxyprogesterone Acetate	DOID:1657	Heart Septal Defects, Ventricular	0.0398041804790447
DB00898	Ethanol	DOID:1657	Heart Septal Defects, Ventricular	0.0397861352481274
DB13504	cefetamet	DOID:1682	Heart Defects, Congenital	0.0397591185743821
DB01097	Leflunomide	DOID:1657	Heart Septal Defects, Ventricular	0.0397251698311964
DB09152	Nitrogen	DOID:0050820	Atrioventricular Block	0.0396316270994821
DB00255	Diethylstilbestrol	DOID:1657	Heart Septal Defects, Ventricular	0.0395810952467816
DB00564	Carbamazepine	DOID:1657	Heart Septal Defects, Ventricular	0.0395477683489748
DB00977	Ethinyl Estradiol	DOID:1657	Heart Septal Defects, Ventricular	0.0394432953409592
DB12510	Ozone	DOID:1657	Heart Septal Defects, Ventricular	0.0394176747117211
DB13169	Nandrolone	DOID:1657	Heart Septal Defects, Ventricular	0.0392082921242468
DB00681	Amphotericin B	DOID:2843	Long QT Syndrome	0.0385283478269351
DB00531	Cyclophosphamide	DOID:9651	Heart Failure, Systolic	0.0384344302377252
DB00502	Haloperidol	DOID:2843	Long QT Syndrome	0.0383529670493251
DB08839	Serotonin	DOID:11502	Mitral Valve Insufficiency	0.035880909580709
DB00696	Ergotamine	DOID:4079	Heart Valve Diseases	0.0351755688624699
DB01041	Thalidomide	DOID:4079	Heart Valve Diseases	0.0351452674488099
DB01142	Doxepin	DOID:2843	Long QT Syndrome	0.035024852816228
DB00531	Cyclophosphamide	DOID:4079	Heart Valve Diseases	0.0349154425029216
DB00481	Raloxifene Hydrochloride	DOID:4079	Heart Valve Diseases	0.0348926423367778
DB00574	Fenfluramine	DOID:6000	Heart Failure	0.034867131267508
DB00682	Warfarin	DOID:4079	Heart Valve Diseases	0.0347013140428007
DB01200	Bromocriptine	DOID:4079	Heart Valve Diseases	0.034661403305961
DB01454	N-Methyl-3,4-methylenedioxyamphetamine	DOID:4079	Heart Valve Diseases	0.0344632427436577
DB00247	Methysergide	DOID:4079	Heart Valve Diseases	0.0343964612196047
DB09086	Eugenol	DOID:2843	Long QT Syndrome	0.0334893911602142
DB00485	Dicloxacillin	DOID:2843	Long QT Syndrome	0.0334049886391661
DB11588	Carbon Monoxide	DOID:6419	Tetralogy of Fallot	0.0333343400318193
DB00983	Formoterol Fumarate	DOID:820	Myocarditis	0.0333233704524417
DB01149	nefazodone	DOID:2843	Long QT Syndrome	0.0326296403306294
DB00738	Pentamidine	DOID:0050820	Atrioventricular Block	0.0321729184201142
DB11742	ebastine	DOID:2843	Long QT Syndrome	0.0308994632145424
DB00574	Fenfluramine	DOID:397	Cardiomyopathy, Restrictive	0.0307377866636108
DB11588	Carbon Monoxide	DOID:6000	Heart Failure	0.0305750888699162
DB00388	Phenylephrine	DOID:6419	Tetralogy of Fallot	0.0296054419813327
DB00898	Ethanol	DOID:6419	Tetralogy of Fallot	0.0294902470075319
DB00770	Alprostadil	DOID:6419	Tetralogy of Fallot	0.0293822872139594
DB00915	Amantadine	DOID:6419	Tetralogy of Fallot	0.02920717314568
DB00738	Pentamidine	DOID:2843	Long QT Syndrome	0.0278055772288236
DB01191	Dexfenfluramine	DOID:4079	Heart Valve Diseases	0.0277155469560047
DB00171	Adenosine Triphosphate	DOID:0050820	Atrioventricular Block	0.0276225968860863
DB00966	Telmisartan	DOID:6000	Heart Failure	0.0271233056518751
DB00368	Norepinephrine	DOID:6000	Heart Failure	0.027122322085427
DB00325	Nitroprusside	DOID:6000	Heart Failure	0.0271169165888664
DB04572	Thiotepa	DOID:6000	Heart Failure	0.0270677979599325
DB00401	Nisoldipine	DOID:6000	Heart Failure	0.0270524765883045
DB00270	Isradipine	DOID:6000	Heart Failure	0.0270453773521097
DB01206	Lomustine	DOID:6000	Heart Failure	0.0270323589011565
DB13243	tiazofurin	DOID:0050700	Cardiomyopathies	0.0270245969139557
DB00960	Pindolol	DOID:6000	Heart Failure	0.0270159805307636
DB00280	Disopyramide	DOID:6000	Heart Failure	0.0270139110883637
DB00177	Valsartan	DOID:6000	Heart Failure	0.0270040236867163
DB00571	Propranolol	DOID:6000	Heart Failure	0.0269981982612077
DB13919	candesartan	DOID:6000	Heart Failure	0.0269512924151986
DB00428	Streptozocin	DOID:6000	Heart Failure	0.0269463560218614
DB00441	gemcitabine	DOID:6000	Heart Failure	0.0269418524623718
DB00773	Etoposide	DOID:6000	Heart Failure	0.0269411758479076
DB01041	Thalidomide	DOID:6000	Heart Failure	0.0269408979828422
DB00867	Ritodrine	DOID:6000	Heart Failure	0.026939614694364
DB01229	Paclitaxel	DOID:6000	Heart Failure	0.0269387877299997
DB00864	Tacrolimus	DOID:6000	Heart Failure	0.0269356099491524
DB00608	Chloroquine	DOID:6000	Heart Failure	0.026934595669151
DB00598	Labetalol	DOID:6000	Heart Failure	0.0269262278194723
DB00641	Simvastatin	DOID:6000	Heart Failure	0.0269260362146952
DB00489	Sotalol	DOID:6000	Heart Failure	0.0269229798606113
DB00722	Lisinopril	DOID:6000	Heart Failure	0.0269128664330266
DB00252	Phenytoin	DOID:6000	Heart Failure	0.0269104887984625
DB00492	Fosinopril	DOID:6000	Heart Failure	0.0268971183480401
DB01001	Albuterol	DOID:6000	Heart Failure	0.0268901984116615
DB00741	Hydrocortisone	DOID:6000	Heart Failure	0.0268873735166221
DB01166	Cilostazol	DOID:6000	Heart Failure	0.0268742504939031
DB00695	Furosemide	DOID:6000	Heart Failure	0.026872899307144
DB00975	Dipyridamole	DOID:6000	Heart Failure	0.0268717913977975
DB01092	Ouabain	DOID:6000	Heart Failure	0.0268712982947325
DB00457	Prazosin	DOID:6000	Heart Failure	0.0268631155436764
DB00624	Testosterone	DOID:6000	Heart Failure	0.026858758980484
DB00390	Digoxin	DOID:6000	Heart Failure	0.0268515490879243
DB00753	Isoflurane	DOID:6000	Heart Failure	0.0268191015135969
DB00675	Tamoxifen	DOID:6000	Heart Failure	0.0268173508911042
DB00586	Diclofenac	DOID:6000	Heart Failure	0.0268169246815514
DB00458	Imipramine	DOID:6000	Heart Failure	0.0268154485672198
DB00380	Dexrazoxane	DOID:6000	Heart Failure	0.0268143577511934
DB01064	Isoproterenol	DOID:6000	Heart Failure	0.0268074230270225
DB00563	Methotrexate	DOID:6000	Heart Failure	0.0268056161021194
DB11783	imidapril	DOID:6000	Heart Failure	0.0268054142003995
DB00436	Bendroflumethiazide	DOID:6000	Heart Failure	0.0268031499969753
DB01115	Nifedipine	DOID:6000	Heart Failure	0.026802981223614
DB01275	Hydralazine	DOID:6000	Heart Failure	0.0267978144195349
DB01136	Carvedilol	DOID:6000	Heart Failure	0.0267964240940263
DB00945	Aspirin	DOID:6000	Heart Failure	0.0267962463958026
DB11133	Fatty Acids, Omega-3	DOID:6000	Heart Failure	0.0267960821094552
DB00987	Cytarabine	DOID:6000	Heart Failure	0.0267958625460644
DB01248	Docetaxel	DOID:6000	Heart Failure	0.0267724199057221
DB00958	Carboplatin	DOID:6000	Heart Failure	0.0267697155549708
DB00584	Enalapril	DOID:6000	Heart Failure	0.0267581341026998
DB00640	Adenosine	DOID:6000	Heart Failure	0.0267578188951679
DB09130	Copper	DOID:6000	Heart Failure	0.02675566193095
DB01023	Felodipine	DOID:6000	Heart Failure	0.0267551826648464
DB00495	Zidovudine	DOID:6000	Heart Failure	0.0267476186755115
DB00922	Simendan	DOID:6000	Heart Failure	0.0267398128372535
DB00818	Propofol	DOID:6000	Heart Failure	0.026736311048872
DB00727	Nitroglycerin	DOID:6000	Heart Failure	0.0267324263632222
DB00881	Quinapril	DOID:6000	Heart Failure	0.0267280008481078
DB01190	Clindamycin	DOID:6000	Heart Failure	0.0267155708839309
DB00350	Minoxidil	DOID:6000	Heart Failure	0.0267128631744871
DB01577	Methamphetamine	DOID:6000	Heart Failure	0.0267111682814828
DB00531	Cyclophosphamide	DOID:6000	Heart Failure	0.0267110730379788
DB01168	Procarbazine	DOID:6000	Heart Failure	0.0266995532750423
DB00887	Bumetanide	DOID:6000	Heart Failure	0.0266983004933513
DB00542	benazepril	DOID:6000	Heart Failure	0.0266913448880218
DB00635	Prednisone	DOID:6000	Heart Failure	0.0266909506665488
DB00188	Bortezomib	DOID:6000	Heart Failure	0.0266867873332267
DB01223	Aminophylline	DOID:6000	Heart Failure	0.0266849680528331
DB00281	Lidocaine	DOID:6000	Heart Failure	0.026677663825904
DB00305	Mitomycin	DOID:6000	Heart Failure	0.0266743219496212
DB01599	Probucol	DOID:6000	Heart Failure	0.0266722940601557
DB01593	Zinc	DOID:6000	Heart Failure	0.0266561113350644
DB00361	Vinorelbine	DOID:6000	Heart Failure	0.0266549013191843
DB00997	Doxorubicin	DOID:6000	Heart Failure	0.0266542884266162
DB00993	Azathioprine	DOID:6000	Heart Failure	0.0266515069025316
DB01340	Cilazapril	DOID:6000	Heart Failure	0.0266513837924421
DB00570	Vinblastine	DOID:6000	Heart Failure	0.0266397080304494
DB01112	Cefuroxime	DOID:6000	Heart Failure	0.0266247354675603
DB01234	Dexamethasone	DOID:6000	Heart Failure	0.026624505786805
DB00770	Alprostadil	DOID:6000	Heart Failure	0.0266230360513308
DB02709	Resveratrol	DOID:6000	Heart Failure	0.0266036717309323
DB01083	Orlistat	DOID:6000	Heart Failure	0.0266027507140688
DB00343	Diltiazem	DOID:6000	Heart Failure	0.0266016174592402
DB00412	Rosiglitazone	DOID:6000	Heart Failure	0.0265829873800802
DB00443	Betamethasone	DOID:6000	Heart Failure	0.0265706823635802
DB01181	Ifosfamide	DOID:6000	Heart Failure	0.0265586772952352
DB00755	Tretinoin	DOID:6000	Heart Failure	0.0265551400992116
DB01132	Pioglitazone	DOID:6000	Heart Failure	0.026553261530846
DB00619	Imatinib Mesylate	DOID:6000	Heart Failure	0.0265516547323349
DB00445	Epirubicin	DOID:6000	Heart Failure	0.0265438010515927
DB01373	Calcium	DOID:6000	Heart Failure	0.0265417244190177
DB01118	Amiodarone	DOID:6000	Heart Failure	0.0265403387167634
DB11135	Selenium	DOID:6000	Heart Failure	0.0265311037996207
DB00255	Diethylstilbestrol	DOID:6000	Heart Failure	0.0265259558408006
DB00264	Metoprolol	DOID:6000	Heart Failure	0.0265247783455968
DB00363	Clozapine	DOID:6000	Heart Failure	0.0265168344564225
DB00178	Ramipril	DOID:6000	Heart Failure	0.0265149174140499
DB14085	Cadmium	DOID:6000	Heart Failure	0.026513197766623
DB09270	coenzyme Q10	DOID:6000	Heart Failure	0.0265085258359014
DB01035	Procainamide	DOID:6000	Heart Failure	0.0265039299182379
DB00661	Verapamil	DOID:6000	Heart Failure	0.0264991345263656
DB00559	Bosentan	DOID:6000	Heart Failure	0.0264987899066477
DB00682	Warfarin	DOID:6000	Heart Failure	0.0264969445814191
DB00564	Carbamazepine	DOID:6000	Heart Failure	0.0264926289456157
DB01075	Diphenhydramine	DOID:6000	Heart Failure	0.0264926206897712
DB00612	Bisoprolol	DOID:6000	Heart Failure	0.0264895765448735
DB00908	Quinidine	DOID:6000	Heart Failure	0.0264878591593308
DB00328	Indomethacin	DOID:6000	Heart Failure	0.0264872417610628
DB00841	Dobutamine	DOID:6000	Heart Failure	0.0264855239494396
DB00415	Ampicillin	DOID:820	Myocarditis	0.02648313635934
DB01177	Idarubicin	DOID:6000	Heart Failure	0.0264702432825653
DB01029	Irbesartan	DOID:6000	Heart Failure	0.0264676965154346
DB01200	Bromocriptine	DOID:6000	Heart Failure	0.0264570338418716
DB00321	Amitriptyline	DOID:6000	Heart Failure	0.0264556104223334
DB04630	Aldosterone	DOID:6000	Heart Failure	0.0264535058685481
DB00335	Atenolol	DOID:6000	Heart Failure	0.0264496426745694
DB00915	Amantadine	DOID:6000	Heart Failure	0.0264479219821515
DB00512	Vancomycin	DOID:6000	Heart Failure	0.0264416053696598
DB00421	Spironolactone	DOID:6000	Heart Failure	0.0264214383073737
DB03128	Acetylcholine	DOID:6000	Heart Failure	0.0264168386750842
DB00519	trandolapril	DOID:6000	Heart Failure	0.0264136122511339
DB00977	Ethinyl Estradiol	DOID:6000	Heart Failure	0.0263881559367082
DB01356	Lithium	DOID:6000	Heart Failure	0.0263631929499214
DB00622	Nicardipine	DOID:6000	Heart Failure	0.0263543199384945
DB01119	Diazoxide	DOID:6000	Heart Failure	0.0263508196336778
DB00203	Sildenafil Citrate	DOID:6000	Heart Failure	0.0263259356486271
DB01167	Itraconazole	DOID:6000	Heart Failure	0.0263034508872958
DB00235	Milrinone	DOID:6000	Heart Failure	0.0262575376159844
DB00650	Leucovorin	DOID:6000	Heart Failure	0.0262560514260667
DB01628	Etoricoxib	DOID:6000	Heart Failure	0.0262541972032413
DB00968	Methyldopa	DOID:6000	Heart Failure	0.0262537358404068
DB12163	sarpogrelate	DOID:6000	Heart Failure	0.0262459971079711
DB00590	Doxazosin	DOID:6000	Heart Failure	0.0262408730791329
DB03057	Malondialdehyde	DOID:6000	Heart Failure	0.0262369036731111
DB00668	Epinephrine	DOID:6000	Heart Failure	0.0262318207768614
DB00373	Timolol	DOID:6000	Heart Failure	0.0262251265017245
DB01095	Fluvastatin	DOID:6000	Heart Failure	0.0262215989156339
DB00999	Hydrochlorothiazide	DOID:6000	Heart Failure	0.026208924957728
DB00883	Isosorbide Dinitrate	DOID:6000	Heart Failure	0.0261904608607621
DB00533	rofecoxib	DOID:6000	Heart Failure	0.0261899656258736
DB00692	Phentolamine	DOID:6000	Heart Failure	0.0261817947035004
DB00379	Mexiletine	DOID:6000	Heart Failure	0.0261605214571846
DB14500	Potassium	DOID:6000	Heart Failure	0.0260500469607749
DB00543	Amoxapine	DOID:6000	Heart Failure	0.0258789550865765
DB00279	Triiodothyronine	DOID:1682	Heart Defects, Congenital	0.0258538089180481
DB01017	Minocycline	DOID:820	Myocarditis	0.0253013867582831
DB00250	Dapsone	DOID:820	Myocarditis	0.0252381035127111
DB00669	Sumatriptan	DOID:820	Myocarditis	0.025232050570592
DB00252	Phenytoin	DOID:820	Myocarditis	0.0251583236046887
DB01001	Albuterol	DOID:820	Myocarditis	0.0251380332179482
DB00624	Testosterone	DOID:820	Myocarditis	0.0251065937889786
DB00550	Propylthiouracil	DOID:820	Myocarditis	0.0250745903656452
DB00458	Imipramine	DOID:820	Myocarditis	0.025063283372862
DB01064	Isoproterenol	DOID:820	Myocarditis	0.0250552578341049
DB01136	Carvedilol	DOID:820	Myocarditis	0.0250442588999845
DB00795	Sulfasalazine	DOID:820	Myocarditis	0.0250169343593413
DB06151	Acetylcysteine	DOID:820	Myocarditis	0.0250131199650615
DB00759	Tetracycline	DOID:820	Myocarditis	0.0250007888858591
DB00495	Zidovudine	DOID:820	Myocarditis	0.0249954534823406
DB00922	Simendan	DOID:820	Myocarditis	0.0249876476441163
DB11672	Curcumin	DOID:820	Myocarditis	0.0249872206474925
DB00531	Cyclophosphamide	DOID:820	Myocarditis	0.0249589078457556
DB13765	Mercuric Chloride	DOID:820	Myocarditis	0.0249410708375554
DB00635	Prednisone	DOID:820	Myocarditis	0.024938785474271
DB00997	Doxorubicin	DOID:820	Myocarditis	0.0249021232340328
DB00993	Azathioprine	DOID:820	Myocarditis	0.0248993417103593
DB00244	Mesalamine	DOID:820	Myocarditis	0.0248877648428644
DB00297	Bupivacaine	DOID:0050820	Atrioventricular Block	0.0248704288305329
DB02709	Resveratrol	DOID:820	Myocarditis	0.0248515065389091
DB00959	Methylprednisolone	DOID:820	Myocarditis	0.0248400263172352
DB01181	Ifosfamide	DOID:820	Myocarditis	0.0248065121015174
DB00755	Tretinoin	DOID:820	Myocarditis	0.024802974907988
DB01118	Amiodarone	DOID:820	Myocarditis	0.0247881735233228
DB00264	Metoprolol	DOID:820	Myocarditis	0.0247726131547433
DB00363	Clozapine	DOID:820	Myocarditis	0.0247646692635947
DB00182	Amphetamine	DOID:820	Myocarditis	0.024758101722291
DB01035	Procainamide	DOID:820	Myocarditis	0.0247517647252481
DB00280	Disopyramide	DOID:0050820	Atrioventricular Block	0.0247450748155155
DB00564	Carbamazepine	DOID:820	Myocarditis	0.0247404637520473
DB00841	Dobutamine	DOID:820	Myocarditis	0.0247333587573427
DB00571	Propranolol	DOID:0050820	Atrioventricular Block	0.0247293619894474
DB00250	Dapsone	DOID:0050820	Atrioventricular Block	0.0247214324314685
DB01177	Idarubicin	DOID:820	Myocarditis	0.0247180780900374
DB00679	Thioridazine	DOID:0050820	Atrioventricular Block	0.0247121216500648
DB11126	Calcium Gluconate	DOID:0050820	Atrioventricular Block	0.024709588872132
DB00321	Amitriptyline	DOID:820	Myocarditis	0.0247034452286402
DB00199	Erythromycin	DOID:0050820	Atrioventricular Block	0.0246861651340705
DB01041	Thalidomide	DOID:0050820	Atrioventricular Block	0.0246720617087982
DB00867	Ritodrine	DOID:0050820	Atrioventricular Block	0.0246707784212963
DB01229	Paclitaxel	DOID:0050820	Atrioventricular Block	0.0246699514562462
DB01170	Guanethidine	DOID:0050820	Atrioventricular Block	0.0246693033527161
DB00608	Chloroquine	DOID:0050820	Atrioventricular Block	0.0246657593954961
DB00598	Labetalol	DOID:0050820	Atrioventricular Block	0.024657391546081
DB01100	Pimozide	DOID:2843	Long QT Syndrome	0.0246566834931718
DB00489	Sotalol	DOID:0050820	Atrioventricular Block	0.0246541435874348
DB00295	Morphine	DOID:0050820	Atrioventricular Block	0.0246494900261453
DB00252	Phenytoin	DOID:0050820	Atrioventricular Block	0.0246416525266112
DB01151	Desipramine	DOID:820	Myocarditis	0.024636661392451
DB14509	Lithium Carbonate	DOID:820	Myocarditis	0.0246313670336521
DB01356	Lithium	DOID:820	Myocarditis	0.0246110277551209
DB00860	Prednisolone	DOID:820	Myocarditis	0.0246097128415192
DB00695	Furosemide	DOID:0050820	Atrioventricular Block	0.0246040630323389
DB00712	Flurbiprofen	DOID:820	Myocarditis	0.0246032836593363
DB00975	Dipyridamole	DOID:0050820	Atrioventricular Block	0.0246029551229329
DB00390	Digoxin	DOID:0050820	Atrioventricular Block	0.0245827128151769
DB00458	Imipramine	DOID:0050820	Atrioventricular Block	0.0245466122943673
DB00843	Donepezil	DOID:0050820	Atrioventricular Block	0.0245466065195425
DB01064	Isoproterenol	DOID:0050820	Atrioventricular Block	0.0245385867552753
DB01136	Carvedilol	DOID:0050820	Atrioventricular Block	0.0245275878207317
DB00945	Aspirin	DOID:0050820	Atrioventricular Block	0.0245274101230359
DB00968	Methyldopa	DOID:820	Myocarditis	0.0245015706472323
DB00640	Adenosine	DOID:0050820	Atrioventricular Block	0.0244889826230391
DB03057	Malondialdehyde	DOID:820	Myocarditis	0.0244847384788821
DB00668	Epinephrine	DOID:820	Myocarditis	0.0244796555837078
DB00818	Propofol	DOID:0050820	Atrioventricular Block	0.0244674747736608
DB00572	Atropine	DOID:0050820	Atrioventricular Block	0.024464188850814
DB00727	Nitroglycerin	DOID:0050820	Atrioventricular Block	0.0244635900899907
DB00898	Ethanol	DOID:0050820	Atrioventricular Block	0.0244621595719384
DB00208	Ticlopidine	DOID:820	Myocarditis	0.0244618948302741
DB00999	Hydrochlorothiazide	DOID:820	Myocarditis	0.0244567597644949
DB01577	Methamphetamine	DOID:0050820	Atrioventricular Block	0.024442332009359
DB00531	Cyclophosphamide	DOID:0050820	Atrioventricular Block	0.0244422367646308
DB00501	Cimetidine	DOID:0050820	Atrioventricular Block	0.0244309760292777
DB00806	Pentoxifylline	DOID:0050820	Atrioventricular Block	0.0244215991049953
DB01085	Pilocarpine	DOID:0050820	Atrioventricular Block	0.0244209444317013
DB01223	Aminophylline	DOID:0050820	Atrioventricular Block	0.0244161317798928
DB00281	Lidocaine	DOID:0050820	Atrioventricular Block	0.0244088275526932
DB01420	Testosterone Propionate	DOID:820	Myocarditis	0.0243934842438588
DB00997	Doxorubicin	DOID:0050820	Atrioventricular Block	0.0243854521541185
DB01169	Arsenic Trioxide	DOID:0050820	Atrioventricular Block	0.0243825159718052
DB01211	Clarithromycin	DOID:0050820	Atrioventricular Block	0.024362429539773
DB00343	Diltiazem	DOID:0050820	Atrioventricular Block	0.0243327811861226
DB00981	Physostigmine	DOID:0050820	Atrioventricular Block	0.0243326312093589
DB00715	Paroxetine	DOID:0050820	Atrioventricular Block	0.0243315681165174
DB00338	Omeprazole	DOID:0050820	Atrioventricular Block	0.0243087912210767
DB00829	Diazepam	DOID:0050820	Atrioventricular Block	0.0242984525306814
DB00575	Clonidine	DOID:0050820	Atrioventricular Block	0.0242887882657944
DB00755	Tretinoin	DOID:0050820	Atrioventricular Block	0.0242863038261458
DB00445	Epirubicin	DOID:0050820	Atrioventricular Block	0.0242749647792929
DB01373	Calcium	DOID:0050820	Atrioventricular Block	0.0242728881445919
DB01118	Amiodarone	DOID:0050820	Atrioventricular Block	0.0242715024431928
DB00264	Metoprolol	DOID:0050820	Atrioventricular Block	0.0242559420749135
DB01035	Procainamide	DOID:0050820	Atrioventricular Block	0.0242350936455931
DB00661	Verapamil	DOID:0050820	Atrioventricular Block	0.0242302982533632
DB00564	Carbamazepine	DOID:0050820	Atrioventricular Block	0.0242237926713646
DB00908	Quinidine	DOID:0050820	Atrioventricular Block	0.0242190228868474
DB00321	Amitriptyline	DOID:0050820	Atrioventricular Block	0.0241867741476288
DB00335	Atenolol	DOID:0050820	Atrioventricular Block	0.0241808064007417
DB01151	Desipramine	DOID:0050820	Atrioventricular Block	0.0241199903129367
DB14509	Lithium Carbonate	DOID:0050820	Atrioventricular Block	0.0241146959546609
DB01356	Lithium	DOID:0050820	Atrioventricular Block	0.0240943566773001
DB00622	Nicardipine	DOID:0050820	Atrioventricular Block	0.0240854836649807
DB01119	Diazoxide	DOID:0050820	Atrioventricular Block	0.0240819833602967
DB00397	Phenylpropanolamine	DOID:0050820	Atrioventricular Block	0.0240504399903959
DB13323	Trichloroethylene	DOID:1682	Heart Defects, Congenital	0.0240031444577552
DB01364	Ephedrine	DOID:0050820	Atrioventricular Block	0.0239895448336991
DB00890	Dienestrol	DOID:1657	Heart Septal Defects, Ventricular	0.0239865458856786
DB00734	Risperidone	DOID:0050820	Atrioventricular Block	0.0239862043903201
DB00968	Methyldopa	DOID:0050820	Atrioventricular Block	0.0239848995675309
DB00668	Epinephrine	DOID:0050820	Atrioventricular Block	0.02396298450329
DB00373	Timolol	DOID:0050820	Atrioventricular Block	0.0239562902283779
DB00292	Etomidate	DOID:0050820	Atrioventricular Block	0.0239471282198836
DB00883	Isosorbide Dinitrate	DOID:0050820	Atrioventricular Block	0.0239216245880375
DB00692	Phentolamine	DOID:0050820	Atrioventricular Block	0.0239129584306901
DB11477	Xylazine	DOID:0050820	Atrioventricular Block	0.0239084545050143
DB00342	Terfenadine	DOID:2843	Long QT Syndrome	0.023736901230569
DB00571	Propranolol	DOID:384	Wolff-Parkinson-White Syndrome	0.0230874594555802
DB01064	Isoproterenol	DOID:384	Wolff-Parkinson-White Syndrome	0.022896684223957
DB00608	Chloroquine	DOID:397	Cardiomyopathy, Restrictive	0.0228052510651707
DB00343	Diltiazem	DOID:384	Wolff-Parkinson-White Syndrome	0.0226908786535779
DB01118	Amiodarone	DOID:384	Wolff-Parkinson-White Syndrome	0.0226295999128331
DB01035	Procainamide	DOID:384	Wolff-Parkinson-White Syndrome	0.0225931911134401
DB00531	Cyclophosphamide	DOID:397	Cardiomyopathy, Restrictive	0.0225817284332134
DB00908	Quinidine	DOID:384	Wolff-Parkinson-White Syndrome	0.0225771203543147
DB08839	Serotonin	DOID:4079	Heart Valve Diseases	0.0224905450139544
DB01356	Lithium	DOID:384	Wolff-Parkinson-White Syndrome	0.0224524541461208
DB00820	Tadalafil	DOID:0050700	Cardiomyopathies	0.0218798239064783
DB00428	Streptozocin	DOID:12930	Cardiomyopathy, Dilated	0.0216981506826694
DB00867	Ritodrine	DOID:12930	Cardiomyopathy, Dilated	0.0216914093530117
DB00295	Morphine	DOID:12930	Cardiomyopathy, Dilated	0.0216701209584703
DB01001	Albuterol	DOID:12930	Cardiomyopathy, Dilated	0.0216419930682147
DB00022	peginterferon alfa-2b	DOID:12930	Cardiomyopathy, Dilated	0.0216397865686067
DB00695	Furosemide	DOID:12930	Cardiomyopathy, Dilated	0.0216246939631521
DB00975	Dipyridamole	DOID:12930	Cardiomyopathy, Dilated	0.0216235860540927
DB00624	Testosterone	DOID:12930	Cardiomyopathy, Dilated	0.0216105536404462
DB00390	Digoxin	DOID:12930	Cardiomyopathy, Dilated	0.0216033437464524
DB00458	Imipramine	DOID:12930	Cardiomyopathy, Dilated	0.0215672432250199
DB01115	Nifedipine	DOID:12930	Cardiomyopathy, Dilated	0.0215547758814957
DB01275	Hydralazine	DOID:12930	Cardiomyopathy, Dilated	0.0215496090784628
DB01136	Carvedilol	DOID:12930	Cardiomyopathy, Dilated	0.0215482187522814
DB00583	Carnitine	DOID:12930	Cardiomyopathy, Dilated	0.0215457796390476
DB00584	Enalapril	DOID:12930	Cardiomyopathy, Dilated	0.021509928761592
DB00495	Zidovudine	DOID:12930	Cardiomyopathy, Dilated	0.021499413334514
DB00898	Ethanol	DOID:12930	Cardiomyopathy, Dilated	0.0214827905033638
DB01577	Methamphetamine	DOID:12930	Cardiomyopathy, Dilated	0.021462962941183
DB13765	Mercuric Chloride	DOID:12930	Cardiomyopathy, Dilated	0.0214450306887576
DB00542	benazepril	DOID:12930	Cardiomyopathy, Dilated	0.0214431395474996
DB00635	Prednisone	DOID:12930	Cardiomyopathy, Dilated	0.0214427453267557
DB00811	Ribavirin	DOID:12930	Cardiomyopathy, Dilated	0.0214343850454398
DB01592	Iron	DOID:12930	Cardiomyopathy, Dilated	0.0214142632162898
DB00997	Doxorubicin	DOID:12930	Cardiomyopathy, Dilated	0.021406083085084
DB00993	Azathioprine	DOID:12930	Cardiomyopathy, Dilated	0.0214033015614318
DB02709	Resveratrol	DOID:12930	Cardiomyopathy, Dilated	0.0213554663900365
DB01212	Ceftriaxone	DOID:12930	Cardiomyopathy, Dilated	0.0213269668405342
DB00755	Tretinoin	DOID:12930	Cardiomyopathy, Dilated	0.0213069347585536
DB00445	Epirubicin	DOID:12930	Cardiomyopathy, Dilated	0.0212955957102438
DB01118	Amiodarone	DOID:12930	Cardiomyopathy, Dilated	0.0212921333761628
DB11135	Selenium	DOID:12930	Cardiomyopathy, Dilated	0.0212828984582517
DB00264	Metoprolol	DOID:12930	Cardiomyopathy, Dilated	0.0212765730067654
DB00363	Clozapine	DOID:12930	Cardiomyopathy, Dilated	0.0212686291145902
DB00178	Ramipril	DOID:12930	Cardiomyopathy, Dilated	0.021266712072399
DB00182	Amphetamine	DOID:12930	Cardiomyopathy, Dilated	0.0212620615730955
DB00841	Dobutamine	DOID:12930	Cardiomyopathy, Dilated	0.0212373186061511
DB01177	Idarubicin	DOID:12930	Cardiomyopathy, Dilated	0.0212220379411307
DB01200	Bromocriptine	DOID:12930	Cardiomyopathy, Dilated	0.0212088285000126
DB00321	Amitriptyline	DOID:12930	Cardiomyopathy, Dilated	0.0212074050808425
DB02806	methyl cellosolve	DOID:1657	Heart Septal Defects, Ventricular	0.0212057288765754
DB00335	Atenolol	DOID:12930	Cardiomyopathy, Dilated	0.0212014373321824
DB08162	fasudil	DOID:12930	Cardiomyopathy, Dilated	0.0211764471387973
DB00421	Spironolactone	DOID:12930	Cardiomyopathy, Dilated	0.0211732329644606
DB01356	Lithium	DOID:12930	Cardiomyopathy, Dilated	0.0211149876093245
DB09072	Sodium Oxybate	DOID:12930	Cardiomyopathy, Dilated	0.021106472807154
DB00422	Methylphenidate	DOID:12930	Cardiomyopathy, Dilated	0.0211042337895315
DB01364	Ephedrine	DOID:12930	Cardiomyopathy, Dilated	0.0210101757652764
DB00668	Epinephrine	DOID:12930	Cardiomyopathy, Dilated	0.0209836154336097
DB06589	pazopanib	DOID:2843	Long QT Syndrome	0.0208999247813813
DB00166	Thioctic Acid	DOID:2843	Long QT Syndrome	0.0205692957485132
DB00280	Disopyramide	DOID:2843	Long QT Syndrome	0.0203777336242204
DB00177	Valsartan	DOID:2843	Long QT Syndrome	0.0203678462262663
DB00571	Propranolol	DOID:2843	Long QT Syndrome	0.0203620207982708
DB00679	Thioridazine	DOID:2843	Long QT Syndrome	0.0203447804586351
DB11126	Calcium Gluconate	DOID:2843	Long QT Syndrome	0.0203422476808055
DB01016	Glyburide	DOID:2843	Long QT Syndrome	0.020331271390959
DB08868	Fingolimod Hydrochloride	DOID:2843	Long QT Syndrome	0.0203201335459938
DB00199	Erythromycin	DOID:2843	Long QT Syndrome	0.0203188239427991
DB00608	Chloroquine	DOID:2843	Long QT Syndrome	0.0202984182042966
DB00808	Indapamide	DOID:2843	Long QT Syndrome	0.0202916560463279
DB00641	Simvastatin	DOID:2843	Long QT Syndrome	0.0202898587501034
DB00489	Sotalol	DOID:2843	Long QT Syndrome	0.0202868023962877
DB01026	Ketoconazole	DOID:2843	Long QT Syndrome	0.0202775330400197
DB00252	Phenytoin	DOID:2843	Long QT Syndrome	0.0202743113350313
DB01001	Albuterol	DOID:2843	Long QT Syndrome	0.0202540209477865
DB00741	Hydrocortisone	DOID:2843	Long QT Syndrome	0.0202511960531037
DB00450	Droperidol	DOID:2843	Long QT Syndrome	0.0202307026107533
DB00390	Digoxin	DOID:2843	Long QT Syndrome	0.0202153716254031
DB00472	Fluoxetine	DOID:2843	Long QT Syndrome	0.0202116269550753
DB00458	Imipramine	DOID:2843	Long QT Syndrome	0.0201792711027361
DB00843	Donepezil	DOID:2843	Long QT Syndrome	0.020179265328132
DB01064	Isoproterenol	DOID:2843	Long QT Syndrome	0.0201712455643445
DB00916	Metronidazole	DOID:2843	Long QT Syndrome	0.0201674588541731
DB01115	Nifedipine	DOID:2843	Long QT Syndrome	0.0201668037604072
DB12523	mizolastine	DOID:2843	Long QT Syndrome	0.0201463015508033
DB00633	Dexmedetomidine	DOID:2843	Long QT Syndrome	0.0201229515499025
DB00537	Ciprofloxacin	DOID:2843	Long QT Syndrome	0.0201073452325912
DB00572	Atropine	DOID:2843	Long QT Syndrome	0.0200968476588458
DB00898	Ethanol	DOID:2843	Long QT Syndrome	0.0200948183804459
DB01190	Clindamycin	DOID:2843	Long QT Syndrome	0.0200793934195047
DB00246	ziprasidone	DOID:2843	Long QT Syndrome	0.0200642948190968
DB00281	Lidocaine	DOID:2843	Long QT Syndrome	0.0200414863619977
DB01599	Probucol	DOID:2843	Long QT Syndrome	0.0200361165970889
DB00540	Nortriptyline	DOID:2843	Long QT Syndrome	0.0200252528516343
DB00997	Doxorubicin	DOID:2843	Long QT Syndrome	0.0200181109626365
DB00993	Azathioprine	DOID:2843	Long QT Syndrome	0.0200153294386102
DB01169	Arsenic Trioxide	DOID:2843	Long QT Syndrome	0.0200151747799408
DB00285	Venlafaxine Hydrochloride	DOID:6000	Heart Failure	0.0200125002776001
DB00574	Fenfluramine	DOID:0050700	Cardiomyopathies	0.0200037383314297
DB06288	Amisulpride	DOID:2843	Long QT Syndrome	0.020003026012424
DB00454	Meperidine	DOID:2843	Long QT Syndrome	0.0200014062288432
DB14513	Magnesium	DOID:2843	Long QT Syndrome	0.019998212426689
DB01165	Ofloxacin	DOID:2843	Long QT Syndrome	0.0199952005339056
DB01211	Clarithromycin	DOID:2843	Long QT Syndrome	0.0199950883481316
DB00904	Ondansetron	DOID:2843	Long QT Syndrome	0.0199692546613656
DB00316	Acetaminophen	DOID:2843	Long QT Syndrome	0.0199675873187105
DB00343	Diltiazem	DOID:2843	Long QT Syndrome	0.0199654399946828
DB00715	Paroxetine	DOID:2843	Long QT Syndrome	0.0199642269265957
DB00333	Methadone	DOID:2843	Long QT Syndrome	0.0199460164791762
DB01212	Ceftriaxone	DOID:2843	Long QT Syndrome	0.019938994717838
DB00619	Imatinib Mesylate	DOID:2843	Long QT Syndrome	0.0199154772668838
DB00445	Epirubicin	DOID:2843	Long QT Syndrome	0.0199076235891344
DB01118	Amiodarone	DOID:2843	Long QT Syndrome	0.0199041612528132
DB00264	Metoprolol	DOID:2843	Long QT Syndrome	0.0198886008842981
DB00363	Clozapine	DOID:2843	Long QT Syndrome	0.0198806569915083
DB01242	Clomipramine	DOID:2843	Long QT Syndrome	0.0198784794535816
DB01035	Procainamide	DOID:2843	Long QT Syndrome	0.0198677524541994
DB00564	Carbamazepine	DOID:2843	Long QT Syndrome	0.0198564514811751
DB01075	Diphenhydramine	DOID:2843	Long QT Syndrome	0.0198564432263598
DB00612	Bisoprolol	DOID:2843	Long QT Syndrome	0.0198533990806439
DB00908	Quinidine	DOID:2843	Long QT Syndrome	0.0198516816947407
DB00841	Dobutamine	DOID:2843	Long QT Syndrome	0.0198493464843378
DB01177	Idarubicin	DOID:2843	Long QT Syndrome	0.0198340658186216
DB00215	Citalopram	DOID:2843	Long QT Syndrome	0.0198326145327675
DB01029	Irbesartan	DOID:2843	Long QT Syndrome	0.0198315190537996
DB00321	Amitriptyline	DOID:2843	Long QT Syndrome	0.0198194329577499
DB00637	Astemizole	DOID:2843	Long QT Syndrome	0.0198185590906015
DB00335	Atenolol	DOID:2843	Long QT Syndrome	0.0198134652085328
DB00915	Amantadine	DOID:2843	Long QT Syndrome	0.0198117445181408
DB01151	Desipramine	DOID:2843	Long QT Syndrome	0.0197526491217256
DB00334	Olanzapine	DOID:2843	Long QT Syndrome	0.0197508972423345
DB00196	Fluconazole	DOID:2843	Long QT Syndrome	0.0197251896670292
DB01167	Itraconazole	DOID:2843	Long QT Syndrome	0.0196672734228835
DB01087	Primaquine	DOID:2843	Long QT Syndrome	0.019658372358702
DB00235	Milrinone	DOID:2843	Long QT Syndrome	0.0196213601519034
DB00734	Risperidone	DOID:2843	Long QT Syndrome	0.0196188632002472
DB00668	Epinephrine	DOID:2843	Long QT Syndrome	0.0195956433121095
DB13732	Meglumine Antimoniate	DOID:2843	Long QT Syndrome	0.0195949341596459
DB00373	Timolol	DOID:2843	Long QT Syndrome	0.0195889490370713
DB00379	Mexiletine	DOID:2843	Long QT Syndrome	0.0195243439920553
DB01191	Dexfenfluramine	DOID:6000	Heart Failure	0.0195111774914744
DB01224	Quetiapine Fumarate	DOID:2843	Long QT Syndrome	0.0194165053778077
DB14500	Potassium	DOID:2843	Long QT Syndrome	0.0194138694969285
DB00284	Acarbose	DOID:11984	Cardiomyopathy, Hypertrophic	0.0193854451103202
DB00186	Lorazepam	DOID:2843	Long QT Syndrome	0.0178130998457934
DB00439	cerivastatin	DOID:6000	Heart Failure	0.0173323331888628
DB00297	Bupivacaine	DOID:13884	Sick Sinus Syndrome	0.016649497431332
DB00571	Propranolol	DOID:13884	Sick Sinus Syndrome	0.0165084305908826
DB00489	Sotalol	DOID:13884	Sick Sinus Syndrome	0.0164332121881272
DB00390	Digoxin	DOID:13884	Sick Sinus Syndrome	0.0163617814161218
DB00343	Diltiazem	DOID:13884	Sick Sinus Syndrome	0.0161118497866234
DB01118	Amiodarone	DOID:13884	Sick Sinus Syndrome	0.0160505710430593
DB00661	Verapamil	DOID:13884	Sick Sinus Syndrome	0.0160093668534142
DB00564	Carbamazepine	DOID:13884	Sick Sinus Syndrome	0.0160028612729809
DB01177	Idarubicin	DOID:13884	Sick Sinus Syndrome	0.0159804756103333
DB00312	Pentobarbital	DOID:11502	Mitral Valve Insufficiency	0.0158874584584993
DB01356	Lithium	DOID:13884	Sick Sinus Syndrome	0.0158734252776268
DB00968	Methyldopa	DOID:13884	Sick Sinus Syndrome	0.0157639681679671
DB11588	Carbon Monoxide	DOID:0050700	Cardiomyopathies	0.0157116959322031
DB00393	Nimodipine	DOID:13884	Sick Sinus Syndrome	0.0156975112779864
DB01159	Halothane	DOID:6000	Heart Failure	0.0156916453565105
DB01611	Hydroxychloroquine	DOID:6000	Heart Failure	0.0154880550562163
DB00698	Nitrofurantoin	DOID:9955	Hypoplastic Left Heart Syndrome	0.0153215999545348
DB11387	Chloroform	DOID:6000	Heart Failure	0.0147056042657677
DB01611	Hydroxychloroquine	DOID:820	Myocarditis	0.013735889862568
DB00368	Norepinephrine	DOID:0050700	Cardiomyopathies	0.0122589291479302
DB00398	Sorafenib	DOID:0050700	Cardiomyopathies	0.0122339197407419
DB04572	Thiotepa	DOID:0050700	Cardiomyopathies	0.0122044050238062
DB05383	pimagedine	DOID:0050700	Cardiomyopathies	0.0121790722707925
DB01053	Penicillin G	DOID:4079	Heart Valve Diseases	0.0121673385211233
DB00680	Moricizine	DOID:6000	Heart Failure	0.0121474299466651
DB00177	Valsartan	DOID:0050700	Cardiomyopathies	0.0121406307510991
DB00571	Propranolol	DOID:0050700	Cardiomyopathies	0.0121348053252212
DB11126	Calcium Gluconate	DOID:0050700	Cardiomyopathies	0.0121150322089966
DB01426	Ajmaline	DOID:0050820	Atrioventricular Block	0.0121140098151395
DB00694	Daunorubicin	DOID:6000	Heart Failure	0.0121089917053169
DB13919	candesartan	DOID:0050700	Cardiomyopathies	0.0120878994796837
DB00867	Ritodrine	DOID:0050700	Cardiomyopathies	0.0120762217578321
DB01229	Paclitaxel	DOID:0050700	Cardiomyopathies	0.0120753947925095
DB00864	Tacrolimus	DOID:0050700	Cardiomyopathies	0.012072217014845
DB00608	Chloroquine	DOID:0050700	Cardiomyopathies	0.0120712027321303
DB00252	Phenytoin	DOID:0050700	Cardiomyopathies	0.0120470958642122
DB01001	Albuterol	DOID:0050700	Cardiomyopathies	0.01202680547665
DB00091	Cyclosporine	DOID:0050700	Cardiomyopathies	0.0120092952053316
DB00457	Prazosin	DOID:0050700	Cardiomyopathies	0.0119997226064578
DB00390	Digoxin	DOID:0050700	Cardiomyopathies	0.0119881561539771
DB00126	Ascorbic Acid	DOID:0050700	Cardiomyopathies	0.0119769062185905
DB09140	Oxygen	DOID:0050700	Cardiomyopathies	0.0119587602541117
DB00753	Isoflurane	DOID:0050700	Cardiomyopathies	0.0119557085759431
DB00586	Diclofenac	DOID:0050700	Cardiomyopathies	0.011953531744812
DB00458	Imipramine	DOID:0050700	Cardiomyopathies	0.011952055631114
DB01064	Isoproterenol	DOID:0050700	Cardiomyopathies	0.0119440300927988
DB00563	Methotrexate	DOID:0050700	Cardiomyopathies	0.0119422231671632
DB01136	Carvedilol	DOID:0050700	Cardiomyopathies	0.0119330311567784
DB01852	kaempferol	DOID:0050700	Cardiomyopathies	0.0119329898191475
DB01956	Taurine	DOID:0050700	Cardiomyopathies	0.0119310216425147
DB00583	Carnitine	DOID:0050700	Cardiomyopathies	0.0119305920436993
DB01248	Docetaxel	DOID:0050700	Cardiomyopathies	0.0119090269720682
DB00162	Vitamin A	DOID:0050700	Cardiomyopathies	0.011905197764719
DB14371	mangostin	DOID:0050700	Cardiomyopathies	0.0119034746973635
DB06151	Acetylcysteine	DOID:0050700	Cardiomyopathies	0.0119018922231528
DB00584	Enalapril	DOID:0050700	Cardiomyopathies	0.0118947411657883
DB00640	Adenosine	DOID:0050700	Cardiomyopathies	0.0118944259605448
DB09130	Copper	DOID:0050700	Cardiomyopathies	0.0118922689942035
DB00158	Folic Acid	DOID:0050700	Cardiomyopathies	0.0118844163163091
DB00495	Zidovudine	DOID:0050700	Cardiomyopathies	0.0118842257388429
DB11672	Curcumin	DOID:0050700	Cardiomyopathies	0.0118759929049953
DB00851	Dacarbazine	DOID:0050700	Cardiomyopathies	0.0118738121458494
DB00818	Propofol	DOID:0050700	Cardiomyopathies	0.0118729181119725
DB03467	naringenin	DOID:0050700	Cardiomyopathies	0.0118707199288094
DB00898	Ethanol	DOID:0050700	Cardiomyopathies	0.0118676029094934
DB02659	Cholic Acid	DOID:0050700	Cardiomyopathies	0.0118594928807349
DB00350	Minoxidil	DOID:0050700	Cardiomyopathies	0.0118494702383758
DB01577	Methamphetamine	DOID:0050700	Cardiomyopathies	0.0118477753453809
DB00531	Cyclophosphamide	DOID:0050700	Cardiomyopathies	0.0118476801037554
DB01008	Busulfan	DOID:0050700	Cardiomyopathies	0.0118398968453507
DB00635	Prednisone	DOID:0050700	Cardiomyopathies	0.0118275577298343
DB00806	Pentoxifylline	DOID:0050700	Cardiomyopathies	0.0118270424422776
DB01599	Probucol	DOID:0050700	Cardiomyopathies	0.0118089011249477
DB00541	Vincristine	DOID:0050700	Cardiomyopathies	0.0117999340314074
DB01592	Iron	DOID:0050700	Cardiomyopathies	0.0117990756208614
DB01593	Zinc	DOID:0050700	Cardiomyopathies	0.0117927184006529
DB00997	Doxorubicin	DOID:0050700	Cardiomyopathies	0.0117908954912471
DB01340	Cilazapril	DOID:0050700	Cardiomyopathies	0.0117879908561213
DB01169	Arsenic Trioxide	DOID:0050700	Cardiomyopathies	0.0117879593081
DB12025	triptolide	DOID:0050700	Cardiomyopathies	0.0117750844348016
DB00763	Methimazole	DOID:0050700	Cardiomyopathies	0.0117713126046165
DB01165	Ofloxacin	DOID:0050700	Cardiomyopathies	0.0117679850604994
DB01234	Dexamethasone	DOID:0050700	Cardiomyopathies	0.0117611128496688
DB01009	Ketoprofen	DOID:0050700	Cardiomyopathies	0.0117515239483148
DB00435	Nitric Oxide	DOID:0050700	Cardiomyopathies	0.011747499415166
DB00316	Acetaminophen	DOID:0050700	Cardiomyopathies	0.0117403718469057
DB02709	Resveratrol	DOID:0050700	Cardiomyopathies	0.0117402787959334
DB00343	Diltiazem	DOID:0050700	Cardiomyopathies	0.0117382245229235
DB01042	Melphalan	DOID:0050700	Cardiomyopathies	0.0117338351893745
DB00959	Methylprednisolone	DOID:0050700	Cardiomyopathies	0.0117287985747202
DB00928	Azacitidine	DOID:0050700	Cardiomyopathies	0.0117231863312467
DB14206	cobaltous chloride	DOID:0050700	Cardiomyopathies	0.0117161678255794
DB01212	Ceftriaxone	DOID:0050700	Cardiomyopathies	0.011711779245413
DB00636	Clofibrate	DOID:0050700	Cardiomyopathies	0.0117093193999073
DB01221	Ketamine	DOID:0050700	Cardiomyopathies	0.0117074789408681
DB00829	Diazepam	DOID:0050700	Cardiomyopathies	0.0117038958681598
DB03054	bromoform	DOID:1657	Heart Septal Defects, Ventricular	0.0117009236202959
DB14322	Coconut Oil	DOID:0050700	Cardiomyopathies	0.0116922446772073
DB00755	Tretinoin	DOID:0050700	Cardiomyopathies	0.0116917471646688
DB01914	Glucose	DOID:0050700	Cardiomyopathies	0.0116877895611677
DB00445	Epirubicin	DOID:0050700	Cardiomyopathies	0.0116804081153387
DB01373	Calcium	DOID:0050700	Cardiomyopathies	0.0116783314824914
DB01118	Amiodarone	DOID:0050700	Cardiomyopathies	0.0116769457803293
DB00264	Metoprolol	DOID:0050700	Cardiomyopathies	0.011661385411074
DB00363	Clozapine	DOID:0050700	Cardiomyopathies	0.0116534415197053
DB00178	Ramipril	DOID:0050700	Cardiomyopathies	0.0116515244767929
DB00182	Amphetamine	DOID:0050700	Cardiomyopathies	0.011646873980924
DB09270	coenzyme Q10	DOID:0050700	Cardiomyopathies	0.0116451328989728
DB01576	Dextroamphetamine	DOID:0050700	Cardiomyopathies	0.0116406471246787
DB00661	Verapamil	DOID:0050700	Cardiomyopathies	0.0116357415922209
DB00682	Warfarin	DOID:0050700	Cardiomyopathies	0.0116335516432206
DB08826	Deferiprone	DOID:0050700	Cardiomyopathies	0.011632103329437
DB00612	Bisoprolol	DOID:0050700	Cardiomyopathies	0.0116261836082586
DB00841	Dobutamine	DOID:0050700	Cardiomyopathies	0.011622131014548
DB01003	Cromolyn Sodium	DOID:0050700	Cardiomyopathies	0.0116216145335836
DB01177	Idarubicin	DOID:0050700	Cardiomyopathies	0.0116068503469475
DB14183	geraniol	DOID:0050700	Cardiomyopathies	0.0115673737654684
DB00421	Spironolactone	DOID:0050700	Cardiomyopathies	0.0115580453710566
DB04216	Quercetin	DOID:0050700	Cardiomyopathies	0.0115317238759115
DB00206	Reserpine	DOID:0050700	Cardiomyopathies	0.0115250821123111
DB01356	Lithium	DOID:0050700	Cardiomyopathies	0.0114998000137575
DB00860	Prednisolone	DOID:0050700	Cardiomyopathies	0.0114984850969692
DB00422	Methylphenidate	DOID:0050700	Cardiomyopathies	0.0114890461952791
DB00819	Acetazolamide	DOID:1657	Heart Septal Defects, Ventricular	0.0114874680673434
DB00203	Sildenafil Citrate	DOID:0050700	Cardiomyopathies	0.0114625427143106
DB00397	Phenylpropanolamine	DOID:0050700	Cardiomyopathies	0.0114558833284271
DB00812	Phenylbutazone	DOID:0050700	Cardiomyopathies	0.0114368877960224
DB01364	Ephedrine	DOID:0050700	Cardiomyopathies	0.0113949881696545
DB00650	Leucovorin	DOID:0050700	Cardiomyopathies	0.0113926584898444
DB00734	Risperidone	DOID:0050700	Cardiomyopathies	0.0113916477272994
DB01088	Iloprost	DOID:0050700	Cardiomyopathies	0.0113911484510813
DB00668	Epinephrine	DOID:0050700	Cardiomyopathies	0.0113684278398166
DB01611	Hydroxychloroquine	DOID:397	Cardiomyopathy, Restrictive	0.0113587104514556
DB01095	Fluvastatin	DOID:0050700	Cardiomyopathies	0.0113582059800207
DB00393	Nimodipine	DOID:0050700	Cardiomyopathies	0.0113238860134083
DB00698	Nitrofurantoin	DOID:0050700	Cardiomyopathies	0.0112680852764929
DB01224	Quetiapine Fumarate	DOID:0050700	Cardiomyopathies	0.0111892899058651
DB01015	Sulfamethoxazole	DOID:2843	Long QT Syndrome	0.0103966988487311
DB00694	Daunorubicin	DOID:820	Myocarditis	0.0103568265125925
DB00207	Azithromycin	DOID:2843	Long QT Syndrome	0.010212835671899
DB04557	Arachidonic Acid	DOID:1682	Heart Defects, Congenital	0.009755130674607
DB05223	SB939 compound	DOID:2843	Long QT Syndrome	0.00972745420882434
DB00500	Tolmetin	DOID:1681	Heart Septal Defects	0.00941381761890838
DB01611	Hydroxychloroquine	DOID:2843	Long QT Syndrome	0.00885187759232688
DB13358	cifenline	DOID:2843	Long QT Syndrome	0.00874657461360986
DB01426	Ajmaline	DOID:2843	Long QT Syndrome	0.00774666862377048
DB00529	Foscarnet	DOID:6000	Heart Failure	0.00696733188649903
DB12082	vesnarinone	DOID:6000	Heart Failure	0.0065430788158455
DB00346	alfuzosin	DOID:2843	Long QT Syndrome	0.0061953095079926
DB00694	Daunorubicin	DOID:2843	Long QT Syndrome	0.0054728142406302
DB08860	pitavastatin	DOID:6000	Heart Failure	0.0052112912140049
DB00204	dofetilide	DOID:6000	Heart Failure	0.00515490360789075
DB01396	Digitoxin	DOID:6000	Heart Failure	0.00482868971121655
DB00455	Loratadine	DOID:2843	Long QT Syndrome	0.0045355964064562
DB13110	Antimony	DOID:12930	Cardiomyopathy, Dilated	0.00437802026358804
DB00270	Isradipine	DOID:11984	Cardiomyopathy, Hypertrophic	0.00427902730443854
DB00738	Pentamidine	DOID:9767	Myocardial Stunning	0.00427209589263291
DB00280	Disopyramide	DOID:11984	Cardiomyopathy, Hypertrophic	0.00424756104048742
DB00571	Propranolol	DOID:11984	Cardiomyopathy, Hypertrophic	0.00423184821382008
DB13919	candesartan	DOID:11984	Cardiomyopathy, Hypertrophic	0.00418494236823243
DB00428	Streptozocin	DOID:11984	Cardiomyopathy, Hypertrophic	0.00418000597529779
DB00867	Ritodrine	DOID:11984	Cardiomyopathy, Hypertrophic	0.00417326464601527
DB00864	Tacrolimus	DOID:11984	Cardiomyopathy, Hypertrophic	0.00416925990109576
DB00608	Chloroquine	DOID:11984	Cardiomyopathy, Hypertrophic	0.00416824562186093
DB01001	Albuterol	DOID:11984	Cardiomyopathy, Hypertrophic	0.00412384836213344
DB00388	Phenylephrine	DOID:11984	Cardiomyopathy, Hypertrophic	0.00407984077071046
DB09140	Oxygen	DOID:11984	Cardiomyopathy, Hypertrophic	0.00405580314282141
DB00783	Estradiol	DOID:11984	Cardiomyopathy, Hypertrophic	0.00404493003820607
DB01064	Isoproterenol	DOID:11984	Cardiomyopathy, Hypertrophic	0.0040410729811692
DB01115	Nifedipine	DOID:11984	Cardiomyopathy, Hypertrophic	0.00403663117712707
DB01136	Carvedilol	DOID:11984	Cardiomyopathy, Hypertrophic	0.00403007404640667
DB09130	Copper	DOID:11984	Cardiomyopathy, Hypertrophic	0.00398931188421172
DB00898	Ethanol	DOID:11984	Cardiomyopathy, Hypertrophic	0.00396464579682922
DB00881	Quinapril	DOID:11984	Cardiomyopathy, Hypertrophic	0.00396165080085045
DB12116	epigallocatechin gallate	DOID:11984	Cardiomyopathy, Hypertrophic	0.00390641185660714
DB00997	Doxorubicin	DOID:11984	Cardiomyopathy, Hypertrophic	0.00388793837797909
DB01234	Dexamethasone	DOID:11984	Cardiomyopathy, Hypertrophic	0.00385815573712014
DB02709	Resveratrol	DOID:11984	Cardiomyopathy, Hypertrophic	0.00383732168468334
DB00343	Diltiazem	DOID:11984	Cardiomyopathy, Hypertrophic	0.00383526741066578
DB00959	Methylprednisolone	DOID:11984	Cardiomyopathy, Hypertrophic	0.00382584146424105
DB00412	Rosiglitazone	DOID:11984	Cardiomyopathy, Hypertrophic	0.00381663733247985
DB00443	Betamethasone	DOID:11984	Cardiomyopathy, Hypertrophic	0.00380433231673507
DB01118	Amiodarone	DOID:11984	Cardiomyopathy, Hypertrophic	0.00377398866869463
DB00264	Metoprolol	DOID:11984	Cardiomyopathy, Hypertrophic	0.0037584282982416
DB00178	Ramipril	DOID:11984	Cardiomyopathy, Hypertrophic	0.00374856736579323
DB00661	Verapamil	DOID:11984	Cardiomyopathy, Hypertrophic	0.00373278447828142
DB00841	Dobutamine	DOID:11984	Cardiomyopathy, Hypertrophic	0.00371917390308765
DB00417	Penicillin V	DOID:0050820	Atrioventricular Block	0.00365010469967533
DB00519	trandolapril	DOID:11984	Cardiomyopathy, Hypertrophic	0.00364726220308722
DB04216	Quercetin	DOID:11984	Cardiomyopathy, Hypertrophic	0.00362876676202508
DB00860	Prednisolone	DOID:11984	Cardiomyopathy, Hypertrophic	0.00359552798725073
DB01119	Diazoxide	DOID:11984	Cardiomyopathy, Hypertrophic	0.00358446958550398
DB01138	Sulfinpyrazone	DOID:11984	Cardiomyopathy, Hypertrophic	0.00353962679919553
DB00968	Methyldopa	DOID:11984	Cardiomyopathy, Hypertrophic	0.00348738579258125
DB00523	Alitretinoin	DOID:1682	Heart Defects, Congenital	0.00330837101178085
DB01396	Digitoxin	DOID:0050820	Atrioventricular Block	0.0025598534381285
DB01195	Flecainide	DOID:6000	Heart Failure	0.00250707439425648
DB00567	Cephalexin	DOID:820	Myocarditis	0.0022964055838113
DB09477	Enalaprilat	DOID:2843	Long QT Syndrome	0.00195817022377467
DB00694	Daunorubicin	DOID:13884	Sick Sinus Syndrome	0.00161922403220429
DB01357	Mestranol	DOID:1657	Heart Septal Defects, Ventricular	0.00142179635596797
DB01611	Hydroxychloroquine	DOID:0050700	Cardiomyopathies	0.000624662118318707
DB11588	Carbon Monoxide	DOID:1882	Heart Septal Defects, Atrial	-0.000925677341916488
DB01195	Flecainide	DOID:384	Wolff-Parkinson-White Syndrome	-0.00140366441079624
DB00204	dofetilide	DOID:2843	Long QT Syndrome	-0.0014812738566232
DB09371	Norethynodrel	DOID:1657	Heart Septal Defects, Ventricular	-0.00189128897830346
DB01184	Domperidone	DOID:2843	Long QT Syndrome	-0.0025726248380463
DB00694	Daunorubicin	DOID:0050700	Cardiomyopathies	-0.00275440123122115
DB01362	Iohexol	DOID:0050820	Atrioventricular Block	-0.002768973931745
DB05057	erdosteine	DOID:0050700	Cardiomyopathies	-0.00288044643671479
DB00975	Dipyridamole	DOID:9767	Myocardial Stunning	-0.00329786740330294
DB00388	Phenylephrine	DOID:9767	Myocardial Stunning	-0.00332346797950187
DB00997	Doxorubicin	DOID:9767	Myocardial Stunning	-0.00351537037164449
DB01118	Amiodarone	DOID:9767	Myocardial Stunning	-0.00362932008276094
DB00841	Dobutamine	DOID:9767	Myocardial Stunning	-0.00368413484902472
DB12708	sulprostone	DOID:9767	Myocardial Stunning	-0.00384131772538202
DB00668	Epinephrine	DOID:9767	Myocardial Stunning	-0.00393783802127943
DB01195	Flecainide	DOID:2843	Long QT Syndrome	-0.00412910307019963
DB01240	Epoprostenol	DOID:1882	Heart Septal Defects, Atrial	-0.00452331437200391
DB00867	Ritodrine	DOID:1882	Heart Septal Defects, Atrial	-0.00456115151742396
DB00545	Pyridostigmine Bromide	DOID:0050820	Atrioventricular Block	-0.00458959135695878
DB00252	Phenytoin	DOID:1882	Heart Septal Defects, Atrial	-0.0045902774116525
DB11450	pimobendan	DOID:820	Myocarditis	-0.00467031178770614
DB12752	bucindolol	DOID:6000	Heart Failure	-0.00471252729424296
DB00898	Ethanol	DOID:1882	Heart Septal Defects, Atrial	-0.00476977036604029
DB00715	Paroxetine	DOID:1882	Heart Septal Defects, Atrial	-0.00490036182218177
DB00255	Diethylstilbestrol	DOID:1882	Heart Septal Defects, Atrial	-0.00497481036863077
DB00564	Carbamazepine	DOID:1882	Heart Septal Defects, Atrial	-0.00500813726543212
DB00518	Albendazole	DOID:1682	Heart Defects, Congenital	-0.00535905051227923
DB00698	Nitrofurantoin	DOID:1882	Heart Septal Defects, Atrial	-0.00536928799805012
DB06144	sertindole	DOID:2843	Long QT Syndrome	-0.00554114835741085
DB01396	Digitoxin	DOID:13884	Sick Sinus Syndrome	-0.00566107796145441
DB00312	Pentobarbital	DOID:6000	Heart Failure	-0.00570727557042581
DB09477	Enalaprilat	DOID:0050700	Cardiomyopathies	-0.00626904524811098
DB00425	Zolpidem	DOID:2843	Long QT Syndrome	-0.00630551829232526
DB00521	Carteolol	DOID:0050820	Atrioventricular Block	-0.00654216510032294
DB06176	romidepsin	DOID:2843	Long QT Syndrome	-0.00659097304312093
DB00358	Mefloquine	DOID:0050820	Atrioventricular Block	-0.00694932486233866
DB01362	Iohexol	DOID:2843	Long QT Syndrome	-0.00713631512221755
DB00674	Galantamine	DOID:0050820	Atrioventricular Block	-0.00732510723909489
DB01413	Cefepime	DOID:1682	Heart Defects, Congenital	-0.00765799499628964
DB04953	ezogabine	DOID:2843	Long QT Syndrome	-0.00769995754764977
DB00312	Pentobarbital	DOID:0050820	Atrioventricular Block	-0.0079761118431013
DB01195	Flecainide	DOID:13884	Sick Sinus Syndrome	-0.0079826932777983
DB11450	pimobendan	DOID:12930	Cardiomyopathy, Dilated	-0.00816635193571433
DB09212	loxoprofen	DOID:0050700	Cardiomyopathies	-0.00847933357493078
DB12881	indole-3-carbinol	DOID:0050700	Cardiomyopathies	-0.00901779535099054
DB01396	Digitoxin	DOID:0050700	Cardiomyopathies	-0.0100347032249092
DB00477	Chlorpromazine	DOID:0050820	Atrioventricular Block	-0.0101235969965693
DB00674	Galantamine	DOID:2843	Long QT Syndrome	-0.0116924484304881
DB01244	Bepridil	DOID:2843	Long QT Syndrome	-0.0118238172682092
DB00943	Zalcitabine	DOID:0050700	Cardiomyopathies	-0.011943448274727
DB05063	mitoquinone	DOID:0050700	Cardiomyopathies	-0.0125331003295723
DB01235	Levodopa	DOID:6000	Heart Failure	-0.0127514973144377
DB00687	Fludrocortisone	DOID:6000	Heart Failure	-0.0133509095363708
DB01288	Fenoterol	DOID:6000	Heart Failure	-0.0133610898190458
DB00415	Ampicillin	DOID:1682	Heart Defects, Congenital	-0.013517175124875
DB00214	Torsemide	DOID:6000	Heart Failure	-0.0135779205012712
DB00365	grepafloxacin	DOID:2843	Long QT Syndrome	-0.0138209437537434
DB00604	Cisapride	DOID:0050820	Atrioventricular Block	-0.0139149962704584
DB00477	Chlorpromazine	DOID:2843	Long QT Syndrome	-0.0144909381882657
DB00679	Thioridazine	DOID:1682	Heart Defects, Congenital	-0.0147715187540922
DB00227	Lovastatin	DOID:1682	Heart Defects, Congenital	-0.0147741466598433
DB00428	Streptozocin	DOID:1682	Heart Defects, Congenital	-0.0148061206555617
DB01041	Thalidomide	DOID:1682	Heart Defects, Congenital	-0.014811578693405
DB00396	Progesterone	DOID:1682	Heart Defects, Congenital	-0.0148336549246438
DB00252	Phenytoin	DOID:1682	Heart Defects, Congenital	-0.014841987878437
DB02701	Niacinamide	DOID:1682	Heart Defects, Congenital	-0.014890420672255
DB00126	Ascorbic Acid	DOID:1682	Heart Defects, Congenital	-0.0149121775216715
DB00783	Estradiol	DOID:1682	Heart Defects, Congenital	-0.0149411965904971
DB01136	Carvedilol	DOID:1682	Heart Defects, Congenital	-0.0149560525839979
DB00795	Sulfasalazine	DOID:1682	Heart Defects, Congenital	-0.0149833771257072
DB00162	Vitamin A	DOID:1682	Heart Defects, Congenital	-0.0149838859750905
DB09130	Copper	DOID:1682	Heart Defects, Congenital	-0.0149968147454613
DB00158	Folic Acid	DOID:1682	Heart Defects, Congenital	-0.0150046674241247
DB00898	Ethanol	DOID:1682	Heart Defects, Congenital	-0.0150214808313108
DB01593	Zinc	DOID:1682	Heart Defects, Congenital	-0.0150963653409338
DB00997	Doxorubicin	DOID:1682	Heart Defects, Congenital	-0.0150981882509889
DB00459	Acitretin	DOID:1682	Heart Defects, Congenital	-0.0151112125908236
DB00770	Alprostadil	DOID:1682	Heart Defects, Congenital	-0.0151294406261605
DB00715	Paroxetine	DOID:1682	Heart Defects, Congenital	-0.0151520722861901
DB00776	Oxcarbazepine	DOID:1682	Heart Defects, Congenital	-0.0151749895432014
DB00755	Tretinoin	DOID:1682	Heart Defects, Congenital	-0.0151973365762953
DB00688	Mycophenolic Acid	DOID:1682	Heart Defects, Congenital	-0.0151999357427591
DB00493	Cefotaxime	DOID:1682	Heart Defects, Congenital	-0.0152246575139582
DB00255	Diethylstilbestrol	DOID:1682	Heart Defects, Congenital	-0.0152265208361307
DB00318	Codeine	DOID:1682	Heart Defects, Congenital	-0.0152311847908309
DB04839	Cyproterone Acetate	DOID:1682	Heart Defects, Congenital	-0.0152322689002887
DB01156	Bupropion	DOID:1682	Heart Defects, Congenital	-0.0152337779976823
DB01242	Clomipramine	DOID:1682	Heart Defects, Congenital	-0.015237819759319
DB01576	Dextroamphetamine	DOID:1682	Heart Defects, Congenital	-0.0152484366171549
DB00682	Warfarin	DOID:1682	Heart Defects, Congenital	-0.015255532097073
DB00328	Indomethacin	DOID:1682	Heart Defects, Congenital	-0.0152652349168335
DB00915	Amantadine	DOID:1682	Heart Defects, Congenital	-0.0153045546939426
DB01356	Lithium	DOID:1682	Heart Defects, Congenital	-0.0153892837277468
DB00196	Fluconazole	DOID:1682	Heart Defects, Congenital	-0.0153911095455035
DB00742	Mannitol	DOID:1682	Heart Defects, Congenital	-0.0153953566986243
DB00982	Isotretinoin	DOID:1682	Heart Defects, Congenital	-0.0154387790583442
DB14574	Cobalt	DOID:0050700	Cardiomyopathies	-0.0154568206459745
DB00788	Naproxen	DOID:1682	Heart Defects, Congenital	-0.0154974482600541
DB00115	Vitamin B 12	DOID:1682	Heart Defects, Congenital	-0.0155075573702556
DB00208	Ticlopidine	DOID:1682	Heart Defects, Congenital	-0.0155384166535536
DB00802	Alfentanil	DOID:13884	Sick Sinus Syndrome	-0.0161727067261451
DB01028	Methoxyflurane	DOID:6000	Heart Failure	-0.0163545456521165
DB00816	Metaproterenol	DOID:0050820	Atrioventricular Block	-0.0167756506280316
DB11387	Chloroform	DOID:1882	Heart Septal Defects, Atrial	-0.0167951619447445
DB00604	Cisapride	DOID:12930	Cardiomyopathy, Dilated	-0.0168943653388825
DB00813	Fentanyl	DOID:0050820	Atrioventricular Block	-0.0182423390268924
DB00604	Cisapride	DOID:2843	Long QT Syndrome	-0.0182823374620625
DB00228	Enflurane	DOID:6000	Heart Failure	-0.018290629303498
DB00897	Triazolam	DOID:2843	Long QT Syndrome	-0.018462396380381
DB00214	Torsemide	DOID:12930	Cardiomyopathy, Dilated	-0.0188261258432267
DB01113	Papaverine	DOID:0050820	Atrioventricular Block	-0.0189387431122743
DB11152	Trichloroacetic Acid	DOID:6419	Tetralogy of Fallot	-0.0190572986860932
DB11447	phenothiazine	DOID:2843	Long QT Syndrome	-0.0192202032362497
DB01204	Mitoxantrone	DOID:6000	Heart Failure	-0.0199839876024744
DB00228	Enflurane	DOID:0050820	Atrioventricular Block	-0.0205594655768532
DB06810	Plicamycin	DOID:0050700	Cardiomyopathies	-0.0206186395909226
DB05015	belinostat	DOID:2843	Long QT Syndrome	-0.0209671925241811
DB00833	Cefaclor	DOID:6000	Heart Failure	-0.0218135762864908
DB00813	Fentanyl	DOID:2843	Long QT Syndrome	-0.0226096802168435
DB01189	Desflurane	DOID:2843	Long QT Syndrome	-0.0226920115963586
DB00477	Chlorpromazine	DOID:0050700	Cardiomyopathies	-0.0227181536594804
DB00614	Furazolidone	DOID:12930	Cardiomyopathy, Dilated	-0.0232904453497282
DB01113	Papaverine	DOID:2843	Long QT Syndrome	-0.0233060843038915
DB01433	Methadyl Acetate	DOID:2843	Long QT Syndrome	-0.0235604975590768
DB00833	Cefaclor	DOID:820	Myocarditis	-0.0235657414796251
DB00656	Trazodone	DOID:2843	Long QT Syndrome	-0.0241797711555469
DB00970	Dactinomycin	DOID:6000	Heart Failure	-0.0245076955838944
DB00579	Mazindol	DOID:57	Aortic Valve Insufficiency	-0.0256044963790427
DB12610	ebselen	DOID:0050700	Cardiomyopathies	-0.0258160916155409
DB01204	Mitoxantrone	DOID:2843	Long QT Syndrome	-0.0266201650671699
DB15584	Luteolin	DOID:0050700	Cardiomyopathies	-0.0278178682685318
DB08842	Acetylcarnitine	DOID:0050700	Cardiomyopathies	-0.0281794088567614
DB00261	anagrelide	DOID:6000	Heart Failure	-0.0284252078045556
DB01370	Aluminum	DOID:1682	Heart Defects, Congenital	-0.0290948653253106
DB00816	Metaproterenol	DOID:0050700	Cardiomyopathies	-0.0293702072914431
DB00813	Fentanyl	DOID:0050700	Cardiomyopathies	-0.0308368956904415
DB03054	bromoform	DOID:1882	Heart Septal Defects, Atrial	-0.0328549819948903
DB00614	Furazolidone	DOID:0050700	Cardiomyopathies	-0.0329056329441326
DB00871	Terbutaline	DOID:6000	Heart Failure	-0.0344558448810664
DB01204	Mitoxantrone	DOID:0050700	Cardiomyopathies	-0.0348473805381376
DB09069	Trimetazidine	DOID:6000	Heart Failure	-0.0374581326271063
DB00248	Cabergoline	DOID:57	Aortic Valve Insufficiency	-0.0375920159201151
DB00970	Dactinomycin	DOID:0050700	Cardiomyopathies	-0.039371088521355
DB13919	candesartan	DOID:13832	Ductus Arteriosus, Patent	-0.0410483718847309
DB00695	Furosemide	DOID:13832	Ductus Arteriosus, Patent	-0.0411267649954424
DB00390	Digoxin	DOID:13832	Ductus Arteriosus, Patent	-0.041148115212639
DB01050	Ibuprofen	DOID:13832	Ductus Arteriosus, Patent	-0.0411851647534721
DB00104	Octreotide	DOID:6000	Heart Failure	-0.0413168309323318
DB11846	Creatinine	DOID:13832	Ductus Arteriosus, Patent	-0.0414324440838901
DB00328	Indomethacin	DOID:13832	Ductus Arteriosus, Patent	-0.0415124225394286
DB01182	Propafenone	DOID:6000	Heart Failure	-0.0418181345862836
DB01408	bambuterol	DOID:6000	Heart Failure	-0.0420916515325584
DB02852	domoic acid	DOID:1682	Heart Defects, Congenital	-0.0431560602961287
DB00261	anagrelide	DOID:0050700	Cardiomyopathies	-0.0432886007410931
DB00104	Octreotide	DOID:0050820	Atrioventricular Block	-0.0435856672054859
DB00242	Cladribine	DOID:6000	Heart Failure	-0.0439326202904809
DB04855	Dronedarone	DOID:6000	Heart Failure	-0.0451106232111703
DB01182	Propafenone	DOID:384	Wolff-Parkinson-White Syndrome	-0.0457288733914704
DB00242	Cladribine	DOID:0050820	Atrioventricular Block	-0.046201456564217
DB00752	Tranylcypromine	DOID:0050700	Cardiomyopathies	-0.0464132150589992
DB00243	Ranolazine	DOID:2843	Long QT Syndrome	-0.0465041490663588
DB00176	Fluvoxamine	DOID:2843	Long QT Syndrome	-0.0468002882385902
DB01233	Metoclopramide	DOID:6000	Heart Failure	-0.0480137037439339
DB01182	Propafenone	DOID:2843	Long QT Syndrome	-0.0484543120509316
DB00152	Thiamine	DOID:6000	Heart Failure	-0.0486004581486802
DB06148	Mianserin	DOID:2843	Long QT Syndrome	-0.049183636946196
DB00871	Terbutaline	DOID:0050700	Cardiomyopathies	-0.0493192378193335
DB00796	candesartan cilexetil	DOID:6000	Heart Failure	-0.0497422833856261
DB04855	Dronedarone	DOID:2843	Long QT Syndrome	-0.0517468006758602
DB00574	Fenfluramine	DOID:57	Aortic Valve Insufficiency	-0.0519363167761967
DB01182	Propafenone	DOID:13884	Sick Sinus Syndrome	-0.05230790225858
DB11616	pirarubicin	DOID:6000	Heart Failure	-0.0537576410543383
DB00796	candesartan cilexetil	DOID:12930	Cardiomyopathy, Dilated	-0.0549904887265665
DB01954	Rolipram	DOID:0050700	Cardiomyopathies	-0.0551128312938475
DB01115	Nifedipine	DOID:57	Aortic Valve Insufficiency	-0.060000466819507
DB01136	Carvedilol	DOID:57	Aortic Valve Insufficiency	-0.0600070239513653
DB01340	Cilazapril	DOID:57	Aortic Valve Insufficiency	-0.0601520642517352
DB01221	Ketamine	DOID:57	Aortic Valve Insufficiency	-0.0602325761665988
DB01200	Bromocriptine	DOID:57	Aortic Valve Insufficiency	-0.0603464142024689
DB00247	Methysergide	DOID:57	Aortic Valve Insufficiency	-0.0606113562890898
DB00692	Phentolamine	DOID:57	Aortic Valve Insufficiency	-0.0606216533396068
DB11477	Xylazine	DOID:57	Aortic Valve Insufficiency	-0.0606261572661057
DB12693	Ritanserin	DOID:1682	Heart Defects, Congenital	-0.0630853735297996
DB00152	Thiamine	DOID:0050700	Cardiomyopathies	-0.0634638510833057
DB13682	cefpirome	DOID:1682	Heart Defects, Congenital	-0.0644982611278743
DB00434	Cyproheptadine	DOID:57	Aortic Valve Insufficiency	-0.0659361923569577
DB01191	Dexfenfluramine	DOID:57	Aortic Valve Insufficiency	-0.0672922705527101
DB11616	pirarubicin	DOID:0050700	Cardiomyopathies	-0.0686210339903882
DB01182	Propafenone	DOID:9767	Myocardial Stunning	-0.0719877933853656
DB08839	Serotonin	DOID:57	Aortic Valve Insufficiency	-0.0725172724922437
DB01182	Propafenone	DOID:1882	Heart Septal Defects, Atrial	-0.0733189007977345
DB00780	Phenelzine	DOID:820	Myocarditis	-0.0734710335088291
DB00276	Amsacrine	DOID:13884	Sick Sinus Syndrome	-0.073906722623547
DB01400	Neostigmine	DOID:2843	Long QT Syndrome	-0.074112246564967
DB08809	Dichloroacetic Acid	DOID:6419	Tetralogy of Fallot	-0.0747929021558543
DB00276	Amsacrine	DOID:0050700	Cardiomyopathies	-0.078280347885558
DB01357	Mestranol	DOID:13832	Ductus Arteriosus, Patent	-0.0796330073486713
DB09371	Norethynodrel	DOID:13832	Ductus Arteriosus, Patent	-0.0829460926826716
DB06690	Nitrous Oxide	DOID:0050700	Cardiomyopathies	-0.0894752332267157
DB01238	Aripiprazole	DOID:2843	Long QT Syndrome	-0.0934563951760519
DB01143	Amifostine	DOID:0050700	Cardiomyopathies	-0.0958908554217704
DB00527	Dibucaine	DOID:0050820	Atrioventricular Block	-0.1034306603212
