# Supplementary material for: DDCM: A Computational Strategy for Drug Repositioning Based on Support-Vector Regression Algorithm
Source: Int J Mol Sci. 2024 May 12;25(10):5267. doi: 10.3390/ijms25105267 (PMC11121335; doi:10.3390/ijms25105267)
Supplement: Supplementary file 1 [file ijms-25-05267-s001.zip › File S5/1_C14.907_CorScore/arteriosclerosis_score.csv]

DrugBankID	DrugName	DOID	DiseaseName	score
-0.0203114735152493	-0.0145369317387854
DB00313	Valproic Acid	DOID:1657	Heart Septal Defects, Ventricular	0.212874800661191
DB00313	Valproic Acid	DOID:1682	Heart Defects, Congenital	0.207747494633882
DB00313	Valproic Acid	DOID:9955	Hypoplastic Left Heart Syndrome	0.192026958167427
DB00380	Dexrazoxane	DOID:6000	Heart Failure	0.1830583695136
DB00313	Valproic Acid	DOID:1882	Heart Septal Defects, Atrial	0.18105001290882
DB00261	anagrelide	DOID:6000	Heart Failure	0.179828230064118
DB01219	Dantrolene	DOID:6000	Heart Failure	0.162018748324847
DB04861	Nebivolol	DOID:9651	Heart Failure, Systolic	0.160932235380736
DB00543	Amoxapine	DOID:6000	Heart Failure	0.156023474045674
DB00248	Cabergoline	DOID:4079	Heart Valve Diseases	0.153207316831222
DB00313	Valproic Acid	DOID:14365	Systemic carnitine deficiency	0.145631016480537
DB08839	Serotonin	DOID:4079	Heart Valve Diseases	0.142801946093192
DB00261	anagrelide	DOID:0050700	Cardiomyopathies	0.139762635979924
DB00152	Thiamine	DOID:6000	Heart Failure	0.137769868028267
DB01426	Ajmaline	DOID:2843	Long QT Syndrome	0.130963268751396
DB13781	Xamoterol	DOID:6000	Heart Failure	0.123048694537191
DB01053	Penicillin G	DOID:4079	Heart Valve Diseases	0.122244871497321
DB01219	Dantrolene	DOID:0050700	Cardiomyopathies	0.121953154240795
DB04104	3-methyladenine	DOID:6000	Heart Failure	0.120863679721626
DB00681	Amphotericin B	DOID:6000	Heart Failure	0.116130705664346
DB00681	Amphotericin B	DOID:12930	Cardiomyopathy, Dilated	0.114499858834536
DB01219	Dantrolene	DOID:0050820	Atrioventricular Block	0.113735149718622
DB00248	Cabergoline	DOID:57	Aortic Valve Insufficiency	0.11035445628677
DB00687	Fludrocortisone	DOID:6000	Heart Failure	0.105132501206946
DB01235	Levodopa	DOID:6000	Heart Failure	0.104359089510718
DB00681	Amphotericin B	DOID:2843	Long QT Syndrome	0.101096117156831
DB01184	Domperidone	DOID:2843	Long QT Syndrome	0.100067373965866
DB08839	Serotonin	DOID:57	Aortic Valve Insufficiency	0.0999490855461581
DB00248	Cabergoline	DOID:6000	Heart Failure	0.0983125157175614
DB01426	Ajmaline	DOID:0050820	Atrioventricular Block	0.0977142586534563
DB00152	Thiamine	DOID:0050700	Cardiomyopathies	0.0977042739439951
DB00910	paricalcitol	DOID:6000	Heart Failure	0.0954873884363314
DB04953	ezogabine	DOID:2843	Long QT Syndrome	0.0939679861853512
DB00104	Octreotide	DOID:6000	Heart Failure	0.0928167145565334
DB01268	Sunitinib	DOID:6000	Heart Failure	0.0925234708940459
DB01204	Mitoxantrone	DOID:6000	Heart Failure	0.0918160448844452
DB01373	Calcium	DOID:6000	Heart Failure	0.0909504771032795
DB00332	Ipratropium	DOID:11984	Cardiomyopathy, Hypertrophic	0.0871336996313861
DB00579	Mazindol	DOID:57	Aortic Valve Insufficiency	0.0851682815965408
DB12422	sulforafan	DOID:0050700	Cardiomyopathies	0.0837558901316122
DB01233	Metoclopramide	DOID:6000	Heart Failure	0.0837366563470751
DB00431	Hexachlorocyclohexane	DOID:820	Myocarditis	0.0833295730149879
DB01113	Papaverine	DOID:2843	Long QT Syndrome	0.0800813602275386
DB01268	Sunitinib	DOID:2843	Long QT Syndrome	0.0774888823852375
DB01288	Fenoterol	DOID:6000	Heart Failure	0.0773390810505676
DB01174	Phenobarbital	DOID:6000	Heart Failure	0.0773277495227738
DB01204	Mitoxantrone	DOID:2843	Long QT Syndrome	0.0767814563763722
DB09086	Eugenol	DOID:2843	Long QT Syndrome	0.0758834076859492
DB00746	Deferoxamine	DOID:0050700	Cardiomyopathies	0.0751918476567663
DB01159	Halothane	DOID:6000	Heart Failure	0.0709677924416506
DB06155	Rimonabant	DOID:0050700	Cardiomyopathies	0.0695401485529293
DB00988	Dopamine	DOID:6000	Heart Failure	0.0693646427462392
DB01396	Digitoxin	DOID:6000	Heart Failure	0.0686533417252987
DB00796	candesartan cilexetil	DOID:6000	Heart Failure	0.0686144154014032
DB13723	3-(2,2,2-trimethylhydrazine)propionate	DOID:6000	Heart Failure	0.0685584256108367
DB00796	candesartan cilexetil	DOID:12930	Cardiomyopathy, Dilated	0.0669835685710911
DB00694	Daunorubicin	DOID:6000	Heart Failure	0.0644204403612801
DB00614	Furazolidone	DOID:12930	Cardiomyopathy, Dilated	0.0618796567116208
DB00761	Potassium Chloride	DOID:6000	Heart Failure	0.0586712000616984
DB00284	Acarbose	DOID:11984	Cardiomyopathy, Hypertrophic	0.0571072099482536
DB02315	Cyclic GMP	DOID:6000	Heart Failure	0.0569008436749876
DB00529	Foscarnet	DOID:6000	Heart Failure	0.0566604150398037
DB00681	Amphotericin B	DOID:820	Myocarditis	0.0557627159371085
DB01191	Dexfenfluramine	DOID:4079	Heart Valve Diseases	0.0555392513631085
DB00850	Perphenazine	DOID:2843	Long QT Syndrome	0.0551513572744939
DB01186	Pergolide	DOID:4079	Heart Valve Diseases	0.054572403194515
DB00682	Warfarin	DOID:4079	Heart Valve Diseases	0.0545478362643664
DB01041	Thalidomide	DOID:4079	Heart Valve Diseases	0.0544925003616134
DB00798	Gentamicins	DOID:4079	Heart Valve Diseases	0.0543905071841265
DB00988	Dopamine	DOID:2843	Long QT Syndrome	0.0543300542392159
DB01200	Bromocriptine	DOID:4079	Heart Valve Diseases	0.0541558183516991
DB00481	Raloxifene Hydrochloride	DOID:4079	Heart Valve Diseases	0.0539895316412647
DB00247	Methysergide	DOID:4079	Heart Valve Diseases	0.0538204302475619
DB01454	N-Methyl-3,4-methylenedioxyamphetamine	DOID:4079	Heart Valve Diseases	0.0537787155205299
DB00696	Ergotamine	DOID:4079	Heart Valve Diseases	0.0537741371642551
DB01140	Cefadroxil	DOID:820	Myocarditis	0.0530379061751902
DB00218	Moxifloxacin	DOID:2843	Long QT Syndrome	0.0521843512911552
DB01204	Mitoxantrone	DOID:0050700	Cardiomyopathies	0.0517504508014355
DB01373	Calcium	DOID:0050700	Cardiomyopathies	0.0508848830185637
DB11136	Chromium	DOID:3491	Turner Syndrome	0.05055691208926
DB00694	Daunorubicin	DOID:2843	Long QT Syndrome	0.0493858518536051
DB00752	Tranylcypromine	DOID:0050700	Cardiomyopathies	0.0484960260786391
DB01113	Papaverine	DOID:0050820	Atrioventricular Block	0.046832350128822
DB01174	Phenobarbital	DOID:1657	Heart Septal Defects, Ventricular	0.0451949956967791
DB00104	Octreotide	DOID:0050820	Atrioventricular Block	0.0445331159515586
DB00927	Famotidine	DOID:6000	Heart Failure	0.0436074189661126
DB01373	Calcium	DOID:0050820	Atrioventricular Block	0.0426668784964368
DB00816	Metaproterenol	DOID:0050700	Cardiomyopathies	0.0425452153453884
DB12693	Ritanserin	DOID:1682	Heart Defects, Congenital	0.0422268092887098
DB12870	Buthionine Sulfoximine	DOID:1657	Heart Septal Defects, Ventricular	0.0418831232048842
DB00285	Venlafaxine Hydrochloride	DOID:6000	Heart Failure	0.0416540614765451
DB00820	Tadalafil	DOID:0050700	Cardiomyopathies	0.0403363466289392
DB01174	Phenobarbital	DOID:1682	Heart Defects, Congenital	0.040067689670018
DB11616	pirarubicin	DOID:6000	Heart Failure	0.039188532921332
DB14015	sodium bisulfite	DOID:820	Myocarditis	0.0380643529442418
DB08860	pitavastatin	DOID:6000	Heart Failure	0.0358168813812763
DB01028	Methoxyflurane	DOID:6000	Heart Failure	0.0352074908355317
DB00248	Cabergoline	DOID:11502	Mitral Valve Insufficiency	0.0349470177922241
DB00816	Metaproterenol	DOID:0050820	Atrioventricular Block	0.0343272108237101
DB11829	ruboxistaurin	DOID:6000	Heart Failure	0.0339220093775505
DB00579	Mazindol	DOID:0050700	Cardiomyopathies	0.0330607469427883
DB14574	Cobalt	DOID:0050700	Cardiomyopathies	0.03234660613791
DB00271	Diatrizoate	DOID:2843	Long QT Syndrome	0.0321270757925367
DB05063	mitoquinone	DOID:0050700	Cardiomyopathies	0.0320103816018962
DB00411	Carbachol	DOID:6000	Heart Failure	0.0319636625989913
DB00680	Moricizine	DOID:6000	Heart Failure	0.0296419845493331
DB01396	Digitoxin	DOID:0050700	Cardiomyopathies	0.0285877476403348
DB05015	belinostat	DOID:2843	Long QT Syndrome	0.0283571973250407
DB01297	Practolol	DOID:6000	Heart Failure	0.0261768682884585
DB06176	romidepsin	DOID:2843	Long QT Syndrome	0.0252366315942017
DB00604	Cisapride	DOID:12930	Cardiomyopathy, Dilated	0.0246215409610926
DB08839	Serotonin	DOID:11502	Mitral Valve Insufficiency	0.0245416470530837
DB00694	Daunorubicin	DOID:0050700	Cardiomyopathies	0.0243548462766584
DB11588	Carbon Monoxide	DOID:6000	Heart Failure	0.0243254982042088
DB01015	Sulfamethoxazole	DOID:2843	Long QT Syndrome	0.0235863792880993
DB00614	Furazolidone	DOID:0050700	Cardiomyopathies	0.0234449094589737
DB01429	Aprindine	DOID:2843	Long QT Syndrome	0.0233404729165339
DB08842	Acetylcarnitine	DOID:0050700	Cardiomyopathies	0.0208017953848847
DB01396	Digitoxin	DOID:0050820	Atrioventricular Block	0.0203697431192269
DB01396	Digitoxin	DOID:13884	Sick Sinus Syndrome	0.0192577675364537
DB00207	Azithromycin	DOID:2843	Long QT Syndrome	0.0191528555527428
DB13243	tiazofurin	DOID:0050700	Cardiomyopathies	0.0191061672304726
DB00204	dofetilide	DOID:6000	Heart Failure	0.0189957234291475
DB09152	Nitrogen	DOID:0050820	Atrioventricular Block	0.0189527164623983
DB01370	Aluminum	DOID:1682	Heart Defects, Congenital	0.0177423078160717
DB02659	Cholic Acid	DOID:0050700	Cardiomyopathies	0.0159191740412949
DB00417	Penicillin V	DOID:0050820	Atrioventricular Block	0.0158567304539281
DB00492	Fosinopril	DOID:6000	Heart Failure	0.0155830793812959
DB06460	enrasentan	DOID:6000	Heart Failure	0.0153474373318815
DB06558	tezosentan	DOID:6000	Heart Failure	0.0153474373318815
DB00653	Magnesium Sulfate	DOID:2843	Long QT Syndrome	0.0151060632338462
DB00694	Daunorubicin	DOID:13884	Sick Sinus Syndrome	0.015024866172293
DB00502	Haloperidol	DOID:6000	Heart Failure	0.0144791984320547
DB01174	Phenobarbital	DOID:1882	Heart Septal Defects, Atrial	0.0133702079453216
DB06810	Plicamycin	DOID:0050700	Cardiomyopathies	0.0131264793060675
DB01191	Dexfenfluramine	DOID:57	Aortic Valve Insufficiency	0.0126863908186459
DB00523	Alitretinoin	DOID:1682	Heart Defects, Congenital	0.0126811574917542
DB00143	Glutathione	DOID:0050700	Cardiomyopathies	0.012564104920957
DB01074	Perhexiline	DOID:6000	Heart Failure	0.0120402716632339
DB11477	Xylazine	DOID:57	Aortic Valve Insufficiency	0.0119715608406706
DB01186	Pergolide	DOID:57	Aortic Valve Insufficiency	0.0117195426487569
DB01136	Carvedilol	DOID:57	Aortic Valve Insufficiency	0.0115493372864321
DB01221	Ketamine	DOID:57	Aortic Valve Insufficiency	0.011447906742866
DB01182	Propafenone	DOID:6000	Heart Failure	0.0114149737675722
DB01200	Bromocriptine	DOID:57	Aortic Valve Insufficiency	0.0113029578083427
DB00604	Cisapride	DOID:2843	Long QT Syndrome	0.0112177992834376
DB01340	Cilazapril	DOID:57	Aortic Valve Insufficiency	0.0111459063335942
DB00247	Methysergide	DOID:57	Aortic Valve Insufficiency	0.010967569703227
DB00692	Phentolamine	DOID:57	Aortic Valve Insufficiency	0.0107547327367639
DB13358	cifenline	DOID:2843	Long QT Syndrome	0.0104480222707262
DB00850	Perphenazine	DOID:820	Myocarditis	0.00981795605534923
DB00579	Mazindol	DOID:11502	Mitral Valve Insufficiency	0.00976084310166234
DB06148	Mianserin	DOID:2843	Long QT Syndrome	0.00956621988126688
DB00988	Dopamine	DOID:820	Myocarditis	0.00899665302061251
DB12537	Benzodiazepines	DOID:12930	Cardiomyopathy, Dilated	0.00883230800137744
DB00574	Fenfluramine	DOID:4079	Heart Valve Diseases	0.00848032158221394
DB00228	Enflurane	DOID:6000	Heart Failure	0.00839843113856037
DB13323	Trichloroethylene	DOID:1682	Heart Defects, Congenital	0.00591997344603459
DB09072	Sodium Oxybate	DOID:12930	Cardiomyopathy, Dilated	0.00502460008986719
DB01611	Hydroxychloroquine	DOID:6000	Heart Failure	0.00495001797889802
DB00590	Doxazosin	DOID:6000	Heart Failure	0.00423886487982314
DB00694	Daunorubicin	DOID:820	Myocarditis	0.00405245063430787
DB00204	dofetilide	DOID:2843	Long QT Syndrome	0.00396113492144602
DB04557	Arachidonic Acid	DOID:1682	Heart Defects, Congenital	0.00331449563373568
DB07352	Apigenin	DOID:0050700	Cardiomyopathies	0.00325206626856669
DB09371	Norethynodrel	DOID:1657	Heart Septal Defects, Ventricular	0.00324969605841832
DB00214	Torsemide	DOID:6000	Heart Failure	0.00308962345730229
DB13732	Meglumine Antimoniate	DOID:2843	Long QT Syndrome	0.00268038167064535
DB01244	Bepridil	DOID:2843	Long QT Syndrome	0.00232416732611757
DB00519	trandolapril	DOID:11984	Cardiomyopathy, Hypertrophic	0.00205017384123295
DB00678	Losartan	DOID:11984	Cardiomyopathy, Hypertrophic	0.0019617539432398
DB01119	Diazoxide	DOID:11984	Cardiomyopathy, Hypertrophic	0.00195650953193108
DB00270	Isradipine	DOID:11984	Cardiomyopathy, Hypertrophic	0.00195500082981816
DB00959	Methylprednisolone	DOID:11984	Cardiomyopathy, Hypertrophic	0.00195084087492761
DB13919	candesartan	DOID:11984	Cardiomyopathy, Hypertrophic	0.00177459765327134
DB00264	Metoprolol	DOID:11984	Cardiomyopathy, Hypertrophic	0.00177040902723699
DB01001	Albuterol	DOID:11984	Cardiomyopathy, Hypertrophic	0.00168882411420632
DB01136	Carvedilol	DOID:11984	Cardiomyopathy, Hypertrophic	0.00167783368738358
DB12116	epigallocatechin gallate	DOID:11984	Cardiomyopathy, Hypertrophic	0.00166355417885786
DB00388	Phenylephrine	DOID:11984	Cardiomyopathy, Hypertrophic	0.00166313594782849
DB01234	Dexamethasone	DOID:11984	Cardiomyopathy, Hypertrophic	0.0016355096168417
DB09140	Oxygen	DOID:11984	Cardiomyopathy, Hypertrophic	0.00161948663730785
DB00881	Quinapril	DOID:11984	Cardiomyopathy, Hypertrophic	0.00161442509543575
DB00864	Tacrolimus	DOID:11984	Cardiomyopathy, Hypertrophic	0.00159218939076114
DB02709	Resveratrol	DOID:11984	Cardiomyopathy, Hypertrophic	0.00156728569158168
DB00841	Dobutamine	DOID:11984	Cardiomyopathy, Hypertrophic	0.0015654292061246
DB01064	Isoproterenol	DOID:11984	Cardiomyopathy, Hypertrophic	0.001549328594833
DB00661	Verapamil	DOID:11984	Cardiomyopathy, Hypertrophic	0.00151291365528181
DB00518	Albendazole	DOID:1682	Heart Defects, Congenital	0.0015093649824196
DB00898	Ethanol	DOID:11984	Cardiomyopathy, Hypertrophic	0.00150933884708204
DB00997	Doxorubicin	DOID:11984	Cardiomyopathy, Hypertrophic	0.00150618062957575
DB00608	Chloroquine	DOID:11984	Cardiomyopathy, Hypertrophic	0.00150499974738902
DB00571	Propranolol	DOID:11984	Cardiomyopathy, Hypertrophic	0.00149298144700374
DB00867	Ritodrine	DOID:11984	Cardiomyopathy, Hypertrophic	0.00147823509698967
DB00428	Streptozocin	DOID:11984	Cardiomyopathy, Hypertrophic	0.00146647699406707
DB00214	Torsemide	DOID:12930	Cardiomyopathy, Dilated	0.00145877662731991
DB04216	Quercetin	DOID:11984	Cardiomyopathy, Hypertrophic	0.00140812017871608
DB00968	Methyldopa	DOID:11984	Cardiomyopathy, Hypertrophic	0.00140773835798161
DB00783	Estradiol	DOID:11984	Cardiomyopathy, Hypertrophic	0.00139820461179704
DB09130	Copper	DOID:11984	Cardiomyopathy, Hypertrophic	0.00139077858841988
DB12082	vesnarinone	DOID:6000	Heart Failure	0.00137251644149403
DB00443	Betamethasone	DOID:11984	Cardiomyopathy, Hypertrophic	0.00137097614908069
DB01118	Amiodarone	DOID:11984	Cardiomyopathy, Hypertrophic	0.00132754539290802
DB00860	Prednisolone	DOID:11984	Cardiomyopathy, Hypertrophic	0.00131340423658829
DB00280	Disopyramide	DOID:11984	Cardiomyopathy, Hypertrophic	0.0011873242708037
DB01138	Sulfinpyrazone	DOID:11984	Cardiomyopathy, Hypertrophic	0.00104527442792013
DB01191	Dexfenfluramine	DOID:6000	Heart Failure	0.000644450249016187
DB01177	Idarubicin	DOID:6000	Heart Failure	-0.000105824515284708
DB00519	trandolapril	DOID:6000	Heart Failure	-0.000120263130080567
DB11783	imidapril	DOID:6000	Heart Failure	-0.000168431797445481
DB01029	Irbesartan	DOID:6000	Heart Failure	-0.000169311669776157
DB00833	Cefaclor	DOID:6000	Heart Failure	-0.000176500301817636
DB00619	Imatinib Mesylate	DOID:6000	Heart Failure	-0.000197853638529671
DB01195	Flecainide	DOID:6000	Heart Failure	-0.000203209851538294
DB00678	Losartan	DOID:6000	Heart Failure	-0.000208683027910911
DB00966	Telmisartan	DOID:6000	Heart Failure	-0.000213273963334509
DB01119	Diazoxide	DOID:6000	Heart Failure	-0.000213927439439349
DB00270	Isradipine	DOID:6000	Heart Failure	-0.000215436141408204
DB03057	Malondialdehyde	DOID:6000	Heart Failure	-0.000221847593325358
DB00975	Dipyridamole	DOID:6000	Heart Failure	-0.000229438898274287
DB00401	Nisoldipine	DOID:6000	Heart Failure	-0.000233396849295464
DB00960	Pindolol	DOID:6000	Heart Failure	-0.000237734088968142
DB00883	Isosorbide Dinitrate	DOID:6000	Heart Failure	-0.000244904987758698
DB01181	Ifosfamide	DOID:6000	Heart Failure	-0.00025443017216234
DB04572	Thiotepa	DOID:6000	Heart Failure	-0.000255212861140025
DB01083	Orlistat	DOID:6000	Heart Failure	-0.00026162991413467
DB00584	Enalapril	DOID:6000	Heart Failure	-0.000262069968916839
DB00635	Prednisone	DOID:6000	Heart Failure	-0.000264236234039456
DB00533	rofecoxib	DOID:6000	Heart Failure	-0.000294248663853164
DB00350	Minoxidil	DOID:6000	Heart Failure	-0.000298270617111712
DB00722	Lisinopril	DOID:6000	Heart Failure	-0.000299930177608015
DB00441	gemcitabine	DOID:6000	Heart Failure	-0.000307059747952948
DB01186	Pergolide	DOID:6000	Heart Failure	-0.000322397919378853
DB01092	Ouabain	DOID:6000	Heart Failure	-0.000332255682086252
DB00445	Epirubicin	DOID:6000	Heart Failure	-0.000334884179086642
DB00368	Norepinephrine	DOID:6000	Heart Failure	-0.000336349777428496
DB12163	sarpogrelate	DOID:6000	Heart Failure	-0.000339615228199558
DB00682	Warfarin	DOID:6000	Heart Failure	-0.000346964849246817
DB00177	Valsartan	DOID:6000	Heart Failure	-0.000350251374935079
DB00203	Sildenafil Citrate	DOID:6000	Heart Failure	-0.000351966773194462
DB01628	Etoricoxib	DOID:6000	Heart Failure	-0.000366450856987888
DB00695	Furosemide	DOID:6000	Heart Failure	-0.000379185686454037
DB00281	Lidocaine	DOID:6000	Heart Failure	-0.000379222787191463
DB11133	Fatty Acids, Omega-3	DOID:6000	Heart Failure	-0.000388353352708065
DB13919	candesartan	DOID:6000	Heart Failure	-0.000395839316501195
DB01599	Probucol	DOID:6000	Heart Failure	-0.000397911328756467
DB00264	Metoprolol	DOID:6000	Heart Failure	-0.000400027943234543
DB00325	Nitroprusside	DOID:6000	Heart Failure	-0.000400152896935208
DB01041	Thalidomide	DOID:6000	Heart Failure	-0.000402300752998047
DB00668	Epinephrine	DOID:6000	Heart Failure	-0.000407727821487097
DB01095	Fluvastatin	DOID:6000	Heart Failure	-0.000415522514189498
DB01166	Cilostazol	DOID:6000	Heart Failure	-0.000417036853767289
DB01076	Atorvastatin	DOID:6000	Heart Failure	-0.000419802647581208
DB00512	Vancomycin	DOID:6000	Heart Failure	-0.000422187558851456
DB00641	Simvastatin	DOID:6000	Heart Failure	-0.00042280214714438
DB04630	Aldosterone	DOID:6000	Heart Failure	-0.000427222971742552
DB00622	Nicardipine	DOID:6000	Heart Failure	-0.000441184794802874
DB00773	Etoposide	DOID:6000	Heart Failure	-0.000454202158230194
DB00544	Fluorouracil	DOID:6000	Heart Failure	-0.000461041500510434
DB01275	Hydralazine	DOID:6000	Heart Failure	-0.000477868364586576
DB01001	Albuterol	DOID:6000	Heart Failure	-0.000481612858187846
DB00958	Carboplatin	DOID:6000	Heart Failure	-0.000487030479743883
DB01593	Zinc	DOID:6000	Heart Failure	-0.000488286909941044
DB01136	Carvedilol	DOID:6000	Heart Failure	-0.000492603282779697
DB00798	Gentamicins	DOID:6000	Heart Failure	-0.000504293930902483
DB00887	Bumetanide	DOID:6000	Heart Failure	-0.000506067756341266
DB00436	Bendroflumethiazide	DOID:6000	Heart Failure	-0.000533803686922754
DB01234	Dexamethasone	DOID:6000	Heart Failure	-0.000534927354842202
DB00770	Alprostadil	DOID:6000	Heart Failure	-0.000539183770026957
DB00542	benazepril	DOID:6000	Heart Failure	-0.000540631034041977
DB00379	Mexiletine	DOID:6000	Heart Failure	-0.000542213899538679
DB11135	Selenium	DOID:6000	Heart Failure	-0.000542271410149869
DB01223	Aminophylline	DOID:6000	Heart Failure	-0.000544844214829143
DB00727	Nitroglycerin	DOID:6000	Heart Failure	-0.00054781651361499
DB01112	Cefuroxime	DOID:6000	Heart Failure	-0.00055300088019189
DB00502	Haloperidol	DOID:2843	Long QT Syndrome	-0.000555390076515588
DB00881	Quinapril	DOID:6000	Heart Failure	-0.000556011875885803
DB00945	Aspirin	DOID:6000	Heart Failure	-0.000568523423866957
DB01132	Pioglitazone	DOID:6000	Heart Failure	-0.000572317869001776
DB01190	Clindamycin	DOID:6000	Heart Failure	-0.000572918823275814
DB00864	Tacrolimus	DOID:6000	Heart Failure	-0.000578247580643926
DB00255	Diethylstilbestrol	DOID:6000	Heart Failure	-0.000581223221636923
DB00188	Bortezomib	DOID:6000	Heart Failure	-0.000585314665830644
DB00675	Tamoxifen	DOID:6000	Heart Failure	-0.000595488054455778
DB02709	Resveratrol	DOID:6000	Heart Failure	-0.000603151280967301
DB00612	Bisoprolol	DOID:6000	Heart Failure	-0.00060441949100451
DB00841	Dobutamine	DOID:6000	Heart Failure	-0.0006050077647278
DB00640	Adenosine	DOID:6000	Heart Failure	-0.000607003904472408
DB00421	Spironolactone	DOID:6000	Heart Failure	-0.000615263209114009
DB00993	Azathioprine	DOID:6000	Heart Failure	-0.000615365042030386
DB01064	Isoproterenol	DOID:6000	Heart Failure	-0.000621108377567986
DB00563	Methotrexate	DOID:6000	Heart Failure	-0.000623434794206484
DB00361	Vinorelbine	DOID:6000	Heart Failure	-0.000628797219792226
DB00717	Norethindrone	DOID:1657	Heart Septal Defects, Ventricular	-0.000630799388662728
DB01229	Paclitaxel	DOID:6000	Heart Failure	-0.000643365264338697
DB01577	Methamphetamine	DOID:6000	Heart Failure	-0.000646030606997444
DB01189	Desflurane	DOID:2843	Long QT Syndrome	-0.000646097202477422
DB00741	Hydrocortisone	DOID:6000	Heart Failure	-0.000648669084627657
DB01206	Lomustine	DOID:6000	Heart Failure	-0.000652774423997748
DB00661	Verapamil	DOID:6000	Heart Failure	-0.000657523317300651
DB00997	Doxorubicin	DOID:6000	Heart Failure	-0.000664256340663111
DB00608	Chloroquine	DOID:6000	Heart Failure	-0.000665437225726345
DB00571	Propranolol	DOID:6000	Heart Failure	-0.000677455522937603
DB01075	Diphenhydramine	DOID:6000	Heart Failure	-0.000683541225800222
DB00305	Mitomycin	DOID:6000	Heart Failure	-0.000684531234412672
DB03128	Acetylcholine	DOID:6000	Heart Failure	-0.00068581394248915
DB08901	ponatinib	DOID:6000	Heart Failure	-0.000692148492870498
DB00867	Ritodrine	DOID:6000	Heart Failure	-0.000692201874339354
DB00363	Clozapine	DOID:6000	Heart Failure	-0.000694264157940133
DB00390	Digoxin	DOID:6000	Heart Failure	-0.000696784929783784
DB00987	Cytarabine	DOID:6000	Heart Failure	-0.000700992415754081
DB00428	Streptozocin	DOID:6000	Heart Failure	-0.000703959976570273
DB00915	Amantadine	DOID:6000	Heart Failure	-0.00073830054477228
DB01200	Bromocriptine	DOID:6000	Heart Failure	-0.000738982760556922
DB00321	Amitriptyline	DOID:6000	Heart Failure	-0.000739307148915153
DB00968	Methyldopa	DOID:6000	Heart Failure	-0.000762698613329629
DB14085	Cadmium	DOID:6000	Heart Failure	-0.000772628909543244
DB09130	Copper	DOID:6000	Heart Failure	-0.000779658382505571
DB00335	Atenolol	DOID:6000	Heart Failure	-0.000786299553316466
DB01035	Procainamide	DOID:6000	Heart Failure	-0.000789645592621818
DB00443	Betamethasone	DOID:6000	Heart Failure	-0.000799460822050679
DB00564	Carbamazepine	DOID:6000	Heart Failure	-0.000800809994101287
DB00922	Simendan	DOID:6000	Heart Failure	-0.000805243100858694
DB01168	Procarbazine	DOID:6000	Heart Failure	-0.000833084475385756
DB01118	Amiodarone	DOID:6000	Heart Failure	-0.00084289157885406
DB00515	Cisplatin	DOID:6000	Heart Failure	-0.000856685592270118
DB00755	Tretinoin	DOID:6000	Heart Failure	-0.000874983805561197
DB11616	pirarubicin	DOID:0050700	Cardiomyopathies	-0.000877061162795512
DB01356	Lithium	DOID:6000	Heart Failure	-0.000883046221289513
DB01340	Cilazapril	DOID:6000	Heart Failure	-0.000896034235823115
DB00495	Zidovudine	DOID:6000	Heart Failure	-0.000899096982448527
DB00818	Propofol	DOID:6000	Heart Failure	-0.000903829522715643
DB00252	Phenytoin	DOID:6000	Heart Failure	-0.000904936827926722
DB00970	Dactinomycin	DOID:6000	Heart Failure	-0.000906408502639594
DB00753	Isoflurane	DOID:6000	Heart Failure	-0.000908701463932543
DB01248	Docetaxel	DOID:6000	Heart Failure	-0.000914262584790132
DB00570	Vinblastine	DOID:6000	Heart Failure	-0.000942627392973377
DB00235	Milrinone	DOID:6000	Heart Failure	-0.000943437255245566
DB00457	Prazosin	DOID:6000	Heart Failure	-0.000955744107730555
DB01167	Itraconazole	DOID:6000	Heart Failure	-0.000971845792559128
DB00328	Indomethacin	DOID:6000	Heart Failure	-0.000980139518435424
DB09270	coenzyme Q10	DOID:6000	Heart Failure	-0.000982679393164515
DB00280	Disopyramide	DOID:6000	Heart Failure	-0.000983112700786104
DB00586	Diclofenac	DOID:6000	Heart Failure	-0.00100996411160278
DB00624	Testosterone	DOID:6000	Heart Failure	-0.00103424232572655
DB00489	Sotalol	DOID:6000	Heart Failure	-0.00103427236027348
DB00559	Bosentan	DOID:6000	Heart Failure	-0.00104066414835488
DB14500	Potassium	DOID:6000	Heart Failure	-0.00105778081165406
DB00999	Hydrochlorothiazide	DOID:6000	Heart Failure	-0.00105838390692065
DB00373	Timolol	DOID:6000	Heart Failure	-0.00106215192285092
DB00598	Labetalol	DOID:6000	Heart Failure	-0.00106860613263186
DB00650	Leucovorin	DOID:6000	Heart Failure	-0.00107906675216074
DB01238	Aripiprazole	DOID:2843	Long QT Syndrome	-0.00110707102062099
DB00271	Diatrizoate	DOID:0050820	Atrioventricular Block	-0.00112193430639548
DB00908	Quinidine	DOID:6000	Heart Failure	-0.00121178542568737
DB00458	Imipramine	DOID:6000	Heart Failure	-0.00127391983942585
DB00692	Phentolamine	DOID:6000	Heart Failure	-0.00128720783316777
DB08162	fasudil	DOID:12930	Cardiomyopathy, Dilated	-0.00170673228863169
DB01177	Idarubicin	DOID:12930	Cardiomyopathy, Dilated	-0.0017366713454216
DB00678	Losartan	DOID:12930	Cardiomyopathy, Dilated	-0.00183952985813327
DB00975	Dipyridamole	DOID:12930	Cardiomyopathy, Dilated	-0.00186028572761984
DB00584	Enalapril	DOID:12930	Cardiomyopathy, Dilated	-0.00189291679922773
DB00635	Prednisone	DOID:12930	Cardiomyopathy, Dilated	-0.0018950830640129
DB00583	Carnitine	DOID:12930	Cardiomyopathy, Dilated	-0.00193712222551104
DB00295	Morphine	DOID:12930	Cardiomyopathy, Dilated	-0.00195292687268736
DB00445	Epirubicin	DOID:12930	Cardiomyopathy, Dilated	-0.00196573100827582
DB01364	Ephedrine	DOID:12930	Cardiomyopathy, Dilated	-0.00197681442259776
DB00695	Furosemide	DOID:12930	Cardiomyopathy, Dilated	-0.00201003251810974
DB00264	Metoprolol	DOID:12930	Cardiomyopathy, Dilated	-0.00203087477275951
DB00668	Epinephrine	DOID:12930	Cardiomyopathy, Dilated	-0.00203857465223148
DB01275	Hydralazine	DOID:12930	Cardiomyopathy, Dilated	-0.00210871519415856
DB01001	Albuterol	DOID:12930	Cardiomyopathy, Dilated	-0.00211245968656612
DB01136	Carvedilol	DOID:12930	Cardiomyopathy, Dilated	-0.00212345011379941
DB00022	peginterferon alfa-2b	DOID:12930	Cardiomyopathy, Dilated	-0.00215968677360324
DB00542	benazepril	DOID:12930	Cardiomyopathy, Dilated	-0.00217147786453839
DB11135	Selenium	DOID:12930	Cardiomyopathy, Dilated	-0.00217311824035607
DB01212	Ceftriaxone	DOID:12930	Cardiomyopathy, Dilated	-0.00218976166482455
DB01592	Iron	DOID:12930	Cardiomyopathy, Dilated	-0.00219249637473781
DB02709	Resveratrol	DOID:12930	Cardiomyopathy, Dilated	-0.00223399811064942
DB00841	Dobutamine	DOID:12930	Cardiomyopathy, Dilated	-0.0022358545928324
DB00421	Spironolactone	DOID:12930	Cardiomyopathy, Dilated	-0.00224611003967637
DB00993	Azathioprine	DOID:12930	Cardiomyopathy, Dilated	-0.00224621187039711
DB01577	Methamphetamine	DOID:12930	Cardiomyopathy, Dilated	-0.00227687743748964
DB00898	Ethanol	DOID:12930	Cardiomyopathy, Dilated	-0.0022919449524553
DB00997	Doxorubicin	DOID:12930	Cardiomyopathy, Dilated	-0.00229510317199727
DB00867	Ritodrine	DOID:12930	Cardiomyopathy, Dilated	-0.00232304870440449
DB00363	Clozapine	DOID:12930	Cardiomyopathy, Dilated	-0.00232511098860508
DB00390	Digoxin	DOID:12930	Cardiomyopathy, Dilated	-0.00232763175846942
DB00428	Streptozocin	DOID:12930	Cardiomyopathy, Dilated	-0.00233480680788159
DB01200	Bromocriptine	DOID:12930	Cardiomyopathy, Dilated	-0.00236982959157131
DB00321	Amitriptyline	DOID:12930	Cardiomyopathy, Dilated	-0.00237015397863991
DB00335	Atenolol	DOID:12930	Cardiomyopathy, Dilated	-0.00241714638367893
DB00182	Amphetamine	DOID:12930	Cardiomyopathy, Dilated	-0.0024495239212011
DB00811	Ribavirin	DOID:12930	Cardiomyopathy, Dilated	-0.00245479239346633
DB01118	Amiodarone	DOID:12930	Cardiomyopathy, Dilated	-0.00247373840806195
DB00755	Tretinoin	DOID:12930	Cardiomyopathy, Dilated	-0.00250583063544854
DB01356	Lithium	DOID:12930	Cardiomyopathy, Dilated	-0.00251389305225916
DB00495	Zidovudine	DOID:12930	Cardiomyopathy, Dilated	-0.00252994381211916
DB13765	Mercuric Chloride	DOID:12930	Cardiomyopathy, Dilated	-0.00262493713248826
DB00422	Methylphenidate	DOID:12930	Cardiomyopathy, Dilated	-0.00264884393139761
DB00624	Testosterone	DOID:12930	Cardiomyopathy, Dilated	-0.00266508915496103
DB00458	Imipramine	DOID:12930	Cardiomyopathy, Dilated	-0.00290476666883446
DB00342	Terfenadine	DOID:2843	Long QT Syndrome	-0.00336161346552952
DB01182	Propafenone	DOID:2843	Long QT Syndrome	-0.00361961474064504
DB00425	Zolpidem	DOID:2843	Long QT Syndrome	-0.00369511758821299
DB09371	Norethynodrel	DOID:13832	Ductus Arteriosus, Patent	-0.00383608765767465
DB00819	Acetazolamide	DOID:1657	Heart Septal Defects, Ventricular	-0.00418893006959664
DB00813	Fentanyl	DOID:2843	Long QT Syndrome	-0.00425128893322943
DB00276	Amsacrine	DOID:0050700	Cardiomyopathies	-0.00450132275009088
DB00927	Famotidine	DOID:0050820	Atrioventricular Block	-0.00467617964052872
DB00943	Zalcitabine	DOID:0050700	Cardiomyopathies	-0.00472440653598569
DB00545	Pyridostigmine Bromide	DOID:0050820	Atrioventricular Block	-0.00492262723723322
DB00897	Triazolam	DOID:2843	Long QT Syndrome	-0.0056853847132141
DB06589	pazopanib	DOID:2843	Long QT Syndrome	-0.00568862129548309
DB13110	Antimony	DOID:12930	Cardiomyopathy, Dilated	-0.0069501809550587
DB09153	Sodium Chloride	DOID:13884	Sick Sinus Syndrome	-0.00739786619831931
DB00717	Norethindrone	DOID:13832	Ductus Arteriosus, Patent	-0.00771658310418874
DB06782	Dimercaprol	DOID:2843	Long QT Syndrome	-0.00938696749829931
DB01611	Hydroxychloroquine	DOID:2843	Long QT Syndrome	-0.0100845705301376
DB00434	Cyproheptadine	DOID:57	Aortic Valve Insufficiency	-0.0102228993248267
DB00656	Trazodone	DOID:2843	Long QT Syndrome	-0.0116779468427221
DB13504	cefetamet	DOID:1682	Heart Defects, Congenital	-0.0119217639105148
DB00594	Amiloride	DOID:6000	Heart Failure	-0.0121718509897206
DB00365	grepafloxacin	DOID:2843	Long QT Syndrome	-0.0126340112915594
DB12610	ebselen	DOID:0050700	Cardiomyopathies	-0.0133790612556337
DB00567	Cephalexin	DOID:820	Myocarditis	-0.013568948017027
DB00276	Amsacrine	DOID:13884	Sick Sinus Syndrome	-0.0138313028545248
DB02806	methyl cellosolve	DOID:1657	Heart Septal Defects, Ventricular	-0.014012024781563
DB00890	Dienestrol	DOID:1657	Heart Septal Defects, Ventricular	-0.0146582953843122
DB01362	Iohexol	DOID:2843	Long QT Syndrome	-0.0150881033357426
DB00454	Meperidine	DOID:2843	Long QT Syndrome	-0.0151015184431037
DB00333	Methadone	DOID:2843	Long QT Syndrome	-0.0151223511018956
DB01177	Idarubicin	DOID:2843	Long QT Syndrome	-0.015140413023086
DB00166	Thioctic Acid	DOID:2843	Long QT Syndrome	-0.0151787161837907
DB01029	Irbesartan	DOID:2843	Long QT Syndrome	-0.015203900178342
DB00619	Imatinib Mesylate	DOID:2843	Long QT Syndrome	-0.0152324421461462
DB01195	Flecainide	DOID:2843	Long QT Syndrome	-0.0152377983595137
DB00334	Olanzapine	DOID:2843	Long QT Syndrome	-0.0153287744350588
DB00445	Epirubicin	DOID:2843	Long QT Syndrome	-0.0153694726859809
DB00177	Valsartan	DOID:2843	Long QT Syndrome	-0.0153848398809763
DB01026	Ketoconazole	DOID:2843	Long QT Syndrome	-0.0153910288324167
DB00281	Lidocaine	DOID:2843	Long QT Syndrome	-0.0154138112944473
DB01211	Clarithromycin	DOID:2843	Long QT Syndrome	-0.0154164245009687
DB00916	Metronidazole	DOID:2843	Long QT Syndrome	-0.0154198272744034
DB01599	Probucol	DOID:2843	Long QT Syndrome	-0.0154324998360798
DB00264	Metoprolol	DOID:2843	Long QT Syndrome	-0.0154346164518111
DB00477	Chlorpromazine	DOID:2843	Long QT Syndrome	-0.0154417767418948
DB00668	Epinephrine	DOID:2843	Long QT Syndrome	-0.0154423163297589
DB00641	Simvastatin	DOID:2843	Long QT Syndrome	-0.0154573906548321
DB01001	Albuterol	DOID:2843	Long QT Syndrome	-0.0155162013653822
DB00537	Ciprofloxacin	DOID:2843	Long QT Syndrome	-0.0155306016252928
DB01016	Glyburide	DOID:2843	Long QT Syndrome	-0.0155408419521595
DB08868	Fingolimod Hydrochloride	DOID:2843	Long QT Syndrome	-0.0155474773205005
DB00572	Atropine	DOID:2843	Long QT Syndrome	-0.015565600852655
DB00379	Mexiletine	DOID:2843	Long QT Syndrome	-0.0155768024082042
DB01212	Ceftriaxone	DOID:2843	Long QT Syndrome	-0.0155935033426857
DB00196	Fluconazole	DOID:2843	Long QT Syndrome	-0.015604850669999
DB01190	Clindamycin	DOID:2843	Long QT Syndrome	-0.0156075073313196
DB00633	Dexmedetomidine	DOID:2843	Long QT Syndrome	-0.0156087264346127
DB00612	Bisoprolol	DOID:2843	Long QT Syndrome	-0.0156390079981466
DB00841	Dobutamine	DOID:2843	Long QT Syndrome	-0.0156395962720213
DB00637	Astemizole	DOID:2843	Long QT Syndrome	-0.0156442776220151
DB00993	Azathioprine	DOID:2843	Long QT Syndrome	-0.0156499535501841
DB01064	Isoproterenol	DOID:2843	Long QT Syndrome	-0.0156556968848252
DB00199	Erythromycin	DOID:2843	Long QT Syndrome	-0.0156584486414183
DB00450	Droperidol	DOID:2843	Long QT Syndrome	-0.0156620669886591
DB01165	Ofloxacin	DOID:2843	Long QT Syndrome	-0.0156829217962358
DB00741	Hydrocortisone	DOID:2843	Long QT Syndrome	-0.0156832575914768
DB00898	Ethanol	DOID:2843	Long QT Syndrome	-0.0156956866317467
DB00472	Fluoxetine	DOID:2843	Long QT Syndrome	-0.0156980463469794
DB00997	Doxorubicin	DOID:2843	Long QT Syndrome	-0.0156988448489448
DB00608	Chloroquine	DOID:2843	Long QT Syndrome	-0.0157000257334603
DB00571	Propranolol	DOID:2843	Long QT Syndrome	-0.0157120440300732
DB11450	pimobendan	DOID:12930	Cardiomyopathy, Dilated	-0.0157179694103478
DB01075	Diphenhydramine	DOID:2843	Long QT Syndrome	-0.0157181297337266
DB00363	Clozapine	DOID:2843	Long QT Syndrome	-0.0157288526669177
DB00390	Digoxin	DOID:2843	Long QT Syndrome	-0.015731373436798
DB00201	Caffeine	DOID:2843	Long QT Syndrome	-0.0157361826985637
DB11588	Carbon Monoxide	DOID:0050700	Cardiomyopathies	-0.0157400958804152
DB14513	Magnesium	DOID:2843	Long QT Syndrome	-0.0157584550472545
DB00915	Amantadine	DOID:2843	Long QT Syndrome	-0.0157728890520689
DB01169	Arsenic Trioxide	DOID:2843	Long QT Syndrome	-0.0157732207354685
DB00321	Amitriptyline	DOID:2843	Long QT Syndrome	-0.0157738956569916
DB00715	Paroxetine	DOID:2843	Long QT Syndrome	-0.0158075126998491
DB00335	Atenolol	DOID:2843	Long QT Syndrome	-0.0158208880611247
DB01035	Procainamide	DOID:2843	Long QT Syndrome	-0.0158242341007984
DB00564	Carbamazepine	DOID:2843	Long QT Syndrome	-0.0158353985015987
DB00215	Citalopram	DOID:2843	Long QT Syndrome	-0.015838372729578
DB01242	Clomipramine	DOID:2843	Long QT Syndrome	-0.0158475012149895
DB01118	Amiodarone	DOID:2843	Long QT Syndrome	-0.0158774800862164
DB11126	Calcium Gluconate	DOID:2843	Long QT Syndrome	-0.0158794131836797
DB01954	Rolipram	DOID:0050700	Cardiomyopathies	-0.0158998269312556
DB00252	Phenytoin	DOID:2843	Long QT Syndrome	-0.0159395253353927
DB00235	Milrinone	DOID:2843	Long QT Syndrome	-0.0159780257631748
DB06288	Amisulpride	DOID:2843	Long QT Syndrome	-0.0160036454725506
DB01167	Itraconazole	DOID:2843	Long QT Syndrome	-0.0160064343003549
DB00280	Disopyramide	DOID:2843	Long QT Syndrome	-0.0160177012085184
DB00246	ziprasidone	DOID:2843	Long QT Syndrome	-0.0160356728614985
DB00540	Nortriptyline	DOID:2843	Long QT Syndrome	-0.0160559618948081
DB00489	Sotalol	DOID:2843	Long QT Syndrome	-0.0160688608680901
DB14500	Potassium	DOID:2843	Long QT Syndrome	-0.016092369319759
DB01224	Quetiapine Fumarate	DOID:2843	Long QT Syndrome	-0.0160928091540774
DB00373	Timolol	DOID:2843	Long QT Syndrome	-0.0160967404307113
DB01087	Primaquine	DOID:2843	Long QT Syndrome	-0.0161357613146212
DB00904	Ondansetron	DOID:2843	Long QT Syndrome	-0.0161542796739212
DB00808	Indapamide	DOID:2843	Long QT Syndrome	-0.0161727413601831
DB00734	Risperidone	DOID:2843	Long QT Syndrome	-0.0161946495572381
DB00908	Quinidine	DOID:2843	Long QT Syndrome	-0.0162463739330836
DB00679	Thioridazine	DOID:2843	Long QT Syndrome	-0.0162965008621754
DB00458	Imipramine	DOID:2843	Long QT Syndrome	-0.0163085083472465
DB00411	Carbachol	DOID:0050820	Atrioventricular Block	-0.0163199360089702
DB00468	Quinine	DOID:2843	Long QT Syndrome	-0.0188342625598719
DB01413	Cefepime	DOID:1682	Heart Defects, Congenital	-0.0212295422028538
DB01429	Aprindine	DOID:384	Wolff-Parkinson-White Syndrome	-0.0213476028646605
DB00604	Cisapride	DOID:0050820	Atrioventricular Block	-0.0220312108146726
DB11447	phenothiazine	DOID:2843	Long QT Syndrome	-0.0222986917471744
DB01177	Idarubicin	DOID:9775	Heart Failure, Diastolic	-0.0227334251375498
DB02709	Resveratrol	DOID:9775	Heart Failure, Diastolic	-0.0232307519027297
DB00987	Cytarabine	DOID:9775	Heart Failure, Diastolic	-0.0233285930389377
DB01357	Mestranol	DOID:1657	Heart Septal Defects, Ventricular	-0.023894268055565
DB01182	Propafenone	DOID:9767	Myocardial Stunning	-0.024953098966492
DB00843	Donepezil	DOID:2843	Long QT Syndrome	-0.02531992072898
DB00485	Dicloxacillin	DOID:4079	Heart Valve Diseases	-0.0257430755175178
DB04855	Dronedarone	DOID:6000	Heart Failure	-0.0257447455654063
DB00738	Pentamidine	DOID:2843	Long QT Syndrome	-0.0272253280147336
DB00813	Fentanyl	DOID:0050700	Cardiomyopathies	-0.0292822945088082
DB11588	Carbon Monoxide	DOID:6419	Tetralogy of Fallot	-0.0301662842334916
DB05057	erdosteine	DOID:0050700	Cardiomyopathies	-0.0304836981095762
DB01357	Mestranol	DOID:13832	Ductus Arteriosus, Patent	-0.0309800517720276
DB00557	Hydroxyzine	DOID:2843	Long QT Syndrome	-0.0324636946920723
DB00603	Medroxyprogesterone Acetate	DOID:1657	Heart Septal Defects, Ventricular	-0.0324744009221441
DB01041	Thalidomide	DOID:1657	Heart Septal Defects, Ventricular	-0.0325350545775512
DB00945	Aspirin	DOID:1657	Heart Septal Defects, Ventricular	-0.0327012772462711
DB00255	Diethylstilbestrol	DOID:1657	Heart Septal Defects, Ventricular	-0.0327139770476378
DB00898	Ethanol	DOID:1657	Heart Septal Defects, Ventricular	-0.0327938519497732
DB15584	Luteolin	DOID:0050700	Cardiomyopathies	-0.0328081696931978
DB00201	Caffeine	DOID:1657	Heart Septal Defects, Ventricular	-0.0328343480153699
DB00564	Carbamazepine	DOID:1657	Heart Septal Defects, Ventricular	-0.0329335638193224
DB01050	Ibuprofen	DOID:1657	Heart Septal Defects, Ventricular	-0.0329693928501008
DB08841	Tyramine	DOID:0050700	Cardiomyopathies	-0.0330024257482387
DB00252	Phenytoin	DOID:1657	Heart Septal Defects, Ventricular	-0.0330376906522087
DB00396	Progesterone	DOID:1657	Heart Septal Defects, Ventricular	-0.0330736522079763
DB12510	Ozone	DOID:1657	Heart Septal Defects, Ventricular	-0.0330774213503912
DB13169	Nandrolone	DOID:1657	Heart Septal Defects, Ventricular	-0.0330970626135468
DB11251	Tocopherols	DOID:1657	Heart Septal Defects, Ventricular	-0.0331044642589279
DB01097	Leflunomide	DOID:1657	Heart Septal Defects, Ventricular	-0.0332072148507171
DB00574	Fenfluramine	DOID:57	Aortic Valve Insufficiency	-0.0343725389622145
DB00989	Rivastigmine	DOID:0050820	Atrioventricular Block	-0.0345272533056504
DB00678	Losartan	DOID:14323	Marfan Syndrome	-0.0347620094280641
DB01611	Hydroxychloroquine	DOID:0050700	Cardiomyopathies	-0.035115576105196
DB00335	Atenolol	DOID:14323	Marfan Syndrome	-0.0353396259527116
DB02021	fidarestat	DOID:6000	Heart Failure	-0.0355691015619628
DB00975	Dipyridamole	DOID:9767	Myocardial Stunning	-0.0365975116320864
DB12708	sulprostone	DOID:9767	Myocardial Stunning	-0.0366770725081765
DB00500	Tolmetin	DOID:1681	Heart Septal Defects	-0.0367144806358742
DB00668	Epinephrine	DOID:9767	Myocardial Stunning	-0.0367758005561376
DB00544	Fluorouracil	DOID:9767	Myocardial Stunning	-0.0368291142348421
DB00388	Phenylephrine	DOID:9767	Myocardial Stunning	-0.0368753737596137
DB00841	Dobutamine	DOID:9767	Myocardial Stunning	-0.0369730804969315
DB00997	Doxorubicin	DOID:9767	Myocardial Stunning	-0.0370323290757454
DB01118	Amiodarone	DOID:9767	Myocardial Stunning	-0.0372109643126795
DB13682	cefpirome	DOID:1682	Heart Defects, Congenital	-0.037411843916551
DB00776	Oxcarbazepine	DOID:1682	Heart Defects, Congenital	-0.0374944393230612
DB00813	Fentanyl	DOID:0050820	Atrioventricular Block	-0.0375002990313099
DB00682	Warfarin	DOID:1682	Heart Defects, Congenital	-0.0376070247012477
DB00742	Mannitol	DOID:1682	Heart Defects, Congenital	-0.0376270594186557
DB02701	Niacinamide	DOID:1682	Heart Defects, Congenital	-0.0376555841629122
DB00208	Ticlopidine	DOID:1682	Heart Defects, Congenital	-0.0376588429643323
DB01041	Thalidomide	DOID:1682	Heart Defects, Congenital	-0.0376623606052023
DB00982	Isotretinoin	DOID:1682	Heart Defects, Congenital	-0.0377136969584175
DB00795	Sulfasalazine	DOID:1682	Heart Defects, Congenital	-0.0377281954696577
DB00162	Vitamin A	DOID:1682	Heart Defects, Congenital	-0.0377357635865591
DB01593	Zinc	DOID:1682	Heart Defects, Congenital	-0.0377483467612278
DB01136	Carvedilol	DOID:1682	Heart Defects, Congenital	-0.0377526631369419
DB00493	Cefotaxime	DOID:1682	Heart Defects, Congenital	-0.0377604472931435
DB00126	Ascorbic Acid	DOID:1682	Heart Defects, Congenital	-0.0377635271270925
DB00277	Theophylline	DOID:1682	Heart Defects, Congenital	-0.0377955588340318
DB00770	Alprostadil	DOID:1682	Heart Defects, Congenital	-0.0377992436225927
DB00196	Fluconazole	DOID:1682	Heart Defects, Congenital	-0.0378303220148523
DB00255	Diethylstilbestrol	DOID:1682	Heart Defects, Congenital	-0.0378412830744495
DB00115	Vitamin B 12	DOID:1682	Heart Defects, Congenital	-0.0378523970822055
DB00898	Ethanol	DOID:1682	Heart Defects, Congenital	-0.0379211579758691
DB00997	Doxorubicin	DOID:1682	Heart Defects, Congenital	-0.0379243161939918
DB00201	Caffeine	DOID:1682	Heart Defects, Congenital	-0.0379616540419712
DB00428	Streptozocin	DOID:1682	Heart Defects, Congenital	-0.0379640198312299
DB01576	Dextroamphetamine	DOID:1682	Heart Defects, Congenital	-0.0379725090222194
DB01182	Propafenone	DOID:13884	Sick Sinus Syndrome	-0.0379806004207122
DB00915	Amantadine	DOID:1682	Heart Defects, Congenital	-0.0379983603979704
DB00318	Codeine	DOID:1682	Heart Defects, Congenital	-0.038013708872742
DB00783	Estradiol	DOID:1682	Heart Defects, Congenital	-0.0380322922122536
DB00715	Paroxetine	DOID:1682	Heart Defects, Congenital	-0.0380329840457186
DB01156	Bupropion	DOID:1682	Heart Defects, Congenital	-0.0380340918055274
DB09130	Copper	DOID:1682	Heart Defects, Congenital	-0.0380397182347036
DB04839	Cyproterone Acetate	DOID:1682	Heart Defects, Congenital	-0.0380659402393025
DB01242	Clomipramine	DOID:1682	Heart Defects, Congenital	-0.0380729725589583
DB00227	Lovastatin	DOID:1682	Heart Defects, Congenital	-0.038106562262512
DB00755	Tretinoin	DOID:1682	Heart Defects, Congenital	-0.0381350436581216
DB01356	Lithium	DOID:1682	Heart Defects, Congenital	-0.0381431060746507
DB00252	Phenytoin	DOID:1682	Heart Defects, Congenital	-0.0381649966817516
DB00396	Progesterone	DOID:1682	Heart Defects, Congenital	-0.0382009582366896
DB00328	Indomethacin	DOID:1682	Heart Defects, Congenital	-0.0382401993717615
DB00788	Naproxen	DOID:1682	Heart Defects, Congenital	-0.0382647172979537
DB00279	Triiodothyronine	DOID:1682	Heart Defects, Congenital	-0.0384400590545041
DB12523	mizolastine	DOID:2843	Long QT Syndrome	-0.0384790917589535
DB00679	Thioridazine	DOID:1682	Heart Defects, Congenital	-0.0385219722060817
DB01427	Amrinone	DOID:6000	Heart Failure	-0.0392166184694947
DB11846	Creatinine	DOID:13832	Ductus Arteriosus, Patent	-0.0392577433517189
DB00695	Furosemide	DOID:13832	Ductus Arteriosus, Patent	-0.0395977232286293
DB13919	candesartan	DOID:13832	Ductus Arteriosus, Patent	-0.0396143768586881
DB11588	Carbon Monoxide	DOID:1882	Heart Septal Defects, Atrial	-0.0396320433736531
DB00228	Enflurane	DOID:0050820	Atrioventricular Block	-0.0398851674666125
DB00390	Digoxin	DOID:13832	Ductus Arteriosus, Patent	-0.0399153224693016
DB00176	Fluvoxamine	DOID:2843	Long QT Syndrome	-0.0399643052319363
DB01050	Ibuprofen	DOID:13832	Ductus Arteriosus, Patent	-0.0400551765680364
DB01149	nefazodone	DOID:2843	Long QT Syndrome	-0.0401047456319056
DB01177	Idarubicin	DOID:0050700	Cardiomyopathies	-0.0401714185990277
DB00328	Indomethacin	DOID:13832	Ductus Arteriosus, Patent	-0.0401986770599392
DB00959	Methylprednisolone	DOID:0050700	Cardiomyopathies	-0.0402851901813817
DB04572	Thiotepa	DOID:0050700	Cardiomyopathies	-0.0403208069456063
DB00584	Enalapril	DOID:0050700	Cardiomyopathies	-0.0403276640524627
DB00635	Prednisone	DOID:0050700	Cardiomyopathies	-0.0403298303178634
DB12025	triptolide	DOID:0050700	Cardiomyopathies	-0.0403414084314082
DB00350	Minoxidil	DOID:0050700	Cardiomyopathies	-0.0403638647011431
DB00583	Carnitine	DOID:0050700	Cardiomyopathies	-0.0403718694791681
DB00393	Nimodipine	DOID:0050700	Cardiomyopathies	-0.0403894394063501
DB00445	Epirubicin	DOID:0050700	Cardiomyopathies	-0.0404004782630787
DB00368	Norepinephrine	DOID:0050700	Cardiomyopathies	-0.0404019438622339
DB01364	Ephedrine	DOID:0050700	Cardiomyopathies	-0.0404115616767723
DB00682	Warfarin	DOID:0050700	Cardiomyopathies	-0.0404125589335505
DB00177	Valsartan	DOID:0050700	Cardiomyopathies	-0.0404158454572285
DB00203	Sildenafil Citrate	DOID:0050700	Cardiomyopathies	-0.0404175608579289
DB01088	Iloprost	DOID:0050700	Cardiomyopathies	-0.0404445212038464
DB13919	candesartan	DOID:0050700	Cardiomyopathies	-0.0404614334029122
DB01599	Probucol	DOID:0050700	Cardiomyopathies	-0.0404635054135309
DB00435	Nitric Oxide	DOID:0050700	Cardiomyopathies	-0.0404642696049791
DB00264	Metoprolol	DOID:0050700	Cardiomyopathies	-0.0404656220279299
DB00477	Chlorpromazine	DOID:0050700	Cardiomyopathies	-0.0404727823177296
DB00668	Epinephrine	DOID:0050700	Cardiomyopathies	-0.0404733219057963
DB01095	Fluvastatin	DOID:0050700	Cardiomyopathies	-0.0404811165982747
DB00544	Fluorouracil	DOID:0050700	Cardiomyopathies	-0.0405266355853896
DB00162	Vitamin A	DOID:0050700	Cardiomyopathies	-0.0405412978189294
DB01001	Albuterol	DOID:0050700	Cardiomyopathies	-0.0405472069415988
DB01593	Zinc	DOID:0050700	Cardiomyopathies	-0.0405538809934027
DB01136	Carvedilol	DOID:0050700	Cardiomyopathies	-0.0405581973686827
DB00091	Cyclosporine	DOID:0050700	Cardiomyopathies	-0.0405666146382654
DB00126	Ascorbic Acid	DOID:0050700	Cardiomyopathies	-0.0405690613583502
DB01234	Dexamethasone	DOID:0050700	Cardiomyopathies	-0.0406005214392826
DB00277	Theophylline	DOID:0050700	Cardiomyopathies	-0.0406010930649756
DB09140	Oxygen	DOID:0050700	Cardiomyopathies	-0.0406165444181309
DB01212	Ceftriaxone	DOID:0050700	Cardiomyopathies	-0.0406245089187859
DB01592	Iron	DOID:0050700	Cardiomyopathies	-0.0406272436258287
DB06151	Acetylcysteine	DOID:0050700	Cardiomyopathies	-0.0406354797427206
DB00864	Tacrolimus	DOID:0050700	Cardiomyopathies	-0.0406438416653338
DB01065	Melatonin	DOID:0050700	Cardiomyopathies	-0.0406548131745759
DB01221	Ketamine	DOID:0050700	Cardiomyopathies	-0.0406596279092039
DB11672	Curcumin	DOID:0050700	Cardiomyopathies	-0.0406602522395723
DB02709	Resveratrol	DOID:0050700	Cardiomyopathies	-0.0406687453638037
DB00612	Bisoprolol	DOID:0050700	Cardiomyopathies	-0.0406700135746651
DB00841	Dobutamine	DOID:0050700	Cardiomyopathies	-0.0406706018497304
DB00640	Adenosine	DOID:0050700	Cardiomyopathies	-0.0406725979894802
DB00398	Sorafenib	DOID:0050700	Cardiomyopathies	-0.0406778888479555
DB00421	Spironolactone	DOID:0050700	Cardiomyopathies	-0.0406808572941416
DB14183	geraniol	DOID:0050700	Cardiomyopathies	-0.0406864292474255
DB01064	Isoproterenol	DOID:0050700	Cardiomyopathies	-0.0406867024620197
DB00563	Methotrexate	DOID:0050700	Cardiomyopathies	-0.0406890288783449
DB01956	Taurine	DOID:0050700	Cardiomyopathies	-0.0407022628319705
DB01008	Busulfan	DOID:0050700	Cardiomyopathies	-0.0407074173625138
DB01229	Paclitaxel	DOID:0050700	Cardiomyopathies	-0.0407089593482898
DB01577	Methamphetamine	DOID:0050700	Cardiomyopathies	-0.0407116246908357
DB01165	Ofloxacin	DOID:0050700	Cardiomyopathies	-0.0407139273728458
DB00763	Methimazole	DOID:0050700	Cardiomyopathies	-0.0407170534288524
DB01042	Melphalan	DOID:0050700	Cardiomyopathies	-0.0407181457597831
DB00661	Verapamil	DOID:0050700	Cardiomyopathies	-0.0407231173995498
DB00898	Ethanol	DOID:0050700	Cardiomyopathies	-0.0407266922083717
DB00997	Doxorubicin	DOID:0050700	Cardiomyopathies	-0.0407298504251506
DB00608	Chloroquine	DOID:0050700	Cardiomyopathies	-0.0407310313087091
DB00812	Phenylbutazone	DOID:0050700	Cardiomyopathies	-0.0407337951520105
DB00571	Propranolol	DOID:0050700	Cardiomyopathies	-0.0407430496072952
DB00928	Azacitidine	DOID:0050700	Cardiomyopathies	-0.0407464758445829
DB01039	Fenofibrate	DOID:0050700	Cardiomyopathies	-0.0407508012384144
DB00867	Ritodrine	DOID:0050700	Cardiomyopathies	-0.0407577959584365
DB00363	Clozapine	DOID:0050700	Cardiomyopathies	-0.0407598582419255
DB00390	Digoxin	DOID:0050700	Cardiomyopathies	-0.0407623790125029
DB00201	Caffeine	DOID:0050700	Cardiomyopathies	-0.040767188273972
DB01576	Dextroamphetamine	DOID:0050700	Cardiomyopathies	-0.0407780432532671
DB04855	Dronedarone	DOID:2843	Long QT Syndrome	-0.0407793340736979
DB01003	Cromolyn Sodium	DOID:0050700	Cardiomyopathies	-0.0407915378009085
DB01169	Arsenic Trioxide	DOID:0050700	Cardiomyopathies	-0.040804226311987
DB04216	Quercetin	DOID:0050700	Cardiomyopathies	-0.0408279108766303
DB01914	Glucose	DOID:0050700	Cardiomyopathies	-0.0408422881740907
DB09130	Copper	DOID:0050700	Cardiomyopathies	-0.0408452524664824
DB14206	cobaltous chloride	DOID:0050700	Cardiomyopathies	-0.0408527951604495
DB00636	Clofibrate	DOID:0050700	Cardiomyopathies	-0.0408591672650388
DB05383	pimagedine	DOID:0050700	Cardiomyopathies	-0.040876857985807
DB00806	Pentoxifylline	DOID:0050700	Cardiomyopathies	-0.0408770431499013
DB00182	Amphetamine	DOID:0050700	Cardiomyopathies	-0.0408842711769516
DB01852	kaempferol	DOID:0050700	Cardiomyopathies	-0.0408981664585527
DB01118	Amiodarone	DOID:0050700	Cardiomyopathies	-0.0409084856629854
DB11126	Calcium Gluconate	DOID:0050700	Cardiomyopathies	-0.0409104187599056
DB00515	Cisplatin	DOID:0050700	Cardiomyopathies	-0.0409222796767798
DB00860	Prednisolone	DOID:0050700	Cardiomyopathies	-0.0409226268191686
DB00755	Tretinoin	DOID:0050700	Cardiomyopathies	-0.0409405778892911
DB01356	Lithium	DOID:0050700	Cardiomyopathies	-0.0409486403066418
DB00851	Dacarbazine	DOID:0050700	Cardiomyopathies	-0.0409487943074258
DB14371	mangostin	DOID:0050700	Cardiomyopathies	-0.0409565491818114
DB03467	naringenin	DOID:0050700	Cardiomyopathies	-0.0409584141199415
DB01340	Cilazapril	DOID:0050700	Cardiomyopathies	-0.0409616283196471
DB00495	Zidovudine	DOID:0050700	Cardiomyopathies	-0.0409646910673277
DB00818	Propofol	DOID:0050700	Cardiomyopathies	-0.0409694236075351
DB00252	Phenytoin	DOID:0050700	Cardiomyopathies	-0.0409705309108828
DB00970	Dactinomycin	DOID:0050700	Cardiomyopathies	-0.0409720025870986
DB00753	Isoflurane	DOID:0050700	Cardiomyopathies	-0.0409742955467768
DB00541	Vincristine	DOID:0050700	Cardiomyopathies	-0.0409762245617139
DB01248	Docetaxel	DOID:0050700	Cardiomyopathies	-0.0409798566707145
DB01009	Ketoprofen	DOID:0050700	Cardiomyopathies	-0.0410087383823486
DB00457	Prazosin	DOID:0050700	Cardiomyopathies	-0.0410213381907719
DB09270	coenzyme Q10	DOID:0050700	Cardiomyopathies	-0.041048273476747
DB00586	Diclofenac	DOID:0050700	Cardiomyopathies	-0.0410755581957324
DB00422	Methylphenidate	DOID:0050700	Cardiomyopathies	-0.0410835911852189
DB00829	Diazepam	DOID:0050700	Cardiomyopathies	-0.0411032285722524
DB00698	Nitrofurantoin	DOID:0050700	Cardiomyopathies	-0.0411213988598043
DB01224	Quetiapine Fumarate	DOID:0050700	Cardiomyopathies	-0.0411238147305538
DB00650	Leucovorin	DOID:0050700	Cardiomyopathies	-0.0411446608358818
DB00397	Phenylpropanolamine	DOID:0050700	Cardiomyopathies	-0.0411619519636816
DB00734	Risperidone	DOID:0050700	Cardiomyopathies	-0.0412256551330203
DB00458	Imipramine	DOID:0050700	Cardiomyopathies	-0.0413395139233511
DB09477	Enalaprilat	DOID:2843	Long QT Syndrome	-0.0421300511919373
DB11742	ebastine	DOID:2843	Long QT Syndrome	-0.0428861462957027
DB01100	Pimozide	DOID:2843	Long QT Syndrome	-0.0431248744403216
DB06690	Nitrous Oxide	DOID:0050700	Cardiomyopathies	-0.0431266680073263
DB00186	Lorazepam	DOID:2843	Long QT Syndrome	-0.0432016462714685
DB01408	bambuterol	DOID:6000	Heart Failure	-0.043776715431402
DB00415	Ampicillin	DOID:1682	Heart Defects, Congenital	-0.0445170539382729
DB00502	Haloperidol	DOID:820	Myocarditis	-0.0458887912965482
DB14322	Coconut Oil	DOID:0050700	Cardiomyopathies	-0.0462065509666248
DB00574	Fenfluramine	DOID:6000	Heart Failure	-0.0464144795317902
DB12662	naveglitazar	DOID:0050700	Cardiomyopathies	-0.0465916169016878
DB00242	Cladribine	DOID:6000	Heart Failure	-0.046891350027486
DB00107	Oxytocin	DOID:2843	Long QT Syndrome	-0.0469702737114034
DB03843	Formaldehyde	DOID:1682	Heart Defects, Congenital	-0.0475373704820175
DB01182	Propafenone	DOID:384	Wolff-Parkinson-White Syndrome	-0.0483076905215014
DB01362	Iohexol	DOID:0050820	Atrioventricular Block	-0.0483371134322884
DB01170	Guanethidine	DOID:0050820	Atrioventricular Block	-0.0483506600456927
DB11477	Xylazine	DOID:0050820	Atrioventricular Block	-0.0483539783347348
DB00292	Etomidate	DOID:0050820	Atrioventricular Block	-0.0484089854663665
DB00863	Ranitidine	DOID:0050820	Atrioventricular Block	-0.0484680301082659
DB01119	Diazoxide	DOID:0050820	Atrioventricular Block	-0.0484975260438768
DB00975	Dipyridamole	DOID:0050820	Atrioventricular Block	-0.048513037503838
DB00250	Dapsone	DOID:0050820	Atrioventricular Block	-0.0485158646392045
DB00883	Isosorbide Dinitrate	DOID:0050820	Atrioventricular Block	-0.0485285035936227
DB00738	Pentamidine	DOID:9767	Myocardial Stunning	-0.0485588122403707
DB01085	Pilocarpine	DOID:0050820	Atrioventricular Block	-0.0485754149416426
DB00295	Morphine	DOID:0050820	Atrioventricular Block	-0.048605678650398
DB00445	Epirubicin	DOID:0050820	Atrioventricular Block	-0.0486184827853502
DB01364	Ephedrine	DOID:0050820	Atrioventricular Block	-0.0486295661980091
DB00695	Furosemide	DOID:0050820	Atrioventricular Block	-0.0486627842941494
DB00281	Lidocaine	DOID:0050820	Atrioventricular Block	-0.0486628213926841
DB01211	Clarithromycin	DOID:0050820	Atrioventricular Block	-0.0486654345992623
DB00264	Metoprolol	DOID:0050820	Atrioventricular Block	-0.0486836265488471
DB01041	Thalidomide	DOID:0050820	Atrioventricular Block	-0.0486858993567427
DB00477	Chlorpromazine	DOID:0050820	Atrioventricular Block	-0.0486907868399477
DB00668	Epinephrine	DOID:0050820	Atrioventricular Block	-0.0486913264281023
DB01076	Atorvastatin	DOID:0050820	Atrioventricular Block	-0.0487034012544925
DB14509	Lithium Carbonate	DOID:0050820	Atrioventricular Block	-0.0487115537758891
DB00622	Nicardipine	DOID:0050820	Atrioventricular Block	-0.0487247834014182
DB00544	Fluorouracil	DOID:0050820	Atrioventricular Block	-0.0487446401052605
DB01136	Carvedilol	DOID:0050820	Atrioventricular Block	-0.0487762018899256
DB00572	Atropine	DOID:0050820	Atrioventricular Block	-0.0488146109491357
DB01223	Aminophylline	DOID:0050820	Atrioventricular Block	-0.0488284428206204
DB00727	Nitroglycerin	DOID:0050820	Atrioventricular Block	-0.048831415120351
DB00945	Aspirin	DOID:0050820	Atrioventricular Block	-0.0488521220285774
DB00575	Clonidine	DOID:0050820	Atrioventricular Block	-0.0488573943081729
DB00501	Cimetidine	DOID:0050820	Atrioventricular Block	-0.0488761873291343
DB00640	Adenosine	DOID:0050820	Atrioventricular Block	-0.0488906025106983
DB01064	Isoproterenol	DOID:0050820	Atrioventricular Block	-0.0489047069822715
DB00199	Erythromycin	DOID:0050820	Atrioventricular Block	-0.0489074587403763
DB01229	Paclitaxel	DOID:0050820	Atrioventricular Block	-0.0489269638717152
DB01577	Methamphetamine	DOID:0050820	Atrioventricular Block	-0.0489296292127636
DB00661	Verapamil	DOID:0050820	Atrioventricular Block	-0.0489411219216897
DB00898	Ethanol	DOID:0050820	Atrioventricular Block	-0.0489446967294923
DB00997	Doxorubicin	DOID:0050820	Atrioventricular Block	-0.0489478549472456
DB00608	Chloroquine	DOID:0050820	Atrioventricular Block	-0.0489490358305789
DB00571	Propranolol	DOID:0050820	Atrioventricular Block	-0.0489610541296339
DB00297	Bupivacaine	DOID:0050820	Atrioventricular Block	-0.0489726386461976
DB00867	Ritodrine	DOID:0050820	Atrioventricular Block	-0.0489758004803225
DB00390	Digoxin	DOID:0050820	Atrioventricular Block	-0.048980383534644
DB00201	Caffeine	DOID:0050820	Atrioventricular Block	-0.0489851927950348
DB01169	Arsenic Trioxide	DOID:0050820	Atrioventricular Block	-0.0490222308340214
DB00321	Amitriptyline	DOID:0050820	Atrioventricular Block	-0.049022905754747
DB00968	Methyldopa	DOID:0050820	Atrioventricular Block	-0.0490462972193108
DB00715	Paroxetine	DOID:0050820	Atrioventricular Block	-0.0490565227985744
DB00335	Atenolol	DOID:0050820	Atrioventricular Block	-0.0490698981597949
DB01035	Procainamide	DOID:0050820	Atrioventricular Block	-0.0490732441987567
DB00564	Carbamazepine	DOID:0050820	Atrioventricular Block	-0.0490844086003328
DB00806	Pentoxifylline	DOID:0050820	Atrioventricular Block	-0.0490950476722468
DB01109	Heparin	DOID:0050820	Atrioventricular Block	-0.0491086225825228
DB01118	Amiodarone	DOID:0050820	Atrioventricular Block	-0.0491264901845687
DB11126	Calcium Gluconate	DOID:0050820	Atrioventricular Block	-0.0491284232817372
DB00755	Tretinoin	DOID:0050820	Atrioventricular Block	-0.0491585824105556
DB01356	Lithium	DOID:0050820	Atrioventricular Block	-0.0491666448276522
DB00818	Propofol	DOID:0050820	Atrioventricular Block	-0.0491874281293287
DB00252	Phenytoin	DOID:0050820	Atrioventricular Block	-0.0491885354341917
DB00280	Disopyramide	DOID:0050820	Atrioventricular Block	-0.0492667113066911
DB00338	Omeprazole	DOID:0050820	Atrioventricular Block	-0.0492793484847562
DB00489	Sotalol	DOID:0050820	Atrioventricular Block	-0.0493178709660213
DB00829	Diazepam	DOID:0050820	Atrioventricular Block	-0.0493212330940151
DB00981	Physostigmine	DOID:0050820	Atrioventricular Block	-0.0493451122383155
DB00373	Timolol	DOID:0050820	Atrioventricular Block	-0.049345750528313
DB00598	Labetalol	DOID:0050820	Atrioventricular Block	-0.0493522047387614
DB00397	Phenylpropanolamine	DOID:0050820	Atrioventricular Block	-0.0493799564854464
DB00734	Risperidone	DOID:0050820	Atrioventricular Block	-0.0494436596542164
DB12752	bucindolol	DOID:6000	Heart Failure	-0.0494950082005454
DB00908	Quinidine	DOID:0050820	Atrioventricular Block	-0.0494953840314079
DB01177	Idarubicin	DOID:13884	Sick Sinus Syndrome	-0.0495013987033602
DB00679	Thioridazine	DOID:0050820	Atrioventricular Block	-0.0495455109599784
DB00458	Imipramine	DOID:0050820	Atrioventricular Block	-0.0495575184449273
DB00692	Phentolamine	DOID:0050820	Atrioventricular Block	-0.0495708064388016
DB01195	Flecainide	DOID:13884	Sick Sinus Syndrome	-0.0495987840397488
DB00393	Nimodipine	DOID:13884	Sick Sinus Syndrome	-0.0497194195099881
DB00661	Verapamil	DOID:13884	Sick Sinus Syndrome	-0.0500530975035074
DB00571	Propranolol	DOID:13884	Sick Sinus Syndrome	-0.0500730297122207
DB01164	Calcium Chloride	DOID:13884	Sick Sinus Syndrome	-0.0500731272587701
DB00297	Bupivacaine	DOID:13884	Sick Sinus Syndrome	-0.0500846142285632
DB00390	Digoxin	DOID:13884	Sick Sinus Syndrome	-0.0500923591168053
DB05382	Iodine	DOID:11502	Mitral Valve Insufficiency	-0.0501333211690191
DB00968	Methyldopa	DOID:13884	Sick Sinus Syndrome	-0.0501582728014899
DB00564	Carbamazepine	DOID:13884	Sick Sinus Syndrome	-0.0501963841813582
DB01118	Amiodarone	DOID:13884	Sick Sinus Syndrome	-0.0502384657663082
DB01356	Lithium	DOID:13884	Sick Sinus Syndrome	-0.0502786204110756
DB00489	Sotalol	DOID:13884	Sick Sinus Syndrome	-0.050429846548649
DB01433	Methadyl Acetate	DOID:2843	Long QT Syndrome	-0.0507280270495852
DB00845	Clofazimine	DOID:0050700	Cardiomyopathies	-0.050906003673072
DB11387	Chloroform	DOID:6000	Heart Failure	-0.0515763258559093
DB00780	Phenelzine	DOID:820	Myocarditis	-0.0520175904091415
DB00468	Quinine	DOID:0050820	Atrioventricular Block	-0.0520832726570606
DB01182	Propafenone	DOID:1882	Heart Septal Defects, Atrial	-0.0525425678103649
DB00439	cerivastatin	DOID:6000	Heart Failure	-0.0535247540816279
DB00698	Nitrofurantoin	DOID:9955	Hypoplastic Left Heart Syndrome	-0.054036401094955
DB00388	Phenylephrine	DOID:6419	Tetralogy of Fallot	-0.0549990834608905
DB00770	Alprostadil	DOID:6419	Tetralogy of Fallot	-0.0550309662066223
DB00898	Ethanol	DOID:6419	Tetralogy of Fallot	-0.0551528805610187
DB08826	Deferiprone	DOID:0050700	Cardiomyopathies	-0.0551650029607636
DB00915	Amantadine	DOID:6419	Tetralogy of Fallot	-0.0552300829818854
DB01611	Hydroxychloroquine	DOID:820	Myocarditis	-0.0554179717482287
DB11326	boric acid	DOID:0050700	Cardiomyopathies	-0.0560153439887357
DB00934	Maprotiline	DOID:2843	Long QT Syndrome	-0.0560411873042473
DB09069	Trimetazidine	DOID:6000	Heart Failure	-0.0565001674072166
DB01142	Doxepin	DOID:6000	Heart Failure	-0.0575226785503408
DB13108	mephedrone	DOID:820	Myocarditis	-0.058235886558506
DB00802	Alfentanil	DOID:13884	Sick Sinus Syndrome	-0.0584406610743212
DB02852	domoic acid	DOID:1682	Heart Defects, Congenital	-0.0584620362438424
DB03843	Formaldehyde	DOID:0050820	Atrioventricular Block	-0.0585609092349106
DB00843	Donepezil	DOID:0050820	Atrioventricular Block	-0.0585689308267222
DB05549	INO 1001	DOID:6000	Heart Failure	-0.0591455720318773
DB01195	Flecainide	DOID:384	Wolff-Parkinson-White Syndrome	-0.0599258741402235
DB00674	Galantamine	DOID:2843	Long QT Syndrome	-0.0599841239145798
DB01064	Isoproterenol	DOID:384	Wolff-Parkinson-White Syndrome	-0.0603437726650417
DB00571	Propranolol	DOID:384	Wolff-Parkinson-White Syndrome	-0.0604001198139474
DB01177	Idarubicin	DOID:820	Myocarditis	-0.0604738142423696
DB00738	Pentamidine	DOID:0050820	Atrioventricular Block	-0.0604743381126296
DB01035	Procainamide	DOID:384	Wolff-Parkinson-White Syndrome	-0.0605123098814651
DB00833	Cefaclor	DOID:820	Myocarditis	-0.0605444900291072
DB00863	Ranitidine	DOID:820	Myocarditis	-0.0605524212283881
DB01118	Amiodarone	DOID:384	Wolff-Parkinson-White Syndrome	-0.0605655558678477
DB00959	Methylprednisolone	DOID:820	Myocarditis	-0.060587585824797
DB03057	Malondialdehyde	DOID:820	Myocarditis	-0.0605898373204306
DB00250	Dapsone	DOID:820	Myocarditis	-0.0606002557617108
DB01356	Lithium	DOID:384	Wolff-Parkinson-White Syndrome	-0.0606057105123381
DB00669	Sumatriptan	DOID:820	Myocarditis	-0.0606209412479216
DB01181	Ifosfamide	DOID:820	Myocarditis	-0.0606224198997003
DB00635	Prednisone	DOID:820	Myocarditis	-0.0606322259607949
DB00712	Flurbiprofen	DOID:820	Myocarditis	-0.0606690551421023
DB00208	Ticlopidine	DOID:820	Myocarditis	-0.0607667728392983
DB00264	Metoprolol	DOID:820	Myocarditis	-0.0607680176704518
DB00668	Epinephrine	DOID:820	Myocarditis	-0.0607757175494753
DB14509	Lithium Carbonate	DOID:820	Myocarditis	-0.0607959448977639
DB00544	Fluorouracil	DOID:820	Myocarditis	-0.0608290312276976
DB00795	Sulfasalazine	DOID:820	Myocarditis	-0.0608361253450425
DB01001	Albuterol	DOID:820	Myocarditis	-0.0608496025853281
DB01136	Carvedilol	DOID:820	Myocarditis	-0.0608605930097902
DB00908	Quinidine	DOID:384	Wolff-Parkinson-White Syndrome	-0.0609344497143333
DB06151	Acetylcysteine	DOID:820	Myocarditis	-0.0609378753866755
DB11672	Curcumin	DOID:820	Myocarditis	-0.060962647881913
DB02709	Resveratrol	DOID:820	Myocarditis	-0.0609711410075878
DB00841	Dobutamine	DOID:820	Myocarditis	-0.0609729974916602
DB00993	Azathioprine	DOID:820	Myocarditis	-0.0609833547688925
DB00550	Propylthiouracil	DOID:820	Myocarditis	-0.0609843193456851
DB01064	Isoproterenol	DOID:820	Myocarditis	-0.0609890981043107
DB01420	Testosterone Propionate	DOID:820	Myocarditis	-0.0609907107026765
DB00997	Doxorubicin	DOID:820	Myocarditis	-0.0610322460681948
DB00363	Clozapine	DOID:820	Myocarditis	-0.0610622538867275
DB00321	Amitriptyline	DOID:820	Myocarditis	-0.0611072968770189
DB00968	Methyldopa	DOID:820	Myocarditis	-0.0611306883405682
DB01035	Procainamide	DOID:820	Myocarditis	-0.061157635320157
DB00564	Carbamazepine	DOID:820	Myocarditis	-0.061168799721276
DB00922	Simendan	DOID:820	Myocarditis	-0.0611732328282566
DB00182	Amphetamine	DOID:820	Myocarditis	-0.0611866668194051
DB00244	Mesalamine	DOID:820	Myocarditis	-0.0611879666335506
DB01118	Amiodarone	DOID:820	Myocarditis	-0.0612108813064035
DB00860	Prednisolone	DOID:820	Myocarditis	-0.0612250224613404
DB00755	Tretinoin	DOID:820	Myocarditis	-0.0612429735331782
DB01017	Minocycline	DOID:820	Myocarditis	-0.0612472825758028
DB01356	Lithium	DOID:820	Myocarditis	-0.0612510359509241
DB00495	Zidovudine	DOID:820	Myocarditis	-0.0612670867103195
DB00252	Phenytoin	DOID:820	Myocarditis	-0.0612729265569823
DB13765	Mercuric Chloride	DOID:820	Myocarditis	-0.0613620800296122
DB00624	Testosterone	DOID:820	Myocarditis	-0.0614022320524465
DB00999	Hydrochlorothiazide	DOID:820	Myocarditis	-0.0614263736344834
DB00759	Tetracycline	DOID:820	Myocarditis	-0.0615807230767599
DB00458	Imipramine	DOID:820	Myocarditis	-0.0616419095658314
DB08809	Dichloroacetic Acid	DOID:6419	Tetralogy of Fallot	-0.0619890832828089
DB05223	SB939 compound	DOID:2843	Long QT Syndrome	-0.0624172146443938
DB01191	Dexfenfluramine	DOID:11502	Mitral Valve Insufficiency	-0.0627210476761794
DB00527	Dibucaine	DOID:0050820	Atrioventricular Block	-0.0629143046184589
DB11477	Xylazine	DOID:11502	Mitral Valve Insufficiency	-0.0634358776540362
DB00975	Dipyridamole	DOID:11502	Mitral Valve Insufficiency	-0.0635949368222015
DB00584	Enalapril	DOID:11502	Mitral Valve Insufficiency	-0.0636275678940815
DB01186	Pergolide	DOID:11502	Mitral Valve Insufficiency	-0.063687895843775
DB00695	Furosemide	DOID:11502	Mitral Valve Insufficiency	-0.0637446836135005
DB00325	Nitroprusside	DOID:11502	Mitral Valve Insufficiency	-0.0637656508221338
DB01221	Ketamine	DOID:11502	Mitral Valve Insufficiency	-0.0639595317516217
DB00841	Dobutamine	DOID:11502	Mitral Valve Insufficiency	-0.0639705056883222
DB01064	Isoproterenol	DOID:11502	Mitral Valve Insufficiency	-0.0639866063019301
DB01042	Melphalan	DOID:11502	Mitral Valve Insufficiency	-0.0640180496000355
DB01151	Desipramine	DOID:2843	Long QT Syndrome	-0.0640187222105832
DB01164	Calcium Chloride	DOID:11502	Mitral Valve Insufficiency	-0.0640430509958764
DB00390	Digoxin	DOID:11502	Mitral Valve Insufficiency	-0.0640622828533416
DB00244	Mesalamine	DOID:11502	Mitral Valve Insufficiency	-0.0641854748305287
DB00860	Prednisolone	DOID:11502	Mitral Valve Insufficiency	-0.0642225306614929
DB00753	Isoflurane	DOID:11502	Mitral Valve Insufficiency	-0.0642741993881592
DB00457	Prazosin	DOID:11502	Mitral Valve Insufficiency	-0.0643212420323524
DB00247	Methysergide	DOID:11502	Mitral Valve Insufficiency	-0.06443986879177
DB01240	Epoprostenol	DOID:1882	Heart Septal Defects, Atrial	-0.0644889062123651
DB00255	Diethylstilbestrol	DOID:1882	Heart Septal Defects, Atrial	-0.0645387647991167
DB00898	Ethanol	DOID:1882	Heart Septal Defects, Atrial	-0.0646186397016331
DB00867	Ritodrine	DOID:1882	Heart Septal Defects, Atrial	-0.0646497434518536
DB00692	Phentolamine	DOID:11502	Mitral Valve Insufficiency	-0.0646527057583944
DB00715	Paroxetine	DOID:1882	Heart Septal Defects, Atrial	-0.0647304657681253
DB00564	Carbamazepine	DOID:1882	Heart Septal Defects, Atrial	-0.0647583515720162
DB00252	Phenytoin	DOID:1882	Heart Septal Defects, Atrial	-0.0648624784054977
DB13863	fructose-1,6-diphosphate	DOID:0050700	Cardiomyopathies	-0.0649342622896878
DB00698	Nitrofurantoin	DOID:1882	Heart Septal Defects, Atrial	-0.0650133463532078
DB03054	bromoform	DOID:1657	Heart Septal Defects, Ventricular	-0.0651232657174713
DB00794	Primidone	DOID:1657	Heart Septal Defects, Ventricular	-0.0659155205667139
DB09477	Enalaprilat	DOID:0050700	Cardiomyopathies	-0.0671610567697463
DB00415	Ampicillin	DOID:820	Myocarditis	-0.0676249838122139
DB00312	Pentobarbital	DOID:6000	Heart Failure	-0.0678744999287191
DB00794	Primidone	DOID:1682	Heart Defects, Congenital	-0.0710428265940433
DB00254	Doxycycline	DOID:14323	Marfan Syndrome	-0.0714765091088621
DB01400	Neostigmine	DOID:2843	Long QT Syndrome	-0.0721214508271063
DB01142	Doxepin	DOID:2843	Long QT Syndrome	-0.0725572670582166
DB11673	Pyridoxamine	DOID:0050700	Cardiomyopathies	-0.072666339434475
DB05088	tetrathiomolybdate	DOID:0050700	Cardiomyopathies	-0.0726976528233431
DB11450	pimobendan	DOID:820	Myocarditis	-0.0744551123070668
DB01611	Hydroxychloroquine	DOID:397	Cardiomyopathy, Restrictive	-0.0750031863121765
DB06144	sertindole	DOID:2843	Long QT Syndrome	-0.0759838229982521
DB00211	Midodrine	DOID:6000	Heart Failure	-0.0795565944933684
DB00608	Chloroquine	DOID:397	Cardiomyopathy, Restrictive	-0.0806186415165463
DB01171	Moclobemide	DOID:2843	Long QT Syndrome	-0.0848705665617126
DB00574	Fenfluramine	DOID:0050700	Cardiomyopathies	-0.0864800736157935
DB00521	Carteolol	DOID:0050820	Atrioventricular Block	-0.0874941181025863
DB00794	Primidone	DOID:6419	Tetralogy of Fallot	-0.0882745491779674
DB06212	Tolvaptan	DOID:6000	Heart Failure	-0.0891582703680107
DB09278	Charcoal	DOID:2843	Long QT Syndrome	-0.0895257663348592
DB00346	alfuzosin	DOID:2843	Long QT Syndrome	-0.0923787958261361
DB00674	Galantamine	DOID:0050820	Atrioventricular Block	-0.0932331340124068
DB00171	Adenosine Triphosphate	DOID:0050820	Atrioventricular Block	-0.0935893557278647
DB00794	Primidone	DOID:820	Myocarditis	-0.0941507564689156
DB00242	Cladribine	DOID:0050820	Atrioventricular Block	-0.0951749486331767
DB00485	Dicloxacillin	DOID:2843	Long QT Syndrome	-0.0956724651403834
DB03054	bromoform	DOID:1882	Heart Septal Defects, Atrial	-0.0969480534698192
DB01151	Desipramine	DOID:0050820	Atrioventricular Block	-0.0972677323069771
DB00794	Primidone	DOID:1882	Heart Septal Defects, Atrial	-0.0977403083189835
DB01143	Amifostine	DOID:0050700	Cardiomyopathies	-0.105427528782356
DB00455	Loratadine	DOID:2843	Long QT Syndrome	-0.107253094277342
DB09212	loxoprofen	DOID:0050700	Cardiomyopathies	-0.107378047040223
DB04335	Inosine	DOID:0050700	Cardiomyopathies	-0.107825555951603
DB01151	Desipramine	DOID:820	Myocarditis	-0.109352123428917
DB00574	Fenfluramine	DOID:11502	Mitral Valve Insufficiency	-0.109779977457061
DB11152	Trichloroacetic Acid	DOID:6419	Tetralogy of Fallot	-0.110004062900411
DB12881	indole-3-carbinol	DOID:0050700	Cardiomyopathies	-0.115337893547312
DB11387	Chloroform	DOID:1882	Heart Septal Defects, Atrial	-0.115533867434457
DB00312	Pentobarbital	DOID:0050820	Atrioventricular Block	-0.116158098535462
DB00459	Acitretin	DOID:1682	Heart Defects, Congenital	-0.116697768653404
DB01411	pranlukast	DOID:820	Myocarditis	-0.125032512794385
DB00574	Fenfluramine	DOID:397	Cardiomyopathy, Restrictive	-0.126367683822634
DB00983	Formoterol Fumarate	DOID:820	Myocarditis	-0.129519094498814
DB00871	Terbutaline	DOID:6000	Heart Failure	-0.130560624041443
DB00312	Pentobarbital	DOID:11502	Mitral Valve Insufficiency	-0.131239997852958
DB00358	Mefloquine	DOID:0050820	Atrioventricular Block	-0.138806327932098
DB00243	Ranolazine	DOID:2843	Long QT Syndrome	-0.142207607088856
DB12622	lupeol	DOID:0050700	Cardiomyopathies	-0.146977656382442
DB09313	Ioxaglic Acid	DOID:2843	Long QT Syndrome	-0.148387783417075
DB00871	Terbutaline	DOID:0050700	Cardiomyopathies	-0.170626218126323
