# Supplementary material for: DDCM: A Computational Strategy for Drug Repositioning Based on Support-Vector Regression Algorithm
Source: Int J Mol Sci. 2024 May 12;25(10):5267. doi: 10.3390/ijms25105267 (PMC11121335; doi:10.3390/ijms25105267)
Supplement: Supplementary file 1 [file ijms-25-05267-s001.zip › File S5/1_C14.907_CorScore/ataxia telangiectasia_score.csv]

DrugBankID	DrugName	DOID	DiseaseName	score
0.0124019180873715	0.01447111748627
DB01191	Dexfenfluramine	DOID:11502	Mitral Valve Insufficiency	0.0740841432487646
DB01429	Aprindine	DOID:384	Wolff-Parkinson-White Syndrome	0.0739951042272182
DB01611	Hydroxychloroquine	DOID:397	Cardiomyopathy, Restrictive	0.0722530544523795
DB00746	Deferoxamine	DOID:0050700	Cardiomyopathies	0.0706962181524915
DB00313	Valproic Acid	DOID:14365	Systemic carnitine deficiency	0.0674972126516392
DB05382	Iodine	DOID:11502	Mitral Valve Insufficiency	0.0635705951242982
DB00313	Valproic Acid	DOID:9955	Hypoplastic Left Heart Syndrome	0.0630221526485976
DB00248	Cabergoline	DOID:11502	Mitral Valve Insufficiency	0.0628560233105906
DB01174	Phenobarbital	DOID:1882	Heart Septal Defects, Atrial	0.0619846521537658
DB03843	Formaldehyde	DOID:0050820	Atrioventricular Block	0.0617849471769143
DB00579	Mazindol	DOID:11502	Mitral Valve Insufficiency	0.0589029129660711
DB00313	Valproic Acid	DOID:1882	Heart Septal Defects, Atrial	0.0563525599134999
DB03843	Formaldehyde	DOID:1682	Heart Defects, Congenital	0.0540808392855138
DB14574	Cobalt	DOID:0050700	Cardiomyopathies	0.0531307292463795
DB01195	Flecainide	DOID:384	Wolff-Parkinson-White Syndrome	0.0524720777287407
DB01035	Procainamide	DOID:384	Wolff-Parkinson-White Syndrome	0.0523955978561706
DB00343	Diltiazem	DOID:384	Wolff-Parkinson-White Syndrome	0.0519558504265595
DB00571	Propranolol	DOID:384	Wolff-Parkinson-White Syndrome	0.0518592395534282
DB01356	Lithium	DOID:384	Wolff-Parkinson-White Syndrome	0.0517607173797888
DB01118	Amiodarone	DOID:384	Wolff-Parkinson-White Syndrome	0.0517456347881605
DB00908	Quinidine	DOID:384	Wolff-Parkinson-White Syndrome	0.0515613410382288
DB00531	Cyclophosphamide	DOID:397	Cardiomyopathy, Restrictive	0.0515507031407018
DB01064	Isoproterenol	DOID:384	Wolff-Parkinson-White Syndrome	0.0515107307376997
DB00608	Chloroquine	DOID:397	Cardiomyopathy, Restrictive	0.0514349386012138
DB01182	Propafenone	DOID:384	Wolff-Parkinson-White Syndrome	0.0512774368845766
DB06810	Plicamycin	DOID:0050700	Cardiomyopathies	0.0512496626928703
DB00325	Nitroprusside	DOID:11502	Mitral Valve Insufficiency	0.0503075546292533
DB00753	Isoflurane	DOID:11502	Mitral Valve Insufficiency	0.05026714024347
DB00695	Furosemide	DOID:11502	Mitral Valve Insufficiency	0.0501361433005617
DB01221	Ketamine	DOID:11502	Mitral Valve Insufficiency	0.0501316271983522
DB00841	Dobutamine	DOID:11502	Mitral Valve Insufficiency	0.050118705999239
DB00860	Prednisolone	DOID:11502	Mitral Valve Insufficiency	0.0501129593432811
DB00574	Fenfluramine	DOID:397	Cardiomyopathy, Restrictive	0.0500907290225166
DB00584	Enalapril	DOID:11502	Mitral Valve Insufficiency	0.0500429980956365
DB00531	Cyclophosphamide	DOID:11502	Mitral Valve Insufficiency	0.050020049186975
DB01042	Melphalan	DOID:11502	Mitral Valve Insufficiency	0.049991610008726
DB00907	Cocaine	DOID:11502	Mitral Valve Insufficiency	0.0499679355702782
DB01164	Calcium Chloride	DOID:11502	Mitral Valve Insufficiency	0.0498952047902824
DB11477	Xylazine	DOID:11502	Mitral Valve Insufficiency	0.0498579102217822
DB00975	Dipyridamole	DOID:11502	Mitral Valve Insufficiency	0.0497852612773037
DB00457	Prazosin	DOID:11502	Mitral Valve Insufficiency	0.0497320227175912
DB01064	Isoproterenol	DOID:11502	Mitral Valve Insufficiency	0.0497228894571213
DB00247	Methysergide	DOID:11502	Mitral Valve Insufficiency	0.0497171959156196
DB00244	Mesalamine	DOID:11502	Mitral Valve Insufficiency	0.0496465852845637
DB00390	Digoxin	DOID:11502	Mitral Valve Insufficiency	0.0496346360913423
DB00692	Phentolamine	DOID:11502	Mitral Valve Insufficiency	0.0495677474799157
DB01186	Pergolide	DOID:11502	Mitral Valve Insufficiency	0.0494290417222518
DB00574	Fenfluramine	DOID:11502	Mitral Valve Insufficiency	0.0485600750685542
DB08839	Serotonin	DOID:11502	Mitral Valve Insufficiency	0.0470767420815215
DB00698	Nitrofurantoin	DOID:9955	Hypoplastic Left Heart Syndrome	0.0468033217111718
DB09152	Nitrogen	DOID:0050820	Atrioventricular Block	0.0467733399032886
DB00531	Cyclophosphamide	DOID:9651	Heart Failure, Systolic	0.0459650686076926
DB04861	Nebivolol	DOID:9651	Heart Failure, Systolic	0.0456141611772074
DB00214	Torsemide	DOID:12930	Cardiomyopathy, Dilated	0.0453511795257825
DB00604	Cisapride	DOID:12930	Cardiomyopathy, Dilated	0.0448283234871767
DB02806	methyl cellosolve	DOID:1657	Heart Septal Defects, Ventricular	0.0431782256270174
DB01174	Phenobarbital	DOID:1657	Heart Septal Defects, Ventricular	0.0429786074264522
DB00415	Ampicillin	DOID:1682	Heart Defects, Congenital	0.0420745060066614
DB13110	Antimony	DOID:12930	Cardiomyopathy, Dilated	0.0420442653704322
DB03054	bromoform	DOID:1882	Heart Septal Defects, Atrial	0.0420024339128724
DB00794	Primidone	DOID:1882	Heart Septal Defects, Atrial	0.0418674890540901
DB01413	Cefepime	DOID:1682	Heart Defects, Congenital	0.0412988380352107
DB00458	Imipramine	DOID:12930	Cardiomyopathy, Dilated	0.0406965167473749
DB00495	Zidovudine	DOID:12930	Cardiomyopathy, Dilated	0.0405954558101854
DB00811	Ribavirin	DOID:12930	Cardiomyopathy, Dilated	0.0405549769541674
DB00022	peginterferon alfa-2b	DOID:12930	Cardiomyopathy, Dilated	0.0405508835617138
DB00867	Ritodrine	DOID:12930	Cardiomyopathy, Dilated	0.0405374048720303
DB00422	Methylphenidate	DOID:12930	Cardiomyopathy, Dilated	0.040532354219438
DB01364	Ephedrine	DOID:12930	Cardiomyopathy, Dilated	0.0405159567265886
DB00755	Tretinoin	DOID:12930	Cardiomyopathy, Dilated	0.0404526139082185
DB00635	Prednisone	DOID:12930	Cardiomyopathy, Dilated	0.0404475953929122
DB11135	Selenium	DOID:12930	Cardiomyopathy, Dilated	0.0404212608260662
DB00695	Furosemide	DOID:12930	Cardiomyopathy, Dilated	0.0404087691706347
DB00264	Metoprolol	DOID:12930	Cardiomyopathy, Dilated	0.0404011047780204
DB00841	Dobutamine	DOID:12930	Cardiomyopathy, Dilated	0.0403913318696116
DB00363	Clozapine	DOID:12930	Cardiomyopathy, Dilated	0.0403885899548992
DB01174	Phenobarbital	DOID:1682	Heart Defects, Congenital	0.0403584272876469
DB01001	Albuterol	DOID:12930	Cardiomyopathy, Dilated	0.0403533782680899
DB00898	Ethanol	DOID:12930	Cardiomyopathy, Dilated	0.0403411782059643
DB08162	fasudil	DOID:12930	Cardiomyopathy, Dilated	0.0403373477568227
DB00867	Ritodrine	DOID:1882	Heart Septal Defects, Atrial	0.0403254930334979
DB00584	Enalapril	DOID:12930	Cardiomyopathy, Dilated	0.0403156239657808
DB00583	Carnitine	DOID:12930	Cardiomyopathy, Dilated	0.0403066389313062
DB01136	Carvedilol	DOID:12930	Cardiomyopathy, Dilated	0.0403061868315112
DB00295	Morphine	DOID:12930	Cardiomyopathy, Dilated	0.0402873305803463
DB00321	Amitriptyline	DOID:12930	Cardiomyopathy, Dilated	0.0402614498539779
DB00182	Amphetamine	DOID:12930	Cardiomyopathy, Dilated	0.0402605814254771
DB01356	Lithium	DOID:12930	Cardiomyopathy, Dilated	0.0402455019694535
DB00907	Cocaine	DOID:12930	Cardiomyopathy, Dilated	0.0402405614405634
DB01212	Ceftriaxone	DOID:12930	Cardiomyopathy, Dilated	0.0402387261704775
DB02709	Resveratrol	DOID:12930	Cardiomyopathy, Dilated	0.0402380785455136
DB00993	Azathioprine	DOID:12930	Cardiomyopathy, Dilated	0.040237974527869
DB00421	Spironolactone	DOID:12930	Cardiomyopathy, Dilated	0.040233843204704
DB01118	Amiodarone	DOID:12930	Cardiomyopathy, Dilated	0.040230419377744
DB00428	Streptozocin	DOID:12930	Cardiomyopathy, Dilated	0.0402120070370739
DB00624	Testosterone	DOID:12930	Cardiomyopathy, Dilated	0.0402115352714786
DB00997	Doxorubicin	DOID:12930	Cardiomyopathy, Dilated	0.0401884808216404
DB01115	Nifedipine	DOID:12930	Cardiomyopathy, Dilated	0.0401709300592195
DB00698	Nitrofurantoin	DOID:1882	Heart Septal Defects, Atrial	0.0401337289760713
DB00898	Ethanol	DOID:1882	Heart Septal Defects, Atrial	0.0401292663673764
DB00542	benazepril	DOID:12930	Cardiomyopathy, Dilated	0.0401113594955468
DB00335	Atenolol	DOID:12930	Cardiomyopathy, Dilated	0.0400877988861458
DB01200	Bromocriptine	DOID:12930	Cardiomyopathy, Dilated	0.040080715237823
DB00255	Diethylstilbestrol	DOID:1882	Heart Septal Defects, Atrial	0.0400702159757516
DB00668	Epinephrine	DOID:12930	Cardiomyopathy, Dilated	0.0400652982923709
DB00678	Losartan	DOID:12930	Cardiomyopathy, Dilated	0.0400646566826545
DB01177	Idarubicin	DOID:12930	Cardiomyopathy, Dilated	0.0400646122677698
DB00975	Dipyridamole	DOID:12930	Cardiomyopathy, Dilated	0.0400578871476133
DB00564	Carbamazepine	DOID:1882	Heart Septal Defects, Atrial	0.0400551979530689
DB00907	Cocaine	DOID:1882	Heart Septal Defects, Atrial	0.0400286496018018
DB00445	Epirubicin	DOID:12930	Cardiomyopathy, Dilated	0.0400277093919267
DB01577	Methamphetamine	DOID:12930	Cardiomyopathy, Dilated	0.0399821656248653
DB13765	Mercuric Chloride	DOID:12930	Cardiomyopathy, Dilated	0.0399593336281007
DB00390	Digoxin	DOID:12930	Cardiomyopathy, Dilated	0.0399072619615122
DB01240	Epoprostenol	DOID:1882	Heart Septal Defects, Atrial	0.0398422564067137
DB01275	Hydralazine	DOID:12930	Cardiomyopathy, Dilated	0.0398240531852932
DB00252	Phenytoin	DOID:1882	Heart Septal Defects, Atrial	0.0398013634865715
DB00715	Paroxetine	DOID:1882	Heart Septal Defects, Atrial	0.0397760835791847
DB00178	Ramipril	DOID:12930	Cardiomyopathy, Dilated	0.0397599110930949
DB00312	Pentobarbital	DOID:11502	Mitral Valve Insufficiency	0.0396625013396135
DB00614	Furazolidone	DOID:12930	Cardiomyopathy, Dilated	0.0396322512154318
DB01182	Propafenone	DOID:1882	Heart Septal Defects, Atrial	0.0395503096355468
DB00794	Primidone	DOID:6419	Tetralogy of Fallot	0.0388637952133692
DB00104	Octreotide	DOID:0050820	Atrioventricular Block	0.0385370489258131
DB12537	Benzodiazepines	DOID:12930	Cardiomyopathy, Dilated	0.0377344633428961
DB00313	Valproic Acid	DOID:1657	Heart Septal Defects, Ventricular	0.0373465151862104
DB00388	Phenylephrine	DOID:6419	Tetralogy of Fallot	0.0373263161690812
DB00898	Ethanol	DOID:6419	Tetralogy of Fallot	0.0371255725266122
DB00770	Alprostadil	DOID:6419	Tetralogy of Fallot	0.0370811044153048
DB00915	Amantadine	DOID:6419	Tetralogy of Fallot	0.0369821234217495
DB00500	Tolmetin	DOID:1681	Heart Septal Defects	0.0369456391282106
DB09086	Eugenol	DOID:2843	Long QT Syndrome	0.0364645788117964
DB01268	Sunitinib	DOID:2843	Long QT Syndrome	0.0358892762169345
DB00358	Mefloquine	DOID:0050820	Atrioventricular Block	0.0358210706521585
DB00228	Enflurane	DOID:0050820	Atrioventricular Block	0.0348355247611792
DB00313	Valproic Acid	DOID:1682	Heart Defects, Congenital	0.0347263350474995
DB00411	Carbachol	DOID:0050820	Atrioventricular Block	0.0343553010706052
DB08826	Deferiprone	DOID:0050700	Cardiomyopathies	0.0342159165527114
DB00415	Ampicillin	DOID:820	Myocarditis	0.0340086455852418
DB00527	Dibucaine	DOID:0050820	Atrioventricular Block	0.0339720201356629
DB11450	pimobendan	DOID:12930	Cardiomyopathy, Dilated	0.0333791011038735
DB00171	Adenosine Triphosphate	DOID:0050820	Atrioventricular Block	0.032306830796724
DB00796	candesartan cilexetil	DOID:12930	Cardiomyopathy, Dilated	0.0321898978310522
DB01611	Hydroxychloroquine	DOID:820	Myocarditis	0.0310910292427174
DB11387	Chloroform	DOID:1882	Heart Septal Defects, Atrial	0.0309596967440485
DB00890	Dienestrol	DOID:1657	Heart Septal Defects, Ventricular	0.0307596091570887
DB00604	Cisapride	DOID:0050820	Atrioventricular Block	0.0306942946741147
DB09072	Sodium Oxybate	DOID:12930	Cardiomyopathy, Dilated	0.0306164230856769
DB01429	Aprindine	DOID:2843	Long QT Syndrome	0.0305311017464476
DB00279	Triiodothyronine	DOID:1682	Heart Defects, Congenital	0.0301958447737576
DB00850	Perphenazine	DOID:820	Myocarditis	0.029986217337597
DB01184	Domperidone	DOID:2843	Long QT Syndrome	0.0296862419850719
DB01113	Papaverine	DOID:0050820	Atrioventricular Block	0.0294775119463154
DB01191	Dexfenfluramine	DOID:57	Aortic Valve Insufficiency	0.0292568387368084
DB01611	Hydroxychloroquine	DOID:2843	Long QT Syndrome	0.0290462392982511
DB00927	Famotidine	DOID:0050820	Atrioventricular Block	0.0290235817544871
DB08809	Dichloroacetic Acid	DOID:6419	Tetralogy of Fallot	0.0288309953795807
DB01426	Ajmaline	DOID:0050820	Atrioventricular Block	0.028482658509196
DB13108	mephedrone	DOID:820	Myocarditis	0.0280914809827186
DB00850	Perphenazine	DOID:2843	Long QT Syndrome	0.0279414273932185
DB11152	Trichloroacetic Acid	DOID:6419	Tetralogy of Fallot	0.0274234252872782
DB01191	Dexfenfluramine	DOID:4079	Heart Valve Diseases	0.0272896060572927
DB00332	Ipratropium	DOID:11984	Cardiomyopathy, Hypertrophic	0.0269068551102357
DB00468	Quinine	DOID:0050820	Atrioventricular Block	0.0267839620665096
DB01035	Procainamide	DOID:0050820	Atrioventricular Block	0.0267463536326782
DB00292	Etomidate	DOID:0050820	Atrioventricular Block	0.02672757698075
DB00280	Disopyramide	DOID:0050820	Atrioventricular Block	0.0267069176743648
DB09153	Sodium Chloride	DOID:13884	Sick Sinus Syndrome	0.0266570807774963
DB00458	Imipramine	DOID:0050820	Atrioventricular Block	0.0265624879343955
DB01151	Desipramine	DOID:0050820	Atrioventricular Block	0.0265228734488678
DB00397	Phenylpropanolamine	DOID:0050820	Atrioventricular Block	0.0264555519743242
DB00867	Ritodrine	DOID:0050820	Atrioventricular Block	0.0264033760590167
DB00968	Methyldopa	DOID:0050820	Atrioventricular Block	0.0264013042617907
DB01364	Ephedrine	DOID:0050820	Atrioventricular Block	0.0263819279136103
DB01362	Iohexol	DOID:0050820	Atrioventricular Block	0.0263749667159431
DB00661	Verapamil	DOID:0050820	Atrioventricular Block	0.0263640116058083
DB00338	Omeprazole	DOID:0050820	Atrioventricular Block	0.0263559745515429
DB00184	Nicotine	DOID:0050820	Atrioventricular Block	0.0263438669567321
DB00271	Diatrizoate	DOID:0050820	Atrioventricular Block	0.0263285868081902
DB00755	Tretinoin	DOID:0050820	Atrioventricular Block	0.02631858509505
DB00343	Diltiazem	DOID:0050820	Atrioventricular Block	0.0263066062029519
DB00501	Cimetidine	DOID:0050820	Atrioventricular Block	0.0262855123637523
DB01211	Clarithromycin	DOID:0050820	Atrioventricular Block	0.0262839937370415
DB00695	Furosemide	DOID:0050820	Atrioventricular Block	0.0262747403576288
DB00598	Labetalol	DOID:0050820	Atrioventricular Block	0.0262688414229063
DB00264	Metoprolol	DOID:0050820	Atrioventricular Block	0.0262670759650042
DB00575	Clonidine	DOID:0050820	Atrioventricular Block	0.0262129459811423
DB00571	Propranolol	DOID:0050820	Atrioventricular Block	0.026209995329877
DB00898	Ethanol	DOID:0050820	Atrioventricular Block	0.0262071493928035
DB01223	Aminophylline	DOID:0050820	Atrioventricular Block	0.0262028850663982
DB00199	Erythromycin	DOID:0050820	Atrioventricular Block	0.0261967224459164
DB00572	Atropine	DOID:0050820	Atrioventricular Block	0.0261953774151515
DB00489	Sotalol	DOID:0050820	Atrioventricular Block	0.0261933632798741
DB11126	Calcium Gluconate	DOID:0050820	Atrioventricular Block	0.0261924416162433
DB01170	Guanethidine	DOID:0050820	Atrioventricular Block	0.0261855934618057
DB01136	Carvedilol	DOID:0050820	Atrioventricular Block	0.0261721580182993
DB01076	Atorvastatin	DOID:0050820	Atrioventricular Block	0.0261712985273015
DB00531	Cyclophosphamide	DOID:0050820	Atrioventricular Block	0.0261586462439942
DB00945	Aspirin	DOID:0050820	Atrioventricular Block	0.0261576379472412
DB00640	Adenosine	DOID:0050820	Atrioventricular Block	0.0261566429882337
DB00295	Morphine	DOID:0050820	Atrioventricular Block	0.0261533017671477
DB00477	Chlorpromazine	DOID:0050820	Atrioventricular Block	0.0261495547489032
DB01169	Arsenic Trioxide	DOID:0050820	Atrioventricular Block	0.0261438988820148
DB01373	Calcium	DOID:0050820	Atrioventricular Block	0.0261367557803027
DB00564	Carbamazepine	DOID:0050820	Atrioventricular Block	0.0261330809786044
DB01085	Pilocarpine	DOID:0050820	Atrioventricular Block	0.026132965721157
DB00321	Amitriptyline	DOID:0050820	Atrioventricular Block	0.0261274210407692
DB00250	Dapsone	DOID:0050820	Atrioventricular Block	0.0261239788029559
DB01356	Lithium	DOID:0050820	Atrioventricular Block	0.0261114731561247
DB00907	Cocaine	DOID:0050820	Atrioventricular Block	0.0261065326274554
DB01118	Amiodarone	DOID:0050820	Atrioventricular Block	0.0260963905646714
DB14509	Lithium Carbonate	DOID:0050820	Atrioventricular Block	0.0260916476047412
DB00544	Fluorouracil	DOID:0050820	Atrioventricular Block	0.0260856574810358
DB00806	Pentoxifylline	DOID:0050820	Atrioventricular Block	0.0260783588593951
DB00297	Bupivacaine	DOID:0050820	Atrioventricular Block	0.0260701516394495
DB00997	Doxorubicin	DOID:0050820	Atrioventricular Block	0.0260544520087932
DB00681	Amphotericin B	DOID:12930	Cardiomyopathy, Dilated	0.0260432318628953
DB00608	Chloroquine	DOID:0050820	Atrioventricular Block	0.0260428817044249
DB00201	Caffeine	DOID:0050820	Atrioventricular Block	0.0260333935008422
DB11477	Xylazine	DOID:0050820	Atrioventricular Block	0.025996507278873
DB00280	Disopyramide	DOID:11984	Cardiomyopathy, Hypertrophic	0.0259816068132283
DB00281	Lidocaine	DOID:0050820	Atrioventricular Block	0.0259798060668863
DB11588	Carbon Monoxide	DOID:1882	Heart Septal Defects, Atrial	0.0259715839029931
DB00335	Atenolol	DOID:0050820	Atrioventricular Block	0.0259537700730764
DB00727	Nitroglycerin	DOID:0050820	Atrioventricular Block	0.0259341832542663
DB00668	Epinephrine	DOID:0050820	Atrioventricular Block	0.0259312694793321
DB01138	Sulfinpyrazone	DOID:11984	Cardiomyopathy, Hypertrophic	0.0259283497977289
DB00975	Dipyridamole	DOID:0050820	Atrioventricular Block	0.0259238583345462
DB01229	Paclitaxel	DOID:0050820	Atrioventricular Block	0.0259216845179449
DB00843	Donepezil	DOID:0050820	Atrioventricular Block	0.0259179867485121
DB01041	Thalidomide	DOID:0050820	Atrioventricular Block	0.025912828088367
DB00908	Quinidine	DOID:0050820	Atrioventricular Block	0.0259120968147073
DB00445	Epirubicin	DOID:0050820	Atrioventricular Block	0.0258936805786359
DB00252	Phenytoin	DOID:0050820	Atrioventricular Block	0.0258792465123426
DB01064	Isoproterenol	DOID:0050820	Atrioventricular Block	0.0258614865141298
DB00715	Paroxetine	DOID:0050820	Atrioventricular Block	0.0258539666045094
DB00818	Propofol	DOID:0050820	Atrioventricular Block	0.0258536255533523
DB07352	Apigenin	DOID:0050700	Cardiomyopathies	0.0258519156464177
DB01577	Methamphetamine	DOID:0050820	Atrioventricular Block	0.0258481368117071
DB01109	Heparin	DOID:0050820	Atrioventricular Block	0.0258398567698346
DB00679	Thioridazine	DOID:0050820	Atrioventricular Block	0.0258229854868276
DB01119	Diazoxide	DOID:0050820	Atrioventricular Block	0.0258200963105925
DB00829	Diazepam	DOID:0050820	Atrioventricular Block	0.0258189152634173
DB00863	Ranitidine	DOID:0050820	Atrioventricular Block	0.0258040170844968
DB00373	Timolol	DOID:0050820	Atrioventricular Block	0.0258009111182906
DB00390	Digoxin	DOID:0050820	Atrioventricular Block	0.0257732331483695
DB00734	Risperidone	DOID:0050820	Atrioventricular Block	0.025765943633789
DB00883	Isosorbide Dinitrate	DOID:0050820	Atrioventricular Block	0.0257640193451624
DB00981	Physostigmine	DOID:0050820	Atrioventricular Block	0.0257209824643139
DB00622	Nicardipine	DOID:0050820	Atrioventricular Block	0.0257201049350685
DB00692	Phentolamine	DOID:0050820	Atrioventricular Block	0.0257063445369251
DB00388	Phenylephrine	DOID:11984	Cardiomyopathy, Hypertrophic	0.0256825821742886
DB00867	Ritodrine	DOID:11984	Cardiomyopathy, Hypertrophic	0.0256780651978896
DB00968	Methyldopa	DOID:11984	Cardiomyopathy, Hypertrophic	0.0256759934006436
DB00661	Verapamil	DOID:11984	Cardiomyopathy, Hypertrophic	0.0256387007446973
DB00343	Diltiazem	DOID:11984	Cardiomyopathy, Hypertrophic	0.0255812953420434
DB09140	Oxygen	DOID:11984	Cardiomyopathy, Hypertrophic	0.0255498590528615
DB00264	Metoprolol	DOID:11984	Cardiomyopathy, Hypertrophic	0.0255417651038914
DB00841	Dobutamine	DOID:11984	Cardiomyopathy, Hypertrophic	0.0255319921952403
DB00860	Prednisolone	DOID:11984	Cardiomyopathy, Hypertrophic	0.0255262455391499
DB01001	Albuterol	DOID:11984	Cardiomyopathy, Hypertrophic	0.0254940385939515
DB00412	Rosiglitazone	DOID:11984	Cardiomyopathy, Hypertrophic	0.0254891108230522
DB00571	Propranolol	DOID:11984	Cardiomyopathy, Hypertrophic	0.0254846844687557
DB00898	Ethanol	DOID:11984	Cardiomyopathy, Hypertrophic	0.025481838531633
DB12116	epigallocatechin gallate	DOID:11984	Cardiomyopathy, Hypertrophic	0.0254809823032834
DB01136	Carvedilol	DOID:11984	Cardiomyopathy, Hypertrophic	0.0254468471570857
DB00783	Estradiol	DOID:11984	Cardiomyopathy, Hypertrophic	0.0254256964695757
DB13919	candesartan	DOID:11984	Cardiomyopathy, Hypertrophic	0.0254202415329124
DB02709	Resveratrol	DOID:11984	Cardiomyopathy, Hypertrophic	0.0253787388714936
DB01118	Amiodarone	DOID:11984	Cardiomyopathy, Hypertrophic	0.0253710797034876
DB00428	Streptozocin	DOID:11984	Cardiomyopathy, Hypertrophic	0.0253526673629875
DB00997	Doxorubicin	DOID:11984	Cardiomyopathy, Hypertrophic	0.0253291411475405
DB00695	Furosemide	DOID:13832	Ductus Arteriosus, Patent	0.0253263949769463
DB11846	Creatinine	DOID:13832	Ductus Arteriosus, Patent	0.0253183611996016
DB00608	Chloroquine	DOID:11984	Cardiomyopathy, Hypertrophic	0.0253175708432637
DB01115	Nifedipine	DOID:11984	Cardiomyopathy, Hypertrophic	0.025311590384898
DB13504	cefetamet	DOID:1682	Heart Defects, Congenital	0.0252928124448563
DB00717	Norethindrone	DOID:13832	Ductus Arteriosus, Patent	0.025292017611113
DB00864	Tacrolimus	DOID:11984	Cardiomyopathy, Hypertrophic	0.0252909569964615
DB00881	Quinapril	DOID:11984	Cardiomyopathy, Hypertrophic	0.025288013159634
DB00443	Betamethasone	DOID:11984	Cardiomyopathy, Hypertrophic	0.0252815752142948
DB00518	Albendazole	DOID:1682	Heart Defects, Congenital	0.0252726742214416
DB01370	Aluminum	DOID:1682	Heart Defects, Congenital	0.025242306678399
DB09130	Copper	DOID:11984	Cardiomyopathy, Hypertrophic	0.0252202249672006
DB00678	Losartan	DOID:11984	Cardiomyopathy, Hypertrophic	0.0252053170085383
DB13919	candesartan	DOID:13832	Ductus Arteriosus, Patent	0.0251972070129343
DB01234	Dexamethasone	DOID:11984	Cardiomyopathy, Hypertrophic	0.0251863481738308
DB00270	Isradipine	DOID:11984	Cardiomyopathy, Hypertrophic	0.0251719227455521
DB00519	trandolapril	DOID:11984	Cardiomyopathy, Hypertrophic	0.0251707555174265
DB01064	Isoproterenol	DOID:11984	Cardiomyopathy, Hypertrophic	0.0251361756530363
DB01050	Ibuprofen	DOID:13832	Ductus Arteriosus, Patent	0.0251131351636868
DB01119	Diazoxide	DOID:11984	Cardiomyopathy, Hypertrophic	0.0250947854493998
DB00328	Indomethacin	DOID:13832	Ductus Arteriosus, Patent	0.0250834842232666
DB00959	Methylprednisolone	DOID:11984	Cardiomyopathy, Hypertrophic	0.0249783961801909
DB00523	Alitretinoin	DOID:1682	Heart Defects, Congenital	0.0249488902835831
DB00178	Ramipril	DOID:11984	Cardiomyopathy, Hypertrophic	0.0249005714189762
DB00390	Digoxin	DOID:13832	Ductus Arteriosus, Patent	0.0248248877675871
DB00521	Carteolol	DOID:0050820	Atrioventricular Block	0.0244462857362206
DB01219	Dantrolene	DOID:0050820	Atrioventricular Block	0.0238976809453754
DB00502	Haloperidol	DOID:820	Myocarditis	0.023103278748865
DB00780	Phenelzine	DOID:820	Myocarditis	0.0230588353950899
DB03054	bromoform	DOID:1657	Heart Septal Defects, Ventricular	0.0229963891855495
DB11588	Carbon Monoxide	DOID:6419	Tetralogy of Fallot	0.0229678900623051
DB01611	Hydroxychloroquine	DOID:0050700	Cardiomyopathies	0.0229084530625639
DB00674	Galantamine	DOID:0050820	Atrioventricular Block	0.0229071987036689
DB01195	Flecainide	DOID:13884	Sick Sinus Syndrome	0.0229016064708718
DB01189	Desflurane	DOID:2843	Long QT Syndrome	0.0228755796862897
DB00794	Primidone	DOID:1657	Heart Septal Defects, Ventricular	0.0228614443267307
DB00897	Triazolam	DOID:2843	Long QT Syndrome	0.0227066512328671
DB12870	Buthionine Sulfoximine	DOID:1657	Heart Septal Defects, Ventricular	0.0225980122385919
DB00989	Rivastigmine	DOID:0050820	Atrioventricular Block	0.0225666632370205
DB00968	Methyldopa	DOID:13884	Sick Sinus Syndrome	0.0224800772274195
DB04557	Arachidonic Acid	DOID:1682	Heart Defects, Congenital	0.0224643148074787
DB01268	Sunitinib	DOID:6000	Heart Failure	0.0224570928708045
DB00661	Verapamil	DOID:13884	Sick Sinus Syndrome	0.0224427845714679
DB00393	Nimodipine	DOID:13884	Sick Sinus Syndrome	0.0224356921003597
DB00343	Diltiazem	DOID:13884	Sick Sinus Syndrome	0.0223853791687577
DB00571	Propranolol	DOID:13884	Sick Sinus Syndrome	0.0222887682957513
DB00489	Sotalol	DOID:13884	Sick Sinus Syndrome	0.0222721362455177
DB00564	Carbamazepine	DOID:13884	Sick Sinus Syndrome	0.0222118539444116
DB01356	Lithium	DOID:13884	Sick Sinus Syndrome	0.0221902461220505
DB01118	Amiodarone	DOID:13884	Sick Sinus Syndrome	0.0221751635304058
DB00297	Bupivacaine	DOID:13884	Sick Sinus Syndrome	0.0221489246050676
DB01164	Calcium Chloride	DOID:13884	Sick Sinus Syndrome	0.0221125748131306
DB01177	Idarubicin	DOID:13884	Sick Sinus Syndrome	0.0220093564204295
DB00390	Digoxin	DOID:13884	Sick Sinus Syndrome	0.0218520061141145
DB01182	Propafenone	DOID:13884	Sick Sinus Syndrome	0.0217069656267301
DB00242	Cladribine	DOID:0050820	Atrioventricular Block	0.0216907456120859
DB00176	Fluvoxamine	DOID:2843	Long QT Syndrome	0.0216622262025467
DB00656	Trazodone	DOID:2843	Long QT Syndrome	0.0215915881401096
DB12510	Ozone	DOID:1657	Heart Septal Defects, Ventricular	0.0212127637444795
DB00717	Norethindrone	DOID:1657	Heart Septal Defects, Ventricular	0.0211564352391
DB01097	Leflunomide	DOID:1657	Heart Septal Defects, Ventricular	0.021154149726202
DB00898	Ethanol	DOID:1657	Heart Septal Defects, Ventricular	0.0211232216399369
DB00945	Aspirin	DOID:1657	Heart Septal Defects, Ventricular	0.0210737101940911
DB00255	Diethylstilbestrol	DOID:1657	Heart Septal Defects, Ventricular	0.0210641712483126
DB00502	Haloperidol	DOID:2843	Long QT Syndrome	0.0210584888043323
DB00564	Carbamazepine	DOID:1657	Heart Septal Defects, Ventricular	0.0210491532256797
DB11251	Tocopherols	DOID:1657	Heart Septal Defects, Ventricular	0.0210227691412652
DB00907	Cocaine	DOID:1657	Heart Septal Defects, Ventricular	0.0210226048745343
DB13169	Nandrolone	DOID:1657	Heart Septal Defects, Ventricular	0.0209946840002892
DB01050	Ibuprofen	DOID:1657	Heart Septal Defects, Ventricular	0.0209775527916045
DB00201	Caffeine	DOID:1657	Heart Septal Defects, Ventricular	0.0209494657479367
DB00977	Ethinyl Estradiol	DOID:1657	Heart Septal Defects, Ventricular	0.0208400654848089
DB01041	Thalidomide	DOID:1657	Heart Septal Defects, Ventricular	0.0208289003354143
DB00252	Phenytoin	DOID:1657	Heart Septal Defects, Ventricular	0.0207953187594146
DB00603	Medroxyprogesterone Acetate	DOID:1657	Heart Septal Defects, Ventricular	0.0207919879254175
DB00396	Progesterone	DOID:1657	Heart Septal Defects, Ventricular	0.0207846520101897
DB01149	nefazodone	DOID:2843	Long QT Syndrome	0.0206566024216547
DB06589	pazopanib	DOID:2843	Long QT Syndrome	0.0205143349521729
DB00794	Primidone	DOID:1682	Heart Defects, Congenital	0.0202412641881019
DB11136	Chromium	DOID:3491	Turner Syndrome	0.0201921164940971
DB00802	Alfentanil	DOID:13884	Sick Sinus Syndrome	0.020083501735381
DB01171	Moclobemide	DOID:2843	Long QT Syndrome	0.0200426075947084
DB00738	Pentamidine	DOID:0050820	Atrioventricular Block	0.0199121616469967
DB00816	Metaproterenol	DOID:0050820	Atrioventricular Block	0.0192712539716691
DB01411	pranlukast	DOID:820	Myocarditis	0.0189941354193248
DB01191	Dexfenfluramine	DOID:6000	Heart Failure	0.0189757987023203
DB00545	Pyridostigmine Bromide	DOID:0050820	Atrioventricular Block	0.0189063974421703
DB00988	Dopamine	DOID:820	Myocarditis	0.0189040617731649
DB00776	Oxcarbazepine	DOID:1682	Heart Defects, Congenital	0.018901728881042
DB02852	domoic acid	DOID:1682	Heart Defects, Congenital	0.0187745246238369
DB00788	Naproxen	DOID:1682	Heart Defects, Congenital	0.0187508997082246
DB00682	Warfarin	DOID:1682	Heart Defects, Congenital	0.018683054591409
DB00742	Mannitol	DOID:1682	Heart Defects, Congenital	0.0186790124157966
DB00795	Sulfasalazine	DOID:1682	Heart Defects, Congenital	0.0186768185642365
DB00755	Tretinoin	DOID:1682	Heart Defects, Congenital	0.018614477203626
DB02701	Niacinamide	DOID:1682	Heart Defects, Congenital	0.018585917221898
DB00982	Isotretinoin	DOID:1682	Heart Defects, Congenital	0.0185669639089465
DB00162	Vitamin A	DOID:1682	Heart Defects, Congenital	0.0185463268189739
DB00898	Ethanol	DOID:1682	Heart Defects, Congenital	0.0185030415013321
DB01593	Zinc	DOID:1682	Heart Defects, Congenital	0.0184984530706207
DB01136	Carvedilol	DOID:1682	Heart Defects, Congenital	0.0184680501269192
DB00208	Ticlopidine	DOID:1682	Heart Defects, Congenital	0.0184653074514781
DB00770	Alprostadil	DOID:1682	Heart Defects, Congenital	0.0184585733901704
DB00783	Estradiol	DOID:1682	Heart Defects, Congenital	0.0184468994392133
DB00255	Diethylstilbestrol	DOID:1682	Heart Defects, Congenital	0.0184439911096045
DB00143	Glutathione	DOID:0050700	Cardiomyopathies	0.0184432030302304
DB01242	Clomipramine	DOID:1682	Heart Defects, Congenital	0.0184227447219982
DB01356	Lithium	DOID:1682	Heart Defects, Congenital	0.0184073652648264
DB00907	Cocaine	DOID:1682	Heart Defects, Congenital	0.0184024247355602
DB00126	Ascorbic Acid	DOID:1682	Heart Defects, Congenital	0.0183774715823229
DB00428	Streptozocin	DOID:1682	Heart Defects, Congenital	0.0183738703325422
DB01156	Bupropion	DOID:1682	Heart Defects, Congenital	0.0183689630298479
DB00459	Acitretin	DOID:1682	Heart Defects, Congenital	0.0183647464027351
DB00915	Amantadine	DOID:1682	Heart Defects, Congenital	0.0183595923965383
DB00493	Cefotaxime	DOID:1682	Heart Defects, Congenital	0.0183505266179554
DB00997	Doxorubicin	DOID:1682	Heart Defects, Congenital	0.0183503441173224
DB00201	Caffeine	DOID:1682	Heart Defects, Congenital	0.0183292856091971
DB00328	Indomethacin	DOID:1682	Heart Defects, Congenital	0.0183277217126273
DB00318	Codeine	DOID:1682	Heart Defects, Congenital	0.0183145986890601
DB09130	Copper	DOID:1682	Heart Defects, Congenital	0.0182414279366522
DB00388	Phenylephrine	DOID:9767	Myocardial Stunning	0.018226597867233
DB01041	Thalidomide	DOID:1682	Heart Defects, Congenital	0.0182087201968638
DB00227	Lovastatin	DOID:1682	Heart Defects, Congenital	0.0182064602176413
DB00252	Phenytoin	DOID:1682	Heart Defects, Congenital	0.0181751386207682
DB00158	Folic Acid	DOID:1682	Heart Defects, Congenital	0.0181731562945071
DB00396	Progesterone	DOID:1682	Heart Defects, Congenital	0.0181644718715869
DB00715	Paroxetine	DOID:1682	Heart Defects, Congenital	0.0181498587130954
DB00277	Theophylline	DOID:1682	Heart Defects, Congenital	0.0181217819814926
DB00679	Thioridazine	DOID:1682	Heart Defects, Congenital	0.018118877595297
DB00688	Mycophenolic Acid	DOID:1682	Heart Defects, Congenital	0.018114094905922
DB00841	Dobutamine	DOID:9767	Myocardial Stunning	0.0180760078880047
DB00196	Fluconazole	DOID:1682	Heart Defects, Congenital	0.0180649221425562
DB01238	Aripiprazole	DOID:2843	Long QT Syndrome	0.0180569974058841
DB01576	Dextroamphetamine	DOID:1682	Heart Defects, Congenital	0.0180470758236101
DB00248	Cabergoline	DOID:57	Aortic Valve Insufficiency	0.01802871879868
DB00115	Vitamin B 12	DOID:1682	Heart Defects, Congenital	0.018003993292079
DB00694	Daunorubicin	DOID:13884	Sick Sinus Syndrome	0.0179525061716116
DB04839	Cyproterone Acetate	DOID:1682	Heart Defects, Congenital	0.0179316840215921
DB00907	Cocaine	DOID:9767	Myocardial Stunning	0.0179252374589099
DB01118	Amiodarone	DOID:9767	Myocardial Stunning	0.0179150953961511
DB00544	Fluorouracil	DOID:9767	Myocardial Stunning	0.0179043623125089
DB00997	Doxorubicin	DOID:9767	Myocardial Stunning	0.0178731568401207
DB00668	Epinephrine	DOID:9767	Myocardial Stunning	0.0177499743108186
DB00975	Dipyridamole	DOID:9767	Myocardial Stunning	0.0177425631662422
DB00871	Terbutaline	DOID:0050700	Cardiomyopathies	0.0176594952362776
DB13682	cefpirome	DOID:1682	Heart Defects, Congenital	0.017650253884984
DB12708	sulprostone	DOID:9767	Myocardial Stunning	0.0175796814382765
DB01182	Propafenone	DOID:9767	Myocardial Stunning	0.0174468974926903
DB06148	Mianserin	DOID:2843	Long QT Syndrome	0.0172510135843496
DB00531	Cyclophosphamide	DOID:9775	Heart Failure, Diastolic	0.0171917693164492
DB00987	Cytarabine	DOID:9775	Heart Failure, Diastolic	0.0171479247299476
DB02709	Resveratrol	DOID:9775	Heart Failure, Diastolic	0.017137172805214
DB00813	Fentanyl	DOID:0050820	Atrioventricular Block	0.0169947985360762
DB01177	Idarubicin	DOID:9775	Heart Failure, Diastolic	0.0169637065273493
DB00988	Dopamine	DOID:2843	Long QT Syndrome	0.0168592718288467
DB01174	Phenobarbital	DOID:6000	Heart Failure	0.0168155935756683
DB01233	Metoclopramide	DOID:6000	Heart Failure	0.016517795475048
DB00417	Penicillin V	DOID:0050820	Atrioventricular Block	0.0164592291726904
DB01396	Digitoxin	DOID:0050820	Atrioventricular Block	0.0161590736749166
DB00248	Cabergoline	DOID:4079	Heart Valve Diseases	0.0160614861191432
DB00312	Pentobarbital	DOID:0050820	Atrioventricular Block	0.0158010983966219
DB01288	Fenoterol	DOID:6000	Heart Failure	0.0157448181947312
DB09371	Norethynodrel	DOID:13832	Ductus Arteriosus, Patent	0.0156462212850097
DB05223	SB939 compound	DOID:2843	Long QT Syndrome	0.0156300241807562
DB01611	Hydroxychloroquine	DOID:6000	Heart Failure	0.015614055951974
DB00833	Cefaclor	DOID:820	Myocarditis	0.0147834655621731
DB14015	sodium bisulfite	DOID:820	Myocarditis	0.0146960779630492
DB00819	Acetazolamide	DOID:1657	Heart Septal Defects, Ventricular	0.0144464033275646
DB00557	Hydroxyzine	DOID:2843	Long QT Syndrome	0.0144275099243204
DB00579	Mazindol	DOID:57	Aortic Valve Insufficiency	0.0140756084541362
DB00335	Atenolol	DOID:14323	Marfan Syndrome	0.0139239186393379
DB00678	Losartan	DOID:14323	Marfan Syndrome	0.0139007764356768
DB00845	Clofazimine	DOID:0050700	Cardiomyopathies	0.0130799422527873
DB12693	Ritanserin	DOID:1682	Heart Defects, Congenital	0.0130794819154914
DB00604	Cisapride	DOID:2843	Long QT Syndrome	0.0128795364168029
DB00261	anagrelide	DOID:0050700	Cardiomyopathies	0.0127260071896992
DB11742	ebastine	DOID:2843	Long QT Syndrome	0.0123859102651595
DB01053	Penicillin G	DOID:4079	Heart Valve Diseases	0.0123003278221126
DB01357	Mestranol	DOID:13832	Ductus Arteriosus, Patent	0.0122823576681788
DB01396	Digitoxin	DOID:13884	Sick Sinus Syndrome	0.0122378466404969
DB00365	grepafloxacin	DOID:2843	Long QT Syndrome	0.0122114483324919
DB00794	Primidone	DOID:820	Myocarditis	0.0121754037667276
DB08841	Tyramine	DOID:0050700	Cardiomyopathies	0.0117465890017787
DB00738	Pentamidine	DOID:9767	Myocardial Stunning	0.0117308664786593
DB01113	Papaverine	DOID:2843	Long QT Syndrome	0.011662753689018
DB00934	Maprotiline	DOID:2843	Long QT Syndrome	0.0116072724922498
DB09371	Norethynodrel	DOID:1657	Heart Septal Defects, Ventricular	0.0115106389129742
DB01400	Neostigmine	DOID:2843	Long QT Syndrome	0.011494106335276
DB09278	Charcoal	DOID:2843	Long QT Syndrome	0.0114867915786308
DB01235	Levodopa	DOID:6000	Heart Failure	0.0111893942013948
DB00579	Mazindol	DOID:0050700	Cardiomyopathies	0.0110889655300916
DB06176	romidepsin	DOID:2843	Long QT Syndrome	0.0110617720623327
DB01035	Procainamide	DOID:820	Myocarditis	0.0109763853198097
DB12881	indole-3-carbinol	DOID:0050700	Cardiomyopathies	0.0109290305032834
DB00922	Simendan	DOID:820	Myocarditis	0.010909438808431
DB00458	Imipramine	DOID:820	Myocarditis	0.0107925196214903
DB00431	Hexachlorocyclohexane	DOID:820	Myocarditis	0.0107778433289392
DB01151	Desipramine	DOID:820	Myocarditis	0.0107529051359821
DB09212	loxoprofen	DOID:0050700	Cardiomyopathies	0.0107205604538958
DB00495	Zidovudine	DOID:820	Myocarditis	0.0106914586843933
DB09477	Enalaprilat	DOID:2843	Long QT Syndrome	0.0106769451511382
DB00999	Hydrochlorothiazide	DOID:820	Myocarditis	0.0106685267914221
DB01426	Ajmaline	DOID:2843	Long QT Syndrome	0.010667900251912
DB00968	Methyldopa	DOID:820	Myocarditis	0.0106313359488951
DB00795	Sulfasalazine	DOID:820	Myocarditis	0.0106109581429837
DB00184	Nicotine	DOID:820	Myocarditis	0.0105738986440245
DB00759	Tetracycline	DOID:820	Myocarditis	0.0105563599920152
DB00755	Tretinoin	DOID:820	Myocarditis	0.0105486167820853
DB01017	Minocycline	DOID:820	Myocarditis	0.0105476779363288
DB00635	Prednisone	DOID:820	Myocarditis	0.0105435982666902
DB00712	Flurbiprofen	DOID:820	Myocarditis	0.0105370068712846
DB03057	Malondialdehyde	DOID:820	Myocarditis	0.0104978946486024
DB00264	Metoprolol	DOID:820	Myocarditis	0.0104971076520985
DB00841	Dobutamine	DOID:820	Myocarditis	0.0104873347437148
DB00363	Clozapine	DOID:820	Myocarditis	0.0104845928290893
DB00860	Prednisolone	DOID:820	Myocarditis	0.0104815880875368
DB01001	Albuterol	DOID:820	Myocarditis	0.0104493811422555
DB01136	Carvedilol	DOID:820	Myocarditis	0.0104021897054963
DB11672	Curcumin	DOID:820	Myocarditis	0.0104010244538549
DB00208	Ticlopidine	DOID:820	Myocarditis	0.0103994470299337
DB00531	Cyclophosphamide	DOID:820	Myocarditis	0.0103886779312267
DB00687	Fludrocortisone	DOID:6000	Heart Failure	0.0103838091636543
DB06151	Acetylcysteine	DOID:820	Myocarditis	0.0103815332791032
DB00871	Terbutaline	DOID:6000	Heart Failure	0.0103650981256397
DB00564	Carbamazepine	DOID:820	Myocarditis	0.010363112665664
DB00321	Amitriptyline	DOID:820	Myocarditis	0.0103574527279952
DB00182	Amphetamine	DOID:820	Myocarditis	0.0103565842995109
DB00250	Dapsone	DOID:820	Myocarditis	0.0103540104901185
DB01356	Lithium	DOID:820	Myocarditis	0.0103415048434499
DB00907	Cocaine	DOID:820	Myocarditis	0.0103365643145591
DB02709	Resveratrol	DOID:820	Myocarditis	0.0103340814195394
DB00993	Azathioprine	DOID:820	Myocarditis	0.0103339774018806
DB01118	Amiodarone	DOID:820	Myocarditis	0.0103264222517453
DB14509	Lithium Carbonate	DOID:820	Myocarditis	0.010321679291784
DB00544	Fluorouracil	DOID:820	Myocarditis	0.0103156891679667
DB01433	Methadyl Acetate	DOID:2843	Long QT Syndrome	0.0103098797269583
DB00624	Testosterone	DOID:820	Myocarditis	0.0103075381455887
DB00997	Doxorubicin	DOID:820	Myocarditis	0.0102844836958534
DB01181	Ifosfamide	DOID:820	Myocarditis	0.0101912376289821
DB00668	Epinephrine	DOID:820	Myocarditis	0.0101613011664056
DB01177	Idarubicin	DOID:820	Myocarditis	0.0101606151418527
DB01100	Pimozide	DOID:2843	Long QT Syndrome	0.0101389675104586
DB00550	Propylthiouracil	DOID:820	Myocarditis	0.010109951927372
DB00252	Phenytoin	DOID:820	Myocarditis	0.0101092781995591
DB01064	Isoproterenol	DOID:820	Myocarditis	0.0100915182014964
DB13765	Mercuric Chloride	DOID:820	Myocarditis	0.0100553365022188
DB00863	Ranitidine	DOID:820	Myocarditis	0.0100340487716178
DB00244	Mesalamine	DOID:820	Myocarditis	0.0100152140287959
DB00959	Methylprednisolone	DOID:820	Myocarditis	0.00993373872842659
DB01420	Testosterone Propionate	DOID:820	Myocarditis	0.00990171828985845
DB00669	Sumatriptan	DOID:820	Myocarditis	0.00983546929890466
DB00425	Zolpidem	DOID:2843	Long QT Syndrome	0.00978538103836702
DB13732	Meglumine Antimoniate	DOID:2843	Long QT Syndrome	0.00966152487870389
DB04335	Inosine	DOID:0050700	Cardiomyopathies	0.00947845234885159
DB06782	Dimercaprol	DOID:2843	Long QT Syndrome	0.00907761793282062
DB00904	Ondansetron	DOID:2843	Long QT Syndrome	0.00903172693576584
DB01195	Flecainide	DOID:2843	Long QT Syndrome	0.00900807524791488
DB00468	Quinine	DOID:2843	Long QT Syndrome	0.00896920380926575
DB01035	Procainamide	DOID:2843	Long QT Syndrome	0.00893159537539594
DB00280	Disopyramide	DOID:2843	Long QT Syndrome	0.00889215941707402
DB00454	Meperidine	DOID:2843	Long QT Syndrome	0.00889028126455478
DB00458	Imipramine	DOID:2843	Long QT Syndrome	0.00874772967705272
DB01224	Quetiapine Fumarate	DOID:2843	Long QT Syndrome	0.0087407472438745
DB00455	Loratadine	DOID:2843	Long QT Syndrome	0.00872671932675263
DB01087	Primaquine	DOID:2843	Long QT Syndrome	0.00872306081799036
DB01151	Desipramine	DOID:2843	Long QT Syndrome	0.00870811519146916
DB01075	Diphenhydramine	DOID:2843	Long QT Syndrome	0.00869860610861209
DB00166	Thioctic Acid	DOID:2843	Long QT Syndrome	0.00861804720915844
DB14500	Potassium	DOID:2843	Long QT Syndrome	0.00859431594128672
DB00333	Methadone	DOID:2843	Long QT Syndrome	0.00857691167345831
DB01362	Iohexol	DOID:2843	Long QT Syndrome	0.00856020845880205
DB00379	Mexiletine	DOID:2843	Long QT Syndrome	0.00855649133905257
DB14513	Magnesium	DOID:2843	Long QT Syndrome	0.0085502232862267
DB00741	Hydrocortisone	DOID:2843	Long QT Syndrome	0.00854793480850902
DB08868	Fingolimod Hydrochloride	DOID:2843	Long QT Syndrome	0.00853966735610368
DB00184	Nicotine	DOID:2843	Long QT Syndrome	0.00852910869961417
DB00271	Diatrizoate	DOID:2843	Long QT Syndrome	0.00851382855101414
DB00808	Indapamide	DOID:2843	Long QT Syndrome	0.00849793331560952
DB00343	Diltiazem	DOID:2843	Long QT Syndrome	0.00849184794570156
DB01211	Clarithromycin	DOID:2843	Long QT Syndrome	0.00846923547965432
DB00246	ziprasidone	DOID:2843	Long QT Syndrome	0.00845555423190864
DB01016	Glyburide	DOID:2843	Long QT Syndrome	0.0084537807637214
DB00264	Metoprolol	DOID:2843	Long QT Syndrome	0.00845231770777383
DB06288	Amisulpride	DOID:2843	Long QT Syndrome	0.00844787403534031
DB00841	Dobutamine	DOID:2843	Long QT Syndrome	0.00844254479905306
DB00363	Clozapine	DOID:2843	Long QT Syndrome	0.00843980288469846
DB00537	Ciprofloxacin	DOID:2843	Long QT Syndrome	0.0084130750037201
DB01190	Clindamycin	DOID:2843	Long QT Syndrome	0.00840910879029623
DB00641	Simvastatin	DOID:2843	Long QT Syndrome	0.00840782198830663
DB01001	Albuterol	DOID:2843	Long QT Syndrome	0.00840459119762867
DB00571	Propranolol	DOID:2843	Long QT Syndrome	0.00839523707261279
DB00898	Ethanol	DOID:2843	Long QT Syndrome	0.00839239113556693
DB00199	Erythromycin	DOID:2843	Long QT Syndrome	0.00838196418857681
DB00572	Atropine	DOID:2843	Long QT Syndrome	0.00838061915792897
DB00489	Sotalol	DOID:2843	Long QT Syndrome	0.00837860502257717
DB11126	Calcium Gluconate	DOID:2843	Long QT Syndrome	0.00837768335894705
DB00472	Fluoxetine	DOID:2843	Long QT Syndrome	0.0083769703300146
DB01015	Sulfamethoxazole	DOID:2843	Long QT Syndrome	0.00837291474310778
DB00633	Dexmedetomidine	DOID:2843	Long QT Syndrome	0.00837088048250469
DB00152	Thiamine	DOID:0050700	Cardiomyopathies	0.00834022692132901
DB00477	Chlorpromazine	DOID:2843	Long QT Syndrome	0.00833479649145248
DB01169	Arsenic Trioxide	DOID:2843	Long QT Syndrome	0.00832914062468811
DB00564	Carbamazepine	DOID:2843	Long QT Syndrome	0.00831832272132067
DB00612	Bisoprolol	DOID:2843	Long QT Syndrome	0.00831279592824834
DB00321	Amitriptyline	DOID:2843	Long QT Syndrome	0.00831266278355543
DB01242	Clomipramine	DOID:2843	Long QT Syndrome	0.00831209435624591
DB00907	Cocaine	DOID:2843	Long QT Syndrome	0.00829177437017217
DB00334	Olanzapine	DOID:2843	Long QT Syndrome	0.0082905002369203
DB01212	Ceftriaxone	DOID:2843	Long QT Syndrome	0.00828993910016321
DB00215	Citalopram	DOID:2843	Long QT Syndrome	0.0082897736659957
DB00993	Azathioprine	DOID:2843	Long QT Syndrome	0.00828918745750304
DB01118	Amiodarone	DOID:2843	Long QT Syndrome	0.00828163230736824
DB00235	Milrinone	DOID:2843	Long QT Syndrome	0.00825278018494311
DB00915	Amantadine	DOID:2843	Long QT Syndrome	0.00824894203050464
DB00997	Doxorubicin	DOID:2843	Long QT Syndrome	0.00823969375145567
DB00316	Acetaminophen	DOID:2843	Long QT Syndrome	0.00823068975943796
DB00608	Chloroquine	DOID:2843	Long QT Syndrome	0.00822812344688911
DB00177	Valsartan	DOID:2843	Long QT Syndrome	0.00822762248601358
DB01115	Nifedipine	DOID:2843	Long QT Syndrome	0.00822214298852805
DB00201	Caffeine	DOID:2843	Long QT Syndrome	0.00821863524353549
DB01599	Probucol	DOID:2843	Long QT Syndrome	0.00817266675604897
DB00281	Lidocaine	DOID:2843	Long QT Syndrome	0.00816504780973985
DB00342	Terfenadine	DOID:2843	Long QT Syndrome	0.00815479163294862
DB01357	Mestranol	DOID:1657	Heart Septal Defects, Ventricular	0.0081467752961286
DB00637	Astemizole	DOID:2843	Long QT Syndrome	0.00814304738229416
DB12523	mizolastine	DOID:2843	Long QT Syndrome	0.00814230732904078
DB00335	Atenolol	DOID:2843	Long QT Syndrome	0.00813901181574556
DB00450	Droperidol	DOID:2843	Long QT Syndrome	0.00813621929087516
DB00668	Epinephrine	DOID:2843	Long QT Syndrome	0.00811651122214616
DB01177	Idarubicin	DOID:2843	Long QT Syndrome	0.00811582519748219
DB00843	Donepezil	DOID:2843	Long QT Syndrome	0.00810322849130718
DB00908	Quinidine	DOID:2843	Long QT Syndrome	0.00809733855739844
DB01026	Ketoconazole	DOID:2843	Long QT Syndrome	0.0080871371742135
DB00619	Imatinib Mesylate	DOID:2843	Long QT Syndrome	0.0080820876625279
DB00445	Epirubicin	DOID:2843	Long QT Syndrome	0.00807892232148068
DB00252	Phenytoin	DOID:2843	Long QT Syndrome	0.00806448825494045
DB01064	Isoproterenol	DOID:2843	Long QT Syndrome	0.00804672825699848
DB00715	Paroxetine	DOID:2843	Long QT Syndrome	0.00803920834743567
DB00540	Nortriptyline	DOID:2843	Long QT Syndrome	0.00803909097957596
DB01165	Ofloxacin	DOID:2843	Long QT Syndrome	0.00802548216565435
DB00916	Metronidazole	DOID:2843	Long QT Syndrome	0.00801403639670539
DB00679	Thioridazine	DOID:2843	Long QT Syndrome	0.00800822722958679
DB01167	Itraconazole	DOID:2843	Long QT Syndrome	0.00800599399567567
DB00373	Timolol	DOID:2843	Long QT Syndrome	0.00798615286101226
DB00543	Amoxapine	DOID:6000	Heart Failure	0.00797814683087692
DB01029	Irbesartan	DOID:2843	Long QT Syndrome	0.00797247622813506
DB00243	Ranolazine	DOID:2843	Long QT Syndrome	0.00797185000078438
DB00390	Digoxin	DOID:2843	Long QT Syndrome	0.00795847489109511
DB00196	Fluconazole	DOID:2843	Long QT Syndrome	0.00795427177678906
DB00734	Risperidone	DOID:2843	Long QT Syndrome	0.007951185376416
DB00752	Tranylcypromine	DOID:0050700	Cardiomyopathies	0.00781777525856368
DB01182	Propafenone	DOID:2843	Long QT Syndrome	0.00781343440376624
DB01142	Doxepin	DOID:2843	Long QT Syndrome	0.00780769528351964
DB00248	Cabergoline	DOID:6000	Heart Failure	0.00774767876414309
DB00502	Haloperidol	DOID:6000	Heart Failure	0.00762630545834896
DB00104	Octreotide	DOID:6000	Heart Failure	0.00729010732226799
DB00186	Lorazepam	DOID:2843	Long QT Syndrome	0.00702665857430716
DB01408	bambuterol	DOID:6000	Heart Failure	0.00677024397151513
DB00485	Dicloxacillin	DOID:2843	Long QT Syndrome	0.00666406321700917
DB00694	Daunorubicin	DOID:820	Myocarditis	0.00610376489304522
DB00261	anagrelide	DOID:6000	Heart Failure	0.00543161007920952
DB00284	Acarbose	DOID:11984	Cardiomyopathy, Hypertrophic	0.00533047057093726
DB01221	Ketamine	DOID:57	Aortic Valve Insufficiency	0.00530432268643119
DB04855	Dronedarone	DOID:2843	Long QT Syndrome	0.00529128334884706
DB01340	Cilazapril	DOID:57	Aortic Valve Insufficiency	0.00523914591982126
DB01136	Carvedilol	DOID:57	Aortic Valve Insufficiency	0.00520625644943022
DB05088	tetrathiomolybdate	DOID:0050700	Cardiomyopathies	0.00514148614731134
DB00674	Galantamine	DOID:2843	Long QT Syndrome	0.00509244044636312
DB01115	Nifedipine	DOID:57	Aortic Valve Insufficiency	0.00507099967702032
DB00761	Potassium Chloride	DOID:6000	Heart Failure	0.00506341893453141
DB11477	Xylazine	DOID:57	Aortic Valve Insufficiency	0.00503060570987469
DB01200	Bromocriptine	DOID:57	Aortic Valve Insufficiency	0.00498078485560689
DB00247	Methysergide	DOID:57	Aortic Valve Insufficiency	0.00488989140368599
DB00692	Phentolamine	DOID:57	Aortic Valve Insufficiency	0.00474044296777987
DB00276	Amsacrine	DOID:13884	Sick Sinus Syndrome	0.00463464001063746
DB01186	Pergolide	DOID:57	Aortic Valve Insufficiency	0.00460173721031712
DB09477	Enalaprilat	DOID:0050700	Cardiomyopathies	0.00453915891533706
DB06690	Nitrous Oxide	DOID:0050700	Cardiomyopathies	0.00448391246649184
DB02021	fidarestat	DOID:6000	Heart Failure	0.00431369450035013
DB00218	Moxifloxacin	DOID:2843	Long QT Syndrome	0.0042599935238775
DB00694	Daunorubicin	DOID:2843	Long QT Syndrome	0.00405897494867695
DB00107	Oxytocin	DOID:2843	Long QT Syndrome	0.00400461170361345
DB01204	Mitoxantrone	DOID:2843	Long QT Syndrome	0.00399156649762465
DB09313	Ioxaglic Acid	DOID:2843	Long QT Syndrome	0.00391778425337178
DB00207	Azithromycin	DOID:2843	Long QT Syndrome	0.0038982235727046
DB00574	Fenfluramine	DOID:57	Aortic Valve Insufficiency	0.00373277055658941
DB00434	Cyproheptadine	DOID:57	Aortic Valve Insufficiency	0.00367069558218909
DB00228	Enflurane	DOID:6000	Heart Failure	0.00358858315776298
DB11450	pimobendan	DOID:820	Myocarditis	0.00347510397791614
DB00682	Warfarin	DOID:4079	Heart Valve Diseases	0.0034540282345141
DB00346	alfuzosin	DOID:2843	Long QT Syndrome	0.00344617854398128
DB00988	Dopamine	DOID:6000	Heart Failure	0.00342708848256741
DB01454	N-Methyl-3,4-methylenedioxyamphetamine	DOID:4079	Heart Valve Diseases	0.00327354102978106
DB00531	Cyclophosphamide	DOID:4079	Heart Valve Diseases	0.00322551199550072
DB00907	Cocaine	DOID:4079	Heart Valve Diseases	0.00317339837873325
DB00798	Gentamicins	DOID:4079	Heart Valve Diseases	0.00312201587006336
DB00411	Carbachol	DOID:6000	Heart Failure	0.00310835946707963
DB00481	Raloxifene Hydrochloride	DOID:4079	Heart Valve Diseases	0.00310817923226664
DB00696	Ergotamine	DOID:4079	Heart Valve Diseases	0.00302887571886395
DB01200	Bromocriptine	DOID:4079	Heart Valve Diseases	0.00301355217608687
DB01041	Thalidomide	DOID:4079	Heart Valve Diseases	0.00297969383988143
DB00247	Methysergide	DOID:4079	Heart Valve Diseases	0.00292265872417453
DB06144	sertindole	DOID:2843	Long QT Syndrome	0.00287791242468619
DB04572	Thiotepa	DOID:0050700	Cardiomyopathies	0.00265141664099201
DB01186	Pergolide	DOID:4079	Heart Valve Diseases	0.00263450453068602
DB00458	Imipramine	DOID:0050700	Cardiomyopathies	0.00260994344135448
DB01224	Quetiapine Fumarate	DOID:0050700	Cardiomyopathies	0.00260296100809156
DB00350	Minoxidil	DOID:0050700	Cardiomyopathies	0.00260219900152753
DB12662	naveglitazar	DOID:0050700	Cardiomyopathies	0.00254740145360818
DB00970	Dactinomycin	DOID:0050700	Cardiomyopathies	0.00253508913456969
DB00820	Tadalafil	DOID:0050700	Cardiomyopathies	0.00252243039856372
DB00495	Zidovudine	DOID:0050700	Cardiomyopathies	0.00250888250437876
DB01852	kaempferol	DOID:0050700	Cardiomyopathies	0.00250335932339542
DB00397	Phenylpropanolamine	DOID:0050700	Cardiomyopathies	0.00250300748124115
DB00206	Reserpine	DOID:0050700	Cardiomyopathies	0.00250255178939796
DB14371	mangostin	DOID:0050700	Cardiomyopathies	0.00248167029997372
DB00368	Norepinephrine	DOID:0050700	Cardiomyopathies	0.00245779999868478
DB00753	Isoflurane	DOID:0050700	Cardiomyopathies	0.0024531928075687
DB00867	Ritodrine	DOID:0050700	Cardiomyopathies	0.00245083156596757
DB00422	Methylphenidate	DOID:0050700	Cardiomyopathies	0.00244578091334605
DB00203	Sildenafil Citrate	DOID:0050700	Cardiomyopathies	0.00243613407490463
DB00682	Warfarin	DOID:0050700	Cardiomyopathies	0.00243461799008239
DB01364	Ephedrine	DOID:0050700	Cardiomyopathies	0.00242938342055352
DB12025	triptolide	DOID:0050700	Cardiomyopathies	0.00242185036343209
DB00661	Verapamil	DOID:0050700	Cardiomyopathies	0.00241146711290248
DB00393	Nimodipine	DOID:0050700	Cardiomyopathies	0.00240437464156128
DB00184	Nicotine	DOID:0050700	Cardiomyopathies	0.00239132246383772
DB00541	Vincristine	DOID:0050700	Cardiomyopathies	0.00238916334409621
DB00755	Tretinoin	DOID:0050700	Cardiomyopathies	0.00236604060201648
DB00635	Prednisone	DOID:0050700	Cardiomyopathies	0.00236102208666979
DB00343	Diltiazem	DOID:0050700	Cardiomyopathies	0.00235406171004229
DB00586	Diclofenac	DOID:0050700	Cardiomyopathies	0.00235265213275418
DB00091	Cyclosporine	DOID:0050700	Cardiomyopathies	0.00234127210905281
DB09140	Oxygen	DOID:0050700	Cardiomyopathies	0.00232262542091489
DB00763	Methimazole	DOID:0050700	Cardiomyopathies	0.00231933533620755
DB01221	Ketamine	DOID:0050700	Cardiomyopathies	0.00231767976245424
DB00264	Metoprolol	DOID:0050700	Cardiomyopathies	0.00231453147191876
DB00841	Dobutamine	DOID:0050700	Cardiomyopathies	0.00230475856317072
DB00363	Clozapine	DOID:0050700	Cardiomyopathies	0.00230201664896248
DB00860	Prednisolone	DOID:0050700	Cardiomyopathies	0.00229901190711469
DB00162	Vitamin A	DOID:0050700	Cardiomyopathies	0.0022978902176175
DB01248	Docetaxel	DOID:0050700	Cardiomyopathies	0.00229684474912197
DB00928	Azacitidine	DOID:0050700	Cardiomyopathies	0.00228295612627488
DB00563	Methotrexate	DOID:0050700	Cardiomyopathies	0.00227940473585621
DB01039	Fenofibrate	DOID:0050700	Cardiomyopathies	0.00226717928229707
DB01001	Albuterol	DOID:0050700	Cardiomyopathies	0.00226680496192416
DB00698	Nitrofurantoin	DOID:0050700	Cardiomyopathies	0.00225906750859876
DB00571	Propranolol	DOID:0050700	Cardiomyopathies	0.00225745083719112
DB00898	Ethanol	DOID:0050700	Cardiomyopathies	0.00225460489978815
DB01340	Cilazapril	DOID:0050700	Cardiomyopathies	0.00225250299581496
DB01593	Zinc	DOID:0050700	Cardiomyopathies	0.00225001646942963
DB08839	Serotonin	DOID:57	Aortic Valve Insufficiency	0.00224943756965788
DB11126	Calcium Gluconate	DOID:0050700	Cardiomyopathies	0.00223989712318474
DB02659	Cholic Acid	DOID:0050700	Cardiomyopathies	0.00223551441651984
DB00584	Enalapril	DOID:0050700	Cardiomyopathies	0.00222905065963606
DB00583	Carnitine	DOID:0050700	Cardiomyopathies	0.0022200656251304
DB01136	Carvedilol	DOID:0050700	Cardiomyopathies	0.00221961352541304
DB11672	Curcumin	DOID:0050700	Cardiomyopathies	0.00221844827358847
DB00531	Cyclophosphamide	DOID:0050700	Cardiomyopathies	0.00220610175083158
DB00640	Adenosine	DOID:0050700	Cardiomyopathies	0.00220409849522257
DB06151	Acetylcysteine	DOID:0050700	Cardiomyopathies	0.00219895709887882
DB00477	Chlorpromazine	DOID:0050700	Cardiomyopathies	0.00219701025573094
DB13919	candesartan	DOID:0050700	Cardiomyopathies	0.00219300790104435
DB01169	Arsenic Trioxide	DOID:0050700	Cardiomyopathies	0.00219135438890006
DB01065	Melatonin	DOID:0050700	Cardiomyopathies	0.00219069854858014
DB01373	Calcium	DOID:0050700	Cardiomyopathies	0.00218421128735548
DB01042	Melphalan	DOID:0050700	Cardiomyopathies	0.00217766257287426
DB00612	Bisoprolol	DOID:0050700	Cardiomyopathies	0.00217500969251797
DB00182	Amphetamine	DOID:0050700	Cardiomyopathies	0.00217400811930127
DB00515	Cisplatin	DOID:0050700	Cardiomyopathies	0.00216519356325261
DB01008	Busulfan	DOID:0050700	Cardiomyopathies	0.00216148900581371
DB01356	Lithium	DOID:0050700	Cardiomyopathies	0.00215892866303664
DB00907	Cocaine	DOID:0050700	Cardiomyopathies	0.00215398813441338
DB01212	Ceftriaxone	DOID:0050700	Cardiomyopathies	0.00215215286443625
DB02709	Resveratrol	DOID:0050700	Cardiomyopathies	0.00215150523936175
DB00421	Spironolactone	DOID:0050700	Cardiomyopathies	0.00214726989854346
DB01095	Fluvastatin	DOID:0050700	Cardiomyopathies	0.00214674482771482
DB01118	Amiodarone	DOID:0050700	Cardiomyopathies	0.00214384607168187
DB00544	Fluorouracil	DOID:0050700	Cardiomyopathies	0.00213311298781131
DB09270	coenzyme Q10	DOID:0050700	Cardiomyopathies	0.00213040524730403
DB00126	Ascorbic Acid	DOID:0050700	Cardiomyopathies	0.00212903498102955
DB00806	Pentoxifylline	DOID:0050700	Cardiomyopathies	0.00212581436635653
DB00435	Nitric Oxide	DOID:0050700	Cardiomyopathies	0.00212168343727248
DB00636	Clofibrate	DOID:0050700	Cardiomyopathies	0.00210331673881323
DB00997	Doxorubicin	DOID:0050700	Cardiomyopathies	0.00210190751556896
DB14206	cobaltous chloride	DOID:0050700	Cardiomyopathies	0.00210188387679161
DB00738	Pentamidine	DOID:2843	Long QT Syndrome	0.00209740338964558
DB00316	Acetaminophen	DOID:0050700	Cardiomyopathies	0.00209290352371165
DB00608	Chloroquine	DOID:0050700	Cardiomyopathies	0.00209033721111036
DB00177	Valsartan	DOID:0050700	Cardiomyopathies	0.00208983625016346
DB00201	Caffeine	DOID:0050700	Cardiomyopathies	0.00208084900788427
DB00864	Tacrolimus	DOID:0050700	Cardiomyopathies	0.00206372336467876
DB01914	Glucose	DOID:0050700	Cardiomyopathies	0.00203723589390081
DB01599	Probucol	DOID:0050700	Cardiomyopathies	0.00203488052020234
DB01003	Cromolyn Sodium	DOID:0050700	Cardiomyopathies	0.00202209820894877
DB14183	geraniol	DOID:0050700	Cardiomyopathies	0.00199763210859209
DB14322	Coconut Oil	DOID:0050700	Cardiomyopathies	0.00199372308809577
DB09130	Copper	DOID:0050700	Cardiomyopathies	0.00199299133510671
DB00668	Epinephrine	DOID:0050700	Cardiomyopathies	0.00197872498635333
DB01177	Idarubicin	DOID:0050700	Cardiomyopathies	0.00197803896172823
DB01229	Paclitaxel	DOID:0050700	Cardiomyopathies	0.00196914002503301
DB00653	Magnesium Sulfate	DOID:2843	Long QT Syndrome	0.00195925502576265
DB01234	Dexamethasone	DOID:0050700	Cardiomyopathies	0.00195911454193928
DB00851	Dacarbazine	DOID:0050700	Cardiomyopathies	0.00195367309894322
DB01088	Iloprost	DOID:0050700	Cardiomyopathies	0.00194425878680012
DB00445	Epirubicin	DOID:0050700	Cardiomyopathies	0.00194113608576438
DB00812	Phenylbutazone	DOID:0050700	Cardiomyopathies	0.00192875327847927
DB00252	Phenytoin	DOID:0050700	Cardiomyopathies	0.00192670201929575
DB00158	Folic Acid	DOID:0050700	Cardiomyopathies	0.00192471969279372
DB00457	Prazosin	DOID:0050700	Cardiomyopathies	0.0019180752817521
DB03467	naringenin	DOID:0050700	Cardiomyopathies	0.00191411179527559
DB01064	Isoproterenol	DOID:0050700	Cardiomyopathies	0.00190894202125723
DB00818	Propofol	DOID:0050700	Cardiomyopathies	0.00190108106037763
DB13781	Xamoterol	DOID:6000	Heart Failure	0.00189571248008186
DB01577	Methamphetamine	DOID:0050700	Cardiomyopathies	0.00189559231863934
DB01165	Ofloxacin	DOID:0050700	Cardiomyopathies	0.00188769593001946
DB01956	Taurine	DOID:0050700	Cardiomyopathies	0.00187344169041642
DB00277	Theophylline	DOID:0050700	Cardiomyopathies	0.00187334537993908
DB00829	Diazepam	DOID:0050700	Cardiomyopathies	0.0018663707705103
DB00390	Digoxin	DOID:0050700	Cardiomyopathies	0.00182068865539638
DB00398	Sorafenib	DOID:0050700	Cardiomyopathies	0.00181487992861103
DB00734	Risperidone	DOID:0050700	Cardiomyopathies	0.00181339914070233
DB01576	Dextroamphetamine	DOID:0050700	Cardiomyopathies	0.00179863922216231
DB12610	ebselen	DOID:0050700	Cardiomyopathies	0.00178072383040954
DB05383	pimagedine	DOID:0050700	Cardiomyopathies	0.00177873835277455
DB00574	Fenfluramine	DOID:4079	Heart Valve Diseases	0.0017655378771267
DB00959	Methylprednisolone	DOID:0050700	Cardiomyopathies	0.00175116254839605
DB00650	Leucovorin	DOID:0050700	Cardiomyopathies	0.00173850995435115
DB01009	Ketoprofen	DOID:0050700	Cardiomyopathies	0.00172134232849334
DB00178	Ramipril	DOID:0050700	Cardiomyopathies	0.00167333778706967
DB04104	3-methyladenine	DOID:6000	Heart Failure	0.0015457203127961
DB00485	Dicloxacillin	DOID:4079	Heart Valve Diseases	0.00154568722571634
DB00614	Furazolidone	DOID:0050700	Cardiomyopathies	0.00154567790931909
DB00152	Thiamine	DOID:6000	Heart Failure	0.00104582981081817
DB06155	Rimonabant	DOID:0050700	Cardiomyopathies	0.000862950925156036
DB00574	Fenfluramine	DOID:0050700	Cardiomyopathies	0.000746127632616118
DB12622	lupeol	DOID:0050700	Cardiomyopathies	0.000407266435652823
DB08839	Serotonin	DOID:4079	Heart Valve Diseases	0.000282204890120374
DB01954	Rolipram	DOID:0050700	Cardiomyopathies	0.000219623493833879
DB00529	Foscarnet	DOID:6000	Heart Failure	9.28651020223464e-05
DB00214	Torsemide	DOID:6000	Heart Failure	-2.97908908087688e-05
DB01219	Dantrolene	DOID:0050700	Cardiomyopathies	-5.48635476222553e-05
DB01297	Practolol	DOID:6000	Heart Failure	-0.000436999516096728
DB00833	Cefaclor	DOID:6000	Heart Failure	-0.000693507728477261
DB00813	Fentanyl	DOID:2843	Long QT Syndrome	-0.000819959721374927
DB00694	Daunorubicin	DOID:0050700	Cardiomyopathies	-0.00207881128706397
DB01140	Cefadroxil	DOID:820	Myocarditis	-0.00211860368340453
DB01204	Mitoxantrone	DOID:0050700	Cardiomyopathies	-0.00214621973818027
DB11829	ruboxistaurin	DOID:6000	Heart Failure	-0.002176162789954
DB00927	Famotidine	DOID:6000	Heart Failure	-0.00222335984898259
DB08860	pitavastatin	DOID:6000	Heart Failure	-0.00233811012582393
DB05057	erdosteine	DOID:0050700	Cardiomyopathies	-0.00236327777437499
DB00380	Dexrazoxane	DOID:6000	Heart Failure	-0.00251198326250692
DB01143	Amifostine	DOID:0050700	Cardiomyopathies	-0.0026685162805659
DB13243	tiazofurin	DOID:0050700	Cardiomyopathies	-0.00308572503428618
DB00254	Doxycycline	DOID:14323	Marfan Syndrome	-0.00322080085102677
DB00681	Amphotericin B	DOID:820	Myocarditis	-0.0038607652630256
DB11673	Pyridoxamine	DOID:0050700	Cardiomyopathies	-0.00419070715349476
DB12752	bucindolol	DOID:6000	Heart Failure	-0.00427421839945178
DB06212	Tolvaptan	DOID:6000	Heart Failure	-0.00441698319456364
DB01195	Flecainide	DOID:6000	Heart Failure	-0.00442410809827185
DB01035	Procainamide	DOID:6000	Heart Failure	-0.0045005879708155
DB00280	Disopyramide	DOID:6000	Heart Failure	-0.00454002392913319
DB00922	Simendan	DOID:6000	Heart Failure	-0.00456753448220061
DB01168	Procarbazine	DOID:6000	Heart Failure	-0.00459113479147449
DB00401	Nisoldipine	DOID:6000	Heart Failure	-0.00461093209856708
DB01628	Etoricoxib	DOID:6000	Heart Failure	-0.00462889008219506
DB04572	Thiotepa	DOID:6000	Heart Failure	-0.00464298046942292
DB01023	Felodipine	DOID:6000	Heart Failure	-0.00466846177384597
DB00816	Metaproterenol	DOID:0050700	Cardiomyopathies	-0.00468129052121262
DB00458	Imipramine	DOID:6000	Heart Failure	-0.00468445366930323
DB00350	Minoxidil	DOID:6000	Heart Failure	-0.00469219810897605
DB01075	Diphenhydramine	DOID:6000	Heart Failure	-0.00473357723757972
DB00970	Dactinomycin	DOID:6000	Heart Failure	-0.00475930797597639
DB00436	Bendroflumethiazide	DOID:6000	Heart Failure	-0.0047632399710827
DB00495	Zidovudine	DOID:6000	Heart Failure	-0.00478551460630344
DB00325	Nitroprusside	DOID:6000	Heart Failure	-0.00480078991725238
DB00999	Hydrochlorothiazide	DOID:6000	Heart Failure	-0.00480844649924787
DB00570	Vinblastine	DOID:6000	Heart Failure	-0.00482052944545051
DB00361	Vinorelbine	DOID:6000	Heart Failure	-0.00483045614657569
DB00368	Norepinephrine	DOID:6000	Heart Failure	-0.00483659711179654
DB14500	Potassium	DOID:6000	Heart Failure	-0.00483786740496016
DB00753	Isoflurane	DOID:6000	Heart Failure	-0.00484120430301455
DB00867	Ritodrine	DOID:6000	Heart Failure	-0.00484356554451119
DB00968	Methyldopa	DOID:6000	Heart Failure	-0.00484563734176566
DB01132	Pioglitazone	DOID:6000	Heart Failure	-0.00485554544616967
DB00203	Sildenafil Citrate	DOID:6000	Heart Failure	-0.00485826303575893
DB00682	Warfarin	DOID:6000	Heart Failure	-0.00485977912047407
DB01083	Orlistat	DOID:6000	Heart Failure	-0.00486801640957324
DB00773	Etoposide	DOID:6000	Heart Failure	-0.00486886737387578
DB00379	Mexiletine	DOID:6000	Heart Failure	-0.00487569200720869
DB00661	Verapamil	DOID:6000	Heart Failure	-0.00488292999762675
DB00741	Hydrocortisone	DOID:6000	Heart Failure	-0.0048842485378688
DB00887	Bumetanide	DOID:6000	Heart Failure	-0.00491004481099611
DB00755	Tretinoin	DOID:6000	Heart Failure	-0.00492835650847431
DB00635	Prednisone	DOID:6000	Heart Failure	-0.00493337502371087
DB00343	Diltiazem	DOID:6000	Heart Failure	-0.00494033540049246
DB00586	Diclofenac	DOID:6000	Heart Failure	-0.00494174497781211
DB11135	Selenium	DOID:6000	Heart Failure	-0.00495970959066876
DB00722	Lisinopril	DOID:6000	Heart Failure	-0.00496073730894282
DB01092	Ouabain	DOID:6000	Heart Failure	-0.00496874138360585
DB00695	Furosemide	DOID:6000	Heart Failure	-0.00497220124574003
DB00598	Labetalol	DOID:6000	Heart Failure	-0.00497810018060713
DB03057	Malondialdehyde	DOID:6000	Heart Failure	-0.00497907864203924
DB00264	Metoprolol	DOID:6000	Heart Failure	-0.00497986563858935
DB08901	ponatinib	DOID:6000	Heart Failure	-0.00498286104038004
DB00675	Tamoxifen	DOID:6000	Heart Failure	-0.00498540421285901
DB00841	Dobutamine	DOID:6000	Heart Failure	-0.00498963854713787
DB00363	Clozapine	DOID:6000	Heart Failure	-0.00499238046152091
DB11133	Fatty Acids, Omega-3	DOID:6000	Heart Failure	-0.00499617425054527
DB01248	Docetaxel	DOID:6000	Heart Failure	-0.00499755236122214
DB00563	Methotrexate	DOID:6000	Heart Failure	-0.00501499237475177
DB01190	Clindamycin	DOID:6000	Heart Failure	-0.00502307455589159
DB00641	Simvastatin	DOID:6000	Heart Failure	-0.005024361357902
DB00441	gemcitabine	DOID:6000	Heart Failure	-0.00502451695438556
DB01001	Albuterol	DOID:6000	Heart Failure	-0.00502759214850787
DB00412	Rosiglitazone	DOID:6000	Heart Failure	-0.00503251991920348
DB00571	Propranolol	DOID:6000	Heart Failure	-0.00503694627352955
DB01340	Cilazapril	DOID:6000	Heart Failure	-0.0050418941146738
DB01223	Aminophylline	DOID:6000	Heart Failure	-0.00504405653713362
DB01593	Zinc	DOID:6000	Heart Failure	-0.00504438064123752
DB00489	Sotalol	DOID:6000	Heart Failure	-0.00505357832365584
DB00584	Enalapril	DOID:6000	Heart Failure	-0.00506534645092392
DB01136	Carvedilol	DOID:6000	Heart Failure	-0.0050747835852309
DB01076	Atorvastatin	DOID:6000	Heart Failure	-0.00507564307652145
DB00770	Alprostadil	DOID:6000	Heart Failure	-0.00508426032191166
DB01112	Cefuroxime	DOID:6000	Heart Failure	-0.00508543232614683
DB00512	Vancomycin	DOID:6000	Heart Failure	-0.00508700638266091
DB00531	Cyclophosphamide	DOID:6000	Heart Failure	-0.00508829535954959
DB00945	Aspirin	DOID:6000	Heart Failure	-0.00508930365635199
DB00640	Adenosine	DOID:6000	Heart Failure	-0.00509029861531751
DB01166	Cilostazol	DOID:6000	Heart Failure	-0.00509784555989519
DB00255	Diethylstilbestrol	DOID:6000	Heart Failure	-0.00509884260209646
DB13919	candesartan	DOID:6000	Heart Failure	-0.0051013892096036
DB00567	Cephalexin	DOID:820	Myocarditis	-0.00510430789354221
DB01373	Calcium	DOID:6000	Heart Failure	-0.00511018582329259
DB00559	Bosentan	DOID:6000	Heart Failure	-0.00511155293886845
DB00564	Carbamazepine	DOID:6000	Heart Failure	-0.00511386062496078
DB00612	Bisoprolol	DOID:6000	Heart Failure	-0.00511938741797589
DB00321	Amitriptyline	DOID:6000	Heart Failure	-0.00511952056264471
DB00515	Cisplatin	DOID:6000	Heart Failure	-0.00512920354708497
DB00987	Cytarabine	DOID:6000	Heart Failure	-0.00513213994610841
DB01356	Lithium	DOID:6000	Heart Failure	-0.00513546844727589
DB00907	Cocaine	DOID:6000	Heart Failure	-0.00514040897612038
DB02709	Resveratrol	DOID:6000	Heart Failure	-0.00514289187102057
DB00993	Azathioprine	DOID:6000	Heart Failure	-0.00514299588864735
DB00421	Spironolactone	DOID:6000	Heart Failure	-0.00514712721197393
DB01095	Fluvastatin	DOID:6000	Heart Failure	-0.00514765228267738
DB01118	Amiodarone	DOID:6000	Heart Failure	-0.00515055103899005
DB00958	Carboplatin	DOID:6000	Heart Failure	-0.00515798599571302
DB00544	Fluorouracil	DOID:6000	Heart Failure	-0.00516128412254536
DB09270	coenzyme Q10	DOID:6000	Heart Failure	-0.00516399186316012
DB00428	Streptozocin	DOID:6000	Heart Failure	-0.00516896337934729
DB00188	Bortezomib	DOID:6000	Heart Failure	-0.00516925651129718
DB00624	Testosterone	DOID:6000	Heart Failure	-0.00516943514492596
DB00235	Milrinone	DOID:6000	Heart Failure	-0.00517940316114499
DB00915	Amantadine	DOID:6000	Heart Failure	-0.00518324131552869
DB14085	Cadmium	DOID:6000	Heart Failure	-0.00518341018135859
DB00798	Gentamicins	DOID:6000	Heart Failure	-0.00519179148487096
DB00997	Doxorubicin	DOID:6000	Heart Failure	-0.0051924895948525
DB00305	Mitomycin	DOID:6000	Heart Failure	-0.00519819785949409
DB00608	Chloroquine	DOID:6000	Heart Failure	-0.00520405989930467
DB00177	Valsartan	DOID:6000	Heart Failure	-0.00520456086034637
DB01115	Nifedipine	DOID:6000	Heart Failure	-0.00521004035748165
DB00328	Indomethacin	DOID:6000	Heart Failure	-0.00521511199942104
DB00533	rofecoxib	DOID:6000	Heart Failure	-0.00522006186273165
DB00864	Tacrolimus	DOID:6000	Heart Failure	-0.00523067374580749
DB00881	Quinapril	DOID:6000	Heart Failure	-0.0052336175827265
DB04630	Aldosterone	DOID:6000	Heart Failure	-0.00523714867204465
DB00443	Betamethasone	DOID:6000	Heart Failure	-0.00524005552810448
DB00590	Doxazosin	DOID:6000	Heart Failure	-0.00524222753127608
DB12163	sarpogrelate	DOID:6000	Heart Failure	-0.00524858334745758
DB01599	Probucol	DOID:6000	Heart Failure	-0.00525951659022761
DB00281	Lidocaine	DOID:6000	Heart Failure	-0.00526713553652257
DB00542	benazepril	DOID:6000	Heart Failure	-0.00526961092134863
DB01181	Ifosfamide	DOID:6000	Heart Failure	-0.0052857356615254
DB00335	Atenolol	DOID:6000	Heart Failure	-0.00529317153039197
DB01200	Bromocriptine	DOID:6000	Heart Failure	-0.00530025517880051
DB09130	Copper	DOID:6000	Heart Failure	-0.00530140577522201
DB03128	Acetylcholine	DOID:6000	Heart Failure	-0.00530826042613711
DB00727	Nitroglycerin	DOID:6000	Heart Failure	-0.00531275834911646
DB00668	Epinephrine	DOID:6000	Heart Failure	-0.00531567212433284
DB00678	Losartan	DOID:6000	Heart Failure	-0.005316313734019
DB01177	Idarubicin	DOID:6000	Heart Failure	-0.0053163581487768
DB00977	Ethinyl Estradiol	DOID:6000	Heart Failure	-0.00532294836572943
DB00975	Dipyridamole	DOID:6000	Heart Failure	-0.00532308326899465
DB01229	Paclitaxel	DOID:6000	Heart Failure	-0.00532525708560827
DB01041	Thalidomide	DOID:6000	Heart Failure	-0.00533411351503964
DB00908	Quinidine	DOID:6000	Heart Failure	-0.00533484478882652
DB01234	Dexamethasone	DOID:6000	Heart Failure	-0.00533528256857094
DB00270	Isradipine	DOID:6000	Heart Failure	-0.00534970799687761
DB00619	Imatinib Mesylate	DOID:6000	Heart Failure	-0.00535009568361597
DB00519	trandolapril	DOID:6000	Heart Failure	-0.00535087522497125
DB00966	Telmisartan	DOID:6000	Heart Failure	-0.00535201273825109
DB00445	Epirubicin	DOID:6000	Heart Failure	-0.00535326102464274
DB00252	Phenytoin	DOID:6000	Heart Failure	-0.0053676950912656
DB00983	Formoterol Fumarate	DOID:820	Myocarditis	-0.00536843054560372
DB00457	Prazosin	DOID:6000	Heart Failure	-0.00537632182874177
DB01064	Isoproterenol	DOID:6000	Heart Failure	-0.00538545508946676
DB11783	imidapril	DOID:6000	Heart Failure	-0.00539051049041922
DB00818	Propofol	DOID:6000	Heart Failure	-0.00539331605034181
DB01577	Methamphetamine	DOID:6000	Heart Failure	-0.005398804791858
DB01167	Itraconazole	DOID:6000	Heart Failure	-0.00542618935060712
DB00960	Pindolol	DOID:6000	Heart Failure	-0.00542679057611567
DB01119	Diazoxide	DOID:6000	Heart Failure	-0.00542684529291547
DB00373	Timolol	DOID:6000	Heart Failure	-0.00544603048522945
DB01206	Lomustine	DOID:6000	Heart Failure	-0.00544778156345154
DB01029	Irbesartan	DOID:6000	Heart Failure	-0.00545970711806307
DB00390	Digoxin	DOID:6000	Heart Failure	-0.00547370845510864
DB00883	Isosorbide Dinitrate	DOID:6000	Heart Failure	-0.00548292225834563
DB00622	Nicardipine	DOID:6000	Heart Failure	-0.00552683666838079
DB00692	Phentolamine	DOID:6000	Heart Failure	-0.00554059706659206
DB00650	Leucovorin	DOID:6000	Heart Failure	-0.00555588715623506
DB01275	Hydralazine	DOID:6000	Heart Failure	-0.00555691723123872
DB01028	Methoxyflurane	DOID:6000	Heart Failure	-0.00556195014952589
DB00943	Zalcitabine	DOID:0050700	Cardiomyopathies	-0.0055658756716539
DB01182	Propafenone	DOID:6000	Heart Failure	-0.00561874894246293
DB00178	Ramipril	DOID:6000	Heart Failure	-0.00562105932346059
DB01142	Doxepin	DOID:6000	Heart Failure	-0.00562448806269645
DB00492	Fosinopril	DOID:6000	Heart Failure	-0.00563749129807661
DB01186	Pergolide	DOID:6000	Heart Failure	-0.00567930282416317
DB00681	Amphotericin B	DOID:2843	Long QT Syndrome	-0.00590555520751501
DB13323	Trichloroethylene	DOID:1682	Heart Defects, Congenital	-0.00609974495909248
DB15584	Luteolin	DOID:0050700	Cardiomyopathies	-0.00619328515052814
DB13863	fructose-1,6-diphosphate	DOID:0050700	Cardiomyopathies	-0.00642888109400628
DB00574	Fenfluramine	DOID:6000	Heart Failure	-0.00654826947788387
DB01159	Halothane	DOID:6000	Heart Failure	-0.00660635307783281
DB00813	Fentanyl	DOID:0050700	Cardiomyopathies	-0.00695774595684545
DB02315	Cyclic GMP	DOID:6000	Heart Failure	-0.00706644000971866
DB01219	Dantrolene	DOID:6000	Heart Failure	-0.00734926065799442
DB01396	Digitoxin	DOID:0050700	Cardiomyopathies	-0.00779347081816271
DB05015	belinostat	DOID:2843	Long QT Syndrome	-0.00809512639708009
DB04855	Dronedarone	DOID:6000	Heart Failure	-0.00814089999745535
DB13358	cifenline	DOID:2843	Long QT Syndrome	-0.00852227047275927
DB11447	phenothiazine	DOID:2843	Long QT Syndrome	-0.00876715579247535
DB00694	Daunorubicin	DOID:6000	Heart Failure	-0.0093732083976608
DB01204	Mitoxantrone	DOID:6000	Heart Failure	-0.00944061684867324
DB00242	Cladribine	DOID:6000	Heart Failure	-0.00955619599150549
DB01427	Amrinone	DOID:6000	Heart Failure	-0.0097259336135341
DB05549	INO 1001	DOID:6000	Heart Failure	-0.00983225758608862
DB12422	sulforafan	DOID:0050700	Cardiomyopathies	-0.0101582117273429
DB12082	vesnarinone	DOID:6000	Heart Failure	-0.0106494508538825
DB00439	cerivastatin	DOID:6000	Heart Failure	-0.0112014912356271
DB11588	Carbon Monoxide	DOID:0050700	Cardiomyopathies	-0.0119030775643158
DB00910	paricalcitol	DOID:6000	Heart Failure	-0.0119800455028208
DB08842	Acetylcarnitine	DOID:0050700	Cardiomyopathies	-0.0121268850316843
DB00594	Amiloride	DOID:6000	Heart Failure	-0.0121956214286168
DB11326	boric acid	DOID:0050700	Cardiomyopathies	-0.0122423410512789
DB01244	Bepridil	DOID:2843	Long QT Syndrome	-0.0123906060791649
DB00211	Midodrine	DOID:6000	Heart Failure	-0.0131859067051444
DB00796	candesartan cilexetil	DOID:6000	Heart Failure	-0.0131910725855267
DB06460	enrasentan	DOID:6000	Heart Failure	-0.0133869705444017
DB06558	tezosentan	DOID:6000	Heart Failure	-0.0133869705444017
DB00204	dofetilide	DOID:2843	Long QT Syndrome	-0.013572739540222
DB05063	mitoquinone	DOID:0050700	Cardiomyopathies	-0.013928961031446
DB11387	Chloroform	DOID:6000	Heart Failure	-0.0142093618339408
DB01396	Digitoxin	DOID:6000	Heart Failure	-0.0150878679286354
DB00276	Amsacrine	DOID:0050700	Cardiomyopathies	-0.0153966774481246
DB00312	Pentobarbital	DOID:6000	Heart Failure	-0.0154458432068616
DB04953	ezogabine	DOID:2843	Long QT Syndrome	-0.0154926306312554
DB13723	3-(2,2,2-trimethylhydrazine)propionate	DOID:6000	Heart Failure	-0.0166763588730557
DB01074	Perhexiline	DOID:6000	Heart Failure	-0.0167949133540076
DB11588	Carbon Monoxide	DOID:6000	Heart Failure	-0.019197474674867
DB00681	Amphotericin B	DOID:6000	Heart Failure	-0.019337738553705
DB00680	Moricizine	DOID:6000	Heart Failure	-0.0194075198173283
DB09069	Trimetazidine	DOID:6000	Heart Failure	-0.0197568332820433
DB00285	Venlafaxine Hydrochloride	DOID:6000	Heart Failure	-0.0217130237190719
DB11616	pirarubicin	DOID:0050700	Cardiomyopathies	-0.02246371554463
DB00204	dofetilide	DOID:6000	Heart Failure	-0.0270049228864631
DB11616	pirarubicin	DOID:6000	Heart Failure	-0.0297581126550787
