# Supplementary material for: DDCM: A Computational Strategy for Drug Repositioning Based on Support-Vector Regression Algorithm
Source: Int J Mol Sci. 2024 May 12;25(10):5267. doi: 10.3390/ijms25105267 (PMC11121335; doi:10.3390/ijms25105267)
Supplement: Supplementary file 1 [file ijms-25-05267-s001.zip › File S5/1_C14.907_CorScore/atherosclerosis_score.csv]

DrugBankID	DrugName	DOID	DiseaseName	score
0.0450587188094373	0.0641295989876366
DB01023	Felodipine	DOID:6000	Heart Failure	0.713858423471646
DB01373	Calcium	DOID:0050700	Cardiomyopathies	0.692933437498444
DB01373	Calcium	DOID:0050820	Atrioventricular Block	0.682072086411154
DB01373	Calcium	DOID:6000	Heart Failure	0.678093176924985
DB00334	Olanzapine	DOID:2843	Long QT Syndrome	0.637383207890687
DB08860	pitavastatin	DOID:6000	Heart Failure	0.635657902237074
DB00502	Haloperidol	DOID:820	Myocarditis	0.582198976514004
DB00502	Haloperidol	DOID:6000	Heart Failure	0.56420634736364
DB00502	Haloperidol	DOID:2843	Long QT Syndrome	0.561128028303283
DB04557	Arachidonic Acid	DOID:1682	Heart Defects, Congenital	0.55918310099444
DB00910	paricalcitol	DOID:6000	Heart Failure	0.549403551867131
DB01064	Isoproterenol	DOID:384	Wolff-Parkinson-White Syndrome	0.47359838458317
DB00284	Acarbose	DOID:11984	Cardiomyopathy, Hypertrophic	0.470113968615273
DB01064	Isoproterenol	DOID:820	Myocarditis	0.469689348572592
DB01064	Isoproterenol	DOID:11502	Mitral Valve Insufficiency	0.46930887465023
DB13323	Trichloroethylene	DOID:1682	Heart Defects, Congenital	0.466799048319481
DB01064	Isoproterenol	DOID:0050700	Cardiomyopathies	0.466536979995077
DB01064	Isoproterenol	DOID:0050820	Atrioventricular Block	0.4556756289096
DB01064	Isoproterenol	DOID:6000	Heart Failure	0.451696719422084
DB01064	Isoproterenol	DOID:11984	Cardiomyopathy, Hypertrophic	0.450549219118636
DB01064	Isoproterenol	DOID:2843	Long QT Syndrome	0.44861840036306
DB08839	Serotonin	DOID:11502	Mitral Valve Insufficiency	0.439660996854974
DB00694	Daunorubicin	DOID:820	Myocarditis	0.434109709252631
DB00694	Daunorubicin	DOID:0050700	Cardiomyopathies	0.430957340674661
DB00694	Daunorubicin	DOID:13884	Sick Sinus Syndrome	0.424495261084573
DB12870	Buthionine Sulfoximine	DOID:1657	Heart Septal Defects, Ventricular	0.42303828445061
DB08839	Serotonin	DOID:57	Aortic Valve Insufficiency	0.417867947038809
DB00694	Daunorubicin	DOID:6000	Heart Failure	0.416117080102058
DB00988	Dopamine	DOID:820	Myocarditis	0.414848197710608
DB00694	Daunorubicin	DOID:2843	Long QT Syndrome	0.413038761041604
DB08839	Serotonin	DOID:4079	Heart Valve Diseases	0.40924831397367
DB06155	Rimonabant	DOID:0050700	Cardiomyopathies	0.407221365680882
DB00431	Hexachlorocyclohexane	DOID:820	Myocarditis	0.400895672031155
DB00988	Dopamine	DOID:6000	Heart Failure	0.39685556856116
DB00988	Dopamine	DOID:2843	Long QT Syndrome	0.39377724950164
DB00523	Alitretinoin	DOID:1682	Heart Defects, Congenital	0.390867957249206
DB09153	Sodium Chloride	DOID:13884	Sick Sinus Syndrome	0.387009827589655
DB09477	Enalaprilat	DOID:0050700	Cardiomyopathies	0.377028743039988
DB00761	Potassium Chloride	DOID:6000	Heart Failure	0.375979149762792
DB00143	Glutathione	DOID:0050700	Cardiomyopathies	0.372870982585644
DB00796	candesartan cilexetil	DOID:12930	Cardiomyopathy, Dilated	0.370179863964416
DB00796	candesartan cilexetil	DOID:6000	Heart Failure	0.365485371208583
DB00439	cerivastatin	DOID:6000	Heart Failure	0.361095911289164
DB09477	Enalaprilat	DOID:2843	Long QT Syndrome	0.359110163406922
DB00989	Rivastigmine	DOID:0050820	Atrioventricular Block	0.347431281323514
DB01954	Rolipram	DOID:0050700	Cardiomyopathies	0.347170695197447
DB09086	Eugenol	DOID:2843	Long QT Syndrome	0.346026322042243
DB00171	Adenosine Triphosphate	DOID:0050820	Atrioventricular Block	0.33980654167307
DB00752	Tranylcypromine	DOID:0050700	Cardiomyopathies	0.338396902608771
DB11588	Carbon Monoxide	DOID:1882	Heart Septal Defects, Atrial	0.32228179306355
DB11588	Carbon Monoxide	DOID:6419	Tetralogy of Fallot	0.320157407497765
DB11588	Carbon Monoxide	DOID:0050700	Cardiomyopathies	0.318190878173758
DB01189	Desflurane	DOID:2843	Long QT Syndrome	0.315651228436515
DB00176	Fluvoxamine	DOID:2843	Long QT Syndrome	0.314953095844781
DB07352	Apigenin	DOID:0050700	Cardiomyopathies	0.314520505189429
DB00679	Thioridazine	DOID:1682	Heart Defects, Congenital	0.314408070077167
DB00679	Thioridazine	DOID:0050820	Atrioventricular Block	0.30978495780793
DB11588	Carbon Monoxide	DOID:6000	Heart Failure	0.303350617601186
DB00679	Thioridazine	DOID:2843	Long QT Syndrome	0.302727729261706
DB11387	Chloroform	DOID:1882	Heart Septal Defects, Atrial	0.295821159619964
DB00927	Famotidine	DOID:0050820	Atrioventricular Block	0.292556400797082
DB01053	Penicillin G	DOID:4079	Heart Valve Diseases	0.290745461376727
DB00845	Clofazimine	DOID:0050700	Cardiomyopathies	0.290303252388755
DB00927	Famotidine	DOID:6000	Heart Failure	0.288577491310484
DB08841	Tyramine	DOID:0050700	Cardiomyopathies	0.285080611977244
DB00295	Morphine	DOID:12930	Cardiomyopathy, Dilated	0.28419032066066
DB00295	Morphine	DOID:0050820	Atrioventricular Block	0.283474737391463
DB00279	Triiodothyronine	DOID:1682	Heart Defects, Congenital	0.27922784633934
DB11387	Chloroform	DOID:6000	Heart Failure	0.276889984156372
DB01174	Phenobarbital	DOID:1882	Heart Septal Defects, Atrial	0.273106753674194
DB12422	sulforafan	DOID:0050700	Cardiomyopathies	0.271085664800079
DB00614	Furazolidone	DOID:0050700	Cardiomyopathies	0.270527031887492
DB01219	Dantrolene	DOID:0050700	Cardiomyopathies	0.263978749893719
DB01174	Phenobarbital	DOID:1682	Heart Defects, Congenital	0.262777599968358
DB01113	Papaverine	DOID:0050820	Atrioventricular Block	0.262539688257605
DB01174	Phenobarbital	DOID:1657	Heart Septal Defects, Ventricular	0.26235668701598
DB00390	Digoxin	DOID:11502	Mitral Valve Insufficiency	0.261154141887244
DB00614	Furazolidone	DOID:12930	Cardiomyopathy, Dilated	0.260381264070553
DB00390	Digoxin	DOID:0050700	Cardiomyopathies	0.258382247233067
DB00390	Digoxin	DOID:13832	Ductus Arteriosus, Patent	0.257928353681009
DB01113	Papaverine	DOID:2843	Long QT Syndrome	0.255482459711983
DB01174	Phenobarbital	DOID:6000	Heart Failure	0.254175578211769
DB01219	Dantrolene	DOID:0050820	Atrioventricular Block	0.253117398807214
DB00390	Digoxin	DOID:13884	Sick Sinus Syndrome	0.251920167643894
DB01238	Aripiprazole	DOID:2843	Long QT Syndrome	0.249628492295695
DB01219	Dantrolene	DOID:6000	Heart Failure	0.249138489320545
DB00390	Digoxin	DOID:12930	Cardiomyopathy, Dilated	0.248236479416413
DB00390	Digoxin	DOID:0050820	Atrioventricular Block	0.247520896146336
DB00816	Metaproterenol	DOID:0050700	Cardiomyopathies	0.244296421190103
DB00390	Digoxin	DOID:6000	Heart Failure	0.243541986660078
DB01074	Perhexiline	DOID:6000	Heart Failure	0.243120861877444
DB00390	Digoxin	DOID:2843	Long QT Syndrome	0.240463667601057
DB00594	Amiloride	DOID:6000	Heart Failure	0.235627410471776
DB00816	Metaproterenol	DOID:0050820	Atrioventricular Block	0.233435070102562
DB06810	Plicamycin	DOID:0050700	Cardiomyopathies	0.231387010629282
DB00922	Simendan	DOID:820	Myocarditis	0.230699322628409
DB00227	Lovastatin	DOID:1682	Heart Defects, Congenital	0.230431044561645
DB01268	Sunitinib	DOID:6000	Heart Failure	0.230283410469186
DB01268	Sunitinib	DOID:2843	Long QT Syndrome	0.227205091410148
DB00457	Prazosin	DOID:11502	Mitral Valve Insufficiency	0.224980395264677
DB13919	candesartan	DOID:0050700	Cardiomyopathies	0.224576507253827
DB00380	Dexrazoxane	DOID:6000	Heart Failure	0.224437001185749
DB13919	candesartan	DOID:13832	Ductus Arteriosus, Patent	0.224122613701398
DB00254	Doxycycline	DOID:14323	Marfan Syndrome	0.222617677480617
DB00457	Prazosin	DOID:0050700	Cardiomyopathies	0.222208500609472
DB00313	Valproic Acid	DOID:14365	Systemic carnitine deficiency	0.220777858817906
DB00746	Deferoxamine	DOID:0050700	Cardiomyopathies	0.218187762286897
DB01370	Aluminum	DOID:1682	Heart Defects, Congenital	0.218159539817569
DB00318	Codeine	DOID:1682	Heart Defects, Congenital	0.216537592842797
DB00922	Simendan	DOID:6000	Heart Failure	0.212706693477663
DB00313	Valproic Acid	DOID:1882	Heart Septal Defects, Atrial	0.212697798232466
DB00313	Valproic Acid	DOID:9955	Hypoplastic Left Heart Syndrome	0.212011706052645
DB13919	candesartan	DOID:6000	Heart Failure	0.209736246680642
DB13919	candesartan	DOID:11984	Cardiomyopathy, Hypertrophic	0.208588746377688
DB13110	Antimony	DOID:12930	Cardiomyopathy, Dilated	0.207682624006719
DB00457	Prazosin	DOID:6000	Heart Failure	0.207368240037604
DB02806	methyl cellosolve	DOID:1657	Heart Septal Defects, Ventricular	0.202952522578924
DB00313	Valproic Acid	DOID:1682	Heart Defects, Congenital	0.202368644525278
DB00313	Valproic Acid	DOID:1657	Heart Septal Defects, Ventricular	0.201947731573769
DB09313	Ioxaglic Acid	DOID:2843	Long QT Syndrome	0.200441181706531
DB03843	Formaldehyde	DOID:1682	Heart Defects, Congenital	0.198589156239618
DB12662	naveglitazar	DOID:0050700	Cardiomyopathies	0.197196196177989
DB00261	anagrelide	DOID:0050700	Cardiomyopathies	0.194732592866275
DB03843	Formaldehyde	DOID:0050820	Atrioventricular Block	0.19396604396959
DB09130	Copper	DOID:0050700	Cardiomyopathies	0.193622792963594
DB09130	Copper	DOID:1682	Heart Defects, Congenital	0.18738455414713
DB00608	Chloroquine	DOID:397	Cardiomyopathy, Restrictive	0.187373648570368
DB09069	Trimetazidine	DOID:6000	Heart Failure	0.186329420387769
DB15584	Luteolin	DOID:0050700	Cardiomyopathies	0.182746934589884
DB08162	fasudil	DOID:12930	Cardiomyopathy, Dilated	0.18180874491086
DB00608	Chloroquine	DOID:0050700	Cardiomyopathies	0.180353764123551
DB00261	anagrelide	DOID:6000	Heart Failure	0.179892332293121
DB11326	boric acid	DOID:0050700	Cardiomyopathies	0.179406519724084
DB09130	Copper	DOID:6000	Heart Failure	0.178782532389916
DB02315	Cyclic GMP	DOID:6000	Heart Failure	0.177834387714276
DB09130	Copper	DOID:11984	Cardiomyopathy, Hypertrophic	0.177635032087719
DB00579	Mazindol	DOID:11502	Mitral Valve Insufficiency	0.176809762610183
DB13723	3-(2,2,2-trimethylhydrazine)propionate	DOID:6000	Heart Failure	0.176361940775942
DB05549	INO 1001	DOID:6000	Heart Failure	0.175977861528616
DB00579	Mazindol	DOID:0050700	Cardiomyopathies	0.174037867956521
DB00214	Torsemide	DOID:12930	Cardiomyopathy, Dilated	0.172146541731791
DB00608	Chloroquine	DOID:0050820	Atrioventricular Block	0.169492413036429
DB00214	Torsemide	DOID:6000	Heart Failure	0.167452048975941
DB12693	Ritanserin	DOID:1682	Heart Defects, Congenital	0.167410119140212
DB01085	Pilocarpine	DOID:0050820	Atrioventricular Block	0.167287167973073
DB00608	Chloroquine	DOID:6000	Heart Failure	0.165513503550642
DB04953	ezogabine	DOID:2843	Long QT Syndrome	0.164688182004272
DB00608	Chloroquine	DOID:11984	Cardiomyopathy, Hypertrophic	0.164366003248278
DB00188	Bortezomib	DOID:6000	Heart Failure	0.163895634848363
DB00608	Chloroquine	DOID:2843	Long QT Syndrome	0.16243518449063
DB00820	Tadalafil	DOID:0050700	Cardiomyopathies	0.156461096929266
DB00107	Oxytocin	DOID:2843	Long QT Syndrome	0.155273822172587
DB00579	Mazindol	DOID:57	Aortic Valve Insufficiency	0.1550167127948
DB00943	Zalcitabine	DOID:0050700	Cardiomyopathies	0.150131817493587
DB13732	Meglumine Antimoniate	DOID:2843	Long QT Syndrome	0.145362927528481
DB06212	Tolvaptan	DOID:6000	Heart Failure	0.14501533738171
DB00368	Norepinephrine	DOID:0050700	Cardiomyopathies	0.142513012778642
DB11152	Trichloroacetic Acid	DOID:6419	Tetralogy of Fallot	0.140981308505323
DB01008	Busulfan	DOID:0050700	Cardiomyopathies	0.137931890408588
DB02021	fidarestat	DOID:6000	Heart Failure	0.136125812891477
DB00204	dofetilide	DOID:6000	Heart Failure	0.134607456118298
DB12537	Benzodiazepines	DOID:12930	Cardiomyopathy, Dilated	0.132908697679317
DB00204	dofetilide	DOID:2843	Long QT Syndrome	0.131529137058776
DB00277	Theophylline	DOID:0050700	Cardiomyopathies	0.13091386289481
DB09152	Nitrogen	DOID:0050820	Atrioventricular Block	0.130149633060568
DB00485	Dicloxacillin	DOID:2843	Long QT Syndrome	0.128296786653472
DB00368	Norepinephrine	DOID:6000	Heart Failure	0.127672752206089
DB01611	Hydroxychloroquine	DOID:397	Cardiomyopathy, Restrictive	0.127050631462933
DB01288	Fenoterol	DOID:6000	Heart Failure	0.126869674227546
DB00277	Theophylline	DOID:1682	Heart Defects, Congenital	0.12467562407845
DB01611	Hydroxychloroquine	DOID:820	Myocarditis	0.123183115593452
DB01015	Sulfamethoxazole	DOID:2843	Long QT Syndrome	0.122295638600869
DB00297	Bupivacaine	DOID:13884	Sick Sinus Syndrome	0.121673853512415
DB01611	Hydroxychloroquine	DOID:0050700	Cardiomyopathies	0.120030747014616
DB14574	Cobalt	DOID:0050700	Cardiomyopathies	0.119140048438743
DB00485	Dicloxacillin	DOID:4079	Heart Valve Diseases	0.118574578058197
DB04855	Dronedarone	DOID:6000	Heart Failure	0.117691823573212
DB00297	Bupivacaine	DOID:0050820	Atrioventricular Block	0.117274582015634
DB04855	Dronedarone	DOID:2843	Long QT Syndrome	0.114613504513506
DB01233	Metoclopramide	DOID:6000	Heart Failure	0.113409965726783
DB11616	pirarubicin	DOID:0050700	Cardiomyopathies	0.108898728228697
DB01026	Ketoconazole	DOID:2843	Long QT Syndrome	0.107573756069486
DB00871	Terbutaline	DOID:0050700	Cardiomyopathies	0.107409318848673
DB01611	Hydroxychloroquine	DOID:6000	Heart Failure	0.105190486443059
DB04104	3-methyladenine	DOID:6000	Heart Failure	0.104464750894962
DB08809	Dichloroacetic Acid	DOID:6419	Tetralogy of Fallot	0.103807585495382
DB01611	Hydroxychloroquine	DOID:2843	Long QT Syndrome	0.102112167382681
DB01191	Dexfenfluramine	DOID:11502	Mitral Valve Insufficiency	0.0970410964421916
DB13504	cefetamet	DOID:1682	Heart Defects, Congenital	0.0949699456022507
DB11616	pirarubicin	DOID:6000	Heart Failure	0.0940584676554183
DB00871	Terbutaline	DOID:6000	Heart Failure	0.0925690582753093
DB01411	pranlukast	DOID:820	Myocarditis	0.0893777004826235
DB00379	Mexiletine	DOID:6000	Heart Failure	0.0876929356163997
DB02852	domoic acid	DOID:1682	Heart Defects, Congenital	0.0860968911358603
DB00379	Mexiletine	DOID:2843	Long QT Syndrome	0.0846146165566529
DB08901	ponatinib	DOID:6000	Heart Failure	0.0838662771503273
DB00501	Cimetidine	DOID:0050820	Atrioventricular Block	0.0817610011888907
DB09212	loxoprofen	DOID:0050700	Cardiomyopathies	0.0801639527770618
DB01191	Dexfenfluramine	DOID:6000	Heart Failure	0.079428941215487
DB00604	Cisapride	DOID:12930	Cardiomyopathy, Dilated	0.0766672279451054
DB11673	Pyridoxamine	DOID:0050700	Cardiomyopathies	0.0761920050795936
DB00604	Cisapride	DOID:0050820	Atrioventricular Block	0.0759516446755681
DB00411	Carbachol	DOID:0050820	Atrioventricular Block	0.0757861783975053
DB01191	Dexfenfluramine	DOID:57	Aortic Valve Insufficiency	0.0752480466267942
DB00411	Carbachol	DOID:6000	Heart Failure	0.0718072689119122
DB01140	Cefadroxil	DOID:820	Myocarditis	0.0705228334702157
DB00717	Norethindrone	DOID:13832	Ductus Arteriosus, Patent	0.0703763539856016
DB00417	Penicillin V	DOID:0050820	Atrioventricular Block	0.0702103110820748
DB00604	Cisapride	DOID:2843	Long QT Syndrome	0.0688944161294242
DB00199	Erythromycin	DOID:0050820	Atrioventricular Block	0.0678064146824361
DB00162	Vitamin A	DOID:0050700	Cardiomyopathies	0.0676762703378856
DB01191	Dexfenfluramine	DOID:4079	Heart Valve Diseases	0.0666284135604137
DB00104	Octreotide	DOID:0050820	Atrioventricular Block	0.0662327778125193
DB01297	Practolol	DOID:6000	Heart Failure	0.0660874582582653
DB00637	Astemizole	DOID:2843	Long QT Syndrome	0.0654065622621311
DB01151	Desipramine	DOID:820	Myocarditis	0.0648822920407862
DB00717	Norethindrone	DOID:1657	Heart Septal Defects, Ventricular	0.0641710957700949
DB00104	Octreotide	DOID:6000	Heart Failure	0.0622538683242949
DB00162	Vitamin A	DOID:1682	Heart Defects, Congenital	0.0614380315206017
DB00199	Erythromycin	DOID:2843	Long QT Syndrome	0.0607491861360396
DB09278	Charcoal	DOID:2843	Long QT Syndrome	0.0579690981310265
DB00681	Amphotericin B	DOID:820	Myocarditis	0.0565933772545379
DB13863	fructose-1,6-diphosphate	DOID:0050700	Cardiomyopathies	0.0544953803958327
DB00863	Ranitidine	DOID:820	Myocarditis	0.0538076526465031
DB00881	Quinapril	DOID:6000	Heart Failure	0.0532760448287567
DB06176	romidepsin	DOID:2843	Long QT Syndrome	0.0530476068031393
DB00881	Quinapril	DOID:11984	Cardiomyopathy, Hypertrophic	0.0521285445245671
DB00674	Galantamine	DOID:0050820	Atrioventricular Block	0.0520715277336813
DB01151	Desipramine	DOID:0050820	Atrioventricular Block	0.0508685723768162
DB00656	Trazodone	DOID:2843	Long QT Syndrome	0.0500771957598759
DB14015	sodium bisulfite	DOID:820	Myocarditis	0.0495466519905518
DB06148	Mianserin	DOID:2843	Long QT Syndrome	0.0492260719499908
DB00459	Acitretin	DOID:1682	Heart Defects, Congenital	0.0470331317772673
DB00540	Nortriptyline	DOID:2843	Long QT Syndrome	0.0468183332975795
DB00780	Phenelzine	DOID:820	Myocarditis	0.046496236889032
DB00674	Galantamine	DOID:2843	Long QT Syndrome	0.0450142991874169
DB05383	pimagedine	DOID:0050700	Cardiomyopathies	0.044686274986285
DB01151	Desipramine	DOID:2843	Long QT Syndrome	0.0438113438305302
DB00681	Amphotericin B	DOID:12930	Cardiomyopathy, Dilated	0.0432952408606237
DB13765	Mercuric Chloride	DOID:820	Myocarditis	0.0402911196112795
DB00863	Ranitidine	DOID:0050820	Atrioventricular Block	0.0397939329834431
DB00681	Amphotericin B	DOID:6000	Heart Failure	0.0386007481038214
DB01136	Carvedilol	DOID:820	Myocarditis	0.0371806191186145
DB01035	Procainamide	DOID:384	Wolff-Parkinson-White Syndrome	0.0355648977220591
DB00681	Amphotericin B	DOID:2843	Long QT Syndrome	0.0355224290441007
DB00343	Diltiazem	DOID:384	Wolff-Parkinson-White Syndrome	0.0350767327516445
DB01118	Amiodarone	DOID:384	Wolff-Parkinson-White Syndrome	0.0349302756822524
DB00603	Medroxyprogesterone Acetate	DOID:1657	Heart Septal Defects, Ventricular	0.0346781505612281
DB11829	ruboxistaurin	DOID:6000	Heart Failure	0.0343947127917154
DB01136	Carvedilol	DOID:0050700	Cardiomyopathies	0.0340282505412201
DB00867	Ritodrine	DOID:1882	Heart Septal Defects, Atrial	0.0326499529223228
DB00698	Nitrofurantoin	DOID:1882	Heart Septal Defects, Atrial	0.032114439383692
DB00255	Diethylstilbestrol	DOID:1882	Heart Septal Defects, Atrial	0.0321122632191969
DB01240	Epoprostenol	DOID:1882	Heart Septal Defects, Atrial	0.0320349480106616
DB00715	Paroxetine	DOID:1882	Heart Septal Defects, Atrial	0.0319809071928507
DB00527	Dibucaine	DOID:0050820	Atrioventricular Block	0.031888528409716
DB01396	Digitoxin	DOID:0050700	Cardiomyopathies	0.0318427346251468
DB00321	Amitriptyline	DOID:820	Myocarditis	0.031742139429222
DB01035	Procainamide	DOID:820	Myocarditis	0.0316558617115094
DB00564	Carbamazepine	DOID:1882	Heart Septal Defects, Atrial	0.0316241532473322
DB00698	Nitrofurantoin	DOID:9955	Hypoplastic Left Heart Syndrome	0.0314283472044711
DB01177	Idarubicin	DOID:820	Myocarditis	0.0313295181965926
DB01001	Albuterol	DOID:820	Myocarditis	0.0311989728385492
DB00841	Dobutamine	DOID:820	Myocarditis	0.0311749898865076
DB00712	Flurbiprofen	DOID:820	Myocarditis	0.0311689246934691
DB14509	Lithium Carbonate	DOID:820	Myocarditis	0.0311397093537008
DB06151	Acetylcysteine	DOID:820	Myocarditis	0.0311227646154905
DB03057	Malondialdehyde	DOID:820	Myocarditis	0.0311153390100981
DB00755	Tretinoin	DOID:820	Myocarditis	0.0310799276139921
DB00795	Sulfasalazine	DOID:820	Myocarditis	0.0310360264782871
DB01118	Amiodarone	DOID:820	Myocarditis	0.0310212396718234
DB00997	Doxorubicin	DOID:820	Myocarditis	0.0310025401630611
DB00544	Fluorouracil	DOID:820	Myocarditis	0.030961937071191
DB00325	Nitroprusside	DOID:11502	Mitral Valve Insufficiency	0.0309093408521514
DB00993	Azathioprine	DOID:820	Myocarditis	0.0308808595088702
DB00975	Dipyridamole	DOID:11502	Mitral Valve Insufficiency	0.0308239964317326
DB00841	Dobutamine	DOID:11502	Mitral Valve Insufficiency	0.0307945159635584
DB01186	Pergolide	DOID:11502	Mitral Valve Insufficiency	0.0307579959006636
DB00692	Phentolamine	DOID:11502	Mitral Valve Insufficiency	0.0307275099797565
DB00695	Furosemide	DOID:11502	Mitral Valve Insufficiency	0.0306875366925114
DB00564	Carbamazepine	DOID:820	Myocarditis	0.0306856069351077
DB00182	Amphetamine	DOID:820	Myocarditis	0.030615217365071
DB01221	Ketamine	DOID:11502	Mitral Valve Insufficiency	0.0304310692594313
DB00388	Phenylephrine	DOID:6419	Tetralogy of Fallot	0.0299726588309001
DB00770	Alprostadil	DOID:6419	Tetralogy of Fallot	0.0297975230013942
DB00574	Fenfluramine	DOID:397	Cardiomyopathy, Restrictive	0.0297794482456151
DB00788	Naproxen	DOID:1682	Heart Defects, Congenital	0.0296866821272685
DB00915	Amantadine	DOID:6419	Tetralogy of Fallot	0.0294705398816678
DB11126	Calcium Gluconate	DOID:0050700	Cardiomyopathies	0.028852570786002
DB00350	Minoxidil	DOID:0050700	Cardiomyopathies	0.0286845928485188
DB00867	Ritodrine	DOID:0050700	Cardiomyopathies	0.0285590380327449
DB00421	Spironolactone	DOID:0050700	Cardiomyopathies	0.0284786358239117
DB01340	Cilazapril	DOID:0050700	Cardiomyopathies	0.028395902555651
DB00397	Phenylpropanolamine	DOID:0050700	Cardiomyopathies	0.0283604861599484
DB01248	Docetaxel	DOID:0050700	Cardiomyopathies	0.0282789168488488
DB04572	Thiotepa	DOID:0050700	Cardiomyopathies	0.0282725351938883
DB01364	Ephedrine	DOID:0050700	Cardiomyopathies	0.0282281391433498
DB00177	Valsartan	DOID:0050700	Cardiomyopathies	0.0281994452070432
DB01177	Idarubicin	DOID:0050700	Cardiomyopathies	0.0281771496190201
DB01003	Cromolyn Sodium	DOID:0050700	Cardiomyopathies	0.0281506263598869
DB01009	Ketoprofen	DOID:0050700	Cardiomyopathies	0.0281191765894914
DB00206	Reserpine	DOID:0050700	Cardiomyopathies	0.028108146851059
DB00812	Phenylbutazone	DOID:0050700	Cardiomyopathies	0.0281025059747929
DB00445	Epirubicin	DOID:0050700	Cardiomyopathies	0.0280772001277893
DB00201	Caffeine	DOID:0050700	Cardiomyopathies	0.0280582720656192
DB01001	Albuterol	DOID:0050700	Cardiomyopathies	0.0280466042603137
DB00541	Vincristine	DOID:0050700	Cardiomyopathies	0.0280261869356832
DB00698	Nitrofurantoin	DOID:0050700	Cardiomyopathies	0.0280235244936936
DB00841	Dobutamine	DOID:0050700	Cardiomyopathies	0.0280226213089955
DB00343	Diltiazem	DOID:0050700	Cardiomyopathies	0.0280153281637105
DB12025	triptolide	DOID:0050700	Cardiomyopathies	0.0280025263362786
DB00316	Acetaminophen	DOID:0050700	Cardiomyopathies	0.0279970755866069
DB00203	Sildenafil Citrate	DOID:0050700	Cardiomyopathies	0.0279835100403668
DB06151	Acetylcysteine	DOID:0050700	Cardiomyopathies	0.0279703960378229
DB00583	Carnitine	DOID:0050700	Cardiomyopathies	0.0279432945346098
DB00755	Tretinoin	DOID:0050700	Cardiomyopathies	0.0279275590371852
DB00563	Methotrexate	DOID:0050700	Cardiomyopathies	0.0279254918804341
DB00515	Cisplatin	DOID:0050700	Cardiomyopathies	0.0279230975898616
DB01956	Taurine	DOID:0050700	Cardiomyopathies	0.0279014652637077
DB00763	Methimazole	DOID:0050700	Cardiomyopathies	0.027890843127851
DB14206	cobaltous chloride	DOID:0050700	Cardiomyopathies	0.0278900924590026
DB01234	Dexamethasone	DOID:0050700	Cardiomyopathies	0.0278846668262271
DB00864	Tacrolimus	DOID:0050700	Cardiomyopathies	0.0278813411123543
DB00586	Diclofenac	DOID:0050700	Cardiomyopathies	0.0278745302540428
DB01118	Amiodarone	DOID:0050700	Cardiomyopathies	0.0278688710941989
DB00661	Verapamil	DOID:0050700	Cardiomyopathies	0.0278633846611035
DB01065	Melatonin	DOID:0050700	Cardiomyopathies	0.0278549122640685
DB00997	Doxorubicin	DOID:0050700	Cardiomyopathies	0.0278501715844489
DB11846	Creatinine	DOID:13832	Ductus Arteriosus, Patent	0.0278263428970001
DB00928	Azacitidine	DOID:0050700	Cardiomyopathies	0.0278247759900047
DB01039	Fenofibrate	DOID:0050700	Cardiomyopathies	0.027811196657544
DB00544	Fluorouracil	DOID:0050700	Cardiomyopathies	0.0278095684935759
DB00398	Sorafenib	DOID:0050700	Cardiomyopathies	0.0278085318080123
DB01136	Carvedilol	DOID:1682	Heart Defects, Congenital	0.0277900117246054
DB00126	Ascorbic Acid	DOID:0050700	Cardiomyopathies	0.0277554937924666
DB00393	Nimodipine	DOID:0050700	Cardiomyopathies	0.0277398621461581
DB00970	Dactinomycin	DOID:0050700	Cardiomyopathies	0.0277362053834206
DB01221	Ketamine	DOID:0050700	Cardiomyopathies	0.0276591746052973
DB00829	Diazepam	DOID:0050700	Cardiomyopathies	0.0276450278690069
DB01050	Ibuprofen	DOID:13832	Ductus Arteriosus, Patent	0.0276170840958191
DB00182	Amphetamine	DOID:0050700	Cardiomyopathies	0.0274628487879493
DB00695	Furosemide	DOID:13832	Ductus Arteriosus, Patent	0.0274617484866401
DB01429	Aprindine	DOID:384	Wolff-Parkinson-White Syndrome	0.0273670337227703
DB13765	Mercuric Chloride	DOID:12930	Cardiomyopathy, Dilated	0.0269929832167911
DB08826	Deferiprone	DOID:0050700	Cardiomyopathies	0.0269896946727825
DB01357	Mestranol	DOID:13832	Ductus Arteriosus, Patent	0.0266202041072622
DB06589	pazopanib	DOID:2843	Long QT Syndrome	0.0265714846812061
DB12082	vesnarinone	DOID:6000	Heart Failure	0.026275946030682
DB12622	lupeol	DOID:0050700	Cardiomyopathies	0.0257741797398118
DB00574	Fenfluramine	DOID:11502	Mitral Valve Insufficiency	0.0255314584521693
DB00860	Prednisolone	DOID:820	Myocarditis	0.0254331958920747
DB01396	Digitoxin	DOID:13884	Sick Sinus Syndrome	0.0253806550354728
DB00250	Dapsone	DOID:820	Myocarditis	0.0252205068407176
DB00860	Prednisolone	DOID:11502	Mitral Valve Insufficiency	0.0250527219674953
DB00851	Dacarbazine	DOID:0050700	Cardiomyopathies	0.0246139373433173
DB00567	Cephalexin	DOID:820	Myocarditis	0.0244689908219289
DB01136	Carvedilol	DOID:12930	Cardiomyopathy, Dilated	0.0238824827254104
DB09371	Norethynodrel	DOID:13832	Ductus Arteriosus, Patent	0.0237808558644245
DB09270	coenzyme Q10	DOID:0050700	Cardiomyopathies	0.023697572460606
DB01136	Carvedilol	DOID:0050820	Atrioventricular Block	0.0231668994558249
DB05088	tetrathiomolybdate	DOID:0050700	Cardiomyopathies	0.0231204058847744
DB12708	sulprostone	DOID:9767	Myocardial Stunning	0.0230009082305863
DB00574	Fenfluramine	DOID:0050700	Cardiomyopathies	0.0227595637985315
DB00975	Dipyridamole	DOID:9767	Myocardial Stunning	0.0226101898958306
DB00841	Dobutamine	DOID:9767	Myocardial Stunning	0.0225807094284904
DB00388	Phenylephrine	DOID:9767	Myocardial Stunning	0.0225642176242299
DB01118	Amiodarone	DOID:9767	Myocardial Stunning	0.0224269592126857
DB00997	Doxorubicin	DOID:9767	Myocardial Stunning	0.0224082597044292
DB00544	Fluorouracil	DOID:9767	Myocardial Stunning	0.022367656611425
DB00860	Prednisolone	DOID:0050700	Cardiomyopathies	0.0222808273149121
DB04839	Cyproterone Acetate	DOID:1682	Heart Defects, Congenital	0.0221327681120746
DB00196	Fluconazole	DOID:1682	Heart Defects, Congenital	0.0220307271682011
DB02701	Niacinamide	DOID:1682	Heart Defects, Congenital	0.0218742695309217
DB00201	Caffeine	DOID:1682	Heart Defects, Congenital	0.021820033247845
DB00255	Diethylstilbestrol	DOID:1682	Heart Defects, Congenital	0.0217831095135878
DB01177	Idarubicin	DOID:13884	Sick Sinus Syndrome	0.0217150700292193
DB01041	Thalidomide	DOID:1682	Heart Defects, Congenital	0.0217047897143067
DB00531	Cyclophosphamide	DOID:397	Cardiomyopathy, Restrictive	0.0216965180229633
DB00755	Tretinoin	DOID:1682	Heart Defects, Congenital	0.0216893202193133
DB00715	Paroxetine	DOID:1682	Heart Defects, Congenital	0.0216517534865194
DB00795	Sulfasalazine	DOID:1682	Heart Defects, Congenital	0.0216454190829346
DB00850	Perphenazine	DOID:820	Myocarditis	0.0216448961324895
DB00997	Doxorubicin	DOID:1682	Heart Defects, Congenital	0.0216119327685479
DB00770	Alprostadil	DOID:1682	Heart Defects, Congenital	0.0215927548585607
DB00982	Isotretinoin	DOID:1682	Heart Defects, Congenital	0.0215769873195028
DB00396	Progesterone	DOID:1682	Heart Defects, Congenital	0.0215695311854739
DB01156	Bupropion	DOID:1682	Heart Defects, Congenital	0.0215676599935081
DB00343	Diltiazem	DOID:13884	Sick Sinus Syndrome	0.0215532485737705
DB00742	Mannitol	DOID:1682	Heart Defects, Congenital	0.0215331063277203
DB00126	Ascorbic Acid	DOID:1682	Heart Defects, Congenital	0.0215172549750592
DB01050	Ibuprofen	DOID:1657	Heart Septal Defects, Ventricular	0.0214118258783761
DB01118	Amiodarone	DOID:13884	Sick Sinus Syndrome	0.0214067915050312
DB00661	Verapamil	DOID:13884	Sick Sinus Syndrome	0.0214013050711063
DB00201	Caffeine	DOID:1657	Heart Septal Defects, Ventricular	0.0213991202963292
DB00255	Diethylstilbestrol	DOID:1657	Heart Septal Defects, Ventricular	0.0213621965620982
DB00977	Ethinyl Estradiol	DOID:1657	Heart Septal Defects, Ventricular	0.0212932044225823
DB00908	Quinidine	DOID:384	Wolff-Parkinson-White Syndrome	0.0212870840730272
DB01041	Thalidomide	DOID:1657	Heart Septal Defects, Ventricular	0.0212838767625298
DB00393	Nimodipine	DOID:13884	Sick Sinus Syndrome	0.0212777825564043
DB00915	Amantadine	DOID:1682	Heart Defects, Congenital	0.0212657717385999
DB00396	Progesterone	DOID:1657	Heart Septal Defects, Ventricular	0.0211486182333861
DB00564	Carbamazepine	DOID:13884	Sick Sinus Syndrome	0.0210711587678839
DB01396	Digitoxin	DOID:0050820	Atrioventricular Block	0.0209813835389611
DB00564	Carbamazepine	DOID:1657	Heart Septal Defects, Ventricular	0.0208740865882945
DB01357	Mestranol	DOID:1657	Heart Septal Defects, Ventricular	0.0204149458908317
DB00243	Ranolazine	DOID:2843	Long QT Syndrome	0.0200084428889709
DB01136	Carvedilol	DOID:6000	Heart Failure	0.0191879899686588
DB00333	Methadone	DOID:2843	Long QT Syndrome	0.0188429502474349
DB01165	Ofloxacin	DOID:0050700	Cardiomyopathies	0.0184768278200803
DB00321	Amitriptyline	DOID:12930	Cardiomyopathy, Dilated	0.0184440030333645
DB00867	Ritodrine	DOID:12930	Cardiomyopathy, Dilated	0.0184132702154262
DB00421	Spironolactone	DOID:12930	Cardiomyopathy, Dilated	0.0183328680056377
DB01364	Ephedrine	DOID:12930	Cardiomyopathy, Dilated	0.0180823713261501
DB01136	Carvedilol	DOID:11984	Cardiomyopathy, Hypertrophic	0.0180404896648919
DB01177	Idarubicin	DOID:12930	Cardiomyopathy, Dilated	0.0180313818015873
DB11126	Calcium Gluconate	DOID:0050820	Atrioventricular Block	0.0179912196992491
DB00445	Epirubicin	DOID:12930	Cardiomyopathy, Dilated	0.0179314323097849
DB00975	Dipyridamole	DOID:12930	Cardiomyopathy, Dilated	0.017906333959589
DB01001	Albuterol	DOID:12930	Cardiomyopathy, Dilated	0.0179008364428929
DB00841	Dobutamine	DOID:12930	Cardiomyopathy, Dilated	0.0178768534930757
DB00531	Cyclophosphamide	DOID:820	Myocarditis	0.0178290021531239
DB00335	Atenolol	DOID:12930	Cardiomyopathy, Dilated	0.0178067796994267
DB00583	Carnitine	DOID:12930	Cardiomyopathy, Dilated	0.0177975267172556
DB00755	Tretinoin	DOID:12930	Cardiomyopathy, Dilated	0.0177817912197213
DB00695	Furosemide	DOID:12930	Cardiomyopathy, Dilated	0.0177698742219203
DB00321	Amitriptyline	DOID:0050820	Atrioventricular Block	0.0177284197647528
DB00811	Ribavirin	DOID:12930	Cardiomyopathy, Dilated	0.0177278764581456
DB00959	Methylprednisolone	DOID:820	Myocarditis	0.0177243887760984
DB01118	Amiodarone	DOID:12930	Cardiomyopathy, Dilated	0.017723103278085
DB00997	Doxorubicin	DOID:12930	Cardiomyopathy, Dilated	0.0177044037688
DB00867	Ritodrine	DOID:0050820	Atrioventricular Block	0.0176976869460165
DB00669	Sumatriptan	DOID:820	Myocarditis	0.0176936915948064
DB01035	Procainamide	DOID:0050820	Atrioventricular Block	0.0176421420472511
DB11135	Selenium	DOID:12930	Cardiomyopathy, Dilated	0.0176380071806143
DB01420	Testosterone Propionate	DOID:820	Myocarditis	0.0175989713904347
DB00468	Quinine	DOID:0050820	Atrioventricular Block	0.0175912078999891
DB01181	Ifosfamide	DOID:820	Myocarditis	0.0175864022031413
DB00993	Azathioprine	DOID:12930	Cardiomyopathy, Dilated	0.0175827231149609
DB09371	Norethynodrel	DOID:1657	Heart Septal Defects, Ventricular	0.0175755976482811
DB01170	Guanethidine	DOID:0050820	Atrioventricular Block	0.0175667285717025
DB00397	Phenylpropanolamine	DOID:0050820	Atrioventricular Block	0.0174991350733952
DB01042	Melphalan	DOID:11502	Mitral Valve Insufficiency	0.0174612783991878
DB00244	Mesalamine	DOID:820	Myocarditis	0.017453334282927
DB00531	Cyclophosphamide	DOID:11502	Mitral Valve Insufficiency	0.0174485282282048
DB00968	Methyldopa	DOID:820	Myocarditis	0.0174391815368179
DB01164	Calcium Chloride	DOID:11502	Mitral Valve Insufficiency	0.0173865746096868
DB01364	Ephedrine	DOID:0050820	Atrioventricular Block	0.0173667880571454
DB00531	Cyclophosphamide	DOID:9651	Heart Failure, Systolic	0.0173613481348399
DB01223	Aminophylline	DOID:0050820	Atrioventricular Block	0.0173526729926053
DB01211	Clarithromycin	DOID:0050820	Atrioventricular Block	0.0173229414460706
DB01119	Diazoxide	DOID:0050820	Atrioventricular Block	0.0173214166365848
DB00182	Amphetamine	DOID:12930	Cardiomyopathy, Dilated	0.0173170809706754
DB00335	Atenolol	DOID:14323	Marfan Syndrome	0.0173082707977416
DB01200	Bromocriptine	DOID:12930	Cardiomyopathy, Dilated	0.0172945315525725
DB11477	Xylazine	DOID:11502	Mitral Valve Insufficiency	0.0172368763446931
DB00338	Omeprazole	DOID:0050820	Atrioventricular Block	0.0172189189224127
DB00445	Epirubicin	DOID:0050820	Atrioventricular Block	0.0172158490409312
DB00201	Caffeine	DOID:0050820	Atrioventricular Block	0.017196920979739
DB00975	Dipyridamole	DOID:0050820	Atrioventricular Block	0.0171907506918851
DB00343	Diltiazem	DOID:0050820	Atrioventricular Block	0.0171539770774591
DB14509	Lithium Carbonate	DOID:0050820	Atrioventricular Block	0.0171259896899067
DB00692	Phentolamine	DOID:0050820	Atrioventricular Block	0.0170942642395288
DB00335	Atenolol	DOID:0050820	Atrioventricular Block	0.0170911964307316
DB01177	Idarubicin	DOID:9775	Heart Failure, Diastolic	0.0170838295639066
DB01041	Thalidomide	DOID:0050820	Atrioventricular Block	0.0170816774449044
DB00244	Mesalamine	DOID:11502	Mitral Valve Insufficiency	0.0170728603585776
DB00755	Tretinoin	DOID:0050820	Atrioventricular Block	0.0170662079502072
DB00695	Furosemide	DOID:0050820	Atrioventricular Block	0.0170542909522197
DB00715	Paroxetine	DOID:0050820	Atrioventricular Block	0.0170286412162245
DB00987	Cytarabine	DOID:9775	Heart Failure, Diastolic	0.0170285325317231
DB01118	Amiodarone	DOID:0050820	Atrioventricular Block	0.017007520007848
DB01396	Digitoxin	DOID:6000	Heart Failure	0.0170024740514855
DB00661	Verapamil	DOID:0050820	Atrioventricular Block	0.0170020335737019
DB00727	Nitroglycerin	DOID:0050820	Atrioventricular Block	0.0169973365504338
DB00997	Doxorubicin	DOID:0050820	Atrioventricular Block	0.0169888204989889
DB00458	Imipramine	DOID:820	Myocarditis	0.0169539847764561
DB00544	Fluorouracil	DOID:0050820	Atrioventricular Block	0.0169482174069052
DB00281	Lidocaine	DOID:0050820	Atrioventricular Block	0.0168683137339266
DB00829	Diazepam	DOID:0050820	Atrioventricular Block	0.0167836767821134
DB00564	Carbamazepine	DOID:0050820	Atrioventricular Block	0.0166718872715964
DB00500	Tolmetin	DOID:1681	Heart Septal Defects	0.0164700054330919
DB01204	Mitoxantrone	DOID:0050700	Cardiomyopathies	0.0161978054899553
DB00682	Warfarin	DOID:0050700	Cardiomyopathies	0.0151641685567309
DB00285	Venlafaxine Hydrochloride	DOID:6000	Heart Failure	0.0151338143003065
DB01136	Carvedilol	DOID:57	Aortic Valve Insufficiency	0.0150070953807548
DB00091	Cyclosporine	DOID:0050700	Cardiomyopathies	0.0149514840684863
DB14371	mangostin	DOID:0050700	Cardiomyopathies	0.0147994821094538
DB00640	Adenosine	DOID:0050700	Cardiomyopathies	0.014714386308974
DB01042	Melphalan	DOID:0050700	Cardiomyopathies	0.0146893837445205
DB00158	Folic Acid	DOID:0050700	Cardiomyopathies	0.0146770318030935
DB00531	Cyclophosphamide	DOID:0050700	Cardiomyopathies	0.0146766335749381
DB00959	Methylprednisolone	DOID:0050700	Cardiomyopathies	0.0145720201980494
DB00650	Leucovorin	DOID:0050700	Cardiomyopathies	0.0144562448697247
DB01212	Ceftriaxone	DOID:0050700	Cardiomyopathies	0.0144213420724026
DB00818	Propofol	DOID:0050700	Cardiomyopathies	0.0144112960224315
DB01224	Quetiapine Fumarate	DOID:0050700	Cardiomyopathies	0.0143539668002381
DB00422	Methylphenidate	DOID:0050700	Cardiomyopathies	0.0142531227682593
DB00328	Indomethacin	DOID:13832	Ductus Arteriosus, Patent	0.0142357498157108
DB00612	Bisoprolol	DOID:0050700	Cardiomyopathies	0.0141673823639172
DB00887	Bumetanide	DOID:6000	Heart Failure	0.0140807446914805
DB00960	Pindolol	DOID:6000	Heart Failure	0.0139640185296132
DB01576	Dextroamphetamine	DOID:0050700	Cardiomyopathies	0.0139072172171499
DB00350	Minoxidil	DOID:6000	Heart Failure	0.013844332275542
DB00458	Imipramine	DOID:0050700	Cardiomyopathies	0.0138016161993845
DB01088	Iloprost	DOID:0050700	Cardiomyopathies	0.0137790611846268
DB01168	Procarbazine	DOID:6000	Heart Failure	0.0137582908910438
DB00321	Amitriptyline	DOID:6000	Heart Failure	0.0137495102779749
DB00867	Ritodrine	DOID:6000	Heart Failure	0.0137187774594331
DB01035	Procainamide	DOID:6000	Heart Failure	0.0136632325607401
DB00421	Spironolactone	DOID:6000	Heart Failure	0.0136383752499653
DB00401	Nisoldipine	DOID:6000	Heart Failure	0.013623276876423
DB01190	Clindamycin	DOID:6000	Heart Failure	0.0136217059242157
DB00519	trandolapril	DOID:6000	Heart Failure	0.0135915035836673
DB01340	Cilazapril	DOID:6000	Heart Failure	0.0135556419827255
DB00722	Lisinopril	DOID:6000	Heart Failure	0.0135482863558422
DB01628	Etoricoxib	DOID:6000	Heart Failure	0.0134948155471261
DB01248	Docetaxel	DOID:6000	Heart Failure	0.0134386562773675
DB04572	Thiotepa	DOID:6000	Heart Failure	0.0134322746208239
DB01223	Aminophylline	DOID:6000	Heart Failure	0.0133737635058272
DB00177	Valsartan	DOID:6000	Heart Failure	0.0133591846348546
DB01119	Diazoxide	DOID:6000	Heart Failure	0.0133425071485328
DB01132	Pioglitazone	DOID:6000	Heart Failure	0.0133408383050348
DB01177	Idarubicin	DOID:6000	Heart Failure	0.013336889045991
DB00325	Nitroprusside	DOID:6000	Heart Failure	0.0132971856249081
DB00987	Cytarabine	DOID:6000	Heart Failure	0.0132815920142343
DB00492	Fosinopril	DOID:6000	Heart Failure	0.013279841934447
DB00445	Epirubicin	DOID:6000	Heart Failure	0.0132369395537883
DB00570	Vinblastine	DOID:6000	Heart Failure	0.0132274285979329
DB00741	Hydrocortisone	DOID:6000	Heart Failure	0.0132180768216223
DB01166	Cilostazol	DOID:6000	Heart Failure	0.013217737989745
DB00975	Dipyridamole	DOID:6000	Heart Failure	0.013211841204258
DB01001	Albuterol	DOID:6000	Heart Failure	0.013206343688264
DB00841	Dobutamine	DOID:6000	Heart Failure	0.0131823607363956
DB00255	Diethylstilbestrol	DOID:6000	Heart Failure	0.0131810877563995
DB00343	Diltiazem	DOID:6000	Heart Failure	0.0131750675900074
DB00441	gemcitabine	DOID:6000	Heart Failure	0.0131528996950065
DB01092	Ouabain	DOID:6000	Heart Failure	0.0131489047990329
DB01186	Pergolide	DOID:6000	Heart Failure	0.0131458406736275
DB00203	Sildenafil Citrate	DOID:6000	Heart Failure	0.0131432494681471
DB00559	Bosentan	DOID:6000	Heart Failure	0.0131299459222977
DB03057	Malondialdehyde	DOID:6000	Heart Failure	0.0131227098586658
DB00692	Phentolamine	DOID:6000	Heart Failure	0.0131153547532069
DB00335	Atenolol	DOID:6000	Heart Failure	0.0131122869436583
DB00977	Ethinyl Estradiol	DOID:6000	Heart Failure	0.0131120956191345
DB01041	Thalidomide	DOID:6000	Heart Failure	0.0131027679598811
DB00755	Tretinoin	DOID:6000	Heart Failure	0.0130872984627378
DB00563	Methotrexate	DOID:6000	Heart Failure	0.0130852313071556
DB00515	Cisplatin	DOID:6000	Heart Failure	0.0130828370168882
DB00695	Furosemide	DOID:6000	Heart Failure	0.0130753814655372
DB01234	Dexamethasone	DOID:6000	Heart Failure	0.0130444062530889
DB00864	Tacrolimus	DOID:6000	Heart Failure	0.0130410805394555
DB00586	Diclofenac	DOID:6000	Heart Failure	0.0130342696818088
DB00773	Etoposide	DOID:6000	Heart Failure	0.0130341936782129
DB00798	Gentamicins	DOID:6000	Heart Failure	0.0130316653906203
DB01118	Amiodarone	DOID:6000	Heart Failure	0.0130286105212171
DB00661	Verapamil	DOID:6000	Heart Failure	0.0130231240874129
DB00727	Nitroglycerin	DOID:6000	Heart Failure	0.0130184270640747
DB03128	Acetylcholine	DOID:6000	Heart Failure	0.0130104390581491
DB00997	Doxorubicin	DOID:6000	Heart Failure	0.0130099110117389
DB00770	Alprostadil	DOID:6000	Heart Failure	0.0129907331032754
DB00544	Fluorouracil	DOID:6000	Heart Failure	0.0129693079197343
DB11135	Selenium	DOID:6000	Heart Failure	0.0129435144243023
DB04630	Aldosterone	DOID:6000	Heart Failure	0.0129416251564753
DB14500	Potassium	DOID:6000	Heart Failure	0.0129270061618071
DB00970	Dactinomycin	DOID:6000	Heart Failure	0.0128959448128915
DB00281	Lidocaine	DOID:6000	Heart Failure	0.0128894042459492
DB00993	Azathioprine	DOID:6000	Heart Failure	0.0128882303593036
DB00564	Carbamazepine	DOID:6000	Heart Failure	0.0126929777844002
DB00915	Amantadine	DOID:6000	Heart Failure	0.0126637499823211
DB01200	Bromocriptine	DOID:6000	Heart Failure	0.0126000387961193
DB00867	Ritodrine	DOID:11984	Cardiomyopathy, Hypertrophic	0.01257127715627
DB00519	trandolapril	DOID:11984	Cardiomyopathy, Hypertrophic	0.0124440032804706
DB01138	Sulfinpyrazone	DOID:11984	Cardiomyopathy, Hypertrophic	0.0122397364765609
DB01119	Diazoxide	DOID:11984	Cardiomyopathy, Hypertrophic	0.0121950068450773
DB01001	Albuterol	DOID:11984	Cardiomyopathy, Hypertrophic	0.0120588433833896
DB00841	Dobutamine	DOID:11984	Cardiomyopathy, Hypertrophic	0.0120348604326305
DB00343	Diltiazem	DOID:11984	Cardiomyopathy, Hypertrophic	0.0120275672877913
DB00388	Phenylephrine	DOID:11984	Cardiomyopathy, Hypertrophic	0.0120183686288865
DB01234	Dexamethasone	DOID:11984	Cardiomyopathy, Hypertrophic	0.0118969059497382
DB00864	Tacrolimus	DOID:11984	Cardiomyopathy, Hypertrophic	0.0118935802369175
DB01118	Amiodarone	DOID:11984	Cardiomyopathy, Hypertrophic	0.0118811102179409
DB00661	Verapamil	DOID:11984	Cardiomyopathy, Hypertrophic	0.0118756237843047
DB00997	Doxorubicin	DOID:11984	Cardiomyopathy, Hypertrophic	0.0118624107093167
DB00572	Atropine	DOID:0050820	Atrioventricular Block	0.0117444691270851
DB00250	Dapsone	DOID:0050820	Atrioventricular Block	0.0112067871763514
DB11126	Calcium Gluconate	DOID:2843	Long QT Syndrome	0.0109339911532507
DB00321	Amitriptyline	DOID:2843	Long QT Syndrome	0.0106711912182199
DB00897	Triazolam	DOID:2843	Long QT Syndrome	0.0106572538575573
DB00246	ziprasidone	DOID:2843	Long QT Syndrome	0.0106336248745335
DB01035	Procainamide	DOID:2843	Long QT Syndrome	0.0105849135010866
DB01190	Clindamycin	DOID:2843	Long QT Syndrome	0.0105433868645905
DB00468	Quinine	DOID:2843	Long QT Syndrome	0.0105339793541916
DB00819	Acetazolamide	DOID:1657	Heart Septal Defects, Ventricular	0.0105212587987865
DB01087	Primaquine	DOID:2843	Long QT Syndrome	0.0104562449271059
DB00196	Fluconazole	DOID:2843	Long QT Syndrome	0.0103503863524467
DB00215	Citalopram	DOID:2843	Long QT Syndrome	0.0103094399194838
DB00166	Thioctic Acid	DOID:2843	Long QT Syndrome	0.0102916325568351
DB00904	Ondansetron	DOID:2843	Long QT Syndrome	0.010285435913792
DB00177	Valsartan	DOID:2843	Long QT Syndrome	0.0102808655741048
DB01211	Clarithromycin	DOID:2843	Long QT Syndrome	0.0102657129001701
DB01177	Idarubicin	DOID:2843	Long QT Syndrome	0.010258569986164
DB00455	Loratadine	DOID:2843	Long QT Syndrome	0.0102490096685232
DB00271	Diatrizoate	DOID:0050820	Atrioventricular Block	0.0101989786272526
DB00445	Epirubicin	DOID:2843	Long QT Syndrome	0.0101586204945591
DB00741	Hydrocortisone	DOID:2843	Long QT Syndrome	0.010139757762656
DB00201	Caffeine	DOID:2843	Long QT Syndrome	0.0101396924321044
DB01001	Albuterol	DOID:2843	Long QT Syndrome	0.0101280246277923
DB00841	Dobutamine	DOID:2843	Long QT Syndrome	0.0101040416769919
DB00343	Diltiazem	DOID:2843	Long QT Syndrome	0.0100967485318205
DB00916	Metronidazole	DOID:2843	Long QT Syndrome	0.0100789848105515
DB00316	Acetaminophen	DOID:2843	Long QT Syndrome	0.010078495954058
DB00335	Atenolol	DOID:2843	Long QT Syndrome	0.010033967884152
DB00715	Paroxetine	DOID:2843	Long QT Syndrome	0.00997141267104121
DB01118	Amiodarone	DOID:2843	Long QT Syndrome	0.00995029146214291
DB00472	Fluoxetine	DOID:2843	Long QT Syndrome	0.00993408603691939
DB00997	Doxorubicin	DOID:2843	Long QT Syndrome	0.00993159195229834
DB14500	Potassium	DOID:2843	Long QT Syndrome	0.00984868710273559
DB14513	Magnesium	DOID:2843	Long QT Syndrome	0.00981783776543491
DB00281	Lidocaine	DOID:2843	Long QT Syndrome	0.00981108518638121
DB00993	Azathioprine	DOID:2843	Long QT Syndrome	0.00980991130012368
DB00564	Carbamazepine	DOID:2843	Long QT Syndrome	0.00961465872400438
DB00915	Amantadine	DOID:2843	Long QT Syndrome	0.00958543092328737
DB01340	Cilazapril	DOID:57	Aortic Valve Insufficiency	0.00937474739398272
DB01186	Pergolide	DOID:57	Aortic Valve Insufficiency	0.00896494608493695
DB00692	Phentolamine	DOID:57	Aortic Valve Insufficiency	0.00893446016350388
DB00682	Warfarin	DOID:1682	Heart Defects, Congenital	0.00892592974047193
DB09270	coenzyme Q10	DOID:6000	Heart Failure	0.00885731188690833
DB00365	grepafloxacin	DOID:2843	Long QT Syndrome	0.00871809744632038
DB01221	Ketamine	DOID:57	Aortic Valve Insufficiency	0.00863801944493905
DB00688	Mycophenolic Acid	DOID:1682	Heart Defects, Congenital	0.00848845533334255
DB00328	Indomethacin	DOID:1682	Heart Defects, Congenital	0.00845140455027429
DB00158	Folic Acid	DOID:1682	Heart Defects, Congenital	0.00843879298607422
DB01200	Bromocriptine	DOID:57	Aortic Valve Insufficiency	0.00841914420833959
DB00776	Oxcarbazepine	DOID:1682	Heart Defects, Congenital	0.00827963446574623
DB01164	Calcium Chloride	DOID:13884	Sick Sinus Syndrome	0.00815260036660362
DB00489	Sotalol	DOID:13884	Sick Sinus Syndrome	0.00809069491684436
DB00115	Vitamin B 12	DOID:1682	Heart Defects, Congenital	0.00803940448162424
DB00493	Cefotaxime	DOID:1682	Heart Defects, Congenital	0.00797738369456305
DB11251	Tocopherols	DOID:1657	Heart Septal Defects, Ventricular	0.00797345346002412
DB00574	Fenfluramine	DOID:6000	Heart Failure	0.00791930322503612
DB01097	Leflunomide	DOID:1657	Heart Septal Defects, Ventricular	0.00787880341895311
DB00968	Methyldopa	DOID:13884	Sick Sinus Syndrome	0.00782473336940806
DB13169	Nandrolone	DOID:1657	Heart Septal Defects, Ventricular	0.00782396259800958
DB01576	Dextroamphetamine	DOID:1682	Heart Defects, Congenital	0.00766897839957684
DB00860	Prednisolone	DOID:11984	Cardiomyopathy, Hypertrophic	0.00629306643714914
DB12881	indole-3-carbinol	DOID:0050700	Cardiomyopathies	0.00563339456645032
DB00572	Atropine	DOID:2843	Long QT Syndrome	0.00468724058169037
DB00537	Ciprofloxacin	DOID:2843	Long QT Syndrome	0.00445443854600361
DB01212	Ceftriaxone	DOID:12930	Cardiomyopathy, Dilated	0.00427557425519401
DB00422	Methylphenidate	DOID:12930	Cardiomyopathy, Dilated	0.00410735495163919
DB00022	peginterferon alfa-2b	DOID:12930	Cardiomyopathy, Dilated	0.00409459875130472
DB00640	Adenosine	DOID:0050820	Atrioventricular Block	0.00385303522147687
DB00531	Cyclophosphamide	DOID:0050820	Atrioventricular Block	0.00381528248936572
DB00574	Fenfluramine	DOID:57	Aortic Valve Insufficiency	0.00373840863663291
DB00738	Pentamidine	DOID:9767	Myocardial Stunning	0.0037027160730744
DB00489	Sotalol	DOID:0050820	Atrioventricular Block	0.00369142342014275
DB00458	Imipramine	DOID:12930	Cardiomyopathy, Dilated	0.00365584838256985
DB11477	Xylazine	DOID:0050820	Atrioventricular Block	0.00360363060444482
DB00531	Cyclophosphamide	DOID:9775	Heart Failure, Diastolic	0.00358331351963917
DB00843	Donepezil	DOID:0050820	Atrioventricular Block	0.00357949489823253
DB00818	Propofol	DOID:0050820	Atrioventricular Block	0.00354994493623209
DB00883	Isosorbide Dinitrate	DOID:0050820	Atrioventricular Block	0.00345314590070425
DB00968	Methyldopa	DOID:0050820	Atrioventricular Block	0.00342546187266671
DB00292	Etomidate	DOID:0050820	Atrioventricular Block	0.00338559102332317
DB00908	Quinidine	DOID:0050820	Atrioventricular Block	0.00336432839830883
DB00598	Labetalol	DOID:0050820	Atrioventricular Block	0.0033498451176143
DB00373	Timolol	DOID:0050820	Atrioventricular Block	0.00321706338494324
DB00271	Diatrizoate	DOID:2843	Long QT Syndrome	0.00314175008216169
DB00981	Physostigmine	DOID:0050820	Atrioventricular Block	0.00304545287930949
DB00458	Imipramine	DOID:0050820	Atrioventricular Block	0.00294026511247716
DB01429	Aprindine	DOID:2843	Long QT Syndrome	0.00238704950199278
DB00247	Methysergide	DOID:11502	Mitral Valve Insufficiency	0.00221573064389882
DB01204	Mitoxantrone	DOID:6000	Heart Failure	0.00135754491648635
DB12610	ebselen	DOID:0050700	Cardiomyopathies	0.000922073607395074
DB00850	Perphenazine	DOID:2843	Long QT Syndrome	0.000573947922175938
DB01165	Ofloxacin	DOID:2843	Long QT Syndrome	0.000558248186895455
DB00481	Raloxifene Hydrochloride	DOID:4079	Heart Valve Diseases	0.000523218592286018
DB01186	Pergolide	DOID:4079	Heart Valve Diseases	0.000345313019482735
DB00682	Warfarin	DOID:6000	Heart Failure	0.000323907984099009
DB01041	Thalidomide	DOID:4079	Heart Valve Diseases	0.000302240302949702
DB00696	Ergotamine	DOID:4079	Heart Valve Diseases	0.00030136334882927
DB00798	Gentamicins	DOID:4079	Heart Valve Diseases	0.000231137735918235
DB01454	N-Methyl-3,4-methylenedioxyamphetamine	DOID:4079	Heart Valve Diseases	0.000191313154229406
DB00619	Imatinib Mesylate	DOID:6000	Heart Failure	-7.23440529156461e-05
DB00640	Adenosine	DOID:6000	Heart Failure	-0.000125874264879172
DB00590	Doxazosin	DOID:6000	Heart Failure	-0.000126908782668828
DB00443	Betamethasone	DOID:6000	Heart Failure	-0.000133228655232326
DB00328	Indomethacin	DOID:6000	Heart Failure	-0.000150617205152276
DB00531	Cyclophosphamide	DOID:6000	Heart Failure	-0.000163626996678129
DB00958	Carboplatin	DOID:6000	Heart Failure	-0.000177661895704201
DB01200	Bromocriptine	DOID:4079	Heart Valve Diseases	-0.000200488858663167
DB00436	Bendroflumethiazide	DOID:6000	Heart Failure	-0.000276422891898304
DB00489	Sotalol	DOID:6000	Heart Failure	-0.000287486066506387
DB00305	Mitomycin	DOID:6000	Heart Failure	-0.000308306712044487
DB00512	Vancomycin	DOID:6000	Heart Failure	-0.00030899632933043
DB00361	Vinorelbine	DOID:6000	Heart Failure	-0.000375873851491487
DB00650	Leucovorin	DOID:6000	Heart Failure	-0.000384015702312585
DB01181	Ifosfamide	DOID:6000	Heart Failure	-0.000406226947738147
DB00818	Propofol	DOID:6000	Heart Failure	-0.000428964552126349
DB11783	imidapril	DOID:6000	Heart Failure	-0.000506807482924393
DB00883	Isosorbide Dinitrate	DOID:6000	Heart Failure	-0.000525763585976419
DB01112	Cefuroxime	DOID:6000	Heart Failure	-0.000527844039862696
DB00968	Methyldopa	DOID:6000	Heart Failure	-0.00055344761399953
DB01206	Lomustine	DOID:6000	Heart Failure	-0.00060538489046566
DB00908	Quinidine	DOID:6000	Heart Failure	-0.000614581087811622
DB00598	Labetalol	DOID:6000	Heart Failure	-0.000629064368944027
DB01167	Itraconazole	DOID:6000	Heart Failure	-0.000644457049141373
DB01075	Diphenhydramine	DOID:6000	Heart Failure	-0.000663287895779824
DB00612	Bisoprolol	DOID:6000	Heart Failure	-0.000672878208553523
DB00235	Milrinone	DOID:6000	Heart Failure	-0.000674421565875466
DB00373	Timolol	DOID:6000	Heart Failure	-0.000761846102116909
DB00458	Imipramine	DOID:6000	Heart Failure	-0.00103864437280374
DB00443	Betamethasone	DOID:11984	Cardiomyopathy, Hypertrophic	-0.00128072895844897
DB00959	Methylprednisolone	DOID:11984	Cardiomyopathy, Hypertrophic	-0.00141574067865888
DB00968	Methyldopa	DOID:11984	Cardiomyopathy, Hypertrophic	-0.00170094791702965
DB00738	Pentamidine	DOID:0050820	Atrioventricular Block	-0.00171672313233792
DB01204	Mitoxantrone	DOID:2843	Long QT Syndrome	-0.00172077414309632
DB00342	Terfenadine	DOID:2843	Long QT Syndrome	-0.0031132660607843
DB00619	Imatinib Mesylate	DOID:2843	Long QT Syndrome	-0.00315066311322751
DB12523	mizolastine	DOID:2843	Long QT Syndrome	-0.00325679906002066
DB00489	Sotalol	DOID:2843	Long QT Syndrome	-0.00336580512615589
DB00454	Meperidine	DOID:2843	Long QT Syndrome	-0.00337020851750566
DB00450	Droperidol	DOID:2843	Long QT Syndrome	-0.00337766830338734
DB00843	Donepezil	DOID:2843	Long QT Syndrome	-0.00347773364825418
DB01212	Ceftriaxone	DOID:2843	Long QT Syndrome	-0.00349723756058271
DB01224	Quetiapine Fumarate	DOID:2843	Long QT Syndrome	-0.0035646128322698
DB00908	Quinidine	DOID:2843	Long QT Syndrome	-0.00369290014772425
DB01167	Itraconazole	DOID:2843	Long QT Syndrome	-0.00372277610940261
DB01075	Diphenhydramine	DOID:2843	Long QT Syndrome	-0.00374160695544509
DB00612	Bisoprolol	DOID:2843	Long QT Syndrome	-0.00375119726828185
DB00235	Milrinone	DOID:2843	Long QT Syndrome	-0.00375274062573658
DB00373	Timolol	DOID:2843	Long QT Syndrome	-0.00384016516202354
DB00808	Indapamide	DOID:2843	Long QT Syndrome	-0.00388978071633547
DB00458	Imipramine	DOID:2843	Long QT Syndrome	-0.00411696343327592
DB11477	Xylazine	DOID:57	Aortic Valve Insufficiency	-0.00455617347085832
DB00574	Fenfluramine	DOID:4079	Heart Valve Diseases	-0.00488122442962999
DB00794	Primidone	DOID:1882	Heart Septal Defects, Atrial	-0.00554394889872492
DB00934	Maprotiline	DOID:2843	Long QT Syndrome	-0.00568495782203579
DB00794	Primidone	DOID:820	Myocarditis	-0.00648249521114938
DB00794	Primidone	DOID:6419	Tetralogy of Fallot	-0.0076683344634991
DB00738	Pentamidine	DOID:2843	Long QT Syndrome	-0.00877395167846093
DB01426	Ajmaline	DOID:0050820	Atrioventricular Block	-0.0109008939840469
DB00682	Warfarin	DOID:4079	Heart Valve Diseases	-0.0124766196710152
DB00531	Cyclophosphamide	DOID:4079	Heart Valve Diseases	-0.0129641546528959
DB00833	Cefaclor	DOID:820	Myocarditis	-0.0144024209346065
DB00794	Primidone	DOID:1682	Heart Defects, Congenital	-0.0158731026057067
DB00794	Primidone	DOID:1657	Heart Septal Defects, Ventricular	-0.0162940155574154
DB00211	Midodrine	DOID:6000	Heart Failure	-0.0163470345929808
DB00633	Dexmedetomidine	DOID:2843	Long QT Syndrome	-0.0166936596548378
DB01235	Levodopa	DOID:6000	Heart Failure	-0.0176334786691966
DB01426	Ajmaline	DOID:2843	Long QT Syndrome	-0.0179581225303073
DB00247	Methysergide	DOID:57	Aortic Valve Insufficiency	-0.019577319171476
DB01149	nefazodone	DOID:2843	Long QT Syndrome	-0.0223205225524133
DB06782	Dimercaprol	DOID:2843	Long QT Syndrome	-0.0224372046499478
DB05223	SB939 compound	DOID:2843	Long QT Syndrome	-0.0245791680167991
DB00207	Azithromycin	DOID:2843	Long QT Syndrome	-0.0253719687887862
DB00425	Zolpidem	DOID:2843	Long QT Syndrome	-0.0271523121471463
DB00247	Methysergide	DOID:4079	Heart Valve Diseases	-0.0281969522376078
DB06460	enrasentan	DOID:6000	Heart Failure	-0.0283672312725732
DB06558	tezosentan	DOID:6000	Heart Failure	-0.0283672312725732
DB00575	Clonidine	DOID:0050820	Atrioventricular Block	-0.028563947859998
DB00833	Cefaclor	DOID:6000	Heart Failure	-0.0323950500852213
DB00415	Ampicillin	DOID:820	Myocarditis	-0.0375373453197632
DB00518	Albendazole	DOID:1682	Heart Defects, Congenital	-0.0399651534623201
DB00653	Magnesium Sulfate	DOID:2843	Long QT Syndrome	-0.0416723623813506
DB06144	sertindole	DOID:2843	Long QT Syndrome	-0.0455773687229055
DB00415	Ampicillin	DOID:1682	Heart Defects, Congenital	-0.0469279527142364
DB00218	Moxifloxacin	DOID:2843	Long QT Syndrome	-0.0544414132361471
DB00346	alfuzosin	DOID:2843	Long QT Syndrome	-0.0567859959697146
DB05015	belinostat	DOID:2843	Long QT Syndrome	-0.0572312687880675
DB00802	Alfentanil	DOID:13884	Sick Sinus Syndrome	-0.0576490439084976
DB01408	bambuterol	DOID:6000	Heart Failure	-0.063387389386462
DB00557	Hydroxyzine	DOID:2843	Long QT Syndrome	-0.0636636223134009
DB00545	Pyridostigmine Bromide	DOID:0050820	Atrioventricular Block	-0.0639750975338912
DB00242	Cladribine	DOID:0050820	Atrioventricular Block	-0.0685091921178496
DB06288	Amisulpride	DOID:2843	Long QT Syndrome	-0.0691078556081255
DB00521	Carteolol	DOID:0050820	Atrioventricular Block	-0.0717534647199392
DB00242	Cladribine	DOID:6000	Heart Failure	-0.0724881016039956
DB00312	Pentobarbital	DOID:11502	Mitral Valve Insufficiency	-0.0734277508206896
DB01142	Doxepin	DOID:6000	Heart Failure	-0.0789824306174632
DB08842	Acetylcarnitine	DOID:0050700	Cardiomyopathies	-0.0794934624515905
DB01433	Methadyl Acetate	DOID:2843	Long QT Syndrome	-0.079987196018495
DB01142	Doxepin	DOID:2843	Long QT Syndrome	-0.0820607496769043
DB01182	Propafenone	DOID:384	Wolff-Parkinson-White Syndrome	-0.0845681131190254
DB01242	Clomipramine	DOID:1682	Heart Defects, Congenital	-0.0847125774888598
DB00312	Pentobarbital	DOID:0050820	Atrioventricular Block	-0.0870609965604484
DB01182	Propafenone	DOID:1882	Heart Septal Defects, Atrial	-0.0875386028174166
DB05382	Iodine	DOID:11502	Mitral Valve Insufficiency	-0.0875829832847689
DB00312	Pentobarbital	DOID:6000	Heart Failure	-0.0910399060475287
DB03054	bromoform	DOID:1882	Heart Septal Defects, Atrial	-0.0933850757102122
DB01242	Clomipramine	DOID:2843	Long QT Syndrome	-0.0963929183052757
DB01182	Propafenone	DOID:9767	Myocardial Stunning	-0.0970714295886018
DB01182	Propafenone	DOID:13884	Sick Sinus Syndrome	-0.098091597297032
DB00543	Amoxapine	DOID:6000	Heart Failure	-0.0984554670367731
DB00890	Dienestrol	DOID:1657	Heart Septal Defects, Ventricular	-0.100092638122197
DB12752	bucindolol	DOID:6000	Heart Failure	-0.100165631834999
DB00358	Mefloquine	DOID:0050820	Atrioventricular Block	-0.100433858746893
DB04335	Inosine	DOID:0050700	Cardiomyopathies	-0.1004528169393
DB03054	bromoform	DOID:1657	Heart Septal Defects, Ventricular	-0.10413514236869
DB00477	Chlorpromazine	DOID:0050700	Cardiomyopathies	-0.104800967921161
DB01182	Propafenone	DOID:6000	Heart Failure	-0.10646977828019
DB11450	pimobendan	DOID:820	Myocarditis	-0.10913649348447
DB01182	Propafenone	DOID:2843	Long QT Syndrome	-0.109548097340202
DB13243	tiazofurin	DOID:0050700	Cardiomyopathies	-0.111682695133023
DB00529	Foscarnet	DOID:6000	Heart Failure	-0.111874113997383
DB00248	Cabergoline	DOID:11502	Mitral Valve Insufficiency	-0.11429573770424
DB01159	Halothane	DOID:6000	Heart Failure	-0.115021290055113
DB00477	Chlorpromazine	DOID:0050820	Atrioventricular Block	-0.115662319006682
DB06690	Nitrous Oxide	DOID:0050700	Cardiomyopathies	-0.1209931509809
DB01362	Iohexol	DOID:0050820	Atrioventricular Block	-0.121139424271699
DB11450	pimobendan	DOID:12930	Cardiomyopathy, Dilated	-0.122434629880381
DB00477	Chlorpromazine	DOID:2843	Long QT Syndrome	-0.122719547552746
DB00152	Thiamine	DOID:0050700	Cardiomyopathies	-0.122723437474935
DB11742	ebastine	DOID:2843	Long QT Syndrome	-0.124874141525111
DB01143	Amifostine	DOID:0050700	Cardiomyopathies	-0.126099853036996
DB01028	Methoxyflurane	DOID:6000	Heart Failure	-0.127807420271804
DB01362	Iohexol	DOID:2843	Long QT Syndrome	-0.128196652816936
DB00276	Amsacrine	DOID:0050700	Cardiomyopathies	-0.131592713433294
DB01171	Moclobemide	DOID:2843	Long QT Syndrome	-0.131601364951494
DB00248	Cabergoline	DOID:6000	Heart Failure	-0.131907892930867
DB00248	Cabergoline	DOID:57	Aortic Valve Insufficiency	-0.136088787519704
DB00152	Thiamine	DOID:6000	Heart Failure	-0.137563698048447
DB00276	Amsacrine	DOID:13884	Sick Sinus Syndrome	-0.13805479302296
DB11447	phenothiazine	DOID:2843	Long QT Syndrome	-0.139952287087668
DB00248	Cabergoline	DOID:4079	Heart Valve Diseases	-0.144708420585969
DB01195	Flecainide	DOID:384	Wolff-Parkinson-White Syndrome	-0.159653134454188
DB01184	Domperidone	DOID:2843	Long QT Syndrome	-0.164710221105117
DB00186	Lorazepam	DOID:2843	Long QT Syndrome	-0.170265126058316
DB01195	Flecainide	DOID:13884	Sick Sinus Syndrome	-0.173176618632067
DB00687	Fludrocortisone	DOID:6000	Heart Failure	-0.176938947133687
DB01195	Flecainide	DOID:6000	Heart Failure	-0.18155479961553
DB01413	Cefepime	DOID:1682	Heart Defects, Congenital	-0.181901415150987
DB01195	Flecainide	DOID:2843	Long QT Syndrome	-0.184633118675194
DB13682	cefpirome	DOID:1682	Heart Defects, Congenital	-0.19416825764208
DB00680	Moricizine	DOID:6000	Heart Failure	-0.208289277718926
DB13781	Xamoterol	DOID:6000	Heart Failure	-0.209045422593173
DB00434	Cyproheptadine	DOID:57	Aortic Valve Insufficiency	-0.209505683593452
DB00228	Enflurane	DOID:0050820	Atrioventricular Block	-0.21245088618596
DB13108	mephedrone	DOID:820	Myocarditis	-0.21286628843006
DB00228	Enflurane	DOID:6000	Heart Failure	-0.216429795672408
DB09072	Sodium Oxybate	DOID:12930	Cardiomyopathy, Dilated	-0.231314324407828
DB00280	Disopyramide	DOID:0050820	Atrioventricular Block	-0.233976411484656
DB00280	Disopyramide	DOID:6000	Heart Failure	-0.237955320971063
DB00280	Disopyramide	DOID:11984	Cardiomyopathy, Hypertrophic	-0.239102821274289
DB00332	Ipratropium	DOID:11984	Cardiomyopathy, Hypertrophic	-0.239864570903748
DB00280	Disopyramide	DOID:2843	Long QT Syndrome	-0.241033640030795
DB01400	Neostigmine	DOID:2843	Long QT Syndrome	-0.247377059981906
DB00813	Fentanyl	DOID:0050700	Cardiomyopathies	-0.251355012128635
DB05063	mitoquinone	DOID:0050700	Cardiomyopathies	-0.251974161765981
DB00983	Formoterol Fumarate	DOID:820	Myocarditis	-0.261178970666699
DB00813	Fentanyl	DOID:0050820	Atrioventricular Block	-0.262216363214339
DB01100	Pimozide	DOID:2843	Long QT Syndrome	-0.266587841441038
DB00813	Fentanyl	DOID:2843	Long QT Syndrome	-0.269273591760104
DB00753	Isoflurane	DOID:11502	Mitral Valve Insufficiency	-0.287715630369389
DB01427	Amrinone	DOID:6000	Heart Failure	-0.287844842013978
DB00753	Isoflurane	DOID:0050700	Cardiomyopathies	-0.290487525022381
DB00753	Isoflurane	DOID:6000	Heart Failure	-0.305327785596065
DB05057	erdosteine	DOID:0050700	Cardiomyopathies	-0.311807894344497
DB13358	cifenline	DOID:2843	Long QT Syndrome	-0.319342890020456
DB01244	Bepridil	DOID:2843	Long QT Syndrome	-0.34794096187772
