# Supplementary material for: DDCM: A Computational Strategy for Drug Repositioning Based on Support-Vector Regression Algorithm
Source: Int J Mol Sci. 2024 May 12;25(10):5267. doi: 10.3390/ijms25105267 (PMC11121335; doi:10.3390/ijms25105267)
Supplement: Supplementary file 1 [file ijms-25-05267-s001.zip › File S5/1_C14.907_CorScore/Behcet's disease_score.csv]

DrugBankID	DrugName	DOID	DiseaseName	score
0.00271166990220547	0.00651239762655288
DB00681	Amphotericin B	DOID:6000	Heart Failure	0.173305902388515
DB00681	Amphotericin B	DOID:12930	Cardiomyopathy, Dilated	0.170424030332493
DB00681	Amphotericin B	DOID:820	Myocarditis	0.170322590652378
DB00681	Amphotericin B	DOID:2843	Long QT Syndrome	0.167314159287782
DB01611	Hydroxychloroquine	DOID:6000	Heart Failure	0.145864163301944
DB08809	Dichloroacetic Acid	DOID:6419	Tetralogy of Fallot	0.145690438758156
DB01611	Hydroxychloroquine	DOID:0050700	Cardiomyopathies	0.143162880597376
DB01611	Hydroxychloroquine	DOID:820	Myocarditis	0.142880851565001
DB01611	Hydroxychloroquine	DOID:2843	Long QT Syndrome	0.13987242020115
DB12422	sulforafan	DOID:0050700	Cardiomyopathies	0.139559999439644
DB13110	Antimony	DOID:12930	Cardiomyopathy, Dilated	0.13168989397649
DB01611	Hydroxychloroquine	DOID:397	Cardiomyopathy, Restrictive	0.131298982539704
DB11387	Chloroform	DOID:6000	Heart Failure	0.11887494911737
DB00313	Valproic Acid	DOID:1682	Heart Defects, Congenital	0.116785469572028
DB01189	Desflurane	DOID:2843	Long QT Syndrome	0.114296869524612
DB00313	Valproic Acid	DOID:1657	Heart Septal Defects, Ventricular	0.112390396690471
DB01233	Metoclopramide	DOID:6000	Heart Failure	0.11230545864843
DB00313	Valproic Acid	DOID:1882	Heart Septal Defects, Atrial	0.11112402031243
DB05015	belinostat	DOID:2843	Long QT Syndrome	0.110749369440912
DB00313	Valproic Acid	DOID:9955	Hypoplastic Left Heart Syndrome	0.11042869525348
DB11387	Chloroform	DOID:1882	Heart Septal Defects, Atrial	0.11014981718054
DB00313	Valproic Acid	DOID:14365	Systemic carnitine deficiency	0.105608883403369
DB00431	Hexachlorocyclohexane	DOID:820	Myocarditis	0.105257042316112
DB09086	Eugenol	DOID:2843	Long QT Syndrome	0.101588438086618
DB01599	Probucol	DOID:6000	Heart Failure	0.0974304827608109
DB01599	Probucol	DOID:0050700	Cardiomyopathies	0.0947292000555749
DB00604	Cisapride	DOID:12930	Cardiomyopathy, Dilated	0.0944892742074696
DB04855	Dronedarone	DOID:6000	Heart Failure	0.0914603409781197
DB01599	Probucol	DOID:2843	Long QT Syndrome	0.0914387396591996
DB00604	Cisapride	DOID:2843	Long QT Syndrome	0.0913794031626644
DB00604	Cisapride	DOID:0050820	Atrioventricular Block	0.0894684518687757
DB11673	Pyridoxamine	DOID:0050700	Cardiomyopathies	0.0869821214102435
DB04855	Dronedarone	DOID:2843	Long QT Syndrome	0.0854685978774163
DB00694	Daunorubicin	DOID:6000	Heart Failure	0.0840233071762624
DB00780	Phenelzine	DOID:820	Myocarditis	0.0819191610232645
DB15584	Luteolin	DOID:0050700	Cardiomyopathies	0.0817848115557088
DB00694	Daunorubicin	DOID:0050700	Cardiomyopathies	0.0813220244720784
DB00694	Daunorubicin	DOID:820	Myocarditis	0.0810399954396281
DB00694	Daunorubicin	DOID:2843	Long QT Syndrome	0.0780315640766755
DB01400	Neostigmine	DOID:2843	Long QT Syndrome	0.0773873200474126
DB00694	Daunorubicin	DOID:13884	Sick Sinus Syndrome	0.0757483529622457
DB00687	Fludrocortisone	DOID:6000	Heart Failure	0.0730171460539575
DB01244	Bepridil	DOID:2843	Long QT Syndrome	0.0725511948352207
DB00332	Ipratropium	DOID:11984	Cardiomyopathy, Hypertrophic	0.0725299344320807
DB00871	Terbutaline	DOID:6000	Heart Failure	0.0717034592268567
DB01015	Sulfamethoxazole	DOID:2843	Long QT Syndrome	0.0713801602427821
DB01174	Phenobarbital	DOID:6000	Heart Failure	0.0709333138421408
DB01171	Moclobemide	DOID:2843	Long QT Syndrome	0.0704515882834996
DB00871	Terbutaline	DOID:0050700	Cardiomyopathies	0.0690021765236104
DB01174	Phenobarbital	DOID:1682	Heart Defects, Congenital	0.0678696311649068
DB03843	Formaldehyde	DOID:1682	Heart Defects, Congenital	0.0672803000291313
DB05549	INO 1001	DOID:6000	Heart Failure	0.066448432835944
DB05382	Iodine	DOID:11502	Mitral Valve Insufficiency	0.065780540096174
DB06589	pazopanib	DOID:2843	Long QT Syndrome	0.0656561151635601
DB11588	Carbon Monoxide	DOID:6000	Heart Failure	0.0655699533142614
DB13682	cefpirome	DOID:1682	Heart Defects, Congenital	0.0654929151589677
DB01174	Phenobarbital	DOID:1657	Heart Septal Defects, Ventricular	0.0634745582838477
DB13732	Meglumine Antimoniate	DOID:2843	Long QT Syndrome	0.0631275672713821
DB11588	Carbon Monoxide	DOID:0050700	Cardiomyopathies	0.0628686706092961
DB01140	Cefadroxil	DOID:820	Myocarditis	0.0627352087084285
DB03843	Formaldehyde	DOID:0050820	Atrioventricular Block	0.0624412883125594
DB01174	Phenobarbital	DOID:1882	Heart Septal Defects, Atrial	0.0622081819056413
DB09313	Ioxaglic Acid	DOID:2843	Long QT Syndrome	0.062150522648018
DB12610	ebselen	DOID:0050700	Cardiomyopathies	0.0607719825149637
DB14574	Cobalt	DOID:0050700	Cardiomyopathies	0.0599387914072443
DB00927	Famotidine	DOID:6000	Heart Failure	0.0599256080595461
DB00415	Ampicillin	DOID:820	Myocarditis	0.0590831055719847
DB00415	Ampicillin	DOID:1682	Heart Defects, Congenital	0.0590027346302814
DB06690	Nitrous Oxide	DOID:0050700	Cardiomyopathies	0.0588382527839237
DB00808	Indapamide	DOID:2843	Long QT Syndrome	0.0584073988513724
DB13358	cifenline	DOID:2843	Long QT Syndrome	0.0577319537207892
DB11588	Carbon Monoxide	DOID:1882	Heart Septal Defects, Atrial	0.0568448213769771
DB06460	enrasentan	DOID:6000	Heart Failure	0.0552883815589174
DB06558	tezosentan	DOID:6000	Heart Failure	0.0552883815589174
DB11588	Carbon Monoxide	DOID:6419	Tetralogy of Fallot	0.0549658173558547
DB01159	Halothane	DOID:6000	Heart Failure	0.0546331443632338
DB00794	Primidone	DOID:820	Myocarditis	0.0540818804554556
DB00794	Primidone	DOID:1682	Heart Defects, Congenital	0.0540015095146806
DB00104	Octreotide	DOID:6000	Heart Failure	0.0537610908501579
DB00204	dofetilide	DOID:6000	Heart Failure	0.0534644329389481
DB01142	Doxepin	DOID:6000	Heart Failure	0.0523420558685996
DB00927	Famotidine	DOID:0050820	Atrioventricular Block	0.0520229136654594
DB11326	boric acid	DOID:0050700	Cardiomyopathies	0.0519184835855975
DB11616	pirarubicin	DOID:6000	Heart Failure	0.0510467035274594
DB00794	Primidone	DOID:1657	Heart Septal Defects, Ventricular	0.0496064366333788
DB12537	Benzodiazepines	DOID:12930	Cardiomyopathy, Dilated	0.0492239443746675
DB13108	mephedrone	DOID:820	Myocarditis	0.0485234596334415
DB09153	Sodium Chloride	DOID:13884	Sick Sinus Syndrome	0.0483581826083563
DB11616	pirarubicin	DOID:0050700	Cardiomyopathies	0.0483454208230429
DB00794	Primidone	DOID:1882	Heart Septal Defects, Atrial	0.0483400602550725
DB00204	dofetilide	DOID:2843	Long QT Syndrome	0.0474726898383417
DB00794	Primidone	DOID:6419	Tetralogy of Fallot	0.0464610562353049
DB01142	Doxepin	DOID:2843	Long QT Syndrome	0.0463503127681822
DB00104	Octreotide	DOID:0050820	Atrioventricular Block	0.0458583964555744
DB00816	Metaproterenol	DOID:0050700	Cardiomyopathies	0.044867436007596
DB00813	Fentanyl	DOID:0050700	Cardiomyopathies	0.0445643210837073
DB06212	Tolvaptan	DOID:6000	Heart Failure	0.0445379460929868
DB12881	indole-3-carbinol	DOID:0050700	Cardiomyopathies	0.0442151705407222
DB01396	Digitoxin	DOID:6000	Heart Failure	0.0426415202507212
DB00738	Pentamidine	DOID:9767	Myocardial Stunning	0.0425212091625482
DB00970	Dactinomycin	DOID:6000	Heart Failure	0.0424463689531178
DB00567	Cephalexin	DOID:820	Myocarditis	0.0419994492155784
DB00176	Fluvoxamine	DOID:2843	Long QT Syndrome	0.0419585022629361
DB00813	Fentanyl	DOID:2843	Long QT Syndrome	0.0412738606883808
DB11742	ebastine	DOID:2843	Long QT Syndrome	0.0405476950827701
DB00518	Albendazole	DOID:1682	Heart Defects, Congenital	0.0404009352249991
DB00738	Pentamidine	DOID:2843	Long QT Syndrome	0.0403957620632176
DB00276	Amsacrine	DOID:0050700	Cardiomyopathies	0.0402305755374957
DB05223	SB939 compound	DOID:2843	Long QT Syndrome	0.039962580294986
DB01396	Digitoxin	DOID:0050700	Cardiomyopathies	0.0399402375464053
DB00970	Dactinomycin	DOID:0050700	Cardiomyopathies	0.0397450862469187
DB00816	Metaproterenol	DOID:0050820	Atrioventricular Block	0.0396660243183225
DB00813	Fentanyl	DOID:0050820	Atrioventricular Block	0.0393629093942128
DB06810	Plicamycin	DOID:0050700	Cardiomyopathies	0.0392817518219541
DB00738	Pentamidine	DOID:0050820	Atrioventricular Block	0.0384848107694682
DB00523	Alitretinoin	DOID:1682	Heart Defects, Congenital	0.0383827807143562
DB05088	tetrathiomolybdate	DOID:0050700	Cardiomyopathies	0.0381052984420073
DB01396	Digitoxin	DOID:0050820	Atrioventricular Block	0.0347388258555699
DB00276	Amsacrine	DOID:13884	Sick Sinus Syndrome	0.0346569040280671
DB00358	Mefloquine	DOID:0050820	Atrioventricular Block	0.0346486564037065
DB01396	Digitoxin	DOID:13884	Sick Sinus Syndrome	0.0343665660363226
DB04104	3-methyladenine	DOID:6000	Heart Failure	0.0341341353371101
DB00656	Trazodone	DOID:2843	Long QT Syndrome	0.0328292955167175
DB00819	Acetazolamide	DOID:1657	Heart Septal Defects, Ventricular	0.0323920587834224
DB13323	Trichloroethylene	DOID:1682	Heart Defects, Congenital	0.0319315916786838
DB01204	Mitoxantrone	DOID:6000	Heart Failure	0.03180819014229
DB02315	Cyclic GMP	DOID:6000	Heart Failure	0.0306509475550954
DB01204	Mitoxantrone	DOID:0050700	Cardiomyopathies	0.0291069074378429
DB00243	Ranolazine	DOID:2843	Long QT Syndrome	0.0289081790200601
DB00614	Furazolidone	DOID:0050700	Cardiomyopathies	0.0277416884337038
DB00614	Furazolidone	DOID:12930	Cardiomyopathy, Dilated	0.0275610990829174
DB02806	methyl cellosolve	DOID:1657	Heart Septal Defects, Ventricular	0.0274727258924508
DB13243	tiazofurin	DOID:0050700	Cardiomyopathies	0.0261419716525585
DB01288	Fenoterol	DOID:6000	Heart Failure	0.0260281297968666
DB01204	Mitoxantrone	DOID:2843	Long QT Syndrome	0.0258164470415609
DB01433	Methadyl Acetate	DOID:2843	Long QT Syndrome	0.0247233776103014
DB02852	domoic acid	DOID:1682	Heart Defects, Congenital	0.0243812267371839
DB00983	Formoterol Fumarate	DOID:820	Myocarditis	0.0231645418428644
DB01408	bambuterol	DOID:6000	Heart Failure	0.0228312890634063
DB00261	anagrelide	DOID:6000	Heart Failure	0.0225524936113823
DB01413	Cefepime	DOID:1682	Heart Defects, Congenital	0.0203885840912828
DB00261	anagrelide	DOID:0050700	Cardiomyopathies	0.0198512109068237
DB01235	Levodopa	DOID:6000	Heart Failure	0.0196947937817069
DB12870	Buthionine Sulfoximine	DOID:1657	Heart Septal Defects, Ventricular	0.0192029118075857
DB00557	Hydroxyzine	DOID:2843	Long QT Syndrome	0.0191867579611148
DB00342	Terfenadine	DOID:2843	Long QT Syndrome	0.0179552311240967
DB00248	Cabergoline	DOID:57	Aortic Valve Insufficiency	0.017580541862001
DB11152	Trichloroacetic Acid	DOID:6419	Tetralogy of Fallot	0.0170707825875588
DB11447	phenothiazine	DOID:2843	Long QT Syndrome	0.0162841979826188
DB00752	Tranylcypromine	DOID:0050700	Cardiomyopathies	0.0159841079803897
DB00248	Cabergoline	DOID:4079	Heart Valve Diseases	0.0159547255561613
DB01268	Sunitinib	DOID:6000	Heart Failure	0.0158056943279482
DB00943	Zalcitabine	DOID:0050700	Cardiomyopathies	0.0157884839867117
DB00246	ziprasidone	DOID:2843	Long QT Syndrome	0.015703180685302
DB00248	Cabergoline	DOID:6000	Heart Failure	0.0156052327491926
DB00679	Thioridazine	DOID:1682	Heart Defects, Congenital	0.0152402319923733
DB00218	Moxifloxacin	DOID:2843	Long QT Syndrome	0.014551354294564
DB01053	Penicillin G	DOID:4079	Heart Valve Diseases	0.013831610738748
DB01191	Dexfenfluramine	DOID:57	Aortic Valve Insufficiency	0.0135107894606189
DB12082	vesnarinone	DOID:6000	Heart Failure	0.0134557415477367
DB12752	bucindolol	DOID:6000	Heart Failure	0.0131528875652198
DB13723	3-(2,2,2-trimethylhydrazine)propionate	DOID:6000	Heart Failure	0.0130188586171525
DB00421	Spironolactone	DOID:6000	Heart Failure	0.0127018367720866
DB00679	Thioridazine	DOID:2843	Long QT Syndrome	0.012312171569454
DB06176	romidepsin	DOID:2843	Long QT Syndrome	0.0121175733175374
DB01191	Dexfenfluramine	DOID:4079	Heart Valve Diseases	0.0118849731549339
DB01954	Rolipram	DOID:0050700	Cardiomyopathies	0.0116451300911779
DB01191	Dexfenfluramine	DOID:6000	Heart Failure	0.0115354803478543
DB00279	Triiodothyronine	DOID:1682	Heart Defects, Congenital	0.0111232609971775
DB08841	Tyramine	DOID:0050700	Cardiomyopathies	0.0107318019893003
DB00850	Perphenazine	DOID:820	Myocarditis	0.0106493893158001
DB06155	Rimonabant	DOID:0050700	Cardiomyopathies	0.0105856640644325
DB01238	Aripiprazole	DOID:2843	Long QT Syndrome	0.0105131126148657
DB00796	candesartan cilexetil	DOID:6000	Heart Failure	0.010441012460666
DB00679	Thioridazine	DOID:0050820	Atrioventricular Block	0.0104012202754698
DB00421	Spironolactone	DOID:0050700	Cardiomyopathies	0.0100005540683197
DB00421	Spironolactone	DOID:12930	Cardiomyopathy, Dilated	0.00981996471559885
DB01268	Sunitinib	DOID:2843	Long QT Syndrome	0.00981395122712873
DB01223	Aminophylline	DOID:6000	Heart Failure	0.00939928157092294
DB00653	Magnesium Sulfate	DOID:2843	Long QT Syndrome	0.00877687843243184
DB09072	Sodium Oxybate	DOID:12930	Cardiomyopathy, Dilated	0.00844421515657574
DB00680	Moricizine	DOID:6000	Heart Failure	0.00797806945620589
DB00850	Perphenazine	DOID:2843	Long QT Syndrome	0.00764095795155923
DB00796	candesartan cilexetil	DOID:12930	Cardiomyopathy, Dilated	0.00755914040470294
DB00988	Dopamine	DOID:6000	Heart Failure	0.00703568703657568
DB00579	Mazindol	DOID:57	Aortic Valve Insufficiency	0.00572770740586084
DB00802	Alfentanil	DOID:13884	Sick Sinus Syndrome	0.00559769930333364
DB04953	ezogabine	DOID:2843	Long QT Syndrome	0.00516635828492661
DB05057	erdosteine	DOID:0050700	Cardiomyopathies	0.00466458283780467
DB00247	Methysergide	DOID:57	Aortic Valve Insufficiency	0.00445525403281911
DB00988	Dopamine	DOID:820	Myocarditis	0.00405237529977058
DB01340	Cilazapril	DOID:57	Aortic Valve Insufficiency	0.00402591981952864
DB11477	Xylazine	DOID:57	Aortic Valve Insufficiency	0.003991313075798
DB01221	Ketamine	DOID:57	Aortic Valve Insufficiency	0.00397254146824181
DB01115	Nifedipine	DOID:57	Aortic Valve Insufficiency	0.00396324999004048
DB01186	Pergolide	DOID:57	Aortic Valve Insufficiency	0.00393017248532494
DB01136	Carvedilol	DOID:57	Aortic Valve Insufficiency	0.00390030400189271
DB01200	Bromocriptine	DOID:57	Aortic Valve Insufficiency	0.00386756858633395
DB00692	Phentolamine	DOID:57	Aortic Valve Insufficiency	0.00377079462589539
DB00247	Methysergide	DOID:4079	Heart Valve Diseases	0.00282943772728759
DB00248	Cabergoline	DOID:11502	Mitral Valve Insufficiency	0.00250341773392477
DB00966	Telmisartan	DOID:6000	Heart Failure	0.00244068449710931
DB00682	Warfarin	DOID:4079	Heart Valve Diseases	0.00238791071228093
DB00481	Raloxifene Hydrochloride	DOID:4079	Heart Valve Diseases	0.00238323835690561
DB00545	Pyridostigmine Bromide	DOID:0050820	Atrioventricular Block	0.00238129281411446
DB00678	Losartan	DOID:6000	Heart Failure	0.0023778279105918
DB01206	Lomustine	DOID:6000	Heart Failure	0.00234895916795548
DB01186	Pergolide	DOID:4079	Heart Valve Diseases	0.00230435617942713
DB01029	Irbesartan	DOID:6000	Heart Failure	0.00227529919499623
DB00818	Propofol	DOID:6000	Heart Failure	0.00225993408710199
DB01200	Bromocriptine	DOID:4079	Heart Valve Diseases	0.00224175228022298
DB00519	trandolapril	DOID:6000	Heart Failure	0.00223826255496513
DB00350	Minoxidil	DOID:6000	Heart Failure	0.00222469971860651
DB00492	Fosinopril	DOID:6000	Heart Failure	0.0022199937889165
DB01035	Procainamide	DOID:6000	Heart Failure	0.00221704731547388
DB00798	Gentamicins	DOID:4079	Heart Valve Diseases	0.00221311895033458
DB00695	Furosemide	DOID:6000	Heart Failure	0.00218847053425756
DB00883	Isosorbide Dinitrate	DOID:6000	Heart Failure	0.00218697347983447
DB01181	Ifosfamide	DOID:6000	Heart Failure	0.00218276719462133
DB00907	Cocaine	DOID:4079	Heart Valve Diseases	0.00218070301527638
DB00264	Metoprolol	DOID:6000	Heart Failure	0.00217777372630255
DB01167	Itraconazole	DOID:6000	Heart Failure	0.00217432546980282
DB00361	Vinorelbine	DOID:6000	Heart Failure	0.00216551918868583
DB09270	coenzyme Q10	DOID:6000	Heart Failure	0.00216105364433548
DB00489	Sotalol	DOID:6000	Heart Failure	0.00215943105750555
DB12163	sarpogrelate	DOID:6000	Heart Failure	0.00215880052375703
DB01248	Docetaxel	DOID:6000	Heart Failure	0.00214708626339203
DB00305	Mitomycin	DOID:6000	Heart Failure	0.00214665562214298
DB03057	Malondialdehyde	DOID:6000	Heart Failure	0.00214203203889178
DB00235	Milrinone	DOID:6000	Heart Failure	0.00211813135329748
DB11133	Fatty Acids, Omega-3	DOID:6000	Heart Failure	0.00209978527704911
DB00741	Hydrocortisone	DOID:6000	Heart Failure	0.00209833861728812
DB00622	Nicardipine	DOID:6000	Heart Failure	0.00209495367104615
DB01112	Cefuroxime	DOID:6000	Heart Failure	0.00208064437492209
DB00922	Simendan	DOID:6000	Heart Failure	0.00207861134497225
DB01190	Clindamycin	DOID:6000	Heart Failure	0.00207701448662396
DB00177	Valsartan	DOID:6000	Heart Failure	0.0020751140413646
DB00722	Lisinopril	DOID:6000	Heart Failure	0.00206214612554227
DB00343	Diltiazem	DOID:6000	Heart Failure	0.00205097017941945
DB01340	Cilazapril	DOID:6000	Heart Failure	0.00205061070683291
DB00975	Dipyridamole	DOID:6000	Heart Failure	0.00204853809417297
DB00682	Warfarin	DOID:6000	Heart Failure	0.00203841790647617
DB00586	Diclofenac	DOID:6000	Heart Failure	0.00203588375027195
DB01356	Lithium	DOID:6000	Heart Failure	0.00202620669886831
DB00770	Alprostadil	DOID:6000	Heart Failure	0.00202601878205542
DB00533	rofecoxib	DOID:6000	Heart Failure	0.00202332903597444
DB01076	Atorvastatin	DOID:6000	Heart Failure	0.00202269884962479
DB01064	Isoproterenol	DOID:6000	Heart Failure	0.00201827110455703
DB01229	Paclitaxel	DOID:6000	Heart Failure	0.00201097121524045
DB13919	candesartan	DOID:6000	Heart Failure	0.0020091400637998
DB01454	N-Methyl-3,4-methylenedioxyamphetamine	DOID:4079	Heart Valve Diseases	0.00200548606375515
DB00542	benazepril	DOID:6000	Heart Failure	0.00199034121014883
DB01115	Nifedipine	DOID:6000	Heart Failure	0.00198794087626762
DB00619	Imatinib Mesylate	DOID:6000	Heart Failure	0.00198537805348346
DB01001	Albuterol	DOID:6000	Heart Failure	0.00198233146475561
DB01166	Cilostazol	DOID:6000	Heart Failure	0.00198154185905817
DB00608	Chloroquine	DOID:6000	Heart Failure	0.00197295716840532
DB00887	Bumetanide	DOID:6000	Heart Failure	0.00195998618946707
DB01186	Pergolide	DOID:6000	Heart Failure	0.0019548633727555
DB00987	Cytarabine	DOID:6000	Heart Failure	0.0019513963310022
DB00436	Bendroflumethiazide	DOID:6000	Heart Failure	0.00194542163762141
DB00999	Hydrochlorothiazide	DOID:6000	Heart Failure	0.0019384655216056
DB00563	Methotrexate	DOID:6000	Heart Failure	0.00193505512156087
DB00544	Fluorouracil	DOID:6000	Heart Failure	0.00193320638599651
DB00661	Verapamil	DOID:6000	Heart Failure	0.001932128453533
DB01136	Carvedilol	DOID:6000	Heart Failure	0.00192499489043389
DB00958	Carboplatin	DOID:6000	Heart Failure	0.00192223661586825
DB01168	Procarbazine	DOID:6000	Heart Failure	0.00192194412760274
DB00755	Tretinoin	DOID:6000	Heart Failure	0.00191760703311975
DB00945	Aspirin	DOID:6000	Heart Failure	0.00191536007585611
DB01177	Idarubicin	DOID:6000	Heart Failure	0.00191223045692019
DB00841	Dobutamine	DOID:6000	Heart Failure	0.00190772862349956
DB00512	Vancomycin	DOID:6000	Heart Failure	0.0019018089254693
DB00968	Methyldopa	DOID:6000	Heart Failure	0.00189241305561131
DB01200	Bromocriptine	DOID:6000	Heart Failure	0.00189225947428321
DB00441	gemcitabine	DOID:6000	Heart Failure	0.00187354994676679
DB01095	Fluvastatin	DOID:6000	Heart Failure	0.00186436314577108
DB00798	Gentamicins	DOID:6000	Heart Failure	0.00186362614391542
DB01593	Zinc	DOID:6000	Heart Failure	0.00186275671950779
DB00428	Streptozocin	DOID:6000	Heart Failure	0.00186272895110371
DB00255	Diethylstilbestrol	DOID:6000	Heart Failure	0.00185897576809272
DB00571	Propranolol	DOID:6000	Heart Failure	0.00185776003088915
DB01132	Pioglitazone	DOID:6000	Heart Failure	0.00185639613431141
DB01195	Flecainide	DOID:6000	Heart Failure	0.00185208144506952
DB00612	Bisoprolol	DOID:6000	Heart Failure	0.00184792024050282
DB00773	Etoposide	DOID:6000	Heart Failure	0.00184723595550982
DB00907	Cocaine	DOID:6000	Heart Failure	0.00183121020815733
DB00281	Lidocaine	DOID:6000	Heart Failure	0.00183059874141187
DB00590	Doxazosin	DOID:6000	Heart Failure	0.00182034441032395
DB00696	Ergotamine	DOID:4079	Heart Valve Diseases	0.001820232115517
DB00457	Prazosin	DOID:6000	Heart Failure	0.00181386670520854
DB00908	Quinidine	DOID:6000	Heart Failure	0.00181082129707744
DB00584	Enalapril	DOID:6000	Heart Failure	0.00180793711502512
DB00379	Mexiletine	DOID:6000	Heart Failure	0.00179833715036546
DB00640	Adenosine	DOID:6000	Heart Failure	0.00179774500452294
DB00692	Phentolamine	DOID:6000	Heart Failure	0.00179548551298668
DB00977	Ethinyl Estradiol	DOID:6000	Heart Failure	0.00179087615045596
DB00445	Epirubicin	DOID:6000	Heart Failure	0.00178854127815035
DB03128	Acetylcholine	DOID:6000	Heart Failure	0.00177841124127291
DB00328	Indomethacin	DOID:6000	Heart Failure	0.00177146568586659
DB00270	Isradipine	DOID:6000	Heart Failure	0.00176737236644484
DB00188	Bortezomib	DOID:6000	Heart Failure	0.00176588918896418
DB00401	Nisoldipine	DOID:6000	Heart Failure	0.00176390195620902
DB00570	Vinblastine	DOID:6000	Heart Failure	0.00174878637167578
DB00559	Bosentan	DOID:6000	Heart Failure	0.00173903045750527
DB01234	Dexamethasone	DOID:6000	Heart Failure	0.00173637063270641
DB00368	Norepinephrine	DOID:6000	Heart Failure	0.00173059587315248
DB00915	Amantadine	DOID:6000	Heart Failure	0.00172189040466917
DB02709	Resveratrol	DOID:6000	Heart Failure	0.00172154340219447
DB00443	Betamethasone	DOID:6000	Heart Failure	0.00172081203454264
DB00363	Clozapine	DOID:6000	Heart Failure	0.00172073999907161
DB00325	Nitroprusside	DOID:6000	Heart Failure	0.00171696387362817
DB14085	Cadmium	DOID:6000	Heart Failure	0.00171077744503998
DB00641	Simvastatin	DOID:6000	Heart Failure	0.001706199620346
DB01373	Calcium	DOID:6000	Heart Failure	0.00170505771740618
DB00564	Carbamazepine	DOID:6000	Heart Failure	0.00168354267192304
DB00321	Amitriptyline	DOID:6000	Heart Failure	0.00165199766586947
DB00335	Atenolol	DOID:6000	Heart Failure	0.00164747093272897
DB11783	imidapril	DOID:6000	Heart Failure	0.00164638155901783
DB00390	Digoxin	DOID:6000	Heart Failure	0.0016292199996704
DB00515	Cisplatin	DOID:6000	Heart Failure	0.00162245243630841
DB00997	Doxorubicin	DOID:6000	Heart Failure	0.00161769459658582
DB00203	Sildenafil Citrate	DOID:6000	Heart Failure	0.00158176969909755
DB00881	Quinapril	DOID:6000	Heart Failure	0.00157798265970009
DB00867	Ritodrine	DOID:6000	Heart Failure	0.00157064258171611
DB09130	Copper	DOID:6000	Heart Failure	0.00156907721712666
DB01119	Diazoxide	DOID:6000	Heart Failure	0.0015656474025935
DB01118	Amiodarone	DOID:6000	Heart Failure	0.00156458491847914
DB01577	Methamphetamine	DOID:6000	Heart Failure	0.00155597643023135
DB00650	Leucovorin	DOID:6000	Heart Failure	0.00153516145409164
DB00178	Ramipril	DOID:6000	Heart Failure	0.00153080314952717
DB00458	Imipramine	DOID:6000	Heart Failure	0.00152355715089173
DB00727	Nitroglycerin	DOID:6000	Heart Failure	0.00152248259054098
DB00252	Phenytoin	DOID:6000	Heart Failure	0.00150329007839021
DB01223	Aminophylline	DOID:0050820	Atrioventricular Block	0.00149658717644315
DB00668	Epinephrine	DOID:6000	Heart Failure	0.00149588119416342
DB00373	Timolol	DOID:6000	Heart Failure	0.00149560055084378
DB01092	Ouabain	DOID:6000	Heart Failure	0.00149507549020398
DB01628	Etoricoxib	DOID:6000	Heart Failure	0.00145238193669618
DB11135	Selenium	DOID:6000	Heart Failure	0.00143036940805839
DB01075	Diphenhydramine	DOID:6000	Heart Failure	0.00142431163514809
DB00624	Testosterone	DOID:6000	Heart Failure	0.00140781128442722
DB00598	Labetalol	DOID:6000	Heart Failure	0.00138797114201653
DB00495	Zidovudine	DOID:6000	Heart Failure	0.00138544307974274
DB00412	Rosiglitazone	DOID:6000	Heart Failure	0.00137818198913018
DB00675	Tamoxifen	DOID:6000	Heart Failure	0.00137248401234578
DB04572	Thiotepa	DOID:6000	Heart Failure	0.00136016547544635
DB14500	Potassium	DOID:6000	Heart Failure	0.0013576506902979
DB01083	Orlistat	DOID:6000	Heart Failure	0.00134725503898995
DB00960	Pindolol	DOID:6000	Heart Failure	0.00133900582637939
DB01023	Felodipine	DOID:6000	Heart Failure	0.00131911379045622
DB08901	ponatinib	DOID:6000	Heart Failure	0.00131402268072598
DB01275	Hydralazine	DOID:6000	Heart Failure	0.00125556260639862
DB00254	Doxycycline	DOID:14323	Marfan Syndrome	0.00108180554058294
DB00579	Mazindol	DOID:0050700	Cardiomyopathies	0.00105111558857635
DB00988	Dopamine	DOID:2843	Long QT Syndrome	0.00104394393594507
DB11136	Chromium	DOID:3491	Turner Syndrome	0.000640369312565262
DB01182	Propafenone	DOID:6000	Heart Failure	0.000460722778039916
DB00365	grepafloxacin	DOID:2843	Long QT Syndrome	1.61288588465015e-06
DB00678	Losartan	DOID:14323	Marfan Syndrome	-0.000173335999822463
DB00989	Rivastigmine	DOID:0050820	Atrioventricular Block	-0.000204730005772721
DB00521	Carteolol	DOID:0050820	Atrioventricular Block	-0.000206773920456807
DB00411	Carbachol	DOID:6000	Heart Failure	-0.000242716840612131
DB00806	Pentoxifylline	DOID:0050700	Cardiomyopathies	-0.000304487910480397
DB05383	pimagedine	DOID:0050700	Cardiomyopathies	-0.000437808925756974
DB00818	Propofol	DOID:0050700	Cardiomyopathies	-0.000441348615389655
DB00851	Dacarbazine	DOID:0050700	Cardiomyopathies	-0.000451733687934238
DB00350	Minoxidil	DOID:0050700	Cardiomyopathies	-0.000476582985734919
DB00678	Losartan	DOID:12930	Cardiomyopathy, Dilated	-0.000504044144651458
DB00206	Reserpine	DOID:0050700	Cardiomyopathies	-0.00052098506955813
DB00264	Metoprolol	DOID:0050700	Cardiomyopathies	-0.000523508978766426
DB00812	Phenylbutazone	DOID:0050700	Cardiomyopathies	-0.000531102616888065
DB09270	coenzyme Q10	DOID:0050700	Cardiomyopathies	-0.000540229060004912
DB01592	Iron	DOID:0050700	Cardiomyopathies	-0.000542867543954792
DB01248	Docetaxel	DOID:0050700	Cardiomyopathies	-0.000554196440732199
DB00959	Methylprednisolone	DOID:0050700	Cardiomyopathies	-0.000557523774683452
DB14183	geraniol	DOID:0050700	Cardiomyopathies	-0.00055994099067915
DB01576	Dextroamphetamine	DOID:0050700	Cardiomyopathies	-0.00057658492245862
DB00244	Mesalamine	DOID:820	Myocarditis	-0.000604203866059879
DB00734	Risperidone	DOID:0050700	Cardiomyopathies	-0.0006242777542352
DB00177	Valsartan	DOID:0050700	Cardiomyopathies	-0.000626168663464785
DB00343	Diltiazem	DOID:0050700	Cardiomyopathies	-0.00065031252421773
DB01340	Cilazapril	DOID:0050700	Cardiomyopathies	-0.000650671997591909
DB00682	Warfarin	DOID:0050700	Cardiomyopathies	-0.000662864798717152
DB00586	Diclofenac	DOID:0050700	Cardiomyopathies	-0.000665398954622939
DB01356	Lithium	DOID:0050700	Cardiomyopathies	-0.000675076005891692
DB01064	Isoproterenol	DOID:0050700	Cardiomyopathies	-0.000683011601757341
DB01229	Paclitaxel	DOID:0050700	Cardiomyopathies	-0.000690311488687664
DB13919	candesartan	DOID:0050700	Cardiomyopathies	-0.00069214263958541
DB00695	Furosemide	DOID:12930	Cardiomyopathy, Dilated	-0.000693401521785894
DB00398	Sorafenib	DOID:0050700	Cardiomyopathies	-0.000698060964378263
DB01221	Ketamine	DOID:0050700	Cardiomyopathies	-0.000704050348384075
DB00264	Metoprolol	DOID:12930	Cardiomyopathy, Dilated	-0.00070409832938891
DB02659	Cholic Acid	DOID:0050700	Cardiomyopathies	-0.000705098205275164
DB01852	kaempferol	DOID:0050700	Cardiomyopathies	-0.000716841959201206
DB04216	Quercetin	DOID:0050700	Cardiomyopathies	-0.000718867166873713
DB01001	Albuterol	DOID:0050700	Cardiomyopathies	-0.000718951239718565
DB01592	Iron	DOID:12930	Cardiomyopathy, Dilated	-0.000723456894291671
DB00608	Chloroquine	DOID:0050700	Cardiomyopathies	-0.000728325535440463
DB00277	Theophylline	DOID:0050700	Cardiomyopathies	-0.000759270928207842
DB08162	fasudil	DOID:12930	Cardiomyopathy, Dilated	-0.00076513922375617
DB00563	Methotrexate	DOID:0050700	Cardiomyopathies	-0.00076622758340463
DB01035	Procainamide	DOID:820	Myocarditis	-0.000766264421134441
DB00544	Fluorouracil	DOID:0050700	Cardiomyopathies	-0.000768076317242591
DB00661	Verapamil	DOID:0050700	Cardiomyopathies	-0.000769154251558898
DB01136	Carvedilol	DOID:0050700	Cardiomyopathies	-0.000776287814111229
DB00158	Folic Acid	DOID:0050700	Cardiomyopathies	-0.000781762598270138
DB00755	Tretinoin	DOID:0050700	Cardiomyopathies	-0.000783675671274206
DB01177	Idarubicin	DOID:0050700	Cardiomyopathies	-0.000789052247451729
DB00841	Dobutamine	DOID:0050700	Cardiomyopathies	-0.000793554080963618
DB00669	Sumatriptan	DOID:820	Myocarditis	-0.000799853237028433
DB01181	Ifosfamide	DOID:820	Myocarditis	-0.000800544541117795
DB00295	Morphine	DOID:12930	Cardiomyopathy, Dilated	-0.000801052586896408
DB00264	Metoprolol	DOID:820	Myocarditis	-0.000805538010416903
DB06151	Acetylcysteine	DOID:0050700	Cardiomyopathies	-0.00080627159627363
DB11126	Calcium Gluconate	DOID:0050700	Cardiomyopathies	-0.00082543702876319
DB00975	Dipyridamole	DOID:12930	Cardiomyopathy, Dilated	-0.000833333963352187
DB09140	Oxygen	DOID:0050700	Cardiomyopathies	-0.000836303793113577
DB01095	Fluvastatin	DOID:0050700	Cardiomyopathies	-0.000836919558956836
DB00583	Carnitine	DOID:0050700	Cardiomyopathies	-0.000837011390118344
DB01593	Zinc	DOID:0050700	Cardiomyopathies	-0.000838525986003221
DB00959	Methylprednisolone	DOID:820	Myocarditis	-0.000839552807206176
DB03057	Malondialdehyde	DOID:820	Myocarditis	-0.00084127969765537
DB00571	Propranolol	DOID:0050700	Cardiomyopathies	-0.000843522673052008
DB00688	Mycophenolic Acid	DOID:1682	Heart Defects, Congenital	-0.000849720684911367
DB00612	Bisoprolol	DOID:0050700	Cardiomyopathies	-0.000853362464427373
DB01356	Lithium	DOID:12930	Cardiomyopathy, Dilated	-0.000855665356510679
DB00126	Ascorbic Acid	DOID:0050700	Cardiomyopathies	-0.000863186976132765
DB01364	Ephedrine	DOID:0050700	Cardiomyopathies	-0.000865000199199458
DB11672	Curcumin	DOID:0050700	Cardiomyopathies	-0.000867856157489152
DB00907	Cocaine	DOID:0050700	Cardiomyopathies	-0.000870072495579096
DB01042	Melphalan	DOID:0050700	Cardiomyopathies	-0.000882528105429678
DB00457	Prazosin	DOID:0050700	Cardiomyopathies	-0.000887415998640803
DB00542	benazepril	DOID:12930	Cardiomyopathy, Dilated	-0.000891530846354701
DB00584	Enalapril	DOID:0050700	Cardiomyopathies	-0.000893345589218128
DB01115	Nifedipine	DOID:12930	Cardiomyopathy, Dilated	-0.000893931179061244
DB00811	Ribavirin	DOID:12930	Cardiomyopathy, Dilated	-0.000894090130359534
DB01003	Cromolyn Sodium	DOID:0050700	Cardiomyopathies	-0.000894379998535219
DB01212	Ceftriaxone	DOID:0050700	Cardiomyopathies	-0.000895803350848092
DB01001	Albuterol	DOID:12930	Cardiomyopathy, Dilated	-0.000899540591449829
DB00397	Phenylpropanolamine	DOID:0050700	Cardiomyopathies	-0.000901243842803398
DB00763	Methimazole	DOID:0050700	Cardiomyopathies	-0.000902823127471549
DB00640	Adenosine	DOID:0050700	Cardiomyopathies	-0.000903537700450282
DB00335	Atenolol	DOID:14323	Marfan Syndrome	-0.000903692978290923
DB00922	Simendan	DOID:820	Myocarditis	-0.00090470039159477
DB00445	Epirubicin	DOID:0050700	Cardiomyopathies	-0.000912741425948401
DB13765	Mercuric Chloride	DOID:12930	Cardiomyopathy, Dilated	-0.000916104884313559
DB01224	Quetiapine Fumarate	DOID:0050700	Cardiomyopathies	-0.000917280521405236
DB14322	Coconut Oil	DOID:0050700	Cardiomyopathies	-0.000918945741048746
DB00788	Naproxen	DOID:1682	Heart Defects, Congenital	-0.00093511826073491
DB01576	Dextroamphetamine	DOID:1682	Heart Defects, Congenital	-0.000938984894997516
DB00742	Mannitol	DOID:1682	Heart Defects, Congenital	-0.000940941443081175
DB01017	Minocycline	DOID:820	Myocarditis	-0.000944560554540194
DB01065	Melatonin	DOID:0050700	Cardiomyopathies	-0.000951073145796696
DB01136	Carvedilol	DOID:12930	Cardiomyopathy, Dilated	-0.000956877166002365
DB01356	Lithium	DOID:820	Myocarditis	-0.000957105038142355
DB00755	Tretinoin	DOID:12930	Cardiomyopathy, Dilated	-0.000964265022827778
DB01234	Dexamethasone	DOID:0050700	Cardiomyopathies	-0.000964912071552323
DB01064	Isoproterenol	DOID:820	Myocarditis	-0.000965040632368816
DB14206	cobaltous chloride	DOID:0050700	Cardiomyopathies	-0.000967201540816661
DB01177	Idarubicin	DOID:12930	Cardiomyopathy, Dilated	-0.000969641598730883
DB00368	Norepinephrine	DOID:0050700	Cardiomyopathies	-0.000970686832260556
DB00841	Dobutamine	DOID:12930	Cardiomyopathy, Dilated	-0.000974143431871707
DB00928	Azacitidine	DOID:0050700	Cardiomyopathies	-0.000977505345464166
DB01039	Fenofibrate	DOID:0050700	Cardiomyopathies	-0.000979265871864107
DB04839	Cyproterone Acetate	DOID:1682	Heart Defects, Congenital	-0.000979297012026889
DB02709	Resveratrol	DOID:0050700	Cardiomyopathies	-0.000979739302355584
DB00363	Clozapine	DOID:0050700	Cardiomyopathies	-0.000980542704978734
DB00115	Vitamin B 12	DOID:1682	Heart Defects, Congenital	-0.000988910653180094
DB01200	Bromocriptine	DOID:12930	Cardiomyopathy, Dilated	-0.00098961258286869
DB00201	Caffeine	DOID:0050700	Cardiomyopathies	-0.000990824945792132
DB01373	Calcium	DOID:0050700	Cardiomyopathies	-0.00099622498837639
DB01008	Busulfan	DOID:0050700	Cardiomyopathies	-0.000996394634310357
DB01001	Albuterol	DOID:820	Myocarditis	-0.00100098027259717
DB00182	Amphetamine	DOID:0050700	Cardiomyopathies	-0.00100609167172168
DB00541	Vincristine	DOID:0050700	Cardiomyopathies	-0.00100981327164031
DB01169	Arsenic Trioxide	DOID:0050700	Cardiomyopathies	-0.00101020131673581
DB13765	Mercuric Chloride	DOID:820	Myocarditis	-0.00101754456396282
DB00583	Carnitine	DOID:12930	Cardiomyopathy, Dilated	-0.0010176007419185
DB00428	Streptozocin	DOID:12930	Cardiomyopathy, Dilated	-0.00101914310545711
DB01088	Iloprost	DOID:0050700	Cardiomyopathies	-0.00102192747493115
DB00682	Warfarin	DOID:1682	Heart Defects, Congenital	-0.00102526477134842
DB01356	Lithium	DOID:1682	Heart Defects, Congenital	-0.00103747597879963
DB00770	Alprostadil	DOID:1682	Heart Defects, Congenital	-0.00103766389461082
DB00898	Ethanol	DOID:0050700	Cardiomyopathies	-0.00104280236238726
DB00829	Diazepam	DOID:0050700	Cardiomyopathies	-0.00104462348527692
DB00999	Hydrochlorothiazide	DOID:820	Myocarditis	-0.00104484621495034
DB01364	Ephedrine	DOID:12930	Cardiomyopathy, Dilated	-0.00104558955049007
DB00544	Fluorouracil	DOID:820	Myocarditis	-0.00105010534906754
DB00907	Cocaine	DOID:12930	Cardiomyopathy, Dilated	-0.00105066184732851
DB01136	Carvedilol	DOID:820	Myocarditis	-0.00105831684645337
DB00820	Tadalafil	DOID:0050700	Cardiomyopathies	-0.00106483737520537
DB00755	Tretinoin	DOID:820	Myocarditis	-0.00106570470352887
DB00316	Acetaminophen	DOID:0050700	Cardiomyopathies	-0.00106605868319722
DB01177	Idarubicin	DOID:820	Myocarditis	-0.00107108127982227
DB00390	Digoxin	DOID:0050700	Cardiomyopathies	-0.00107206270537704
DB00584	Enalapril	DOID:12930	Cardiomyopathy, Dilated	-0.00107393494086174
DB00841	Dobutamine	DOID:820	Myocarditis	-0.00107558311241292
DB00863	Ranitidine	DOID:820	Myocarditis	-0.00107603015352461
DB01212	Ceftriaxone	DOID:12930	Cardiomyopathy, Dilated	-0.00107639270228537
DB00515	Cisplatin	DOID:0050700	Cardiomyopathies	-0.00107883026818147
DB00227	Lovastatin	DOID:1682	Heart Defects, Congenital	-0.0010820697773122
DB00997	Doxorubicin	DOID:0050700	Cardiomyopathies	-0.00108358810753591
DB06151	Acetylcysteine	DOID:820	Myocarditis	-0.00108830062885114
DB00968	Methyldopa	DOID:820	Myocarditis	-0.00109089868093134
DB00445	Epirubicin	DOID:12930	Cardiomyopathy, Dilated	-0.00109333077783782
DB00203	Sildenafil Citrate	DOID:0050700	Cardiomyopathies	-0.00111951300394993
DB00277	Theophylline	DOID:1682	Heart Defects, Congenital	-0.00112167090085154
DB00393	Nimodipine	DOID:0050700	Cardiomyopathies	-0.00112312441933773
DB00867	Ritodrine	DOID:0050700	Cardiomyopathies	-0.00113064012285954
DB09130	Copper	DOID:0050700	Cardiomyopathies	-0.0011322054883118
DB01118	Amiodarone	DOID:0050700	Cardiomyopathies	-0.00113669778625227
DB01136	Carvedilol	DOID:1682	Heart Defects, Congenital	-0.00113868778703765
DB00435	Nitric Oxide	DOID:0050700	Cardiomyopathies	-0.00114065739908855
DB01956	Taurine	DOID:0050700	Cardiomyopathies	-0.0011415892381534
DB00158	Folic Acid	DOID:1682	Heart Defects, Congenital	-0.00114416257030832
DB01577	Methamphetamine	DOID:0050700	Cardiomyopathies	-0.00114530627360811
DB00755	Tretinoin	DOID:1682	Heart Defects, Congenital	-0.00114607564417437
DB11672	Curcumin	DOID:820	Myocarditis	-0.00114988519031891
DB01165	Ofloxacin	DOID:0050700	Cardiomyopathies	-0.00114996949433357
DB00907	Cocaine	DOID:820	Myocarditis	-0.00115210152879321
DB02709	Resveratrol	DOID:12930	Cardiomyopathy, Dilated	-0.00116032865271234
DB00363	Clozapine	DOID:12930	Cardiomyopathy, Dilated	-0.00116113205749837
DB00636	Clofibrate	DOID:0050700	Cardiomyopathies	-0.00116502283950028
DB00208	Ticlopidine	DOID:820	Myocarditis	-0.00116522243859387
DB00650	Leucovorin	DOID:0050700	Cardiomyopathies	-0.00116612125072398
DB00178	Ramipril	DOID:0050700	Cardiomyopathies	-0.00117047955483104
DB00477	Chlorpromazine	DOID:0050700	Cardiomyopathies	-0.00117132334789829
DB02701	Niacinamide	DOID:1682	Heart Defects, Congenital	-0.00117258133021943
DB00458	Imipramine	DOID:0050700	Cardiomyopathies	-0.00117772555382175
DB01420	Testosterone Propionate	DOID:820	Myocarditis	-0.00118199612122118
DB00184	Nicotine	DOID:0050700	Cardiomyopathies	-0.00118348304821982
DB00182	Amphetamine	DOID:12930	Cardiomyopathy, Dilated	-0.00118668102314775
DB00252	Phenytoin	DOID:0050700	Cardiomyopathies	-0.00119799262675759
DB01593	Zinc	DOID:1682	Heart Defects, Congenital	-0.00120092595850665
DB00428	Streptozocin	DOID:1682	Heart Defects, Congenital	-0.00120095372667247
DB00255	Diethylstilbestrol	DOID:1682	Heart Defects, Congenital	-0.00120470690914922
DB00668	Epinephrine	DOID:0050700	Cardiomyopathies	-0.00120540151019157
DB00459	Acitretin	DOID:1682	Heart Defects, Congenital	-0.00121870923506303
DB00422	Methylphenidate	DOID:0050700	Cardiomyopathies	-0.00121958142917807
DB00898	Ethanol	DOID:12930	Cardiomyopathy, Dilated	-0.0012233917136424
DB00126	Ascorbic Acid	DOID:1682	Heart Defects, Congenital	-0.00122558694852489
DB00321	Amitriptyline	DOID:12930	Cardiomyopathy, Dilated	-0.00122987438965884
DB00907	Cocaine	DOID:1682	Heart Defects, Congenital	-0.00123247246893362
DB00493	Cefotaxime	DOID:1682	Heart Defects, Congenital	-0.00123376858395007
DB00335	Atenolol	DOID:12930	Cardiomyopathy, Dilated	-0.00123440112263586
DB00715	Paroxetine	DOID:1682	Heart Defects, Congenital	-0.00123447600368733
DB00208	Ticlopidine	DOID:1682	Heart Defects, Congenital	-0.00124559337952625
DB01156	Bupropion	DOID:1682	Heart Defects, Congenital	-0.00125057002218028
DB00390	Digoxin	DOID:12930	Cardiomyopathy, Dilated	-0.001252652056167
DB12025	triptolide	DOID:0050700	Cardiomyopathies	-0.00125739031892876
DB02709	Resveratrol	DOID:820	Myocarditis	-0.00126176833376137
DB00363	Clozapine	DOID:820	Myocarditis	-0.00126257173827745
DB00997	Doxorubicin	DOID:12930	Cardiomyopathy, Dilated	-0.00126417745926756
DB01914	Glucose	DOID:0050700	Cardiomyopathies	-0.00127856410272983
DB00182	Amphetamine	DOID:820	Myocarditis	-0.00128812070299618
DB00328	Indomethacin	DOID:1682	Heart Defects, Congenital	-0.00129221699227929
DB00564	Carbamazepine	DOID:820	Myocarditis	-0.00129976906497755
DB00867	Ritodrine	DOID:12930	Cardiomyopathy, Dilated	-0.00131122947410938
DB00495	Zidovudine	DOID:0050700	Cardiomyopathies	-0.00131583962537242
DB01118	Amiodarone	DOID:12930	Cardiomyopathy, Dilated	-0.00131728713744346
DB01577	Methamphetamine	DOID:12930	Cardiomyopathy, Dilated	-0.00132589562545345
DB00396	Progesterone	DOID:1682	Heart Defects, Congenital	-0.0013295394033709
DB00321	Amitriptyline	DOID:820	Myocarditis	-0.00133131407052336
DB04572	Thiotepa	DOID:0050700	Cardiomyopathies	-0.00134111722900145
DB00915	Amantadine	DOID:1682	Heart Defects, Congenital	-0.00134179227262961
DB00178	Ramipril	DOID:12930	Cardiomyopathy, Dilated	-0.00135106890616811
DB01242	Clomipramine	DOID:1682	Heart Defects, Congenital	-0.00135144590266436
DB00201	Caffeine	DOID:1682	Heart Defects, Congenital	-0.00135322491781416
DB00458	Imipramine	DOID:12930	Cardiomyopathy, Dilated	-0.00135831490515522
DB01151	Desipramine	DOID:820	Myocarditis	-0.00136387650072452
DB00997	Doxorubicin	DOID:820	Myocarditis	-0.00136561713958296
DB00162	Vitamin A	DOID:0050700	Cardiomyopathies	-0.00136960008524153
DB00783	Estradiol	DOID:1682	Heart Defects, Congenital	-0.00137050024948289
DB00982	Isotretinoin	DOID:1682	Heart Defects, Congenital	-0.00137203220134981
DB00668	Epinephrine	DOID:12930	Cardiomyopathy, Dilated	-0.00138599086355703
DB00422	Methylphenidate	DOID:12930	Cardiomyopathy, Dilated	-0.00140017078071144
DB00698	Nitrofurantoin	DOID:0050700	Cardiomyopathies	-0.00140390357675826
DB00898	Ethanol	DOID:1682	Heart Defects, Congenital	-0.00140520233544646
DB00759	Tetracycline	DOID:820	Myocarditis	-0.00141651436992309
DB01118	Amiodarone	DOID:820	Myocarditis	-0.0014187268185389
DB14509	Lithium Carbonate	DOID:820	Myocarditis	-0.00143287618609818
DB00997	Doxorubicin	DOID:1682	Heart Defects, Congenital	-0.00144598808097992
DB11135	Selenium	DOID:12930	Cardiomyopathy, Dilated	-0.00145150264660661
DB00458	Imipramine	DOID:820	Myocarditis	-0.0014597545856538
DB00184	Nicotine	DOID:820	Myocarditis	-0.00146551208164355
DB00624	Testosterone	DOID:12930	Cardiomyopathy, Dilated	-0.00147406077152558
DB00022	peginterferon alfa-2b	DOID:12930	Cardiomyopathy, Dilated	-0.00147688452684879
DB00252	Phenytoin	DOID:820	Myocarditis	-0.00148002165907748
DB00668	Epinephrine	DOID:820	Myocarditis	-0.00148743054270913
DB09130	Copper	DOID:1682	Heart Defects, Congenital	-0.00149460546135318
DB00495	Zidovudine	DOID:12930	Cardiomyopathy, Dilated	-0.00149642897683712
DB00550	Propylthiouracil	DOID:820	Myocarditis	-0.00151488798252016
DB00987	Cytarabine	DOID:9775	Heart Failure, Diastolic	-0.00152233080634664
DB00196	Fluconazole	DOID:1682	Heart Defects, Congenital	-0.00154690141223545
DB00712	Flurbiprofen	DOID:820	Myocarditis	-0.001552135674342
DB00252	Phenytoin	DOID:1682	Heart Defects, Congenital	-0.0015603926005572
DB01177	Idarubicin	DOID:9775	Heart Failure, Diastolic	-0.00156149667997434
DB01191	Dexfenfluramine	DOID:11502	Mitral Valve Insufficiency	-0.00156633466743314
DB00624	Testosterone	DOID:820	Myocarditis	-0.00157550045199219
DB00495	Zidovudine	DOID:820	Myocarditis	-0.00159786865618818
DB00776	Oxcarbazepine	DOID:1682	Heart Defects, Congenital	-0.00161082407731366
DB01275	Hydralazine	DOID:12930	Cardiomyopathy, Dilated	-0.00162630944853106
DB00250	Dapsone	DOID:820	Myocarditis	-0.00162825737535773
DB00678	Losartan	DOID:11984	Cardiomyopathy, Hypertrophic	-0.00168879128593426
DB00162	Vitamin A	DOID:1682	Heart Defects, Congenital	-0.0017320000583276
DB02709	Resveratrol	DOID:9775	Heart Failure, Diastolic	-0.00175218373408167
DB00975	Dipyridamole	DOID:9767	Myocardial Stunning	-0.00181775790843382
DB00519	trandolapril	DOID:11984	Cardiomyopathy, Hypertrophic	-0.00182835664090034
DB01138	Sulfinpyrazone	DOID:11984	Cardiomyopathy, Hypertrophic	-0.00183059221309361
DB00264	Metoprolol	DOID:11984	Cardiomyopathy, Hypertrophic	-0.00188884547022618
DB00959	Methylprednisolone	DOID:11984	Cardiomyopathy, Hypertrophic	-0.00192286026716489
DB12708	sulprostone	DOID:9767	Myocardial Stunning	-0.0019327320327227
DB00544	Fluorouracil	DOID:9767	Myocardial Stunning	-0.0019330896147768
DB00841	Dobutamine	DOID:9767	Myocardial Stunning	-0.00195856737830948
DB00343	Diltiazem	DOID:11984	Cardiomyopathy, Hypertrophic	-0.00201564901666869
DB00907	Cocaine	DOID:9767	Myocardial Stunning	-0.00203508579225361
DB01064	Isoproterenol	DOID:11984	Cardiomyopathy, Hypertrophic	-0.00204834809248879
DB13919	candesartan	DOID:11984	Cardiomyopathy, Hypertrophic	-0.00205747913246536
DB00388	Phenylephrine	DOID:9767	Myocardial Stunning	-0.00205873766377203
DB01115	Nifedipine	DOID:11984	Cardiomyopathy, Hypertrophic	-0.0020786783203365
DB04216	Quercetin	DOID:11984	Cardiomyopathy, Hypertrophic	-0.00208420365853664
DB01001	Albuterol	DOID:11984	Cardiomyopathy, Hypertrophic	-0.00208428773175664
DB00608	Chloroquine	DOID:11984	Cardiomyopathy, Hypertrophic	-0.00209366202709218
DB00661	Verapamil	DOID:11984	Cardiomyopathy, Hypertrophic	-0.00213449074251384
DB01136	Carvedilol	DOID:11984	Cardiomyopathy, Hypertrophic	-0.00214162430579037
DB00841	Dobutamine	DOID:11984	Cardiomyopathy, Hypertrophic	-0.00215889057186993
DB00968	Methyldopa	DOID:11984	Cardiomyopathy, Hypertrophic	-0.00217420614043225
DB09140	Oxygen	DOID:11984	Cardiomyopathy, Hypertrophic	-0.002201640283875
DB00428	Streptozocin	DOID:11984	Cardiomyopathy, Hypertrophic	-0.0022038902437845
DB00571	Propranolol	DOID:11984	Cardiomyopathy, Hypertrophic	-0.00220885916398546
DB00997	Doxorubicin	DOID:9767	Myocardial Stunning	-0.00224860140412322
DB00388	Phenylephrine	DOID:11984	Cardiomyopathy, Hypertrophic	-0.00225906085744678
DB12116	epigallocatechin gallate	DOID:11984	Cardiomyopathy, Hypertrophic	-0.00226119607251354
DB00270	Isradipine	DOID:11984	Cardiomyopathy, Hypertrophic	-0.00229924682920795
DB01118	Amiodarone	DOID:9767	Myocardial Stunning	-0.0023017110825251
DB01234	Dexamethasone	DOID:11984	Cardiomyopathy, Hypertrophic	-0.00233024856293547
DB02709	Resveratrol	DOID:11984	Cardiomyopathy, Hypertrophic	-0.00234507579339679
DB00443	Betamethasone	DOID:11984	Cardiomyopathy, Hypertrophic	-0.00234580716101203
DB00668	Epinephrine	DOID:9767	Myocardial Stunning	-0.00237041480810198
DB00783	Estradiol	DOID:11984	Cardiomyopathy, Hypertrophic	-0.00237343676713499
DB00898	Ethanol	DOID:11984	Cardiomyopathy, Hypertrophic	-0.00240813885317555
DB00997	Doxorubicin	DOID:11984	Cardiomyopathy, Hypertrophic	-0.00244892459911779
DB00881	Quinapril	DOID:11984	Cardiomyopathy, Hypertrophic	-0.00248863653529743
DB00867	Ritodrine	DOID:11984	Cardiomyopathy, Hypertrophic	-0.00249597661418465
DB09130	Copper	DOID:11984	Cardiomyopathy, Hypertrophic	-0.00249754197960813
DB01119	Diazoxide	DOID:11984	Cardiomyopathy, Hypertrophic	-0.00250097179524663
DB01118	Amiodarone	DOID:11984	Cardiomyopathy, Hypertrophic	-0.00250203427744935
DB00178	Ramipril	DOID:11984	Cardiomyopathy, Hypertrophic	-0.00253581604628124
DB00412	Rosiglitazone	DOID:11984	Cardiomyopathy, Hypertrophic	-0.00268843720660319
DB00502	Haloperidol	DOID:6000	Heart Failure	-0.00274244027465255
DB00284	Acarbose	DOID:11984	Cardiomyopathy, Hypertrophic	-0.00300041784662532
DB01182	Propafenone	DOID:9767	Myocardial Stunning	-0.00340557322330528
DB00594	Amiloride	DOID:6000	Heart Failure	-0.00351519243407296
DB00454	Meperidine	DOID:2843	Long QT Syndrome	-0.00356213315581179
DB01087	Primaquine	DOID:2843	Long QT Syndrome	-0.00365057492277421
DB01029	Irbesartan	DOID:2843	Long QT Syndrome	-0.00371644390628064
DB00468	Quinine	DOID:2843	Long QT Syndrome	-0.00374069216947572
DB00171	Adenosine Triphosphate	DOID:0050820	Atrioventricular Block	-0.00375504316625238
DB01035	Procainamide	DOID:2843	Long QT Syndrome	-0.0037746957852899
DB00264	Metoprolol	DOID:2843	Long QT Syndrome	-0.00381396937373287
DB01167	Itraconazole	DOID:2843	Long QT Syndrome	-0.00381741763123424
DB00489	Sotalol	DOID:2843	Long QT Syndrome	-0.00383231204316756
DB00637	Astemizole	DOID:2843	Long QT Syndrome	-0.00384673563125178
DB00334	Olanzapine	DOID:2843	Long QT Syndrome	-0.00385802508197366
DB00235	Milrinone	DOID:2843	Long QT Syndrome	-0.00387361174726679
DB01016	Glyburide	DOID:2843	Long QT Syndrome	-0.00387491893621724
DB12523	mizolastine	DOID:2843	Long QT Syndrome	-0.00387748680837141
DB00741	Hydrocortisone	DOID:2843	Long QT Syndrome	-0.00389340448317379
DB06288	Amisulpride	DOID:2843	Long QT Syndrome	-0.003900544242939
DB01190	Clindamycin	DOID:2843	Long QT Syndrome	-0.00391472861401713
DB00734	Risperidone	DOID:2843	Long QT Syndrome	-0.00391473815065937
DB00177	Valsartan	DOID:2843	Long QT Syndrome	-0.0039166290603422
DB00343	Diltiazem	DOID:2843	Long QT Syndrome	-0.00394077292050784
DB01064	Isoproterenol	DOID:2843	Long QT Syndrome	-0.00397347199733463
DB00228	Enflurane	DOID:6000	Heart Failure	-0.00397364786750611
DB00450	Droperidol	DOID:2843	Long QT Syndrome	-0.00398573570723581
DB00333	Methadone	DOID:2843	Long QT Syndrome	-0.00399302991033942
DB01115	Nifedipine	DOID:2843	Long QT Syndrome	-0.00400380222377041
DB00619	Imatinib Mesylate	DOID:2843	Long QT Syndrome	-0.00400636504678605
DB00572	Atropine	DOID:2843	Long QT Syndrome	-0.00400918069604668
DB01001	Albuterol	DOID:2843	Long QT Syndrome	-0.00400941163612186
DB00608	Chloroquine	DOID:2843	Long QT Syndrome	-0.00401878593198331
DB00904	Ondansetron	DOID:2843	Long QT Syndrome	-0.00402385374850645
DB00843	Donepezil	DOID:2843	Long QT Syndrome	-0.00404028638233935
DB01177	Idarubicin	DOID:2843	Long QT Syndrome	-0.00407951264381671
DB00841	Dobutamine	DOID:2843	Long QT Syndrome	-0.00408401447692021
DB00472	Fluoxetine	DOID:2843	Long QT Syndrome	-0.00411067685271806
DB00537	Ciprofloxacin	DOID:2843	Long QT Syndrome	-0.00411263244796741
DB11126	Calcium Gluconate	DOID:2843	Long QT Syndrome	-0.00411589742502469
DB00571	Propranolol	DOID:2843	Long QT Syndrome	-0.00413398306965831
DB01195	Flecainide	DOID:2843	Long QT Syndrome	-0.00413966165563661
DB00612	Bisoprolol	DOID:2843	Long QT Syndrome	-0.00414382286004951
DB00907	Cocaine	DOID:2843	Long QT Syndrome	-0.00416053289204506
DB00281	Lidocaine	DOID:2843	Long QT Syndrome	-0.00416114436010702
DB00715	Paroxetine	DOID:2843	Long QT Syndrome	-0.00416253642688404
DB00908	Quinidine	DOID:2843	Long QT Syndrome	-0.00418092180358683
DB01212	Ceftriaxone	DOID:2843	Long QT Syndrome	-0.00418626374693722
DB00379	Mexiletine	DOID:2843	Long QT Syndrome	-0.0041934059501375
DB00445	Epirubicin	DOID:2843	Long QT Syndrome	-0.00420320182166103
DB01224	Quetiapine Fumarate	DOID:2843	Long QT Syndrome	-0.00420774091804426
DB01211	Clarithromycin	DOID:2843	Long QT Syndrome	-0.00422121476989991
DB00215	Citalopram	DOID:2843	Long QT Syndrome	-0.0042468081924753
DB00633	Dexmedetomidine	DOID:2843	Long QT Syndrome	-0.00425280526067225
DB00915	Amantadine	DOID:2843	Long QT Syndrome	-0.00426985269639054
DB00363	Clozapine	DOID:2843	Long QT Syndrome	-0.00427100310238922
DB01242	Clomipramine	DOID:2843	Long QT Syndrome	-0.00427950632565279
DB00201	Caffeine	DOID:2843	Long QT Syndrome	-0.00428128534155466
DB00641	Simvastatin	DOID:2843	Long QT Syndrome	-0.00428554348032919
DB01169	Arsenic Trioxide	DOID:2843	Long QT Syndrome	-0.0043006617126697
DB00564	Carbamazepine	DOID:2843	Long QT Syndrome	-0.00430820042850118
DB00166	Thioctic Acid	DOID:2843	Long QT Syndrome	-0.0043129592255581
DB00695	Furosemide	DOID:13832	Ductus Arteriosus, Patent	-0.00432832082663422
DB00898	Ethanol	DOID:2843	Long QT Syndrome	-0.0043332627579464
DB00321	Amitriptyline	DOID:2843	Long QT Syndrome	-0.00433974543485607
DB00335	Atenolol	DOID:2843	Long QT Syndrome	-0.004344272167864
DB00316	Acetaminophen	DOID:2843	Long QT Syndrome	-0.00435651907901074
DB00199	Erythromycin	DOID:2843	Long QT Syndrome	-0.00435916719247833
DB00390	Digoxin	DOID:2843	Long QT Syndrome	-0.00436252310166709
DB01151	Desipramine	DOID:2843	Long QT Syndrome	-0.00437230786498207
DB00997	Doxorubicin	DOID:2843	Long QT Syndrome	-0.00437404850420727
DB01118	Amiodarone	DOID:2843	Long QT Syndrome	-0.00442715818253793
DB01411	pranlukast	DOID:820	Myocarditis	-0.00443324910995226
DB01165	Ofloxacin	DOID:2843	Long QT Syndrome	-0.00444042989124179
DB00477	Chlorpromazine	DOID:2843	Long QT Syndrome	-0.00446178374512609
DB08868	Fingolimod Hydrochloride	DOID:2843	Long QT Syndrome	-0.0044625503205051
DB00458	Imipramine	DOID:2843	Long QT Syndrome	-0.0044681859501249
DB00184	Nicotine	DOID:2843	Long QT Syndrome	-0.0044739434454247
DB00196	Fluconazole	DOID:2843	Long QT Syndrome	-0.0044749618353886
DB01362	Iohexol	DOID:2843	Long QT Syndrome	-0.00447815850539476
DB00252	Phenytoin	DOID:2843	Long QT Syndrome	-0.00448845302283909
DB00668	Epinephrine	DOID:2843	Long QT Syndrome	-0.00449586190645126
DB00373	Timolol	DOID:2843	Long QT Syndrome	-0.00449614254990662
DB13919	candesartan	DOID:13832	Ductus Arteriosus, Patent	-0.00450765129581062
DB00540	Nortriptyline	DOID:2843	Long QT Syndrome	-0.00452252992129056
DB01026	Ketoconazole	DOID:2843	Long QT Syndrome	-0.00456654582046319
DB01075	Diphenhydramine	DOID:2843	Long QT Syndrome	-0.00456743146577623
DB11846	Creatinine	DOID:13832	Ductus Arteriosus, Patent	-0.00457183306499411
DB14513	Magnesium	DOID:2843	Long QT Syndrome	-0.00461166544946258
DB00674	Galantamine	DOID:2843	Long QT Syndrome	-0.00462225338741396
DB14500	Potassium	DOID:2843	Long QT Syndrome	-0.00463409241025599
DB00455	Loratadine	DOID:2843	Long QT Syndrome	-0.00471073354528961
DB00916	Metronidazole	DOID:2843	Long QT Syndrome	-0.00471891707188687
DB00328	Indomethacin	DOID:13832	Ductus Arteriosus, Patent	-0.00474532567399152
DB01050	Ibuprofen	DOID:13832	Ductus Arteriosus, Patent	-0.00477241609577413
DB00390	Digoxin	DOID:13832	Ductus Arteriosus, Patent	-0.00488757136059272
DB00717	Norethindrone	DOID:13832	Ductus Arteriosus, Patent	-0.00516953473488262
DB13169	Nandrolone	DOID:1657	Heart Septal Defects, Ventricular	-0.00526887479765705
DB00603	Medroxyprogesterone Acetate	DOID:1657	Heart Septal Defects, Ventricular	-0.00540695590588732
DB11251	Tocopherols	DOID:1657	Heart Septal Defects, Ventricular	-0.00547971424664031
DB12510	Ozone	DOID:1657	Heart Septal Defects, Ventricular	-0.00548231299735504
DB09371	Norethynodrel	DOID:13832	Ductus Arteriosus, Patent	-0.00548789628087972
DB00806	Pentoxifylline	DOID:0050820	Atrioventricular Block	-0.00550589960167732
DB01182	Propafenone	DOID:2843	Long QT Syndrome	-0.00553102032274364
DB00945	Aspirin	DOID:1657	Heart Septal Defects, Ventricular	-0.00554339548330892
DB00255	Diethylstilbestrol	DOID:1657	Heart Septal Defects, Ventricular	-0.00559977979028205
DB00907	Cocaine	DOID:1657	Heart Septal Defects, Ventricular	-0.00562754534991901
DB00818	Propofol	DOID:0050820	Atrioventricular Block	-0.00564276030738316
DB00468	Quinine	DOID:0050820	Atrioventricular Block	-0.00565164346333374
DB00977	Ethinyl Estradiol	DOID:1657	Heart Septal Defects, Ventricular	-0.00566787940854867
DB01035	Procainamide	DOID:0050820	Atrioventricular Block	-0.00568564707890569
DB00695	Furosemide	DOID:0050820	Atrioventricular Block	-0.00571422386120093
DB01050	Ibuprofen	DOID:1657	Heart Septal Defects, Ventricular	-0.00571438029583267
DB00883	Isosorbide Dinitrate	DOID:0050820	Atrioventricular Block	-0.00571572091436142
DB00396	Progesterone	DOID:1657	Heart Septal Defects, Ventricular	-0.0057246122846494
DB00264	Metoprolol	DOID:0050820	Atrioventricular Block	-0.005724920668454
DB00502	Haloperidol	DOID:820	Myocarditis	-0.00572575201179855
DB00489	Sotalol	DOID:0050820	Atrioventricular Block	-0.00574326333701138
DB00201	Caffeine	DOID:1657	Heart Septal Defects, Ventricular	-0.0057482977998334
DB00564	Carbamazepine	DOID:1657	Heart Septal Defects, Ventricular	-0.00577521288762746
DB00898	Ethanol	DOID:1657	Heart Septal Defects, Ventricular	-0.00580027521590273
DB00622	Nicardipine	DOID:0050820	Atrioventricular Block	-0.00580774072274875
DB00295	Morphine	DOID:0050820	Atrioventricular Block	-0.00582187492484578
DB00734	Risperidone	DOID:0050820	Atrioventricular Block	-0.00582568944419345
DB00500	Tolmetin	DOID:1681	Heart Septal Defects	-0.00583801794613558
DB00343	Diltiazem	DOID:0050820	Atrioventricular Block	-0.00585172421483462
DB00975	Dipyridamole	DOID:0050820	Atrioventricular Block	-0.00585415630102278
DB01109	Heparin	DOID:0050820	Atrioventricular Block	-0.00585721275390168
DB01356	Lithium	DOID:0050820	Atrioventricular Block	-0.00587648769629492
DB01076	Atorvastatin	DOID:0050820	Atrioventricular Block	-0.0058799955451362
DB01064	Isoproterenol	DOID:0050820	Atrioventricular Block	-0.00588442329052121
DB11477	Xylazine	DOID:0050820	Atrioventricular Block	-0.00588669043111554
DB01229	Paclitaxel	DOID:0050820	Atrioventricular Block	-0.00589172317867261
DB01097	Leflunomide	DOID:1657	Heart Septal Defects, Ventricular	-0.00589283173506191
DB00575	Clonidine	DOID:0050820	Atrioventricular Block	-0.00590399364580676
DB00572	Atropine	DOID:0050820	Atrioventricular Block	-0.00592013199085086
DB00608	Chloroquine	DOID:0050820	Atrioventricular Block	-0.00592973722488212
DB00981	Physostigmine	DOID:0050820	Atrioventricular Block	-0.00593479291630821
DB00843	Donepezil	DOID:0050820	Atrioventricular Block	-0.00595123767520447
DB00252	Phenytoin	DOID:1657	Heart Septal Defects, Ventricular	-0.0059554654802619
DB00501	Cimetidine	DOID:0050820	Atrioventricular Block	-0.00596753692000387
DB00544	Fluorouracil	DOID:0050820	Atrioventricular Block	-0.00596948800793092
DB00661	Verapamil	DOID:0050820	Atrioventricular Block	-0.00597056594128738
DB01136	Carvedilol	DOID:0050820	Atrioventricular Block	-0.00597769950400197
DB00755	Tretinoin	DOID:0050820	Atrioventricular Block	-0.00598508736127642
DB00945	Aspirin	DOID:0050820	Atrioventricular Block	-0.00598733431847233
DB00863	Ranitidine	DOID:0050820	Atrioventricular Block	-0.00599541281106743
DB00968	Methyldopa	DOID:0050820	Atrioventricular Block	-0.00601028133861277
DB11126	Calcium Gluconate	DOID:0050820	Atrioventricular Block	-0.00602684871874825
DB00571	Propranolol	DOID:0050820	Atrioventricular Block	-0.00604493436379446
DB01364	Ephedrine	DOID:0050820	Atrioventricular Block	-0.00606641188877379
DB00297	Bupivacaine	DOID:0050820	Atrioventricular Block	-0.00606777763670176
DB00907	Cocaine	DOID:0050820	Atrioventricular Block	-0.00607148418651262
DB00281	Lidocaine	DOID:0050820	Atrioventricular Block	-0.00607209565362023
DB00715	Paroxetine	DOID:0050820	Atrioventricular Block	-0.00607348772074586
DB00908	Quinidine	DOID:0050820	Atrioventricular Block	-0.00609187309776284
DB00397	Phenylpropanolamine	DOID:0050820	Atrioventricular Block	-0.00610265553267977
DB00640	Adenosine	DOID:0050820	Atrioventricular Block	-0.00610494939047886
DB00692	Phentolamine	DOID:0050820	Atrioventricular Block	-0.00610720888144413
DB00717	Norethindrone	DOID:1657	Heart Septal Defects, Ventricular	-0.00611149893406242
DB00445	Epirubicin	DOID:0050820	Atrioventricular Block	-0.00611415311640747
DB00489	Sotalol	DOID:13884	Sick Sinus Syndrome	-0.00611552315667173
DB01211	Clarithromycin	DOID:0050820	Atrioventricular Block	-0.00613216606342378
DB00280	Disopyramide	DOID:6000	Heart Failure	-0.00617475199049224
DB00201	Caffeine	DOID:0050820	Atrioventricular Block	-0.00619223663513204
DB01373	Calcium	DOID:0050820	Atrioventricular Block	-0.0061976366778815
DB01169	Arsenic Trioxide	DOID:0050820	Atrioventricular Block	-0.00621161300674091
DB00564	Carbamazepine	DOID:0050820	Atrioventricular Block	-0.0062191517230238
DB00343	Diltiazem	DOID:13884	Sick Sinus Syndrome	-0.00622398403505733
DB00898	Ethanol	DOID:0050820	Atrioventricular Block	-0.00624421405202093
DB00829	Diazepam	DOID:0050820	Atrioventricular Block	-0.00624603517495267
DB01085	Pilocarpine	DOID:0050820	Atrioventricular Block	-0.00624680405597463
DB01356	Lithium	DOID:13884	Sick Sinus Syndrome	-0.00624874751508238
DB00321	Amitriptyline	DOID:0050820	Atrioventricular Block	-0.00625069672860486
DB00335	Atenolol	DOID:0050820	Atrioventricular Block	-0.00625522346130038
DB00199	Erythromycin	DOID:0050820	Atrioventricular Block	-0.00627011848581767
DB00390	Digoxin	DOID:0050820	Atrioventricular Block	-0.00627347439527289
DB01151	Desipramine	DOID:0050820	Atrioventricular Block	-0.00628325915756513
DB00997	Doxorubicin	DOID:0050820	Atrioventricular Block	-0.00628499979773205
DB01170	Guanethidine	DOID:0050820	Atrioventricular Block	-0.00630289404660072
DB00867	Ritodrine	DOID:0050820	Atrioventricular Block	-0.00633205181256995
DB01119	Diazoxide	DOID:0050820	Atrioventricular Block	-0.00633704699290046
DB01118	Amiodarone	DOID:0050820	Atrioventricular Block	-0.00633810947581666
DB00661	Verapamil	DOID:13884	Sick Sinus Syndrome	-0.00634282576222574
DB01577	Methamphetamine	DOID:0050820	Atrioventricular Block	-0.00634671796359928
DB14509	Lithium Carbonate	DOID:0050820	Atrioventricular Block	-0.00635225884380332
DB01177	Idarubicin	DOID:13884	Sick Sinus Syndrome	-0.00636272375698369
DB00292	Etomidate	DOID:0050820	Atrioventricular Block	-0.00636539770862859
DB00477	Chlorpromazine	DOID:0050820	Atrioventricular Block	-0.00637273503788812
DB00458	Imipramine	DOID:0050820	Atrioventricular Block	-0.00637913724390501
DB00727	Nitroglycerin	DOID:0050820	Atrioventricular Block	-0.00638021180434924
DB00968	Methyldopa	DOID:13884	Sick Sinus Syndrome	-0.00638254115865502
DB00184	Nicotine	DOID:0050820	Atrioventricular Block	-0.00638489473875516
DB01362	Iohexol	DOID:0050820	Atrioventricular Block	-0.00638910979924192
DB00252	Phenytoin	DOID:0050820	Atrioventricular Block	-0.0063994043163916
DB00668	Epinephrine	DOID:0050820	Atrioventricular Block	-0.00640681320112998
DB00373	Timolol	DOID:0050820	Atrioventricular Block	-0.00640709384367374
DB00571	Propranolol	DOID:13884	Sick Sinus Syndrome	-0.00641719418257921
DB01195	Flecainide	DOID:13884	Sick Sinus Syndrome	-0.00642287276933987
DB09371	Norethynodrel	DOID:1657	Heart Septal Defects, Ventricular	-0.0064298604797647
DB00297	Bupivacaine	DOID:13884	Sick Sinus Syndrome	-0.00644003745647133
DB00598	Labetalol	DOID:0050820	Atrioventricular Block	-0.00651472325211987
DB00338	Omeprazole	DOID:0050820	Atrioventricular Block	-0.00652492335644832
DB00674	Galantamine	DOID:0050820	Atrioventricular Block	-0.00653320468116259
DB01164	Calcium Chloride	DOID:13884	Sick Sinus Syndrome	-0.00653849445245382
DB00250	Dapsone	DOID:0050820	Atrioventricular Block	-0.00654764003339505
DB00564	Carbamazepine	DOID:13884	Sick Sinus Syndrome	-0.00659141154264588
DB00390	Digoxin	DOID:13884	Sick Sinus Syndrome	-0.00664573421537131
DB00393	Nimodipine	DOID:13884	Sick Sinus Syndrome	-0.00669679592933888
DB01118	Amiodarone	DOID:13884	Sick Sinus Syndrome	-0.00671036929540433
DB01429	Aprindine	DOID:2843	Long QT Syndrome	-0.00677436305596917
DB01035	Procainamide	DOID:384	Wolff-Parkinson-White Syndrome	-0.00685579841832567
DB00255	Diethylstilbestrol	DOID:1882	Heart Septal Defects, Atrial	-0.00686615616890947
DB00907	Cocaine	DOID:1882	Heart Septal Defects, Atrial	-0.00689392172843808
DB00715	Paroxetine	DOID:1882	Heart Septal Defects, Atrial	-0.00689592526415813
DB00343	Diltiazem	DOID:384	Wolff-Parkinson-White Syndrome	-0.00702187555508401
DB00564	Carbamazepine	DOID:1882	Heart Septal Defects, Atrial	-0.00704158926549105
DB01356	Lithium	DOID:384	Wolff-Parkinson-White Syndrome	-0.00704663903450511
DB01064	Isoproterenol	DOID:384	Wolff-Parkinson-White Syndrome	-0.00705457463120403
DB00898	Ethanol	DOID:1882	Heart Septal Defects, Atrial	-0.00706665159425451
DB00867	Ritodrine	DOID:1882	Heart Septal Defects, Atrial	-0.00715448935548184
DB00571	Propranolol	DOID:384	Wolff-Parkinson-White Syndrome	-0.00721508570330161
DB01195	Flecainide	DOID:384	Wolff-Parkinson-White Syndrome	-0.00722076428885548
DB00252	Phenytoin	DOID:1882	Heart Septal Defects, Atrial	-0.00722184185968485
DB00908	Quinidine	DOID:384	Wolff-Parkinson-White Syndrome	-0.00726202443688508
DB01240	Epoprostenol	DOID:1882	Heart Septal Defects, Atrial	-0.00730258195954405
DB00698	Nitrofurantoin	DOID:1882	Heart Septal Defects, Atrial	-0.00742775280895921
DB01118	Amiodarone	DOID:384	Wolff-Parkinson-White Syndrome	-0.00750826081546831
DB01182	Propafenone	DOID:13884	Sick Sinus Syndrome	-0.00781423143616999
DB00698	Nitrofurantoin	DOID:9955	Hypoplastic Left Heart Syndrome	-0.00812307786790283
DB00411	Carbachol	DOID:0050820	Atrioventricular Block	-0.0081454112362145
DB01182	Propafenone	DOID:1882	Heart Septal Defects, Atrial	-0.00826440915904385
DB00770	Alprostadil	DOID:6419	Tetralogy of Fallot	-0.00857811717426945
DB01182	Propafenone	DOID:384	Wolff-Parkinson-White Syndrome	-0.00861212295586879
DB00502	Haloperidol	DOID:2843	Long QT Syndrome	-0.00873418337525796
DB00388	Phenylephrine	DOID:6419	Tetralogy of Fallot	-0.00879657761977123
DB00915	Amantadine	DOID:6419	Tetralogy of Fallot	-0.00888224555213442
DB00898	Ethanol	DOID:6419	Tetralogy of Fallot	-0.0089456556143928
DB01426	Ajmaline	DOID:2843	Long QT Syndrome	-0.00900345039550963
DB08842	Acetylcarnitine	DOID:0050700	Cardiomyopathies	-0.00929012297121436
DB00579	Mazindol	DOID:11502	Mitral Valve Insufficiency	-0.00934941672229488
DB01429	Aprindine	DOID:384	Wolff-Parkinson-White Syndrome	-0.0098554656891686
DB00280	Disopyramide	DOID:11984	Cardiomyopathy, Hypertrophic	-0.0102413711862329
DB00247	Methysergide	DOID:11502	Mitral Valve Insufficiency	-0.0106218700950663
DB00244	Mesalamine	DOID:11502	Mitral Valve Insufficiency	-0.0107227071441813
DB00695	Furosemide	DOID:11502	Mitral Valve Insufficiency	-0.0109133444809421
DB01426	Ajmaline	DOID:0050820	Atrioventricular Block	-0.0109144016893117
DB00975	Dipyridamole	DOID:11502	Mitral Valve Insufficiency	-0.0110532769218354
DB01064	Isoproterenol	DOID:11502	Mitral Valve Insufficiency	-0.0110835439114333
DB11477	Xylazine	DOID:11502	Mitral Valve Insufficiency	-0.0110858110522587
DB01221	Ketamine	DOID:11502	Mitral Valve Insufficiency	-0.0111045826587246
DB01186	Pergolide	DOID:11502	Mitral Valve Insufficiency	-0.0111469516433619
DB00841	Dobutamine	DOID:11502	Mitral Valve Insufficiency	-0.0111940863922164
DB00907	Cocaine	DOID:11502	Mitral Valve Insufficiency	-0.0112706048063782
DB01042	Melphalan	DOID:11502	Mitral Valve Insufficiency	-0.0112830604154665
DB00457	Prazosin	DOID:11502	Mitral Valve Insufficiency	-0.0112879483094738
DB00584	Enalapril	DOID:11502	Mitral Valve Insufficiency	-0.0112938779016576
DB00692	Phentolamine	DOID:11502	Mitral Valve Insufficiency	-0.0113063295022292
DB01164	Calcium Chloride	DOID:11502	Mitral Valve Insufficiency	-0.0113653552539727
DB00325	Nitroprusside	DOID:11502	Mitral Valve Insufficiency	-0.011384851142756
DB00390	Digoxin	DOID:11502	Mitral Valve Insufficiency	-0.0114725950158937
DB00228	Enflurane	DOID:0050820	Atrioventricular Block	-0.0118763422615816
DB00280	Disopyramide	DOID:2843	Long QT Syndrome	-0.0121664950910472
DB14015	sodium bisulfite	DOID:820	Myocarditis	-0.0122753287404321
DB00608	Chloroquine	DOID:397	Cardiomyopathy, Restrictive	-0.0125922235910348
DB00417	Penicillin V	DOID:0050820	Atrioventricular Block	-0.0134560830348458
DB00753	Isoflurane	DOID:6000	Heart Failure	-0.0137998572094058
DB01009	Ketoprofen	DOID:0050700	Cardiomyopathies	-0.0140075017093068
DB00761	Potassium Chloride	DOID:6000	Heart Failure	-0.0140757118827447
DB00280	Disopyramide	DOID:0050820	Atrioventricular Block	-0.0140774463847691
DB01370	Aluminum	DOID:1682	Heart Defects, Congenital	-0.0144681903564056
DB09278	Charcoal	DOID:2843	Long QT Syndrome	-0.0145190211070146
DB00833	Cefaclor	DOID:6000	Heart Failure	-0.0146450819956854
DB13504	cefetamet	DOID:1682	Heart Defects, Congenital	-0.0147526671905838
DB08826	Deferiprone	DOID:0050700	Cardiomyopathies	-0.014822772978598
DB09069	Trimetazidine	DOID:6000	Heart Failure	-0.0154056583718904
DB00214	Torsemide	DOID:6000	Heart Failure	-0.0155416161125537
DB00143	Glutathione	DOID:0050700	Cardiomyopathies	-0.015801193381552
DB00753	Isoflurane	DOID:0050700	Cardiomyopathies	-0.0165011399142771
DB01074	Perhexiline	DOID:6000	Heart Failure	-0.0169652756601649
DB04861	Nebivolol	DOID:9651	Heart Failure, Systolic	-0.0171388788708784
DB00107	Oxytocin	DOID:2843	Long QT Syndrome	-0.0171730349953425
DB00833	Cefaclor	DOID:820	Myocarditis	-0.0176283937321688
DB00271	Diatrizoate	DOID:2843	Long QT Syndrome	-0.0181956096524134
DB00207	Azithromycin	DOID:2843	Long QT Syndrome	-0.0184067104028378
DB00214	Torsemide	DOID:12930	Cardiomyopathy, Dilated	-0.0184234881684742
DB08839	Serotonin	DOID:57	Aortic Valve Insufficiency	-0.0187857702948897
DB00271	Diatrizoate	DOID:0050820	Atrioventricular Block	-0.0201065609459232
DB08839	Serotonin	DOID:4079	Heart Valve Diseases	-0.0204115866008379
DB01113	Papaverine	DOID:2843	Long QT Syndrome	-0.0206267255101534
DB01028	Methoxyflurane	DOID:6000	Heart Failure	-0.0208250489403324
DB00746	Deferoxamine	DOID:0050700	Cardiomyopathies	-0.0213525512602608
DB00211	Midodrine	DOID:6000	Heart Failure	-0.0218656655302528
DB01113	Papaverine	DOID:0050820	Atrioventricular Block	-0.0225376768037776
DB00890	Dienestrol	DOID:1657	Heart Septal Defects, Ventricular	-0.0228167154594637
DB00543	Amoxapine	DOID:6000	Heart Failure	-0.0233843898208663
DB09212	loxoprofen	DOID:0050700	Cardiomyopathies	-0.0234147817135764
DB00434	Cyproheptadine	DOID:57	Aortic Valve Insufficiency	-0.023885451820195
DB00485	Dicloxacillin	DOID:4079	Heart Valve Diseases	-0.0244826117443132
DB00186	Lorazepam	DOID:2843	Long QT Syndrome	-0.0253589281480883
DB06148	Mianserin	DOID:2843	Long QT Syndrome	-0.0254975263522605
DB01357	Mestranol	DOID:13832	Ductus Arteriosus, Patent	-0.0262220983042822
DB00753	Isoflurane	DOID:11502	Mitral Valve Insufficiency	-0.0269016722250068
DB01357	Mestranol	DOID:1657	Heart Septal Defects, Ventricular	-0.027164062503803
DB03467	naringenin	DOID:0050700	Cardiomyopathies	-0.0271998790693171
DB04335	Inosine	DOID:0050700	Cardiomyopathies	-0.0283361446226273
DB13863	fructose-1,6-diphosphate	DOID:0050700	Cardiomyopathies	-0.0290051596968636
DB01427	Amrinone	DOID:6000	Heart Failure	-0.0297472975061767
DB00485	Dicloxacillin	DOID:2843	Long QT Syndrome	-0.030823847652116
DB06144	sertindole	DOID:2843	Long QT Syndrome	-0.0312595593073031
DB00346	alfuzosin	DOID:2843	Long QT Syndrome	-0.0318008693154185
DB01100	Pimozide	DOID:2843	Long QT Syndrome	-0.0318940810846298
DB09477	Enalaprilat	DOID:0050700	Cardiomyopathies	-0.0319024251725555
DB12693	Ritanserin	DOID:1682	Heart Defects, Congenital	-0.0320213069064701
DB04630	Aldosterone	DOID:6000	Heart Failure	-0.0325030965316209
DB00934	Maprotiline	DOID:2843	Long QT Syndrome	-0.0331223996596231
DB01143	Amifostine	DOID:0050700	Cardiomyopathies	-0.0336215106399834
DB08839	Serotonin	DOID:11502	Mitral Valve Insufficiency	-0.0338628944221857
DB09477	Enalaprilat	DOID:2843	Long QT Syndrome	-0.0351928855688838
DB00312	Pentobarbital	DOID:6000	Heart Failure	-0.0353773513989673
DB03054	bromoform	DOID:1657	Heart Septal Defects, Ventricular	-0.0364272953452681
DB02021	fidarestat	DOID:6000	Heart Failure	-0.0364287117375571
DB07352	Apigenin	DOID:0050700	Cardiomyopathies	-0.03674305335288
DB00318	Codeine	DOID:1682	Heart Defects, Congenital	-0.0375775822856096
DB03054	bromoform	DOID:1882	Heart Septal Defects, Atrial	-0.0376936717236551
DB00242	Cladribine	DOID:6000	Heart Failure	-0.0380158372777601
DB01149	nefazodone	DOID:2843	Long QT Syndrome	-0.0398510758051567
DB00529	Foscarnet	DOID:6000	Heart Failure	-0.0409374297531257
DB00152	Thiamine	DOID:6000	Heart Failure	-0.0412526526198143
DB00380	Dexrazoxane	DOID:6000	Heart Failure	-0.0423120453069559
DB01184	Domperidone	DOID:2843	Long QT Syndrome	-0.0428038008800639
DB00312	Pentobarbital	DOID:0050820	Atrioventricular Block	-0.0432800457938857
DB00152	Thiamine	DOID:0050700	Cardiomyopathies	-0.0439539353241265
DB05063	mitoquinone	DOID:0050700	Cardiomyopathies	-0.0448761070922091
DB14371	mangostin	DOID:0050700	Cardiomyopathies	-0.0451296900635626
DB11829	ruboxistaurin	DOID:6000	Heart Failure	-0.0454932259495148
DB00242	Cladribine	DOID:0050820	Atrioventricular Block	-0.0459185316713853
DB00312	Pentobarbital	DOID:11502	Mitral Valve Insufficiency	-0.0484791664139292
DB01297	Practolol	DOID:6000	Heart Failure	-0.0504368982014543
DB08860	pitavastatin	DOID:6000	Heart Failure	-0.0518722080221298
DB00574	Fenfluramine	DOID:57	Aortic Valve Insufficiency	-0.0521334313044228
DB04557	Arachidonic Acid	DOID:1682	Heart Defects, Congenital	-0.0523067628831458
DB00574	Fenfluramine	DOID:4079	Heart Valve Diseases	-0.0537592476100884
DB00425	Zolpidem	DOID:2843	Long QT Syndrome	-0.0537727172127046
DB00897	Triazolam	DOID:2843	Long QT Syndrome	-0.0539817504722458
DB00574	Fenfluramine	DOID:6000	Heart Failure	-0.0541087404169937
DB00574	Fenfluramine	DOID:0050700	Cardiomyopathies	-0.0568100231214696
DB09152	Nitrogen	DOID:0050820	Atrioventricular Block	-0.0578328781097953
DB00845	Clofazimine	DOID:0050700	Cardiomyopathies	-0.0595487838448016
DB11450	pimobendan	DOID:12930	Cardiomyopathy, Dilated	-0.0609258280578716
DB01219	Dantrolene	DOID:6000	Heart Failure	-0.0610003981973664
DB11450	pimobendan	DOID:820	Myocarditis	-0.0610272677390876
DB12622	lupeol	DOID:0050700	Cardiomyopathies	-0.0613297095069662
DB01219	Dantrolene	DOID:0050700	Cardiomyopathies	-0.0637016809017213
DB00574	Fenfluramine	DOID:11502	Mitral Valve Insufficiency	-0.0672105554325424
DB00910	paricalcitol	DOID:6000	Heart Failure	-0.0676382981196309
DB00574	Fenfluramine	DOID:397	Cardiomyopathy, Restrictive	-0.0686739211790166
DB01219	Dantrolene	DOID:0050820	Atrioventricular Block	-0.0689030925915956
DB00439	cerivastatin	DOID:6000	Heart Failure	-0.071549483747858
DB00527	Dibucaine	DOID:0050820	Atrioventricular Block	-0.0736855167037959
DB00285	Venlafaxine Hydrochloride	DOID:6000	Heart Failure	-0.0767300617635032
DB13781	Xamoterol	DOID:6000	Heart Failure	-0.0793693620592343
DB12662	naveglitazar	DOID:0050700	Cardiomyopathies	-0.0834654823644319
DB06782	Dimercaprol	DOID:2843	Long QT Syndrome	-0.0910412500036409
