# Supplementary material for: DDCM: A Computational Strategy for Drug Repositioning Based on Support-Vector Regression Algorithm
Source: Int J Mol Sci. 2024 May 12;25(10):5267. doi: 10.3390/ijms25105267 (PMC11121335; doi:10.3390/ijms25105267)
Supplement: Supplementary file 1 [file ijms-25-05267-s001.zip › File S5/1_C14.907_CorScore/brain infarction_score.csv]

DrugBankID	DrugName	DOID	DiseaseName	score
0.013426885169921	0.0216176715094089
DB00502	Haloperidol	DOID:2843	Long QT Syndrome	0.391471019740784
DB00502	Haloperidol	DOID:6000	Heart Failure	0.388197146550323
DB00502	Haloperidol	DOID:820	Myocarditis	0.385612634813512
DB00574	Fenfluramine	DOID:11502	Mitral Valve Insufficiency	0.289833561840243
DB00574	Fenfluramine	DOID:4079	Heart Valve Diseases	0.288635503803115
DB00574	Fenfluramine	DOID:397	Cardiomyopathy, Restrictive	0.287504346118883
DB00574	Fenfluramine	DOID:0050700	Cardiomyopathies	0.284220816650101
DB00574	Fenfluramine	DOID:6000	Heart Failure	0.281221646541362
DB00574	Fenfluramine	DOID:57	Aortic Valve Insufficiency	0.280645207663226
DB01100	Pimozide	DOID:2843	Long QT Syndrome	0.260192475997091
DB00243	Ranolazine	DOID:2843	Long QT Syndrome	0.244413543938448
DB00204	dofetilide	DOID:2843	Long QT Syndrome	0.240167493989092
DB00679	Thioridazine	DOID:2843	Long QT Syndrome	0.238101238296095
DB00910	paricalcitol	DOID:6000	Heart Failure	0.237752562763834
DB00679	Thioridazine	DOID:0050820	Atrioventricular Block	0.237727615462611
DB00204	dofetilide	DOID:6000	Heart Failure	0.236893620797691
DB00679	Thioridazine	DOID:1682	Heart Defects, Congenital	0.229814088713093
DB00813	Fentanyl	DOID:2843	Long QT Syndrome	0.220093526235333
DB01195	Flecainide	DOID:384	Wolff-Parkinson-White Syndrome	0.219886201798116
DB00813	Fentanyl	DOID:0050700	Cardiomyopathies	0.219818823152288
DB00813	Fentanyl	DOID:0050820	Atrioventricular Block	0.219719903401809
DB00227	Lovastatin	DOID:1682	Heart Defects, Congenital	0.215454304498501
DB01195	Flecainide	DOID:2843	Long QT Syndrome	0.213295583774717
DB01195	Flecainide	DOID:6000	Heart Failure	0.210021710583341
DB01195	Flecainide	DOID:13884	Sick Sinus Syndrome	0.208480863563068
DB00794	Primidone	DOID:1882	Heart Septal Defects, Atrial	0.204426632886721
DB00794	Primidone	DOID:6419	Tetralogy of Fallot	0.204264140803187
DB00794	Primidone	DOID:1657	Heart Septal Defects, Ventricular	0.201368457630995
DB00398	Sorafenib	DOID:0050700	Cardiomyopathies	0.199244451872792
DB00248	Cabergoline	DOID:11502	Mitral Valve Insufficiency	0.199139860769674
DB00794	Primidone	DOID:820	Myocarditis	0.198016361370713
DB00248	Cabergoline	DOID:4079	Heart Valve Diseases	0.197941802732347
DB00794	Primidone	DOID:1682	Heart Defects, Congenital	0.195587596715792
DB01224	Quetiapine Fumarate	DOID:2843	Long QT Syndrome	0.195511991038405
DB01224	Quetiapine Fumarate	DOID:0050700	Cardiomyopathies	0.195237287955604
DB00812	Phenylbutazone	DOID:0050700	Cardiomyopathies	0.195195785799624
DB01233	Metoclopramide	DOID:6000	Heart Failure	0.19511030779471
DB00248	Cabergoline	DOID:6000	Heart Failure	0.190527945471056
DB00248	Cabergoline	DOID:57	Aortic Valve Insufficiency	0.189951506592791
DB00279	Triiodothyronine	DOID:1682	Heart Defects, Congenital	0.189307014375369
DB12693	Ritanserin	DOID:1682	Heart Defects, Congenital	0.18478270881282
DB11251	Tocopherols	DOID:1657	Heart Septal Defects, Ventricular	0.178822649990668
DB00780	Phenelzine	DOID:820	Myocarditis	0.178185084878944
DB00934	Maprotiline	DOID:2843	Long QT Syndrome	0.168776589457831
DB00247	Methysergide	DOID:11502	Mitral Valve Insufficiency	0.16681668454165
DB00247	Methysergide	DOID:4079	Heart Valve Diseases	0.165618626504323
DB08839	Serotonin	DOID:11502	Mitral Valve Insufficiency	0.160464454127944
DB01112	Cefuroxime	DOID:6000	Heart Failure	0.159913735861166
DB08839	Serotonin	DOID:4079	Heart Valve Diseases	0.159266396090425
DB00247	Methysergide	DOID:57	Aortic Valve Insufficiency	0.157628330364754
DB00681	Amphotericin B	DOID:2843	Long QT Syndrome	0.154585832272691
DB00681	Amphotericin B	DOID:12930	Cardiomyopathy, Dilated	0.152752600237287
DB00752	Tranylcypromine	DOID:0050700	Cardiomyopathies	0.151606842475981
DB00527	Dibucaine	DOID:0050820	Atrioventricular Block	0.151381994070952
DB00681	Amphotericin B	DOID:6000	Heart Failure	0.151311959081116
DB08839	Serotonin	DOID:57	Aortic Valve Insufficiency	0.15127609995158
DB13108	mephedrone	DOID:820	Myocarditis	0.149516779645049
DB00271	Diatrizoate	DOID:2843	Long QT Syndrome	0.149155516381112
DB00271	Diatrizoate	DOID:0050820	Atrioventricular Block	0.148781893548016
DB00681	Amphotericin B	DOID:820	Myocarditis	0.148727447344652
DB13863	fructose-1,6-diphosphate	DOID:0050700	Cardiomyopathies	0.148408260243978
DB00454	Meperidine	DOID:2843	Long QT Syndrome	0.146791597365919
DB06782	Dimercaprol	DOID:2843	Long QT Syndrome	0.142146965852765
DB00897	Triazolam	DOID:2843	Long QT Syndrome	0.132823075560155
DB04557	Arachidonic Acid	DOID:1682	Heart Defects, Congenital	0.132354847707407
DB09069	Trimetazidine	DOID:6000	Heart Failure	0.132036249479691
DB01362	Iohexol	DOID:2843	Long QT Syndrome	0.131904614611503
DB01362	Iohexol	DOID:0050820	Atrioventricular Block	0.131530991777585
DB09313	Ioxaglic Acid	DOID:2843	Long QT Syndrome	0.131507659157592
DB05549	INO 1001	DOID:6000	Heart Failure	0.123879509067162
DB00152	Thiamine	DOID:0050700	Cardiomyopathies	0.122013094153992
DB00152	Thiamine	DOID:6000	Heart Failure	0.119013924044761
DB15584	Luteolin	DOID:0050700	Cardiomyopathies	0.118384136788067
DB11152	Trichloroacetic Acid	DOID:6419	Tetralogy of Fallot	0.117433454198774
DB00567	Cephalexin	DOID:820	Myocarditis	0.111904044060117
DB00313	Valproic Acid	DOID:14365	Systemic carnitine deficiency	0.109504895751128
DB01143	Amifostine	DOID:0050700	Cardiomyopathies	0.109152031121316
DB00802	Alfentanil	DOID:13884	Sick Sinus Syndrome	0.106650075851936
DB04855	Dronedarone	DOID:2843	Long QT Syndrome	0.104857633712981
DB00313	Valproic Acid	DOID:9955	Hypoplastic Left Heart Syndrome	0.104309129797324
DB01140	Cefadroxil	DOID:820	Myocarditis	0.101971131515557
DB04855	Dronedarone	DOID:6000	Heart Failure	0.10158376052114
DB00358	Mefloquine	DOID:0050820	Atrioventricular Block	0.101582359059103
DB00313	Valproic Acid	DOID:1882	Heart Septal Defects, Atrial	0.101434487848131
DB00850	Perphenazine	DOID:2843	Long QT Syndrome	0.099588671868063
DB01151	Desipramine	DOID:2843	Long QT Syndrome	0.0991542628161597
DB01151	Desipramine	DOID:0050820	Atrioventricular Block	0.0987806399832231
DB00313	Valproic Acid	DOID:1657	Heart Septal Defects, Ventricular	0.0983763125921398
DB08842	Acetylcarnitine	DOID:0050700	Cardiomyopathies	0.0964543159722984
DB00850	Perphenazine	DOID:820	Myocarditis	0.0937302869396676
DB00171	Adenosine Triphosphate	DOID:0050820	Atrioventricular Block	0.093702666304521
DB01151	Desipramine	DOID:820	Myocarditis	0.0932958778889486
DB00313	Valproic Acid	DOID:1682	Heart Defects, Congenital	0.0925954516766412
DB01288	Fenoterol	DOID:6000	Heart Failure	0.089907569963517
DB00261	anagrelide	DOID:0050700	Cardiomyopathies	0.0897696071096995
DB00417	Penicillin V	DOID:0050820	Atrioventricular Block	0.0869152780787505
DB00261	anagrelide	DOID:6000	Heart Failure	0.086770437001119
DB00543	Amoxapine	DOID:6000	Heart Failure	0.0855769327011827
DB01138	Sulfinpyrazone	DOID:11984	Cardiomyopathy, Hypertrophic	0.0853403176318213
DB00431	Hexachlorocyclohexane	DOID:820	Myocarditis	0.0839736852672632
DB01088	Iloprost	DOID:0050700	Cardiomyopathies	0.081653246109098
DB12662	naveglitazar	DOID:0050700	Cardiomyopathies	0.0799004545990497
DB11588	Carbon Monoxide	DOID:1882	Heart Septal Defects, Atrial	0.0775039541063275
DB00845	Clofazimine	DOID:0050700	Cardiomyopathies	0.0773539591412589
DB11588	Carbon Monoxide	DOID:6419	Tetralogy of Fallot	0.0773414620217971
DB11588	Carbon Monoxide	DOID:0050700	Cardiomyopathies	0.0766773644344893
DB04953	ezogabine	DOID:2843	Long QT Syndrome	0.0759612451759844
DB13682	cefpirome	DOID:1682	Heart Defects, Congenital	0.0758623068905073
DB11588	Carbon Monoxide	DOID:6000	Heart Failure	0.073678194325845
DB04104	3-methyladenine	DOID:6000	Heart Failure	0.0701261019698192
DB01009	Ketoprofen	DOID:0050700	Cardiomyopathies	0.0701212851868732
DB12025	triptolide	DOID:0050700	Cardiomyopathies	0.0691670082995431
DB06176	romidepsin	DOID:2843	Long QT Syndrome	0.0687686829833257
DB00365	grepafloxacin	DOID:2843	Long QT Syndrome	0.0685964282727315
DB05063	mitoquinone	DOID:0050700	Cardiomyopathies	0.0658509795097191
DB00176	Fluvoxamine	DOID:2843	Long QT Syndrome	0.0624471655202618
DB00485	Dicloxacillin	DOID:4079	Heart Valve Diseases	0.0593446094328018
DB09371	Norethynodrel	DOID:1657	Heart Septal Defects, Ventricular	0.0579712965461568
DB00746	Deferoxamine	DOID:0050700	Cardiomyopathies	0.0576868449736708
DB14015	sodium bisulfite	DOID:820	Myocarditis	0.0571424043274935
DB01235	Levodopa	DOID:6000	Heart Failure	0.0561599808673563
DB12610	ebselen	DOID:0050700	Cardiomyopathies	0.0553644515833487
DB00485	Dicloxacillin	DOID:2843	Long QT Syndrome	0.0552046253627634
DB04861	Nebivolol	DOID:9651	Heart Failure, Systolic	0.0546999556196146
DB00579	Mazindol	DOID:11502	Mitral Valve Insufficiency	0.0537546372311076
DB01611	Hydroxychloroquine	DOID:397	Cardiomyopathy, Restrictive	0.0537059845235101
DB00738	Pentamidine	DOID:2843	Long QT Syndrome	0.0520851937225849
DB00738	Pentamidine	DOID:0050820	Atrioventricular Block	0.0517115708890532
DB01171	Moclobemide	DOID:2843	Long QT Syndrome	0.051574876333801
DB09371	Norethynodrel	DOID:13832	Ductus Arteriosus, Patent	0.0513076179351019
DB01576	Dextroamphetamine	DOID:0050700	Cardiomyopathies	0.0509935058526561
DB01611	Hydroxychloroquine	DOID:2843	Long QT Syndrome	0.0506971581376396
DB00604	Cisapride	DOID:2843	Long QT Syndrome	0.0504887356973924
DB01611	Hydroxychloroquine	DOID:0050700	Cardiomyopathies	0.0504224550544481
DB00604	Cisapride	DOID:0050820	Atrioventricular Block	0.0501151128639047
DB02315	Cyclic GMP	DOID:6000	Heart Failure	0.0486660269988348
DB00604	Cisapride	DOID:12930	Cardiomyopathy, Dilated	0.0486555036617863
DB02021	fidarestat	DOID:6000	Heart Failure	0.0484724850152151
DB00434	Cyproheptadine	DOID:57	Aortic Valve Insufficiency	0.0484228532850497
DB00579	Mazindol	DOID:0050700	Cardiomyopathies	0.0481418920410696
DB01611	Hydroxychloroquine	DOID:6000	Heart Failure	0.0474232849465306
DB06212	Tolvaptan	DOID:6000	Heart Failure	0.04739983431088
DB00523	Alitretinoin	DOID:1682	Heart Defects, Congenital	0.0471384064337913
DB05088	tetrathiomolybdate	DOID:0050700	Cardiomyopathies	0.0464701842864397
DB11387	Chloroform	DOID:1882	Heart Septal Defects, Atrial	0.0461496628411264
DB00738	Pentamidine	DOID:9767	Myocardial Stunning	0.0456830930230997
DB11477	Xylazine	DOID:11502	Mitral Valve Insufficiency	0.0448800350653723
DB01074	Perhexiline	DOID:6000	Heart Failure	0.0448668523414925
DB01611	Hydroxychloroquine	DOID:820	Myocarditis	0.0448387732100126
DB07352	Apigenin	DOID:0050700	Cardiomyopathies	0.0447392394994425
DB00579	Mazindol	DOID:57	Aortic Valve Insufficiency	0.0445662830542468
DB00540	Nortriptyline	DOID:2843	Long QT Syndrome	0.0445374345530596
DB00656	Trazodone	DOID:2843	Long QT Syndrome	0.0442329642768378
DB01576	Dextroamphetamine	DOID:1682	Heart Defects, Congenital	0.0429810593526662
DB11387	Chloroform	DOID:6000	Heart Failure	0.0423239030612781
DB00285	Venlafaxine Hydrochloride	DOID:6000	Heart Failure	0.0401538884453547
DB01268	Sunitinib	DOID:2843	Long QT Syndrome	0.0401259227527671
DB01149	nefazodone	DOID:2843	Long QT Syndrome	0.0400303124537259
DB00458	Imipramine	DOID:2843	Long QT Syndrome	0.0398957298610976
DB00458	Imipramine	DOID:0050700	Cardiomyopathies	0.0396210267782828
DB00458	Imipramine	DOID:0050820	Atrioventricular Block	0.0395221070273315
DB11477	Xylazine	DOID:0050820	Atrioventricular Block	0.0391683701245155
DB00458	Imipramine	DOID:12930	Cardiomyopathy, Dilated	0.0380624978253155
DB00143	Glutathione	DOID:0050700	Cardiomyopathies	0.0377092927031384
DB01268	Sunitinib	DOID:6000	Heart Failure	0.0368520495610578
DB00458	Imipramine	DOID:6000	Heart Failure	0.0366218566700713
DB05015	belinostat	DOID:2843	Long QT Syndrome	0.036383355122983
DB01142	Doxepin	DOID:2843	Long QT Syndrome	0.0360582886851824
DB00276	Amsacrine	DOID:0050700	Cardiomyopathies	0.0360071734081688
DB01400	Neostigmine	DOID:2843	Long QT Syndrome	0.0358453953644763
DB09212	loxoprofen	DOID:0050700	Cardiomyopathies	0.0357829144985028
DB11477	Xylazine	DOID:57	Aortic Valve Insufficiency	0.0356916808885699
DB01429	Aprindine	DOID:384	Wolff-Parkinson-White Syndrome	0.0354408109917242
DB13323	Trichloroethylene	DOID:1682	Heart Defects, Congenital	0.0353250305031528
DB11447	phenothiazine	DOID:2843	Long QT Syndrome	0.0344454209520095
DB00458	Imipramine	DOID:820	Myocarditis	0.0340373449327583
DB01191	Dexfenfluramine	DOID:11502	Mitral Valve Insufficiency	0.0339711668494988
DB01238	Aripiprazole	DOID:2843	Long QT Syndrome	0.0329973860661298
DB01142	Doxepin	DOID:6000	Heart Failure	0.0327844154939884
DB01191	Dexfenfluramine	DOID:4079	Heart Valve Diseases	0.0327731088122807
DB00276	Amsacrine	DOID:13884	Sick Sinus Syndrome	0.0314671562795754
DB01184	Domperidone	DOID:2843	Long QT Syndrome	0.0307970099875214
DB14574	Cobalt	DOID:0050700	Cardiomyopathies	0.029773274004136
DB01429	Aprindine	DOID:2843	Long QT Syndrome	0.0288501929681085
DB01015	Sulfamethoxazole	DOID:2843	Long QT Syndrome	0.0276307428086305
DB01113	Papaverine	DOID:2843	Long QT Syndrome	0.0272369185414474
DB13110	Antimony	DOID:12930	Cardiomyopathy, Dilated	0.0270079857490472
DB01113	Papaverine	DOID:0050820	Atrioventricular Block	0.0268632957082141
DB00518	Albendazole	DOID:1682	Heart Defects, Congenital	0.0265034021013635
DB00818	Propofol	DOID:0050700	Cardiomyopathies	0.0257139341062934
DB00818	Propofol	DOID:0050820	Atrioventricular Block	0.0256150143558341
DB01191	Dexfenfluramine	DOID:6000	Heart Failure	0.0253592515509449
DB01191	Dexfenfluramine	DOID:57	Aortic Valve Insufficiency	0.0247828126727636
DB00843	Donepezil	DOID:2843	Long QT Syndrome	0.0234757144623085
DB00843	Donepezil	DOID:0050820	Atrioventricular Block	0.023102091628564
DB00818	Propofol	DOID:6000	Heart Failure	0.0227147639967504
DB00104	Octreotide	DOID:0050820	Atrioventricular Block	0.0208271090821958
DB00614	Furazolidone	DOID:0050700	Cardiomyopathies	0.0191495797983059
DB11829	ruboxistaurin	DOID:6000	Heart Failure	0.0182781752038831
DB00104	Octreotide	DOID:6000	Heart Failure	0.0179268587246229
DB00614	Furazolidone	DOID:12930	Cardiomyopathy, Dilated	0.0175910508446956
DB09477	Enalaprilat	DOID:2843	Long QT Syndrome	0.0174998464157273
DB09477	Enalaprilat	DOID:0050700	Cardiomyopathies	0.0172251433331602
DB01028	Methoxyflurane	DOID:6000	Heart Failure	0.0171400408397929
DB00694	Daunorubicin	DOID:2843	Long QT Syndrome	0.0166251200052689
DB01219	Dantrolene	DOID:0050700	Cardiomyopathies	0.0163955256093835
DB00694	Daunorubicin	DOID:0050700	Cardiomyopathies	0.0163504169226033
DB01219	Dantrolene	DOID:0050820	Atrioventricular Block	0.016296605858569
DB00988	Dopamine	DOID:2843	Long QT Syndrome	0.0161165123512284
DB00753	Isoflurane	DOID:11502	Mitral Valve Insufficiency	0.0160528514954375
DB06155	Rimonabant	DOID:0050700	Cardiomyopathies	0.0145052292234566
DB01035	Procainamide	DOID:384	Wolff-Parkinson-White Syndrome	0.0138796997030742
DB00653	Magnesium Sulfate	DOID:2843	Long QT Syndrome	0.0138493862475403
DB00343	Diltiazem	DOID:384	Wolff-Parkinson-White Syndrome	0.013829592795561
DB01356	Lithium	DOID:384	Wolff-Parkinson-White Syndrome	0.0137752888194116
DB01219	Dantrolene	DOID:6000	Heart Failure	0.0133963555005813
DB01118	Amiodarone	DOID:384	Wolff-Parkinson-White Syndrome	0.0133610041566124
DB00571	Propranolol	DOID:384	Wolff-Parkinson-White Syndrome	0.0133594516437759
DB00694	Daunorubicin	DOID:6000	Heart Failure	0.0133512468140223
DB01064	Isoproterenol	DOID:384	Wolff-Parkinson-White Syndrome	0.0133081742211567
DB00545	Pyridostigmine Bromide	DOID:0050820	Atrioventricular Block	0.0131242052764623
DB00908	Quinidine	DOID:384	Wolff-Parkinson-White Syndrome	0.0130369663696172
DB06460	enrasentan	DOID:6000	Heart Failure	0.0129605931900459
DB06558	tezosentan	DOID:6000	Heart Failure	0.0129605931900459
DB00988	Dopamine	DOID:6000	Heart Failure	0.0128426391607074
DB00531	Cyclophosphamide	DOID:9651	Heart Failure, Systolic	0.0128089954192316
DB00860	Prednisolone	DOID:11502	Mitral Valve Insufficiency	0.0126490988730905
DB00692	Phentolamine	DOID:11502	Mitral Valve Insufficiency	0.0126316726677107
DB00975	Dipyridamole	DOID:11502	Mitral Valve Insufficiency	0.0125782581147126
DB01204	Mitoxantrone	DOID:2843	Long QT Syndrome	0.0125323643815732
DB00244	Mesalamine	DOID:11502	Mitral Valve Insufficiency	0.0125244778017115
DB03843	Formaldehyde	DOID:0050820	Atrioventricular Block	0.012488335223913
DB00841	Dobutamine	DOID:11502	Mitral Valve Insufficiency	0.0124475083380654
DB00390	Digoxin	DOID:11502	Mitral Valve Insufficiency	0.0124019926750131
DB00531	Cyclophosphamide	DOID:11502	Mitral Valve Insufficiency	0.0123214510497523
DB01042	Melphalan	DOID:11502	Mitral Valve Insufficiency	0.0123149058439786
DB01204	Mitoxantrone	DOID:0050700	Cardiomyopathies	0.0122576612990417
DB01164	Calcium Chloride	DOID:11502	Mitral Valve Insufficiency	0.0122528708023196
DB00695	Furosemide	DOID:11502	Mitral Valve Insufficiency	0.012243538581718
DB00907	Cocaine	DOID:11502	Mitral Valve Insufficiency	0.0122233983220922
DB12622	lupeol	DOID:0050700	Cardiomyopathies	0.0121713807885444
DB00325	Nitroprusside	DOID:11502	Mitral Valve Insufficiency	0.0121693972458282
DB01221	Ketamine	DOID:11502	Mitral Valve Insufficiency	0.0121179853019133
DB01064	Isoproterenol	DOID:11502	Mitral Valve Insufficiency	0.0120555983043463
DB01186	Pergolide	DOID:11502	Mitral Valve Insufficiency	0.0120430709125932
DB00457	Prazosin	DOID:11502	Mitral Valve Insufficiency	0.0120371234778919
DB00694	Daunorubicin	DOID:13884	Sick Sinus Syndrome	0.0118103997939851
DB00481	Raloxifene Hydrochloride	DOID:4079	Heart Valve Diseases	0.0114587922391367
DB01454	N-Methyl-3,4-methylenedioxyamphetamine	DOID:4079	Heart Valve Diseases	0.0111895130301962
DB00531	Cyclophosphamide	DOID:4079	Heart Valve Diseases	0.0111233930125299
DB00907	Cocaine	DOID:4079	Heart Valve Diseases	0.0110253402853903
DB01200	Bromocriptine	DOID:4079	Heart Valve Diseases	0.0110206965648885
DB01186	Pergolide	DOID:4079	Heart Valve Diseases	0.0108450128758086
DB00694	Daunorubicin	DOID:820	Myocarditis	0.0107667350770699
DB00798	Gentamicins	DOID:4079	Heart Valve Diseases	0.0106902733785155
DB00682	Warfarin	DOID:4079	Heart Valve Diseases	0.0106522940034051
DB09152	Nitrogen	DOID:0050820	Atrioventricular Block	0.0105656399630814
DB00753	Isoflurane	DOID:0050700	Cardiomyopathies	0.0104401063057081
DB00988	Dopamine	DOID:820	Myocarditis	0.0102581274237543
DB00608	Chloroquine	DOID:397	Cardiomyopathy, Restrictive	0.0100209794110436
DB00531	Cyclophosphamide	DOID:397	Cardiomyopathy, Restrictive	0.00999223532876492
DB00698	Nitrofurantoin	DOID:9955	Hypoplastic Left Heart Syndrome	0.00963441821369654
DB01189	Desflurane	DOID:2843	Long QT Syndrome	0.00958502074479551
DB01297	Practolol	DOID:6000	Heart Failure	0.0094153302385423
DB01204	Mitoxantrone	DOID:6000	Heart Failure	0.00925849119064279
DB05382	Iodine	DOID:11502	Mitral Valve Insufficiency	0.00881497724005048
DB13504	cefetamet	DOID:1682	Heart Defects, Congenital	0.0084672423550039
DB00255	Diethylstilbestrol	DOID:1882	Heart Septal Defects, Atrial	0.00776175980567884
DB00379	Mexiletine	DOID:2843	Long QT Syndrome	0.00762618877461127
DB00715	Paroxetine	DOID:1882	Heart Septal Defects, Atrial	0.00751729065085577
DB00333	Methadone	DOID:2843	Long QT Syndrome	0.00744868085196987
DB00753	Isoflurane	DOID:6000	Heart Failure	0.00744093619570313
DB00907	Cocaine	DOID:1882	Heart Septal Defects, Atrial	0.00743724280351011
DB00388	Phenylephrine	DOID:6419	Tetralogy of Fallot	0.00741545301989039
DB00564	Carbamazepine	DOID:1882	Heart Septal Defects, Atrial	0.00740956554360745
DB01115	Nifedipine	DOID:2843	Long QT Syndrome	0.00740896178010276
DB00455	Loratadine	DOID:2843	Long QT Syndrome	0.00739322292244041
DB00970	Dactinomycin	DOID:0050700	Cardiomyopathies	0.0073893639123247
DB00770	Alprostadil	DOID:6419	Tetralogy of Fallot	0.00738123182478501
DB00867	Ritodrine	DOID:1882	Heart Septal Defects, Atrial	0.00737631892064417
DB00898	Ethanol	DOID:1882	Heart Septal Defects, Atrial	0.0073743783321715
DB12523	mizolastine	DOID:2843	Long QT Syndrome	0.0073727487783296
DB00445	Epirubicin	DOID:2843	Long QT Syndrome	0.0073350364532156
DB00450	Droperidol	DOID:2843	Long QT Syndrome	0.0073316841881467
DB00334	Olanzapine	DOID:2843	Long QT Syndrome	0.00732850419728304
DB00177	Valsartan	DOID:2843	Long QT Syndrome	0.00730330727317363
DB00468	Quinine	DOID:2843	Long QT Syndrome	0.00729429454092057
DB01035	Procainamide	DOID:2843	Long QT Syndrome	0.00728908167953492
DB00477	Chlorpromazine	DOID:2843	Long QT Syndrome	0.00727459687881094
DB00489	Sotalol	DOID:2843	Long QT Syndrome	0.00725365193500609
DB01167	Itraconazole	DOID:2843	Long QT Syndrome	0.00725076173874953
DB00264	Metoprolol	DOID:2843	Long QT Syndrome	0.00724830512907088
DB01029	Irbesartan	DOID:2843	Long QT Syndrome	0.00724689115392524
DB00343	Diltiazem	DOID:2843	Long QT Syndrome	0.00723897477202779
DB00915	Amantadine	DOID:6419	Tetralogy of Fallot	0.00723196815746072
DB00898	Ethanol	DOID:6419	Tetralogy of Fallot	0.00721188624815986
DB00668	Epinephrine	DOID:2843	Long QT Syndrome	0.00720186429746012
DB01165	Ofloxacin	DOID:2843	Long QT Syndrome	0.00718086351693603
DB05383	pimagedine	DOID:0050700	Cardiomyopathies	0.00714662784691556
DB00734	Risperidone	DOID:2843	Long QT Syndrome	0.00714443973250226
DB00806	Pentoxifylline	DOID:0050700	Cardiomyopathies	0.00712042555178339
DB00841	Dobutamine	DOID:2843	Long QT Syndrome	0.00710946623099068
DB01340	Cilazapril	DOID:0050700	Cardiomyopathies	0.00710428376184096
DB01001	Albuterol	DOID:2843	Long QT Syndrome	0.00709880941402203
DB00421	Spironolactone	DOID:0050700	Cardiomyopathies	0.00709008428107161
DB00184	Nicotine	DOID:2843	Long QT Syndrome	0.00708376277383205
DB00997	Doxorubicin	DOID:2843	Long QT Syndrome	0.00707665812275038
DB14513	Magnesium	DOID:2843	Long QT Syndrome	0.00707651914678531
DB00390	Digoxin	DOID:2843	Long QT Syndrome	0.00706395056788526
DB00881	Quinapril	DOID:11984	Cardiomyopathy, Hypertrophic	0.00706202573381945
DB00445	Epirubicin	DOID:0050700	Cardiomyopathies	0.00706033336803819
DB01240	Epoprostenol	DOID:1882	Heart Septal Defects, Atrial	0.0070576509954714
DB00572	Atropine	DOID:2843	Long QT Syndrome	0.00705430988995493
DB01026	Ketoconazole	DOID:2843	Long QT Syndrome	0.00705270191345975
DB00860	Prednisolone	DOID:0050700	Cardiomyopathies	0.00703635368269651
DB00633	Dexmedetomidine	DOID:2843	Long QT Syndrome	0.00703228413481877
DB00177	Valsartan	DOID:0050700	Cardiomyopathies	0.00702860418936052
DB00806	Pentoxifylline	DOID:0050820	Atrioventricular Block	0.00702150580067046
DB01065	Melatonin	DOID:0050700	Cardiomyopathies	0.00701848906087038
DB01115	Nifedipine	DOID:11984	Cardiomyopathy, Hypertrophic	0.00701332743585348
DB00608	Chloroquine	DOID:2843	Long QT Syndrome	0.00701215302618919
DB00678	Losartan	DOID:11984	Cardiomyopathy, Hypertrophic	0.00700550755187318
DB00206	Reserpine	DOID:0050700	Cardiomyopathies	0.00700155284756033
DB00477	Chlorpromazine	DOID:0050700	Cardiomyopathies	0.00699989379481303
DB09270	coenzyme Q10	DOID:0050700	Cardiomyopathies	0.0069919893558838
DB00864	Tacrolimus	DOID:0050700	Cardiomyopathies	0.00699148455532223
DB14322	Coconut Oil	DOID:0050700	Cardiomyopathies	0.00698947075097798
DB00264	Metoprolol	DOID:0050700	Cardiomyopathies	0.00697360204553305
DB00715	Paroxetine	DOID:2843	Long QT Syndrome	0.00696540406278257
DB00343	Diltiazem	DOID:0050700	Cardiomyopathies	0.00696427168913655
DB00445	Epirubicin	DOID:0050820	Atrioventricular Block	0.00696141361888103
DB00851	Dacarbazine	DOID:0050700	Cardiomyopathies	0.00695604382420973
DB01169	Arsenic Trioxide	DOID:2843	Long QT Syndrome	0.00693824051136968
DB00668	Epinephrine	DOID:0050700	Cardiomyopathies	0.0069271612141994
DB14183	geraniol	DOID:0050700	Cardiomyopathies	0.00692234514687179
DB01373	Calcium	DOID:0050700	Cardiomyopathies	0.00692148460681974
DB00468	Quinine	DOID:0050820	Atrioventricular Block	0.00692067170720507
DB00692	Phentolamine	DOID:0050820	Atrioventricular Block	0.00692000772677054
DB00741	Hydrocortisone	DOID:2843	Long QT Syndrome	0.00691974771069687
DB00368	Norepinephrine	DOID:0050700	Cardiomyopathies	0.00691574037942367
DB01035	Procainamide	DOID:0050820	Atrioventricular Block	0.00691545884576572
DB00860	Prednisolone	DOID:11984	Cardiomyopathy, Hypertrophic	0.00691542242247534
DB00428	Streptozocin	DOID:11984	Cardiomyopathy, Hypertrophic	0.0069108118794487
DB00829	Diazepam	DOID:0050700	Cardiomyopathies	0.0069100391840618
DB01356	Lithium	DOID:0050700	Cardiomyopathies	0.00690996771228558
DB01165	Ofloxacin	DOID:0050700	Cardiomyopathies	0.00690616043426507
DB00335	Atenolol	DOID:2843	Long QT Syndrome	0.00690579739810177
DB00215	Citalopram	DOID:2843	Long QT Syndrome	0.00690294731463795
DB00477	Chlorpromazine	DOID:0050820	Atrioventricular Block	0.00690097404512291
DB00637	Astemizole	DOID:2843	Long QT Syndrome	0.00689926612553033
DB00203	Sildenafil Citrate	DOID:0050700	Cardiomyopathies	0.00689899025418467
DB00586	Diclofenac	DOID:0050700	Cardiomyopathies	0.00689343764751266
DB00201	Caffeine	DOID:2843	Long QT Syndrome	0.00689040954105619
DB00612	Bisoprolol	DOID:2843	Long QT Syndrome	0.00688972075174335
DB00907	Cocaine	DOID:2843	Long QT Syndrome	0.00688535621471037
DB00373	Timolol	DOID:2843	Long QT Syndrome	0.00688056958718646
DB00489	Sotalol	DOID:0050820	Atrioventricular Block	0.00688002910139144
DB00264	Metoprolol	DOID:0050820	Atrioventricular Block	0.00687468229617872
DB00864	Tacrolimus	DOID:11984	Cardiomyopathy, Hypertrophic	0.00687055329468156
DB00734	Risperidone	DOID:0050700	Cardiomyopathies	0.00686973664983928
DB00968	Methyldopa	DOID:0050820	Atrioventricular Block	0.0068693289234597
DB00537	Ciprofloxacin	DOID:2843	Long QT Syndrome	0.00686806474024149
DB01170	Guanethidine	DOID:0050820	Atrioventricular Block	0.0068675878637957
DB00975	Dipyridamole	DOID:0050820	Atrioventricular Block	0.00686659317346872
DB00343	Diltiazem	DOID:0050820	Atrioventricular Block	0.00686535193830962
DB00277	Theophylline	DOID:0050700	Cardiomyopathies	0.0068632842522311
DB00564	Carbamazepine	DOID:2843	Long QT Syndrome	0.00685767895595169
DB00264	Metoprolol	DOID:11984	Cardiomyopathy, Hypertrophic	0.00685267078449648
DB00295	Morphine	DOID:0050820	Atrioventricular Block	0.00685225623790503
DB01003	Cromolyn Sodium	DOID:0050700	Cardiomyopathies	0.00685049309898228
DB00968	Methyldopa	DOID:11984	Cardiomyopathy, Hypertrophic	0.00684731741319485
DB00343	Diltiazem	DOID:11984	Cardiomyopathy, Hypertrophic	0.00684334042811952
DB00915	Amantadine	DOID:2843	Long QT Syndrome	0.00684257365333882
DB08868	Fingolimod Hydrochloride	DOID:2843	Long QT Syndrome	0.00684049095477152
DB00763	Methimazole	DOID:0050700	Cardiomyopathies	0.00683737237387894
DB00841	Dobutamine	DOID:0050700	Cardiomyopathies	0.0068347631477515
DB00316	Acetaminophen	DOID:2843	Long QT Syndrome	0.00682846749378996
DB00668	Epinephrine	DOID:0050820	Atrioventricular Block	0.00682824146329253
DB11126	Calcium Gluconate	DOID:2843	Long QT Syndrome	0.00682805090740945
DB00435	Nitric Oxide	DOID:0050700	Cardiomyopathies	0.00682766690043019
DB00993	Azathioprine	DOID:2843	Long QT Syndrome	0.00682507249516829
DB01001	Albuterol	DOID:0050700	Cardiomyopathies	0.00682410633118974
DB01373	Calcium	DOID:0050820	Atrioventricular Block	0.00682256485576899
DB00898	Ethanol	DOID:2843	Long QT Syndrome	0.00682249174440389
DB01211	Clarithromycin	DOID:2843	Long QT Syndrome	0.00682162904052619
DB04216	Quercetin	DOID:0050700	Cardiomyopathies	0.00681738670752608
DB06151	Acetylcysteine	DOID:0050700	Cardiomyopathies	0.00681483953091056
DB00829	Diazepam	DOID:0050820	Atrioventricular Block	0.00681111943280683
DB01356	Lithium	DOID:0050820	Atrioventricular Block	0.00681104796072141
DB13919	candesartan	DOID:0050700	Cardiomyopathies	0.00680917534439757
DB00184	Nicotine	DOID:0050700	Cardiomyopathies	0.00680905969134938
DB01136	Carvedilol	DOID:0050700	Cardiomyopathies	0.00680464371929846
DB14509	Lithium Carbonate	DOID:0050820	Atrioventricular Block	0.00680414954459577
DB00997	Doxorubicin	DOID:0050700	Cardiomyopathies	0.0068019550397534
DB01190	Clindamycin	DOID:2843	Long QT Syndrome	0.00679857560146182
DB01956	Taurine	DOID:0050700	Cardiomyopathies	0.00679555394394349
DB11672	Curcumin	DOID:0050700	Cardiomyopathies	0.00679077300465392
DB00390	Digoxin	DOID:0050700	Cardiomyopathies	0.00678924748494431
DB09140	Oxygen	DOID:0050700	Cardiomyopathies	0.00678613049820221
DB01076	Atorvastatin	DOID:0050820	Atrioventricular Block	0.00678060947823523
DB00734	Risperidone	DOID:0050820	Atrioventricular Block	0.00677081689904705
DB01118	Amiodarone	DOID:2843	Long QT Syndrome	0.00677038613213863
DB01248	Docetaxel	DOID:0050700	Cardiomyopathies	0.00676936624533475
DB00571	Propranolol	DOID:2843	Long QT Syndrome	0.00676883361958542
DB00640	Adenosine	DOID:0050700	Cardiomyopathies	0.0067612289002324
DB00698	Nitrofurantoin	DOID:1882	Heart Septal Defects, Atrial	0.00675977626465832
DB00250	Dapsone	DOID:0050820	Atrioventricular Block	0.00675060515894044
DB01592	Iron	DOID:0050700	Cardiomyopathies	0.00674943905201048
DB00126	Ascorbic Acid	DOID:0050700	Cardiomyopathies	0.00673939410069291
DB00650	Leucovorin	DOID:0050700	Cardiomyopathies	0.00673778639361012
DB00608	Chloroquine	DOID:0050700	Cardiomyopathies	0.00673744994253961
DB01577	Methamphetamine	DOID:0050700	Cardiomyopathies	0.00673075096993448
DB01064	Isoproterenol	DOID:2843	Long QT Syndrome	0.00671755619709758
DB00841	Dobutamine	DOID:11984	Cardiomyopathy, Hypertrophic	0.00671383188734892
DB01085	Pilocarpine	DOID:0050820	Atrioventricular Block	0.00671061685623931
DB00184	Nicotine	DOID:0050820	Atrioventricular Block	0.00671013994071607
DB00531	Cyclophosphamide	DOID:0050700	Cardiomyopathies	0.00670870585963202
DB01136	Carvedilol	DOID:0050820	Atrioventricular Block	0.00670572396904357
DB01001	Albuterol	DOID:11984	Cardiomyopathy, Hypertrophic	0.00670317507051338
DB00997	Doxorubicin	DOID:0050820	Atrioventricular Block	0.00670303528907926
DB01042	Melphalan	DOID:0050700	Cardiomyopathies	0.00670216065386359
DB04216	Quercetin	DOID:11984	Cardiomyopathy, Hypertrophic	0.0066964554463439
DB00390	Digoxin	DOID:0050820	Atrioventricular Block	0.00669032773446021
DB13919	candesartan	DOID:11984	Cardiomyopathy, Hypertrophic	0.00668824408253821
DB00501	Cimetidine	DOID:0050820	Atrioventricular Block	0.00668682398049492
DB00755	Tretinoin	DOID:0050700	Cardiomyopathies	0.00668681716522574
DB01136	Carvedilol	DOID:11984	Cardiomyopathy, Hypertrophic	0.00668371245859018
DB00863	Ranitidine	DOID:0050820	Atrioventricular Block	0.00668269258862825
DB00997	Doxorubicin	DOID:11984	Cardiomyopathy, Hypertrophic	0.00668102377909616
DB00199	Erythromycin	DOID:2843	Long QT Syndrome	0.00668098262834852
DB00572	Atropine	DOID:0050820	Atrioventricular Block	0.00668068705653186
DB01593	Zinc	DOID:0050700	Cardiomyopathies	0.00667213756660612
DB09140	Oxygen	DOID:11984	Cardiomyopathy, Hypertrophic	0.0066651992374677
DB01169	Arsenic Trioxide	DOID:0050700	Cardiomyopathies	0.00666353742834347
DB00640	Adenosine	DOID:0050820	Atrioventricular Block	0.00666230915066657
DB00563	Methotrexate	DOID:0050700	Cardiomyopathies	0.00664967657604293
DB01008	Busulfan	DOID:0050700	Cardiomyopathies	0.00664251778724218
DB00321	Amitriptyline	DOID:2843	Long QT Syndrome	0.00664115412415048
DB00608	Chloroquine	DOID:0050820	Atrioventricular Block	0.00663853019160244
DB01914	Glucose	DOID:0050700	Cardiomyopathies	0.00663576619115619
DB01577	Methamphetamine	DOID:0050820	Atrioventricular Block	0.00663183121910577
DB00928	Azacitidine	DOID:0050700	Cardiomyopathies	0.00663116459155394
DB00388	Phenylephrine	DOID:11984	Cardiomyopathy, Hypertrophic	0.0066304241716807
DB00636	Clofibrate	DOID:0050700	Cardiomyopathies	0.00662796238739416
DB00541	Vincristine	DOID:0050700	Cardiomyopathies	0.00662621501088634
DB09130	Copper	DOID:0050700	Cardiomyopathies	0.00661790801430593
DB00608	Chloroquine	DOID:11984	Cardiomyopathy, Hypertrophic	0.00661651868171598
DB00201	Caffeine	DOID:0050700	Cardiomyopathies	0.00661570645736026
DB00612	Bisoprolol	DOID:0050700	Cardiomyopathies	0.00661501766950404
DB00519	trandolapril	DOID:11984	Cardiomyopathy, Hypertrophic	0.00661472523201136
DB00907	Cocaine	DOID:0050700	Cardiomyopathies	0.00661065313219395
DB00531	Cyclophosphamide	DOID:0050820	Atrioventricular Block	0.00660978610937169
DB00575	Clonidine	DOID:0050820	Atrioventricular Block	0.00660877777876762
DB00158	Folic Acid	DOID:0050700	Cardiomyopathies	0.00660695813616042
DB01223	Aminophylline	DOID:0050820	Atrioventricular Block	0.00660422589308911
DB00916	Metronidazole	DOID:2843	Long QT Syndrome	0.00659774146064377
DB00182	Amphetamine	DOID:0050700	Cardiomyopathies	0.00659634177869534
DB00715	Paroxetine	DOID:0050820	Atrioventricular Block	0.00659178123005033
DB00246	ziprasidone	DOID:2843	Long QT Syndrome	0.00658954507688543
DB00755	Tretinoin	DOID:0050820	Atrioventricular Block	0.00658789741459062
DB00412	Rosiglitazone	DOID:11984	Cardiomyopathy, Hypertrophic	0.00658460571667047
DB00178	Ramipril	DOID:0050700	Cardiomyopathies	0.00657814234320636
DB01169	Arsenic Trioxide	DOID:0050820	Atrioventricular Block	0.00656461767712041
DB00316	Acetaminophen	DOID:0050700	Cardiomyopathies	0.00655376441118996
DB00783	Estradiol	DOID:11984	Cardiomyopathy, Hypertrophic	0.00655369934754344
DB11126	Calcium Gluconate	DOID:0050700	Cardiomyopathies	0.00655334782448861
DB00867	Ritodrine	DOID:0050700	Cardiomyopathies	0.00654972924984901
DB14206	cobaltous chloride	DOID:0050700	Cardiomyopathies	0.00654954558768803
DB00898	Ethanol	DOID:0050700	Cardiomyopathies	0.00654778866138564
DB00162	Vitamin A	DOID:0050700	Cardiomyopathies	0.00654175835042748
DB14500	Potassium	DOID:2843	Long QT Syndrome	0.00654044122270942
DB00281	Lidocaine	DOID:2843	Long QT Syndrome	0.00653697029119005
DB00335	Atenolol	DOID:0050820	Atrioventricular Block	0.00653217456416514
DB00695	Furosemide	DOID:0050820	Atrioventricular Block	0.00653187364093233
DB00201	Caffeine	DOID:0050820	Atrioventricular Block	0.00651678670785139
DB00727	Nitroglycerin	DOID:0050820	Atrioventricular Block	0.00651360596944406
DB00907	Cocaine	DOID:0050820	Atrioventricular Block	0.00651173338174005
DB06288	Amisulpride	DOID:2843	Long QT Syndrome	0.00650793648068062
DB00373	Timolol	DOID:0050820	Atrioventricular Block	0.00650694675373655
DB01221	Ketamine	DOID:0050700	Cardiomyopathies	0.00650524011180182
DB09130	Copper	DOID:11984	Cardiomyopathy, Hypertrophic	0.00649697675378358
DB01118	Amiodarone	DOID:0050700	Cardiomyopathies	0.00649568305009382
DB00904	Ondansetron	DOID:2843	Long QT Syndrome	0.00649512855232175
DB00571	Propranolol	DOID:0050700	Cardiomyopathies	0.00649413053689158
DB00981	Physostigmine	DOID:0050820	Atrioventricular Block	0.0064868015771277
DB03467	naringenin	DOID:0050700	Cardiomyopathies	0.00648661755899805
DB00564	Carbamazepine	DOID:0050820	Atrioventricular Block	0.00648405612228154
DB01016	Glyburide	DOID:2843	Long QT Syndrome	0.00647862346595307
DB01599	Probucol	DOID:2843	Long QT Syndrome	0.0064702720596766
DB14371	mangostin	DOID:0050700	Cardiomyopathies	0.00646133576104619
DB00178	Ramipril	DOID:11984	Cardiomyopathy, Hypertrophic	0.00645721108279241
DB11126	Calcium Gluconate	DOID:0050820	Atrioventricular Block	0.00645442807361339
DB00867	Ritodrine	DOID:0050820	Atrioventricular Block	0.0064508094989729
DB00898	Ethanol	DOID:0050820	Atrioventricular Block	0.00644886891051786
DB01211	Clarithromycin	DOID:0050820	Atrioventricular Block	0.00644800620669256
DB00908	Quinidine	DOID:2843	Long QT Syndrome	0.00644634834590838
DB01064	Isoproterenol	DOID:0050700	Cardiomyopathies	0.00644285311458659
DB00196	Fluconazole	DOID:2843	Long QT Syndrome	0.00643969365902281
DB01095	Fluvastatin	DOID:0050700	Cardiomyopathies	0.00643895519217541
DB01212	Ceftriaxone	DOID:2843	Long QT Syndrome	0.00643797894341167
DB01177	Idarubicin	DOID:2843	Long QT Syndrome	0.00643226745063368
DB00867	Ritodrine	DOID:11984	Cardiomyopathy, Hypertrophic	0.0064287979888768
DB01075	Diphenhydramine	DOID:2843	Long QT Syndrome	0.00642850211942997
DB00898	Ethanol	DOID:11984	Cardiomyopathy, Hypertrophic	0.00642685740019186
DB00457	Prazosin	DOID:0050700	Cardiomyopathies	0.00642437828872211
DB00280	Disopyramide	DOID:2843	Long QT Syndrome	0.00642198505172019
DB00661	Verapamil	DOID:0050700	Cardiomyopathies	0.00641001706707928
DB01118	Amiodarone	DOID:0050820	Atrioventricular Block	0.0063967632988903
DB00571	Propranolol	DOID:0050820	Atrioventricular Block	0.00639521078594208
DB00443	Betamethasone	DOID:11984	Cardiomyopathy, Hypertrophic	0.00638697630037505
DB01118	Amiodarone	DOID:11984	Cardiomyopathy, Hypertrophic	0.00637475178879879
DB00571	Propranolol	DOID:11984	Cardiomyopathy, Hypertrophic	0.00637319927560248
DB01234	Dexamethasone	DOID:0050700	Cardiomyopathies	0.00635717196047131
DB04572	Thiotepa	DOID:0050700	Cardiomyopathies	0.00635598653538508
DB00091	Cyclosporine	DOID:0050700	Cardiomyopathies	0.00634519537981582
DB01064	Isoproterenol	DOID:0050820	Atrioventricular Block	0.00634393336468331
DB01064	Isoproterenol	DOID:11984	Cardiomyopathy, Hypertrophic	0.00632192185384134
DB00820	Tadalafil	DOID:0050700	Cardiomyopathies	0.00631343745420249
DB00661	Verapamil	DOID:0050820	Atrioventricular Block	0.00631109731850116
DB00235	Milrinone	DOID:2843	Long QT Syndrome	0.00631091993872427
DB00199	Erythromycin	DOID:0050820	Atrioventricular Block	0.00630735979543862
DB00661	Verapamil	DOID:11984	Cardiomyopathy, Hypertrophic	0.00628908580691662
DB00583	Carnitine	DOID:0050700	Cardiomyopathies	0.00628279679829103
DB00338	Omeprazole	DOID:0050820	Atrioventricular Block	0.00627393663598375
DB01039	Fenofibrate	DOID:0050700	Cardiomyopathies	0.00627081912562966
DB00321	Amitriptyline	DOID:0050820	Atrioventricular Block	0.00626753129047586
DB12116	epigallocatechin gallate	DOID:11984	Cardiomyopathy, Hypertrophic	0.00624942220289587
DB00350	Minoxidil	DOID:0050700	Cardiomyopathies	0.00624807502007118
DB00682	Warfarin	DOID:0050700	Cardiomyopathies	0.0062376068510508
DB01234	Dexamethasone	DOID:11984	Cardiomyopathy, Hypertrophic	0.00623624069943657
DB00883	Isosorbide Dinitrate	DOID:0050820	Atrioventricular Block	0.00620777656836719
DB01599	Probucol	DOID:0050700	Cardiomyopathies	0.00619556897692037
DB00397	Phenylpropanolamine	DOID:0050700	Cardiomyopathies	0.00618574739808842
DB00281	Lidocaine	DOID:0050820	Atrioventricular Block	0.00616334745717701
DB01212	Ceftriaxone	DOID:0050700	Cardiomyopathies	0.0061632758604519
DB01119	Diazoxide	DOID:0050820	Atrioventricular Block	0.00615907447531095
DB01177	Idarubicin	DOID:0050700	Cardiomyopathies	0.00615756436804076
DB00598	Labetalol	DOID:0050820	Atrioventricular Block	0.00614546414945977
DB01119	Diazoxide	DOID:11984	Cardiomyopathy, Hypertrophic	0.0061370629648953
DB00635	Prednisone	DOID:0050700	Cardiomyopathies	0.00612771888126374
DB01364	Ephedrine	DOID:0050700	Cardiomyopathies	0.00611062348283887
DB00292	Etomidate	DOID:0050820	Atrioventricular Block	0.00610668624240832
DB00397	Phenylpropanolamine	DOID:0050820	Atrioventricular Block	0.00608682764723945
DB00297	Bupivacaine	DOID:0050820	Atrioventricular Block	0.00608280724790593
DB00908	Quinidine	DOID:0050820	Atrioventricular Block	0.00607272551212361
DB00495	Zidovudine	DOID:0050700	Cardiomyopathies	0.00607118728220513
DB00280	Disopyramide	DOID:0050820	Atrioventricular Block	0.00604836221803535
DB00280	Disopyramide	DOID:11984	Cardiomyopathy, Hypertrophic	0.00602635070785335
DB01364	Ephedrine	DOID:0050820	Atrioventricular Block	0.00601170373243665
DB00622	Nicardipine	DOID:0050820	Atrioventricular Block	0.00600579004357119
DB00270	Isradipine	DOID:11984	Cardiomyopathy, Hypertrophic	0.00599277377177676
DB00698	Nitrofurantoin	DOID:0050700	Cardiomyopathies	0.00593318659371087
DB01115	Nifedipine	DOID:12930	Cardiomyopathy, Dilated	0.00557572974326271
DB00678	Losartan	DOID:12930	Cardiomyopathy, Dilated	0.00556790986077449
DB00421	Spironolactone	DOID:12930	Cardiomyopathy, Dilated	0.00553155532864525
DB00445	Epirubicin	DOID:12930	Cardiomyopathy, Dilated	0.00550180441553727
DB00428	Streptozocin	DOID:12930	Cardiomyopathy, Dilated	0.00547321418702535
DB00264	Metoprolol	DOID:12930	Cardiomyopathy, Dilated	0.00541507309353656
DB00975	Dipyridamole	DOID:12930	Cardiomyopathy, Dilated	0.00540698397027589
DB00295	Morphine	DOID:12930	Cardiomyopathy, Dilated	0.00539264703597703
DB00500	Tolmetin	DOID:1681	Heart Septal Defects	0.00538703478625441
DB00668	Epinephrine	DOID:12930	Cardiomyopathy, Dilated	0.00536863226079249
DB01356	Lithium	DOID:12930	Cardiomyopathy, Dilated	0.00535143875866545
DB00022	peginterferon alfa-2b	DOID:12930	Cardiomyopathy, Dilated	0.00534082412655819
DB13765	Mercuric Chloride	DOID:12930	Cardiomyopathy, Dilated	0.00533089391307168
DB00841	Dobutamine	DOID:12930	Cardiomyopathy, Dilated	0.00527623419644596
DB01001	Albuterol	DOID:12930	Cardiomyopathy, Dilated	0.00526557737842743
DB01136	Carvedilol	DOID:12930	Cardiomyopathy, Dilated	0.0052461147668772
DB00997	Doxorubicin	DOID:12930	Cardiomyopathy, Dilated	0.0052434260871406
DB00390	Digoxin	DOID:12930	Cardiomyopathy, Dilated	0.00523071853187846
DB00218	Moxifloxacin	DOID:2843	Long QT Syndrome	0.00521735680783853
DB01592	Iron	DOID:12930	Cardiomyopathy, Dilated	0.00519091009940831
DB01577	Methamphetamine	DOID:12930	Cardiomyopathy, Dilated	0.00517222201581258
DB00755	Tretinoin	DOID:12930	Cardiomyopathy, Dilated	0.00512828821263148
DB00335	Atenolol	DOID:12930	Cardiomyopathy, Dilated	0.00507256536199635
DB00695	Furosemide	DOID:12930	Cardiomyopathy, Dilated	0.00507226443935066
DB00624	Testosterone	DOID:12930	Cardiomyopathy, Dilated	0.00505860836516437
DB00542	benazepril	DOID:12930	Cardiomyopathy, Dilated	0.00505596069769532
DB00907	Cocaine	DOID:12930	Cardiomyopathy, Dilated	0.0050521241792631
DB01200	Bromocriptine	DOID:12930	Cardiomyopathy, Dilated	0.00504748045883591
DB00182	Amphetamine	DOID:12930	Cardiomyopathy, Dilated	0.00503781282674504
DB00178	Ramipril	DOID:12930	Cardiomyopathy, Dilated	0.00501961339099316
DB00993	Azathioprine	DOID:12930	Cardiomyopathy, Dilated	0.00499184046017398
DB00867	Ritodrine	DOID:12930	Cardiomyopathy, Dilated	0.00499120029694822
DB00898	Ethanol	DOID:12930	Cardiomyopathy, Dilated	0.00498925970798761
DB01118	Amiodarone	DOID:12930	Cardiomyopathy, Dilated	0.00493715409695336
DB00321	Amitriptyline	DOID:12930	Cardiomyopathy, Dilated	0.0048079220882849
DB00583	Carnitine	DOID:12930	Cardiomyopathy, Dilated	0.00472426784555375
DB00717	Norethindrone	DOID:1657	Heart Septal Defects, Ventricular	0.00472083846961239
DB00255	Diethylstilbestrol	DOID:1657	Heart Septal Defects, Ventricular	0.00470358454956754
DB12510	Ozone	DOID:1657	Heart Septal Defects, Ventricular	0.00469625820991216
DB00811	Ribavirin	DOID:12930	Cardiomyopathy, Dilated	0.00469062839109241
DB11135	Selenium	DOID:12930	Cardiomyopathy, Dilated	0.00467886755106362
DB01053	Penicillin G	DOID:4079	Heart Valve Diseases	0.0046449532170329
DB01275	Hydralazine	DOID:12930	Cardiomyopathy, Dilated	0.0046366483222278
DB13169	Nandrolone	DOID:1657	Heart Septal Defects, Ventricular	0.00462863037696338
DB01212	Ceftriaxone	DOID:12930	Cardiomyopathy, Dilated	0.00460474690771539
DB01177	Idarubicin	DOID:12930	Cardiomyopathy, Dilated	0.00459903541502807
DB03843	Formaldehyde	DOID:1682	Heart Defects, Congenital	0.00457480847445691
DB00635	Prednisone	DOID:12930	Cardiomyopathy, Dilated	0.00456918992761879
DB01364	Ephedrine	DOID:12930	Cardiomyopathy, Dilated	0.00455209453042569
DB00495	Zidovudine	DOID:12930	Cardiomyopathy, Dilated	0.00451265832915171
DB00603	Medroxyprogesterone Acetate	DOID:1657	Heart Septal Defects, Ventricular	0.00445312785110497
DB00396	Progesterone	DOID:1657	Heart Septal Defects, Ventricular	0.00440533093498563
DB00970	Dactinomycin	DOID:6000	Heart Failure	0.00439019380301981
DB00201	Caffeine	DOID:1657	Heart Septal Defects, Ventricular	0.00438412087311224
DB00907	Cocaine	DOID:1657	Heart Septal Defects, Ventricular	0.00437906754755691
DB00379	Mexiletine	DOID:6000	Heart Failure	0.00435231558310337
DB00564	Carbamazepine	DOID:1657	Heart Septal Defects, Ventricular	0.00435139028799714
DB11136	Chromium	DOID:3491	Turner Syndrome	0.00432534752886105
DB00898	Ethanol	DOID:1657	Heart Septal Defects, Ventricular	0.00431620307618638
DB00977	Ethinyl Estradiol	DOID:1657	Heart Septal Defects, Ventricular	0.00431188039550307
DB00881	Quinapril	DOID:6000	Heart Failure	0.00418378688560981
DB01050	Ibuprofen	DOID:1657	Heart Septal Defects, Ventricular	0.00414791873173065
DB01168	Procarbazine	DOID:6000	Heart Failure	0.00414645114808998
DB01115	Nifedipine	DOID:6000	Heart Failure	0.00413508858762257
DB01166	Cilostazol	DOID:6000	Heart Failure	0.00413071531483289
DB00678	Losartan	DOID:6000	Heart Failure	0.00412726870389635
DB01340	Cilazapril	DOID:6000	Heart Failure	0.00410511365317568
DB00421	Spironolactone	DOID:6000	Heart Failure	0.00409091417356445
DB00922	Simendan	DOID:6000	Heart Failure	0.00407514834037434
DB00445	Epirubicin	DOID:6000	Heart Failure	0.00406116326015444
DB03057	Malondialdehyde	DOID:6000	Heart Failure	0.00404983427667338
DB00590	Doxazosin	DOID:6000	Heart Failure	0.00404755205890273
DB00428	Streptozocin	DOID:6000	Heart Failure	0.00403257303182181
DB00177	Valsartan	DOID:6000	Heart Failure	0.00402943408123513
DB00692	Phentolamine	DOID:6000	Heart Failure	0.00401975736876423
DB01023	Felodipine	DOID:6000	Heart Failure	0.00401734251000435
DB01035	Procainamide	DOID:6000	Heart Failure	0.00401520848799006
DB09270	coenzyme Q10	DOID:6000	Heart Failure	0.00399281924735523
DB00864	Tacrolimus	DOID:6000	Heart Failure	0.00399231444720033
DB01097	Leflunomide	DOID:1657	Heart Septal Defects, Ventricular	0.00398590985967368
DB00489	Sotalol	DOID:6000	Heart Failure	0.00397977874374055
DB01167	Itraconazole	DOID:6000	Heart Failure	0.00397688854707748
DB00264	Metoprolol	DOID:6000	Heart Failure	0.00397443193774161
DB01029	Irbesartan	DOID:6000	Heart Failure	0.00397301796325151
DB11133	Fatty Acids, Omega-3	DOID:6000	Heart Failure	0.00397174022028735
DB00968	Methyldopa	DOID:6000	Heart Failure	0.00396907856581704
DB00975	Dipyridamole	DOID:6000	Heart Failure	0.00396634281557701
DB00343	Diltiazem	DOID:6000	Heart Failure	0.00396510158062397
DB00305	Mitomycin	DOID:6000	Heart Failure	0.00395729483207053
DB00255	Diethylstilbestrol	DOID:6000	Heart Failure	0.0039360000257826
DB00533	rofecoxib	DOID:6000	Heart Failure	0.00393192575439722
DB00668	Epinephrine	DOID:6000	Heart Failure	0.0039279911044664
DB01373	Calcium	DOID:6000	Heart Failure	0.0039223144974101
DB00368	Norepinephrine	DOID:6000	Heart Failure	0.00391657027022691
DB01356	Lithium	DOID:6000	Heart Failure	0.00391079760374452
DB00361	Vinorelbine	DOID:6000	Heart Failure	0.00391030624707714
DB00203	Sildenafil Citrate	DOID:6000	Heart Failure	0.00389982014450324
DB00586	Diclofenac	DOID:6000	Heart Failure	0.00389426753849204
DB01076	Atorvastatin	DOID:6000	Heart Failure	0.00388035912058493
DB00841	Dobutamine	DOID:6000	Heart Failure	0.00383559303909137
DB00999	Hydrochlorothiazide	DOID:6000	Heart Failure	0.0038268364024221
DB00188	Bortezomib	DOID:6000	Heart Failure	0.00382618087215492
DB01001	Albuterol	DOID:6000	Heart Failure	0.00382493622261482
DB00966	Telmisartan	DOID:6000	Heart Failure	0.00382298768030604
DB13919	candesartan	DOID:6000	Heart Failure	0.00381000523579428
DB01136	Carvedilol	DOID:6000	Heart Failure	0.00380547361140926
DB00997	Doxorubicin	DOID:6000	Heart Failure	0.00380278493140785
DB00390	Digoxin	DOID:6000	Heart Failure	0.00379007737615817
DB01248	Docetaxel	DOID:6000	Heart Failure	0.00377019613653079
DB00328	Indomethacin	DOID:6000	Heart Failure	0.00376472045506857
DB00640	Adenosine	DOID:6000	Heart Failure	0.00376205879295777
DB00650	Leucovorin	DOID:6000	Heart Failure	0.00373861628426889
DB00608	Chloroquine	DOID:6000	Heart Failure	0.00373827983383862
DB00519	trandolapril	DOID:6000	Heart Failure	0.00373648638440927
DB01577	Methamphetamine	DOID:6000	Heart Failure	0.00373158086138548
DB00441	gemcitabine	DOID:6000	Heart Failure	0.00372188902308507
DB00770	Alprostadil	DOID:6000	Heart Failure	0.00371796412911008
DB00531	Cyclophosphamide	DOID:6000	Heart Failure	0.00370953575060779
DB00412	Rosiglitazone	DOID:6000	Heart Failure	0.00370636686854248
DB01223	Aminophylline	DOID:6000	Heart Failure	0.00370397553532699
DB00436	Bendroflumethiazide	DOID:6000	Heart Failure	0.00369956643569204
DB00958	Carboplatin	DOID:6000	Heart Failure	0.00369511728068423
DB00887	Bumetanide	DOID:6000	Heart Failure	0.00369308645680317
DB00755	Tretinoin	DOID:6000	Heart Failure	0.00368764705725578
DB00570	Vinblastine	DOID:6000	Heart Failure	0.00368630454731095
DB01593	Zinc	DOID:6000	Heart Failure	0.00367296745813795
DB00563	Methotrexate	DOID:6000	Heart Failure	0.00365050646736337
DB00741	Hydrocortisone	DOID:6000	Heart Failure	0.00364587451876036
DB00335	Atenolol	DOID:6000	Heart Failure	0.00363192420589237
DB00695	Furosemide	DOID:6000	Heart Failure	0.003631623283538
DB09130	Copper	DOID:6000	Heart Failure	0.00361873790583861
DB00624	Testosterone	DOID:6000	Heart Failure	0.00361796720994146
DB00612	Bisoprolol	DOID:6000	Heart Failure	0.00361584756048519
DB00542	benazepril	DOID:6000	Heart Failure	0.0036153195416393
DB00727	Nitroglycerin	DOID:6000	Heart Failure	0.00361335561080445
DB04630	Aldosterone	DOID:6000	Heart Failure	0.00361244634232672
DB00907	Cocaine	DOID:6000	Heart Failure	0.00361148302349307
DB14085	Cadmium	DOID:6000	Heart Failure	0.00360703666008095
DB01200	Bromocriptine	DOID:6000	Heart Failure	0.00360683930343181
DB00373	Timolol	DOID:6000	Heart Failure	0.00360669639594418
DB00564	Carbamazepine	DOID:6000	Heart Failure	0.00358380576464379
DB00178	Ramipril	DOID:6000	Heart Failure	0.00357897223475326
DB00915	Amantadine	DOID:6000	Heart Failure	0.00356870046213304
DB01628	Etoricoxib	DOID:6000	Heart Failure	0.00355941528073506
DB01115	Nifedipine	DOID:57	Aortic Valve Insufficiency	0.0035586497101594
DB00325	Nitroprusside	DOID:6000	Heart Failure	0.00355748194834632
DB08901	ponatinib	DOID:6000	Heart Failure	0.00355443533190783
DB00722	Lisinopril	DOID:6000	Heart Failure	0.0035517160506221
DB00993	Azathioprine	DOID:6000	Heart Failure	0.00355119930465087
DB00867	Ritodrine	DOID:6000	Heart Failure	0.00355055914133868
DB03128	Acetylcholine	DOID:6000	Heart Failure	0.00354693960744901
DB00977	Ethinyl Estradiol	DOID:6000	Heart Failure	0.00354429587147387
DB01340	Cilazapril	DOID:57	Aortic Valve Insufficiency	0.00352867477512097
DB01190	Clindamycin	DOID:6000	Heart Failure	0.00352470241010858
DB00512	Vancomycin	DOID:6000	Heart Failure	0.00351546194386771
DB11783	imidapril	DOID:6000	Heart Failure	0.00351143956452543
DB00443	Betamethasone	DOID:6000	Heart Failure	0.00350873745230024
DB01118	Amiodarone	DOID:6000	Heart Failure	0.0034965129414489
DB01083	Orlistat	DOID:6000	Heart Failure	0.00349590226902958
DB00571	Propranolol	DOID:6000	Heart Failure	0.00349496042766662
DB00773	Etoposide	DOID:6000	Heart Failure	0.00349338613764539
DB01206	Lomustine	DOID:6000	Heart Failure	0.00347964738005599
DB01064	Isoproterenol	DOID:6000	Heart Failure	0.00344368300567239
DB00692	Phentolamine	DOID:57	Aortic Valve Insufficiency	0.00344331849100777
DB01095	Fluvastatin	DOID:6000	Heart Failure	0.00343978508385468
DB01186	Pergolide	DOID:6000	Heart Failure	0.00343115561474367
DB00457	Prazosin	DOID:6000	Heart Failure	0.00342520818063208
DB00661	Verapamil	DOID:6000	Heart Failure	0.00341084695928079
DB01132	Pioglitazone	DOID:6000	Heart Failure	0.0033770040611198
DB00321	Amitriptyline	DOID:6000	Heart Failure	0.00336728093293054
DB01234	Dexamethasone	DOID:6000	Heart Failure	0.00335800185159546
DB04572	Thiotepa	DOID:6000	Heart Failure	0.003356816426105
DB00675	Tamoxifen	DOID:6000	Heart Failure	0.00334210284505399
DB00987	Cytarabine	DOID:6000	Heart Failure	0.00333833209176837
DB12163	sarpogrelate	DOID:6000	Heart Failure	0.00332992188605552
DB00883	Isosorbide Dinitrate	DOID:6000	Heart Failure	0.00330752621082574
DB00798	Gentamicins	DOID:6000	Heart Failure	0.00327641611694246
DB00960	Pindolol	DOID:6000	Heart Failure	0.00327486927310605
DB14500	Potassium	DOID:6000	Heart Failure	0.0032665680311369
DB00281	Lidocaine	DOID:6000	Heart Failure	0.00326309709972933
DB01119	Diazoxide	DOID:6000	Heart Failure	0.0032588241180232
DB00350	Minoxidil	DOID:6000	Heart Failure	0.00324890491147294
DB00598	Labetalol	DOID:6000	Heart Failure	0.00324521379160389
DB00682	Warfarin	DOID:6000	Heart Failure	0.00323843674211183
DB11135	Selenium	DOID:6000	Heart Failure	0.00323822639526156
DB01136	Carvedilol	DOID:57	Aortic Valve Insufficiency	0.00322903473260306
DB01599	Probucol	DOID:6000	Heart Failure	0.00319639886835977
DB01275	Hydralazine	DOID:6000	Heart Failure	0.00319600716671712
DB00678	Losartan	DOID:14323	Marfan Syndrome	0.00319358007043508
DB00908	Quinidine	DOID:6000	Heart Failure	0.00317247515426286
DB01181	Ifosfamide	DOID:6000	Heart Failure	0.00316461584737088
DB01177	Idarubicin	DOID:6000	Heart Failure	0.00315839425935055
DB01075	Diphenhydramine	DOID:6000	Heart Failure	0.00315462892795324
DB00559	Bosentan	DOID:6000	Heart Failure	0.00315001072220472
DB00280	Disopyramide	DOID:6000	Heart Failure	0.00314811186014892
DB00401	Nisoldipine	DOID:6000	Heart Failure	0.00313014067001791
DB00635	Prednisone	DOID:6000	Heart Failure	0.00312854877298913
DB00270	Isradipine	DOID:6000	Heart Failure	0.00311453492413738
DB00622	Nicardipine	DOID:6000	Heart Failure	0.00310553968603739
DB00495	Zidovudine	DOID:6000	Heart Failure	0.00307201717344202
DB00492	Fosinopril	DOID:6000	Heart Failure	0.00304372347569671
DB00235	Milrinone	DOID:6000	Heart Failure	0.00303704674716396
DB01200	Bromocriptine	DOID:57	Aortic Valve Insufficiency	0.00303040042459885
DB08860	pitavastatin	DOID:6000	Heart Failure	0.00300629468700251
DB01087	Primaquine	DOID:2843	Long QT Syndrome	0.0029813035511154
DB00254	Doxycycline	DOID:14323	Marfan Syndrome	0.0029675914268556
DB01221	Ketamine	DOID:57	Aortic Valve Insufficiency	0.00292963112498207
DB01186	Pergolide	DOID:57	Aortic Valve Insufficiency	0.00285471673658394
DB00335	Atenolol	DOID:14323	Marfan Syndrome	0.00269823557241872
DB00489	Sotalol	DOID:13884	Sick Sinus Syndrome	0.00243893172359491
DB00968	Methyldopa	DOID:13884	Sick Sinus Syndrome	0.00242823154553196
DB00343	Diltiazem	DOID:13884	Sick Sinus Syndrome	0.00242425456078571
DB01356	Lithium	DOID:13884	Sick Sinus Syndrome	0.00236995058247808
DB00390	Digoxin	DOID:13884	Sick Sinus Syndrome	0.00224923035601618
DB01164	Calcium Chloride	DOID:13884	Sick Sinus Syndrome	0.00210010848302955
DB00564	Carbamazepine	DOID:13884	Sick Sinus Syndrome	0.00204295874443611
DB01118	Amiodarone	DOID:13884	Sick Sinus Syndrome	0.00195566592119501
DB00571	Propranolol	DOID:13884	Sick Sinus Syndrome	0.00195411340826879
DB00661	Verapamil	DOID:13884	Sick Sinus Syndrome	0.00186999993823817
DB05223	SB939 compound	DOID:2843	Long QT Syndrome	0.00185531909495576
DB00297	Bupivacaine	DOID:13884	Sick Sinus Syndrome	0.00164170987033828
DB01177	Idarubicin	DOID:13884	Sick Sinus Syndrome	0.00161754723922581
DB00922	Simendan	DOID:820	Myocarditis	0.00149063660375483
DB03057	Malondialdehyde	DOID:820	Myocarditis	0.00146532254112519
DB00795	Sulfasalazine	DOID:820	Myocarditis	0.00145462104046041
DB00860	Prednisolone	DOID:820	Myocarditis	0.0014526718382325
DB00669	Sumatriptan	DOID:820	Myocarditis	0.00144441635392334
DB01035	Procainamide	DOID:820	Myocarditis	0.00143069675156213
DB00264	Metoprolol	DOID:820	Myocarditis	0.00138992020175999
DB00968	Methyldopa	DOID:820	Myocarditis	0.00138456682888641
DB00208	Ticlopidine	DOID:820	Myocarditis	0.00137261606581296
DB00668	Epinephrine	DOID:820	Myocarditis	0.00134347936907986
DB00244	Mesalamine	DOID:820	Myocarditis	0.00132805076685361
DB01356	Lithium	DOID:820	Myocarditis	0.00132628586741118
DB14509	Lithium Carbonate	DOID:820	Myocarditis	0.00131938745031918
DB13765	Mercuric Chloride	DOID:820	Myocarditis	0.00130574102131648
DB00250	Dapsone	DOID:820	Myocarditis	0.00126584306417538
DB00841	Dobutamine	DOID:820	Myocarditis	0.00125108130257013
DB00999	Hydrochlorothiazide	DOID:820	Myocarditis	0.00124232466559496
DB01001	Albuterol	DOID:820	Myocarditis	0.00124042448588563
DB06151	Acetylcysteine	DOID:820	Myocarditis	0.00123115768662596
DB00184	Nicotine	DOID:820	Myocarditis	0.00122537784688004
DB01136	Carvedilol	DOID:820	Myocarditis	0.00122096187416315
DB00997	Doxorubicin	DOID:820	Myocarditis	0.00121827319460907
DB11672	Curcumin	DOID:820	Myocarditis	0.00120709115847562
DB00863	Ranitidine	DOID:820	Myocarditis	0.00119793049455253
DB00531	Cyclophosphamide	DOID:820	Myocarditis	0.00112502401451953
DB00755	Tretinoin	DOID:820	Myocarditis	0.00110313532039222
DB01420	Testosterone Propionate	DOID:820	Myocarditis	0.00109828444460916
DB00624	Testosterone	DOID:820	Myocarditis	0.00103345547321732
DB00907	Cocaine	DOID:820	Myocarditis	0.00102697128766244
DB00182	Amphetamine	DOID:820	Myocarditis	0.00101265993417271
DB00564	Carbamazepine	DOID:820	Myocarditis	0.000999294028173673
DB00993	Azathioprine	DOID:820	Myocarditis	0.000966687567448891
DB01118	Amiodarone	DOID:820	Myocarditis	0.00091200120473631
DB00712	Flurbiprofen	DOID:820	Myocarditis	0.000884649489307446
DB01064	Isoproterenol	DOID:820	Myocarditis	0.000859171269248563
DB01017	Minocycline	DOID:820	Myocarditis	0.000856991152683565
DB00975	Dipyridamole	DOID:9767	Myocardial Stunning	0.000838115307543578
DB00668	Epinephrine	DOID:9767	Myocardial Stunning	0.000799763597944706
DB00321	Amitriptyline	DOID:820	Myocarditis	0.000782769196352954
DB00841	Dobutamine	DOID:9767	Myocardial Stunning	0.000707365531752383
DB00550	Propylthiouracil	DOID:820	Myocarditis	0.000698610871860659
DB00997	Doxorubicin	DOID:9767	Myocardial Stunning	0.000674557423307773
DB01954	Rolipram	DOID:0050700	Cardiomyopathies	0.000673795522563973
DB00388	Phenylephrine	DOID:9767	Myocardial Stunning	0.000623957816650981
DB01181	Ifosfamide	DOID:820	Myocarditis	0.000580104110890104
DB01177	Idarubicin	DOID:820	Myocarditis	0.000573882522375963
DB00635	Prednisone	DOID:820	Myocarditis	0.000544037035531412
DB00759	Tetracycline	DOID:820	Myocarditis	0.00050032844581133
DB00495	Zidovudine	DOID:820	Myocarditis	0.000487505436987948
DB00907	Cocaine	DOID:9767	Myocardial Stunning	0.00048325551523937
DB12708	sulprostone	DOID:9767	Myocardial Stunning	0.00041401081566721
DB01118	Amiodarone	DOID:9767	Myocardial Stunning	0.000368285433367508
DB00795	Sulfasalazine	DOID:1682	Heart Defects, Congenital	-0.000974143614404784
DB00428	Streptozocin	DOID:1682	Heart Defects, Congenital	-0.000980703359394371
DB00208	Ticlopidine	DOID:1682	Heart Defects, Congenital	-0.00105614859054248
DB00255	Diethylstilbestrol	DOID:1682	Heart Defects, Congenital	-0.00107727636614235
DB00493	Cefotaxime	DOID:1682	Heart Defects, Congenital	-0.00110077880670434
DB01356	Lithium	DOID:1682	Heart Defects, Congenital	-0.00110247878810943
DB00277	Theophylline	DOID:1682	Heart Defects, Congenital	-0.00114916224782896
DB00115	Vitamin B 12	DOID:1682	Heart Defects, Congenital	-0.0011967162234826
DB01136	Carvedilol	DOID:1682	Heart Defects, Congenital	-0.00120780277972326
DB00997	Doxorubicin	DOID:1682	Heart Defects, Congenital	-0.00121049146040791
DB00328	Indomethacin	DOID:1682	Heart Defects, Congenital	-0.0012485559356298
DB00126	Ascorbic Acid	DOID:1682	Heart Defects, Congenital	-0.00127305239906444
DB00742	Mannitol	DOID:1682	Heart Defects, Congenital	-0.00127485003716693
DB00770	Alprostadil	DOID:1682	Heart Defects, Congenital	-0.001295312261964
DB00715	Paroxetine	DOID:1682	Heart Defects, Congenital	-0.00132174551990671
DB00755	Tretinoin	DOID:1682	Heart Defects, Congenital	-0.00132562933415314
DB00783	Estradiol	DOID:1682	Heart Defects, Congenital	-0.00133781589233367
DB01593	Zinc	DOID:1682	Heart Defects, Congenital	-0.00134030893325237
DB04839	Cyproterone Acetate	DOID:1682	Heart Defects, Congenital	-0.00135491747830698
DB01156	Bupropion	DOID:1682	Heart Defects, Congenital	-0.00136204836646272
DB00396	Progesterone	DOID:1682	Heart Defects, Congenital	-0.00137552998010259
DB09130	Copper	DOID:1682	Heart Defects, Congenital	-0.00139453848579593
DB00201	Caffeine	DOID:1682	Heart Defects, Congenital	-0.00139674004136492
DB00907	Cocaine	DOID:1682	Heart Defects, Congenital	-0.00140179336801976
DB00158	Folic Acid	DOID:1682	Heart Defects, Congenital	-0.00140548836398935
DB00915	Amantadine	DOID:1682	Heart Defects, Congenital	-0.00144457592949703
DB00898	Ethanol	DOID:1682	Heart Defects, Congenital	-0.00146465783918958
DB00162	Vitamin A	DOID:1682	Heart Defects, Congenital	-0.00147068814852322
DB00688	Mycophenolic Acid	DOID:1682	Heart Defects, Congenital	-0.00150419644449712
DB00776	Oxcarbazepine	DOID:1682	Heart Defects, Congenital	-0.00153266875078175
DB00982	Isotretinoin	DOID:1682	Heart Defects, Congenital	-0.00175233860030199
DB00682	Warfarin	DOID:1682	Heart Defects, Congenital	-0.00177483964976338
DB00531	Cyclophosphamide	DOID:9775	Heart Failure, Diastolic	-0.00178482175408834
DB00196	Fluconazole	DOID:1682	Heart Defects, Congenital	-0.00184745592401164
DB00788	Naproxen	DOID:1682	Heart Defects, Congenital	-0.00191136793190882
DB00717	Norethindrone	DOID:13832	Ductus Arteriosus, Patent	-0.00194284014173787
DB13919	candesartan	DOID:13832	Ductus Arteriosus, Patent	-0.0020860888520785
DB00390	Digoxin	DOID:13832	Ductus Arteriosus, Patent	-0.00210601671162197
DB00328	Indomethacin	DOID:13832	Ductus Arteriosus, Patent	-0.002131373631858
DB11846	Creatinine	DOID:13832	Ductus Arteriosus, Patent	-0.00215478589609082
DB00987	Cytarabine	DOID:9775	Heart Failure, Diastolic	-0.00215602541256801
DB11450	pimobendan	DOID:12930	Cardiomyopathy, Dilated	-0.00220788649732461
DB00695	Furosemide	DOID:13832	Ductus Arteriosus, Patent	-0.00226447080407515
DB01177	Idarubicin	DOID:9775	Heart Failure, Diastolic	-0.00233596324580973
DB01050	Ibuprofen	DOID:13832	Ductus Arteriosus, Patent	-0.00251575987906704
DB00529	Foscarnet	DOID:6000	Heart Failure	-0.00386927188674555
DB09153	Sodium Chloride	DOID:13884	Sick Sinus Syndrome	-0.00430664953976778
DB00680	Moricizine	DOID:6000	Heart Failure	-0.00613467208701408
DB00816	Metaproterenol	DOID:0050700	Cardiomyopathies	-0.00618397662434297
DB11450	pimobendan	DOID:820	Myocarditis	-0.00623303938964647
DB00816	Metaproterenol	DOID:0050820	Atrioventricular Block	-0.00628289637459611
DB00989	Rivastigmine	DOID:0050820	Atrioventricular Block	-0.00854192852808732
DB01370	Aluminum	DOID:1682	Heart Defects, Congenital	-0.00910414575235629
DB00833	Cefaclor	DOID:6000	Heart Failure	-0.011118301698647
DB13781	Xamoterol	DOID:6000	Heart Failure	-0.0112086305828701
DB00819	Acetazolamide	DOID:1657	Heart Septal Defects, Ventricular	-0.011355061968514
DB00346	alfuzosin	DOID:2843	Long QT Syndrome	-0.0120028294114852
DB00833	Cefaclor	DOID:820	Myocarditis	-0.0137028134352319
DB02806	methyl cellosolve	DOID:1657	Heart Septal Defects, Ventricular	-0.0147521403478729
DB00557	Hydroxyzine	DOID:2843	Long QT Syndrome	-0.0160165290993169
DB09086	Eugenol	DOID:2843	Long QT Syndrome	-0.0166264718996736
DB00214	Torsemide	DOID:12930	Cardiomyopathy, Dilated	-0.0170194832464186
DB00214	Torsemide	DOID:6000	Heart Failure	-0.0184601244021512
DB00242	Cladribine	DOID:0050820	Atrioventricular Block	-0.0185346951195494
DB00439	cerivastatin	DOID:6000	Heart Failure	-0.0190068908614342
DB00332	Ipratropium	DOID:11984	Cardiomyopathy, Hypertrophic	-0.0198589742945058
DB09278	Charcoal	DOID:2843	Long QT Syndrome	-0.0207635129270479
DB00242	Cladribine	DOID:6000	Heart Failure	-0.0214349454773541
DB01852	kaempferol	DOID:0050700	Cardiomyopathies	-0.0217190265133865
DB00207	Azithromycin	DOID:2843	Long QT Syndrome	-0.0229493861246944
DB00674	Galantamine	DOID:2843	Long QT Syndrome	-0.0267376450891198
DB00674	Galantamine	DOID:0050820	Atrioventricular Block	-0.0271112679228204
DB00808	Indapamide	DOID:2843	Long QT Syndrome	-0.0280587090599158
DB09072	Sodium Oxybate	DOID:12930	Cardiomyopathy, Dilated	-0.0294773162118718
DB11616	pirarubicin	DOID:0050700	Cardiomyopathies	-0.0294901669436095
DB08809	Dichloroacetic Acid	DOID:6419	Tetralogy of Fallot	-0.0300256950176348
DB11616	pirarubicin	DOID:6000	Heart Failure	-0.0324893370521551
DB01433	Methadyl Acetate	DOID:2843	Long QT Syndrome	-0.0326466190217358
DB01413	Cefepime	DOID:1682	Heart Defects, Congenital	-0.0330286929500173
DB00983	Formoterol Fumarate	DOID:820	Myocarditis	-0.033981251650675
DB01411	pranlukast	DOID:820	Myocarditis	-0.0353611821055196
DB00425	Zolpidem	DOID:2843	Long QT Syndrome	-0.0365870275610208
DB00415	Ampicillin	DOID:820	Myocarditis	-0.0382785137782373
DB06144	sertindole	DOID:2843	Long QT Syndrome	-0.0384679921291498
DB04335	Inosine	DOID:0050700	Cardiomyopathies	-0.0388467553172348
DB00871	Terbutaline	DOID:0050700	Cardiomyopathies	-0.0404345052056176
DB00415	Ampicillin	DOID:1682	Heart Defects, Congenital	-0.0407072784330935
DB12752	bucindolol	DOID:6000	Heart Failure	-0.0409585334475811
DB00521	Carteolol	DOID:0050820	Atrioventricular Block	-0.0416337699609054
DB00890	Dienestrol	DOID:1657	Heart Septal Defects, Ventricular	-0.0417509535084984
DB12537	Benzodiazepines	DOID:12930	Cardiomyopathy, Dilated	-0.0420944291427313
DB00871	Terbutaline	DOID:6000	Heart Failure	-0.043433675314212
DB00761	Potassium Chloride	DOID:6000	Heart Failure	-0.0438467950851856
DB01174	Phenobarbital	DOID:1882	Heart Septal Defects, Atrial	-0.0446333123837284
DB00796	candesartan cilexetil	DOID:12930	Cardiomyopathy, Dilated	-0.0449210578009103
DB01408	bambuterol	DOID:6000	Heart Failure	-0.0455524853314208
DB00796	candesartan cilexetil	DOID:6000	Heart Failure	-0.0463616989562033
DB02659	Cholic Acid	DOID:0050700	Cardiomyopathies	-0.0475263466569773
DB12870	Buthionine Sulfoximine	DOID:1657	Heart Septal Defects, Ventricular	-0.0476209702759127
DB01174	Phenobarbital	DOID:1657	Heart Septal Defects, Ventricular	-0.0476914876394462
DB06148	Mianserin	DOID:2843	Long QT Syndrome	-0.0482292146954455
DB01174	Phenobarbital	DOID:6000	Heart Failure	-0.0484590721640359
DB13723	3-(2,2,2-trimethylhydrazine)propionate	DOID:6000	Heart Failure	-0.0488218968585424
DB00318	Codeine	DOID:1682	Heart Defects, Congenital	-0.0516036403911958
DB01174	Phenobarbital	DOID:1682	Heart Defects, Congenital	-0.0534723485545815
DB01426	Ajmaline	DOID:2843	Long QT Syndrome	-0.0552045592928691
DB01426	Ajmaline	DOID:0050820	Atrioventricular Block	-0.0555781821265395
DB12422	sulforafan	DOID:0050700	Cardiomyopathies	-0.0581139516583265
DB08841	Tyramine	DOID:0050700	Cardiomyopathies	-0.0608957073907884
DB01244	Bepridil	DOID:2843	Long QT Syndrome	-0.0609638204347609
DB06589	pazopanib	DOID:2843	Long QT Syndrome	-0.061530932688387
DB12082	vesnarinone	DOID:6000	Heart Failure	-0.0622518385763604
DB00943	Zalcitabine	DOID:0050700	Cardiomyopathies	-0.0623230898212452
DB00228	Enflurane	DOID:0050820	Atrioventricular Block	-0.0700245880506183
DB12881	indole-3-carbinol	DOID:0050700	Cardiomyopathies	-0.0706140756441967
DB00107	Oxytocin	DOID:2843	Long QT Syndrome	-0.0711993675448958
DB11742	ebastine	DOID:2843	Long QT Syndrome	-0.0725657028725489
DB05057	erdosteine	DOID:0050700	Cardiomyopathies	-0.0728324075231822
DB00228	Enflurane	DOID:6000	Heart Failure	-0.0729248384080881
DB08826	Deferiprone	DOID:0050700	Cardiomyopathies	-0.0742174351148284
DB01357	Mestranol	DOID:1657	Heart Septal Defects, Ventricular	-0.0770555004859739
DB00411	Carbachol	DOID:0050820	Atrioventricular Block	-0.0804311056496512
DB00411	Carbachol	DOID:6000	Heart Failure	-0.083331356008463
DB01357	Mestranol	DOID:13832	Ductus Arteriosus, Patent	-0.0837191790969422
DB13732	Meglumine Antimoniate	DOID:2843	Long QT Syndrome	-0.0857301991854936
DB00284	Acarbose	DOID:11984	Cardiomyopathy, Hypertrophic	-0.0901455017568988
DB02852	domoic acid	DOID:1682	Heart Defects, Congenital	-0.0927758805985683
DB00687	Fludrocortisone	DOID:6000	Heart Failure	-0.0954409537342801
DB01159	Halothane	DOID:6000	Heart Failure	-0.0961233926494121
DB00312	Pentobarbital	DOID:11502	Mitral Valve Insufficiency	-0.097241036661642
DB11673	Pyridoxamine	DOID:0050700	Cardiomyopathies	-0.0987960333853607
DB00312	Pentobarbital	DOID:0050820	Atrioventricular Block	-0.102952701601721
DB00312	Pentobarbital	DOID:6000	Heart Failure	-0.105852951959422
DB11326	boric acid	DOID:0050700	Cardiomyopathies	-0.108156000906805
DB00186	Lorazepam	DOID:2843	Long QT Syndrome	-0.126281129374987
DB00211	Midodrine	DOID:6000	Heart Failure	-0.129619609809844
DB03054	bromoform	DOID:1882	Heart Septal Defects, Atrial	-0.13103999436027
DB03054	bromoform	DOID:1657	Heart Septal Defects, Ventricular	-0.134098169615985
DB01182	Propafenone	DOID:384	Wolff-Parkinson-White Syndrome	-0.142559971533467
DB06810	Plicamycin	DOID:0050700	Cardiomyopathies	-0.144810630690938
DB01182	Propafenone	DOID:1882	Heart Septal Defects, Atrial	-0.148598702969086
DB01182	Propafenone	DOID:2843	Long QT Syndrome	-0.149150589557108
DB01182	Propafenone	DOID:6000	Heart Failure	-0.152424462748533
DB06690	Nitrous Oxide	DOID:0050700	Cardiomyopathies	-0.153855818536937
DB01182	Propafenone	DOID:13884	Sick Sinus Syndrome	-0.153965309768529
DB01182	Propafenone	DOID:9767	Myocardial Stunning	-0.155552690256544
DB00342	Terfenadine	DOID:2843	Long QT Syndrome	-0.156351105240068
DB01427	Amrinone	DOID:6000	Heart Failure	-0.158850126000847
DB13243	tiazofurin	DOID:0050700	Cardiomyopathies	-0.16379323845388
DB00594	Amiloride	DOID:6000	Heart Failure	-0.164128497277783
DB13358	cifenline	DOID:2843	Long QT Syndrome	-0.177117678460953
DB01396	Digitoxin	DOID:0050700	Cardiomyopathies	-0.180683055774097
DB01396	Digitoxin	DOID:0050820	Atrioventricular Block	-0.180781975525284
DB01396	Digitoxin	DOID:6000	Heart Failure	-0.183682225881975
DB01396	Digitoxin	DOID:13884	Sick Sinus Syndrome	-0.185223072902089
DB00927	Famotidine	DOID:0050820	Atrioventricular Block	-0.207279175985612
DB00927	Famotidine	DOID:6000	Heart Failure	-0.210179426343235
DB00380	Dexrazoxane	DOID:6000	Heart Failure	-0.215514721763063
