# Supplementary material for: DDCM: A Computational Strategy for Drug Repositioning Based on Support-Vector Regression Algorithm
Source: Int J Mol Sci. 2024 May 12;25(10):5267. doi: 10.3390/ijms25105267 (PMC11121335; doi:10.3390/ijms25105267)
Supplement: Supplementary file 1 [file ijms-25-05267-s001.zip › File S5/1_C14.907_CorScore/brain ischemia_score.csv]

DrugBankID	DrugName	DOID	DiseaseName	score
0.0522779336626474	0.0696746751116039
DB00227	Lovastatin	DOID:1682	Heart Defects, Congenital	0.922363306902258
DB02315	Cyclic GMP	DOID:6000	Heart Failure	0.62530247753895
DB01028	Methoxyflurane	DOID:6000	Heart Failure	0.608195115832794
DB00312	Pentobarbital	DOID:6000	Heart Failure	0.578806800776615
DB00312	Pentobarbital	DOID:0050820	Atrioventricular Block	0.556639650198784
DB00312	Pentobarbital	DOID:11502	Mitral Valve Insufficiency	0.556582581208275
DB00820	Tadalafil	DOID:0050700	Cardiomyopathies	0.543513859830888
DB00214	Torsemide	DOID:6000	Heart Failure	0.540382293712461
DB00214	Torsemide	DOID:12930	Cardiomyopathy, Dilated	0.527475122791501
DB01235	Levodopa	DOID:6000	Heart Failure	0.511746763436596
DB05549	INO 1001	DOID:6000	Heart Failure	0.475137760541766
DB03054	bromoform	DOID:1657	Heart Septal Defects, Ventricular	0.455179290604921
DB00812	Phenylbutazone	DOID:0050700	Cardiomyopathies	0.452467777800124
DB06155	Rimonabant	DOID:0050700	Cardiomyopathies	0.450807763673832
DB00988	Dopamine	DOID:6000	Heart Failure	0.447359985406158
DB09153	Sodium Chloride	DOID:13884	Sick Sinus Syndrome	0.446176605047544
DB01165	Ofloxacin	DOID:0050700	Cardiomyopathies	0.445308388274636
DB01149	nefazodone	DOID:2843	Long QT Syndrome	0.443241680580705
DB00186	Lorazepam	DOID:2843	Long QT Syndrome	0.441300444913973
DB12422	sulforafan	DOID:0050700	Cardiomyopathies	0.437639315597649
DB03054	bromoform	DOID:1882	Heart Septal Defects, Atrial	0.436514296186831
DB00988	Dopamine	DOID:820	Myocarditis	0.43295123582892
DB00761	Potassium Chloride	DOID:6000	Heart Failure	0.4220584804347
DB00988	Dopamine	DOID:2843	Long QT Syndrome	0.417510543514247
DB00425	Zolpidem	DOID:2843	Long QT Syndrome	0.411478906996581
DB12870	Buthionine Sulfoximine	DOID:1657	Heart Septal Defects, Ventricular	0.406162914102617
DB00228	Enflurane	DOID:6000	Heart Failure	0.402040741904641
DB01165	Ofloxacin	DOID:2843	Long QT Syndrome	0.40135955375568
DB00752	Tranylcypromine	DOID:0050700	Cardiomyopathies	0.381057270231404
DB00228	Enflurane	DOID:0050820	Atrioventricular Block	0.379873591327741
DB00143	Glutathione	DOID:0050700	Cardiomyopathies	0.370428176013827
DB09270	coenzyme Q10	DOID:0050700	Cardiomyopathies	0.35832351102049
DB01954	Rolipram	DOID:0050700	Cardiomyopathies	0.357265844311711
DB13863	fructose-1,6-diphosphate	DOID:0050700	Cardiomyopathies	0.357045808172259
DB00271	Diatrizoate	DOID:0050820	Atrioventricular Block	0.352588463084789
DB05057	erdosteine	DOID:0050700	Cardiomyopathies	0.350528815764613
DB09313	Ioxaglic Acid	DOID:2843	Long QT Syndrome	0.348258510618795
DB00271	Diatrizoate	DOID:2843	Long QT Syndrome	0.344906171769586
DB09270	coenzyme Q10	DOID:6000	Heart Failure	0.344224118394164
DB01159	Halothane	DOID:6000	Heart Failure	0.340208348898603
DB01413	Cefepime	DOID:1682	Heart Defects, Congenital	0.3373732204121
DB11829	ruboxistaurin	DOID:6000	Heart Failure	0.336274876809904
DB01427	Amrinone	DOID:6000	Heart Failure	0.335995257162972
DB00171	Adenosine Triphosphate	DOID:0050820	Atrioventricular Block	0.330123772267918
DB00681	Amphotericin B	DOID:6000	Heart Failure	0.326634844811182
DB02021	fidarestat	DOID:6000	Heart Failure	0.325807327501219
DB00459	Acitretin	DOID:1682	Heart Defects, Congenital	0.32305503874962
DB00485	Dicloxacillin	DOID:4079	Heart Valve Diseases	0.322632082452207
DB00816	Metaproterenol	DOID:0050700	Cardiomyopathies	0.319910568317683
DB00681	Amphotericin B	DOID:12930	Cardiomyopathy, Dilated	0.313727673890295
DB00439	cerivastatin	DOID:6000	Heart Failure	0.312916034097505
DB00681	Amphotericin B	DOID:820	Myocarditis	0.312226095234596
DB11126	Calcium Gluconate	DOID:0050700	Cardiomyopathies	0.31113418080361
DB01611	Hydroxychloroquine	DOID:0050700	Cardiomyopathies	0.311123214684739
DB09072	Sodium Oxybate	DOID:12930	Cardiomyopathy, Dilated	0.306121764440542
DB12881	indole-3-carbinol	DOID:0050700	Cardiomyopathies	0.301463211622355
DB01611	Hydroxychloroquine	DOID:6000	Heart Failure	0.297023822057872
DB00681	Amphotericin B	DOID:2843	Long QT Syndrome	0.296785402919421
DB09069	Trimetazidine	DOID:6000	Heart Failure	0.296195749994081
DB01340	Cilazapril	DOID:0050700	Cardiomyopathies	0.291908911862844
DB11588	Carbon Monoxide	DOID:0050700	Cardiomyopathies	0.290443579854502
DB00796	candesartan cilexetil	DOID:6000	Heart Failure	0.288982401004508
DB00485	Dicloxacillin	DOID:2843	Long QT Syndrome	0.28854396166172
DB00248	Cabergoline	DOID:4079	Heart Valve Diseases	0.286731034229192
DB00816	Metaproterenol	DOID:0050820	Atrioventricular Block	0.283644025114026
DB01611	Hydroxychloroquine	DOID:820	Myocarditis	0.282615072480855
DB00248	Cabergoline	DOID:6000	Heart Failure	0.282492355330958
DB13110	Antimony	DOID:12930	Cardiomyopathy, Dilated	0.281060795468452
DB01113	Papaverine	DOID:0050820	Atrioventricular Block	0.279095429472745
DB01340	Cilazapril	DOID:6000	Heart Failure	0.277809519236242
DB11588	Carbon Monoxide	DOID:6000	Heart Failure	0.276344187227904
DB00796	candesartan cilexetil	DOID:12930	Cardiomyopathy, Dilated	0.276075230083473
DB00679	Thioridazine	DOID:1682	Heart Defects, Congenital	0.27561583215265
DB11126	Calcium Gluconate	DOID:0050820	Atrioventricular Block	0.274867637599935
DB01113	Papaverine	DOID:2843	Long QT Syndrome	0.271413138157772
DB09130	Copper	DOID:0050700	Cardiomyopathies	0.26837318680271
DB01611	Hydroxychloroquine	DOID:397	Cardiomyopathy, Restrictive	0.267509515795053
DB08839	Serotonin	DOID:4079	Heart Valve Diseases	0.267392171206569
DB11126	Calcium Gluconate	DOID:2843	Long QT Syndrome	0.267185346284712
DB01611	Hydroxychloroquine	DOID:2843	Long QT Syndrome	0.267174380165905
DB09130	Copper	DOID:11984	Cardiomyopathy, Hypertrophic	0.264590364896621
DB00411	Carbachol	DOID:6000	Heart Failure	0.262535660399204
DB00248	Cabergoline	DOID:57	Aortic Valve Insufficiency	0.262079023759021
DB00248	Cabergoline	DOID:11502	Mitral Valve Insufficiency	0.260268135762379
DB01362	Iohexol	DOID:0050820	Atrioventricular Block	0.259163804941302
DB00679	Thioridazine	DOID:0050820	Atrioventricular Block	0.25819864208106
DB01340	Cilazapril	DOID:57	Aortic Valve Insufficiency	0.257396187664489
DB09130	Copper	DOID:6000	Heart Failure	0.25427379417603
DB11588	Carbon Monoxide	DOID:1882	Heart Septal Defects, Atrial	0.251530929546224
DB01362	Iohexol	DOID:2843	Long QT Syndrome	0.251481513626293
DB11588	Carbon Monoxide	DOID:6419	Tetralogy of Fallot	0.251420823886744
DB00679	Thioridazine	DOID:2843	Long QT Syndrome	0.250516350766236
DB09130	Copper	DOID:1682	Heart Defects, Congenital	0.249523833670591
DB00527	Dibucaine	DOID:0050820	Atrioventricular Block	0.246834494549101
DB00285	Venlafaxine Hydrochloride	DOID:6000	Heart Failure	0.244593500293635
DB00780	Phenelzine	DOID:820	Myocarditis	0.242878582237636
DB08839	Serotonin	DOID:57	Aortic Valve Insufficiency	0.242740160735988
DB08839	Serotonin	DOID:11502	Mitral Valve Insufficiency	0.240929272739428
DB00411	Carbachol	DOID:0050820	Atrioventricular Block	0.240368509820521
DB00365	grepafloxacin	DOID:2843	Long QT Syndrome	0.233838852511218
DB00545	Pyridostigmine Bromide	DOID:0050820	Atrioventricular Block	0.232737309966676
DB09212	loxoprofen	DOID:0050700	Cardiomyopathies	0.228245919741477
DB13723	3-(2,2,2-trimethylhydrazine)propionate	DOID:6000	Heart Failure	0.223388949756955
DB00579	Mazindol	DOID:0050700	Cardiomyopathies	0.221722154138998
DB00261	anagrelide	DOID:0050700	Cardiomyopathies	0.218477839357973
DB04557	Arachidonic Acid	DOID:1682	Heart Defects, Congenital	0.216748716564896
DB14500	Potassium	DOID:6000	Heart Failure	0.21362512141846
DB09086	Eugenol	DOID:2843	Long QT Syndrome	0.21312631225622
DB03467	naringenin	DOID:0050700	Cardiomyopathies	0.211835320159218
DB01219	Dantrolene	DOID:0050700	Cardiomyopathies	0.209594733225164
DB00243	Ranolazine	DOID:2843	Long QT Syndrome	0.208875715665025
DB00698	Nitrofurantoin	DOID:0050700	Cardiomyopathies	0.208740630186728
DB00970	Dactinomycin	DOID:0050700	Cardiomyopathies	0.208121272496305
DB00897	Triazolam	DOID:2843	Long QT Syndrome	0.204904422768994
DB08868	Fingolimod Hydrochloride	DOID:2843	Long QT Syndrome	0.204735382319446
DB00261	anagrelide	DOID:6000	Heart Failure	0.204378446731536
DB12537	Benzodiazepines	DOID:12930	Cardiomyopathy, Dilated	0.20159031115708
DB00813	Fentanyl	DOID:0050700	Cardiomyopathies	0.197223884426694
DB01219	Dantrolene	DOID:6000	Heart Failure	0.195495340599401
DB15584	Luteolin	DOID:0050700	Cardiomyopathies	0.194879951503516
DB07352	Apigenin	DOID:0050700	Cardiomyopathies	0.194364208073959
DB00970	Dactinomycin	DOID:6000	Heart Failure	0.194021879870452
DB00313	Valproic Acid	DOID:1682	Heart Defects, Congenital	0.192820489035128
DB00594	Amiloride	DOID:6000	Heart Failure	0.192346798128481
DB01174	Phenobarbital	DOID:6000	Heart Failure	0.191492678556235
DB00313	Valproic Acid	DOID:1657	Heart Septal Defects, Ventricular	0.191422186276455
DB00694	Daunorubicin	DOID:0050700	Cardiomyopathies	0.191075030482478
DB00543	Amoxapine	DOID:6000	Heart Failure	0.188715083375907
DB00579	Mazindol	DOID:57	Aortic Valve Insufficiency	0.187209429940689
DB01174	Phenobarbital	DOID:1682	Heart Defects, Congenital	0.186742718049318
DB00579	Mazindol	DOID:11502	Mitral Valve Insufficiency	0.185398541944097
DB01174	Phenobarbital	DOID:1657	Heart Septal Defects, Ventricular	0.185344415291978
DB14500	Potassium	DOID:2843	Long QT Syndrome	0.183775679526425
DB13108	mephedrone	DOID:820	Myocarditis	0.183379354955611
DB12610	ebselen	DOID:0050700	Cardiomyopathies	0.182573481224499
DB00431	Hexachlorocyclohexane	DOID:820	Myocarditis	0.179631766512384
DB00313	Valproic Acid	DOID:14365	Systemic carnitine deficiency	0.179387266897922
DB00204	dofetilide	DOID:6000	Heart Failure	0.176979334082709
DB00694	Daunorubicin	DOID:6000	Heart Failure	0.176975637856422
DB01053	Penicillin G	DOID:4079	Heart Valve Diseases	0.175044705008816
DB01219	Dantrolene	DOID:0050820	Atrioventricular Block	0.173328190021814
DB00313	Valproic Acid	DOID:9955	Hypoplastic Left Heart Syndrome	0.173244098725204
DB08842	Acetylcarnitine	DOID:0050700	Cardiomyopathies	0.172759904594948
DB00313	Valproic Acid	DOID:1882	Heart Septal Defects, Atrial	0.172757191858234
DB00698	Nitrofurantoin	DOID:9955	Hypoplastic Left Heart Syndrome	0.170314886745225
DB00698	Nitrofurantoin	DOID:1882	Heart Septal Defects, Atrial	0.169827979877892
DB00502	Haloperidol	DOID:6000	Heart Failure	0.166750225695465
DB01174	Phenobarbital	DOID:1882	Heart Septal Defects, Atrial	0.166679420872587
DB00910	paricalcitol	DOID:6000	Heart Failure	0.164754996878781
DB00794	Primidone	DOID:1682	Heart Defects, Congenital	0.164545550748333
DB01268	Sunitinib	DOID:6000	Heart Failure	0.163738393737624
DB00794	Primidone	DOID:1657	Heart Septal Defects, Ventricular	0.163147247989347
DB00694	Daunorubicin	DOID:820	Myocarditis	0.162566888279642
DB08826	Deferiprone	DOID:0050700	Cardiomyopathies	0.162385317996924
DB00813	Fentanyl	DOID:0050820	Atrioventricular Block	0.160957341224323
DB01189	Desflurane	DOID:2843	Long QT Syndrome	0.159749282154684
DB04335	Inosine	DOID:0050700	Cardiomyopathies	0.159640742148154
DB01852	kaempferol	DOID:0050700	Cardiomyopathies	0.1576243570421
DB13323	Trichloroethylene	DOID:1682	Heart Defects, Congenital	0.157260902092961
DB01023	Felodipine	DOID:6000	Heart Failure	0.157213841172431
DB00653	Magnesium Sulfate	DOID:2843	Long QT Syndrome	0.157017347707537
DB00694	Daunorubicin	DOID:13884	Sick Sinus Syndrome	0.156523962262677
DB03843	Formaldehyde	DOID:1682	Heart Defects, Congenital	0.156261918440501
DB13243	tiazofurin	DOID:0050700	Cardiomyopathies	0.155104362212933
DB13358	cifenline	DOID:2843	Long QT Syndrome	0.155087910191077
DB00794	Primidone	DOID:820	Myocarditis	0.154886761676647
DB00813	Fentanyl	DOID:2843	Long QT Syndrome	0.153275049908817
DB00502	Haloperidol	DOID:820	Myocarditis	0.152341476117605
DB06148	Mianserin	DOID:2843	Long QT Syndrome	0.149951317506513
DB11387	Chloroform	DOID:6000	Heart Failure	0.149099433086567
DB00204	dofetilide	DOID:2843	Long QT Syndrome	0.147129892190718
DB00694	Daunorubicin	DOID:2843	Long QT Syndrome	0.147126195963981
DB00680	Moricizine	DOID:6000	Heart Failure	0.146875612050517
DB08162	fasudil	DOID:12930	Cardiomyopathy, Dilated	0.145310978251325
DB00277	Theophylline	DOID:0050700	Cardiomyopathies	0.144526625304267
DB00794	Primidone	DOID:1882	Heart Septal Defects, Atrial	0.144482253571283
DB00794	Primidone	DOID:6419	Tetralogy of Fallot	0.144372147912868
DB01143	Amifostine	DOID:0050700	Cardiomyopathies	0.140487079195898
DB03843	Formaldehyde	DOID:0050820	Atrioventricular Block	0.1388447283687
DB13781	Xamoterol	DOID:6000	Heart Failure	0.137311460793008
DB00502	Haloperidol	DOID:2843	Long QT Syndrome	0.136900783802681
DB11450	pimobendan	DOID:12930	Cardiomyopathy, Dilated	0.136144876868267
DB12693	Ritanserin	DOID:1682	Heart Defects, Congenital	0.134648864536022
DB11450	pimobendan	DOID:820	Myocarditis	0.134643298212315
DB01268	Sunitinib	DOID:2843	Long QT Syndrome	0.133888951845346
DB00583	Carnitine	DOID:0050700	Cardiomyopathies	0.129375674269678
DB00277	Theophylline	DOID:1682	Heart Defects, Congenital	0.125677272171683
DB01064	Isoproterenol	DOID:0050700	Cardiomyopathies	0.124729422763536
DB11387	Chloroform	DOID:1882	Heart Septal Defects, Atrial	0.12428617540379
DB00297	Bupivacaine	DOID:13884	Sick Sinus Syndrome	0.122324282558454
DB01064	Isoproterenol	DOID:11984	Cardiomyopathy, Hypertrophic	0.120946600858337
DB00297	Bupivacaine	DOID:0050820	Atrioventricular Block	0.120608807575724
DB00346	alfuzosin	DOID:2843	Long QT Syndrome	0.120483116785256
DB00843	Donepezil	DOID:0050820	Atrioventricular Block	0.117513453160795
DB00943	Zalcitabine	DOID:0050700	Cardiomyopathies	0.116614688022237
DB00398	Sorafenib	DOID:0050700	Cardiomyopathies	0.115819190176673
DB05088	tetrathiomolybdate	DOID:0050700	Cardiomyopathies	0.114679575727123
DB01064	Isoproterenol	DOID:6000	Heart Failure	0.110630030136233
DB00843	Donepezil	DOID:2843	Long QT Syndrome	0.109831161845874
DB01297	Practolol	DOID:6000	Heart Failure	0.109338999993945
DB00608	Chloroquine	DOID:0050700	Cardiomyopathies	0.108406231274407
DB01233	Metoclopramide	DOID:6000	Heart Failure	0.1059029422847
DB00608	Chloroquine	DOID:11984	Cardiomyopathy, Hypertrophic	0.104623409369661
DB01015	Sulfamethoxazole	DOID:2843	Long QT Syndrome	0.104305045476612
DB12082	vesnarinone	DOID:6000	Heart Failure	0.103063816615021
DB00583	Carnitine	DOID:12930	Cardiomyopathy, Dilated	0.102369110722496
DB01288	Fenoterol	DOID:6000	Heart Failure	0.101556063750801
DB00746	Deferoxamine	DOID:0050700	Cardiomyopathies	0.100102880704954
DB00633	Dexmedetomidine	DOID:2843	Long QT Syndrome	0.100070773589952
DB01151	Desipramine	DOID:820	Myocarditis	0.0988311166910825
DB00207	Azithromycin	DOID:2843	Long QT Syndrome	0.096827108071164
DB01064	Isoproterenol	DOID:820	Myocarditis	0.0962212805604514
DB01223	Aminophylline	DOID:6000	Heart Failure	0.0953127395978706
DB00608	Chloroquine	DOID:6000	Heart Failure	0.0943068386488089
DB14015	sodium bisulfite	DOID:820	Myocarditis	0.0942073122639851
DB14574	Cobalt	DOID:0050700	Cardiomyopathies	0.0940012377441335
DB06690	Nitrous Oxide	DOID:0050700	Cardiomyopathies	0.0923457388669571
DB00380	Dexrazoxane	DOID:6000	Heart Failure	0.0911223160524171
DB01151	Desipramine	DOID:0050820	Atrioventricular Block	0.0910727156913265
DB01064	Isoproterenol	DOID:0050820	Atrioventricular Block	0.0884628795592433
DB01064	Isoproterenol	DOID:11502	Mitral Valve Insufficiency	0.0884058105683734
DB01576	Dextroamphetamine	DOID:0050700	Cardiomyopathies	0.0882762042020942
DB00188	Bortezomib	DOID:6000	Heart Failure	0.0879238094768813
DB00927	Famotidine	DOID:6000	Heart Failure	0.0878753331610016
DB01064	Isoproterenol	DOID:384	Wolff-Parkinson-White Syndrome	0.0837999306817097
DB04953	ezogabine	DOID:2843	Long QT Syndrome	0.0836317517792429
DB01151	Desipramine	DOID:2843	Long QT Syndrome	0.0833904243766492
DB01064	Isoproterenol	DOID:2843	Long QT Syndrome	0.0807805882441388
DB03128	Acetylcholine	DOID:6000	Heart Failure	0.0804549165707587
DB01411	pranlukast	DOID:820	Myocarditis	0.0798099567601909
DB11673	Pyridoxamine	DOID:0050700	Cardiomyopathies	0.0789479661598593
DB01244	Bepridil	DOID:2843	Long QT Syndrome	0.078899034250465
DB01396	Digitoxin	DOID:0050700	Cardiomyopathies	0.0763233558505079
DB01009	Ketoprofen	DOID:0050700	Cardiomyopathies	0.0734922581159612
DB01223	Aminophylline	DOID:0050820	Atrioventricular Block	0.0731455890208654
DB00934	Maprotiline	DOID:2843	Long QT Syndrome	0.0731030622430062
DB00608	Chloroquine	DOID:0050820	Atrioventricular Block	0.0721396880711771
DB00674	Galantamine	DOID:0050820	Atrioventricular Block	0.0702895845778751
DB01576	Dextroamphetamine	DOID:1682	Heart Defects, Congenital	0.0694268510698619
DB00421	Spironolactone	DOID:0050700	Cardiomyopathies	0.0674114688968788
DB00927	Famotidine	DOID:0050820	Atrioventricular Block	0.0657081825828814
DB00608	Chloroquine	DOID:397	Cardiomyopathy, Restrictive	0.0647925323844307
DB13732	Meglumine Antimoniate	DOID:2843	Long QT Syndrome	0.0644978932702467
DB00608	Chloroquine	DOID:2843	Long QT Syndrome	0.0644573967555069
DB00358	Mefloquine	DOID:0050820	Atrioventricular Block	0.0631143065160342
DB00674	Galantamine	DOID:2843	Long QT Syndrome	0.0626072932627284
DB00152	Thiamine	DOID:0050700	Cardiomyopathies	0.0625731074345135
DB01396	Digitoxin	DOID:6000	Heart Failure	0.0622239632240824
DB04861	Nebivolol	DOID:9651	Heart Failure, Systolic	0.0553894420035539
DB00421	Spironolactone	DOID:6000	Heart Failure	0.053312076269431
DB00989	Rivastigmine	DOID:0050820	Atrioventricular Block	0.0526233435215784
DB00529	Foscarnet	DOID:6000	Heart Failure	0.0513484080831479
DB00152	Thiamine	DOID:6000	Heart Failure	0.0484737148079637
DB01370	Aluminum	DOID:1682	Heart Defects, Congenital	0.0464505424062767
DB00242	Cladribine	DOID:6000	Heart Failure	0.0459778049380273
DB01400	Neostigmine	DOID:2843	Long QT Syndrome	0.0451244521006669
DB01177	Idarubicin	DOID:9775	Heart Failure, Diastolic	0.0446523922812845
DB00531	Cyclophosphamide	DOID:9775	Heart Failure, Diastolic	0.0446005307902342
DB00987	Cytarabine	DOID:9775	Heart Failure, Diastolic	0.0445467576253151
DB02806	methyl cellosolve	DOID:1657	Heart Septal Defects, Ventricular	0.0444939174141308
DB00417	Penicillin V	DOID:0050820	Atrioventricular Block	0.0442640747174616
DB01433	Methadyl Acetate	DOID:2843	Long QT Syndrome	0.0431714482883885
DB00218	Moxifloxacin	DOID:2843	Long QT Syndrome	0.042984099986912
DB01396	Digitoxin	DOID:13884	Sick Sinus Syndrome	0.0417722876298499
DB01092	Ouabain	DOID:6000	Heart Failure	0.041104646819041
DB00421	Spironolactone	DOID:12930	Cardiomyopathy, Dilated	0.0404049053483757
DB01396	Digitoxin	DOID:0050820	Atrioventricular Block	0.0400568126462961
DB00206	Reserpine	DOID:0050700	Cardiomyopathies	0.0392740588206382
DB01429	Aprindine	DOID:384	Wolff-Parkinson-White Syndrome	0.0381090776129451
DB01420	Testosterone Propionate	DOID:820	Myocarditis	0.0375819419160444
DB00867	Ritodrine	DOID:0050700	Cardiomyopathies	0.0372753939864867
DB00661	Verapamil	DOID:0050700	Cardiomyopathies	0.0371890088406037
DB01001	Albuterol	DOID:0050700	Cardiomyopathies	0.037185213220827
DB01224	Quetiapine Fumarate	DOID:0050700	Cardiomyopathies	0.037177390811997
DB00178	Ramipril	DOID:0050700	Cardiomyopathies	0.0371314280736439
DB04572	Thiotepa	DOID:0050700	Cardiomyopathies	0.0371220919898081
DB00264	Metoprolol	DOID:0050700	Cardiomyopathies	0.0371134417822978
DB00177	Valsartan	DOID:0050700	Cardiomyopathies	0.0370798569625823
DB01136	Carvedilol	DOID:0050700	Cardiomyopathies	0.0370723982861254
DB01956	Taurine	DOID:0050700	Cardiomyopathies	0.0370525795323105
DB01599	Probucol	DOID:0050700	Cardiomyopathies	0.0370450775514304
DB00860	Prednisolone	DOID:0050700	Cardiomyopathies	0.0370264674003516
DB00650	Leucovorin	DOID:0050700	Cardiomyopathies	0.0370263567102491
DB00457	Prazosin	DOID:0050700	Cardiomyopathies	0.0370196467793698
DB00806	Pentoxifylline	DOID:0050700	Cardiomyopathies	0.0370036414256811
DB00203	Sildenafil Citrate	DOID:0050700	Cardiomyopathies	0.0369913253076801
DB00252	Phenytoin	DOID:0050700	Cardiomyopathies	0.0369845766511257
DB01592	Iron	DOID:0050700	Cardiomyopathies	0.0369819914581033
DB01039	Fenofibrate	DOID:0050700	Cardiomyopathies	0.0369704982534123
DB01177	Idarubicin	DOID:0050700	Cardiomyopathies	0.0369584001688377
DB00841	Dobutamine	DOID:0050700	Cardiomyopathies	0.0369579852813076
DB00829	Diazepam	DOID:0050700	Cardiomyopathies	0.0369435504439999
DB00316	Acetaminophen	DOID:0050700	Cardiomyopathies	0.0369417812278503
DB00184	Nicotine	DOID:0050700	Cardiomyopathies	0.0369150790763799
DB00531	Cyclophosphamide	DOID:0050700	Cardiomyopathies	0.0369065386780829
DB01118	Amiodarone	DOID:0050700	Cardiomyopathies	0.0369035928900197
DB00636	Clofibrate	DOID:0050700	Cardiomyopathies	0.0369000021169461
DB00928	Azacitidine	DOID:0050700	Cardiomyopathies	0.0368855648805158
DB01593	Zinc	DOID:0050700	Cardiomyopathies	0.0368792788510686
DB00091	Cyclosporine	DOID:0050700	Cardiomyopathies	0.0368748762756683
DB00997	Doxorubicin	DOID:0050700	Cardiomyopathies	0.036873597606218
DB14206	cobaltous chloride	DOID:0050700	Cardiomyopathies	0.0368673164377393
DB00755	Tretinoin	DOID:0050700	Cardiomyopathies	0.0368568392050721
DB01356	Lithium	DOID:0050700	Cardiomyopathies	0.0368341790167961
DB00563	Methotrexate	DOID:0050700	Cardiomyopathies	0.0368311420436183
DB00363	Clozapine	DOID:0050700	Cardiomyopathies	0.0368283214190524
DB01229	Paclitaxel	DOID:0050700	Cardiomyopathies	0.0368136186875374
DB00586	Diclofenac	DOID:0050700	Cardiomyopathies	0.0368054877001713
DB00343	Diltiazem	DOID:0050700	Cardiomyopathies	0.0368001747651532
DB01234	Dexamethasone	DOID:0050700	Cardiomyopathies	0.0367832058512632
DB04216	Quercetin	DOID:0050700	Cardiomyopathies	0.0367797710815376
DB14183	geraniol	DOID:0050700	Cardiomyopathies	0.0367726532133947
DB00162	Vitamin A	DOID:0050700	Cardiomyopathies	0.0367669327939864
DB00201	Caffeine	DOID:0050700	Cardiomyopathies	0.0367321794228695
DB01169	Arsenic Trioxide	DOID:0050700	Cardiomyopathies	0.0367070206348192
DB00158	Folic Acid	DOID:0050700	Cardiomyopathies	0.0366945108066015
DB00477	Chlorpromazine	DOID:0050700	Cardiomyopathies	0.0365308303203575
DB12025	triptolide	DOID:0050700	Cardiomyopathies	0.0365117011276406
DB00612	Bisoprolol	DOID:0050700	Cardiomyopathies	0.0365007655341396
DB00571	Propranolol	DOID:0050700	Cardiomyopathies	0.0364508676622581
DB00445	Epirubicin	DOID:0050700	Cardiomyopathies	0.0364079916970515
DB01248	Docetaxel	DOID:0050700	Cardiomyopathies	0.0364025870114635
DB00959	Methylprednisolone	DOID:0050700	Cardiomyopathies	0.0363699475542669
DB00851	Dacarbazine	DOID:0050700	Cardiomyopathies	0.0363399395834396
DB01042	Melphalan	DOID:0050700	Cardiomyopathies	0.0363039741935236
DB14371	mangostin	DOID:0050700	Cardiomyopathies	0.0362954920154659
DB00422	Methylphenidate	DOID:0050700	Cardiomyopathies	0.0362814114716754
DB14322	Coconut Oil	DOID:0050700	Cardiomyopathies	0.0362489893754108
DB02659	Cholic Acid	DOID:0050700	Cardiomyopathies	0.0362353744478716
DB00635	Prednisone	DOID:0050700	Cardiomyopathies	0.0361923208699244
DB00350	Minoxidil	DOID:0050700	Cardiomyopathies	0.036179189774044
DB01088	Iloprost	DOID:0050700	Cardiomyopathies	0.0361709732545219
DB00495	Zidovudine	DOID:0050700	Cardiomyopathies	0.0361663414211597
DB01003	Cromolyn Sodium	DOID:0050700	Cardiomyopathies	0.0361526551311757
DB00390	Digoxin	DOID:0050700	Cardiomyopathies	0.0361317998244639
DB00541	Vincristine	DOID:0050700	Cardiomyopathies	0.0361143457484998
DB00734	Risperidone	DOID:0050700	Cardiomyopathies	0.0361089448602992
DB01364	Ephedrine	DOID:0050700	Cardiomyopathies	0.036107004829044
DB00458	Imipramine	DOID:0050700	Cardiomyopathies	0.0361037258489205
DB01095	Fluvastatin	DOID:0050700	Cardiomyopathies	0.0360789909464912
DB00397	Phenylpropanolamine	DOID:0050700	Cardiomyopathies	0.0360535644422055
DB01429	Aprindine	DOID:2843	Long QT Syndrome	0.0350897351758344
DB00254	Doxycycline	DOID:14323	Marfan Syndrome	0.0349758598174497
DB05223	SB939 compound	DOID:2843	Long QT Syndrome	0.034293100410121
DB00276	Amsacrine	DOID:0050700	Cardiomyopathies	0.0341046328143298
DB00481	Raloxifene Hydrochloride	DOID:4079	Heart Valve Diseases	0.0340266707785413
DB00280	Disopyramide	DOID:11984	Cardiomyopathy, Hypertrophic	0.033637305499648
DB00519	trandolapril	DOID:11984	Cardiomyopathy, Hypertrophic	0.0335862319062381
DB00867	Ritodrine	DOID:11984	Cardiomyopathy, Hypertrophic	0.0334925720814581
DB00661	Verapamil	DOID:11984	Cardiomyopathy, Hypertrophic	0.0334061869345794
DB01001	Albuterol	DOID:11984	Cardiomyopathy, Hypertrophic	0.0334023913155932
DB00178	Ramipril	DOID:11984	Cardiomyopathy, Hypertrophic	0.0333486061689457
DB00264	Metoprolol	DOID:11984	Cardiomyopathy, Hypertrophic	0.033330619876635
DB00678	Losartan	DOID:11984	Cardiomyopathy, Hypertrophic	0.0332974455709227
DB01136	Carvedilol	DOID:11984	Cardiomyopathy, Hypertrophic	0.033289576381278
DB00860	Prednisolone	DOID:11984	Cardiomyopathy, Hypertrophic	0.0332436454955147
DB00428	Streptozocin	DOID:11984	Cardiomyopathy, Hypertrophic	0.0331946443195668
DB00841	Dobutamine	DOID:11984	Cardiomyopathy, Hypertrophic	0.0331751633768598
DB01118	Amiodarone	DOID:11984	Cardiomyopathy, Hypertrophic	0.0331207709851313
DB00783	Estradiol	DOID:11984	Cardiomyopathy, Hypertrophic	0.0330959092629077
DB00997	Doxorubicin	DOID:11984	Cardiomyopathy, Hypertrophic	0.0330907757006951
DB00343	Diltiazem	DOID:11984	Cardiomyopathy, Hypertrophic	0.0330173528602347
DB01234	Dexamethasone	DOID:11984	Cardiomyopathy, Hypertrophic	0.0330003839467266
DB04216	Quercetin	DOID:11984	Cardiomyopathy, Hypertrophic	0.0329969491768207
DB00571	Propranolol	DOID:11984	Cardiomyopathy, Hypertrophic	0.0326680457570607
DB00415	Ampicillin	DOID:1682	Heart Defects, Congenital	0.0326001991218459
DB00959	Methylprednisolone	DOID:11984	Cardiomyopathy, Hypertrophic	0.0325871256490065
DB00443	Betamethasone	DOID:11984	Cardiomyopathy, Hypertrophic	0.0324498117933503
DB12116	epigallocatechin gallate	DOID:11984	Cardiomyopathy, Hypertrophic	0.0324055428648456
DB00968	Methyldopa	DOID:11984	Cardiomyopathy, Hypertrophic	0.0323460176961572
DB00881	Quinapril	DOID:11984	Cardiomyopathy, Hypertrophic	0.032253121343276
DB06144	sertindole	DOID:2843	Long QT Syndrome	0.0311036072046278
DB06460	enrasentan	DOID:6000	Heart Failure	0.0309767836238992
DB06558	tezosentan	DOID:6000	Heart Failure	0.0309767836238992
DB05382	Iodine	DOID:11502	Mitral Valve Insufficiency	0.0297006790771193
DB01186	Pergolide	DOID:4079	Heart Valve Diseases	0.0274376574431685
DB00696	Ergotamine	DOID:4079	Heart Valve Diseases	0.0273120768113648
DB00531	Cyclophosphamide	DOID:4079	Heart Valve Diseases	0.0270458249487995
DB00798	Gentamicins	DOID:4079	Heart Valve Diseases	0.0270159541988637
DB01041	Thalidomide	DOID:4079	Heart Valve Diseases	0.0269645815997646
DB01200	Bromocriptine	DOID:4079	Heart Valve Diseases	0.0264218721946386
DB01454	N-Methyl-3,4-methylenedioxyamphetamine	DOID:4079	Heart Valve Diseases	0.0263664583628718
DB00540	Nortriptyline	DOID:2843	Long QT Syndrome	0.0257621813028994
DB00107	Oxytocin	DOID:2843	Long QT Syndrome	0.0251621215150462
DB00284	Acarbose	DOID:11984	Cardiomyopathy, Hypertrophic	0.0244772005709935
DB00242	Cladribine	DOID:0050820	Atrioventricular Block	0.0238106543613415
DB01168	Procarbazine	DOID:6000	Heart Failure	0.0233329031798766
DB00887	Bumetanide	DOID:6000	Heart Failure	0.0233310500801867
DB00280	Disopyramide	DOID:6000	Heart Failure	0.0233207347781372
DB11783	imidapril	DOID:6000	Heart Failure	0.023290481168919
DB00373	Timolol	DOID:6000	Heart Failure	0.0232852720946018
DB00519	trandolapril	DOID:6000	Heart Failure	0.0232696611848038
DB00598	Labetalol	DOID:6000	Heart Failure	0.0232627836923352
DB01186	Pergolide	DOID:6000	Heart Failure	0.0231989785444589
DB00922	Simendan	DOID:6000	Heart Failure	0.0231972247290926
DB00235	Milrinone	DOID:6000	Heart Failure	0.023189701536319
DB00867	Ritodrine	DOID:6000	Heart Failure	0.0231760013600475
DB00722	Lisinopril	DOID:6000	Heart Failure	0.0231497040857172
DB00770	Alprostadil	DOID:6000	Heart Failure	0.0231084457960684
DB00999	Hydrochlorothiazide	DOID:6000	Heart Failure	0.0231023371049608
DB01190	Clindamycin	DOID:6000	Heart Failure	0.0231009280756256
DB00361	Vinorelbine	DOID:6000	Heart Failure	0.0230966251560354
DB00661	Verapamil	DOID:6000	Heart Failure	0.0230896162131391
DB01001	Albuterol	DOID:6000	Heart Failure	0.023085820594533
DB00325	Nitroprusside	DOID:6000	Heart Failure	0.0230636249998348
DB01076	Atorvastatin	DOID:6000	Heart Failure	0.0230588088686983
DB00178	Ramipril	DOID:6000	Heart Failure	0.0230320354473304
DB04572	Thiotepa	DOID:6000	Heart Failure	0.0230226993627441
DB00264	Metoprolol	DOID:6000	Heart Failure	0.023014049155399
DB00619	Imatinib Mesylate	DOID:6000	Heart Failure	0.0229940787935272
DB00678	Losartan	DOID:6000	Heart Failure	0.0229808748495535
DB00177	Valsartan	DOID:6000	Heart Failure	0.0229804643366818
DB01136	Carvedilol	DOID:6000	Heart Failure	0.0229730056597089
DB00908	Quinidine	DOID:6000	Heart Failure	0.0229617881541071
DB01599	Probucol	DOID:6000	Heart Failure	0.0229456849254197
DB00415	Ampicillin	DOID:820	Myocarditis	0.0229414100502441
DB00650	Leucovorin	DOID:6000	Heart Failure	0.022926964083138
DB00695	Furosemide	DOID:6000	Heart Failure	0.0229240878398429
DB00457	Prazosin	DOID:6000	Heart Failure	0.0229202541533031
DB00590	Doxazosin	DOID:6000	Heart Failure	0.0229099005764486
DB00915	Amantadine	DOID:6000	Heart Failure	0.0229064478963868
DB01132	Pioglitazone	DOID:6000	Heart Failure	0.0228984045097154
DB00305	Mitomycin	DOID:6000	Heart Failure	0.022897597447334
DB00203	Sildenafil Citrate	DOID:6000	Heart Failure	0.0228919326809376
DB00252	Phenytoin	DOID:6000	Heart Failure	0.0228851840255076
DB00428	Streptozocin	DOID:6000	Heart Failure	0.0228780735988201
DB11133	Fatty Acids, Omega-3	DOID:6000	Heart Failure	0.0228605056533209
DB01177	Idarubicin	DOID:6000	Heart Failure	0.0228590075421555
DB00841	Dobutamine	DOID:6000	Heart Failure	0.022858592655296
DB01167	Itraconazole	DOID:6000	Heart Failure	0.0228572889067904
DB08901	ponatinib	DOID:6000	Heart Failure	0.0228423170573742
DB00441	gemcitabine	DOID:6000	Heart Failure	0.0228357445658036
DB00542	benazepril	DOID:6000	Heart Failure	0.0228290180579507
DB00531	Cyclophosphamide	DOID:6000	Heart Failure	0.0228071460503003
DB01118	Amiodarone	DOID:6000	Heart Failure	0.0228042002640232
DB01593	Zinc	DOID:6000	Heart Failure	0.0227798862238438
DB00798	Gentamicins	DOID:6000	Heart Failure	0.0227772753000706
DB00997	Doxorubicin	DOID:6000	Heart Failure	0.0227742049798179
DB00755	Tretinoin	DOID:6000	Heart Failure	0.0227574465782159
DB00987	Cytarabine	DOID:6000	Heart Failure	0.0227533728863174
DB00741	Hydrocortisone	DOID:6000	Heart Failure	0.0227418314048393
DB01356	Lithium	DOID:6000	Heart Failure	0.0227347863902241
DB00563	Methotrexate	DOID:6000	Heart Failure	0.0227317494169281
DB00363	Clozapine	DOID:6000	Heart Failure	0.0227289287931731
DB01041	Thalidomide	DOID:6000	Heart Failure	0.0227259027023339
DB11135	Selenium	DOID:6000	Heart Failure	0.0227233630362573
DB01229	Paclitaxel	DOID:6000	Heart Failure	0.0227142260613926
DB00570	Vinblastine	DOID:6000	Heart Failure	0.0227068152641306
DB00586	Diclofenac	DOID:6000	Heart Failure	0.0227060950737059
DB00343	Diltiazem	DOID:6000	Heart Failure	0.0227007821378369
DB01234	Dexamethasone	DOID:6000	Heart Failure	0.0226838132249505
DB01166	Cilostazol	DOID:6000	Heart Failure	0.0226496558088114
DB00564	Carbamazepine	DOID:6000	Heart Failure	0.0226269208669472
DB00255	Diethylstilbestrol	DOID:6000	Heart Failure	0.0225953860899682
DB14085	Cadmium	DOID:6000	Heart Failure	0.0224822607365323
DB00993	Azathioprine	DOID:6000	Heart Failure	0.0224812542524575
DB00335	Atenolol	DOID:6000	Heart Failure	0.0224599351183168
DB12163	sarpogrelate	DOID:6000	Heart Failure	0.0224586901237693
DB04630	Aldosterone	DOID:6000	Heart Failure	0.0224328647937589
DB01029	Irbesartan	DOID:6000	Heart Failure	0.0224121986907859
DB00612	Bisoprolol	DOID:6000	Heart Failure	0.0224013729083679
DB00571	Propranolol	DOID:6000	Heart Failure	0.0223514750366933
DB00692	Phentolamine	DOID:6000	Heart Failure	0.0223247416121535
DB00445	Epirubicin	DOID:6000	Heart Failure	0.022308599071563
DB01248	Docetaxel	DOID:6000	Heart Failure	0.0223031943845922
DB00773	Etoposide	DOID:6000	Heart Failure	0.02229280579504
DB00512	Vancomycin	DOID:6000	Heart Failure	0.0222412026138443
DB01195	Flecainide	DOID:6000	Heart Failure	0.0221880307057945
DB01200	Bromocriptine	DOID:6000	Heart Failure	0.0221831932961634
DB00960	Pindolol	DOID:6000	Heart Failure	0.0221354746472724
DB00443	Betamethasone	DOID:6000	Heart Failure	0.0221332410715995
DB00958	Carboplatin	DOID:6000	Heart Failure	0.0221033831438373
DB00635	Prednisone	DOID:6000	Heart Failure	0.0220929282428968
DB00401	Nisoldipine	DOID:6000	Heart Failure	0.0220922311723155
DB00350	Minoxidil	DOID:6000	Heart Failure	0.0220797971473938
DB01275	Hydralazine	DOID:6000	Heart Failure	0.0220749518895824
DB00495	Zidovudine	DOID:6000	Heart Failure	0.022066948795372
DB00390	Digoxin	DOID:6000	Heart Failure	0.0220324071974931
DB00968	Methyldopa	DOID:6000	Heart Failure	0.0220294469746543
DB00458	Imipramine	DOID:6000	Heart Failure	0.022004333222456
DB00492	Fosinopril	DOID:6000	Heart Failure	0.0219968576751228
DB00489	Sotalol	DOID:6000	Heart Failure	0.0219896984763559
DB00883	Isosorbide Dinitrate	DOID:6000	Heart Failure	0.0219865014794614
DB01095	Fluvastatin	DOID:6000	Heart Failure	0.0219795983202202
DB01035	Procainamide	DOID:6000	Heart Failure	0.0219759073951105
DB01206	Lomustine	DOID:6000	Heart Failure	0.0219544977198221
DB00881	Quinapril	DOID:6000	Heart Failure	0.0219365506218534
DB01083	Orlistat	DOID:6000	Heart Failure	0.0219147382788612
DB01628	Etoricoxib	DOID:6000	Heart Failure	0.0219045570689376
DB00379	Mexiletine	DOID:6000	Heart Failure	0.0218626277216163
DB01112	Cefuroxime	DOID:6000	Heart Failure	0.0218559910949183
DB00802	Alfentanil	DOID:13884	Sick Sinus Syndrome	0.0205969597402112
DB00871	Terbutaline	DOID:0050700	Cardiomyopathies	0.0199326915497278
DB00196	Fluconazole	DOID:1682	Heart Defects, Congenital	0.0184907435472743
DB00776	Oxcarbazepine	DOID:1682	Heart Defects, Congenital	0.0184137936451805
DB00493	Cefotaxime	DOID:1682	Heart Defects, Congenital	0.0183794696016035
DB00795	Sulfasalazine	DOID:1682	Heart Defects, Congenital	0.0183757075043289
DB00770	Alprostadil	DOID:1682	Heart Defects, Congenital	0.0183584852910122
DB00688	Mycophenolic Acid	DOID:1682	Heart Defects, Congenital	0.0183538417589999
DB01136	Carvedilol	DOID:1682	Heart Defects, Congenital	0.0182230451544758
DB00915	Amantadine	DOID:1682	Heart Defects, Congenital	0.0181564873902736
DB00252	Phenytoin	DOID:1682	Heart Defects, Congenital	0.0181352235195089
DB00428	Streptozocin	DOID:1682	Heart Defects, Congenital	0.0181281130921927
DB00208	Ticlopidine	DOID:1682	Heart Defects, Congenital	0.0180327796940259
DB01593	Zinc	DOID:1682	Heart Defects, Congenital	0.0180299257180698
DB00783	Estradiol	DOID:1682	Heart Defects, Congenital	0.0180293780364165
DB00997	Doxorubicin	DOID:1682	Heart Defects, Congenital	0.0180242444739614
DB00396	Progesterone	DOID:1682	Heart Defects, Congenital	0.018015392217291
DB00755	Tretinoin	DOID:1682	Heart Defects, Congenital	0.0180074860733124
DB01356	Lithium	DOID:1682	Heart Defects, Congenital	0.0179848258848419
DB01041	Thalidomide	DOID:1682	Heart Defects, Congenital	0.0179759421958716
DB00162	Vitamin A	DOID:1682	Heart Defects, Congenital	0.0179175796623563
DB00201	Caffeine	DOID:1682	Heart Defects, Congenital	0.017882826290726
DB00255	Diethylstilbestrol	DOID:1682	Heart Defects, Congenital	0.017845425584863
DB00158	Folic Acid	DOID:1682	Heart Defects, Congenital	0.0178451576737662
DB00715	Paroxetine	DOID:1682	Heart Defects, Congenital	0.0175145064414182
DB06212	Tolvaptan	DOID:6000	Heart Failure	0.0173241900076533
DB04839	Cyproterone Acetate	DOID:1682	Heart Defects, Congenital	0.0172396550097125
DB00318	Codeine	DOID:1682	Heart Defects, Congenital	0.017201850399861
DB01156	Bupropion	DOID:1682	Heart Defects, Congenital	0.0171908193069215
DB01242	Clomipramine	DOID:1682	Heart Defects, Congenital	0.0171604584549139
DB00115	Vitamin B 12	DOID:1682	Heart Defects, Congenital	0.0170551600566638
DB00717	Norethindrone	DOID:1657	Heart Septal Defects, Ventricular	0.0170285003899615
DB00252	Phenytoin	DOID:1657	Heart Septal Defects, Ventricular	0.0167369207598978
DB01097	Leflunomide	DOID:1657	Heart Septal Defects, Ventricular	0.0167049108085122
DB00396	Progesterone	DOID:1657	Heart Septal Defects, Ventricular	0.0166170894575422
DB13169	Nandrolone	DOID:1657	Heart Septal Defects, Ventricular	0.0166148765517769
DB01041	Thalidomide	DOID:1657	Heart Septal Defects, Ventricular	0.0165776394369728
DB12510	Ozone	DOID:1657	Heart Septal Defects, Ventricular	0.0165726726757287
DB00201	Caffeine	DOID:1657	Heart Septal Defects, Ventricular	0.0164845235312898
DB00564	Carbamazepine	DOID:1657	Heart Septal Defects, Ventricular	0.0164786576020266
DB00255	Diethylstilbestrol	DOID:1657	Heart Septal Defects, Ventricular	0.0164471228266108
DB00603	Medroxyprogesterone Acetate	DOID:1657	Heart Septal Defects, Ventricular	0.0162368366142174
DB00279	Triiodothyronine	DOID:1682	Heart Defects, Congenital	0.012224679377302
DB00867	Ritodrine	DOID:12930	Cardiomyopathy, Dilated	0.0102688304390943
DB00022	peginterferon alfa-2b	DOID:12930	Cardiomyopathy, Dilated	0.0102640801048784
DB01001	Albuterol	DOID:12930	Cardiomyopathy, Dilated	0.0101786496737797
DB00178	Ramipril	DOID:12930	Cardiomyopathy, Dilated	0.0101248645260859
DB00264	Metoprolol	DOID:12930	Cardiomyopathy, Dilated	0.0101068782350613
DB00678	Losartan	DOID:12930	Cardiomyopathy, Dilated	0.0100737039276908
DB01136	Carvedilol	DOID:12930	Cardiomyopathy, Dilated	0.0100658347378249
DB00695	Furosemide	DOID:12930	Cardiomyopathy, Dilated	0.0100169169191287
DB01592	Iron	DOID:12930	Cardiomyopathy, Dilated	0.00997542791151431
DB00428	Streptozocin	DOID:12930	Cardiomyopathy, Dilated	0.00997090267761826
DB01177	Idarubicin	DOID:12930	Cardiomyopathy, Dilated	0.00995183662131495
DB00841	Dobutamine	DOID:12930	Cardiomyopathy, Dilated	0.00995142173455778
DB13765	Mercuric Chloride	DOID:12930	Cardiomyopathy, Dilated	0.00992728788275722
DB00542	benazepril	DOID:12930	Cardiomyopathy, Dilated	0.00992184713712898
DB01118	Amiodarone	DOID:12930	Cardiomyopathy, Dilated	0.00989702934244742
DB00997	Doxorubicin	DOID:12930	Cardiomyopathy, Dilated	0.00986703405804492
DB00755	Tretinoin	DOID:12930	Cardiomyopathy, Dilated	0.00985027565868115
DB01356	Lithium	DOID:12930	Cardiomyopathy, Dilated	0.00982761546896451
DB00363	Clozapine	DOID:12930	Cardiomyopathy, Dilated	0.00982175787199348
DB11135	Selenium	DOID:12930	Cardiomyopathy, Dilated	0.00981619211510256
DB00993	Azathioprine	DOID:12930	Cardiomyopathy, Dilated	0.00957408333131695
DB00335	Atenolol	DOID:12930	Cardiomyopathy, Dilated	0.00955276419682629
DB00445	Epirubicin	DOID:12930	Cardiomyopathy, Dilated	0.00940142814925628
DB01200	Bromocriptine	DOID:12930	Cardiomyopathy, Dilated	0.00927602237453608
DB00422	Methylphenidate	DOID:12930	Cardiomyopathy, Dilated	0.00927484792415913
DB00811	Ribavirin	DOID:12930	Cardiomyopathy, Dilated	0.00925033256958875
DB00635	Prednisone	DOID:12930	Cardiomyopathy, Dilated	0.0091857573222154
DB01275	Hydralazine	DOID:12930	Cardiomyopathy, Dilated	0.00916778096869099
DB00495	Zidovudine	DOID:12930	Cardiomyopathy, Dilated	0.0091597778733752
DB00390	Digoxin	DOID:12930	Cardiomyopathy, Dilated	0.00912523627706309
DB01364	Ephedrine	DOID:12930	Cardiomyopathy, Dilated	0.00910044128144773
DB00458	Imipramine	DOID:12930	Cardiomyopathy, Dilated	0.00909716230135095
DB06782	Dimercaprol	DOID:2843	Long QT Syndrome	0.00907260341360707
DB00922	Simendan	DOID:820	Myocarditis	0.00878847515209881
DB14509	Lithium Carbonate	DOID:820	Myocarditis	0.0087211141581778
DB00795	Sulfasalazine	DOID:820	Myocarditis	0.00871691843194202
DB00999	Hydrochlorothiazide	DOID:820	Myocarditis	0.00869358752779072
DB01001	Albuterol	DOID:820	Myocarditis	0.00867707101787231
DB00250	Dapsone	DOID:820	Myocarditis	0.00863990680822481
DB00264	Metoprolol	DOID:820	Myocarditis	0.00860529957781366
DB01136	Carvedilol	DOID:820	Myocarditis	0.00856425608275859
DB00669	Sumatriptan	DOID:820	Myocarditis	0.00853996384704849
DB00860	Prednisolone	DOID:820	Myocarditis	0.00851832519609565
DB00252	Phenytoin	DOID:820	Myocarditis	0.00847643444761494
DB01177	Idarubicin	DOID:820	Myocarditis	0.00845025796518108
DB00841	Dobutamine	DOID:820	Myocarditis	0.00844984307759879
DB13765	Mercuric Chloride	DOID:820	Myocarditis	0.00842570922546073
DB00184	Nicotine	DOID:820	Myocarditis	0.00840693687239493
DB00531	Cyclophosphamide	DOID:820	Myocarditis	0.00839839647416542
DB01118	Amiodarone	DOID:820	Myocarditis	0.00839545068603644
DB00208	Ticlopidine	DOID:820	Myocarditis	0.00837399062276424
DB00997	Doxorubicin	DOID:820	Myocarditis	0.00836545540182978
DB00755	Tretinoin	DOID:820	Myocarditis	0.00834869700168574
DB01356	Lithium	DOID:820	Myocarditis	0.00832603681228885
DB00363	Clozapine	DOID:820	Myocarditis	0.0083201792163783
DB00550	Propylthiouracil	DOID:820	Myocarditis	0.00831715528050771
DB00564	Carbamazepine	DOID:820	Myocarditis	0.00821817128916115
DB00993	Azathioprine	DOID:820	Myocarditis	0.00807250467552502
DB00959	Methylprednisolone	DOID:820	Myocarditis	0.00786180534985472
DB00863	Ranitidine	DOID:820	Myocarditis	0.00779143256679162
DB00244	Mesalamine	DOID:820	Myocarditis	0.0077470758722298
DB00712	Flurbiprofen	DOID:820	Myocarditis	0.00773874918605723
DB00635	Prednisone	DOID:820	Myocarditis	0.00768417866599715
DB00495	Zidovudine	DOID:820	Myocarditis	0.00765819921812773
DB00968	Methyldopa	DOID:820	Myocarditis	0.00762069739779016
DB00458	Imipramine	DOID:820	Myocarditis	0.0075955836454036
DB01035	Procainamide	DOID:820	Myocarditis	0.00756715781793084
DB00759	Tetracycline	DOID:820	Myocarditis	0.00748806969494111
DB00788	Naproxen	DOID:1682	Heart Defects, Congenital	0.00739980559544963
DB13504	cefetamet	DOID:1682	Heart Defects, Congenital	0.00697852038984916
DB01008	Busulfan	DOID:0050700	Cardiomyopathies	0.00605850223870276
DB00871	Terbutaline	DOID:6000	Heart Failure	0.00583329892266284
DB00841	Dobutamine	DOID:9767	Myocardial Stunning	0.00436773050909191
DB00333	Methadone	DOID:2843	Long QT Syndrome	0.00432334861309537
DB01118	Amiodarone	DOID:9767	Myocardial Stunning	0.00431333811670133
DB00997	Doxorubicin	DOID:9767	Myocardial Stunning	0.00428334283188982
DB12708	sulprostone	DOID:9767	Myocardial Stunning	0.0034717017267787
DB00500	Tolmetin	DOID:1681	Heart Septal Defects	0.00285392073846393
DB09152	Nitrogen	DOID:0050820	Atrioventricular Block	0.002831077526418
DB01186	Pergolide	DOID:57	Aortic Valve Insufficiency	0.00278564697308538
DB00661	Verapamil	DOID:13884	Sick Sinus Syndrome	0.0026379406184678
DB01164	Calcium Chloride	DOID:13884	Sick Sinus Syndrome	0.00263636242101241
DB01136	Carvedilol	DOID:57	Aortic Valve Insufficiency	0.00255967408717097
DB01177	Idarubicin	DOID:13884	Sick Sinus Syndrome	0.00240733194805955
DB01118	Amiodarone	DOID:13884	Sick Sinus Syndrome	0.00235252467002691
DB00678	Losartan	DOID:14323	Marfan Syndrome	0.0022946042529848
DB01356	Lithium	DOID:13884	Sick Sinus Syndrome	0.00228311079531653
DB00343	Diltiazem	DOID:13884	Sick Sinus Syndrome	0.00224910654465417
DB00564	Carbamazepine	DOID:13884	Sick Sinus Syndrome	0.00217524527217018
DB00692	Phentolamine	DOID:57	Aortic Valve Insufficiency	0.00191141004014052
DB00571	Propranolol	DOID:13884	Sick Sinus Syndrome	0.00189979944114984
DB00738	Pentamidine	DOID:9767	Myocardial Stunning	0.00187652163642473
DB00335	Atenolol	DOID:14323	Marfan Syndrome	0.00177366452161489
DB01200	Bromocriptine	DOID:57	Aortic Valve Insufficiency	0.00176986172486983
DB01195	Flecainide	DOID:13884	Sick Sinus Syndrome	0.00173635511131255
DB00390	Digoxin	DOID:13884	Sick Sinus Syndrome	0.00158073160313445
DB00968	Methyldopa	DOID:13884	Sick Sinus Syndrome	0.00157777138016081
DB00489	Sotalol	DOID:13884	Sick Sinus Syndrome	0.00153802288196216
DB00280	Disopyramide	DOID:0050820	Atrioventricular Block	0.00115358420120217
DB00436	Bendroflumethiazide	DOID:6000	Heart Failure	0.0011394775451792
DB01170	Guanethidine	DOID:0050820	Atrioventricular Block	0.00113162525349854
DB00373	Timolol	DOID:0050820	Atrioventricular Block	0.00111812151716164
DB00598	Labetalol	DOID:0050820	Atrioventricular Block	0.0010956331150689
DB00867	Ritodrine	DOID:0050820	Atrioventricular Block	0.00100885078303549
DB00575	Clonidine	DOID:0050820	Atrioventricular Block	0.00100744625334783
DB01186	Pergolide	DOID:11502	Mitral Valve Insufficiency	0.000974758976424867
DB14509	Lithium Carbonate	DOID:0050820	Atrioventricular Block	0.000962713158506618
DB00661	Verapamil	DOID:0050820	Atrioventricular Block	0.000922465635621945
DB00501	Cimetidine	DOID:0050820	Atrioventricular Block	0.000895545771938861
DB01076	Atorvastatin	DOID:0050820	Atrioventricular Block	0.000891658291512405
DB00250	Dapsone	DOID:0050820	Atrioventricular Block	0.000881505808390654
DB01211	Clarithromycin	DOID:0050820	Atrioventricular Block	0.000869910988200457
DB01164	Calcium Chloride	DOID:11502	Mitral Valve Insufficiency	0.000863818446311688
DB00264	Metoprolol	DOID:0050820	Atrioventricular Block	0.000846898578537276
DB00325	Nitroprusside	DOID:11502	Mitral Valve Insufficiency	0.000839405430433499
DB01136	Carvedilol	DOID:0050820	Atrioventricular Block	0.000805855083379176
DB00908	Quinidine	DOID:0050820	Atrioventricular Block	0.000794637577255636
DB00695	Furosemide	DOID:0050820	Atrioventricular Block	0.000756937262768948
DB00806	Pentoxifylline	DOID:0050820	Atrioventricular Block	0.000737098221608851
DB00252	Phenytoin	DOID:0050820	Atrioventricular Block	0.000718033447095107
DB00860	Prednisolone	DOID:11502	Mitral Valve Insufficiency	0.000702855205453785
DB00695	Furosemide	DOID:11502	Mitral Valve Insufficiency	0.00069986827046022
DB00457	Prazosin	DOID:11502	Mitral Valve Insufficiency	0.00069603458370639
DB00572	Atropine	DOID:0050820	Atrioventricular Block	0.000679622373638073
DB00829	Diazepam	DOID:0050820	Atrioventricular Block	0.00067700724132826
DB00184	Nicotine	DOID:0050820	Atrioventricular Block	0.000648535871708118
DB00531	Cyclophosphamide	DOID:0050820	Atrioventricular Block	0.000639995473941352
DB01118	Amiodarone	DOID:0050820	Atrioventricular Block	0.000637049687403541
DB00841	Dobutamine	DOID:11502	Mitral Valve Insufficiency	0.000634373087109692
DB00997	Doxorubicin	DOID:0050820	Atrioventricular Block	0.000607054402340674
DB00755	Tretinoin	DOID:0050820	Atrioventricular Block	0.000590296001287145
DB00531	Cyclophosphamide	DOID:11502	Mitral Valve Insufficiency	0.000582926483064367
DB01356	Lithium	DOID:0050820	Atrioventricular Block	0.000567635813417473
DB01041	Thalidomide	DOID:0050820	Atrioventricular Block	0.000558752124795409
DB01229	Paclitaxel	DOID:0050820	Atrioventricular Block	0.000547075483655197
DB00343	Diltiazem	DOID:0050820	Atrioventricular Block	0.000533631560566645
DB00201	Caffeine	DOID:0050820	Atrioventricular Block	0.00046563621880959
DB00564	Carbamazepine	DOID:0050820	Atrioventricular Block	0.000459770289048995
DB01169	Arsenic Trioxide	DOID:0050820	Atrioventricular Block	0.000440477431842962
DB00335	Atenolol	DOID:0050820	Atrioventricular Block	0.000292784540617558
DB00477	Chlorpromazine	DOID:0050820	Atrioventricular Block	0.000264287116264823
DB00571	Propranolol	DOID:0050820	Atrioventricular Block	0.000184324458561553
DB00692	Phentolamine	DOID:0050820	Atrioventricular Block	0.000157591034830391
DB00445	Epirubicin	DOID:0050820	Atrioventricular Block	0.000141448493441016
DB00692	Phentolamine	DOID:11502	Mitral Valve Insufficiency	0.000100522043721591
DB00715	Paroxetine	DOID:0050820	Atrioventricular Block	9.73163697220066e-05
DB00863	Ranitidine	DOID:0050820	Atrioventricular Block	3.30315669983157e-05
DB01042	Melphalan	DOID:11502	Mitral Valve Insufficiency	-1.96380023245006e-05
DB00244	Mesalamine	DOID:11502	Mitral Valve Insufficiency	-6.83941188046426e-05
DB00567	Cephalexin	DOID:820	Myocarditis	-7.93676969294936e-05
DB00390	Digoxin	DOID:0050820	Atrioventricular Block	-0.000134743379402318
DB00968	Methyldopa	DOID:0050820	Atrioventricular Block	-0.000137703602436572
DB00734	Risperidone	DOID:0050820	Atrioventricular Block	-0.000157598343625703
DB01364	Ephedrine	DOID:0050820	Atrioventricular Block	-0.000159538374383966
DB00199	Erythromycin	DOID:0050820	Atrioventricular Block	-0.000161311428817906
DB00458	Imipramine	DOID:0050820	Atrioventricular Block	-0.000162817355524352
DB00489	Sotalol	DOID:0050820	Atrioventricular Block	-0.000177452100720048
DB00883	Isosorbide Dinitrate	DOID:0050820	Atrioventricular Block	-0.000180649097482704
DB01035	Procainamide	DOID:0050820	Atrioventricular Block	-0.000191243182061412
DB00390	Digoxin	DOID:11502	Mitral Valve Insufficiency	-0.000191812370762472
DB00397	Phenylpropanolamine	DOID:0050820	Atrioventricular Block	-0.000212978761119347
DB00338	Omeprazole	DOID:0050820	Atrioventricular Block	-0.000428201654700127
DB00276	Amsacrine	DOID:13884	Sick Sinus Syndrome	-0.000446435406519657
DB11152	Trichloroacetic Acid	DOID:6419	Tetralogy of Fallot	-0.000980909822126935
DB00531	Cyclophosphamide	DOID:9651	Heart Failure, Systolic	-0.00125471733110747
DB11846	Creatinine	DOID:13832	Ductus Arteriosus, Patent	-0.00156824690877853
DB00867	Ritodrine	DOID:1882	Heart Septal Defects, Atrial	-0.00163725632245424
DB00717	Norethindrone	DOID:13832	Ductus Arteriosus, Patent	-0.00175380563473946
DB00738	Pentamidine	DOID:0050820	Atrioventricular Block	-0.00179976679308134
DB00770	Alprostadil	DOID:6419	Tetralogy of Fallot	-0.00181491754468131
DB00252	Phenytoin	DOID:1882	Heart Septal Defects, Atrial	-0.00192807365784973
DB00695	Furosemide	DOID:13832	Ductus Arteriosus, Patent	-0.00200648144892377
DB00915	Amantadine	DOID:6419	Tetralogy of Fallot	-0.00201691544399705
DB00564	Carbamazepine	DOID:1882	Heart Septal Defects, Atrial	-0.00218633681547485
DB00255	Diethylstilbestrol	DOID:1882	Heart Septal Defects, Atrial	-0.00221787159180463
DB01240	Epoprostenol	DOID:1882	Heart Septal Defects, Atrial	-0.00248385851308329
DB00715	Paroxetine	DOID:1882	Heart Septal Defects, Atrial	-0.00254879073490309
DB00390	Digoxin	DOID:13832	Ductus Arteriosus, Patent	-0.00289816209144409
DB11136	Chromium	DOID:3491	Turner Syndrome	-0.00313244658818832
DB00908	Quinidine	DOID:384	Wolff-Parkinson-White Syndrome	-0.00386831130126651
DB01118	Amiodarone	DOID:384	Wolff-Parkinson-White Syndrome	-0.004025899191453
DB01356	Lithium	DOID:384	Wolff-Parkinson-White Syndrome	-0.00409531306485421
DB00343	Diltiazem	DOID:384	Wolff-Parkinson-White Syndrome	-0.00412931731642783
DB00321	Amitriptyline	DOID:6000	Heart Failure	-0.00444468089877213
DB00571	Propranolol	DOID:384	Wolff-Parkinson-White Syndrome	-0.00447862441833167
DB01195	Flecainide	DOID:384	Wolff-Parkinson-White Syndrome	-0.00464206874950744
DB01035	Procainamide	DOID:384	Wolff-Parkinson-White Syndrome	-0.00485419206022362
DB06810	Plicamycin	DOID:0050700	Cardiomyopathies	-0.00650498328163772
DB00280	Disopyramide	DOID:2843	Long QT Syndrome	-0.00652870711406071
DB00373	Timolol	DOID:2843	Long QT Syndrome	-0.00656416979782202
DB00246	ziprasidone	DOID:2843	Long QT Syndrome	-0.00658174693830714
DB00196	Fluconazole	DOID:2843	Long QT Syndrome	-0.00660873783939995
DB00235	Milrinone	DOID:2843	Long QT Syndrome	-0.00665974035579374
DB00215	Citalopram	DOID:2843	Long QT Syndrome	-0.00666618970314368
DB00531	Cyclophosphamide	DOID:397	Cardiomyopathy, Restrictive	-0.00670716021194349
DB00166	Thioctic Acid	DOID:2843	Long QT Syndrome	-0.00672730820907018
DB01190	Clindamycin	DOID:2843	Long QT Syndrome	-0.00674851381664763
DB00637	Astemizole	DOID:2843	Long QT Syndrome	-0.00674868107539715
DB01001	Albuterol	DOID:2843	Long QT Syndrome	-0.00676362129726702
DB01224	Quetiapine Fumarate	DOID:2843	Long QT Syndrome	-0.00677144370684222
DB01211	Clarithromycin	DOID:2843	Long QT Syndrome	-0.0068123803274591
DB00264	Metoprolol	DOID:2843	Long QT Syndrome	-0.00683539273689847
DB00916	Metronidazole	DOID:2843	Long QT Syndrome	-0.00685272274188862
DB00619	Imatinib Mesylate	DOID:2843	Long QT Syndrome	-0.00685536309968769
DB00177	Valsartan	DOID:2843	Long QT Syndrome	-0.00686897755650738
DB00908	Quinidine	DOID:2843	Long QT Syndrome	-0.00688765373812415
DB01599	Probucol	DOID:2843	Long QT Syndrome	-0.00690375696747368
DB14513	Magnesium	DOID:2843	Long QT Syndrome	-0.00690526385417532
DB00915	Amantadine	DOID:2843	Long QT Syndrome	-0.00694299399548169
DB00252	Phenytoin	DOID:2843	Long QT Syndrome	-0.00696425786809994
DB00334	Olanzapine	DOID:2843	Long QT Syndrome	-0.00696544232386896
DB01177	Idarubicin	DOID:2843	Long QT Syndrome	-0.00699043434978351
DB00841	Dobutamine	DOID:2843	Long QT Syndrome	-0.00699084923639924
DB01167	Itraconazole	DOID:2843	Long QT Syndrome	-0.00699215298551324
DB00572	Atropine	DOID:2843	Long QT Syndrome	-0.00700266894079225
DB00316	Acetaminophen	DOID:2843	Long QT Syndrome	-0.00700705329072558
DB00472	Fluoxetine	DOID:2843	Long QT Syndrome	-0.00701539052355725
DB00184	Nicotine	DOID:2843	Long QT Syndrome	-0.00703375544279237
DB01118	Amiodarone	DOID:2843	Long QT Syndrome	-0.00704524162793983
DB00997	Doxorubicin	DOID:2843	Long QT Syndrome	-0.00707523691290588
DB00741	Hydrocortisone	DOID:2843	Long QT Syndrome	-0.00710761048722095
DB00363	Clozapine	DOID:2843	Long QT Syndrome	-0.00712051309905147
DB00343	Diltiazem	DOID:2843	Long QT Syndrome	-0.00714865975374999
DB00201	Caffeine	DOID:2843	Long QT Syndrome	-0.00721665509680201
DB00564	Carbamazepine	DOID:2843	Long QT Syndrome	-0.00722252102567709
DB01169	Arsenic Trioxide	DOID:2843	Long QT Syndrome	-0.00724181388387788
DB00993	Azathioprine	DOID:2843	Long QT Syndrome	-0.00736818763971557
DB00335	Atenolol	DOID:2843	Long QT Syndrome	-0.00738950677426307
DB01026	Ketoconazole	DOID:2843	Long QT Syndrome	-0.0074153772000851
DB00477	Chlorpromazine	DOID:2843	Long QT Syndrome	-0.00741800419761305
DB01029	Irbesartan	DOID:2843	Long QT Syndrome	-0.00743724320245119
DB00612	Bisoprolol	DOID:2843	Long QT Syndrome	-0.00744806898476178
DB00571	Propranolol	DOID:2843	Long QT Syndrome	-0.00749796685613434
DB00445	Epirubicin	DOID:2843	Long QT Syndrome	-0.00754084282183929
DB00715	Paroxetine	DOID:2843	Long QT Syndrome	-0.00758497494509467
DB00342	Terfenadine	DOID:2843	Long QT Syndrome	-0.00759548953534648
DB00904	Ondansetron	DOID:2843	Long QT Syndrome	-0.00761446194564528
DB01195	Flecainide	DOID:2843	Long QT Syndrome	-0.00766141118633954
DB01016	Glyburide	DOID:2843	Long QT Syndrome	-0.00768830940889196
DB00537	Ciprofloxacin	DOID:2843	Long QT Syndrome	-0.00778002080138294
DB00390	Digoxin	DOID:2843	Long QT Syndrome	-0.00781703469359372
DB00734	Risperidone	DOID:2843	Long QT Syndrome	-0.00783988965880831
DB00199	Erythromycin	DOID:2843	Long QT Syndrome	-0.0078436027442794
DB00458	Imipramine	DOID:2843	Long QT Syndrome	-0.0078451086700164
DB00489	Sotalol	DOID:2843	Long QT Syndrome	-0.00785974341600169
DB01035	Procainamide	DOID:2843	Long QT Syndrome	-0.00787353449713788
DB00454	Meperidine	DOID:2843	Long QT Syndrome	-0.00789722370338029
DB12523	mizolastine	DOID:2843	Long QT Syndrome	-0.007902510611125
DB00450	Droperidol	DOID:2843	Long QT Syndrome	-0.00791914862072594
DB01242	Clomipramine	DOID:2843	Long QT Syndrome	-0.00793902293182279
DB00379	Mexiletine	DOID:2843	Long QT Syndrome	-0.00798681417047018
DB00738	Pentamidine	DOID:2843	Long QT Syndrome	-0.00948205810833811
DB00523	Alitretinoin	DOID:1682	Heart Defects, Congenital	-0.010469668426279
DB00656	Trazodone	DOID:2843	Long QT Syndrome	-0.0128809256519484
DB06176	romidepsin	DOID:2843	Long QT Syndrome	-0.0145977191699253
DB08809	Dichloroacetic Acid	DOID:6419	Tetralogy of Fallot	-0.0147924254785476
DB00321	Amitriptyline	DOID:12930	Cardiomyopathy, Dilated	-0.0173518518196516
DB00521	Carteolol	DOID:0050820	Atrioventricular Block	-0.0184071487859079
DB12752	bucindolol	DOID:6000	Heart Failure	-0.0186773745734987
DB00321	Amitriptyline	DOID:820	Myocarditis	-0.0188534304753023
DB00833	Cefaclor	DOID:6000	Heart Failure	-0.0189651396210057
DB06288	Amisulpride	DOID:2843	Long QT Syndrome	-0.0190392656196929
DB11447	phenothiazine	DOID:2843	Long QT Syndrome	-0.0218912037787501
DB01100	Pimozide	DOID:2843	Long QT Syndrome	-0.0220707920043528
DB04104	3-methyladenine	DOID:6000	Heart Failure	-0.02244162816961
DB00176	Fluvoxamine	DOID:2843	Long QT Syndrome	-0.023902701472225
DB04855	Dronedarone	DOID:6000	Heart Failure	-0.0257213428434697
DB00321	Amitriptyline	DOID:0050820	Atrioventricular Block	-0.0266118314755392
DB02852	domoic acid	DOID:1682	Heart Defects, Congenital	-0.0271140569140258
DB01140	Cefadroxil	DOID:820	Myocarditis	-0.0306899445601545
DB00833	Cefaclor	DOID:820	Myocarditis	-0.033373889197984
DB00321	Amitriptyline	DOID:2843	Long QT Syndrome	-0.034294122791038
DB01408	bambuterol	DOID:6000	Heart Failure	-0.0352162891658716
DB00763	Methimazole	DOID:0050700	Cardiomyopathies	-0.0361213681366956
DB00518	Albendazole	DOID:1682	Heart Defects, Congenital	-0.0372618471077943
DB00574	Fenfluramine	DOID:0050700	Cardiomyopathies	-0.0419018297247982
DB13682	cefpirome	DOID:1682	Heart Defects, Congenital	-0.0430282394063939
DB00332	Ipratropium	DOID:11984	Cardiomyopathy, Hypertrophic	-0.0475460148468696
DB01074	Perhexiline	DOID:6000	Heart Failure	-0.0477790943933727
DB00455	Loratadine	DOID:2843	Long QT Syndrome	-0.048142422149229
DB01204	Mitoxantrone	DOID:0050700	Cardiomyopathies	-0.0487065107053721
DB00574	Fenfluramine	DOID:4079	Heart Valve Diseases	-0.0517625434523909
DB04855	Dronedarone	DOID:2843	Long QT Syndrome	-0.0555707847353906
DB00574	Fenfluramine	DOID:6000	Heart Failure	-0.0560012223510047
DB00614	Furazolidone	DOID:0050700	Cardiomyopathies	-0.0590585391293132
DB01238	Aripiprazole	DOID:2843	Long QT Syndrome	-0.0595312384764213
DB01204	Mitoxantrone	DOID:6000	Heart Failure	-0.0628059033312629
DB09371	Norethynodrel	DOID:1657	Heart Septal Defects, Ventricular	-0.0630910383221597
DB00850	Perphenazine	DOID:820	Myocarditis	-0.0653319131739349
DB00104	Octreotide	DOID:6000	Heart Failure	-0.067556680248465
DB00247	Methysergide	DOID:4079	Heart Valve Diseases	-0.0691427068532759
DB09477	Enalaprilat	DOID:0050700	Cardiomyopathies	-0.0712767577725486
DB00574	Fenfluramine	DOID:57	Aortic Valve Insufficiency	-0.0764145539229564
DB01184	Domperidone	DOID:2843	Long QT Syndrome	-0.0775421365415483
DB01426	Ajmaline	DOID:0050820	Atrioventricular Block	-0.0777471416487798
DB00574	Fenfluramine	DOID:11502	Mitral Valve Insufficiency	-0.078225441919435
DB01171	Moclobemide	DOID:2843	Long QT Syndrome	-0.078427317454737
DB00850	Perphenazine	DOID:2843	Long QT Syndrome	-0.0807726054889246
DB09371	Norethynodrel	DOID:13832	Ductus Arteriosus, Patent	-0.081873344346602
DB05015	belinostat	DOID:2843	Long QT Syndrome	-0.0839065173794962
DB01357	Mestranol	DOID:1657	Heart Septal Defects, Ventricular	-0.0840646676091785
DB01426	Ajmaline	DOID:2843	Long QT Syndrome	-0.085429432963883
DB00574	Fenfluramine	DOID:397	Cardiomyopathy, Restrictive	-0.0855155286144311
DB08841	Tyramine	DOID:0050700	Cardiomyopathies	-0.0855367201176011
DB00614	Furazolidone	DOID:12930	Cardiomyopathy, Dilated	-0.0860651026767225
DB00104	Octreotide	DOID:0050820	Atrioventricular Block	-0.0897238308257988
DB08860	pitavastatin	DOID:6000	Heart Failure	-0.0921727561692271
DB01204	Mitoxantrone	DOID:2843	Long QT Syndrome	-0.0926553452242007
DB11616	pirarubicin	DOID:0050700	Cardiomyopathies	-0.0935961438779174
DB00247	Methysergide	DOID:57	Aortic Valve Insufficiency	-0.0937947173234999
DB00247	Methysergide	DOID:11502	Mitral Valve Insufficiency	-0.095605605320038
DB01191	Dexfenfluramine	DOID:4079	Heart Valve Diseases	-0.0971928346392157
DB01191	Dexfenfluramine	DOID:6000	Heart Failure	-0.101431513537723
DB05063	mitoquinone	DOID:0050700	Cardiomyopathies	-0.101506491614598
DB01357	Mestranol	DOID:13832	Ductus Arteriosus, Patent	-0.102846973633759
DB11326	boric acid	DOID:0050700	Cardiomyopathies	-0.106872950084855
DB11616	pirarubicin	DOID:6000	Heart Failure	-0.107695536504418
DB00983	Formoterol Fumarate	DOID:820	Myocarditis	-0.111925874913642
DB12622	lupeol	DOID:0050700	Cardiomyopathies	-0.112216438102741
DB09477	Enalaprilat	DOID:2843	Long QT Syndrome	-0.115225592292029
DB00604	Cisapride	DOID:12930	Cardiomyopathy, Dilated	-0.117791567255397
DB01191	Dexfenfluramine	DOID:57	Aortic Valve Insufficiency	-0.121844845109331
DB00687	Fludrocortisone	DOID:6000	Heart Failure	-0.122530288689847
DB01191	Dexfenfluramine	DOID:11502	Mitral Valve Insufficiency	-0.123655733105938
DB01182	Propafenone	DOID:6000	Heart Failure	-0.126010984239269
DB00604	Cisapride	DOID:0050820	Atrioventricular Block	-0.127051546911525
DB12662	naveglitazar	DOID:0050700	Cardiomyopathies	-0.127984122808007
DB00604	Cisapride	DOID:2843	Long QT Syndrome	-0.134733838226615
DB01182	Propafenone	DOID:9767	Myocardial Stunning	-0.144501846386634
DB01182	Propafenone	DOID:13884	Sick Sinus Syndrome	-0.146462659834078
DB01182	Propafenone	DOID:1882	Heart Septal Defects, Atrial	-0.150824241922084
DB06589	pazopanib	DOID:2843	Long QT Syndrome	-0.151624782247612
DB01182	Propafenone	DOID:384	Wolff-Parkinson-White Syndrome	-0.152841083694604
DB01182	Propafenone	DOID:2843	Long QT Syndrome	-0.155860426131463
DB11742	ebastine	DOID:2843	Long QT Syndrome	-0.173604384288141
DB01087	Primaquine	DOID:2843	Long QT Syndrome	-0.180508409683418
DB00819	Acetazolamide	DOID:1657	Heart Septal Defects, Ventricular	-0.190296769911971
DB00434	Cyproheptadine	DOID:57	Aortic Valve Insufficiency	-0.204743954821088
DB01142	Doxepin	DOID:6000	Heart Failure	-0.215627059846703
DB00468	Quinine	DOID:0050820	Atrioventricular Block	-0.242548598641913
DB01142	Doxepin	DOID:2843	Long QT Syndrome	-0.245476501738809
DB00468	Quinine	DOID:2843	Long QT Syndrome	-0.250230889956889
DB00845	Clofazimine	DOID:0050700	Cardiomyopathies	-0.251556057531353
DB00890	Dienestrol	DOID:1657	Heart Septal Defects, Ventricular	-0.254688681899961
DB01075	Diphenhydramine	DOID:6000	Heart Failure	-0.283819393271524
DB09278	Charcoal	DOID:2843	Long QT Syndrome	-0.294670639129261
DB00211	Midodrine	DOID:6000	Heart Failure	-0.306868164856651
DB01075	Diphenhydramine	DOID:2843	Long QT Syndrome	-0.313668835163851
DB00557	Hydroxyzine	DOID:2843	Long QT Syndrome	-0.343119333420668
DB00559	Bosentan	DOID:6000	Heart Failure	-0.385226036467062
