# Supplementary material for: DDCM: A Computational Strategy for Drug Repositioning Based on Support-Vector Regression Algorithm
Source: Int J Mol Sci. 2024 May 12;25(10):5267. doi: 10.3390/ijms25105267 (PMC11121335; doi:10.3390/ijms25105267)
Supplement: Supplementary file 1 [file ijms-25-05267-s001.zip › File S5/1_C14.907_CorScore/carotid artery disease_score.csv]

DrugBankID	DrugName	DOID	DiseaseName	score
0.00161575846427643	0.00584137577712571
DB00247	Methysergide	DOID:4079	Heart Valve Diseases	0.17532770038159
DB14015	sodium bisulfite	DOID:820	Myocarditis	0.174522221319327
DB00247	Methysergide	DOID:57	Aortic Valve Insufficiency	0.173853513395868
DB00247	Methysergide	DOID:11502	Mitral Valve Insufficiency	0.170570660118388
DB00380	Dexrazoxane	DOID:6000	Heart Failure	0.170257700563363
DB00574	Fenfluramine	DOID:4079	Heart Valve Diseases	0.16920222929522
DB00574	Fenfluramine	DOID:57	Aortic Valve Insufficiency	0.167728042309247
DB00574	Fenfluramine	DOID:6000	Heart Failure	0.167026096205722
DB00574	Fenfluramine	DOID:0050700	Cardiomyopathies	0.166196908581488
DB00574	Fenfluramine	DOID:11502	Mitral Valve Insufficiency	0.164445189031791
DB00574	Fenfluramine	DOID:397	Cardiomyopathy, Restrictive	0.164353693737022
DB01100	Pimozide	DOID:2843	Long QT Syndrome	0.150567552405694
DB00746	Deferoxamine	DOID:0050700	Cardiomyopathies	0.143520611931254
DB05549	INO 1001	DOID:6000	Heart Failure	0.140776207141798
DB01195	Flecainide	DOID:6000	Heart Failure	0.132732551745307
DB01195	Flecainide	DOID:2843	Long QT Syndrome	0.131761074045523
DB01195	Flecainide	DOID:13884	Sick Sinus Syndrome	0.129601800003659
DB01195	Flecainide	DOID:384	Wolff-Parkinson-White Syndrome	0.128896510196775
DB01233	Metoclopramide	DOID:6000	Heart Failure	0.12729971675238
DB00863	Ranitidine	DOID:0050820	Atrioventricular Block	0.126111064633509
DB00863	Ranitidine	DOID:820	Myocarditis	0.125790802063388
DB13243	tiazofurin	DOID:0050700	Cardiomyopathies	0.120772041449674
DB12662	naveglitazar	DOID:0050700	Cardiomyopathies	0.115958819045376
DB00279	Triiodothyronine	DOID:1682	Heart Defects, Congenital	0.113915481138296
DB00934	Maprotiline	DOID:2843	Long QT Syndrome	0.113279173540515
DB13723	3-(2,2,2-trimethylhydrazine)propionate	DOID:6000	Heart Failure	0.105808119521965
DB00261	anagrelide	DOID:6000	Heart Failure	0.105360995333721
DB00261	anagrelide	DOID:0050700	Cardiomyopathies	0.104531807709455
DB13504	cefetamet	DOID:1682	Heart Defects, Congenital	0.103201493436964
DB00845	Clofazimine	DOID:0050700	Cardiomyopathies	0.102463392614874
DB00332	Ipratropium	DOID:11984	Cardiomyopathy, Hypertrophic	0.102402390978469
DB09072	Sodium Oxybate	DOID:12930	Cardiomyopathy, Dilated	0.0974202938353292
DB00545	Pyridostigmine Bromide	DOID:0050820	Atrioventricular Block	0.0972882494377974
DB00614	Furazolidone	DOID:12930	Cardiomyopathy, Dilated	0.0959239540265396
DB00614	Furazolidone	DOID:0050700	Cardiomyopathies	0.0953143177465561
DB00717	Norethindrone	DOID:1657	Heart Septal Defects, Ventricular	0.0936687654671051
DB13863	fructose-1,6-diphosphate	DOID:0050700	Cardiomyopathies	0.0924147778980738
DB00717	Norethindrone	DOID:13832	Ductus Arteriosus, Patent	0.0918631201965584
DB00523	Alitretinoin	DOID:1682	Heart Defects, Congenital	0.0899923791058267
DB05063	mitoquinone	DOID:0050700	Cardiomyopathies	0.0899152356481586
DB12693	Ritanserin	DOID:1682	Heart Defects, Congenital	0.0894109712947619
DB13682	cefpirome	DOID:1682	Heart Defects, Congenital	0.0868835164499475
DB00813	Fentanyl	DOID:0050820	Atrioventricular Block	0.0791184838352817
DB00813	Fentanyl	DOID:0050700	Cardiomyopathies	0.0786604453715907
DB00813	Fentanyl	DOID:2843	Long QT Syndrome	0.0785181552961825
DB05088	tetrathiomolybdate	DOID:0050700	Cardiomyopathies	0.077161358522494
DB00152	Thiamine	DOID:6000	Heart Failure	0.0761444100872158
DB00434	Cyproheptadine	DOID:57	Aortic Valve Insufficiency	0.0759188208008213
DB00152	Thiamine	DOID:0050700	Cardiomyopathies	0.075315222462733
DB08842	Acetylcarnitine	DOID:0050700	Cardiomyopathies	0.0747992094055808
DB01113	Papaverine	DOID:0050820	Atrioventricular Block	0.0738459627888746
DB01113	Papaverine	DOID:2843	Long QT Syndrome	0.0732456342495552
DB01288	Fenoterol	DOID:6000	Heart Failure	0.0732356503707684
DB00207	Azithromycin	DOID:2843	Long QT Syndrome	0.0699471849648963
DB00794	Primidone	DOID:1657	Heart Septal Defects, Ventricular	0.0675706711798066
DB00794	Primidone	DOID:820	Myocarditis	0.0675497386638931
DB00794	Primidone	DOID:1682	Heart Defects, Congenital	0.0673595721688386
DB00794	Primidone	DOID:6419	Tetralogy of Fallot	0.0663392906647212
DB00794	Primidone	DOID:1882	Heart Septal Defects, Atrial	0.065401498891285
DB09153	Sodium Chloride	DOID:13884	Sick Sinus Syndrome	0.0640320139339228
DB04104	3-methyladenine	DOID:6000	Heart Failure	0.0630408210299305
DB00529	Foscarnet	DOID:6000	Heart Failure	0.06202161372629
DB06782	Dimercaprol	DOID:2843	Long QT Syndrome	0.0608834457226836
DB05057	erdosteine	DOID:0050700	Cardiomyopathies	0.0608200940065329
DB01074	Perhexiline	DOID:6000	Heart Failure	0.0582472163423283
DB00242	Cladribine	DOID:6000	Heart Failure	0.0577437884075339
DB00242	Cladribine	DOID:0050820	Atrioventricular Block	0.0573726392469026
DB12422	sulforafan	DOID:0050700	Cardiomyopathies	0.056966540554653
DB00653	Magnesium Sulfate	DOID:2843	Long QT Syndrome	0.0561023736320387
DB01171	Moclobemide	DOID:2843	Long QT Syndrome	0.0552218447351778
DB01429	Aprindine	DOID:2843	Long QT Syndrome	0.0525989028474768
DB12870	Buthionine Sulfoximine	DOID:1657	Heart Septal Defects, Ventricular	0.050336926643533
DB01429	Aprindine	DOID:384	Wolff-Parkinson-White Syndrome	0.0497343389986081
DB08826	Deferiprone	DOID:0050700	Cardiomyopathies	0.0492952988425851
DB06155	Rimonabant	DOID:0050700	Cardiomyopathies	0.0488510858152454
DB09069	Trimetazidine	DOID:6000	Heart Failure	0.0484618514953535
DB08839	Serotonin	DOID:4079	Heart Valve Diseases	0.0479345261654605
DB08839	Serotonin	DOID:57	Aortic Valve Insufficiency	0.0464603391793913
DB01142	Doxepin	DOID:6000	Heart Failure	0.0448708802910708
DB00502	Haloperidol	DOID:6000	Heart Failure	0.04414370101656
DB01142	Doxepin	DOID:2843	Long QT Syndrome	0.0438994025914203
DB00502	Haloperidol	DOID:820	Myocarditis	0.0434522892855849
DB08839	Serotonin	DOID:11502	Mitral Valve Insufficiency	0.0431774859028729
DB00502	Haloperidol	DOID:2843	Long QT Syndrome	0.043172223316564
DB06460	enrasentan	DOID:6000	Heart Failure	0.0428970866082939
DB06558	tezosentan	DOID:6000	Heart Failure	0.0428970866082939
DB05223	SB939 compound	DOID:2843	Long QT Syndrome	0.0425783390982611
DB00687	Fludrocortisone	DOID:6000	Heart Failure	0.0411262705802572
DB01235	Levodopa	DOID:6000	Heart Failure	0.0404619776069202
DB00313	Valproic Acid	DOID:1657	Heart Septal Defects, Ventricular	0.0388452373541711
DB00313	Valproic Acid	DOID:1682	Heart Defects, Congenital	0.038634138343185
DB01427	Amrinone	DOID:6000	Heart Failure	0.0381033059912462
DB09313	Ioxaglic Acid	DOID:2843	Long QT Syndrome	0.0376535434130245
DB00143	Glutathione	DOID:0050700	Cardiomyopathies	0.0376220559562344
DB00313	Valproic Acid	DOID:9955	Hypoplastic Left Heart Syndrome	0.0369434999053639
DB11326	boric acid	DOID:0050700	Cardiomyopathies	0.0367415304560835
DB00313	Valproic Acid	DOID:1882	Heart Septal Defects, Atrial	0.0366760650655403
DB01426	Ajmaline	DOID:0050820	Atrioventricular Block	0.0363741895836491
DB01426	Ajmaline	DOID:2843	Long QT Syndrome	0.0357738610447546
DB09212	loxoprofen	DOID:0050700	Cardiomyopathies	0.0356560320840234
DB00248	Cabergoline	DOID:4079	Heart Valve Diseases	0.0352185979115983
DB00204	dofetilide	DOID:6000	Heart Failure	0.034677409599885
DB00248	Cabergoline	DOID:57	Aortic Valve Insufficiency	0.0337444109259148
DB00204	dofetilide	DOID:2843	Long QT Syndrome	0.0337059318999228
DB01611	Hydroxychloroquine	DOID:6000	Heart Failure	0.0336085057155942
DB01297	Practolol	DOID:6000	Heart Failure	0.0334018397445413
DB01408	bambuterol	DOID:6000	Heart Failure	0.0332639725854168
DB00248	Cabergoline	DOID:6000	Heart Failure	0.0330424648224764
DB01611	Hydroxychloroquine	DOID:820	Myocarditis	0.0329170939834789
DB00313	Valproic Acid	DOID:14365	Systemic carnitine deficiency	0.0328924777650686
DB01611	Hydroxychloroquine	DOID:0050700	Cardiomyopathies	0.0327793180897079
DB01611	Hydroxychloroquine	DOID:2843	Long QT Syndrome	0.0326370280149187
DB01611	Hydroxychloroquine	DOID:397	Cardiomyopathy, Restrictive	0.0309361032452039
DB00248	Cabergoline	DOID:11502	Mitral Valve Insufficiency	0.0304615576486593
DB01357	Mestranol	DOID:1657	Heart Septal Defects, Ventricular	0.0301584483155826
DB00104	Octreotide	DOID:6000	Heart Failure	0.0287273705854086
DB00104	Octreotide	DOID:0050820	Atrioventricular Block	0.0283562214252736
DB01357	Mestranol	DOID:13832	Ductus Arteriosus, Patent	0.0283528030456262
DB00417	Penicillin V	DOID:0050820	Atrioventricular Block	0.0283194548513045
DB12610	ebselen	DOID:0050700	Cardiomyopathies	0.0278522032136269
DB01413	Cefepime	DOID:1682	Heart Defects, Congenital	0.0275604288152029
DB08860	pitavastatin	DOID:6000	Heart Failure	0.0273924719968922
DB04630	Aldosterone	DOID:6000	Heart Failure	0.0268450794800022
DB00365	grepafloxacin	DOID:2843	Long QT Syndrome	0.0251598563315864
DB00604	Cisapride	DOID:12930	Cardiomyopathy, Dilated	0.0247987389828245
DB00176	Fluvoxamine	DOID:2843	Long QT Syndrome	0.024783587919556
DB00604	Cisapride	DOID:0050820	Atrioventricular Block	0.0246471411655909
DB00604	Cisapride	DOID:2843	Long QT Syndrome	0.0240468126270124
DB13781	Xamoterol	DOID:6000	Heart Failure	0.0239995150512112
DB12082	vesnarinone	DOID:6000	Heart Failure	0.0237979639084334
DB01189	Desflurane	DOID:2843	Long QT Syndrome	0.0222825684975284
DB00897	Triazolam	DOID:2843	Long QT Syndrome	0.0218168975528732
DB13323	Trichloroethylene	DOID:1682	Heart Defects, Congenital	0.0198333291626636
DB01140	Cefadroxil	DOID:820	Myocarditis	0.0198288737718999
DB01238	Aripiprazole	DOID:2843	Long QT Syndrome	0.0195617363907539
DB02852	domoic acid	DOID:1682	Heart Defects, Congenital	0.0194602522671115
DB00833	Cefaclor	DOID:6000	Heart Failure	0.0194234502913084
DB06176	romidepsin	DOID:2843	Long QT Syndrome	0.0193854374828944
DB00833	Cefaclor	DOID:820	Myocarditis	0.0187320385599393
DB00656	Trazodone	DOID:2843	Long QT Syndrome	0.0180988051361468
DB12622	lupeol	DOID:0050700	Cardiomyopathies	0.0167404137895176
DB00819	Acetazolamide	DOID:1657	Heart Septal Defects, Ventricular	0.016438598549337
DB11588	Carbon Monoxide	DOID:6000	Heart Failure	0.0157875224217395
DB01204	Mitoxantrone	DOID:6000	Heart Failure	0.0157541372151505
DB11588	Carbon Monoxide	DOID:0050700	Cardiomyopathies	0.0149583347981438
DB01204	Mitoxantrone	DOID:0050700	Cardiomyopathies	0.0149249495913367
DB01204	Mitoxantrone	DOID:2843	Long QT Syndrome	0.0147826595156451
DB00543	Amoxapine	DOID:6000	Heart Failure	0.0147546193072624
DB00284	Acarbose	DOID:11984	Cardiomyopathy, Hypertrophic	0.0147176493900671
DB00107	Oxytocin	DOID:2843	Long QT Syndrome	0.0142212401150002
DB00761	Potassium Chloride	DOID:6000	Heart Failure	0.0142137038587159
DB11588	Carbon Monoxide	DOID:6419	Tetralogy of Fallot	0.0138856626914217
DB11588	Carbon Monoxide	DOID:1882	Heart Septal Defects, Atrial	0.0129478709181921
DB01149	nefazodone	DOID:2843	Long QT Syndrome	0.0120828595277798
DB00943	Zalcitabine	DOID:0050700	Cardiomyopathies	0.0115924613164361
DB00171	Adenosine Triphosphate	DOID:0050820	Atrioventricular Block	0.0115171464780264
DB11742	ebastine	DOID:2843	Long QT Syndrome	0.0113731866001506
DB01396	Digitoxin	DOID:6000	Heart Failure	0.0113628698137454
DB01396	Digitoxin	DOID:0050820	Atrioventricular Block	0.0109917206541655
DB01396	Digitoxin	DOID:0050700	Cardiomyopathies	0.0105336821900573
DB11152	Trichloroacetic Acid	DOID:6419	Tetralogy of Fallot	0.00995640087169266
DB00425	Zolpidem	DOID:2843	Long QT Syndrome	0.00955890104274189
DB00518	Albendazole	DOID:1682	Heart Defects, Congenital	0.00944762569176512
DB06690	Nitrous Oxide	DOID:0050700	Cardiomyopathies	0.00941691389225448
DB01191	Dexfenfluramine	DOID:4079	Heart Valve Diseases	0.00931277598457554
DB01396	Digitoxin	DOID:13884	Sick Sinus Syndrome	0.00823211807313247
DB01191	Dexfenfluramine	DOID:57	Aortic Valve Insufficiency	0.00783858899883163
DB00228	Enflurane	DOID:6000	Heart Failure	0.00748518046562071
DB00211	Midodrine	DOID:6000	Heart Failure	0.00714744800921381
DB01191	Dexfenfluramine	DOID:6000	Heart Failure	0.00713664289543766
DB00228	Enflurane	DOID:0050820	Atrioventricular Block	0.007114031304939
DB00271	Diatrizoate	DOID:0050820	Atrioventricular Block	0.00707856919031998
DB00271	Diatrizoate	DOID:2843	Long QT Syndrome	0.00647824065190268
DB00567	Cephalexin	DOID:820	Myocarditis	0.00584601114496116
DB01186	Pergolide	DOID:4079	Heart Valve Diseases	0.00517284495297783
DB00254	Doxycycline	DOID:14323	Marfan Syndrome	0.00513846094862188
DB09152	Nitrogen	DOID:0050820	Atrioventricular Block	0.00463346973060748
DB01191	Dexfenfluramine	DOID:11502	Mitral Valve Insufficiency	0.00455573572152286
DB02021	fidarestat	DOID:6000	Heart Failure	0.0042985548637174
DB00557	Hydroxyzine	DOID:2843	Long QT Syndrome	0.00399737195418533
DB01186	Pergolide	DOID:57	Aortic Valve Insufficiency	0.00369865796701737
DB11829	ruboxistaurin	DOID:6000	Heart Failure	0.00347153762529502
DB05382	Iodine	DOID:11502	Mitral Valve Insufficiency	0.00343325596120721
DB00285	Venlafaxine Hydrochloride	DOID:6000	Heart Failure	0.00328245201482698
DB01186	Pergolide	DOID:6000	Heart Failure	0.00299671186250524
DB00890	Dienestrol	DOID:1657	Heart Septal Defects, Ventricular	0.00263629447913973
DB00481	Raloxifene Hydrochloride	DOID:4079	Heart Valve Diseases	0.00222309198061217
DB01041	Thalidomide	DOID:4079	Heart Valve Diseases	0.00215522048795143
DB00682	Warfarin	DOID:4079	Heart Valve Diseases	0.00204592966398683
DB01159	Halothane	DOID:6000	Heart Failure	0.00193497517748427
DB00907	Cocaine	DOID:4079	Heart Valve Diseases	0.0019145708313187
DB00531	Cyclophosphamide	DOID:4079	Heart Valve Diseases	0.0019083175595059
DB01200	Bromocriptine	DOID:4079	Heart Valve Diseases	0.00190129382797773
DB01454	N-Methyl-3,4-methylenedioxyamphetamine	DOID:4079	Heart Valve Diseases	0.00184026463775229
DB00798	Gentamicins	DOID:4079	Heart Valve Diseases	0.00150778774878953
DB00752	Tranylcypromine	DOID:0050700	Cardiomyopathies	0.00143132477664361
DB01221	Ketamine	DOID:57	Aortic Valve Insufficiency	0.000840198197787984
DB11477	Xylazine	DOID:57	Aortic Valve Insufficiency	0.000758275382625146
DB01136	Carvedilol	DOID:57	Aortic Valve Insufficiency	0.000603486774373902
DB01340	Cilazapril	DOID:57	Aortic Valve Insufficiency	0.00053521302624145
DB01200	Bromocriptine	DOID:57	Aortic Valve Insufficiency	0.000427106843857567
DB01186	Pergolide	DOID:11502	Mitral Valve Insufficiency	0.000415804690204153
DB01115	Nifedipine	DOID:57	Aortic Valve Insufficiency	0.000364675001435295
DB00186	Lorazepam	DOID:2843	Long QT Syndrome	0.00036080028539694
DB04557	Arachidonic Acid	DOID:1682	Heart Defects, Congenital	0.000277924812517611
DB00970	Dactinomycin	DOID:6000	Heart Failure	0.000209731761273552
DB00325	Nitroprusside	DOID:6000	Heart Failure	0.00019813285819777
DB00571	Propranolol	DOID:6000	Heart Failure	0.000153983877599757
DB00235	Milrinone	DOID:6000	Heart Failure	0.000142018916500303
DB00368	Norepinephrine	DOID:6000	Heart Failure	0.000130488608464614
DB01035	Procainamide	DOID:6000	Heart Failure	0.000122317516578725
DB01064	Isoproterenol	DOID:6000	Heart Failure	9.9355744046143e-05
DB00390	Digoxin	DOID:6000	Heart Failure	8.45153688134488e-05
DB01628	Etoricoxib	DOID:6000	Heart Failure	8.05159486168723e-05
DB12163	sarpogrelate	DOID:6000	Heart Failure	6.26694973953797e-05
DB00864	Tacrolimus	DOID:6000	Heart Failure	5.86948487642687e-05
DB01370	Aluminum	DOID:1682	Heart Defects, Congenital	5.86313475180074e-05
DB01206	Lomustine	DOID:6000	Heart Failure	5.5427565777217e-05
DB01119	Diazoxide	DOID:6000	Heart Failure	5.191366011233e-05
DB01168	Procarbazine	DOID:6000	Heart Failure	4.85705234667018e-05
DB00305	Mitomycin	DOID:6000	Heart Failure	4.17959550716614e-05
DB00968	Methyldopa	DOID:6000	Heart Failure	4.1562989814465e-05
DB01112	Cefuroxime	DOID:6000	Heart Failure	4.09141931843778e-05
DB00177	Valsartan	DOID:6000	Heart Failure	3.57075549793535e-05
DB00966	Telmisartan	DOID:6000	Heart Failure	2.96912671687473e-05
DB00975	Dipyridamole	DOID:6000	Heart Failure	2.7405338753745e-05
DB00270	Isradipine	DOID:6000	Heart Failure	1.79506428002636e-05
DB00373	Timolol	DOID:6000	Heart Failure	1.53650138891744e-05
DB00590	Doxazosin	DOID:6000	Heart Failure	1.51985058485966e-05
DB00722	Lisinopril	DOID:6000	Heart Failure	1.35964085539904e-05
DB00741	Hydrocortisone	DOID:6000	Heart Failure	7.2024125422239e-06
DB00203	Sildenafil Citrate	DOID:6000	Heart Failure	7.19283796509276e-06
DB00343	Diltiazem	DOID:6000	Heart Failure	-3.84579049776332e-06
DB00441	gemcitabine	DOID:6000	Heart Failure	-4.44254981172773e-06
DB01181	Ifosfamide	DOID:6000	Heart Failure	-4.9669789214217e-06
DB01593	Zinc	DOID:6000	Heart Failure	-1.08203771106812e-05
DB00428	Streptozocin	DOID:6000	Heart Failure	-1.30813575519965e-05
DB00281	Lidocaine	DOID:6000	Heart Failure	-1.59868923405408e-05
DB01041	Thalidomide	DOID:6000	Heart Failure	-2.09126010980824e-05
DB01092	Ouabain	DOID:6000	Heart Failure	-4.43266433166993e-05
DB00533	rofecoxib	DOID:6000	Heart Failure	-6.2374629654343e-05
DB00881	Quinapril	DOID:6000	Heart Failure	-6.63932831103491e-05
DB01177	Idarubicin	DOID:6000	Heart Failure	-6.72045575630768e-05
DB00492	Fosinopril	DOID:6000	Heart Failure	-6.8360786987947e-05
DB11133	Fatty Acids, Omega-3	DOID:6000	Heart Failure	-8.0341695874047e-05
DB00255	Diethylstilbestrol	DOID:6000	Heart Failure	-8.75609328957853e-05
DB00641	Simvastatin	DOID:6000	Heart Failure	-8.91390533063578e-05
DB00727	Nitroglycerin	DOID:6000	Heart Failure	-9.13790023341736e-05
DB00635	Prednisone	DOID:6000	Heart Failure	-9.21316327612658e-05
DB00692	Phentolamine	DOID:57	Aortic Valve Insufficiency	-9.82660549192875e-05
DB01136	Carvedilol	DOID:6000	Heart Failure	-9.84593285299588e-05
DB08162	fasudil	DOID:12930	Cardiomyopathy, Dilated	-0.000100839400665336
DB00695	Furosemide	DOID:6000	Heart Failure	-0.000102357044701556
DB01132	Pioglitazone	DOID:6000	Heart Failure	-0.000105435125145863
DB00512	Vancomycin	DOID:6000	Heart Failure	-0.000107779770899191
DB13919	candesartan	DOID:6000	Heart Failure	-0.000121503596993627
DB00328	Indomethacin	DOID:6000	Heart Failure	-0.00012714018335817
DB00682	Warfarin	DOID:6000	Heart Failure	-0.000130203425942648
DB00390	Digoxin	DOID:12930	Cardiomyopathy, Dilated	-0.000135035974824376
DB01001	Albuterol	DOID:6000	Heart Failure	-0.000135699606038358
DB00678	Losartan	DOID:6000	Heart Failure	-0.000150280101140748
DB00295	Morphine	DOID:12930	Cardiomyopathy, Dilated	-0.000152906138863578
DB00624	Testosterone	DOID:6000	Heart Failure	-0.000158875645249894
DB00468	Quinine	DOID:0050820	Atrioventricular Block	-0.000165982309028128
DB01340	Cilazapril	DOID:6000	Heart Failure	-0.000166733077433683
DB00958	Carboplatin	DOID:6000	Heart Failure	-0.000168594054395104
DB00292	Etomidate	DOID:0050820	Atrioventricular Block	-0.000173188215969716
DB00770	Alprostadil	DOID:6000	Heart Failure	-0.000179725702192639
DB00608	Chloroquine	DOID:6000	Heart Failure	-0.000188344124525102
DB00678	Losartan	DOID:14323	Marfan Syndrome	-0.000188398998333266
DB01166	Cilostazol	DOID:6000	Heart Failure	-0.000189705140057821
DB00975	Dipyridamole	DOID:12930	Cardiomyopathy, Dilated	-0.000192146003555365
DB01083	Orlistat	DOID:6000	Heart Failure	-0.000202082362970406
DB01592	Iron	DOID:12930	Cardiomyopathy, Dilated	-0.000215530566190985
DB00571	Propranolol	DOID:0050820	Atrioventricular Block	-0.000217165283366832
DB00428	Streptozocin	DOID:12930	Cardiomyopathy, Dilated	-0.000232632701813323
DB01076	Atorvastatin	DOID:6000	Heart Failure	-0.000244374312764844
DB01035	Procainamide	DOID:0050820	Atrioventricular Block	-0.000248831644358332
DB01373	Calcium	DOID:6000	Heart Failure	-0.000254552784802502
DB03128	Acetylcholine	DOID:6000	Heart Failure	-0.000255132628855053
DB00436	Bendroflumethiazide	DOID:6000	Heart Failure	-0.000258542738490169
DB00650	Leucovorin	DOID:6000	Heart Failure	-0.00025885309650479
DB00907	Cocaine	DOID:6000	Heart Failure	-0.000261562256874386
DB00612	Bisoprolol	DOID:6000	Heart Failure	-0.000261705631160385
DB00445	Epirubicin	DOID:6000	Heart Failure	-0.00026513887866712
DB00915	Amantadine	DOID:6000	Heart Failure	-0.000267074120776128
DB00531	Cyclophosphamide	DOID:6000	Heart Failure	-0.00026781553122272
DB01064	Isoproterenol	DOID:0050820	Atrioventricular Block	-0.000271793416607363
DB14509	Lithium Carbonate	DOID:0050820	Atrioventricular Block	-0.000273669033892403
DB01200	Bromocriptine	DOID:6000	Heart Failure	-0.000274839259801912
DB00544	Fluorouracil	DOID:6000	Heart Failure	-0.000280773810974171
DB14500	Potassium	DOID:6000	Heart Failure	-0.000283496352160222
DB00390	Digoxin	DOID:0050820	Atrioventricular Block	-0.000286633792063212
DB01177	Idarubicin	DOID:12930	Cardiomyopathy, Dilated	-0.000286755901229768
DB00363	Clozapine	DOID:6000	Heart Failure	-0.000289168125743682
DB00945	Aspirin	DOID:6000	Heart Failure	-0.000291523752221117
DB00564	Carbamazepine	DOID:6000	Heart Failure	-0.000298290869305589
DB00887	Bumetanide	DOID:6000	Heart Failure	-0.000299491848348914
DB00640	Adenosine	DOID:6000	Heart Failure	-0.0003005646856226
DB00295	Morphine	DOID:0050820	Atrioventricular Block	-0.000304503956028473
DB00993	Azathioprine	DOID:6000	Heart Failure	-0.000306500332601416
DB00379	Mexiletine	DOID:6000	Heart Failure	-0.000307632905412063
DB00635	Prednisone	DOID:12930	Cardiomyopathy, Dilated	-0.000311682976327592
DB00668	Epinephrine	DOID:6000	Heart Failure	-0.000314544502652819
DB11477	Xylazine	DOID:0050820	Atrioventricular Block	-0.000314819881424438
DB01577	Methamphetamine	DOID:6000	Heart Failure	-0.00031754766489504
DB01136	Carvedilol	DOID:12930	Cardiomyopathy, Dilated	-0.000318010673392582
DB00542	benazepril	DOID:6000	Heart Failure	-0.000318030701324783
DB01119	Diazoxide	DOID:0050820	Atrioventricular Block	-0.000319235500884901
DB00188	Bortezomib	DOID:6000	Heart Failure	-0.000320201232875055
DB00695	Furosemide	DOID:12930	Cardiomyopathy, Dilated	-0.00032190838817418
DB00563	Methotrexate	DOID:6000	Heart Failure	-0.000326663733249893
DB01234	Dexamethasone	DOID:6000	Heart Failure	-0.000328046020162825
DB00968	Methyldopa	DOID:0050820	Atrioventricular Block	-0.000329586170753886
DB01190	Clindamycin	DOID:6000	Heart Failure	-0.000334462248931782
DB01115	Nifedipine	DOID:6000	Heart Failure	-0.000337271104784136
DB00975	Dipyridamole	DOID:0050820	Atrioventricular Block	-0.000343743821235181
DB00335	Atenolol	DOID:6000	Heart Failure	-0.000345437009249643
DB01599	Probucol	DOID:6000	Heart Failure	-0.00034691488832787
DB02709	Resveratrol	DOID:6000	Heart Failure	-0.00034702889680675
DB09130	Copper	DOID:6000	Heart Failure	-0.00034903882325758
DB01001	Albuterol	DOID:12930	Cardiomyopathy, Dilated	-0.000355250950288582
DB00373	Timolol	DOID:0050820	Atrioventricular Block	-0.000355784146474119
DB00519	trandolapril	DOID:6000	Heart Failure	-0.00035724258396545
DB00515	Cisplatin	DOID:6000	Heart Failure	-0.000357472130646668
DB08901	ponatinib	DOID:6000	Heart Failure	-0.000358386108620861
DB11135	Selenium	DOID:6000	Heart Failure	-0.000365070589171717
DB00678	Losartan	DOID:12930	Cardiomyopathy, Dilated	-0.000369831445907003
DB00586	Diclofenac	DOID:6000	Heart Failure	-0.000374671428875189
DB00343	Diltiazem	DOID:0050820	Atrioventricular Block	-0.000374994951180579
DB00755	Tretinoin	DOID:6000	Heart Failure	-0.000376178118306852
DB00624	Testosterone	DOID:12930	Cardiomyopathy, Dilated	-0.00037842698864347
DB00335	Atenolol	DOID:14323	Marfan Syndrome	-0.00038355590758769
DB00818	Propofol	DOID:6000	Heart Failure	-0.000384759857713284
DB00281	Lidocaine	DOID:0050820	Atrioventricular Block	-0.00038713605219624
DB01041	Thalidomide	DOID:0050820	Atrioventricular Block	-0.000392061761528211
DB00841	Dobutamine	DOID:6000	Heart Failure	-0.000394846428073119
DB00443	Betamethasone	DOID:6000	Heart Failure	-0.000419565225445433
DB00570	Vinblastine	DOID:6000	Heart Failure	-0.000421125090340462
DB00999	Hydrochlorothiazide	DOID:6000	Heart Failure	-0.000431202064373453
DB00773	Etoposide	DOID:6000	Heart Failure	-0.00044687407043768
DB01229	Paclitaxel	DOID:6000	Heart Failure	-0.000449132711619765
DB00199	Erythromycin	DOID:0050820	Atrioventricular Block	-0.000453945420349749
DB01029	Irbesartan	DOID:6000	Heart Failure	-0.000461433546086781
DB00727	Nitroglycerin	DOID:0050820	Atrioventricular Block	-0.000462528162999225
DB00350	Minoxidil	DOID:6000	Heart Failure	-0.000462617341025411
DB00975	Dipyridamole	DOID:9767	Myocardial Stunning	-0.000464278926316213
DB01136	Carvedilol	DOID:0050820	Atrioventricular Block	-0.000469608489632883
DB00977	Ethinyl Estradiol	DOID:6000	Heart Failure	-0.000471684364376317
DB00619	Imatinib Mesylate	DOID:6000	Heart Failure	-0.000472015310152656
DB00695	Furosemide	DOID:0050820	Atrioventricular Block	-0.000473506205054857
DB01118	Amiodarone	DOID:6000	Heart Failure	-0.000478079891923427
DB00907	Cocaine	DOID:12930	Cardiomyopathy, Dilated	-0.000481113602209076
DB00252	Phenytoin	DOID:6000	Heart Failure	-0.00048373138894468
DB00445	Epirubicin	DOID:12930	Cardiomyopathy, Dilated	-0.000484690222872047
DB14371	mangostin	DOID:0050700	Cardiomyopathies	-0.000485761847978477
DB01200	Bromocriptine	DOID:12930	Cardiomyopathy, Dilated	-0.000494390604788657
DB00997	Doxorubicin	DOID:6000	Heart Failure	-0.00049475951022419
DB01275	Hydralazine	DOID:6000	Heart Failure	-0.000500889154395095
DB00280	Disopyramide	DOID:6000	Heart Failure	-0.000501392692917862
DB00457	Prazosin	DOID:6000	Heart Failure	-0.000502585794060966
DB00363	Clozapine	DOID:12930	Cardiomyopathy, Dilated	-0.000508719469725232
DB04572	Thiotepa	DOID:6000	Heart Failure	-0.000523672122074863
DB00993	Azathioprine	DOID:12930	Cardiomyopathy, Dilated	-0.000526051675859767
DB00572	Atropine	DOID:0050820	Atrioventricular Block	-0.000529687369987968
DB00388	Phenylephrine	DOID:9767	Myocardial Stunning	-0.000530721022011942
DB00668	Epinephrine	DOID:12930	Cardiomyopathy, Dilated	-0.000534095846358145
DB01577	Methamphetamine	DOID:12930	Cardiomyopathy, Dilated	-0.000537099009403057
DB00542	benazepril	DOID:12930	Cardiomyopathy, Dilated	-0.00053758204692193
DB00675	Tamoxifen	DOID:6000	Heart Failure	-0.000541537529274255
DB00661	Verapamil	DOID:6000	Heart Failure	-0.000542524934614413
DB00598	Labetalol	DOID:6000	Heart Failure	-0.000542867411162867
DB12708	sulprostone	DOID:9767	Myocardial Stunning	-0.000554134333408157
DB01085	Pilocarpine	DOID:0050820	Atrioventricular Block	-0.000555982453491016
DB01115	Nifedipine	DOID:12930	Cardiomyopathy, Dilated	-0.000556822446957799
DB01356	Lithium	DOID:6000	Heart Failure	-0.000556995548643229
DB03057	Malondialdehyde	DOID:6000	Heart Failure	-0.000559103772941032
DB00608	Chloroquine	DOID:0050820	Atrioventricular Block	-0.000559493284920592
DB00584	Enalapril	DOID:6000	Heart Failure	-0.0005625372716264
DB00753	Isoflurane	DOID:6000	Heart Failure	-0.000563097946557328
DB00335	Atenolol	DOID:12930	Cardiomyopathy, Dilated	-0.00056498835275957
DB01248	Docetaxel	DOID:6000	Heart Failure	-0.000565563508248584
DB02709	Resveratrol	DOID:12930	Cardiomyopathy, Dilated	-0.000566580240046671
DB00501	Cimetidine	DOID:0050820	Atrioventricular Block	-0.000566872152279945
DB01035	Procainamide	DOID:820	Myocarditis	-0.000569094214781279
DB00583	Carnitine	DOID:12930	Cardiomyopathy, Dilated	-0.000570384537214402
DB00297	Bupivacaine	DOID:0050820	Atrioventricular Block	-0.00057226325762642
DB01212	Ceftriaxone	DOID:12930	Cardiomyopathy, Dilated	-0.000578155932558316
DB13169	Nandrolone	DOID:1657	Heart Septal Defects, Ventricular	-0.00057923402322883
DB00922	Simendan	DOID:6000	Heart Failure	-0.00058234410897055
DB11135	Selenium	DOID:12930	Cardiomyopathy, Dilated	-0.000584621933231427
DB01211	Clarithromycin	DOID:0050820	Atrioventricular Block	-0.000588379191137339
DB00959	Methylprednisolone	DOID:820	Myocarditis	-0.000589674858704353
DB01064	Isoproterenol	DOID:820	Myocarditis	-0.000592055987005995
DB14509	Lithium Carbonate	DOID:820	Myocarditis	-0.000593931605071967
DB00755	Tretinoin	DOID:12930	Cardiomyopathy, Dilated	-0.000595729461129329
DB00820	Tadalafil	DOID:0050700	Cardiomyopathies	-0.000600611465265171
DB00898	Ethanol	DOID:12930	Cardiomyopathy, Dilated	-0.000611809570992754
DB00841	Dobutamine	DOID:12930	Cardiomyopathy, Dilated	-0.000614397769925262
DB01076	Atorvastatin	DOID:0050820	Atrioventricular Block	-0.000615523473346407
DB00970	Dactinomycin	DOID:0050700	Cardiomyopathies	-0.000619455863482592
DB01373	Calcium	DOID:0050820	Atrioventricular Block	-0.000625701946520712
DB00264	Metoprolol	DOID:6000	Heart Failure	-0.000628035367865969
DB00669	Sumatriptan	DOID:820	Myocarditis	-0.000630653142623377
DB00907	Cocaine	DOID:0050820	Atrioventricular Block	-0.000632711417583403
DB00908	Quinidine	DOID:6000	Heart Failure	-0.000634893402485275
DB00445	Epirubicin	DOID:0050820	Atrioventricular Block	-0.000636288040303395
DB00421	Spironolactone	DOID:6000	Heart Failure	-0.00063869333202075
DB00531	Cyclophosphamide	DOID:0050820	Atrioventricular Block	-0.000638964691584903
DB00575	Clonidine	DOID:0050820	Atrioventricular Block	-0.000641280926711934
DB01075	Diphenhydramine	DOID:6000	Heart Failure	-0.00064269648815533
DB00968	Methyldopa	DOID:820	Myocarditis	-0.000649848741248554
DB00544	Fluorouracil	DOID:0050820	Atrioventricular Block	-0.000651922970049384
DB05383	pimagedine	DOID:0050700	Cardiomyopathies	-0.00065534513086633
DB00945	Aspirin	DOID:0050820	Atrioventricular Block	-0.000662672912474498
DB00798	Gentamicins	DOID:6000	Heart Failure	-0.000668345341437931
DB00564	Carbamazepine	DOID:0050820	Atrioventricular Block	-0.000669440029374673
DB00640	Adenosine	DOID:0050820	Atrioventricular Block	-0.000671713846128224
DB00571	Propranolol	DOID:0050700	Cardiomyopathies	-0.000675203745901836
DB00668	Epinephrine	DOID:0050820	Atrioventricular Block	-0.000685693663791492
DB00361	Vinorelbine	DOID:6000	Heart Failure	-0.000686299238846038
DB01577	Methamphetamine	DOID:0050820	Atrioventricular Block	-0.000688696826098328
DB01221	Ketamine	DOID:0050700	Cardiomyopathies	-0.000690935530641184
DB01041	Thalidomide	DOID:1657	Heart Septal Defects, Ventricular	-0.000691391814493441
DB01364	Ephedrine	DOID:12930	Cardiomyopathy, Dilated	-0.000692604856098827
DB09270	coenzyme Q10	DOID:6000	Heart Failure	-0.00069349933887734
DB01181	Ifosfamide	DOID:820	Myocarditis	-0.000696378709799477
DB12510	Ozone	DOID:1657	Heart Septal Defects, Ventricular	-0.000696576336707427
DB01169	Arsenic Trioxide	DOID:0050820	Atrioventricular Block	-0.000697533249669185
DB01118	Amiodarone	DOID:12930	Cardiomyopathy, Dilated	-0.000697631235528389
DB00368	Norepinephrine	DOID:0050700	Cardiomyopathies	-0.000698699016997189
DB00250	Dapsone	DOID:0050820	Atrioventricular Block	-0.000704737331299315
DB00997	Doxorubicin	DOID:12930	Cardiomyopathy, Dilated	-0.00071431085366706
DB00603	Medroxyprogesterone Acetate	DOID:1657	Heart Septal Defects, Ventricular	-0.000715351760075682
DB00335	Atenolol	DOID:0050820	Atrioventricular Block	-0.000716586170460037
DB00184	Nicotine	DOID:0050820	Atrioventricular Block	-0.000720323981109921
DB01275	Hydralazine	DOID:12930	Cardiomyopathy, Dilated	-0.000720440497645674
DB00398	Sorafenib	DOID:0050700	Cardiomyopathies	-0.000726535373412645
DB00959	Methylprednisolone	DOID:0050700	Cardiomyopathies	-0.000727450753473285
DB00458	Imipramine	DOID:6000	Heart Failure	-0.000728019376745753
DB01064	Isoproterenol	DOID:0050700	Cardiomyopathies	-0.000729831879182779
DB00851	Dacarbazine	DOID:0050700	Cardiomyopathies	-0.000732583958687066
DB01576	Dextroamphetamine	DOID:0050700	Cardiomyopathies	-0.000733547353839164
DB00454	Meperidine	DOID:2843	Long QT Syndrome	-0.000736402586510792
DB00489	Sotalol	DOID:6000	Heart Failure	-0.000738792445771724
DB00390	Digoxin	DOID:0050700	Cardiomyopathies	-0.000744672255961126
DB00755	Tretinoin	DOID:0050820	Atrioventricular Block	-0.000747327278602199
DB01167	Itraconazole	DOID:6000	Heart Failure	-0.00074844616314566
DB01956	Taurine	DOID:0050700	Cardiomyopathies	-0.000748465024304295
DB00960	Pindolol	DOID:6000	Heart Failure	-0.000750704960285991
DB00907	Cocaine	DOID:9767	Myocardial Stunning	-0.000753246521800015
DB00208	Ticlopidine	DOID:820	Myocarditis	-0.000754194411062208
DB00818	Propofol	DOID:0050820	Atrioventricular Block	-0.000755909017707317
DB01242	Clomipramine	DOID:1682	Heart Defects, Congenital	-0.000757423495467851
DB00255	Diethylstilbestrol	DOID:1657	Heart Septal Defects, Ventricular	-0.000758040147783728
DB01177	Idarubicin	DOID:820	Myocarditis	-0.000758616288955054
DB00898	Ethanol	DOID:0050820	Atrioventricular Block	-0.000763407387892528
DB00468	Quinine	DOID:2843	Long QT Syndrome	-0.00076631084807614
DB03467	naringenin	DOID:0050700	Cardiomyopathies	-0.000770035110624939
DB00864	Tacrolimus	DOID:0050700	Cardiomyopathies	-0.000770492776447067
DB00201	Caffeine	DOID:0050820	Atrioventricular Block	-0.00077231296415629
DB00544	Fluorouracil	DOID:9767	Myocardial Stunning	-0.000772458074077925
DB01356	Lithium	DOID:12930	Cardiomyopathy, Dilated	-0.000776546893527612
DB00811	Ribavirin	DOID:12930	Cardiomyopathy, Dilated	-0.000777348446638387
DB11783	imidapril	DOID:6000	Heart Failure	-0.000779410572742816
DB00584	Enalapril	DOID:12930	Cardiomyopathy, Dilated	-0.000782088614857439
DB00635	Prednisone	DOID:820	Myocarditis	-0.000783543363545618
DB01576	Dextroamphetamine	DOID:1682	Heart Defects, Congenital	-0.000785937953923382
DB00244	Mesalamine	DOID:820	Myocarditis	-0.000788345796977213
DB01136	Carvedilol	DOID:820	Myocarditis	-0.000789871059015883
DB00177	Valsartan	DOID:0050700	Cardiomyopathies	-0.000793480069417967
DB00867	Ritodrine	DOID:6000	Heart Failure	-0.000798295558913569
DB00550	Propylthiouracil	DOID:820	Myocarditis	-0.000798379056831038
DB00692	Phentolamine	DOID:6000	Heart Failure	-0.000800212159060159
DB00715	Paroxetine	DOID:0050820	Atrioventricular Block	-0.000801995715194719
DB00393	Nimodipine	DOID:0050700	Cardiomyopathies	-0.000804172808814101
DB00668	Epinephrine	DOID:9767	Myocardial Stunning	-0.000806228766140265
DB00401	Nisoldipine	DOID:6000	Heart Failure	-0.000809441163222385
DB00158	Folic Acid	DOID:0050700	Cardiomyopathies	-0.000809789763417761
DB00759	Tetracycline	DOID:820	Myocarditis	-0.000814368968877027
DB00987	Cytarabine	DOID:6000	Heart Failure	-0.000816976921350781
DB00571	Propranolol	DOID:2843	Long QT Syndrome	-0.000817493821773468
DB01229	Paclitaxel	DOID:0050820	Atrioventricular Block	-0.000820281874050293
DB00806	Pentoxifylline	DOID:0050820	Atrioventricular Block	-0.000820652612223121
DB00203	Sildenafil Citrate	DOID:0050700	Cardiomyopathies	-0.00082199478528559
DB00883	Isosorbide Dinitrate	DOID:6000	Heart Failure	-0.000824863224763533
DB01592	Iron	DOID:0050700	Cardiomyopathies	-0.000825166845206986
DB01224	Quetiapine Fumarate	DOID:0050700	Cardiomyopathies	-0.000825922967005493
DB01001	Albuterol	DOID:820	Myocarditis	-0.000827111338088809
DB00235	Milrinone	DOID:2843	Long QT Syndrome	-0.000829458784296449
DB00343	Diltiazem	DOID:0050700	Cardiomyopathies	-0.00083303341378042
DB00734	Risperidone	DOID:0050820	Atrioventricular Block	-0.000837717644930496
DB01593	Zinc	DOID:0050700	Cardiomyopathies	-0.000840008001979402
DB00495	Zidovudine	DOID:6000	Heart Failure	-0.000841245560576558
DB00812	Phenylbutazone	DOID:0050700	Cardiomyopathies	-0.000841544931267684
DB01364	Ephedrine	DOID:0050820	Atrioventricular Block	-0.000844202673409716
DB01242	Clomipramine	DOID:2843	Long QT Syndrome	-0.000847322969690072
DB00264	Metoprolol	DOID:12930	Cardiomyopathy, Dilated	-0.000847586711240005
DB01035	Procainamide	DOID:2843	Long QT Syndrome	-0.000849160183297042
DB01118	Amiodarone	DOID:0050820	Atrioventricular Block	-0.000849229052481009
DB00624	Testosterone	DOID:820	Myocarditis	-0.00085028737618657
DB00776	Oxcarbazepine	DOID:1682	Heart Defects, Congenital	-0.000853415485698211
DB00252	Phenytoin	DOID:0050820	Atrioventricular Block	-0.000854880551356112
DB00421	Spironolactone	DOID:12930	Cardiomyopathy, Dilated	-0.000858244676185043
DB00158	Folic Acid	DOID:1682	Heart Defects, Congenital	-0.000862180366232018
DB01023	Felodipine	DOID:6000	Heart Failure	-0.000862811799000534
DB00997	Doxorubicin	DOID:0050820	Atrioventricular Block	-0.000865908670807086
DB01064	Isoproterenol	DOID:2843	Long QT Syndrome	-0.000872121955101484
DB00280	Disopyramide	DOID:0050820	Atrioventricular Block	-0.000872541853655633
DB01095	Fluvastatin	DOID:6000	Heart Failure	-0.000882765712853766
DB06151	Acetylcysteine	DOID:820	Myocarditis	-0.000883988519916706
DB01223	Aminophylline	DOID:6000	Heart Failure	-0.000884571363420166
DB00841	Dobutamine	DOID:9767	Myocardial Stunning	-0.000886530692013093
DB00390	Digoxin	DOID:2843	Long QT Syndrome	-0.000886962331385115
DB01593	Zinc	DOID:1682	Heart Defects, Congenital	-0.000892398603234906
DB00622	Nicardipine	DOID:6000	Heart Failure	-0.000894642148200269
DB00428	Streptozocin	DOID:1682	Heart Defects, Congenital	-0.000894659583459727
DB01177	Idarubicin	DOID:0050700	Cardiomyopathies	-0.000896392181658639
DB00712	Flurbiprofen	DOID:820	Myocarditis	-0.000898513672699035
DB14513	Magnesium	DOID:2843	Long QT Syndrome	-0.000900752625064321
DB01041	Thalidomide	DOID:1682	Heart Defects, Congenital	-0.000902490825641571
DB00808	Indapamide	DOID:2843	Long QT Syndrome	-0.000902636145007223
DB13765	Mercuric Chloride	DOID:12930	Cardiomyopathy, Dilated	-0.000903616724329186
DB00022	peginterferon alfa-2b	DOID:12930	Cardiomyopathy, Dilated	-0.000912256492507962
DB00661	Verapamil	DOID:0050820	Atrioventricular Block	-0.00091367409688729
DB00598	Labetalol	DOID:0050820	Atrioventricular Block	-0.000914016572177306
DB00091	Cyclosporine	DOID:0050700	Cardiomyopathies	-0.000914353642486637
DB00635	Prednisone	DOID:0050700	Cardiomyopathies	-0.000921319256771785
DB01136	Carvedilol	DOID:0050700	Cardiomyopathies	-0.000927646953105359
DB01356	Lithium	DOID:0050820	Atrioventricular Block	-0.000928144709000083
DB01362	Iohexol	DOID:0050820	Atrioventricular Block	-0.000931236215034364
DB00907	Cocaine	DOID:1657	Heart Septal Defects, Ventricular	-0.00093204147217844
DB00177	Valsartan	DOID:2843	Long QT Syndrome	-0.000935770144210906
DB11672	Curcumin	DOID:820	Myocarditis	-0.000938094213682444
DB01039	Fenofibrate	DOID:0050700	Cardiomyopathies	-0.000942251886584849
DB00422	Methylphenidate	DOID:12930	Cardiomyopathy, Dilated	-0.000942456232797911
DB00178	Ramipril	DOID:6000	Heart Failure	-0.000943884139892475
DB00208	Ticlopidine	DOID:1682	Heart Defects, Congenital	-0.000944360905388002
DB00458	Imipramine	DOID:12930	Cardiomyopathy, Dilated	-0.000947570721476037
DB00162	Vitamin A	DOID:0050700	Cardiomyopathies	-0.000947731373848331
DB13919	candesartan	DOID:0050700	Cardiomyopathies	-0.000950691220939309
DB12025	triptolide	DOID:0050700	Cardiomyopathies	-0.000952609000091458
DB00907	Cocaine	DOID:820	Myocarditis	-0.000952973987500643
DB00373	Timolol	DOID:2843	Long QT Syndrome	-0.000956112685432536
DB00531	Cyclophosphamide	DOID:820	Myocarditis	-0.000959227262366785
DB00682	Warfarin	DOID:0050700	Cardiomyopathies	-0.00095939105035751
DB00945	Aspirin	DOID:1657	Heart Septal Defects, Ventricular	-0.000962002966748459
DB00741	Hydrocortisone	DOID:2843	Long QT Syndrome	-0.000964275286564547
DB01001	Albuterol	DOID:0050700	Cardiomyopathies	-0.000964887229849481
DB01224	Quetiapine Fumarate	DOID:2843	Long QT Syndrome	-0.000968213042446358
DB00564	Carbamazepine	DOID:1657	Heart Septal Defects, Ventricular	-0.000968770084206854
DB00255	Diethylstilbestrol	DOID:1682	Heart Defects, Congenital	-0.000969139158884118
DB01118	Amiodarone	DOID:9767	Myocardial Stunning	-0.000969764156112534
DB00544	Fluorouracil	DOID:820	Myocarditis	-0.000972185541284681
DB00477	Chlorpromazine	DOID:0050820	Atrioventricular Block	-0.000973503531159919
DB00343	Diltiazem	DOID:2843	Long QT Syndrome	-0.000975323488946172
DB00559	Bosentan	DOID:6000	Heart Failure	-0.000978737294922077
DB01136	Carvedilol	DOID:1682	Heart Defects, Congenital	-0.000980037555059415
DB00363	Clozapine	DOID:820	Myocarditis	-0.000980579856323754
DB00997	Doxorubicin	DOID:9767	Myocardial Stunning	-0.000986443774200357
DB00281	Lidocaine	DOID:2843	Long QT Syndrome	-0.000987464591328518
DB01914	Glucose	DOID:0050700	Cardiomyopathies	-0.000988178991005489
DB00564	Carbamazepine	DOID:820	Myocarditis	-0.000989702601827663
DB01340	Cilazapril	DOID:0050700	Cardiomyopathies	-0.000995920701618063
DB00993	Azathioprine	DOID:820	Myocarditis	-0.000997912063444833
DB00264	Metoprolol	DOID:0050820	Atrioventricular Block	-0.000999184528647595
DB00162	Vitamin A	DOID:1682	Heart Defects, Congenital	-0.00100012197519976
DB00668	Epinephrine	DOID:820	Myocarditis	-0.00100595623372983
DB00908	Quinidine	DOID:0050820	Atrioventricular Block	-0.00100604256321383
DB00328	Indomethacin	DOID:1682	Heart Defects, Congenital	-0.00100871841031462
DB01088	Iloprost	DOID:0050700	Cardiomyopathies	-0.00101090692797682
DB00682	Warfarin	DOID:1682	Heart Defects, Congenital	-0.0010117816530381
DB00571	Propranolol	DOID:11984	Cardiomyopathy, Hypertrophic	-0.00101555561515291
DB00608	Chloroquine	DOID:0050700	Cardiomyopathies	-0.00101753174769096
DB00867	Ritodrine	DOID:12930	Cardiomyopathy, Dilated	-0.00101784690285415
DB06151	Acetylcysteine	DOID:0050700	Cardiomyopathies	-0.00102176441283778
DB00250	Dapsone	DOID:820	Myocarditis	-0.00102499990300912
DB01065	Melatonin	DOID:0050700	Cardiomyopathies	-0.00102969552381286
DB02709	Resveratrol	DOID:820	Myocarditis	-0.00103844062810514
DB01170	Guanethidine	DOID:0050820	Atrioventricular Block	-0.00103860187360209
DB01177	Idarubicin	DOID:2843	Long QT Syndrome	-0.00103868225720853
DB00184	Nicotine	DOID:820	Myocarditis	-0.00104058655319654
DB01042	Melphalan	DOID:0050700	Cardiomyopathies	-0.00104881825968676
DB00199	Erythromycin	DOID:2843	Long QT Syndrome	-0.00105427395905281
DB00277	Theophylline	DOID:0050700	Cardiomyopathies	-0.00105950898469246
DB00641	Simvastatin	DOID:2843	Long QT Syndrome	-0.00106061675247352
DB00495	Zidovudine	DOID:12930	Cardiomyopathy, Dilated	-0.0010607969043636
DB00770	Alprostadil	DOID:1682	Heart Defects, Congenital	-0.00106130392680874
DB00829	Diazepam	DOID:0050820	Atrioventricular Block	-0.00106232928905229
DB00898	Ethanol	DOID:1657	Heart Septal Defects, Ventricular	-0.00106273744226219
DB02701	Niacinamide	DOID:1682	Heart Defects, Congenital	-0.00106694509967091
DB00755	Tretinoin	DOID:820	Myocarditis	-0.00106758984912384
DB00959	Methylprednisolone	DOID:11984	Cardiomyopathy, Hypertrophic	-0.00106780262067711
DB01064	Isoproterenol	DOID:11984	Cardiomyopathy, Hypertrophic	-0.00107018374823934
DB00201	Caffeine	DOID:1657	Heart Septal Defects, Ventricular	-0.00107164301849775
DB11672	Curcumin	DOID:0050700	Cardiomyopathies	-0.00107587010727765
DB00334	Olanzapine	DOID:2843	Long QT Syndrome	-0.00107706311517567
DB14206	cobaltous chloride	DOID:0050700	Cardiomyopathies	-0.00108239224963784
DB01373	Calcium	DOID:0050700	Cardiomyopathies	-0.00108374040876817
DB00841	Dobutamine	DOID:820	Myocarditis	-0.00108625815746881
DB00650	Leucovorin	DOID:0050700	Cardiomyopathies	-0.0010880407211055
DB00166	Thioctic Acid	DOID:2843	Long QT Syndrome	-0.00109051720985868
DB00907	Cocaine	DOID:0050700	Cardiomyopathies	-0.00109074988140782
DB00612	Bisoprolol	DOID:0050700	Cardiomyopathies	-0.0010908932554358
DB00783	Estradiol	DOID:1682	Heart Defects, Congenital	-0.00109204179022308
DB00445	Epirubicin	DOID:0050700	Cardiomyopathies	-0.00109432650294454
DB00531	Cyclophosphamide	DOID:0050700	Cardiomyopathies	-0.00109700315425003
DB00458	Imipramine	DOID:0050820	Atrioventricular Block	-0.00109916853754581
DB00459	Acitretin	DOID:1682	Heart Defects, Congenital	-0.00110034785812478
DB14183	geraniol	DOID:0050700	Cardiomyopathies	-0.00110701767830316
DB01001	Albuterol	DOID:2843	Long QT Syndrome	-0.00110717730604441
DB00489	Sotalol	DOID:0050820	Atrioventricular Block	-0.00110994160664333
DB00544	Fluorouracil	DOID:0050700	Cardiomyopathies	-0.00110996143374923
DB00864	Tacrolimus	DOID:11984	Cardiomyopathy, Hypertrophic	-0.00111084464561155
DB00277	Theophylline	DOID:1682	Heart Defects, Congenital	-0.00111189958711526
DB01119	Diazoxide	DOID:11984	Cardiomyopathy, Hypertrophic	-0.0011176258324929
DB00363	Clozapine	DOID:0050700	Cardiomyopathies	-0.00111835574910183
DB00999	Hydrochlorothiazide	DOID:820	Myocarditis	-0.00112261379564208
DB00968	Methyldopa	DOID:11984	Cardiomyopathy, Hypertrophic	-0.00112797650248246
DB00981	Physostigmine	DOID:0050820	Atrioventricular Block	-0.00112903713008909
DB00640	Adenosine	DOID:0050700	Cardiomyopathies	-0.00112975230985428
DB00342	Terfenadine	DOID:2843	Long QT Syndrome	-0.00113000790081378
DB00572	Atropine	DOID:2843	Long QT Syndrome	-0.00113001590661381
DB00126	Ascorbic Acid	DOID:0050700	Cardiomyopathies	-0.00113095084564045
DB00579	Mazindol	DOID:57	Aortic Valve Insufficiency	-0.00113245931461596
DB00795	Sulfasalazine	DOID:820	Myocarditis	-0.00113990519312216
DB00977	Ethinyl Estradiol	DOID:1657	Heart Septal Defects, Ventricular	-0.00114216357874312
DB00907	Cocaine	DOID:1682	Heart Defects, Congenital	-0.00114314048310075
DB00668	Epinephrine	DOID:0050700	Cardiomyopathies	-0.00114373212649858
DB02315	Cyclic GMP	DOID:6000	Heart Failure	-0.00114517701663678
DB01577	Methamphetamine	DOID:0050700	Cardiomyopathies	-0.00114673528928748
DB00915	Amantadine	DOID:1682	Heart Defects, Congenital	-0.00114865234524545
DB00928	Azacitidine	DOID:0050700	Cardiomyopathies	-0.00115132219602613
DB00270	Isradipine	DOID:11984	Cardiomyopathy, Hypertrophic	-0.00115158884925485
DB00252	Phenytoin	DOID:1657	Heart Septal Defects, Ventricular	-0.00115421060525881
DB09140	Oxygen	DOID:0050700	Cardiomyopathies	-0.00115445583679789
DB01169	Arsenic Trioxide	DOID:0050700	Cardiomyopathies	-0.00115557171328288
DB00563	Methotrexate	DOID:0050700	Cardiomyopathies	-0.00115585135910605
DB01234	Dexamethasone	DOID:0050700	Cardiomyopathies	-0.00115723364368751
DB00608	Chloroquine	DOID:2843	Long QT Syndrome	-0.00115982182481537
DB00178	Ramipril	DOID:12930	Cardiomyopathy, Dilated	-0.00116343548448554
DB00867	Ritodrine	DOID:0050820	Atrioventricular Block	-0.00116944471990886
DB01118	Amiodarone	DOID:820	Myocarditis	-0.0011694916228077
DB00692	Phentolamine	DOID:0050820	Atrioventricular Block	-0.00117136131941768
DB00338	Omeprazole	DOID:0050820	Atrioventricular Block	-0.00117314694217489
DB00343	Diltiazem	DOID:11984	Cardiomyopathy, Hypertrophic	-0.00117338528138126
DB04216	Quercetin	DOID:0050700	Cardiomyopathies	-0.00117392301040923
DB00252	Phenytoin	DOID:820	Myocarditis	-0.00117514312058923
DB00916	Metronidazole	DOID:2843	Long QT Syndrome	-0.00117578987711712
DB01599	Probucol	DOID:0050700	Cardiomyopathies	-0.00117610251353321
DB02709	Resveratrol	DOID:0050700	Cardiomyopathies	-0.00117621652054216
DB09130	Copper	DOID:0050700	Cardiomyopathies	-0.00117822644693414
DB00184	Nicotine	DOID:0050700	Cardiomyopathies	-0.00117836244562467
DB08868	Fingolimod Hydrochloride	DOID:2843	Long QT Syndrome	-0.00117842176900511
DB00583	Carnitine	DOID:0050700	Cardiomyopathies	-0.00118002081657724
DB00428	Streptozocin	DOID:11984	Cardiomyopathy, Hypertrophic	-0.00118262084952929
DB00126	Ascorbic Acid	DOID:1682	Heart Defects, Congenital	-0.00118334144623959
DB00997	Doxorubicin	DOID:820	Myocarditis	-0.00118617124080249
DB00515	Cisplatin	DOID:0050700	Cardiomyopathies	-0.00118665975430569
DB01212	Ceftriaxone	DOID:0050700	Cardiomyopathies	-0.00118779221284774
DB00860	Prednisolone	DOID:820	Myocarditis	-0.00118851267081525
DB01211	Clarithromycin	DOID:2843	Long QT Syndrome	-0.00118870772958927
DB01017	Minocycline	DOID:820	Myocarditis	-0.00119279153785727
DB00883	Isosorbide Dinitrate	DOID:0050820	Atrioventricular Block	-0.00119601238546444
DB00537	Ciprofloxacin	DOID:2843	Long QT Syndrome	-0.00119726521633627
DB00316	Acetaminophen	DOID:0050700	Cardiomyopathies	-0.00120299124664862
DB00586	Diclofenac	DOID:0050700	Cardiomyopathies	-0.00120385905270274
DB00755	Tretinoin	DOID:0050700	Cardiomyopathies	-0.00120536574167544
DB00388	Phenylephrine	DOID:11984	Cardiomyopathy, Hypertrophic	-0.00120857624886043
DB01008	Busulfan	DOID:0050700	Cardiomyopathies	-0.00121034433365167
DB00493	Cefotaxime	DOID:1682	Heart Defects, Congenital	-0.0012125599072638
DB00818	Propofol	DOID:0050700	Cardiomyopathies	-0.00121394748142093
DB00540	Nortriptyline	DOID:2843	Long QT Syndrome	-0.00121619774560281
DB00898	Ethanol	DOID:0050700	Cardiomyopathies	-0.00122144585086629
DB00450	Droperidol	DOID:2843	Long QT Syndrome	-0.00122292912456771
DB00841	Dobutamine	DOID:0050700	Cardiomyopathies	-0.00122403405048092
DB14322	Coconut Oil	DOID:0050700	Cardiomyopathies	-0.00122480168808907
DB00396	Progesterone	DOID:1657	Heart Septal Defects, Ventricular	-0.00122559791906688
DB00201	Caffeine	DOID:0050700	Cardiomyopathies	-0.00123035142817677
DB09130	Copper	DOID:1682	Heart Defects, Congenital	-0.00123061704915265
DB00636	Clofibrate	DOID:0050700	Cardiomyopathies	-0.00123170159651058
DB00907	Cocaine	DOID:2843	Long QT Syndrome	-0.00123303995768268
DB00612	Bisoprolol	DOID:2843	Long QT Syndrome	-0.00123318333073634
DB00881	Quinapril	DOID:11984	Cardiomyopathy, Hypertrophic	-0.00123593277449722
DB00445	Epirubicin	DOID:2843	Long QT Syndrome	-0.00123661657725675
DB00915	Amantadine	DOID:2843	Long QT Syndrome	-0.00123855181904068
DB11251	Tocopherols	DOID:1657	Heart Septal Defects, Ventricular	-0.00124198995104112
DB01356	Lithium	DOID:820	Myocarditis	-0.00124840728141355
DB03057	Malondialdehyde	DOID:820	Myocarditis	-0.00125051550393189
DB01156	Bupropion	DOID:1682	Heart Defects, Congenital	-0.00125188105557765
DB14500	Potassium	DOID:2843	Long QT Syndrome	-0.00125497405027778
DB01223	Aminophylline	DOID:0050820	Atrioventricular Block	-0.00125572052426446
DB00435	Nitric Oxide	DOID:0050700	Cardiomyopathies	-0.0012572947155444
DB00755	Tretinoin	DOID:1682	Heart Defects, Congenital	-0.00125775634389995
DB01003	Cromolyn Sodium	DOID:0050700	Cardiomyopathies	-0.00125987253780916
DB00363	Clozapine	DOID:2843	Long QT Syndrome	-0.00126064582418343
DB01138	Sulfinpyrazone	DOID:11984	Cardiomyopathy, Hypertrophic	-0.00126254039749822
DB00472	Fluoxetine	DOID:2843	Long QT Syndrome	-0.00126268419719515
DB00397	Phenylpropanolamine	DOID:0050820	Atrioventricular Block	-0.00126352537544631
DB00622	Nicardipine	DOID:0050820	Atrioventricular Block	-0.00126579130914954
DB01136	Carvedilol	DOID:11984	Cardiomyopathy, Hypertrophic	-0.001267998821518
DB00564	Carbamazepine	DOID:2843	Long QT Syndrome	-0.00126976856884335
DB00922	Simendan	DOID:820	Myocarditis	-0.00127375584032467
DB00898	Ethanol	DOID:1682	Heart Defects, Congenital	-0.00127383645391436
DB00318	Codeine	DOID:1682	Heart Defects, Congenital	-0.00127631655083486
DB00993	Azathioprine	DOID:2843	Long QT Syndrome	-0.00127797803240874
DB01229	Paclitaxel	DOID:0050700	Cardiomyopathies	-0.00127832033693679
DB00806	Pentoxifylline	DOID:0050700	Cardiomyopathies	-0.00127869107547
DB00379	Mexiletine	DOID:2843	Long QT Syndrome	-0.00127911060448175
DB00201	Caffeine	DOID:1682	Heart Defects, Congenital	-0.0012827420286751
DB00668	Epinephrine	DOID:2843	Long QT Syndrome	-0.00128602220109856
DB06288	Amisulpride	DOID:2843	Long QT Syndrome	-0.00129011751910827
DB13919	candesartan	DOID:11984	Cardiomyopathy, Hypertrophic	-0.00129104309110743
DB00350	Minoxidil	DOID:0050700	Cardiomyopathies	-0.00129180496516605
DB00734	Risperidone	DOID:0050700	Cardiomyopathies	-0.00129575610833236
DB01169	Arsenic Trioxide	DOID:2843	Long QT Syndrome	-0.00129786178970274
DB01364	Ephedrine	DOID:0050700	Cardiomyopathies	-0.00130224113683545
DB01001	Albuterol	DOID:11984	Cardiomyopathy, Hypertrophic	-0.00130523909953932
DB01190	Clindamycin	DOID:2843	Long QT Syndrome	-0.00130593994848475
DB01097	Leflunomide	DOID:1657	Heart Septal Defects, Ventricular	-0.00130665442441351
DB01118	Amiodarone	DOID:0050700	Cardiomyopathies	-0.00130726751556846
DB01115	Nifedipine	DOID:2843	Long QT Syndrome	-0.00130874880311686
DB00715	Paroxetine	DOID:1682	Heart Defects, Congenital	-0.00131242477964314
DB00252	Phenytoin	DOID:0050700	Cardiomyopathies	-0.00131291901442203
DB00335	Atenolol	DOID:2843	Long QT Syndrome	-0.00131691470984256
DB01599	Probucol	DOID:2843	Long QT Syndrome	-0.00131839258807702
DB00264	Metoprolol	DOID:820	Myocarditis	-0.00131944709806279
DB00678	Losartan	DOID:11984	Cardiomyopathy, Hypertrophic	-0.00131981959320641
DB00184	Nicotine	DOID:2843	Long QT Syndrome	-0.0013206525200861
DB00997	Doxorubicin	DOID:0050700	Cardiomyopathies	-0.00132394713378307
DB00860	Prednisolone	DOID:0050700	Cardiomyopathies	-0.00132628856218912
DB00795	Sulfasalazine	DOID:1682	Heart Defects, Congenital	-0.00133007168810121
DB01212	Ceftriaxone	DOID:2843	Long QT Syndrome	-0.00133008228838475
DB01050	Ibuprofen	DOID:1657	Heart Septal Defects, Ventricular	-0.00133112998080535
DB00457	Prazosin	DOID:0050700	Cardiomyopathies	-0.00133177341815053
DB00688	Mycophenolic Acid	DOID:1682	Heart Defects, Congenital	-0.00134282190954564
DB00316	Acetaminophen	DOID:2843	Long QT Syndrome	-0.00134528132265014
DB04572	Thiotepa	DOID:0050700	Cardiomyopathies	-0.00135285974522474
DB00608	Chloroquine	DOID:11984	Cardiomyopathy, Hypertrophic	-0.00135788361571547
DB00982	Isotretinoin	DOID:1682	Heart Defects, Congenital	-0.00136103543263004
DB00898	Ethanol	DOID:2843	Long QT Syndrome	-0.00136373592662179
DB00252	Phenytoin	DOID:1682	Heart Defects, Congenital	-0.00136530961629259
DB01852	kaempferol	DOID:0050700	Cardiomyopathies	-0.00136551102455821
DB00841	Dobutamine	DOID:2843	Long QT Syndrome	-0.00136632412570862
DB00661	Verapamil	DOID:0050700	Cardiomyopathies	-0.00137171255930883
DB00201	Caffeine	DOID:2843	Long QT Syndrome	-0.00137264150311782
DB13765	Mercuric Chloride	DOID:820	Myocarditis	-0.00137547711177192
DB00679	Thioridazine	DOID:0050820	Atrioventricular Block	-0.00137586503865643
DB00997	Doxorubicin	DOID:1682	Heart Defects, Congenital	-0.00137633773587213
DB00783	Estradiol	DOID:11984	Cardiomyopathy, Hypertrophic	-0.00138000305736933
DB12523	mizolastine	DOID:2843	Long QT Syndrome	-0.00138552003940405
DB01356	Lithium	DOID:0050700	Cardiomyopathies	-0.001386183173029
DB00584	Enalapril	DOID:0050700	Cardiomyopathies	-0.0013917248948269
DB00753	Isoflurane	DOID:0050700	Cardiomyopathies	-0.00139228557151642
DB01248	Docetaxel	DOID:0050700	Cardiomyopathies	-0.00139475113268765
DB00715	Paroxetine	DOID:2843	Long QT Syndrome	-0.00140232425481883
DB00742	Mannitol	DOID:1682	Heart Defects, Congenital	-0.00140250532615719
DB00455	Loratadine	DOID:2843	Long QT Syndrome	-0.00140574472052872
DB00541	Vincristine	DOID:0050700	Cardiomyopathies	-0.00141279262308639
DB00458	Imipramine	DOID:820	Myocarditis	-0.00141943110832636
DB00215	Citalopram	DOID:2843	Long QT Syndrome	-0.00142025559822627
DB00477	Chlorpromazine	DOID:0050700	Cardiomyopathies	-0.00143154199536936
DB01029	Irbesartan	DOID:2843	Long QT Syndrome	-0.0014329112456936
DB00396	Progesterone	DOID:1682	Heart Defects, Congenital	-0.00143669693151264
DB00637	Astemizole	DOID:2843	Long QT Syndrome	-0.00143698619697556
DB00734	Risperidone	DOID:2843	Long QT Syndrome	-0.00143804618400216
DB01356	Lithium	DOID:1682	Heart Defects, Congenital	-0.00143857377480231
DB01420	Testosterone Propionate	DOID:820	Myocarditis	-0.00144251723930126
DB00619	Imatinib Mesylate	DOID:2843	Long QT Syndrome	-0.00144349300959738
DB00227	Lovastatin	DOID:1682	Heart Defects, Congenital	-0.00144910776591149
DB01118	Amiodarone	DOID:2843	Long QT Syndrome	-0.00144955759122093
DB02659	Cholic Acid	DOID:0050700	Cardiomyopathies	-0.00145205203500802
DB00252	Phenytoin	DOID:2843	Long QT Syndrome	-0.00145520908933398
DB00264	Metoprolol	DOID:0050700	Cardiomyopathies	-0.00145722299131694
DB00997	Doxorubicin	DOID:2843	Long QT Syndrome	-0.00146623720950105
DB00421	Spironolactone	DOID:0050700	Cardiomyopathies	-0.00146788095599707
DB00763	Methimazole	DOID:0050700	Cardiomyopathies	-0.00147166267255653
DB00280	Disopyramide	DOID:2843	Long QT Syndrome	-0.0014728703925637
DB00333	Methadone	DOID:2843	Long QT Syndrome	-0.00149253588205515
DB09140	Oxygen	DOID:11984	Cardiomyopathy, Hypertrophic	-0.00149480770615177
DB00904	Ondansetron	DOID:2843	Long QT Syndrome	-0.00149709563856308
DB01234	Dexamethasone	DOID:11984	Cardiomyopathy, Hypertrophic	-0.00149758551381677
DB01115	Nifedipine	DOID:11984	Cardiomyopathy, Hypertrophic	-0.00150681059665529
DB01177	Idarubicin	DOID:9775	Heart Failure, Diastolic	-0.00151308311478885
DB04216	Quercetin	DOID:11984	Cardiomyopathy, Hypertrophic	-0.0015142748782914
DB02709	Resveratrol	DOID:11984	Cardiomyopathy, Hypertrophic	-0.00151656838831508
DB09130	Copper	DOID:11984	Cardiomyopathy, Hypertrophic	-0.00151857831562966
DB00829	Diazepam	DOID:0050700	Cardiomyopathies	-0.00152036775301238
DB09270	coenzyme Q10	DOID:0050700	Cardiomyopathies	-0.00152268696266692
DB00519	trandolapril	DOID:11984	Cardiomyopathy, Hypertrophic	-0.00152678207653293
DB01362	Iohexol	DOID:2843	Long QT Syndrome	-0.00153156475404518
DB00495	Zidovudine	DOID:820	Myocarditis	-0.00153265729200617
DB00422	Methylphenidate	DOID:0050700	Cardiomyopathies	-0.00155209251326786
DB01009	Ketoprofen	DOID:0050700	Cardiomyopathies	-0.00155702629850955
DB00458	Imipramine	DOID:0050700	Cardiomyopathies	-0.00155720700065768
DB00898	Ethanol	DOID:11984	Cardiomyopathy, Hypertrophic	-0.00156179771943081
DB00633	Dexmedetomidine	DOID:2843	Long QT Syndrome	-0.00156363945804265
DB01182	Propafenone	DOID:6000	Heart Failure	-0.00156399132965139
DB00841	Dobutamine	DOID:11984	Cardiomyopathy, Hypertrophic	-0.00156438591965384
DB00477	Chlorpromazine	DOID:2843	Long QT Syndrome	-0.00157383207007037
DB01026	Ketoconazole	DOID:2843	Long QT Syndrome	-0.00157464519167909
DB01016	Glyburide	DOID:2843	Long QT Syndrome	-0.0015795015878363
DB00443	Betamethasone	DOID:11984	Cardiomyopathy, Hypertrophic	-0.00158910471873923
DB04839	Cyproterone Acetate	DOID:1682	Heart Defects, Congenital	-0.00159362049261395
DB00264	Metoprolol	DOID:2843	Long QT Syndrome	-0.00159951306563781
DB00908	Quinidine	DOID:2843	Long QT Syndrome	-0.00160637110240273
DB01075	Diphenhydramine	DOID:2843	Long QT Syndrome	-0.00161417418854574
DB01165	Ofloxacin	DOID:0050700	Cardiomyopathies	-0.00162297546131588
DB00867	Ritodrine	DOID:0050700	Cardiomyopathies	-0.00162748318327636
DB00246	ziprasidone	DOID:2843	Long QT Syndrome	-0.00164184241417779
DB01118	Amiodarone	DOID:11984	Cardiomyopathy, Hypertrophic	-0.00164761938410855
DB00206	Reserpine	DOID:0050700	Cardiomyopathies	-0.00165739595658036
DB00997	Doxorubicin	DOID:11984	Cardiomyopathy, Hypertrophic	-0.00166429900217705
DB00860	Prednisolone	DOID:11984	Cardiomyopathy, Hypertrophic	-0.0016666404316316
DB00495	Zidovudine	DOID:0050700	Cardiomyopathies	-0.00167043318455688
DB00280	Disopyramide	DOID:11984	Cardiomyopathy, Hypertrophic	-0.00167093218534102
DB00910	paricalcitol	DOID:6000	Heart Failure	-0.00167433802067999
DB00458	Imipramine	DOID:2843	Long QT Syndrome	-0.00169949707672582
DB00489	Sotalol	DOID:2843	Long QT Syndrome	-0.00171027014563111
DB01095	Fluvastatin	DOID:0050700	Cardiomyopathies	-0.00171195333643396
DB00661	Verapamil	DOID:11984	Cardiomyopathy, Hypertrophic	-0.0017120644276171
DB00531	Cyclophosphamide	DOID:9775	Heart Failure, Diastolic	-0.00171369408910775
DB01167	Itraconazole	DOID:2843	Long QT Syndrome	-0.00171992386282997
DB00397	Phenylpropanolamine	DOID:0050700	Cardiomyopathies	-0.00172156383929815
DB00196	Fluconazole	DOID:1682	Heart Defects, Congenital	-0.0017271347500694
DB12116	epigallocatechin gallate	DOID:11984	Cardiomyopathy, Hypertrophic	-0.00173255318231018
DB01165	Ofloxacin	DOID:2843	Long QT Syndrome	-0.00176526553715732
DB00178	Ramipril	DOID:0050700	Cardiomyopathies	-0.00177307176426804
DB01087	Primaquine	DOID:2843	Long QT Syndrome	-0.00178900538818931
DB02709	Resveratrol	DOID:9775	Heart Failure, Diastolic	-0.00179290745314213
DB00115	Vitamin B 12	DOID:1682	Heart Defects, Congenital	-0.00179525816301666
DB00264	Metoprolol	DOID:11984	Cardiomyopathy, Hypertrophic	-0.0017975748615097
DB00196	Fluconazole	DOID:2843	Long QT Syndrome	-0.00181703422377792
DB00679	Thioridazine	DOID:1682	Heart Defects, Congenital	-0.00188629410325007
DB11136	Chromium	DOID:3491	Turner Syndrome	-0.00192946264390363
DB00388	Phenylephrine	DOID:6419	Tetralogy of Fallot	-0.00194089648887245
DB00867	Ritodrine	DOID:11984	Cardiomyopathy, Hypertrophic	-0.00196783505159219
DB00679	Thioridazine	DOID:2843	Long QT Syndrome	-0.00197619357690796
DB01143	Amifostine	DOID:0050700	Cardiomyopathies	-0.0020016480837554
DB01182	Propafenone	DOID:9767	Myocardial Stunning	-0.00205567559447043
DB00770	Alprostadil	DOID:6419	Tetralogy of Fallot	-0.00208158543268981
DB00178	Ramipril	DOID:11984	Cardiomyopathy, Hypertrophic	-0.00211342363313409
DB00915	Amantadine	DOID:6419	Tetralogy of Fallot	-0.00216893384946652
DB00987	Cytarabine	DOID:9775	Heart Failure, Diastolic	-0.00226285547811604
DB00531	Cyclophosphamide	DOID:9651	Heart Failure, Systolic	-0.00227724822508827
DB00898	Ethanol	DOID:6419	Tetralogy of Fallot	-0.00229411795718463
DB00521	Carteolol	DOID:0050820	Atrioventricular Block	-0.00236257851146946
DB00325	Nitroprusside	DOID:11502	Mitral Valve Insufficiency	-0.00238277431274018
DB00594	Amiloride	DOID:6000	Heart Failure	-0.00238710150893976
DB00390	Digoxin	DOID:13832	Ductus Arteriosus, Patent	-0.00239160911680473
DB01221	Ketamine	DOID:11502	Mitral Valve Insufficiency	-0.00244265508068701
DB01064	Isoproterenol	DOID:11502	Mitral Valve Insufficiency	-0.00248155142911359
DB00390	Digoxin	DOID:11502	Mitral Valve Insufficiency	-0.0024963918052107
DB11477	Xylazine	DOID:11502	Mitral Valve Insufficiency	-0.0025245778946497
DB01182	Propafenone	DOID:2843	Long QT Syndrome	-0.00253546902942918
DB00975	Dipyridamole	DOID:11502	Mitral Valve Insufficiency	-0.00255350183477902
DB00695	Furosemide	DOID:13832	Ductus Arteriosus, Patent	-0.00257848152943689
DB13919	candesartan	DOID:13832	Ductus Arteriosus, Patent	-0.00259762808284828
DB00328	Indomethacin	DOID:13832	Ductus Arteriosus, Patent	-0.00260326466996845
DB04861	Nebivolol	DOID:9651	Heart Failure, Systolic	-0.00262807555211013
DB00579	Mazindol	DOID:0050700	Cardiomyopathies	-0.00266359304227252
DB11846	Creatinine	DOID:13832	Ductus Arteriosus, Patent	-0.00266745320468296
DB00244	Mesalamine	DOID:11502	Mitral Valve Insufficiency	-0.00267784124024366
DB00695	Furosemide	DOID:11502	Mitral Valve Insufficiency	-0.00268326421716162
DB09278	Charcoal	DOID:2843	Long QT Syndrome	-0.00270447637435482
DB01042	Melphalan	DOID:11502	Mitral Valve Insufficiency	-0.00280053781041915
DB00907	Cocaine	DOID:11502	Mitral Valve Insufficiency	-0.00284246943022485
DB00531	Cyclophosphamide	DOID:11502	Mitral Valve Insufficiency	-0.00284872270511897
DB00608	Chloroquine	DOID:397	Cardiomyopathy, Restrictive	-0.00286074659294326
DB01164	Calcium Chloride	DOID:11502	Mitral Valve Insufficiency	-0.00287529894276687
DB11450	pimobendan	DOID:12930	Cardiomyopathy, Dilated	-0.00289553828442372
DB00255	Diethylstilbestrol	DOID:1882	Heart Septal Defects, Atrial	-0.00292721243602615
DB00531	Cyclophosphamide	DOID:397	Cardiomyopathy, Restrictive	-0.00294021799898362
DB00841	Dobutamine	DOID:11502	Mitral Valve Insufficiency	-0.00297575360112316
DB00571	Propranolol	DOID:13884	Sick Sinus Syndrome	-0.0029767678640306
DB00390	Digoxin	DOID:13884	Sick Sinus Syndrome	-0.00304623637366689
DB00860	Prednisolone	DOID:11502	Mitral Valve Insufficiency	-0.00307800811268148
DB00457	Prazosin	DOID:11502	Mitral Valve Insufficiency	-0.00308349296717407
DB00968	Methyldopa	DOID:13884	Sick Sinus Syndrome	-0.00308918875168444
DB00907	Cocaine	DOID:1882	Heart Septal Defects, Atrial	-0.00310121376039911
DB00393	Nimodipine	DOID:13884	Sick Sinus Syndrome	-0.00310573692567188
DB00343	Diltiazem	DOID:13884	Sick Sinus Syndrome	-0.00313459753125437
DB01050	Ibuprofen	DOID:13832	Ductus Arteriosus, Patent	-0.00313677525067472
DB00564	Carbamazepine	DOID:1882	Heart Septal Defects, Atrial	-0.00313794237419633
DB00584	Enalapril	DOID:11502	Mitral Valve Insufficiency	-0.00314344444457896
DB00753	Isoflurane	DOID:11502	Mitral Valve Insufficiency	-0.0031440051208255
DB01177	Idarubicin	DOID:13884	Sick Sinus Syndrome	-0.00319795629931622
DB11387	Chloroform	DOID:6000	Heart Failure	-0.00320811823750293
DB00898	Ethanol	DOID:1882	Heart Septal Defects, Atrial	-0.00323190973162106
DB00715	Paroxetine	DOID:1882	Heart Septal Defects, Atrial	-0.00327049805903671
DB00252	Phenytoin	DOID:1882	Heart Septal Defects, Atrial	-0.00332338289478644
DB00297	Bupivacaine	DOID:13884	Sick Sinus Syndrome	-0.00333186583799687
DB11450	pimobendan	DOID:820	Myocarditis	-0.003367398672712
DB00692	Phentolamine	DOID:11502	Mitral Valve Insufficiency	-0.00338111933247124
DB01164	Calcium Chloride	DOID:13884	Sick Sinus Syndrome	-0.00342514350909543
DB00564	Carbamazepine	DOID:13884	Sick Sinus Syndrome	-0.00342904261123415
DB01240	Epoprostenol	DOID:1882	Heart Septal Defects, Atrial	-0.00343223190048129
DB01118	Amiodarone	DOID:13884	Sick Sinus Syndrome	-0.00360883163368768
DB00867	Ritodrine	DOID:1882	Heart Septal Defects, Atrial	-0.00363794706282226
DB00661	Verapamil	DOID:13884	Sick Sinus Syndrome	-0.00367327667707166
DB00500	Tolmetin	DOID:1681	Heart Septal Defects	-0.0036774766376532
DB00571	Propranolol	DOID:384	Wolff-Parkinson-White Syndrome	-0.00368205767056754
DB01356	Lithium	DOID:13884	Sick Sinus Syndrome	-0.00368774729084801
DB01035	Procainamide	DOID:384	Wolff-Parkinson-White Syndrome	-0.00371372403208846
DB01064	Isoproterenol	DOID:384	Wolff-Parkinson-White Syndrome	-0.0037366858044449
DB00343	Diltiazem	DOID:384	Wolff-Parkinson-White Syndrome	-0.00383988733966005
DB00489	Sotalol	DOID:13884	Sick Sinus Syndrome	-0.00386954418752548
DB01118	Amiodarone	DOID:384	Wolff-Parkinson-White Syndrome	-0.00431412144007274
DB01356	Lithium	DOID:384	Wolff-Parkinson-White Syndrome	-0.00439303709712028
DB01182	Propafenone	DOID:1882	Heart Septal Defects, Atrial	-0.00440364283348841
DB00579	Mazindol	DOID:11502	Mitral Valve Insufficiency	-0.00441531259197052
DB00908	Quinidine	DOID:384	Wolff-Parkinson-White Syndrome	-0.00447093495127919
DB01182	Propafenone	DOID:13884	Sick Sinus Syndrome	-0.00469474307144339
DB01182	Propafenone	DOID:384	Wolff-Parkinson-White Syndrome	-0.00540003287829875
DB00694	Daunorubicin	DOID:6000	Heart Failure	-0.00577782359990768
DB11387	Chloroform	DOID:1882	Heart Septal Defects, Atrial	-0.00604776974149239
DB00694	Daunorubicin	DOID:820	Myocarditis	-0.00646923533138348
DB00694	Daunorubicin	DOID:0050700	Cardiomyopathies	-0.00660701122440225
DB00694	Daunorubicin	DOID:2843	Long QT Syndrome	-0.00674930130034072
DB00989	Rivastigmine	DOID:0050820	Atrioventricular Block	-0.00705482118591237
DB00243	Ranolazine	DOID:2843	Long QT Syndrome	-0.00726049480857997
DB00681	Amphotericin B	DOID:6000	Heart Failure	-0.00775669670358018
DB00431	Hexachlorocyclohexane	DOID:820	Myocarditis	-0.00789365577680272
DB00681	Amphotericin B	DOID:12930	Cardiomyopathy, Dilated	-0.00797624804843015
DB01053	Penicillin G	DOID:4079	Heart Valve Diseases	-0.00835152721947089
DB00681	Amphotericin B	DOID:820	Myocarditis	-0.00844810843541303
DB00681	Amphotericin B	DOID:2843	Long QT Syndrome	-0.00872817440409694
DB03843	Formaldehyde	DOID:0050820	Atrioventricular Block	-0.00878256873012721
DB00694	Daunorubicin	DOID:13884	Sick Sinus Syndrome	-0.00890857534190041
DB11447	phenothiazine	DOID:2843	Long QT Syndrome	-0.00894363702585686
DB03843	Formaldehyde	DOID:1682	Heart Defects, Congenital	-0.00929299779542429
DB01268	Sunitinib	DOID:6000	Heart Failure	-0.00971338284291205
DB01268	Sunitinib	DOID:2843	Long QT Syndrome	-0.0106848605435782
DB13110	Antimony	DOID:12930	Cardiomyopathy, Dilated	-0.0110082767874597
DB09086	Eugenol	DOID:2843	Long QT Syndrome	-0.0121322799620548
DB01174	Phenobarbital	DOID:6000	Heart Failure	-0.0135615137148916
DB01174	Phenobarbital	DOID:1657	Heart Septal Defects, Ventricular	-0.0142319929301675
DB01174	Phenobarbital	DOID:1682	Heart Defects, Congenital	-0.0144430919394397
DB04953	ezogabine	DOID:2843	Long QT Syndrome	-0.0147626093346466
DB00871	Terbutaline	DOID:6000	Heart Failure	-0.0155989861436507
DB04335	Inosine	DOID:0050700	Cardiomyopathies	-0.0157017233385102
DB01174	Phenobarbital	DOID:1882	Heart Septal Defects, Atrial	-0.016401165218276
DB00871	Terbutaline	DOID:0050700	Cardiomyopathies	-0.0164281737687998
DB00674	Galantamine	DOID:0050820	Atrioventricular Block	-0.0167540739693921
DB00674	Galantamine	DOID:2843	Long QT Syndrome	-0.0173544025082955
DB12752	bucindolol	DOID:6000	Heart Failure	-0.0174383129519981
DB11616	pirarubicin	DOID:6000	Heart Failure	-0.018487402341572
DB11616	pirarubicin	DOID:0050700	Cardiomyopathies	-0.0193165899659442
DB00816	Metaproterenol	DOID:0050820	Atrioventricular Block	-0.0204448240377044
DB13358	cifenline	DOID:2843	Long QT Syndrome	-0.0206544344599364
DB00816	Metaproterenol	DOID:0050700	Cardiomyopathies	-0.0209028625010609
DB02806	methyl cellosolve	DOID:1657	Heart Septal Defects, Ventricular	-0.0216977987598434
DB00346	alfuzosin	DOID:2843	Long QT Syndrome	-0.0217752599107846
DB11126	Calcium Gluconate	DOID:0050820	Atrioventricular Block	-0.0239762647096036
DB11126	Calcium Gluconate	DOID:0050700	Cardiomyopathies	-0.02443430317301
DB11126	Calcium Gluconate	DOID:2843	Long QT Syndrome	-0.0245765932484378
DB00698	Nitrofurantoin	DOID:0050700	Cardiomyopathies	-0.0266993323466839
DB00698	Nitrofurantoin	DOID:9955	Hypoplastic Left Heart Syndrome	-0.0284423613867173
DB00698	Nitrofurantoin	DOID:1882	Heart Septal Defects, Atrial	-0.0287097962266546
DB11673	Pyridoxamine	DOID:0050700	Cardiomyopathies	-0.0294255007897683
DB13732	Meglumine Antimoniate	DOID:2843	Long QT Syndrome	-0.0302303236859941
DB14574	Cobalt	DOID:0050700	Cardiomyopathies	-0.0303487158028587
DB08841	Tyramine	DOID:0050700	Cardiomyopathies	-0.0309973517128854
DB01151	Desipramine	DOID:0050820	Atrioventricular Block	-0.0314580547700804
DB01151	Desipramine	DOID:820	Myocarditis	-0.0317783173404635
DB01151	Desipramine	DOID:2843	Long QT Syndrome	-0.0320583833083156
DB00415	Ampicillin	DOID:820	Myocarditis	-0.0333608201258577
DB00415	Ampicillin	DOID:1682	Heart Defects, Congenital	-0.0335509866213141
DB01954	Rolipram	DOID:0050700	Cardiomyopathies	-0.0344547889256716
DB06810	Plicamycin	DOID:0050700	Cardiomyopathies	-0.0359265102187193
DB00843	Donepezil	DOID:0050820	Atrioventricular Block	-0.0372475331325478
DB00843	Donepezil	DOID:2843	Long QT Syndrome	-0.0378478616706529
DB07352	Apigenin	DOID:0050700	Cardiomyopathies	-0.0386002212121765
DB03054	bromoform	DOID:1657	Heart Septal Defects, Ventricular	-0.0386733182422463
DB01244	Bepridil	DOID:2843	Long QT Syndrome	-0.0389309643153234
DB08809	Dichloroacetic Acid	DOID:6419	Tetralogy of Fallot	-0.0390615348524034
DB00439	cerivastatin	DOID:6000	Heart Failure	-0.0394284727989195
DB01400	Neostigmine	DOID:2843	Long QT Syndrome	-0.0407305629303027
DB00802	Alfentanil	DOID:13884	Sick Sinus Syndrome	-0.0407625677820292
DB03054	bromoform	DOID:1882	Heart Septal Defects, Atrial	-0.0408424905306632
DB00485	Dicloxacillin	DOID:4079	Heart Valve Diseases	-0.0408738355779989
DB15584	Luteolin	DOID:0050700	Cardiomyopathies	-0.0412145314239366
DB06212	Tolvaptan	DOID:6000	Heart Failure	-0.042286068271254
DB01411	pranlukast	DOID:820	Myocarditis	-0.0430924030190652
DB00788	Naproxen	DOID:1682	Heart Defects, Congenital	-0.0434645116197733
DB00485	Dicloxacillin	DOID:2843	Long QT Syndrome	-0.0440214463672789
DB05015	belinostat	DOID:2843	Long QT Syndrome	-0.0448696448203911
DB00988	Dopamine	DOID:6000	Heart Failure	-0.0458849816999779
DB00988	Dopamine	DOID:820	Myocarditis	-0.0465763934324956
DB00988	Dopamine	DOID:2843	Long QT Syndrome	-0.0468564594009557
DB00850	Perphenazine	DOID:820	Myocarditis	-0.0483322120226139
DB00850	Perphenazine	DOID:2843	Long QT Syndrome	-0.0486122779912854
DB01028	Methoxyflurane	DOID:6000	Heart Failure	-0.0496834769195895
DB00276	Amsacrine	DOID:0050700	Cardiomyopathies	-0.0516054117188586
DB01433	Methadyl Acetate	DOID:2843	Long QT Syndrome	-0.0520360085821521
DB01015	Sulfamethoxazole	DOID:2843	Long QT Syndrome	-0.0523609521213044
DB00780	Phenelzine	DOID:820	Myocarditis	-0.0525000596218086
DB00276	Amsacrine	DOID:13884	Sick Sinus Syndrome	-0.0539069758363716
DB01184	Domperidone	DOID:2843	Long QT Syndrome	-0.0562824015951075
DB00312	Pentobarbital	DOID:6000	Heart Failure	-0.0563833887237421
DB00312	Pentobarbital	DOID:0050820	Atrioventricular Block	-0.0567545378852249
DB00527	Dibucaine	DOID:0050820	Atrioventricular Block	-0.0579784154013511
DB12881	indole-3-carbinol	DOID:0050700	Cardiomyopathies	-0.0586153492791774
DB00312	Pentobarbital	DOID:11502	Mitral Valve Insufficiency	-0.0589642958967046
DB00796	candesartan cilexetil	DOID:6000	Heart Failure	-0.0635871157780798
DB06148	Mianserin	DOID:2843	Long QT Syndrome	-0.0635897006684233
DB00796	candesartan cilexetil	DOID:12930	Cardiomyopathy, Dilated	-0.0638066671217673
DB12537	Benzodiazepines	DOID:12930	Cardiomyopathy, Dilated	-0.064148196779048
DB00411	Carbachol	DOID:6000	Heart Failure	-0.0659851023245703
DB00680	Moricizine	DOID:6000	Heart Failure	-0.066199482598017
DB00411	Carbachol	DOID:0050820	Atrioventricular Block	-0.0663562514846305
DB06589	pazopanib	DOID:2843	Long QT Syndrome	-0.066661496015544
DB13108	mephedrone	DOID:820	Myocarditis	-0.0673814361583763
DB00358	Mefloquine	DOID:0050820	Atrioventricular Block	-0.0675597620101897
DB09371	Norethynodrel	DOID:1657	Heart Septal Defects, Ventricular	-0.0680644286293289
DB09371	Norethynodrel	DOID:13832	Ductus Arteriosus, Patent	-0.0698700738994001
DB00927	Famotidine	DOID:6000	Heart Failure	-0.0726311707030979
DB00927	Famotidine	DOID:0050820	Atrioventricular Block	-0.0730023198628442
DB06144	sertindole	DOID:2843	Long QT Syndrome	-0.0740977200705572
DB00218	Moxifloxacin	DOID:2843	Long QT Syndrome	-0.076773212880079
DB09477	Enalaprilat	DOID:0050700	Cardiomyopathies	-0.0830024188388302
DB09477	Enalaprilat	DOID:2843	Long QT Syndrome	-0.0831447089141337
DB01219	Dantrolene	DOID:6000	Heart Failure	-0.08380828908132
DB01219	Dantrolene	DOID:0050820	Atrioventricular Block	-0.0841794382413731
DB01219	Dantrolene	DOID:0050700	Cardiomyopathies	-0.0846374767051622
DB00214	Torsemide	DOID:6000	Heart Failure	-0.084788375723225
DB00214	Torsemide	DOID:12930	Cardiomyopathy, Dilated	-0.0850079270670731
DB00321	Amitriptyline	DOID:6000	Heart Failure	-0.0973295892204268
DB00321	Amitriptyline	DOID:12930	Cardiomyopathy, Dilated	-0.0975491405641024
DB00321	Amitriptyline	DOID:0050820	Atrioventricular Block	-0.0977007383811687
DB04855	Dronedarone	DOID:6000	Heart Failure	-0.0979634985509762
DB00321	Amitriptyline	DOID:820	Myocarditis	-0.0980210009517583
DB00321	Amitriptyline	DOID:2843	Long QT Syndrome	-0.0983010669199934
DB04855	Dronedarone	DOID:2843	Long QT Syndrome	-0.0989349762506257
DB00983	Formoterol Fumarate	DOID:820	Myocarditis	-0.102076152682531
DB00738	Pentamidine	DOID:0050820	Atrioventricular Block	-0.103633840007281
DB00738	Pentamidine	DOID:9767	Myocardial Stunning	-0.103754375111215
DB00738	Pentamidine	DOID:2843	Long QT Syndrome	-0.104234168546916
