# Supplementary material for: DDCM: A Computational Strategy for Drug Repositioning Based on Support-Vector Regression Algorithm
Source: Int J Mol Sci. 2024 May 12;25(10):5267. doi: 10.3390/ijms25105267 (PMC11121335; doi:10.3390/ijms25105267)
Supplement: Supplementary file 1 [file ijms-25-05267-s001.zip › File S5/1_C14.907_CorScore/carotid artery thrombosis_score.csv]

DrugBankID	DrugName	DOID	DiseaseName	score
0.00488511032260018	0.011879448503746
DB00694	Daunorubicin	DOID:0050700	Cardiomyopathies	0.360820625400772
DB00694	Daunorubicin	DOID:6000	Heart Failure	0.358777657251973
DB00694	Daunorubicin	DOID:2843	Long QT Syndrome	0.354474481375464
DB00694	Daunorubicin	DOID:13884	Sick Sinus Syndrome	0.353364929312381
DB00694	Daunorubicin	DOID:820	Myocarditis	0.348496917884724
DB05549	INO 1001	DOID:6000	Heart Failure	0.322748784716277
DB01233	Metoclopramide	DOID:6000	Heart Failure	0.259938039044175
DB09069	Trimetazidine	DOID:6000	Heart Failure	0.256917797036559
DB00248	Cabergoline	DOID:57	Aortic Valve Insufficiency	0.249006051251818
DB00248	Cabergoline	DOID:4079	Heart Valve Diseases	0.244662422257006
DB00248	Cabergoline	DOID:6000	Heart Failure	0.241132148668053
DB00477	Chlorpromazine	DOID:0050700	Cardiomyopathies	0.228084843908377
DB00261	anagrelide	DOID:0050700	Cardiomyopathies	0.22358772893733
DB00477	Chlorpromazine	DOID:0050820	Atrioventricular Block	0.223441542892082
DB00477	Chlorpromazine	DOID:2843	Long QT Syndrome	0.221738699885044
DB00261	anagrelide	DOID:6000	Heart Failure	0.221544760788866
DB00313	Valproic Acid	DOID:1682	Heart Defects, Congenital	0.220066215128535
DB00338	Omeprazole	DOID:0050820	Atrioventricular Block	0.219228705345568
DB00104	Octreotide	DOID:6000	Heart Failure	0.216966499196117
DB01100	Pimozide	DOID:2843	Long QT Syndrome	0.215975027635398
DB00104	Octreotide	DOID:0050820	Atrioventricular Block	0.214366166327634
DB00313	Valproic Acid	DOID:1882	Heart Septal Defects, Atrial	0.214274273806063
DB00248	Cabergoline	DOID:11502	Mitral Valve Insufficiency	0.213280556391813
DB00434	Cyproheptadine	DOID:57	Aortic Valve Insufficiency	0.212987930146677
DB14015	sodium bisulfite	DOID:820	Myocarditis	0.211801408545893
DB00313	Valproic Acid	DOID:1657	Heart Septal Defects, Ventricular	0.210119289967316
DB00313	Valproic Acid	DOID:9955	Hypoplastic Left Heart Syndrome	0.205878653450454
DB00313	Valproic Acid	DOID:14365	Systemic carnitine deficiency	0.198229133897842
DB00574	Fenfluramine	DOID:57	Aortic Valve Insufficiency	0.197963097352804
DB00752	Tranylcypromine	DOID:0050700	Cardiomyopathies	0.193830913287005
DB00574	Fenfluramine	DOID:4079	Heart Valve Diseases	0.193619468358199
DB00574	Fenfluramine	DOID:0050700	Cardiomyopathies	0.19213216291802
DB00574	Fenfluramine	DOID:6000	Heart Failure	0.190089194769368
DB11387	Chloroform	DOID:6000	Heart Failure	0.173150003995543
DB00574	Fenfluramine	DOID:397	Cardiomyopathy, Restrictive	0.172485741416579
DB11387	Chloroform	DOID:1882	Heart Septal Defects, Atrial	0.162918475013676
DB00574	Fenfluramine	DOID:11502	Mitral Valve Insufficiency	0.162237602493126
DB00759	Tetracycline	DOID:820	Myocarditis	0.155784739615069
DB01268	Sunitinib	DOID:6000	Heart Failure	0.149733021755195
DB01268	Sunitinib	DOID:2843	Long QT Syndrome	0.145429845880689
DB00850	Perphenazine	DOID:2843	Long QT Syndrome	0.144006723881747
DB13723	3-(2,2,2-trimethylhydrazine)propionate	DOID:6000	Heart Failure	0.139794896713106
DB00850	Perphenazine	DOID:820	Myocarditis	0.138029160390549
DB12693	Ritanserin	DOID:1682	Heart Defects, Congenital	0.133330063169008
DB00934	Maprotiline	DOID:2843	Long QT Syndrome	0.128128623620403
DB00816	Metaproterenol	DOID:0050700	Cardiomyopathies	0.125661031073827
DB00594	Amiloride	DOID:6000	Heart Failure	0.121512425760781
DB00816	Metaproterenol	DOID:0050820	Atrioventricular Block	0.121017730057923
DB00285	Venlafaxine Hydrochloride	DOID:6000	Heart Failure	0.120965446580559
DB00279	Triiodothyronine	DOID:1682	Heart Defects, Congenital	0.120754869324248
DB01195	Flecainide	DOID:6000	Heart Failure	0.119982020165523
DB01195	Flecainide	DOID:2843	Long QT Syndrome	0.115678844290395
DB01195	Flecainide	DOID:13884	Sick Sinus Syndrome	0.114569292226255
DB01186	Pergolide	DOID:57	Aortic Valve Insufficiency	0.111937531035906
DB01186	Pergolide	DOID:4079	Heart Valve Diseases	0.10759390204125
DB00614	Furazolidone	DOID:12930	Cardiomyopathy, Dilated	0.106539494312419
DB00614	Furazolidone	DOID:0050700	Cardiomyopathies	0.105250785592507
DB02806	methyl cellosolve	DOID:1657	Heart Septal Defects, Ventricular	0.104976263641316
DB00242	Cladribine	DOID:6000	Heart Failure	0.104363642305609
DB01186	Pergolide	DOID:6000	Heart Failure	0.104063628453175
DB00247	Methysergide	DOID:57	Aortic Valve Insufficiency	0.103637384314683
DB00242	Cladribine	DOID:0050820	Atrioventricular Block	0.101763309437201
DB00247	Methysergide	DOID:4079	Heart Valve Diseases	0.0992937553201459
DB01195	Flecainide	DOID:384	Wolff-Parkinson-White Syndrome	0.0987718528072796
DB08842	Acetylcarnitine	DOID:0050700	Cardiomyopathies	0.0978750281910815
DB00794	Primidone	DOID:1682	Heart Defects, Congenital	0.0939631647533213
DB01242	Clomipramine	DOID:2843	Long QT Syndrome	0.0926272054559535
DB01242	Clomipramine	DOID:1682	Heart Defects, Congenital	0.0924907936699009
DB13863	fructose-1,6-diphosphate	DOID:0050700	Cardiomyopathies	0.0912570386597511
DB00176	Fluvoxamine	DOID:2843	Long QT Syndrome	0.0911976783399535
DB01400	Neostigmine	DOID:2843	Long QT Syndrome	0.0905624188303285
DB13682	cefpirome	DOID:1682	Heart Defects, Congenital	0.0905152383302013
DB00380	Dexrazoxane	DOID:6000	Heart Failure	0.0887933535057022
DB00794	Primidone	DOID:1882	Heart Septal Defects, Atrial	0.0881712234316411
DB00794	Primidone	DOID:820	Myocarditis	0.0881220130470564
DB00794	Primidone	DOID:1657	Heart Septal Defects, Ventricular	0.0840162395930827
DB00656	Trazodone	DOID:2843	Long QT Syndrome	0.0833970192356329
DB06176	romidepsin	DOID:2843	Long QT Syndrome	0.0833941283733181
DB01429	Aprindine	DOID:2843	Long QT Syndrome	0.0826449596788865
DB01244	Bepridil	DOID:2843	Long QT Syndrome	0.0826323001963064
DB01396	Digitoxin	DOID:0050700	Cardiomyopathies	0.0823841332234206
DB00871	Terbutaline	DOID:0050700	Cardiomyopathies	0.0814830954407381
DB01396	Digitoxin	DOID:6000	Heart Failure	0.0803411650770972
DB00579	Mazindol	DOID:57	Aortic Valve Insufficiency	0.0802923181272669
DB00794	Primidone	DOID:6419	Tetralogy of Fallot	0.0802366494659299
DB00871	Terbutaline	DOID:6000	Heart Failure	0.0794401272930235
DB01396	Digitoxin	DOID:0050820	Atrioventricular Block	0.0777408322064771
DB01171	Moclobemide	DOID:2843	Long QT Syndrome	0.0769936597335889
DB02852	domoic acid	DOID:1682	Heart Defects, Congenital	0.0764766767131374
DB01186	Pergolide	DOID:11502	Mitral Valve Insufficiency	0.0762120361759164
DB01396	Digitoxin	DOID:13884	Sick Sinus Syndrome	0.074928437136572
DB00579	Mazindol	DOID:0050700	Cardiomyopathies	0.0744613836926986
DB05057	erdosteine	DOID:0050700	Cardiomyopathies	0.073421435479753
DB00243	Ranolazine	DOID:2843	Long QT Syndrome	0.0712293367656739
DB13169	Nandrolone	DOID:1657	Heart Septal Defects, Ventricular	0.0705316871809515
DB00543	Amoxapine	DOID:6000	Heart Failure	0.0701965994833691
DB00897	Triazolam	DOID:2843	Long QT Syndrome	0.0698386245687524
DB04630	Aldosterone	DOID:6000	Heart Failure	0.0694080466339003
DB01177	Idarubicin	DOID:12930	Cardiomyopathy, Dilated	0.0691720988246936
DB01177	Idarubicin	DOID:9775	Heart Failure, Diastolic	0.0691565621107171
DB00247	Methysergide	DOID:11502	Mitral Valve Insufficiency	0.0679118894546291
DB01177	Idarubicin	DOID:0050700	Cardiomyopathies	0.0678833901046512
DB00890	Dienestrol	DOID:1657	Heart Septal Defects, Ventricular	0.0675409524422816
DB00845	Clofazimine	DOID:0050700	Cardiomyopathies	0.0671960378165041
DB13323	Trichloroethylene	DOID:1682	Heart Defects, Congenital	0.067173521718343
DB01177	Idarubicin	DOID:6000	Heart Failure	0.0658404219561175
DB01429	Aprindine	DOID:384	Wolff-Parkinson-White Syndrome	0.0657379681959619
DB01288	Fenoterol	DOID:6000	Heart Failure	0.0632741738589356
DB01177	Idarubicin	DOID:2843	Long QT Syndrome	0.0615372460812848
DB01413	Cefepime	DOID:1682	Heart Defects, Congenital	0.0608485826039263
DB00332	Ipratropium	DOID:11984	Cardiomyopathy, Hypertrophic	0.0605542287401623
DB01177	Idarubicin	DOID:13884	Sick Sinus Syndrome	0.0604276940167517
DB00833	Cefaclor	DOID:6000	Heart Failure	0.0593045100670417
DB00417	Penicillin V	DOID:0050820	Atrioventricular Block	0.058452145884539
DB00204	dofetilide	DOID:6000	Heart Failure	0.0577318965712572
DB13243	tiazofurin	DOID:0050700	Cardiomyopathies	0.0565987171665584
DB01177	Idarubicin	DOID:820	Myocarditis	0.0555596825895511
DB00204	dofetilide	DOID:2843	Long QT Syndrome	0.0534287206961528
DB00681	Amphotericin B	DOID:12930	Cardiomyopathy, Dilated	0.052609099689365
DB09072	Sodium Oxybate	DOID:12930	Cardiomyopathy, Dilated	0.0524066838815503
DB03843	Formaldehyde	DOID:0050820	Atrioventricular Block	0.0522653127110034
DB06690	Nitrous Oxide	DOID:0050700	Cardiomyopathies	0.050608127886121
DB03843	Formaldehyde	DOID:1682	Heart Defects, Congenital	0.0504260579198589
DB00521	Carteolol	DOID:0050820	Atrioventricular Block	0.0498992365996359
DB00681	Amphotericin B	DOID:6000	Heart Failure	0.0492774228209253
DB00833	Cefaclor	DOID:820	Myocarditis	0.0490237707004292
DB00527	Dibucaine	DOID:0050820	Atrioventricular Block	0.0463063358000028
DB05015	belinostat	DOID:2843	Long QT Syndrome	0.0451380275434764
DB00681	Amphotericin B	DOID:2843	Long QT Syndrome	0.0449742469449668
DB00579	Mazindol	DOID:11502	Mitral Valve Insufficiency	0.0445668232674709
DB01362	Iohexol	DOID:0050820	Atrioventricular Block	0.0437857469539039
DB01362	Iohexol	DOID:2843	Long QT Syndrome	0.0420829039468996
DB08809	Dichloroacetic Acid	DOID:6419	Tetralogy of Fallot	0.0406698274264808
DB01426	Ajmaline	DOID:0050820	Atrioventricular Block	0.0399787983656877
DB05063	mitoquinone	DOID:0050700	Cardiomyopathies	0.0398837949221861
DB00681	Amphotericin B	DOID:820	Myocarditis	0.0389966834539901
DB01426	Ajmaline	DOID:2843	Long QT Syndrome	0.0382759553588652
DB01408	bambuterol	DOID:6000	Heart Failure	0.037020454714816
DB01149	nefazodone	DOID:2843	Long QT Syndrome	0.0366446634324894
DB00653	Magnesium Sulfate	DOID:2843	Long QT Syndrome	0.0366439586519513
DB00152	Thiamine	DOID:0050700	Cardiomyopathies	0.035050758486841
DB00796	candesartan cilexetil	DOID:12930	Cardiomyopathy, Dilated	0.0341085147456488
DB06212	Tolvaptan	DOID:6000	Heart Failure	0.0336807058605971
DB00152	Thiamine	DOID:6000	Heart Failure	0.0330077903387821
DB00297	Bupivacaine	DOID:0050820	Atrioventricular Block	0.03248507115185
DB14574	Cobalt	DOID:0050700	Cardiomyopathies	0.0323555663149996
DB12662	naveglitazar	DOID:0050700	Cardiomyopathies	0.0312789581380499
DB00796	candesartan cilexetil	DOID:6000	Heart Failure	0.0307768378769645
DB00988	Dopamine	DOID:6000	Heart Failure	0.0300411178202443
DB00297	Bupivacaine	DOID:13884	Sick Sinus Syndrome	0.0296726760807283
DB01008	Busulfan	DOID:0050700	Cardiomyopathies	0.0282978112846527
DB12881	indole-3-carbinol	DOID:0050700	Cardiomyopathies	0.0282385200451608
DB12752	bucindolol	DOID:6000	Heart Failure	0.0280512955046628
DB08826	Deferiprone	DOID:0050700	Cardiomyopathies	0.0280101599458001
DB12610	ebselen	DOID:0050700	Cardiomyopathies	0.0266987656813383
DB00988	Dopamine	DOID:2843	Long QT Syndrome	0.0257379419457325
DB00439	cerivastatin	DOID:6000	Heart Failure	0.0253302957703471
DB06460	enrasentan	DOID:6000	Heart Failure	0.0244805285705427
DB06558	tezosentan	DOID:6000	Heart Failure	0.0244805285705427
DB01174	Phenobarbital	DOID:6000	Heart Failure	0.023681508692358
DB00457	Prazosin	DOID:0050700	Cardiomyopathies	0.0226285849411126
DB11616	pirarubicin	DOID:0050700	Cardiomyopathies	0.0220851288878894
DB00457	Prazosin	DOID:6000	Heart Failure	0.0205856167916855
DB11616	pirarubicin	DOID:6000	Heart Failure	0.0200421607390897
DB01219	Dantrolene	DOID:0050700	Cardiomyopathies	0.0200222757065777
DB00988	Dopamine	DOID:820	Myocarditis	0.0197603784543324
DB01174	Phenobarbital	DOID:1682	Heart Defects, Congenital	0.0192419210319191
DB01219	Dantrolene	DOID:6000	Heart Failure	0.0179793075571405
DB00502	Haloperidol	DOID:6000	Heart Failure	0.0176116442590927
DB00813	Fentanyl	DOID:0050700	Cardiomyopathies	0.0165469822845436
DB01142	Doxepin	DOID:6000	Heart Failure	0.0165014565717159
DB01370	Aluminum	DOID:1682	Heart Defects, Congenital	0.0158813663164018
DB09212	loxoprofen	DOID:0050700	Cardiomyopathies	0.0156563980571931
DB01219	Dantrolene	DOID:0050820	Atrioventricular Block	0.0153789746898693
DB01411	pranlukast	DOID:820	Myocarditis	0.0144954839927499
DB13358	cifenline	DOID:2843	Long QT Syndrome	0.0140366273739289
DB01113	Papaverine	DOID:0050820	Atrioventricular Block	0.0139161170338744
DB01174	Phenobarbital	DOID:1882	Heart Septal Defects, Atrial	0.0134499797104831
DB00502	Haloperidol	DOID:2843	Long QT Syndrome	0.0133084683832844
DB08860	pitavastatin	DOID:6000	Heart Failure	0.0130043401969043
DB01113	Papaverine	DOID:2843	Long QT Syndrome	0.0122132740273335
DB01142	Doxepin	DOID:2843	Long QT Syndrome	0.0121982806966347
DB00813	Fentanyl	DOID:0050820	Atrioventricular Block	0.0119036812670993
DB00970	Dactinomycin	DOID:0050700	Cardiomyopathies	0.0104110523584408
DB00813	Fentanyl	DOID:2843	Long QT Syndrome	0.0102008382603983
DB00186	Lorazepam	DOID:2843	Long QT Syndrome	0.0101034072578378
DB00843	Donepezil	DOID:0050820	Atrioventricular Block	0.0096231762617306
DB01174	Phenobarbital	DOID:1657	Heart Septal Defects, Ventricular	0.00929499587077077
DB00970	Dactinomycin	DOID:6000	Heart Failure	0.00836808420915747
DB00843	Donepezil	DOID:2843	Long QT Syndrome	0.00792033325629149
DB00502	Haloperidol	DOID:820	Myocarditis	0.00733090489259126
DB01204	Mitoxantrone	DOID:0050700	Cardiomyopathies	0.00638846893799417
DB00692	Phentolamine	DOID:57	Aortic Valve Insufficiency	0.00625997031944825
DB11477	Xylazine	DOID:57	Aortic Valve Insufficiency	0.00619097158301241
DB01221	Ketamine	DOID:57	Aortic Valve Insufficiency	0.00618282280085192
DB01115	Nifedipine	DOID:57	Aortic Valve Insufficiency	0.00610276540756305
DB01136	Carvedilol	DOID:57	Aortic Valve Insufficiency	0.00609348126581344
DB00346	alfuzosin	DOID:2843	Long QT Syndrome	0.00595392689787134
DB00431	Hexachlorocyclohexane	DOID:820	Myocarditis	0.00542222263194526
DB05383	pimagedine	DOID:0050700	Cardiomyopathies	0.0044452210927356
DB12422	sulforafan	DOID:0050700	Cardiomyopathies	0.00440543803784921
DB01204	Mitoxantrone	DOID:6000	Heart Failure	0.00434550078855745
DB13504	cefetamet	DOID:1682	Heart Defects, Congenital	0.00432077762173184
DB08162	fasudil	DOID:12930	Cardiomyopathy, Dilated	0.00389251017162041
DB00207	Azithromycin	DOID:2843	Long QT Syndrome	0.00361221621316877
DB01427	Amrinone	DOID:6000	Heart Failure	0.00250634802321137
DB01454	N-Methyl-3,4-methylenedioxyamphetamine	DOID:4079	Heart Valve Diseases	0.00185279077405765
DB00798	Gentamicins	DOID:4079	Heart Valve Diseases	0.00183900485286015
DB00421	Spironolactone	DOID:12930	Cardiomyopathy, Dilated	0.00180570191113428
DB01041	Thalidomide	DOID:4079	Heart Valve Diseases	0.00177716434295639
DB00624	Testosterone	DOID:12930	Cardiomyopathy, Dilated	0.0017312470109151
DB00390	Digoxin	DOID:12930	Cardiomyopathy, Dilated	0.00172690731898906
DB00295	Morphine	DOID:12930	Cardiomyopathy, Dilated	0.00171190241443331
DB00695	Furosemide	DOID:12930	Cardiomyopathy, Dilated	0.00169411247543073
DB00531	Cyclophosphamide	DOID:4079	Heart Valve Diseases	0.00166925930249973
DB11135	Selenium	DOID:12930	Cardiomyopathy, Dilated	0.00165692694126174
DB00584	Enalapril	DOID:12930	Cardiomyopathy, Dilated	0.00165592796334624
DB01356	Lithium	DOID:12930	Cardiomyopathy, Dilated	0.00164104238602614
DB00907	Cocaine	DOID:4079	Heart Valve Diseases	0.00163895270411552
DB00898	Ethanol	DOID:12930	Cardiomyopathy, Dilated	0.00162093622227356
DB00422	Methylphenidate	DOID:12930	Cardiomyopathy, Dilated	0.00161636313128078
DB00495	Zidovudine	DOID:12930	Cardiomyopathy, Dilated	0.00161231091336245
DB01115	Nifedipine	DOID:12930	Cardiomyopathy, Dilated	0.00156053969373005
DB00428	Streptozocin	DOID:12930	Cardiomyopathy, Dilated	0.00155850504170186
DB01001	Albuterol	DOID:12930	Cardiomyopathy, Dilated	0.0015550574348987
DB01136	Carvedilol	DOID:12930	Cardiomyopathy, Dilated	0.00155125555129876
DB02709	Resveratrol	DOID:12930	Cardiomyopathy, Dilated	0.00154963567571376
DB02709	Resveratrol	DOID:9775	Heart Failure, Diastolic	0.00153409896212565
DB00841	Dobutamine	DOID:12930	Cardiomyopathy, Dilated	0.00152052231778821
DB01212	Ceftriaxone	DOID:12930	Cardiomyopathy, Dilated	0.00151965642360097
DB00583	Carnitine	DOID:12930	Cardiomyopathy, Dilated	0.00147224577272643
DB00542	benazepril	DOID:12930	Cardiomyopathy, Dilated	0.0014699922607836
DB00755	Tretinoin	DOID:12930	Cardiomyopathy, Dilated	0.00145762256323734
DB00531	Cyclophosphamide	DOID:9775	Heart Failure, Diastolic	0.00145512586769459
DB00907	Cocaine	DOID:12930	Cardiomyopathy, Dilated	0.00144035598390147
DB00182	Amphetamine	DOID:12930	Cardiomyopathy, Dilated	0.00143693973498794
DB01592	Iron	DOID:12930	Cardiomyopathy, Dilated	0.00141713867500138
DB00363	Clozapine	DOID:12930	Cardiomyopathy, Dilated	0.00141014998985834
DB00481	Raloxifene Hydrochloride	DOID:4079	Heart Valve Diseases	0.00140010011900549
DB00867	Ritodrine	DOID:12930	Cardiomyopathy, Dilated	0.00138113612910379
DB00022	peginterferon alfa-2b	DOID:12930	Cardiomyopathy, Dilated	0.00137473067999528
DB00678	Losartan	DOID:12930	Cardiomyopathy, Dilated	0.00136034505777849
DB00993	Azathioprine	DOID:12930	Cardiomyopathy, Dilated	0.00135150898652759
DB00335	Atenolol	DOID:12930	Cardiomyopathy, Dilated	0.00133840806749042
DB00682	Warfarin	DOID:4079	Heart Valve Diseases	0.00125712762647868
DB00321	Amitriptyline	DOID:12930	Cardiomyopathy, Dilated	0.0012414394392103
DB00228	Enflurane	DOID:6000	Heart Failure	0.00121992047741959
DB00635	Prednisone	DOID:12930	Cardiomyopathy, Dilated	0.00121948120820082
DB01577	Methamphetamine	DOID:12930	Cardiomyopathy, Dilated	0.00119517507278355
DB00264	Metoprolol	DOID:12930	Cardiomyopathy, Dilated	0.00115901267967423
DB00975	Dipyridamole	DOID:12930	Cardiomyopathy, Dilated	0.00115414054013663
DB13765	Mercuric Chloride	DOID:12930	Cardiomyopathy, Dilated	0.00111994040209374
DB00445	Epirubicin	DOID:12930	Cardiomyopathy, Dilated	0.00110183040080115
DB01275	Hydralazine	DOID:12930	Cardiomyopathy, Dilated	0.00106806844231644
DB01364	Ephedrine	DOID:12930	Cardiomyopathy, Dilated	0.00105216981206302
DB00668	Epinephrine	DOID:12930	Cardiomyopathy, Dilated	0.00103782592754287
DB00811	Ribavirin	DOID:12930	Cardiomyopathy, Dilated	0.00102657112780047
DB00178	Ramipril	DOID:12930	Cardiomyopathy, Dilated	0.000996454685470277
DB00987	Cytarabine	DOID:9775	Heart Failure, Diastolic	0.000972156489543857
DB00458	Imipramine	DOID:12930	Cardiomyopathy, Dilated	0.00088154719032108
DB01357	Mestranol	DOID:13832	Ductus Arteriosus, Patent	0.000685994841470699
DB00806	Pentoxifylline	DOID:0050700	Cardiomyopathies	0.000598667945283521
DB04572	Thiotepa	DOID:0050700	Cardiomyopathies	0.000539846899580426
DB00368	Norepinephrine	DOID:0050700	Cardiomyopathies	0.000539770818869583
DB00421	Spironolactone	DOID:0050700	Cardiomyopathies	0.000516993192471676
DB01224	Quetiapine Fumarate	DOID:0050700	Cardiomyopathies	0.00051193009616835
DB01238	Aripiprazole	DOID:2843	Long QT Syndrome	0.000492365336881023
DB00393	Nimodipine	DOID:0050700	Cardiomyopathies	0.000483931199414816
DB01064	Isoproterenol	DOID:0050700	Cardiomyopathies	0.000472467546490779
DB00177	Valsartan	DOID:0050700	Cardiomyopathies	0.000471143424358172
DB00203	Sildenafil Citrate	DOID:0050700	Cardiomyopathies	0.000466563106082845
DB00091	Cyclosporine	DOID:0050700	Cardiomyopathies	0.000464489365898829
DB00563	Methotrexate	DOID:0050700	Cardiomyopathies	0.000449301706181853
DB09140	Oxygen	DOID:0050700	Cardiomyopathies	0.000441419915271029
DB00390	Digoxin	DOID:0050700	Cardiomyopathies	0.000438198598341826
DB00252	Phenytoin	DOID:0050700	Cardiomyopathies	0.000416526997337413
DB01593	Zinc	DOID:0050700	Cardiomyopathies	0.000412411880184821
DB01852	kaempferol	DOID:0050700	Cardiomyopathies	0.000403527921166163
DB00206	Reserpine	DOID:0050700	Cardiomyopathies	0.000398721208208724
DB00812	Phenylbutazone	DOID:0050700	Cardiomyopathies	0.000388637406028352
DB00162	Vitamin A	DOID:0050700	Cardiomyopathies	0.000381219481225719
DB14183	geraniol	DOID:0050700	Cardiomyopathies	0.000370156579826536
DB00398	Sorafenib	DOID:0050700	Cardiomyopathies	0.000368695778223743
DB00584	Enalapril	DOID:0050700	Cardiomyopathies	0.000367219245256517
DB00650	Leucovorin	DOID:0050700	Cardiomyopathies	0.000363929334626817
DB01356	Lithium	DOID:0050700	Cardiomyopathies	0.000352333667660193
DB01221	Ketamine	DOID:0050700	Cardiomyopathies	0.000351888366367908
DB00959	Methylprednisolone	DOID:0050700	Cardiomyopathies	0.000345851846938477
DB06151	Acetylcysteine	DOID:0050700	Cardiomyopathies	0.000342864098479839
DB00126	Ascorbic Acid	DOID:0050700	Cardiomyopathies	0.000342846562583104
DB13919	candesartan	DOID:0050700	Cardiomyopathies	0.000334009199219115
DB00898	Ethanol	DOID:0050700	Cardiomyopathies	0.000332227502089727
DB00422	Methylphenidate	DOID:0050700	Cardiomyopathies	0.000327654412349948
DB00734	Risperidone	DOID:0050700	Cardiomyopathies	0.000327275458927306
DB00495	Zidovudine	DOID:0050700	Cardiomyopathies	0.000323602195241196
DB00277	Theophylline	DOID:0050700	Cardiomyopathies	0.000311389213713103
DB11672	Curcumin	DOID:0050700	Cardiomyopathies	0.000308530870242523
DB01229	Paclitaxel	DOID:0050700	Cardiomyopathies	0.000285593744816409
DB00763	Methimazole	DOID:0050700	Cardiomyopathies	0.000284901647842456
DB00864	Tacrolimus	DOID:0050700	Cardiomyopathies	0.000266783783515417
DB01001	Albuterol	DOID:0050700	Cardiomyopathies	0.000266348714738856
DB01599	Probucol	DOID:0050700	Cardiomyopathies	0.000266276940381288
DB01136	Carvedilol	DOID:0050700	Cardiomyopathies	0.000262546831228177
DB02709	Resveratrol	DOID:0050700	Cardiomyopathies	0.000260926955251267
DB00640	Adenosine	DOID:0050700	Cardiomyopathies	0.000256153864954927
DB00531	Cyclophosphamide	DOID:9651	Heart Failure, Systolic	0.000255423225351886
DB00201	Caffeine	DOID:0050700	Cardiomyopathies	0.000246906109114048
DB00316	Acetaminophen	DOID:0050700	Cardiomyopathies	0.000244709458062769
DB00841	Dobutamine	DOID:0050700	Cardiomyopathies	0.00023181359891467
DB01212	Ceftriaxone	DOID:0050700	Cardiomyopathies	0.00023094770321353
DB00608	Chloroquine	DOID:0050700	Cardiomyopathies	0.000225829963267926
DB01234	Dexamethasone	DOID:0050700	Cardiomyopathies	0.000221798525629762
DB00515	Cisplatin	DOID:0050700	Cardiomyopathies	0.000215843959810674
DB00544	Fluorouracil	DOID:0050700	Cardiomyopathies	0.000212006377323331
DB01373	Calcium	DOID:0050700	Cardiomyopathies	0.000211895577376558
DB09130	Copper	DOID:0050700	Cardiomyopathies	0.000194735158496001
DB12025	triptolide	DOID:0050700	Cardiomyopathies	0.000190344097686373
DB00583	Carnitine	DOID:0050700	Cardiomyopathies	0.00018353705459318
DB00531	Cyclophosphamide	DOID:0050700	Cardiomyopathies	0.000181953861660649
DB00860	Prednisolone	DOID:0050700	Cardiomyopathies	0.000176552117807321
DB09270	coenzyme Q10	DOID:0050700	Cardiomyopathies	0.000174269074967875
DB00755	Tretinoin	DOID:0050700	Cardiomyopathies	0.000168913843568213
DB01169	Arsenic Trioxide	DOID:0050700	Cardiomyopathies	0.000168180820101399
DB01039	Fenofibrate	DOID:0050700	Cardiomyopathies	0.000167988664136037
DB00541	Vincristine	DOID:0050700	Cardiomyopathies	0.000164353544547807
DB00907	Cocaine	DOID:0050700	Cardiomyopathies	0.00015164726269779
DB00182	Amphetamine	DOID:0050700	Cardiomyopathies	0.000148231015911443
DB00636	Clofibrate	DOID:0050700	Cardiomyopathies	0.000133669331059743
DB01592	Iron	DOID:0050700	Cardiomyopathies	0.000128429957401704
DB00363	Clozapine	DOID:0050700	Cardiomyopathies	0.000121441272092354
DB01165	Ofloxacin	DOID:0050700	Cardiomyopathies	0.000121283036994662
DB00928	Azacitidine	DOID:0050700	Cardiomyopathies	9.95262709117036e-05
DB01065	Melatonin	DOID:0050700	Cardiomyopathies	9.90901760861192e-05
DB00415	Ampicillin	DOID:1682	Heart Defects, Congenital	9.28708509059292e-05
DB00867	Ritodrine	DOID:0050700	Cardiomyopathies	9.24274090334295e-05
DB00612	Bisoprolol	DOID:0050700	Cardiomyopathies	8.80484320754434e-05
DB04861	Nebivolol	DOID:9651	Heart Failure, Systolic	6.70228134986902e-05
DB14371	mangostin	DOID:0050700	Cardiomyopathies	5.3751186997247e-05
DB01204	Mitoxantrone	DOID:2843	Long QT Syndrome	4.23249125428623e-05
DB00435	Nitric Oxide	DOID:0050700	Cardiomyopathies	3.01409686377426e-05
DB01003	Cromolyn Sodium	DOID:0050700	Cardiomyopathies	2.69529434086032e-05
DB01956	Taurine	DOID:0050700	Cardiomyopathies	1.08210394099747e-05
DB11742	ebastine	DOID:2843	Long QT Syndrome	-5.35049817273515e-06
DB00350	Minoxidil	DOID:0050700	Cardiomyopathies	-6.84594993599109e-06
DB00586	Diclofenac	DOID:0050700	Cardiomyopathies	-1.15478636349923e-05
DB00571	Propranolol	DOID:0050700	Cardiomyopathies	-1.58668103399321e-05
DB00184	Nicotine	DOID:0050700	Cardiomyopathies	-1.64463697095388e-05
DB01248	Docetaxel	DOID:0050700	Cardiomyopathies	-1.85605856285413e-05
DB01576	Dextroamphetamine	DOID:0050700	Cardiomyopathies	-2.66418546283013e-05
DB04216	Quercetin	DOID:0050700	Cardiomyopathies	-2.70604171205228e-05
DB00635	Prednisone	DOID:0050700	Cardiomyopathies	-6.92275107655408e-05
DB01577	Methamphetamine	DOID:0050700	Cardiomyopathies	-9.35336466975027e-05
DB02659	Cholic Acid	DOID:0050700	Cardiomyopathies	-9.69032355374547e-05
DB01914	Glucose	DOID:0050700	Cardiomyopathies	-0.000101405623509016
DB14206	cobaltous chloride	DOID:0050700	Cardiomyopathies	-0.000105094200203987
DB01042	Melphalan	DOID:0050700	Cardiomyopathies	-0.000128273488594005
DB00264	Metoprolol	DOID:0050700	Cardiomyopathies	-0.000129696039777078
DB00818	Propofol	DOID:0050700	Cardiomyopathies	-0.000134247100402102
DB00661	Verapamil	DOID:0050700	Cardiomyopathies	-0.000141581683874898
DB00158	Folic Acid	DOID:0050700	Cardiomyopathies	-0.000146492292484196
DB00445	Epirubicin	DOID:0050700	Cardiomyopathies	-0.000186878318748524
DB00820	Tadalafil	DOID:0050700	Cardiomyopathies	-0.000203528348518773
DB00343	Diltiazem	DOID:0050700	Cardiomyopathies	-0.000219206144534185
DB00682	Warfarin	DOID:0050700	Cardiomyopathies	-0.0002301778138668
DB01364	Ephedrine	DOID:0050700	Cardiomyopathies	-0.000236538907489642
DB01095	Fluvastatin	DOID:0050700	Cardiomyopathies	-0.000248785720708184
DB00668	Epinephrine	DOID:0050700	Cardiomyopathies	-0.000250882792770185
DB00397	Phenylpropanolamine	DOID:0050700	Cardiomyopathies	-0.00028845695948187
DB00178	Ramipril	DOID:0050700	Cardiomyopathies	-0.000292254035476719
DB01009	Ketoprofen	DOID:0050700	Cardiomyopathies	-0.000300444577364773
DB01088	Iloprost	DOID:0050700	Cardiomyopathies	-0.000302456575719584
DB00829	Diazepam	DOID:0050700	Cardiomyopathies	-0.000325842308875774
DB00698	Nitrofurantoin	DOID:0050700	Cardiomyopathies	-0.000331315564952578
DB00458	Imipramine	DOID:0050700	Cardiomyopathies	-0.000407161530011963
DB01611	Hydroxychloroquine	DOID:0050700	Cardiomyopathies	-0.000968814234777344
DB09153	Sodium Chloride	DOID:13884	Sick Sinus Syndrome	-0.00116377257253852
DB00270	Isradipine	DOID:6000	Heart Failure	-0.00127993314996766
DB00401	Nisoldipine	DOID:6000	Heart Failure	-0.00131400337134823
DB01140	Cefadroxil	DOID:820	Myocarditis	-0.00132813570398598
DB00228	Enflurane	DOID:0050820	Atrioventricular Block	-0.0013804123912241
DB01168	Procarbazine	DOID:6000	Heart Failure	-0.00141326722812151
DB00598	Labetalol	DOID:6000	Heart Failure	-0.00143335874207928
DB00325	Nitroprusside	DOID:6000	Heart Failure	-0.00146567504136385
DB00619	Imatinib Mesylate	DOID:6000	Heart Failure	-0.00150289058774089
DB04572	Thiotepa	DOID:6000	Heart Failure	-0.00150312124987539
DB00368	Norepinephrine	DOID:6000	Heart Failure	-0.00150319732873815
DB00960	Pindolol	DOID:6000	Heart Failure	-0.00150627336380026
DB00421	Spironolactone	DOID:6000	Heart Failure	-0.00152597495469619
DB00722	Lisinopril	DOID:6000	Heart Failure	-0.00155896381013353
DB11133	Fatty Acids, Omega-3	DOID:6000	Heart Failure	-0.00156269968283628
DB01064	Isoproterenol	DOID:6000	Heart Failure	-0.00157050060151331
DB00177	Valsartan	DOID:6000	Heart Failure	-0.00157182472225259
DB00203	Sildenafil Citrate	DOID:6000	Heart Failure	-0.00157640504387257
DB00881	Quinapril	DOID:6000	Heart Failure	-0.00158250918340596
DB00235	Milrinone	DOID:6000	Heart Failure	-0.00158305525398749
DB01181	Ifosfamide	DOID:6000	Heart Failure	-0.00158471937673476
DB00563	Methotrexate	DOID:6000	Heart Failure	-0.00159366644245151
DB00492	Fosinopril	DOID:6000	Heart Failure	-0.00159924198360628
DB00624	Testosterone	DOID:6000	Heart Failure	-0.00160042985682828
DB00390	Digoxin	DOID:6000	Heart Failure	-0.00160476954925703
DB00692	Phentolamine	DOID:6000	Heart Failure	-0.00161393226379213
DB00255	Diethylstilbestrol	DOID:6000	Heart Failure	-0.00161558430992225
DB01029	Irbesartan	DOID:6000	Heart Failure	-0.00161959516017817
DB00252	Phenytoin	DOID:6000	Heart Failure	-0.00162644115078658
DB01593	Zinc	DOID:6000	Heart Failure	-0.001630556267454
DB00695	Furosemide	DOID:6000	Heart Failure	-0.00163756439201245
DB01083	Orlistat	DOID:6000	Heart Failure	-0.00163990918935208
DB00441	gemcitabine	DOID:6000	Heart Failure	-0.00164628709075131
DB00281	Lidocaine	DOID:6000	Heart Failure	-0.00164750923091971
DB00328	Indomethacin	DOID:6000	Heart Failure	-0.0016608934650496
DB00727	Nitroglycerin	DOID:6000	Heart Failure	-0.00166092445533616
DB00519	trandolapril	DOID:6000	Heart Failure	-0.00166217784210825
DB11135	Selenium	DOID:6000	Heart Failure	-0.00167474992681448
DB00533	rofecoxib	DOID:6000	Heart Failure	-0.00167572178461983
DB00584	Enalapril	DOID:6000	Heart Failure	-0.0016757489037017
DB00650	Leucovorin	DOID:6000	Heart Failure	-0.00167903881490649
DB00773	Etoposide	DOID:6000	Heart Failure	-0.00168082498555743
DB00379	Mexiletine	DOID:6000	Heart Failure	-0.00168958910234484
DB00675	Tamoxifen	DOID:6000	Heart Failure	-0.00168969392263684
DB01356	Lithium	DOID:6000	Heart Failure	-0.00169063448291917
DB00798	Gentamicins	DOID:6000	Heart Failure	-0.00169126873655678
DB13919	candesartan	DOID:6000	Heart Failure	-0.00170895895052269
DB01190	Clindamycin	DOID:6000	Heart Failure	-0.00171450796389649
DB00495	Zidovudine	DOID:6000	Heart Failure	-0.00171936595355759
DB00945	Aspirin	DOID:6000	Heart Failure	-0.00172146865862232
DB01092	Ouabain	DOID:6000	Heart Failure	-0.00172622281361378
DB01041	Thalidomide	DOID:6000	Heart Failure	-0.00175310924438198
DB01229	Paclitaxel	DOID:6000	Heart Failure	-0.00175737440430501
DB01115	Nifedipine	DOID:6000	Heart Failure	-0.00177113717592891
DB00428	Streptozocin	DOID:6000	Heart Failure	-0.00177317182913905
DB00966	Telmisartan	DOID:6000	Heart Failure	-0.00177525046202575
DB00864	Tacrolimus	DOID:6000	Heart Failure	-0.00177618436557069
DB01001	Albuterol	DOID:6000	Heart Failure	-0.00177661943345264
DB01599	Probucol	DOID:6000	Heart Failure	-0.00177669120979662
DB01136	Carvedilol	DOID:6000	Heart Failure	-0.00178042131723021
DB01112	Cefuroxime	DOID:6000	Heart Failure	-0.00178084917325271
DB02709	Resveratrol	DOID:6000	Heart Failure	-0.00178204119238178
DB00640	Adenosine	DOID:6000	Heart Failure	-0.00178681428639715
DB01223	Aminophylline	DOID:6000	Heart Failure	-0.00179012358084607
DB00887	Bumetanide	DOID:6000	Heart Failure	-0.00179987721293833
DB01119	Diazoxide	DOID:6000	Heart Failure	-0.00180691010966527
DB00841	Dobutamine	DOID:6000	Heart Failure	-0.00181115455096725
DB01076	Atorvastatin	DOID:6000	Heart Failure	-0.00181469744679751
DB01166	Cilostazol	DOID:6000	Heart Failure	-0.00181598463509524
DB00608	Chloroquine	DOID:6000	Heart Failure	-0.00181713818443174
DB14085	Cadmium	DOID:6000	Heart Failure	-0.00181968979084257
DB01035	Procainamide	DOID:6000	Heart Failure	-0.00182032463456932
DB01234	Dexamethasone	DOID:6000	Heart Failure	-0.00182116962347278
DB01206	Lomustine	DOID:6000	Heart Failure	-0.00182650417664453
DB00515	Cisplatin	DOID:6000	Heart Failure	-0.00182712418918906
DB00436	Bendroflumethiazide	DOID:6000	Heart Failure	-0.00183087337873571
DB00544	Fluorouracil	DOID:6000	Heart Failure	-0.0018309617727682
DB01373	Calcium	DOID:6000	Heart Failure	-0.00183107257008596
DB00977	Ethinyl Estradiol	DOID:6000	Heart Failure	-0.00183851697642312
DB00564	Carbamazepine	DOID:6000	Heart Failure	-0.00184401638658859
DB09130	Copper	DOID:6000	Heart Failure	-0.00184823299039826
DB00968	Methyldopa	DOID:6000	Heart Failure	-0.00185118679012175
DB00641	Simvastatin	DOID:6000	Heart Failure	-0.0018516226191455
DB00958	Carboplatin	DOID:6000	Heart Failure	-0.0018575260411543
DB00531	Cyclophosphamide	DOID:6000	Heart Failure	-0.00186101428700335
DB00542	benazepril	DOID:6000	Heart Failure	-0.00186168460622371
DB09270	coenzyme Q10	DOID:6000	Heart Failure	-0.00186869907378783
DB00755	Tretinoin	DOID:6000	Heart Failure	-0.00187405430615805
DB00188	Bortezomib	DOID:6000	Heart Failure	-0.00188013953529553
DB00907	Cocaine	DOID:6000	Heart Failure	-0.00189132088563581
DB00363	Clozapine	DOID:6000	Heart Failure	-0.00192152687700863
DB03057	Malondialdehyde	DOID:6000	Heart Failure	-0.00192268342362689
DB00770	Alprostadil	DOID:6000	Heart Failure	-0.00192583783145272
DB00915	Amantadine	DOID:6000	Heart Failure	-0.0019385875960286
DB00867	Ritodrine	DOID:6000	Heart Failure	-0.00195054073977329
DB00612	Bisoprolol	DOID:6000	Heart Failure	-0.00195491971691674
DB00678	Losartan	DOID:6000	Heart Failure	-0.00197133181159581
DB00361	Vinorelbine	DOID:6000	Heart Failure	-0.00197559458291018
DB00993	Azathioprine	DOID:6000	Heart Failure	-0.00198016788158084
DB01132	Pioglitazone	DOID:6000	Heart Failure	-0.00198161846993227
DB00922	Simendan	DOID:6000	Heart Failure	-0.00198857620730247
DB00335	Atenolol	DOID:6000	Heart Failure	-0.00199326880145378
DB03128	Acetylcholine	DOID:6000	Heart Failure	-0.00199446707645123
DB00570	Vinblastine	DOID:6000	Heart Failure	-0.00199977281222685
DB00443	Betamethasone	DOID:6000	Heart Failure	-0.00200387486501796
DB00350	Minoxidil	DOID:6000	Heart Failure	-0.00204981409838606
DB00586	Diclofenac	DOID:6000	Heart Failure	-0.00205451601410733
DB00571	Propranolol	DOID:6000	Heart Failure	-0.00205883495992675
DB01248	Docetaxel	DOID:6000	Heart Failure	-0.00206152873481679
DB11783	imidapril	DOID:6000	Heart Failure	-0.00207634891192948
DB00321	Amitriptyline	DOID:6000	Heart Failure	-0.00209023743005809
DB00635	Prednisone	DOID:6000	Heart Failure	-0.00211219565974529
DB00305	Mitomycin	DOID:6000	Heart Failure	-0.00213212306729448
DB01577	Methamphetamine	DOID:6000	Heart Failure	-0.00213650179370883
DB00412	Rosiglitazone	DOID:6000	Heart Failure	-0.00213703835084977
DB00373	Timolol	DOID:6000	Heart Failure	-0.00214012147681574
DB00741	Hydrocortisone	DOID:6000	Heart Failure	-0.00215292872945249
DB00264	Metoprolol	DOID:6000	Heart Failure	-0.00217266419179062
DB00818	Propofol	DOID:6000	Heart Failure	-0.00217721524672176
DB00975	Dipyridamole	DOID:6000	Heart Failure	-0.00217753632990336
DB00661	Verapamil	DOID:6000	Heart Failure	-0.00218454983305227
DB12163	sarpogrelate	DOID:6000	Heart Failure	-0.00221055754603904
DB01628	Etoricoxib	DOID:6000	Heart Failure	-0.00221596856549621
DB00445	Epirubicin	DOID:6000	Heart Failure	-0.00222984646743384
DB00489	Sotalol	DOID:6000	Heart Failure	-0.00224406048386466
DB00512	Vancomycin	DOID:6000	Heart Failure	-0.00226214921430922
DB00343	Diltiazem	DOID:6000	Heart Failure	-0.00226217429417763
DB01275	Hydralazine	DOID:6000	Heart Failure	-0.00226360842573158
DB14500	Potassium	DOID:6000	Heart Failure	-0.00226598783471543
DB00682	Warfarin	DOID:6000	Heart Failure	-0.00227314596377536
DB01095	Fluvastatin	DOID:6000	Heart Failure	-0.00229175386853619
DB00590	Doxazosin	DOID:6000	Heart Failure	-0.00229332333067022
DB00999	Hydrochlorothiazide	DOID:6000	Heart Failure	-0.00229363674447091
DB00668	Epinephrine	DOID:6000	Heart Failure	-0.00229385094233436
DB00883	Isosorbide Dinitrate	DOID:6000	Heart Failure	-0.00230068023432716
DB08901	ponatinib	DOID:6000	Heart Failure	-0.00230287789467753
DB00908	Quinidine	DOID:6000	Heart Failure	-0.00230374265524535
DB01167	Itraconazole	DOID:6000	Heart Failure	-0.00231525326683812
DB00178	Ramipril	DOID:6000	Heart Failure	-0.00233522218406878
DB00987	Cytarabine	DOID:6000	Heart Failure	-0.00234398366541099
DB00559	Bosentan	DOID:6000	Heart Failure	-0.00236458373336712
DB00622	Nicardipine	DOID:6000	Heart Failure	-0.00240001698300062
DB01075	Diphenhydramine	DOID:6000	Heart Failure	-0.00240387240566586
DB00678	Losartan	DOID:14323	Marfan Syndrome	-0.00243206477095181
DB00458	Imipramine	DOID:6000	Heart Failure	-0.00245012967754465
DB00335	Atenolol	DOID:14323	Marfan Syndrome	-0.00245400176157983
DB01023	Felodipine	DOID:6000	Heart Failure	-0.00251276374318443
DB06782	Dimercaprol	DOID:2843	Long QT Syndrome	-0.00275717918328055
DB01611	Hydroxychloroquine	DOID:6000	Heart Failure	-0.00301178238419563
DB00679	Thioridazine	DOID:0050820	Atrioventricular Block	-0.00402086838796622
DB00292	Etomidate	DOID:0050820	Atrioventricular Block	-0.00402268974025804
DB00598	Labetalol	DOID:0050820	Atrioventricular Block	-0.00403369161039235
DB00468	Quinine	DOID:0050820	Atrioventricular Block	-0.0040353643483556
DB00806	Pentoxifylline	DOID:0050820	Atrioventricular Block	-0.00404463307210145
DB00211	Midodrine	DOID:6000	Heart Failure	-0.00415398896228058
DB01170	Guanethidine	DOID:0050820	Atrioventricular Block	-0.00416814845403232
DB01064	Isoproterenol	DOID:0050820	Atrioventricular Block	-0.0041708334711249
DB00390	Digoxin	DOID:0050820	Atrioventricular Block	-0.00420510241831129
DB00692	Phentolamine	DOID:0050820	Atrioventricular Block	-0.00421426513231515
DB00295	Morphine	DOID:0050820	Atrioventricular Block	-0.00422010732233191
DB00250	Dapsone	DOID:0050820	Atrioventricular Block	-0.00422539507985864
DB00252	Phenytoin	DOID:0050820	Atrioventricular Block	-0.00422677401945092
DB00695	Furosemide	DOID:0050820	Atrioventricular Block	-0.00423789726217871
DB00281	Lidocaine	DOID:0050820	Atrioventricular Block	-0.00424784209767914
DB00727	Nitroglycerin	DOID:0050820	Atrioventricular Block	-0.00426125732352022
DB00715	Paroxetine	DOID:0050820	Atrioventricular Block	-0.00426392599227642
DB00674	Galantamine	DOID:0050820	Atrioventricular Block	-0.00426752251586595
DB11477	Xylazine	DOID:0050820	Atrioventricular Block	-0.00428326386869104
DB01356	Lithium	DOID:0050820	Atrioventricular Block	-0.00429096735064671
DB00898	Ethanol	DOID:0050820	Atrioventricular Block	-0.00431107351540527
DB00734	Risperidone	DOID:0050820	Atrioventricular Block	-0.00431602555846843
DB00945	Aspirin	DOID:0050820	Atrioventricular Block	-0.00432180152787642
DB01041	Thalidomide	DOID:0050820	Atrioventricular Block	-0.00435344211224297
DB01229	Paclitaxel	DOID:0050820	Atrioventricular Block	-0.00435770727267159
DB01136	Carvedilol	DOID:0050820	Atrioventricular Block	-0.00438075418616745
DB00640	Adenosine	DOID:0050820	Atrioventricular Block	-0.00438714715353494
DB01223	Aminophylline	DOID:0050820	Atrioventricular Block	-0.00439045644907709
DB00201	Caffeine	DOID:0050820	Atrioventricular Block	-0.00439639490864129
DB01119	Diazoxide	DOID:0050820	Atrioventricular Block	-0.00440724297907812
DB01076	Atorvastatin	DOID:0050820	Atrioventricular Block	-0.00441503031513479
DB00608	Chloroquine	DOID:0050820	Atrioventricular Block	-0.00441747105253542
DB01035	Procainamide	DOID:0050820	Atrioventricular Block	-0.00442065750289716
DB00544	Fluorouracil	DOID:0050820	Atrioventricular Block	-0.00443129464074909
DB01373	Calcium	DOID:0050820	Atrioventricular Block	-0.00443140544063458
DB01085	Pilocarpine	DOID:0050820	Atrioventricular Block	-0.00443807026964038
DB00564	Carbamazepine	DOID:0050820	Atrioventricular Block	-0.00444434925463987
DB00968	Methyldopa	DOID:0050820	Atrioventricular Block	-0.00445151965887335
DB00572	Atropine	DOID:0050820	Atrioventricular Block	-0.00445549862143745
DB00531	Cyclophosphamide	DOID:0050820	Atrioventricular Block	-0.00446134715388535
DB00755	Tretinoin	DOID:0050820	Atrioventricular Block	-0.00447438717454995
DB01169	Arsenic Trioxide	DOID:0050820	Atrioventricular Block	-0.00447512019642359
DB00907	Cocaine	DOID:0050820	Atrioventricular Block	-0.00449165375516213
DB00501	Cimetidine	DOID:0050820	Atrioventricular Block	-0.00451404272951794
DB01211	Clarithromycin	DOID:0050820	Atrioventricular Block	-0.0045160758004944
DB12708	sulprostone	DOID:9767	Myocardial Stunning	-0.00451763433588453
DB00388	Phenylephrine	DOID:9767	Myocardial Stunning	-0.00453721478905111
DB00867	Ritodrine	DOID:0050820	Atrioventricular Block	-0.00455087360786876
DB00575	Clonidine	DOID:0050820	Atrioventricular Block	-0.00456065139607464
DB00335	Atenolol	DOID:0050820	Atrioventricular Block	-0.00459360167021782
DB00571	Propranolol	DOID:0050820	Atrioventricular Block	-0.00465916782724706
DB00184	Nicotine	DOID:0050820	Atrioventricular Block	-0.004659747386761
DB00321	Amitriptyline	DOID:0050820	Atrioventricular Block	-0.0046905702983484
DB01109	Heparin	DOID:0050820	Atrioventricular Block	-0.00470532195619666
DB01577	Methamphetamine	DOID:0050820	Atrioventricular Block	-0.00473683466296093
DB00841	Dobutamine	DOID:9767	Myocardial Stunning	-0.00473897608110995
DB00373	Timolol	DOID:0050820	Atrioventricular Block	-0.00474045434523789
DB00544	Fluorouracil	DOID:9767	Myocardial Stunning	-0.00475878330198253
DB00264	Metoprolol	DOID:0050820	Atrioventricular Block	-0.00477299705841127
DB00818	Propofol	DOID:0050820	Atrioventricular Block	-0.00477754811631225
DB00975	Dipyridamole	DOID:0050820	Atrioventricular Block	-0.0047778691969954
DB00661	Verapamil	DOID:0050820	Atrioventricular Block	-0.00478488270126697
DB00907	Cocaine	DOID:9767	Myocardial Stunning	-0.0048191424147278
DB00863	Ranitidine	DOID:0050820	Atrioventricular Block	-0.00481993954114645
DB00445	Epirubicin	DOID:0050820	Atrioventricular Block	-0.00483017933510343
DB01151	Desipramine	DOID:0050820	Atrioventricular Block	-0.00484115321645262
DB00489	Sotalol	DOID:0050820	Atrioventricular Block	-0.00484439335197439
DB00343	Diltiazem	DOID:0050820	Atrioventricular Block	-0.00486250716214564
DB01364	Ephedrine	DOID:0050820	Atrioventricular Block	-0.00487983992510032
DB00668	Epinephrine	DOID:0050820	Atrioventricular Block	-0.00489418381027639
DB00883	Isosorbide Dinitrate	DOID:0050820	Atrioventricular Block	-0.00490101310263796
DB00908	Quinidine	DOID:0050820	Atrioventricular Block	-0.00490407552411953
DB14509	Lithium Carbonate	DOID:0050820	Atrioventricular Block	-0.00492984942434127
DB00397	Phenylpropanolamine	DOID:0050820	Atrioventricular Block	-0.00493175797656442
DB00199	Erythromycin	DOID:0050820	Atrioventricular Block	-0.00496483343341547
DB00829	Diazepam	DOID:0050820	Atrioventricular Block	-0.00496914332537412
DB00622	Nicardipine	DOID:0050820	Atrioventricular Block	-0.00500034985169117
DB00458	Imipramine	DOID:0050820	Atrioventricular Block	-0.00505046254590413
DB00975	Dipyridamole	DOID:9767	Myocardial Stunning	-0.00510535785932442
DB00668	Epinephrine	DOID:9767	Myocardial Stunning	-0.00522167247192484
DB09086	Eugenol	DOID:2843	Long QT Syndrome	-0.00544032811562378
DB00166	Thioctic Acid	DOID:2843	Long QT Syndrome	-0.00557396517511665
DB12523	mizolastine	DOID:2843	Long QT Syndrome	-0.0055877061146656
DB00454	Meperidine	DOID:2843	Long QT Syndrome	-0.00563176337506521
DB00776	Oxcarbazepine	DOID:1682	Heart Defects, Congenital	-0.0057001146498421
DB00679	Thioridazine	DOID:2843	Long QT Syndrome	-0.00572371139506333
DB00468	Quinine	DOID:2843	Long QT Syndrome	-0.00573820735544328
DB00633	Dexmedetomidine	DOID:2843	Long QT Syndrome	-0.00574017369343537
DB00415	Ampicillin	DOID:820	Myocarditis	-0.00574828085632994
DB00455	Loratadine	DOID:2843	Long QT Syndrome	-0.00577952630740474
DB00619	Imatinib Mesylate	DOID:2843	Long QT Syndrome	-0.00580606646148906
DB01224	Quetiapine Fumarate	DOID:2843	Long QT Syndrome	-0.00583421392802385
DB00808	Indapamide	DOID:2843	Long QT Syndrome	-0.00584140952169953
DB00679	Thioridazine	DOID:1682	Heart Defects, Congenital	-0.00586012318025996
DB00333	Methadone	DOID:2843	Long QT Syndrome	-0.00586085561330273
DB00227	Lovastatin	DOID:1682	Heart Defects, Congenital	-0.00586662574094398
DB01064	Isoproterenol	DOID:2843	Long QT Syndrome	-0.00587367647694614
DB00177	Valsartan	DOID:2843	Long QT Syndrome	-0.00587500059864554
DB00235	Milrinone	DOID:2843	Long QT Syndrome	-0.00588623112903452
DB00459	Acitretin	DOID:1682	Heart Defects, Congenital	-0.00589687875810052
DB00390	Digoxin	DOID:2843	Long QT Syndrome	-0.00590794542557981
DB14513	Magnesium	DOID:2843	Long QT Syndrome	-0.00591538644206168
DB01029	Irbesartan	DOID:2843	Long QT Syndrome	-0.00592277103490801
DB00252	Phenytoin	DOID:2843	Long QT Syndrome	-0.00592961702576288
DB00281	Lidocaine	DOID:2843	Long QT Syndrome	-0.00595068510568264
DB00334	Olanzapine	DOID:2843	Long QT Syndrome	-0.0059575051296149
DB00715	Paroxetine	DOID:2843	Long QT Syndrome	-0.00596676899957027
DB00674	Galantamine	DOID:2843	Long QT Syndrome	-0.00597036552270904
DB00795	Sulfasalazine	DOID:1682	Heart Defects, Congenital	-0.00597876796138885
DB00450	Droperidol	DOID:2843	Long QT Syndrome	-0.005992641839476
DB00379	Mexiletine	DOID:2843	Long QT Syndrome	-0.00599276497631473
DB02701	Niacinamide	DOID:1682	Heart Defects, Congenital	-0.00600982475099665
DB08868	Fingolimod Hydrochloride	DOID:2843	Long QT Syndrome	-0.00601277674681643
DB00898	Ethanol	DOID:2843	Long QT Syndrome	-0.00601391652206073
DB01190	Clindamycin	DOID:2843	Long QT Syndrome	-0.00601768383923007
DB00734	Risperidone	DOID:2843	Long QT Syndrome	-0.00601886856527911
DB00255	Diethylstilbestrol	DOID:1682	Heart Defects, Congenital	-0.006055171970195
DB00252	Phenytoin	DOID:1682	Heart Defects, Congenital	-0.00606602881222728
DB01593	Zinc	DOID:1682	Heart Defects, Congenital	-0.00607014392978377
DB01115	Nifedipine	DOID:2843	Long QT Syndrome	-0.00607431304903183
DB01001	Albuterol	DOID:2843	Long QT Syndrome	-0.00607979530926538
DB01599	Probucol	DOID:2843	Long QT Syndrome	-0.00607986708487084
DB06288	Amisulpride	DOID:2843	Long QT Syndrome	-0.00608210112991369
DB00472	Fluoxetine	DOID:2843	Long QT Syndrome	-0.00609060562701502
DB00201	Caffeine	DOID:2843	Long QT Syndrome	-0.00609923791470812
DB00328	Indomethacin	DOID:1682	Heart Defects, Congenital	-0.00610048112704408
DB00162	Vitamin A	DOID:1682	Heart Defects, Congenital	-0.00610133632756604
DB00316	Acetaminophen	DOID:2843	Long QT Syndrome	-0.00610143456627154
DB00715	Paroxetine	DOID:1682	Heart Defects, Congenital	-0.00610318078314364
DB00841	Dobutamine	DOID:2843	Long QT Syndrome	-0.00611433042608877
DB01212	Ceftriaxone	DOID:2843	Long QT Syndrome	-0.00611519632067825
DB00608	Chloroquine	DOID:2843	Long QT Syndrome	-0.00612031406013391
DB01035	Procainamide	DOID:2843	Long QT Syndrome	-0.00612350051009347
DB01356	Lithium	DOID:1682	Heart Defects, Congenital	-0.00613022214223513
DB04839	Cyproterone Acetate	DOID:1682	Heart Defects, Congenital	-0.00613738861856294
DB00126	Ascorbic Acid	DOID:1682	Heart Defects, Congenital	-0.00613970924469497
DB00564	Carbamazepine	DOID:2843	Long QT Syndrome	-0.00614719226043669
DB00898	Ethanol	DOID:1682	Heart Defects, Congenital	-0.00615032830714989
DB00916	Metronidazole	DOID:2843	Long QT Syndrome	-0.00615464134997112
DB00641	Simvastatin	DOID:2843	Long QT Syndrome	-0.00615479849353339
DB00572	Atropine	DOID:2843	Long QT Syndrome	-0.00615834162538464
DB00904	Ondansetron	DOID:2843	Long QT Syndrome	-0.00616944323477258
DB00277	Theophylline	DOID:1682	Heart Defects, Congenital	-0.00617116659550676
DB01169	Arsenic Trioxide	DOID:2843	Long QT Syndrome	-0.00617796320290786
DB01041	Thalidomide	DOID:1682	Heart Defects, Congenital	-0.00619269690655011
DB00907	Cocaine	DOID:2843	Long QT Syndrome	-0.0061944967586055
DB00208	Ticlopidine	DOID:1682	Heart Defects, Congenital	-0.00621255192935421
DB00428	Streptozocin	DOID:1682	Heart Defects, Congenital	-0.00621275948723953
DB01211	Clarithromycin	DOID:2843	Long QT Syndrome	-0.00621891880887426
DB01136	Carvedilol	DOID:1682	Heart Defects, Congenital	-0.00622000897698471
DB00363	Clozapine	DOID:2843	Long QT Syndrome	-0.00622470275285291
DB01165	Ofloxacin	DOID:2843	Long QT Syndrome	-0.00622486098658681
DB00201	Caffeine	DOID:1682	Heart Defects, Congenital	-0.00623564970031476
DB00915	Amantadine	DOID:2843	Long QT Syndrome	-0.0062417634707933
DB00537	Ciprofloxacin	DOID:2843	Long QT Syndrome	-0.00624709041498416
DB00612	Bisoprolol	DOID:2843	Long QT Syndrome	-0.0062580955916377
DB00215	Citalopram	DOID:2843	Long QT Syndrome	-0.00626726661663834
DB00993	Azathioprine	DOID:2843	Long QT Syndrome	-0.00628334375825623
DB09130	Copper	DOID:1682	Heart Defects, Congenital	-0.00628782065179012
DB00335	Atenolol	DOID:2843	Long QT Syndrome	-0.00629644467593737
DB00755	Tretinoin	DOID:1682	Heart Defects, Congenital	-0.00631364196574557
DB00907	Cocaine	DOID:1682	Heart Defects, Congenital	-0.00633090854466067
DB00571	Propranolol	DOID:2843	Long QT Syndrome	-0.00636201083269083
DB00184	Nicotine	DOID:2843	Long QT Syndrome	-0.00636259039440834
DB00770	Alprostadil	DOID:1682	Heart Defects, Congenital	-0.00636542549097673
DB00637	Astemizole	DOID:2843	Long QT Syndrome	-0.00636950545276626
DB00915	Amantadine	DOID:1682	Heart Defects, Congenital	-0.00637817525486294
DB00196	Fluconazole	DOID:2843	Long QT Syndrome	-0.00638383455049218
DB00982	Isotretinoin	DOID:1682	Heart Defects, Congenital	-0.00638514402618806
DB01087	Primaquine	DOID:2843	Long QT Syndrome	-0.0063883173860465
DB01156	Bupropion	DOID:1682	Heart Defects, Congenital	-0.00638847436268952
DB00321	Amitriptyline	DOID:2843	Long QT Syndrome	-0.00639341330496856
DB00688	Mycophenolic Acid	DOID:1682	Heart Defects, Congenital	-0.00644062342365525
DB00373	Timolol	DOID:2843	Long QT Syndrome	-0.00644329735233284
DB01016	Glyburide	DOID:2843	Long QT Syndrome	-0.00644953324877317
DB00741	Hydrocortisone	DOID:2843	Long QT Syndrome	-0.0064561046026913
DB00246	ziprasidone	DOID:2843	Long QT Syndrome	-0.00646488796594096
DB00264	Metoprolol	DOID:2843	Long QT Syndrome	-0.00647584006455359
DB01357	Mestranol	DOID:1657	Heart Septal Defects, Ventricular	-0.00648211384932184
DB00318	Codeine	DOID:1682	Heart Defects, Congenital	-0.00650538247658027
DB01576	Dextroamphetamine	DOID:1682	Heart Defects, Congenital	-0.00650919766428004
DB00196	Fluconazole	DOID:1682	Heart Defects, Congenital	-0.00652024633591935
DB00445	Epirubicin	DOID:2843	Long QT Syndrome	-0.00653302234254382
DB01026	Ketoconazole	DOID:2843	Long QT Syndrome	-0.00653876912057416
DB00493	Cefotaxime	DOID:1682	Heart Defects, Congenital	-0.00654282304606956
DB01151	Desipramine	DOID:2843	Long QT Syndrome	-0.00654399622387036
DB00489	Sotalol	DOID:2843	Long QT Syndrome	-0.00654723635882548
DB00343	Diltiazem	DOID:2843	Long QT Syndrome	-0.00656535016858239
DB14500	Potassium	DOID:2843	Long QT Syndrome	-0.00656916370864124
DB00742	Mannitol	DOID:1682	Heart Defects, Congenital	-0.00659287283171627
DB00668	Epinephrine	DOID:2843	Long QT Syndrome	-0.0065970268172274
DB00908	Quinidine	DOID:2843	Long QT Syndrome	-0.00660691853104766
DB01167	Itraconazole	DOID:2843	Long QT Syndrome	-0.00661842914276056
DB00158	Folic Acid	DOID:1682	Heart Defects, Congenital	-0.00662904810204023
DB00540	Nortriptyline	DOID:2843	Long QT Syndrome	-0.00665362798050128
DB00199	Erythromycin	DOID:2843	Long QT Syndrome	-0.00666767644034027
DB01075	Diphenhydramine	DOID:2843	Long QT Syndrome	-0.00670704828053725
DB00682	Warfarin	DOID:1682	Heart Defects, Congenital	-0.00671273362262547
DB00458	Imipramine	DOID:2843	Long QT Syndrome	-0.00675330555342401
DB00115	Vitamin B 12	DOID:1682	Heart Defects, Congenital	-0.00681879665084605
DB00393	Nimodipine	DOID:13884	Sick Sinus Syndrome	-0.0069717648889408
DB00390	Digoxin	DOID:13884	Sick Sinus Syndrome	-0.00701749748976976
DB01356	Lithium	DOID:13884	Sick Sinus Syndrome	-0.00710336242151454
DB00254	Doxycycline	DOID:14323	Marfan Syndrome	-0.00718510353515544
DB00564	Carbamazepine	DOID:13884	Sick Sinus Syndrome	-0.00725674432536782
DB00968	Methyldopa	DOID:13884	Sick Sinus Syndrome	-0.00726391472990034
DB00457	Prazosin	DOID:11502	Mitral Valve Insufficiency	-0.00726597548296525
DB01611	Hydroxychloroquine	DOID:2843	Long QT Syndrome	-0.00731495825831929
DB01164	Calcium Chloride	DOID:13884	Sick Sinus Syndrome	-0.00739936407092434
DB00545	Pyridostigmine Bromide	DOID:0050820	Atrioventricular Block	-0.0074138786565282
DB00571	Propranolol	DOID:13884	Sick Sinus Syndrome	-0.00747156289805139
DB00661	Verapamil	DOID:13884	Sick Sinus Syndrome	-0.00759727777130214
DB00489	Sotalol	DOID:13884	Sick Sinus Syndrome	-0.0076567884229941
DB00343	Diltiazem	DOID:13884	Sick Sinus Syndrome	-0.0076749022327377
DB00270	Isradipine	DOID:11984	Cardiomyopathy, Hypertrophic	-0.00787640147673296
DB01138	Sulfinpyrazone	DOID:11984	Cardiomyopathy, Hypertrophic	-0.00789616320972508
DB01064	Isoproterenol	DOID:11984	Cardiomyopathy, Hypertrophic	-0.00816696892777868
DB00881	Quinapril	DOID:11984	Cardiomyopathy, Hypertrophic	-0.00817897751006191
DB09140	Oxygen	DOID:11984	Cardiomyopathy, Hypertrophic	-0.00819801656031426
DB00388	Phenylephrine	DOID:11984	Cardiomyopathy, Hypertrophic	-0.00820586158583169
DB00519	trandolapril	DOID:11984	Cardiomyopathy, Hypertrophic	-0.00825864616909754
DB00959	Methylprednisolone	DOID:11984	Cardiomyopathy, Hypertrophic	-0.00829358462911422
DB13919	candesartan	DOID:11984	Cardiomyopathy, Hypertrophic	-0.00830542727829197
DB00898	Ethanol	DOID:11984	Cardiomyopathy, Hypertrophic	-0.00830720897360615
DB01115	Nifedipine	DOID:11984	Cardiomyopathy, Hypertrophic	-0.00836760550212745
DB00428	Streptozocin	DOID:11984	Cardiomyopathy, Hypertrophic	-0.00836964015254226
DB00864	Tacrolimus	DOID:11984	Cardiomyopathy, Hypertrophic	-0.00837265269186804
DB01001	Albuterol	DOID:11984	Cardiomyopathy, Hypertrophic	-0.00837308776171086
DB01136	Carvedilol	DOID:11984	Cardiomyopathy, Hypertrophic	-0.00837688964482408
DB02709	Resveratrol	DOID:11984	Cardiomyopathy, Hypertrophic	-0.00837850952002983
DB12116	epigallocatechin gallate	DOID:11984	Cardiomyopathy, Hypertrophic	-0.0083804540984006
DB01119	Diazoxide	DOID:11984	Cardiomyopathy, Hypertrophic	-0.00840337843659633
DB00841	Dobutamine	DOID:11984	Cardiomyopathy, Hypertrophic	-0.00840762287695129
DB00608	Chloroquine	DOID:11984	Cardiomyopathy, Hypertrophic	-0.0084136065127901
DB01234	Dexamethasone	DOID:11984	Cardiomyopathy, Hypertrophic	-0.0084176379497437
DB09130	Copper	DOID:11984	Cardiomyopathy, Hypertrophic	-0.00844470131713459
DB00968	Methyldopa	DOID:11984	Cardiomyopathy, Hypertrophic	-0.00844765511729583
DB00860	Prednisolone	DOID:11984	Cardiomyopathy, Hypertrophic	-0.00846288435721442
DB00604	Cisapride	DOID:12930	Cardiomyopathy, Dilated	-0.00846682629026251
DB00867	Ritodrine	DOID:11984	Cardiomyopathy, Hypertrophic	-0.00854700906679411
DB00678	Losartan	DOID:11984	Cardiomyopathy, Hypertrophic	-0.00856780013629221
DB00443	Betamethasone	DOID:11984	Cardiomyopathy, Hypertrophic	-0.00860034319194058
DB00571	Propranolol	DOID:11984	Cardiomyopathy, Hypertrophic	-0.00865530328664176
DB04216	Quercetin	DOID:11984	Cardiomyopathy, Hypertrophic	-0.00866649689321563
DB00412	Rosiglitazone	DOID:11984	Cardiomyopathy, Hypertrophic	-0.00873350667881422
DB00264	Metoprolol	DOID:11984	Cardiomyopathy, Hypertrophic	-0.00876913251694377
DB00661	Verapamil	DOID:11984	Cardiomyopathy, Hypertrophic	-0.008781018159835
DB00390	Digoxin	DOID:13832	Ductus Arteriosus, Patent	-0.00882317367904172
DB00695	Furosemide	DOID:13832	Ductus Arteriosus, Patent	-0.00885596852314718
DB00343	Diltiazem	DOID:11984	Cardiomyopathy, Hypertrophic	-0.00885864262037572
DB00717	Norethindrone	DOID:13832	Ductus Arteriosus, Patent	-0.00886311684069851
DB00328	Indomethacin	DOID:13832	Ductus Arteriosus, Patent	-0.0088792975949149
DB13919	candesartan	DOID:13832	Ductus Arteriosus, Patent	-0.00892736308168318
DB00178	Ramipril	DOID:11984	Cardiomyopathy, Hypertrophic	-0.00893169051099806
DB11846	Creatinine	DOID:13832	Ductus Arteriosus, Patent	-0.00897039438590452
DB01050	Ibuprofen	DOID:13832	Ductus Arteriosus, Patent	-0.00946107975669374
DB00171	Adenosine Triphosphate	DOID:0050820	Atrioventricular Block	-0.00975047650488358
DB00529	Foscarnet	DOID:6000	Heart Failure	-0.00976574576227101
DB11450	pimobendan	DOID:12930	Cardiomyopathy, Dilated	-0.0106135689215304
DB00567	Cephalexin	DOID:820	Myocarditis	-0.0116744515381962
DB00244	Mesalamine	DOID:820	Myocarditis	-0.0117579517172818
DB01017	Minocycline	DOID:820	Myocarditis	-0.0118035252066705
DB00795	Sulfasalazine	DOID:820	Myocarditis	-0.0118199196670484
DB00255	Diethylstilbestrol	DOID:1882	Heart Septal Defects, Atrial	-0.0118471132917636
DB01064	Isoproterenol	DOID:820	Myocarditis	-0.0118512399669072
DB00252	Phenytoin	DOID:1882	Heart Septal Defects, Atrial	-0.0118579701330025
DB01181	Ifosfamide	DOID:820	Myocarditis	-0.0118654587427783
DB00669	Sumatriptan	DOID:820	Myocarditis	-0.011866535059973
DB00624	Testosterone	DOID:820	Myocarditis	-0.0118811692244801
DB00715	Paroxetine	DOID:1882	Heart Septal Defects, Atrial	-0.0118951221058604
DB00250	Dapsone	DOID:820	Myocarditis	-0.0119058015770527
DB00252	Phenytoin	DOID:820	Myocarditis	-0.0119071805158118
DB00898	Ethanol	DOID:1882	Heart Septal Defects, Atrial	-0.011942269628344
DB01356	Lithium	DOID:820	Myocarditis	-0.011971373847837
DB00959	Methylprednisolone	DOID:820	Myocarditis	-0.0119778556664162
DB06151	Acetylcysteine	DOID:820	Myocarditis	-0.0119808434159522
DB00495	Zidovudine	DOID:820	Myocarditis	-0.0120001053217761
DB11672	Curcumin	DOID:820	Myocarditis	-0.0120151766472881
DB00208	Ticlopidine	DOID:820	Myocarditis	-0.0120537036352503
DB01001	Albuterol	DOID:820	Myocarditis	-0.012057358801708
DB01136	Carvedilol	DOID:820	Myocarditis	-0.0120611606841326
DB02709	Resveratrol	DOID:820	Myocarditis	-0.0120627805598722
DB00564	Carbamazepine	DOID:1882	Heart Septal Defects, Atrial	-0.0120755453681757
DB00841	Dobutamine	DOID:820	Myocarditis	-0.0120918939168201
DB01035	Procainamide	DOID:820	Myocarditis	-0.0121010640011808
DB00544	Fluorouracil	DOID:820	Myocarditis	-0.0121117011388826
DB00907	Cocaine	DOID:1882	Heart Septal Defects, Atrial	-0.0121228498665288
DB00564	Carbamazepine	DOID:820	Myocarditis	-0.0121247557528711
DB00968	Methyldopa	DOID:820	Myocarditis	-0.0121319261569724
DB00531	Cyclophosphamide	DOID:820	Myocarditis	-0.0121417536530194
DB00860	Prednisolone	DOID:820	Myocarditis	-0.0121471553962887
DB00755	Tretinoin	DOID:820	Myocarditis	-0.0121547936723779
DB00907	Cocaine	DOID:820	Myocarditis	-0.0121720602526526
DB11136	Chromium	DOID:3491	Turner Syndrome	-0.0121738661992924
DB00182	Amphetamine	DOID:820	Myocarditis	-0.012175476500255
DB00867	Ritodrine	DOID:1882	Heart Septal Defects, Atrial	-0.0121820697216682
DB00363	Clozapine	DOID:820	Myocarditis	-0.0122022662436961
DB03057	Malondialdehyde	DOID:820	Myocarditis	-0.012203422789992
DB00550	Propylthiouracil	DOID:820	Myocarditis	-0.0122105881675122
DB00993	Azathioprine	DOID:820	Myocarditis	-0.0122609072480285
DB00922	Simendan	DOID:820	Myocarditis	-0.0122693155738381
DB00184	Nicotine	DOID:820	Myocarditis	-0.0123401538846705
DB00321	Amitriptyline	DOID:820	Myocarditis	-0.0123709767964623
DB00635	Prednisone	DOID:820	Myocarditis	-0.0123929350249202
DB01240	Epoprostenol	DOID:1882	Heart Septal Defects, Atrial	-0.0124498300091346
DB00264	Metoprolol	DOID:820	Myocarditis	-0.012453403556408
DB13765	Mercuric Chloride	DOID:820	Myocarditis	-0.0124924758317405
DB00863	Ranitidine	DOID:820	Myocarditis	-0.0125003460385128
DB01151	Desipramine	DOID:820	Myocarditis	-0.0125215597148799
DB00712	Flurbiprofen	DOID:820	Myocarditis	-0.0125328377402113
DB00999	Hydrochlorothiazide	DOID:820	Myocarditis	-0.0125743761110866
DB00668	Epinephrine	DOID:820	Myocarditis	-0.0125745903072233
DB00698	Nitrofurantoin	DOID:1882	Heart Septal Defects, Atrial	-0.0126058126964356
DB14509	Lithium Carbonate	DOID:820	Myocarditis	-0.0126102559234247
DB01420	Testosterone Propionate	DOID:820	Myocarditis	-0.0127116894134043
DB00458	Imipramine	DOID:820	Myocarditis	-0.0127308690443365
DB01182	Propafenone	DOID:6000	Heart Failure	-0.012798396824062
DB01611	Hydroxychloroquine	DOID:820	Myocarditis	-0.0132925217499601
DB14322	Coconut Oil	DOID:0050700	Cardiomyopathies	-0.0136620093223364
DB00518	Albendazole	DOID:1682	Heart Defects, Congenital	-0.0142267469491532
DB00604	Cisapride	DOID:0050820	Atrioventricular Block	-0.0143988360278499
DB00523	Alitretinoin	DOID:1682	Heart Defects, Congenital	-0.0145372787287948
DB04335	Inosine	DOID:0050700	Cardiomyopathies	-0.0146246127092802
DB01028	Methoxyflurane	DOID:6000	Heart Failure	-0.0148408102941086
DB01954	Rolipram	DOID:0050700	Cardiomyopathies	-0.0150073634714259
DB00753	Isoflurane	DOID:0050700	Cardiomyopathies	-0.0150644353639734
DB11673	Pyridoxamine	DOID:0050700	Cardiomyopathies	-0.0151653027502367
DB00989	Rivastigmine	DOID:0050820	Atrioventricular Block	-0.0153384275218896
DB11126	Calcium Gluconate	DOID:0050700	Cardiomyopathies	-0.0153566839677243
DB00107	Oxytocin	DOID:2843	Long QT Syndrome	-0.0156183824562642
DB00425	Zolpidem	DOID:2843	Long QT Syndrome	-0.0156297454024541
DB05223	SB939 compound	DOID:2843	Long QT Syndrome	-0.0156504309617989
DB00981	Physostigmine	DOID:0050820	Atrioventricular Block	-0.0156885736460054
DB01182	Propafenone	DOID:9767	Myocardial Stunning	-0.0157262183538708
DB12510	Ozone	DOID:1657	Heart Septal Defects, Ventricular	-0.0159657204842717
DB00255	Diethylstilbestrol	DOID:1657	Heart Septal Defects, Ventricular	-0.0160020971292646
DB00252	Phenytoin	DOID:1657	Heart Septal Defects, Ventricular	-0.016012953971296
DB00717	Norethindrone	DOID:1657	Heart Septal Defects, Ventricular	-0.0160312255320376
DB01097	Leflunomide	DOID:1657	Heart Septal Defects, Ventricular	-0.0160544517845959
DB00603	Medroxyprogesterone Acetate	DOID:1657	Heart Septal Defects, Ventricular	-0.0160672876656712
DB00898	Ethanol	DOID:1657	Heart Septal Defects, Ventricular	-0.0160972534675711
DB00604	Cisapride	DOID:2843	Long QT Syndrome	-0.0161016790343627
DB00945	Aspirin	DOID:1657	Heart Septal Defects, Ventricular	-0.0161079814810002
DB01041	Thalidomide	DOID:1657	Heart Septal Defects, Ventricular	-0.0161396220641891
DB00201	Caffeine	DOID:1657	Heart Septal Defects, Ventricular	-0.0161825748612762
DB01015	Sulfamethoxazole	DOID:2843	Long QT Syndrome	-0.0161903075976127
DB00977	Ethinyl Estradiol	DOID:1657	Heart Septal Defects, Ventricular	-0.0162250297970702
DB00564	Carbamazepine	DOID:1657	Heart Septal Defects, Ventricular	-0.0162305292067236
DB00907	Cocaine	DOID:1657	Heart Septal Defects, Ventricular	-0.0162778337051371
DB01184	Domperidone	DOID:2843	Long QT Syndrome	-0.0163730398550246
DB11251	Tocopherols	DOID:1657	Heart Septal Defects, Ventricular	-0.0165579970010129
DB01050	Ibuprofen	DOID:1657	Heart Septal Defects, Ventricular	-0.0166291884451651
DB01182	Propafenone	DOID:2843	Long QT Syndrome	-0.017101572699523
DB00753	Isoflurane	DOID:6000	Heart Failure	-0.017107403513812
DB01191	Dexfenfluramine	DOID:57	Aortic Valve Insufficiency	-0.017706082242598
DB11829	ruboxistaurin	DOID:6000	Heart Failure	-0.0177702515183228
DB01182	Propafenone	DOID:13884	Sick Sinus Syndrome	-0.0182111247636521
DB13781	Xamoterol	DOID:6000	Heart Failure	-0.0191225624990524
DB00608	Chloroquine	DOID:397	Cardiomyopathy, Restrictive	-0.0194205915370177
DB00531	Cyclophosphamide	DOID:397	Cardiomyopathy, Restrictive	-0.0194644676390293
DB04953	ezogabine	DOID:2843	Long QT Syndrome	-0.019659430018918
DB00388	Phenylephrine	DOID:6419	Tetralogy of Fallot	-0.0197754962049265
DB04855	Dronedarone	DOID:6000	Heart Failure	-0.019811306115563
DB00898	Ethanol	DOID:6419	Tetralogy of Fallot	-0.0198768435938034
DB11126	Calcium Gluconate	DOID:0050820	Atrioventricular Block	-0.019999984984841
DB00770	Alprostadil	DOID:6419	Tetralogy of Fallot	-0.0200919407783787
DB00915	Amantadine	DOID:6419	Tetralogy of Fallot	-0.0201046905432248
DB00819	Acetazolamide	DOID:1657	Heart Septal Defects, Ventricular	-0.0201317908709608
DB01611	Hydroxychloroquine	DOID:397	Cardiomyopathy, Restrictive	-0.0206152357365278
DB09477	Enalaprilat	DOID:0050700	Cardiomyopathies	-0.0208195035979436
DB00698	Nitrofurantoin	DOID:9955	Hypoplastic Left Heart Syndrome	-0.0210014330521835
DB05382	Iodine	DOID:11502	Mitral Valve Insufficiency	-0.0212285670078695
DB12870	Buthionine Sulfoximine	DOID:1657	Heart Septal Defects, Ventricular	-0.0216681714177084
DB11126	Calcium Gluconate	DOID:2843	Long QT Syndrome	-0.0217028279918197
DB01191	Dexfenfluramine	DOID:4079	Heart Valve Diseases	-0.0220497112367364
DB01143	Amifostine	DOID:0050700	Cardiomyopathies	-0.0221703990564263
DB12082	vesnarinone	DOID:6000	Heart Failure	-0.0223638420170137
DB01064	Isoproterenol	DOID:384	Wolff-Parkinson-White Syndrome	-0.0227806679593713
DB01356	Lithium	DOID:384	Wolff-Parkinson-White Syndrome	-0.0229008018402369
DB01182	Propafenone	DOID:1882	Heart Septal Defects, Atrial	-0.0230299258063446
DB01035	Procainamide	DOID:384	Wolff-Parkinson-White Syndrome	-0.0230304919928583
DB00571	Propranolol	DOID:384	Wolff-Parkinson-White Syndrome	-0.0232690023182883
DB00343	Diltiazem	DOID:384	Wolff-Parkinson-White Syndrome	-0.0234723416521337
DB00908	Quinidine	DOID:384	Wolff-Parkinson-White Syndrome	-0.023513910013942
DB11326	boric acid	DOID:0050700	Cardiomyopathies	-0.0240017335162846
DB04855	Dronedarone	DOID:2843	Long QT Syndrome	-0.0241144819906281
DB11450	pimobendan	DOID:820	Myocarditis	-0.0242259851552574
DB00500	Tolmetin	DOID:1681	Heart Septal Defects	-0.0253307999554737
DB01191	Dexfenfluramine	DOID:6000	Heart Failure	-0.0255799848259739
DB00761	Potassium Chloride	DOID:6000	Heart Failure	-0.0261376991935448
DB00342	Terfenadine	DOID:2843	Long QT Syndrome	-0.0265459401888407
DB00687	Fludrocortisone	DOID:6000	Heart Failure	-0.0267087873233601
DB02021	fidarestat	DOID:6000	Heart Failure	-0.027114471786171
DB09477	Enalaprilat	DOID:2843	Long QT Syndrome	-0.0271656476223199
DB01235	Levodopa	DOID:6000	Heart Failure	-0.0273526161809127
DB00365	grepafloxacin	DOID:2843	Long QT Syndrome	-0.027749776128677
DB11152	Trichloroacetic Acid	DOID:6419	Tetralogy of Fallot	-0.0287317330118423
DB00280	Disopyramide	DOID:6000	Heart Failure	-0.0293140987531792
DB00325	Nitroprusside	DOID:11502	Mitral Valve Insufficiency	-0.0293172673185417
DB00244	Mesalamine	DOID:11502	Mitral Valve Insufficiency	-0.029328804626544
DB01064	Isoproterenol	DOID:11502	Mitral Valve Insufficiency	-0.0294220928775931
DB00390	Digoxin	DOID:11502	Mitral Valve Insufficiency	-0.0294563618270872
DB00692	Phentolamine	DOID:11502	Mitral Valve Insufficiency	-0.0294655245391387
DB00695	Furosemide	DOID:11502	Mitral Valve Insufficiency	-0.0294891566695067
DB00584	Enalapril	DOID:11502	Mitral Valve Insufficiency	-0.0295273411810059
DB11477	Xylazine	DOID:11502	Mitral Valve Insufficiency	-0.0295345232767151
DB01221	Ketamine	DOID:11502	Mitral Valve Insufficiency	-0.0295426720576007
DB00841	Dobutamine	DOID:11502	Mitral Valve Insufficiency	-0.02966274682564
DB00531	Cyclophosphamide	DOID:11502	Mitral Valve Insufficiency	-0.0297126065631971
DB00860	Prednisolone	DOID:11502	Mitral Valve Insufficiency	-0.0297180083050857
DB00907	Cocaine	DOID:11502	Mitral Valve Insufficiency	-0.0297429131612962
DB01164	Calcium Chloride	DOID:11502	Mitral Valve Insufficiency	-0.0298382284092763
DB01042	Melphalan	DOID:11502	Mitral Valve Insufficiency	-0.0300228339152616
DB00975	Dipyridamole	DOID:11502	Mitral Valve Insufficiency	-0.0300291286047872
DB01297	Practolol	DOID:6000	Heart Failure	-0.0307493496718593
DB04557	Arachidonic Acid	DOID:1682	Heart Defects, Congenital	-0.0308743484950548
DB06144	sertindole	DOID:2843	Long QT Syndrome	-0.0310490647381543
DB00284	Acarbose	DOID:11984	Cardiomyopathy, Hypertrophic	-0.0315876061300805
DB00280	Disopyramide	DOID:0050820	Atrioventricular Block	-0.0319144316212409
DB11588	Carbon Monoxide	DOID:0050700	Cardiomyopathies	-0.0322587217817464
DB00746	Deferoxamine	DOID:0050700	Cardiomyopathies	-0.0330091514621419
DB00280	Disopyramide	DOID:2843	Long QT Syndrome	-0.0336172746282065
DB01182	Propafenone	DOID:384	Wolff-Parkinson-White Syndrome	-0.0340085641824038
DB08839	Serotonin	DOID:57	Aortic Valve Insufficiency	-0.034271582172375
DB11588	Carbon Monoxide	DOID:6000	Heart Failure	-0.034301689931708
DB00280	Disopyramide	DOID:11984	Cardiomyopathy, Hypertrophic	-0.0359105670800301
DB03054	bromoform	DOID:1882	Heart Septal Defects, Atrial	-0.0378012856629997
DB12622	lupeol	DOID:0050700	Cardiomyopathies	-0.0383976898352266
DB08839	Serotonin	DOID:4079	Heart Valve Diseases	-0.0386152111686281
DB00788	Naproxen	DOID:1682	Heart Defects, Congenital	-0.0388461952352724
DB06589	pazopanib	DOID:2843	Long QT Syndrome	-0.03909256297211
DB00802	Alfentanil	DOID:13884	Sick Sinus Syndrome	-0.0399540141431598
DB00943	Zalcitabine	DOID:0050700	Cardiomyopathies	-0.0402602452425643
DB00680	Moricizine	DOID:6000	Heart Failure	-0.0411360817872965
DB00557	Hydroxyzine	DOID:2843	Long QT Syndrome	-0.0412760211857317
DB03054	bromoform	DOID:1657	Heart Septal Defects, Ventricular	-0.0419562695013936
DB00358	Mefloquine	DOID:0050820	Atrioventricular Block	-0.0422206976271432
DB05088	tetrathiomolybdate	DOID:0050700	Cardiomyopathies	-0.0439456859813599
DB13732	Meglumine Antimoniate	DOID:2843	Long QT Syndrome	-0.0442156802450564
DB11588	Carbon Monoxide	DOID:1882	Heart Septal Defects, Atrial	-0.0445332189134685
DB00753	Isoflurane	DOID:11502	Mitral Valve Insufficiency	-0.0449589957899782
DB01189	Desflurane	DOID:2843	Long QT Syndrome	-0.0481063282021973
DB00276	Amsacrine	DOID:0050700	Cardiomyopathies	-0.0482629324667172
DB11447	phenothiazine	DOID:2843	Long QT Syndrome	-0.0484600109977083
DB00780	Phenelzine	DOID:820	Myocarditis	-0.0484948935566166
DB03467	naringenin	DOID:0050700	Cardiomyopathies	-0.0490098450826185
DB09152	Nitrogen	DOID:0050820	Atrioventricular Block	-0.049892258027954
DB06155	Rimonabant	DOID:0050700	Cardiomyopathies	-0.0503920529257039
DB07352	Apigenin	DOID:0050700	Cardiomyopathies	-0.0521844330300684
DB11588	Carbon Monoxide	DOID:6419	Tetralogy of Fallot	-0.052467792877848
DB01340	Cilazapril	DOID:57	Aortic Valve Insufficiency	-0.053384673382487
DB01191	Dexfenfluramine	DOID:11502	Mitral Valve Insufficiency	-0.0534315771023762
DB00276	Amsacrine	DOID:13884	Sick Sinus Syndrome	-0.0557186285550256
DB01340	Cilazapril	DOID:0050700	Cardiomyopathies	-0.0592156078169392
DB00312	Pentobarbital	DOID:6000	Heart Failure	-0.0603731064082139
DB00214	Torsemide	DOID:12930	Cardiomyopathy, Dilated	-0.060615336812366
DB01340	Cilazapril	DOID:6000	Heart Failure	-0.0612585759659336
DB00271	Diatrizoate	DOID:0050820	Atrioventricular Block	-0.0629482027285647
DB00312	Pentobarbital	DOID:0050820	Atrioventricular Block	-0.0629734392751667
DB00214	Torsemide	DOID:6000	Heart Failure	-0.0639470136811458
DB00271	Diatrizoate	DOID:2843	Long QT Syndrome	-0.0646510457337696
DB01053	Penicillin G	DOID:4079	Heart Valve Diseases	-0.066128632424079
DB01074	Perhexiline	DOID:6000	Heart Failure	-0.0677149081867331
DB00485	Dicloxacillin	DOID:4079	Heart Valve Diseases	-0.0695019374116798
DB08839	Serotonin	DOID:11502	Mitral Valve Insufficiency	-0.0699970770333921
DB13110	Antimony	DOID:12930	Cardiomyopathy, Dilated	-0.0707398216660579
DB02315	Cyclic GMP	DOID:6000	Heart Failure	-0.0720415280361798
DB06148	Mianserin	DOID:2843	Long QT Syndrome	-0.0751899231221798
DB00411	Carbachol	DOID:6000	Heart Failure	-0.0767808059738996
DB01159	Halothane	DOID:6000	Heart Failure	-0.0771827920816924
DB00485	Dicloxacillin	DOID:2843	Long QT Syndrome	-0.0773353868753752
DB13108	mephedrone	DOID:820	Myocarditis	-0.0776271158600516
DB00910	paricalcitol	DOID:6000	Heart Failure	-0.0785828263186964
DB00411	Carbachol	DOID:0050820	Atrioventricular Block	-0.0793811388420086
DB15584	Luteolin	DOID:0050700	Cardiomyopathies	-0.0811107523292599
DB12537	Benzodiazepines	DOID:12930	Cardiomyopathy, Dilated	-0.0830048949766636
DB06810	Plicamycin	DOID:0050700	Cardiomyopathies	-0.0836890137900005
DB04104	3-methyladenine	DOID:6000	Heart Failure	-0.0857525936106297
DB00218	Moxifloxacin	DOID:2843	Long QT Syndrome	-0.0860371154683347
DB00143	Glutathione	DOID:0050700	Cardiomyopathies	-0.0875602937298529
DB00312	Pentobarbital	DOID:11502	Mitral Valve Insufficiency	-0.0882246986834775
DB00738	Pentamidine	DOID:0050820	Atrioventricular Block	-0.0894953167850595
DB00738	Pentamidine	DOID:9767	Myocardial Stunning	-0.0898228054459355
DB01433	Methadyl Acetate	DOID:2843	Long QT Syndrome	-0.0902543239924938
DB00738	Pentamidine	DOID:2843	Long QT Syndrome	-0.0911981597913837
DB09313	Ioxaglic Acid	DOID:2843	Long QT Syndrome	-0.0929390614278262
DB09371	Norethynodrel	DOID:13832	Ductus Arteriosus, Patent	-0.0954407398562448
DB09371	Norethynodrel	DOID:1657	Heart Septal Defects, Ventricular	-0.102608848547189
DB00927	Famotidine	DOID:6000	Heart Failure	-0.116440528306353
DB00927	Famotidine	DOID:0050820	Atrioventricular Block	-0.119040861174592
DB09278	Charcoal	DOID:2843	Long QT Syndrome	-0.135908578303239
DB08841	Tyramine	DOID:0050700	Cardiomyopathies	-0.136633256918888
DB00983	Formoterol Fumarate	DOID:820	Myocarditis	-0.147920445568677
