# Supplementary material for: DDCM: A Computational Strategy for Drug Repositioning Based on Support-Vector Regression Algorithm
Source: Int J Mol Sci. 2024 May 12;25(10):5267. doi: 10.3390/ijms25105267 (PMC11121335; doi:10.3390/ijms25105267)
Supplement: Supplementary file 1 [file ijms-25-05267-s001.zip › File S5/1_C14.907_CorScore/carotid stenosis_score.csv]

DrugBankID	DrugName	DOID	DiseaseName	score
0.00656084210864311	0.0103763589613253
DB12870	Buthionine Sulfoximine	DOID:1657	Heart Septal Defects, Ventricular	0.20235552210545
DB13110	Antimony	DOID:12930	Cardiomyopathy, Dilated	0.148906187396023
DB01233	Metoclopramide	DOID:6000	Heart Failure	0.13480376812459
DB00261	anagrelide	DOID:6000	Heart Failure	0.130699961325034
DB01340	Cilazapril	DOID:57	Aortic Valve Insufficiency	0.13058431895639
DB00261	anagrelide	DOID:0050700	Cardiomyopathies	0.129857503207282
DB00694	Daunorubicin	DOID:13884	Sick Sinus Syndrome	0.12622950092189
DB11673	Pyridoxamine	DOID:0050700	Cardiomyopathies	0.123830884751126
DB01340	Cilazapril	DOID:6000	Heart Failure	0.123422321862122
DB01340	Cilazapril	DOID:0050700	Cardiomyopathies	0.122579863744297
DB11616	pirarubicin	DOID:6000	Heart Failure	0.119836388798203
DB11616	pirarubicin	DOID:0050700	Cardiomyopathies	0.118993930680473
DB00694	Daunorubicin	DOID:820	Myocarditis	0.118868056353544
DB11829	ruboxistaurin	DOID:6000	Heart Failure	0.118226512220213
DB01223	Aminophylline	DOID:0050820	Atrioventricular Block	0.115376314603655
DB00679	Thioridazine	DOID:0050820	Atrioventricular Block	0.114585003545629
DB01223	Aminophylline	DOID:6000	Heart Failure	0.112751561969312
DB00679	Thioridazine	DOID:2843	Long QT Syndrome	0.112461552031313
DB00679	Thioridazine	DOID:1682	Heart Defects, Congenital	0.112304670721183
DB00694	Daunorubicin	DOID:2843	Long QT Syndrome	0.112156192565404
DB00694	Daunorubicin	DOID:6000	Heart Failure	0.111654891445156
DB00694	Daunorubicin	DOID:0050700	Cardiomyopathies	0.110812433327268
DB04855	Dronedarone	DOID:2843	Long QT Syndrome	0.110409739396923
DB04855	Dronedarone	DOID:6000	Heart Failure	0.109908438277036
DB01204	Mitoxantrone	DOID:2843	Long QT Syndrome	0.105728144530892
DB01204	Mitoxantrone	DOID:6000	Heart Failure	0.105226843411
DB01204	Mitoxantrone	DOID:0050700	Cardiomyopathies	0.104384385292877
DB06176	romidepsin	DOID:2843	Long QT Syndrome	0.0974020127346503
DB11588	Carbon Monoxide	DOID:1882	Heart Septal Defects, Atrial	0.0947249920237996
DB11588	Carbon Monoxide	DOID:6419	Tetralogy of Fallot	0.0926487352856682
DB01113	Papaverine	DOID:0050820	Atrioventricular Block	0.092487568281429
DB00871	Terbutaline	DOID:6000	Heart Failure	0.092411897456504
DB00871	Terbutaline	DOID:0050700	Cardiomyopathies	0.0915694393390653
DB00171	Adenosine Triphosphate	DOID:0050820	Atrioventricular Block	0.0915221933622876
DB01113	Papaverine	DOID:2843	Long QT Syndrome	0.0903641167671708
DB01396	Digitoxin	DOID:13884	Sick Sinus Syndrome	0.0896443147412692
DB00988	Dopamine	DOID:820	Myocarditis	0.0861888892828699
DB00780	Phenelzine	DOID:820	Myocarditis	0.0820282285336101
DB02021	fidarestat	DOID:6000	Heart Failure	0.0820128129228299
DB09313	Ioxaglic Acid	DOID:2843	Long QT Syndrome	0.0810754538729175
DB05223	SB939 compound	DOID:2843	Long QT Syndrome	0.0810681659250447
DB00988	Dopamine	DOID:2843	Long QT Syndrome	0.0794770254950067
DB00988	Dopamine	DOID:6000	Heart Failure	0.0789757243743729
DB06810	Plicamycin	DOID:0050700	Cardiomyopathies	0.078895165568208
DB11588	Carbon Monoxide	DOID:6000	Heart Failure	0.077885448851774
DB01396	Digitoxin	DOID:0050820	Atrioventricular Block	0.0776944578991975
DB00653	Magnesium Sulfate	DOID:2843	Long QT Syndrome	0.0771592636593517
DB11588	Carbon Monoxide	DOID:0050700	Cardiomyopathies	0.0770429907338734
DB05382	Iodine	DOID:11502	Mitral Valve Insufficiency	0.0758465607366729
DB01396	Digitoxin	DOID:6000	Heart Failure	0.0750697052641742
DB00681	Amphotericin B	DOID:820	Myocarditis	0.0745898404357608
DB00176	Fluvoxamine	DOID:2843	Long QT Syndrome	0.0742327603345172
DB01396	Digitoxin	DOID:0050700	Cardiomyopathies	0.0742272471466568
DB00312	Pentobarbital	DOID:11502	Mitral Valve Insufficiency	0.07362168926882
DB00752	Tranylcypromine	DOID:0050700	Cardiomyopathies	0.0733590528124946
DB01954	Rolipram	DOID:0050700	Cardiomyopathies	0.0717313956481465
DB00342	Terfenadine	DOID:2843	Long QT Syndrome	0.069150538514194
DB09371	Norethynodrel	DOID:1657	Heart Septal Defects, Ventricular	0.0688120050509316
DB01142	Doxepin	DOID:2843	Long QT Syndrome	0.0680246079757865
DB00681	Amphotericin B	DOID:2843	Long QT Syndrome	0.0678779766472211
DB01142	Doxepin	DOID:6000	Heart Failure	0.0675233068557183
DB00681	Amphotericin B	DOID:6000	Heart Failure	0.0673766755270373
DB00312	Pentobarbital	DOID:0050820	Atrioventricular Block	0.0662489097974088
DB08839	Serotonin	DOID:11502	Mitral Valve Insufficiency	0.0662342015470419
DB00796	candesartan cilexetil	DOID:6000	Heart Failure	0.0655646331723238
DB00459	Acitretin	DOID:1682	Heart Defects, Congenital	0.0653065470414273
DB01191	Dexfenfluramine	DOID:11502	Mitral Valve Insufficiency	0.0641838601729169
DB00312	Pentobarbital	DOID:6000	Heart Failure	0.0636241571625347
DB08839	Serotonin	DOID:57	Aortic Valve Insufficiency	0.0633986665355178
DB00681	Amphotericin B	DOID:12930	Cardiomyopathy, Dilated	0.062888511147533
DB01599	Probucol	DOID:2843	Long QT Syndrome	0.0625537878762399
DB01599	Probucol	DOID:6000	Heart Failure	0.062052486756575
DB06148	Mianserin	DOID:2843	Long QT Syndrome	0.0618598305056384
DB01191	Dexfenfluramine	DOID:57	Aortic Valve Insufficiency	0.0613483251614635
DB01599	Probucol	DOID:0050700	Cardiomyopathies	0.0612100286385854
DB00796	candesartan cilexetil	DOID:12930	Cardiomyopathy, Dilated	0.0610764687925655
DB11152	Trichloroacetic Acid	DOID:6419	Tetralogy of Fallot	0.0599930644608392
DB00656	Trazodone	DOID:2843	Long QT Syndrome	0.059872953370029
DB09371	Norethynodrel	DOID:13832	Ductus Arteriosus, Patent	0.0583370950702146
DB08839	Serotonin	DOID:4079	Heart Valve Diseases	0.057637171335866
DB01408	bambuterol	DOID:6000	Heart Failure	0.0574701860683051
DB05549	INO 1001	DOID:6000	Heart Failure	0.0567386071992071
DB13682	cefpirome	DOID:1682	Heart Defects, Congenital	0.0563372314610078
DB01191	Dexfenfluramine	DOID:4079	Heart Valve Diseases	0.0555868299618232
DB01191	Dexfenfluramine	DOID:6000	Heart Failure	0.0541863280671234
DB06690	Nitrous Oxide	DOID:0050700	Cardiomyopathies	0.0536367132136413
DB00761	Potassium Chloride	DOID:6000	Heart Failure	0.0532821798000659
DB13108	mephedrone	DOID:820	Myocarditis	0.0514540685075622
DB15584	Luteolin	DOID:0050700	Cardiomyopathies	0.0510601732312996
DB01189	Desflurane	DOID:2843	Long QT Syndrome	0.0505461114495878
DB01400	Neostigmine	DOID:2843	Long QT Syndrome	0.0504038058036219
DB00674	Galantamine	DOID:0050820	Atrioventricular Block	0.0498320912310765
DB02806	methyl cellosolve	DOID:1657	Heart Septal Defects, Ventricular	0.0497193038366481
DB00271	Diatrizoate	DOID:0050820	Atrioventricular Block	0.0490176569562077
DB04335	Inosine	DOID:0050700	Cardiomyopathies	0.0486716641784704
DB00431	Hexachlorocyclohexane	DOID:820	Myocarditis	0.0483926903714037
DB00674	Galantamine	DOID:2843	Long QT Syndrome	0.0477086397167482
DB00843	Donepezil	DOID:0050820	Atrioventricular Block	0.0470976806354544
DB00271	Diatrizoate	DOID:2843	Long QT Syndrome	0.0468942054418259
DB11450	pimobendan	DOID:820	Myocarditis	0.0461155124682659
DB07352	Apigenin	DOID:0050700	Cardiomyopathies	0.0460598461084697
DB13863	fructose-1,6-diphosphate	DOID:0050700	Cardiomyopathies	0.0452306253881528
DB00843	Donepezil	DOID:2843	Long QT Syndrome	0.0449742291216197
DB00802	Alfentanil	DOID:13884	Sick Sinus Syndrome	0.0449111270426544
DB00439	cerivastatin	DOID:6000	Heart Failure	0.044191441397861
DB04557	Arachidonic Acid	DOID:1682	Heart Defects, Congenital	0.0413367723418818
DB01611	Hydroxychloroquine	DOID:397	Cardiomyopathy, Restrictive	0.0410839356308589
DB03843	Formaldehyde	DOID:0050820	Atrioventricular Block	0.0407401555709936
DB00279	Triiodothyronine	DOID:1682	Heart Defects, Congenital	0.038747598204238
DB03843	Formaldehyde	DOID:1682	Heart Defects, Congenital	0.0384598227459515
DB00983	Formoterol Fumarate	DOID:820	Myocarditis	0.0383461290047793
DB00738	Pentamidine	DOID:0050820	Atrioventricular Block	0.0379008998292111
DB00614	Furazolidone	DOID:0050700	Cardiomyopathies	0.0368145048206308
DB00214	Torsemide	DOID:6000	Heart Failure	0.0367225422477215
DB06155	Rimonabant	DOID:0050700	Cardiomyopathies	0.0366977093761223
DB00500	Tolmetin	DOID:1681	Heart Septal Defects	0.0364091010581636
DB00738	Pentamidine	DOID:2843	Long QT Syndrome	0.035777448315173
DB00104	Octreotide	DOID:0050820	Atrioventricular Block	0.0355786742340449
DB01611	Hydroxychloroquine	DOID:820	Myocarditis	0.0349047148549155
DB01413	Cefepime	DOID:1682	Heart Defects, Congenital	0.0347160802320056
DB11450	pimobendan	DOID:12930	Cardiomyopathy, Dilated	0.0344141831801482
DB04861	Nebivolol	DOID:9651	Heart Failure, Systolic	0.0338635613550226
DB00531	Cyclophosphamide	DOID:9651	Heart Failure, Systolic	0.033614510760365
DB00284	Acarbose	DOID:11984	Cardiomyopathy, Hypertrophic	0.0331760361192483
DB00614	Furazolidone	DOID:12930	Cardiomyopathy, Dilated	0.033168798558418
DB00104	Octreotide	DOID:6000	Heart Failure	0.0329539216000648
DB00214	Torsemide	DOID:12930	Cardiomyopathy, Dilated	0.0322343778680747
DB00502	Haloperidol	DOID:820	Myocarditis	0.0320198564240032
DB00738	Pentamidine	DOID:9767	Myocardial Stunning	0.0315396586280028
DB09069	Trimetazidine	DOID:6000	Heart Failure	0.0315225350804249
DB14574	Cobalt	DOID:0050700	Cardiomyopathies	0.0315080612272147
DB12881	indole-3-carbinol	DOID:0050700	Cardiomyopathies	0.030641106728972
DB01429	Aprindine	DOID:384	Wolff-Parkinson-White Syndrome	0.0303498356271898
DB09153	Sodium Chloride	DOID:13884	Sick Sinus Syndrome	0.02934727106377
DB00819	Acetazolamide	DOID:1657	Heart Septal Defects, Ventricular	0.0289156695222218
DB00425	Zolpidem	DOID:2843	Long QT Syndrome	0.0286964527014672
DB01611	Hydroxychloroquine	DOID:2843	Long QT Syndrome	0.0281928510654253
DB09477	Enalaprilat	DOID:2843	Long QT Syndrome	0.027978185129288
DB01611	Hydroxychloroquine	DOID:6000	Heart Failure	0.0276915499456076
DB01611	Hydroxychloroquine	DOID:0050700	Cardiomyopathies	0.0268490918285187
DB09477	Enalaprilat	DOID:0050700	Cardiomyopathies	0.0266344258915587
DB01171	Moclobemide	DOID:2843	Long QT Syndrome	0.0263635270108781
DB01268	Sunitinib	DOID:2843	Long QT Syndrome	0.0262854193862342
DB02315	Cyclic GMP	DOID:6000	Heart Failure	0.0262688118130394
DB01268	Sunitinib	DOID:6000	Heart Failure	0.0257841182667396
DB00411	Carbachol	DOID:0050820	Atrioventricular Block	0.0253565493517781
DB00502	Haloperidol	DOID:2843	Long QT Syndrome	0.0253079926352095
DB00502	Haloperidol	DOID:6000	Heart Failure	0.0248066915148661
DB01015	Sulfamethoxazole	DOID:2843	Long QT Syndrome	0.0243091344952657
DB00518	Albendazole	DOID:1682	Heart Defects, Congenital	0.023862258984924
DB13723	3-(2,2,2-trimethylhydrazine)propionate	DOID:6000	Heart Failure	0.0234168813526658
DB00411	Carbachol	DOID:6000	Heart Failure	0.0227317967168365
DB14015	sodium bisulfite	DOID:820	Myocarditis	0.0227316629714319
DB02852	domoic acid	DOID:1682	Heart Defects, Congenital	0.0226301788468576
DB11387	Chloroform	DOID:1882	Heart Septal Defects, Atrial	0.022318826772744
DB01035	Procainamide	DOID:384	Wolff-Parkinson-White Syndrome	0.0221892118557707
DB01064	Isoproterenol	DOID:384	Wolff-Parkinson-White Syndrome	0.0221705759543466
DB01356	Lithium	DOID:384	Wolff-Parkinson-White Syndrome	0.0220435835384757
DB01118	Amiodarone	DOID:384	Wolff-Parkinson-White Syndrome	0.0218466615674174
DB00571	Propranolol	DOID:384	Wolff-Parkinson-White Syndrome	0.0217244775731043
DB00567	Cephalexin	DOID:820	Myocarditis	0.0216040866905278
DB00908	Quinidine	DOID:384	Wolff-Parkinson-White Syndrome	0.0215179647850766
DB00343	Diltiazem	DOID:384	Wolff-Parkinson-White Syndrome	0.0214823997722112
DB01195	Flecainide	DOID:384	Wolff-Parkinson-White Syndrome	0.0214768561901348
DB00604	Cisapride	DOID:0050820	Atrioventricular Block	0.0214139914367059
DB00943	Zalcitabine	DOID:0050700	Cardiomyopathies	0.0207127618849475
DB00143	Glutathione	DOID:0050700	Cardiomyopathies	0.0206040837849438
DB09278	Charcoal	DOID:2843	Long QT Syndrome	0.0205616713131615
DB04104	3-methyladenine	DOID:6000	Heart Failure	0.0198989426671874
DB00604	Cisapride	DOID:2843	Long QT Syndrome	0.019290539922499
DB00590	Doxazosin	DOID:6000	Heart Failure	0.0190216296540327
DB00867	Ritodrine	DOID:1882	Heart Septal Defects, Atrial	0.0189287740806275
DB00698	Nitrofurantoin	DOID:1882	Heart Septal Defects, Atrial	0.0187882912055144
DB00715	Paroxetine	DOID:1882	Heart Septal Defects, Atrial	0.0187679075024778
DB00252	Phenytoin	DOID:1882	Heart Septal Defects, Atrial	0.0186257918199871
DB00898	Ethanol	DOID:1882	Heart Septal Defects, Atrial	0.0186002417453533
DB00255	Diethylstilbestrol	DOID:1882	Heart Septal Defects, Atrial	0.0185937351010864
DB01240	Epoprostenol	DOID:1882	Heart Septal Defects, Atrial	0.0184749161673259
DB00564	Carbamazepine	DOID:1882	Heart Septal Defects, Atrial	0.0184338752588318
DB00523	Alitretinoin	DOID:1682	Heart Defects, Congenital	0.0184212061379477
DB00907	Cocaine	DOID:1882	Heart Septal Defects, Atrial	0.0183450744412262
DB00527	Dibucaine	DOID:0050820	Atrioventricular Block	0.01809861141046
DB12510	Ozone	DOID:1657	Heart Septal Defects, Ventricular	0.0174600527144069
DB01097	Leflunomide	DOID:1657	Heart Septal Defects, Ventricular	0.0174200609310147
DB00252	Phenytoin	DOID:1657	Heart Septal Defects, Ventricular	0.0174066280178645
DB00898	Ethanol	DOID:1657	Heart Septal Defects, Ventricular	0.0173810779441941
DB00945	Aspirin	DOID:1657	Heart Septal Defects, Ventricular	0.0173750027586457
DB00255	Diethylstilbestrol	DOID:1657	Heart Septal Defects, Ventricular	0.017374571299485
DB00201	Caffeine	DOID:1657	Heart Septal Defects, Ventricular	0.0173382663575201
DB00603	Medroxyprogesterone Acetate	DOID:1657	Heart Septal Defects, Ventricular	0.0172287521935611
DB13169	Nandrolone	DOID:1657	Heart Septal Defects, Ventricular	0.0172252771027278
DB00564	Carbamazepine	DOID:1657	Heart Septal Defects, Ventricular	0.0172147114577224
DB00977	Ethinyl Estradiol	DOID:1657	Heart Septal Defects, Ventricular	0.017174452342518
DB00907	Cocaine	DOID:1657	Heart Septal Defects, Ventricular	0.017125910639753
DB00396	Progesterone	DOID:1657	Heart Septal Defects, Ventricular	0.0171199123491603
DB00698	Nitrofurantoin	DOID:9955	Hypoplastic Left Heart Syndrome	0.0170960867674266
DB00845	Clofazimine	DOID:0050700	Cardiomyopathies	0.0170437183631864
DB11251	Tocopherols	DOID:1657	Heart Septal Defects, Ventricular	0.016993147652298
DB12082	vesnarinone	DOID:6000	Heart Failure	0.0169791545060207
DB01050	Ibuprofen	DOID:1657	Heart Septal Defects, Ventricular	0.0169486810645408
DB01041	Thalidomide	DOID:1657	Heart Septal Defects, Ventricular	0.0169349178028942
DB00717	Norethindrone	DOID:1657	Heart Septal Defects, Ventricular	0.0169242386461495
DB00816	Metaproterenol	DOID:0050820	Atrioventricular Block	0.016873073925767
DB01184	Domperidone	DOID:2843	Long QT Syndrome	0.0167454005296051
DB00489	Sotalol	DOID:13884	Sick Sinus Syndrome	0.0166204579080424
DB00770	Alprostadil	DOID:6419	Tetralogy of Fallot	0.0165265545485884
DB00898	Ethanol	DOID:6419	Tetralogy of Fallot	0.0165239850065058
DB01356	Lithium	DOID:13884	Sick Sinus Syndrome	0.0163798265683512
DB00390	Digoxin	DOID:13884	Sick Sinus Syndrome	0.0163744034021863
DB00297	Bupivacaine	DOID:13884	Sick Sinus Syndrome	0.0162929093463995
DB00915	Amantadine	DOID:6419	Tetralogy of Fallot	0.0162866439852835
DB01288	Fenoterol	DOID:6000	Heart Failure	0.0162560362895874
DB01118	Amiodarone	DOID:13884	Sick Sinus Syndrome	0.0161829045969751
DB01164	Calcium Chloride	DOID:13884	Sick Sinus Syndrome	0.0161793234623483
DB00564	Carbamazepine	DOID:13884	Sick Sinus Syndrome	0.0161689415648726
DB00388	Phenylephrine	DOID:6419	Tetralogy of Fallot	0.0161499150230807
DB00571	Propranolol	DOID:13884	Sick Sinus Syndrome	0.0160607206031285
DB00661	Verapamil	DOID:13884	Sick Sinus Syndrome	0.0159249762529642
DB00968	Methyldopa	DOID:13884	Sick Sinus Syndrome	0.0159206508344694
DB01177	Idarubicin	DOID:13884	Sick Sinus Syndrome	0.015873550257964
DB00343	Diltiazem	DOID:13884	Sick Sinus Syndrome	0.0158186428012751
DB00393	Nimodipine	DOID:13884	Sick Sinus Syndrome	0.0158143584841716
DB01195	Flecainide	DOID:13884	Sick Sinus Syndrome	0.0158130992195482
DB00608	Chloroquine	DOID:397	Cardiomyopathy, Restrictive	0.0150827009486207
DB00531	Cyclophosphamide	DOID:397	Cardiomyopathy, Restrictive	0.0150148950289579
DB01297	Practolol	DOID:6000	Heart Failure	0.0145134089305562
DB00540	Nortriptyline	DOID:2843	Long QT Syndrome	0.0143307829396626
DB00604	Cisapride	DOID:12930	Cardiomyopathy, Dilated	0.014301074422394
DB00531	Cyclophosphamide	DOID:9775	Heart Failure, Diastolic	0.0142972535287279
DB12422	sulforafan	DOID:0050700	Cardiomyopathies	0.0142068259055279
DB00987	Cytarabine	DOID:9775	Heart Failure, Diastolic	0.0141770943011172
DB02709	Resveratrol	DOID:9775	Heart Failure, Diastolic	0.0140334618940264
DB01177	Idarubicin	DOID:9775	Heart Failure, Diastolic	0.0139736849662495
DB00989	Rivastigmine	DOID:0050820	Atrioventricular Block	0.0138315890334721
DB00557	Hydroxyzine	DOID:2843	Long QT Syndrome	0.0137976701940202
DB00816	Metaproterenol	DOID:0050700	Cardiomyopathies	0.0134058631735714
DB00545	Pyridostigmine Bromide	DOID:0050820	Atrioventricular Block	0.012997400372986
DB00358	Mefloquine	DOID:0050820	Atrioventricular Block	0.012635437253226
DB00325	Nitroprusside	DOID:11502	Mitral Valve Insufficiency	0.0121167789113598
DB00841	Dobutamine	DOID:11502	Mitral Valve Insufficiency	0.0120325784629697
DB00247	Methysergide	DOID:11502	Mitral Valve Insufficiency	0.0120000611540136
DB00860	Prednisolone	DOID:11502	Mitral Valve Insufficiency	0.0119931203607591
DB00457	Prazosin	DOID:11502	Mitral Valve Insufficiency	0.0119928477287226
DB01064	Isoproterenol	DOID:11502	Mitral Valve Insufficiency	0.0119297416124
DB01186	Pergolide	DOID:11502	Mitral Valve Insufficiency	0.0118613125427897
DB00390	Digoxin	DOID:11502	Mitral Valve Insufficiency	0.0117973260309538
DB01221	Ketamine	DOID:11502	Mitral Valve Insufficiency	0.0117932762909664
DB00244	Mesalamine	DOID:11502	Mitral Valve Insufficiency	0.011674854312628
DB00531	Cyclophosphamide	DOID:11502	Mitral Valve Insufficiency	0.0116200414495599
DB01164	Calcium Chloride	DOID:11502	Mitral Valve Insufficiency	0.0116022460908068
DB00907	Cocaine	DOID:11502	Mitral Valve Insufficiency	0.0115030633755551
DB00584	Enalapril	DOID:11502	Mitral Valve Insufficiency	0.0114363268705091
DB11477	Xylazine	DOID:11502	Mitral Valve Insufficiency	0.0114215333553603
DB00975	Dipyridamole	DOID:11502	Mitral Valve Insufficiency	0.0113769884559537
DB00753	Isoflurane	DOID:11502	Mitral Valve Insufficiency	0.0113373220575651
DB01042	Melphalan	DOID:11502	Mitral Valve Insufficiency	0.0112974403370782
DB00695	Furosemide	DOID:11502	Mitral Valve Insufficiency	0.0111939712174499
DB00692	Phentolamine	DOID:11502	Mitral Valve Insufficiency	0.0111886366408194
DB01028	Methoxyflurane	DOID:6000	Heart Failure	0.0111032525731291
DB13504	cefetamet	DOID:1682	Heart Defects, Congenital	0.0109700436793071
DB01429	Aprindine	DOID:2843	Long QT Syndrome	0.0106127702994848
DB09086	Eugenol	DOID:2843	Long QT Syndrome	0.0102347359130744
DB01235	Levodopa	DOID:6000	Heart Failure	0.0100351264031723
DB00910	paricalcitol	DOID:6000	Heart Failure	0.00970358240300817
DB08842	Acetylcarnitine	DOID:0050700	Cardiomyopathies	0.00958173738115281
DB00687	Fludrocortisone	DOID:6000	Heart Failure	0.00935671917124897
DB01151	Desipramine	DOID:820	Myocarditis	0.00933762091604867
DB00922	Simendan	DOID:820	Myocarditis	0.00930736271804186
DB00841	Dobutamine	DOID:820	Myocarditis	0.00924821126553737
DB00458	Imipramine	DOID:820	Myocarditis	0.0092163131200384
DB00860	Prednisolone	DOID:820	Myocarditis	0.00920875316328073
DB00247	Methysergide	DOID:57	Aortic Valve Insufficiency	0.00916452614240229
DB01035	Procainamide	DOID:820	Myocarditis	0.00916401031647826
DB01001	Albuterol	DOID:820	Myocarditis	0.00915711224540044
DB01064	Isoproterenol	DOID:820	Myocarditis	0.00914537441586177
DB14509	Lithium Carbonate	DOID:820	Myocarditis	0.00914504159452217
DB13765	Mercuric Chloride	DOID:820	Myocarditis	0.00905195674437109
DB01136	Carvedilol	DOID:820	Myocarditis	0.00902813567154109
DB01186	Pergolide	DOID:57	Aortic Valve Insufficiency	0.00902577753142786
DB01356	Lithium	DOID:820	Myocarditis	0.00901838199999433
DB00252	Phenytoin	DOID:820	Myocarditis	0.00899941355736644
DB01115	Nifedipine	DOID:57	Aortic Valve Insufficiency	0.00898563489824461
DB01136	Carvedilol	DOID:57	Aortic Valve Insufficiency	0.00897696785848317
DB01017	Minocycline	DOID:820	Myocarditis	0.00897692441817738
DB01221	Ketamine	DOID:57	Aortic Valve Insufficiency	0.0089577412797448
DB00624	Testosterone	DOID:820	Myocarditis	0.00895462577911376
DB11672	Curcumin	DOID:820	Myocarditis	0.00891386432133761
DB06151	Acetylcysteine	DOID:820	Myocarditis	0.00889694748315739
DB00244	Mesalamine	DOID:820	Myocarditis	0.00889048711550205
DB00208	Ticlopidine	DOID:820	Myocarditis	0.00887441260260241
DB00531	Cyclophosphamide	DOID:820	Myocarditis	0.00883567425283338
DB00755	Tretinoin	DOID:820	Myocarditis	0.00883286145308426
DB01118	Amiodarone	DOID:820	Myocarditis	0.00882146002804429
DB00564	Carbamazepine	DOID:820	Myocarditis	0.00880749699603256
DB00363	Clozapine	DOID:820	Myocarditis	0.00880321863401778
DB01420	Testosterone Propionate	DOID:820	Myocarditis	0.00879950636851664
DB00544	Fluorouracil	DOID:820	Myocarditis	0.00878208194741775
DB00321	Amitriptyline	DOID:820	Myocarditis	0.00877948482442286
DB00993	Azathioprine	DOID:820	Myocarditis	0.00876354826563669
DB00907	Cocaine	DOID:820	Myocarditis	0.00871869617827431
DB00550	Propylthiouracil	DOID:820	Myocarditis	0.00871243808286276
DB00264	Metoprolol	DOID:820	Myocarditis	0.00870622482945193
DB00182	Amphetamine	DOID:820	Myocarditis	0.00867077591767034
DB01200	Bromocriptine	DOID:57	Aortic Valve Insufficiency	0.00865777431094683
DB00997	Doxorubicin	DOID:820	Myocarditis	0.00864783916996259
DB00795	Sulfasalazine	DOID:820	Myocarditis	0.00861366080222086
DB11477	Xylazine	DOID:57	Aortic Valve Insufficiency	0.00858599834402817
DB00863	Ranitidine	DOID:820	Myocarditis	0.00857954402117861
DB00712	Flurbiprofen	DOID:820	Myocarditis	0.00857436463572086
DB02709	Resveratrol	DOID:820	Myocarditis	0.008571882617041
DB03057	Malondialdehyde	DOID:820	Myocarditis	0.0085687314392821
DB00184	Nicotine	DOID:820	Myocarditis	0.00856495735689505
DB00968	Methyldopa	DOID:820	Myocarditis	0.00855920626585801
DB00759	Tetracycline	DOID:820	Myocarditis	0.00854723104741772
DB00250	Dapsone	DOID:820	Myocarditis	0.00853676377180184
DB01177	Idarubicin	DOID:820	Myocarditis	0.0085121056896017
DB00999	Hydrochlorothiazide	DOID:820	Myocarditis	0.00851129708703132
DB00495	Zidovudine	DOID:820	Myocarditis	0.0084970879387522
DB00959	Methylprednisolone	DOID:820	Myocarditis	0.00849244832654999
DB01181	Ifosfamide	DOID:820	Myocarditis	0.00848316649795227
DB00669	Sumatriptan	DOID:820	Myocarditis	0.00840580074968822
DB05383	pimagedine	DOID:0050700	Cardiomyopathies	0.00838260615163039
DB00692	Phentolamine	DOID:57	Aortic Valve Insufficiency	0.00835310162932789
DB09072	Sodium Oxybate	DOID:12930	Cardiomyopathy, Dilated	0.00763591127976848
DB00529	Foscarnet	DOID:6000	Heart Failure	0.00753810359537833
DB13919	candesartan	DOID:13832	Ductus Arteriosus, Patent	0.00701442296057214
DB00390	Digoxin	DOID:13832	Ductus Arteriosus, Patent	0.0069452633144425
DB00328	Indomethacin	DOID:13832	Ductus Arteriosus, Patent	0.006926727811282
DB11846	Creatinine	DOID:13832	Ductus Arteriosus, Patent	0.00686328559330891
DB01050	Ibuprofen	DOID:13832	Ductus Arteriosus, Patent	0.00647377108364505
DB00717	Norethindrone	DOID:13832	Ductus Arteriosus, Patent	0.00644932866544556
DB01411	pranlukast	DOID:820	Myocarditis	0.00639699933116551
DB00833	Cefaclor	DOID:820	Myocarditis	0.00634367342472076
DB00695	Furosemide	DOID:13832	Ductus Arteriosus, Patent	0.00634190850146787
DB01244	Bepridil	DOID:2843	Long QT Syndrome	0.00630237884506053
DB13358	cifenline	DOID:2843	Long QT Syndrome	0.00571098546592025
DB01140	Cefadroxil	DOID:820	Myocarditis	0.00563912065179073
DB11387	Chloroform	DOID:6000	Heart Failure	0.00547928360169347
DB01362	Iohexol	DOID:0050820	Atrioventricular Block	0.00476431979882885
DB01151	Desipramine	DOID:0050820	Atrioventricular Block	0.00474920864294098
DB00867	Ritodrine	DOID:0050820	Atrioventricular Block	0.00471398354339923
DB00598	Labetalol	DOID:0050820	Atrioventricular Block	0.00468910673497297
DB00468	Quinine	DOID:0050820	Atrioventricular Block	0.00468113846352266
DB00489	Sotalol	DOID:0050820	Atrioventricular Block	0.00467060106528428
DB01119	Diazoxide	DOID:0050820	Atrioventricular Block	0.0046700092654302
DB00458	Imipramine	DOID:0050820	Atrioventricular Block	0.00462790084633102
DB00292	Etomidate	DOID:0050820	Atrioventricular Block	0.00460096959270525
DB01035	Procainamide	DOID:0050820	Atrioventricular Block	0.00457559804250588
DB00622	Nicardipine	DOID:0050820	Atrioventricular Block	0.00457396612023097
DB01064	Isoproterenol	DOID:0050820	Atrioventricular Block	0.00455696214133705
DB14509	Lithium Carbonate	DOID:0050820	Atrioventricular Block	0.00455662932056777
DB00715	Paroxetine	DOID:0050820	Atrioventricular Block	0.00455311696655336
DB01109	Heparin	DOID:0050820	Atrioventricular Block	0.00451450089151844
DB00477	Chlorpromazine	DOID:0050820	Atrioventricular Block	0.00450306415215379
DB01076	Atorvastatin	DOID:0050820	Atrioventricular Block	0.00449970962670365
DB01211	Clarithromycin	DOID:0050820	Atrioventricular Block	0.00449782239355145
DB00338	Omeprazole	DOID:0050820	Atrioventricular Block	0.0044965432733276
DB00281	Lidocaine	DOID:0050820	Atrioventricular Block	0.00446863926523716
DB01373	Calcium	DOID:0050820	Atrioventricular Block	0.00445221330081674
DB01136	Carvedilol	DOID:0050820	Atrioventricular Block	0.00443972339807402
DB01356	Lithium	DOID:0050820	Atrioventricular Block	0.00442996972622644
DB00818	Propofol	DOID:0050820	Atrioventricular Block	0.004425406218029
DB00390	Digoxin	DOID:0050820	Atrioventricular Block	0.00442454655959084
DB00252	Phenytoin	DOID:0050820	Atrioventricular Block	0.00441100128305455
DB00898	Ethanol	DOID:0050820	Atrioventricular Block	0.00438545120851058
DB00945	Aspirin	DOID:0050820	Atrioventricular Block	0.00437937602306037
DB00640	Adenosine	DOID:0050820	Atrioventricular Block	0.00437705540826688
DB00572	Atropine	DOID:0050820	Atrioventricular Block	0.00437272344205885
DB00297	Bupivacaine	DOID:0050820	Atrioventricular Block	0.00434305250382838
DB00201	Caffeine	DOID:0050820	Atrioventricular Block	0.00434263962193409
DB00501	Cimetidine	DOID:0050820	Atrioventricular Block	0.00431960669857728
DB00608	Chloroquine	DOID:0050820	Atrioventricular Block	0.00431506789854596
DB00295	Morphine	DOID:0050820	Atrioventricular Block	0.00430153419754064
DB11126	Calcium Gluconate	DOID:0050820	Atrioventricular Block	0.00427604296639604
DB01085	Pilocarpine	DOID:0050820	Atrioventricular Block	0.00425596369767311
DB01364	Ephedrine	DOID:0050820	Atrioventricular Block	0.00425084086653271
DB00531	Cyclophosphamide	DOID:0050820	Atrioventricular Block	0.00424726197857144
DB00755	Tretinoin	DOID:0050820	Atrioventricular Block	0.00424444917851141
DB01118	Amiodarone	DOID:0050820	Atrioventricular Block	0.00423304775369548
DB00564	Carbamazepine	DOID:0050820	Atrioventricular Block	0.00421908472210647
DB00575	Clonidine	DOID:0050820	Atrioventricular Block	0.00420773155360215
DB00544	Fluorouracil	DOID:0050820	Atrioventricular Block	0.00419366967404066
DB00321	Amitriptyline	DOID:0050820	Atrioventricular Block	0.00419107255026596
DB00335	Atenolol	DOID:0050820	Atrioventricular Block	0.00415488111487466
DB01577	Methamphetamine	DOID:0050820	Atrioventricular Block	0.00413371363333425
DB00907	Cocaine	DOID:0050820	Atrioventricular Block	0.00413028390430747
DB01169	Arsenic Trioxide	DOID:0050820	Atrioventricular Block	0.00412023884081303
DB00264	Metoprolol	DOID:0050820	Atrioventricular Block	0.00411781255630222
DB01229	Paclitaxel	DOID:0050820	Atrioventricular Block	0.00411769741947798
DB00571	Propranolol	DOID:0050820	Atrioventricular Block	0.00411086376086089
DB00734	Risperidone	DOID:0050820	Atrioventricular Block	0.00410774022294813
DB00806	Pentoxifylline	DOID:0050820	Atrioventricular Block	0.00410723026897541
DB00727	Nitroglycerin	DOID:0050820	Atrioventricular Block	0.00410135405107653
DB00199	Erythromycin	DOID:0050820	Atrioventricular Block	0.00409970370265289
DB04953	ezogabine	DOID:2843	Long QT Syndrome	0.00406595311186616
DB00997	Doxorubicin	DOID:0050820	Atrioventricular Block	0.00405942689579685
DB11477	Xylazine	DOID:0050820	Atrioventricular Block	0.00404875388411907
DB00975	Dipyridamole	DOID:0050820	Atrioventricular Block	0.00400420898540215
DB00863	Ranitidine	DOID:0050820	Atrioventricular Block	0.00399113174710086
DB00373	Timolol	DOID:0050820	Atrioventricular Block	0.00398507834615216
DB00184	Nicotine	DOID:0050820	Atrioventricular Block	0.00397654508296369
DB00661	Verapamil	DOID:0050820	Atrioventricular Block	0.00397511941052419
DB00883	Isosorbide Dinitrate	DOID:0050820	Atrioventricular Block	0.00397250367810242
DB00968	Methyldopa	DOID:0050820	Atrioventricular Block	0.00397079399171518
DB00250	Dapsone	DOID:0050820	Atrioventricular Block	0.00394835149800465
DB13323	Trichloroethylene	DOID:1682	Heart Defects, Congenital	0.00394745047215061
DB01041	Thalidomide	DOID:0050820	Atrioventricular Block	0.0039392910683636
DB00397	Phenylpropanolamine	DOID:0050820	Atrioventricular Block	0.00391975274117345
DB00908	Quinidine	DOID:0050820	Atrioventricular Block	0.00390435097165301
DB00829	Diazepam	DOID:0050820	Atrioventricular Block	0.00390326858602357
DB01170	Guanethidine	DOID:0050820	Atrioventricular Block	0.00389369667006722
DB00343	Diltiazem	DOID:0050820	Atrioventricular Block	0.00386878595909506
DB00695	Furosemide	DOID:0050820	Atrioventricular Block	0.00382119174624851
DB00692	Phentolamine	DOID:0050820	Atrioventricular Block	0.00381585716903182
DB01370	Aluminum	DOID:1682	Heart Defects, Congenital	0.00359833784250413
DB00247	Methysergide	DOID:4079	Heart Valve Diseases	0.00340303094280966
DB01186	Pergolide	DOID:4079	Heart Valve Diseases	0.00326428233143816
DB08860	pitavastatin	DOID:6000	Heart Failure	0.00324683366339634
DB00798	Gentamicins	DOID:4079	Heart Valve Diseases	0.00313618702927431
DB00531	Cyclophosphamide	DOID:4079	Heart Valve Diseases	0.00302301123817977
DB00813	Fentanyl	DOID:0050820	Atrioventricular Block	0.00299563281906345
DB00682	Warfarin	DOID:4079	Heart Valve Diseases	0.00298043312035623
DB00696	Ergotamine	DOID:4079	Heart Valve Diseases	0.00292102034011521
DB00907	Cocaine	DOID:4079	Heart Valve Diseases	0.00290603316446991
DB01200	Bromocriptine	DOID:4079	Heart Valve Diseases	0.00289627911113499
DB01454	N-Methyl-3,4-methylenedioxyamphetamine	DOID:4079	Heart Valve Diseases	0.00285637408080752
DB00481	Raloxifene Hydrochloride	DOID:4079	Heart Valve Diseases	0.00274957336370729
DB01041	Thalidomide	DOID:4079	Heart Valve Diseases	0.0027150403276665
DB00333	Methadone	DOID:2843	Long QT Syndrome	0.00270232309344958
DB01026	Ketoconazole	DOID:2843	Long QT Syndrome	0.00268061602502034
DB00633	Dexmedetomidine	DOID:2843	Long QT Syndrome	0.00265812033150603
DB00904	Ondansetron	DOID:2843	Long QT Syndrome	0.00265034479214801
DB01087	Primaquine	DOID:2843	Long QT Syndrome	0.00264564877460224
DB01362	Iohexol	DOID:2843	Long QT Syndrome	0.00264086828479404
DB01151	Desipramine	DOID:2843	Long QT Syndrome	0.00262575712760909
DB00455	Loratadine	DOID:2843	Long QT Syndrome	0.0025827080995289
DB00450	Droperidol	DOID:2843	Long QT Syndrome	0.00257147745214089
DB00454	Meperidine	DOID:2843	Long QT Syndrome	0.00256273298292864
DB00468	Quinine	DOID:2843	Long QT Syndrome	0.00255768694892935
DB01224	Quetiapine Fumarate	DOID:2843	Long QT Syndrome	0.00255395459676857
DB00489	Sotalol	DOID:2843	Long QT Syndrome	0.00254714955097411
DB00841	Dobutamine	DOID:2843	Long QT Syndrome	0.002536347477401
DB00379	Mexiletine	DOID:2843	Long QT Syndrome	0.00252538627066595
DB01167	Itraconazole	DOID:2843	Long QT Syndrome	0.0025126110543171
DB00458	Imipramine	DOID:2843	Long QT Syndrome	0.00250444933134247
DB01029	Irbesartan	DOID:2843	Long QT Syndrome	0.00250042323280824
DB00916	Metronidazole	DOID:2843	Long QT Syndrome	0.00247906576167256
DB01035	Procainamide	DOID:2843	Long QT Syndrome	0.00245214652805007
DB00776	Oxcarbazepine	DOID:1682	Heart Defects, Congenital	0.00245120791006733
DB01001	Albuterol	DOID:2843	Long QT Syndrome	0.00244524845678423
DB00688	Mycophenolic Acid	DOID:1682	Heart Defects, Congenital	0.00243888709187439
DB01064	Isoproterenol	DOID:2843	Long QT Syndrome	0.00243351062640351
DB00715	Paroxetine	DOID:2843	Long QT Syndrome	0.00242966545193618
DB00177	Valsartan	DOID:2843	Long QT Syndrome	0.00242783293569431
DB00334	Olanzapine	DOID:2843	Long QT Syndrome	0.00242588770174062
DB06288	Amisulpride	DOID:2843	Long QT Syndrome	0.00242460040655066
DB04839	Cyproterone Acetate	DOID:1682	Heart Defects, Congenital	0.00241269576132782
DB00641	Simvastatin	DOID:2843	Long QT Syndrome	0.0024081821366636
DB00313	Valproic Acid	DOID:1882	Heart Septal Defects, Atrial	0.00238780501601238
DB08868	Fingolimod Hydrochloride	DOID:2843	Long QT Syndrome	0.00238608432153841
DB00477	Chlorpromazine	DOID:2843	Long QT Syndrome	0.00237961263710623
DB00788	Naproxen	DOID:1682	Heart Defects, Congenital	0.00237508183459039
DB01211	Clarithromycin	DOID:2843	Long QT Syndrome	0.00237437087942277
DB00742	Mannitol	DOID:1682	Heart Defects, Congenital	0.00235582218330288
DB00281	Lidocaine	DOID:2843	Long QT Syndrome	0.00234518775012765
DB01115	Nifedipine	DOID:2843	Long QT Syndrome	0.00232493892372781
DB06144	sertindole	DOID:2843	Long QT Syndrome	0.00230333194973941
DB00390	Digoxin	DOID:2843	Long QT Syndrome	0.00230109504511211
DB00252	Phenytoin	DOID:2843	Long QT Syndrome	0.00228754976863876
DB00715	Paroxetine	DOID:1682	Heart Defects, Congenital	0.00227278414103182
DB00741	Hydrocortisone	DOID:2843	Long QT Syndrome	0.00227212568198198
DB00619	Imatinib Mesylate	DOID:2843	Long QT Syndrome	0.00226399172361407
DB00898	Ethanol	DOID:2843	Long QT Syndrome	0.00226199969407098
DB00572	Atropine	DOID:2843	Long QT Syndrome	0.00224927192740714
DB11136	Chromium	DOID:3491	Turner Syndrome	0.0022435814074786
DB00982	Isotretinoin	DOID:1682	Heart Defects, Congenital	0.00223167552771802
DB01190	Clindamycin	DOID:2843	Long QT Syndrome	0.00222389884768492
DB00201	Caffeine	DOID:2843	Long QT Syndrome	0.00221918810820859
DB14500	Potassium	DOID:2843	Long QT Syndrome	0.00221457875639102
DB00608	Chloroquine	DOID:2843	Long QT Syndrome	0.00219161638354198
DB01212	Ceftriaxone	DOID:2843	Long QT Syndrome	0.00218688569555875
DB00350	Minoxidil	DOID:6000	Heart Failure	0.00217953397258602
DB00537	Ciprofloxacin	DOID:2843	Long QT Syndrome	0.0021770118865006
DB00612	Bisoprolol	DOID:2843	Long QT Syndrome	0.00217367384520289
DB00966	Telmisartan	DOID:6000	Heart Failure	0.0021631957345854
DB01136	Carvedilol	DOID:1682	Heart Defects, Congenital	0.0021593905729364
DB11126	Calcium Gluconate	DOID:2843	Long QT Syndrome	0.00215259145223255
DB01356	Lithium	DOID:1682	Heart Defects, Congenital	0.00214963690118069
DB00277	Theophylline	DOID:1682	Heart Defects, Congenital	0.00213076012024582
DB00252	Phenytoin	DOID:1682	Heart Defects, Congenital	0.0021306684583281
DB00215	Citalopram	DOID:2843	Long QT Syndrome	0.00212820871866081
DB00328	Indomethacin	DOID:1682	Heart Defects, Congenital	0.00212567823228521
DB01168	Procarbazine	DOID:6000	Heart Failure	0.00212339662422493
DB00325	Nitroprusside	DOID:6000	Heart Failure	0.00211924680613756
DB00126	Ascorbic Acid	DOID:1682	Heart Defects, Congenital	0.0021121637752991
DB01118	Amiodarone	DOID:2843	Long QT Syndrome	0.00210959623988998
DB00770	Alprostadil	DOID:1682	Heart Defects, Congenital	0.00210768792549454
DB00368	Norepinephrine	DOID:6000	Heart Failure	0.0021060656479927
DB00898	Ethanol	DOID:1682	Heart Defects, Congenital	0.00210511838382732
DB00166	Thioctic Acid	DOID:2843	Long QT Syndrome	0.00210303178028975
DB00235	Milrinone	DOID:2843	Long QT Syndrome	0.00210274157365
DB00255	Diethylstilbestrol	DOID:1682	Heart Defects, Congenital	0.00209861173975251
DB00564	Carbamazepine	DOID:2843	Long QT Syndrome	0.00209563320744121
DB00922	Simendan	DOID:6000	Heart Failure	0.00209419780945516
DB00363	Clozapine	DOID:2843	Long QT Syndrome	0.00209135484600597
DB00867	Ritodrine	DOID:6000	Heart Failure	0.0020892309090055
DB12523	mizolastine	DOID:2843	Long QT Syndrome	0.002079546136307
DB00321	Amitriptyline	DOID:2843	Long QT Syndrome	0.00206762103630059
DB00598	Labetalol	DOID:6000	Heart Failure	0.00206435410054647
DB00201	Caffeine	DOID:1682	Heart Defects, Congenital	0.00206230679756891
DB00227	Lovastatin	DOID:1682	Heart Defects, Congenital	0.00205800510580434
DB00993	Azathioprine	DOID:2843	Long QT Syndrome	0.00205168447724446
DB00428	Streptozocin	DOID:1682	Heart Defects, Congenital	0.00205129559096267
DB00489	Sotalol	DOID:6000	Heart Failure	0.00204584843091687
DB01119	Diazoxide	DOID:6000	Heart Failure	0.0020452566307304
DB00841	Dobutamine	DOID:6000	Heart Failure	0.002035046357381
DB01248	Docetaxel	DOID:6000	Heart Failure	0.00203331531524248
DB00335	Atenolol	DOID:2843	Long QT Syndrome	0.00203142960098928
DB01576	Dextroamphetamine	DOID:1682	Heart Defects, Congenital	0.00202870447364089
DB00421	Spironolactone	DOID:6000	Heart Failure	0.00202593569620029
DB00637	Astemizole	DOID:2843	Long QT Syndrome	0.00202566099280127
DB00915	Amantadine	DOID:2843	Long QT Syndrome	0.00202465867286133
DB00379	Mexiletine	DOID:6000	Heart Failure	0.00202408515055013
DB00316	Acetaminophen	DOID:2843	Long QT Syndrome	0.00201994980975628
DB01167	Itraconazole	DOID:6000	Heart Failure	0.0020113099346965
DB00907	Cocaine	DOID:2843	Long QT Syndrome	0.00200683238987659
DB00208	Ticlopidine	DOID:1682	Heart Defects, Congenital	0.00200566750429304
DB00458	Imipramine	DOID:6000	Heart Failure	0.0020031482116809
DB01029	Irbesartan	DOID:6000	Heart Failure	0.00199912211283576
DB01169	Arsenic Trioxide	DOID:2843	Long QT Syndrome	0.00199678732633784
DB00457	Prazosin	DOID:6000	Heart Failure	0.00199531562277816
DB00264	Metoprolol	DOID:2843	Long QT Syndrome	0.00199436104103484
DB00115	Vitamin B 12	DOID:1682	Heart Defects, Congenital	0.00199314752494273
DB00571	Propranolol	DOID:2843	Long QT Syndrome	0.0019874122462053
DB01156	Bupropion	DOID:1682	Heart Defects, Congenital	0.00198469835739645
DB00734	Risperidone	DOID:2843	Long QT Syndrome	0.00198428870889572
DB00881	Quinapril	DOID:6000	Heart Failure	0.00198278418966507
DB00199	Erythromycin	DOID:2843	Long QT Syndrome	0.00197625218802838
DB00246	ziprasidone	DOID:2843	Long QT Syndrome	0.00196808672550141
DB00755	Tretinoin	DOID:1682	Heart Defects, Congenital	0.00196411635421539
DB00361	Vinorelbine	DOID:6000	Heart Failure	0.00195697925299981
DB01035	Procainamide	DOID:6000	Heart Failure	0.00195084540797951
DB00622	Nicardipine	DOID:6000	Heart Failure	0.00194921348600735
DB00412	Rosiglitazone	DOID:6000	Heart Failure	0.00194422969913776
DB01001	Albuterol	DOID:6000	Heart Failure	0.00194394733658703
DB00493	Cefotaxime	DOID:1682	Heart Defects, Congenital	0.00193955588671468
DB01132	Pioglitazone	DOID:6000	Heart Failure	0.0019389019398161
DB00997	Doxorubicin	DOID:2843	Long QT Syndrome	0.0019359753810072
DB01064	Isoproterenol	DOID:6000	Heart Failure	0.00193220950656242
DB00177	Valsartan	DOID:6000	Heart Failure	0.00192653181580654
DB00682	Warfarin	DOID:1682	Heart Defects, Congenital	0.00192435103505545
DB12163	sarpogrelate	DOID:6000	Heart Failure	0.00191398771891776
DB04572	Thiotepa	DOID:6000	Heart Failure	0.00191176180268198
DB00492	Fosinopril	DOID:6000	Heart Failure	0.00191040400917724
DB00722	Lisinopril	DOID:6000	Heart Failure	0.00190948374948515
DB01016	Glyburide	DOID:2843	Long QT Syndrome	0.00190816051280234
DB00641	Simvastatin	DOID:6000	Heart Failure	0.00190688101637376
DB00472	Fluoxetine	DOID:2843	Long QT Syndrome	0.00189314788219741
DB00570	Vinblastine	DOID:6000	Heart Failure	0.00188355676547719
DB01076	Atorvastatin	DOID:6000	Heart Failure	0.00187495699179424
DB13919	candesartan	DOID:6000	Heart Failure	0.00186895357040634
DB00915	Amantadine	DOID:1682	Heart Defects, Congenital	0.00186777736281479
DB11133	Fatty Acids, Omega-3	DOID:6000	Heart Failure	0.00186584670163736
DB00196	Fluconazole	DOID:2843	Long QT Syndrome	0.00186488417839386
DB00650	Leucovorin	DOID:6000	Heart Failure	0.00186381085430559
DB01186	Pergolide	DOID:6000	Heart Failure	0.00186378043743756
DB00373	Timolol	DOID:2843	Long QT Syndrome	0.00186162683184834
DB00184	Nicotine	DOID:2843	Long QT Syndrome	0.001853093568144
DB09130	Copper	DOID:1682	Heart Defects, Congenital	0.00185188224067362
DB00907	Cocaine	DOID:1682	Heart Defects, Congenital	0.00184995107932545
DB00396	Progesterone	DOID:1682	Heart Defects, Congenital	0.0018439527881876
DB00281	Lidocaine	DOID:6000	Heart Failure	0.0018438866301732
DB14513	Magnesium	DOID:2843	Long QT Syndrome	0.0018391805418807
DB01373	Calcium	DOID:6000	Heart Failure	0.00182746066585754
DB01166	Cilostazol	DOID:6000	Heart Failure	0.00182743879511543
DB00678	Losartan	DOID:14323	Marfan Syndrome	0.00182525608109868
DB01115	Nifedipine	DOID:6000	Heart Failure	0.00182363780358724
DB00178	Ramipril	DOID:6000	Heart Failure	0.00182313381818394
DB00335	Atenolol	DOID:14323	Marfan Syndrome	0.00181797368970415
DB01136	Carvedilol	DOID:6000	Heart Failure	0.00181497076342734
DB00773	Etoposide	DOID:6000	Heart Failure	0.00180894054947078
DB01356	Lithium	DOID:6000	Heart Failure	0.00180521709080855
DB00818	Propofol	DOID:6000	Heart Failure	0.00180065358349218
DB01177	Idarubicin	DOID:2843	Long QT Syndrome	0.00180024190087219
DB00390	Digoxin	DOID:6000	Heart Failure	0.00179979392576856
DB08901	ponatinib	DOID:6000	Heart Failure	0.00178706192225358
DB00252	Phenytoin	DOID:6000	Heart Failure	0.00178624864878707
DB00328	Indomethacin	DOID:6000	Heart Failure	0.0017812584223435
DB00958	Carboplatin	DOID:6000	Heart Failure	0.00178092305687344
DB00908	Quinidine	DOID:2843	Long QT Syndrome	0.00178089945779588
DB00997	Doxorubicin	DOID:1682	Heart Defects, Congenital	0.00177909407097493
DB00741	Hydrocortisone	DOID:6000	Heart Failure	0.00177082456138283
DB02701	Niacinamide	DOID:1682	Heart Defects, Congenital	0.0017663307200757
DB00770	Alprostadil	DOID:6000	Heart Failure	0.00176326811554206
DB00619	Imatinib Mesylate	DOID:6000	Heart Failure	0.00176269060386752
DB00318	Codeine	DOID:1682	Heart Defects, Congenital	0.00175744181548565
DB00945	Aspirin	DOID:6000	Heart Failure	0.00175462338823168
DB00255	Diethylstilbestrol	DOID:6000	Heart Failure	0.00175419193046949
DB00640	Adenosine	DOID:6000	Heart Failure	0.00175230277368737
DB01075	Diphenhydramine	DOID:2843	Long QT Syndrome	0.00174916774340394
DB00343	Diltiazem	DOID:2843	Long QT Syndrome	0.00174533444454694
DB00795	Sulfasalazine	DOID:1682	Heart Defects, Congenital	0.00174491570309043
DB00624	Testosterone	DOID:6000	Heart Failure	0.00174146087038318
DB01195	Flecainide	DOID:2843	Long QT Syndrome	0.00173979086232747
DB00798	Gentamicins	DOID:6000	Heart Failure	0.00173568513505689
DB01275	Hydralazine	DOID:6000	Heart Failure	0.00172911139851439
DB01190	Clindamycin	DOID:6000	Heart Failure	0.00172259772746602
DB14500	Potassium	DOID:6000	Heart Failure	0.00171327763608458
DB01242	Clomipramine	DOID:2843	Long QT Syndrome	0.00171141084866399
DB00196	Fluconazole	DOID:1682	Heart Defects, Congenital	0.00170800286830053
DB00428	Streptozocin	DOID:6000	Heart Failure	0.00170687578072165
DB00542	benazepril	DOID:6000	Heart Failure	0.00170406947007917
DB00203	Sildenafil Citrate	DOID:6000	Heart Failure	0.00169514779885576
DB00608	Chloroquine	DOID:6000	Heart Failure	0.00169031526358626
DB00960	Pindolol	DOID:6000	Heart Failure	0.00168973644294845
DB00808	Indapamide	DOID:2843	Long QT Syndrome	0.00168691030773232
DB00436	Bendroflumethiazide	DOID:6000	Heart Failure	0.00168329904277087
DB00887	Bumetanide	DOID:6000	Heart Failure	0.00168277078973028
DB01112	Cefuroxime	DOID:6000	Heart Failure	0.00167745430452232
DB00612	Bisoprolol	DOID:6000	Heart Failure	0.00167237272566561
DB01593	Zinc	DOID:1682	Heart Defects, Congenital	0.00167117003538358
DB01165	Ofloxacin	DOID:2843	Long QT Syndrome	0.00166574868169294
DB01041	Thalidomide	DOID:1682	Heart Defects, Congenital	0.00165895824229467
DB00559	Bosentan	DOID:6000	Heart Failure	0.00163669356235762
DB00531	Cyclophosphamide	DOID:6000	Heart Failure	0.00162250934379682
DB00970	Dactinomycin	DOID:6000	Heart Failure	0.00162220895549542
DB00755	Tretinoin	DOID:6000	Heart Failure	0.00161969654466093
DB00783	Estradiol	DOID:1682	Heart Defects, Congenital	0.00161746984449151
DB01118	Amiodarone	DOID:6000	Heart Failure	0.00160829511930144
DB00235	Milrinone	DOID:6000	Heart Failure	0.0016014404538539
DB09270	coenzyme Q10	DOID:6000	Heart Failure	0.00159964449152999
DB01083	Orlistat	DOID:6000	Heart Failure	0.00159563448829486
DB00564	Carbamazepine	DOID:6000	Heart Failure	0.00159433208765208
DB11135	Selenium	DOID:6000	Heart Failure	0.00159030247260405
DB00363	Clozapine	DOID:6000	Heart Failure	0.00159005372561382
DB00682	Warfarin	DOID:6000	Heart Failure	0.00157993122520955
DB00443	Betamethasone	DOID:6000	Heart Failure	0.00157325269780478
DB00544	Fluorouracil	DOID:6000	Heart Failure	0.00156891703973516
DB00321	Amitriptyline	DOID:6000	Heart Failure	0.00156631991591993
DB01242	Clomipramine	DOID:1682	Heart Defects, Congenital	0.00155452953885404
DB00977	Ethinyl Estradiol	DOID:6000	Heart Failure	0.00155407297217585
DB00993	Azathioprine	DOID:6000	Heart Failure	0.00155038335670182
DB00188	Bortezomib	DOID:6000	Heart Failure	0.00154691572425802
DB00678	Losartan	DOID:6000	Heart Failure	0.00153741087295372
DB00335	Atenolol	DOID:6000	Heart Failure	0.0015301284808093
DB14085	Cadmium	DOID:6000	Heart Failure	0.00152409083075749
DB00162	Vitamin A	DOID:1682	Heart Defects, Congenital	0.00152373781318304
DB00915	Amantadine	DOID:6000	Heart Failure	0.00152335755231514
DB00158	Folic Acid	DOID:1682	Heart Defects, Congenital	0.00151846443366893
DB01577	Methamphetamine	DOID:6000	Heart Failure	0.00150896099881747
DB09130	Copper	DOID:6000	Heart Failure	0.00150746243109056
DB00907	Cocaine	DOID:6000	Heart Failure	0.00150553127018327
DB00987	Cytarabine	DOID:6000	Heart Failure	0.00150235011632143
DB01200	Bromocriptine	DOID:6000	Heart Failure	0.00149577721657828
DB00264	Metoprolol	DOID:6000	Heart Failure	0.00149305992113702
DB01229	Paclitaxel	DOID:6000	Heart Failure	0.00149294478493111
DB00515	Cisplatin	DOID:6000	Heart Failure	0.0014888485016723
DB00571	Propranolol	DOID:6000	Heart Failure	0.00148611112607882
DB00727	Nitroglycerin	DOID:6000	Heart Failure	0.00147660141717986
DB00675	Tamoxifen	DOID:6000	Heart Failure	0.0014650528280618
DB00934	Maprotiline	DOID:2843	Long QT Syndrome	0.00145772207798583
DB00864	Tacrolimus	DOID:6000	Heart Failure	0.00144395492119936
DB00584	Enalapril	DOID:6000	Heart Failure	0.00143879476395364
DB00997	Doxorubicin	DOID:6000	Heart Failure	0.00143467426151816
DB00441	gemcitabine	DOID:6000	Heart Failure	0.00143059528177319
DB00563	Methotrexate	DOID:6000	Heart Failure	0.00142414098445242
DB01852	kaempferol	DOID:0050700	Cardiomyopathies	0.00141411124616558
DB00519	trandolapril	DOID:6000	Heart Failure	0.00139308597951507
DB03128	Acetylcholine	DOID:6000	Heart Failure	0.0013898845641393
DB00270	Isradipine	DOID:6000	Heart Failure	0.00138122112052546
DB00975	Dipyridamole	DOID:6000	Heart Failure	0.0013794563501448
DB00365	grepafloxacin	DOID:2843	Long QT Syndrome	0.00136967552736137
DB00373	Timolol	DOID:6000	Heart Failure	0.00136032571194255
DB02709	Resveratrol	DOID:6000	Heart Failure	0.00135871770889334
DB03057	Malondialdehyde	DOID:6000	Heart Failure	0.00135556653043322
DB00661	Verapamil	DOID:6000	Heart Failure	0.00135036677582661
DB00883	Isosorbide Dinitrate	DOID:6000	Heart Failure	0.00134775104353898
DB00968	Methyldopa	DOID:6000	Heart Failure	0.00134604135724125
DB00586	Diclofenac	DOID:6000	Heart Failure	0.0013450408044372
DB00753	Isoflurane	DOID:6000	Heart Failure	0.00133978995027833
DB00350	Minoxidil	DOID:0050700	Cardiomyopathies	0.0013370758548144
DB01593	Zinc	DOID:6000	Heart Failure	0.0013267502260848
DB01041	Thalidomide	DOID:6000	Heart Failure	0.00131453843301743
DB11783	imidapril	DOID:6000	Heart Failure	0.00130422859519685
DB00401	Nisoldipine	DOID:6000	Heart Failure	0.00130173804993952
DB01177	Idarubicin	DOID:6000	Heart Failure	0.00129894078076822
DB00999	Hydrochlorothiazide	DOID:6000	Heart Failure	0.00129813217862678
DB01234	Dexamethasone	DOID:6000	Heart Failure	0.00129254438776177
DB00495	Zidovudine	DOID:6000	Heart Failure	0.00128392302973207
DB00908	Quinidine	DOID:6000	Heart Failure	0.00127959833726454
DB01181	Ifosfamide	DOID:6000	Heart Failure	0.00127000158989493
DB00368	Norepinephrine	DOID:0050700	Cardiomyopathies	0.00126360753060334
DB01206	Lomustine	DOID:6000	Heart Failure	0.00126053084509486
DB00533	rofecoxib	DOID:6000	Heart Failure	0.00125776666206095
DB01095	Fluvastatin	DOID:6000	Heart Failure	0.00125735123544002
DB14322	Coconut Oil	DOID:0050700	Cardiomyopathies	0.00125544652469716
DB00820	Tadalafil	DOID:0050700	Cardiomyopathies	0.00125528619140108
DB01075	Diphenhydramine	DOID:6000	Heart Failure	0.00124786662362902
DB00512	Vancomycin	DOID:6000	Heart Failure	0.00124754703429502
DB00867	Ritodrine	DOID:0050700	Cardiomyopathies	0.00124677279130516
DB00343	Diltiazem	DOID:6000	Heart Failure	0.00124403332521244
DB01195	Flecainide	DOID:6000	Heart Failure	0.00123848974243323
DB04630	Aldosterone	DOID:6000	Heart Failure	0.00121504338368022
DB01628	Etoricoxib	DOID:6000	Heart Failure	0.00121361809509734
DB01224	Quetiapine Fumarate	DOID:0050700	Cardiomyopathies	0.00121019535925876
DB00695	Furosemide	DOID:6000	Heart Failure	0.00119643911194328
DB00841	Dobutamine	DOID:0050700	Cardiomyopathies	0.00119258823983875
DB00398	Sorafenib	DOID:0050700	Cardiomyopathies	0.00119204244618187
DB00692	Phentolamine	DOID:6000	Heart Failure	0.00119110453511201
DB01248	Docetaxel	DOID:0050700	Cardiomyopathies	0.00119085719752282
DB00421	Spironolactone	DOID:0050700	Cardiomyopathies	0.00118347757808584
DB01008	Busulfan	DOID:0050700	Cardiomyopathies	0.00118214183651682
DB01592	Iron	DOID:0050700	Cardiomyopathies	0.00117131537594922
DB00313	Valproic Acid	DOID:1657	Heart Septal Defects, Ventricular	0.00116864121485227
DB00458	Imipramine	DOID:0050700	Cardiomyopathies	0.00116069009468788
DB01092	Ouabain	DOID:6000	Heart Failure	0.00115771444860252
DB00313	Valproic Acid	DOID:14365	Systemic carnitine deficiency	0.00115735382006812
DB00860	Prednisolone	DOID:0050700	Cardiomyopathies	0.00115313013737933
DB00457	Prazosin	DOID:0050700	Cardiomyopathies	0.00115285750605648
DB00698	Nitrofurantoin	DOID:0050700	Cardiomyopathies	0.00110628991628791
DB01001	Albuterol	DOID:0050700	Cardiomyopathies	0.00110148921886749
DB01064	Isoproterenol	DOID:0050700	Cardiomyopathies	0.00108975138897055
DB00177	Valsartan	DOID:0050700	Cardiomyopathies	0.00108407369910307
DB04572	Thiotepa	DOID:0050700	Cardiomyopathies	0.00106930368498703
DB00477	Chlorpromazine	DOID:0050700	Cardiomyopathies	0.00103585339947498
DB13919	candesartan	DOID:0050700	Cardiomyopathies	0.00102649545243111
DB00650	Leucovorin	DOID:0050700	Cardiomyopathies	0.00102135273669973
DB00206	Reserpine	DOID:0050700	Cardiomyopathies	0.00101065145328005
DB02659	Cholic Acid	DOID:0050700	Cardiomyopathies	0.000994958786991237
DB01373	Calcium	DOID:0050700	Cardiomyopathies	0.000985002548926913
DB00178	Ramipril	DOID:0050700	Cardiomyopathies	0.000980675699895902
DB00851	Dacarbazine	DOID:0050700	Cardiomyopathies	0.000974343444267663
DB01136	Carvedilol	DOID:0050700	Cardiomyopathies	0.000972512644787534
DB01356	Lithium	DOID:0050700	Cardiomyopathies	0.000962758973284902
DB00818	Propofol	DOID:0050700	Cardiomyopathies	0.000958195466049857
DB00390	Digoxin	DOID:0050700	Cardiomyopathies	0.000957335807358014
DB01221	Ketamine	DOID:0050700	Cardiomyopathies	0.000953286067809474
DB00277	Theophylline	DOID:0050700	Cardiomyopathies	0.000943882192346309
DB00252	Phenytoin	DOID:0050700	Cardiomyopathies	0.000943790530975316
DB00583	Carnitine	DOID:0050700	Cardiomyopathies	0.000934201932310138
DB00126	Ascorbic Acid	DOID:0050700	Cardiomyopathies	0.000925285847434173
DB00898	Ethanol	DOID:0050700	Cardiomyopathies	0.000918240456256599
DB00640	Adenosine	DOID:0050700	Cardiomyopathies	0.000909844656035771
DB09140	Oxygen	DOID:0050700	Cardiomyopathies	0.000895948690970535
DB00201	Caffeine	DOID:0050700	Cardiomyopathies	0.000875428870131308
DB00813	Fentanyl	DOID:2843	Long QT Syndrome	0.000872181304822802
DB11672	Curcumin	DOID:0050700	Cardiomyopathies	0.000858241295352943
DB00203	Sildenafil Citrate	DOID:0050700	Cardiomyopathies	0.000852689681153703
DB00608	Chloroquine	DOID:0050700	Cardiomyopathies	0.000847857145077454
DB01212	Ceftriaxone	DOID:0050700	Cardiomyopathies	0.000843126457914841
DB01576	Dextroamphetamine	DOID:0050700	Cardiomyopathies	0.000841826546523036
DB06151	Acetylcysteine	DOID:0050700	Cardiomyopathies	0.000841324456921474
DB01039	Fenofibrate	DOID:0050700	Cardiomyopathies	0.000838178178570122
DB00612	Bisoprolol	DOID:0050700	Cardiomyopathies	0.000829914607306522
DB03467	naringenin	DOID:0050700	Cardiomyopathies	0.00081322550234458
DB11126	Calcium Gluconate	DOID:0050700	Cardiomyopathies	0.000808832214349599
DB00763	Methimazole	DOID:0050700	Cardiomyopathies	0.000798916929554246
DB01065	Melatonin	DOID:0050700	Cardiomyopathies	0.000790758668908483
DB01364	Ephedrine	DOID:0050700	Cardiomyopathies	0.000783630114706887
DB00531	Cyclophosphamide	DOID:0050700	Cardiomyopathies	0.000780051225917341
DB00970	Dactinomycin	DOID:0050700	Cardiomyopathies	0.000779750838489409
DB00755	Tretinoin	DOID:0050700	Cardiomyopathies	0.000777238427028367
DB01118	Amiodarone	DOID:0050700	Cardiomyopathies	0.000765837002510868
DB09270	coenzyme Q10	DOID:0050700	Cardiomyopathies	0.000757186373724902
DB00363	Clozapine	DOID:0050700	Cardiomyopathies	0.00074759560794074
DB00682	Warfarin	DOID:0050700	Cardiomyopathies	0.000737473107070726
DB00636	Clofibrate	DOID:0050700	Cardiomyopathies	0.000729992265769305
DB00544	Fluorouracil	DOID:0050700	Cardiomyopathies	0.000726458921717184
DB01003	Cromolyn Sodium	DOID:0050700	Cardiomyopathies	0.000703295895504993
DB00313	Valproic Acid	DOID:9955	Hypoplastic Left Heart Syndrome	0.000695600578248714
DB01914	Glucose	DOID:0050700	Cardiomyopathies	0.000692511177520613
DB14206	cobaltous chloride	DOID:0050700	Cardiomyopathies	0.000688704918981483
DB00316	Acetaminophen	DOID:0050700	Cardiomyopathies	0.000676190571629317
DB01577	Methamphetamine	DOID:0050700	Cardiomyopathies	0.000666502880881211
DB09130	Copper	DOID:0050700	Cardiomyopathies	0.000665004313273206
DB00907	Cocaine	DOID:0050700	Cardiomyopathies	0.000663073152044443
DB01169	Arsenic Trioxide	DOID:0050700	Cardiomyopathies	0.000653028088939019
DB00264	Metoprolol	DOID:0050700	Cardiomyopathies	0.000650601803637903
DB01229	Paclitaxel	DOID:0050700	Cardiomyopathies	0.000650486666948443
DB00928	Azacitidine	DOID:0050700	Cardiomyopathies	0.000649059827644734
DB00515	Cisplatin	DOID:0050700	Cardiomyopathies	0.000646390382783853
DB00571	Propranolol	DOID:0050700	Cardiomyopathies	0.00064365300860075
DB00734	Risperidone	DOID:0050700	Cardiomyopathies	0.000640529470903813
DB00806	Pentoxifylline	DOID:0050700	Cardiomyopathies	0.000640019515588727
DB00182	Amphetamine	DOID:0050700	Cardiomyopathies	0.000615152891767331
DB01956	Taurine	DOID:0050700	Cardiomyopathies	0.000606554846400206
DB14371	mangostin	DOID:0050700	Cardiomyopathies	0.000604931773912683
DB00864	Tacrolimus	DOID:0050700	Cardiomyopathies	0.000601496803579068
DB00584	Enalapril	DOID:0050700	Cardiomyopathies	0.000596336646550507
DB00997	Doxorubicin	DOID:0050700	Cardiomyopathies	0.000592216143226684
DB00563	Methotrexate	DOID:0050700	Cardiomyopathies	0.000581682866105767
DB00541	Vincristine	DOID:0050700	Cardiomyopathies	0.000573799143408601
DB02709	Resveratrol	DOID:0050700	Cardiomyopathies	0.000516259591433085
DB00184	Nicotine	DOID:0050700	Cardiomyopathies	0.000509334330434427
DB00661	Verapamil	DOID:0050700	Cardiomyopathies	0.00050790865804656
DB00586	Diclofenac	DOID:0050700	Cardiomyopathies	0.000502582687183225
DB14183	geraniol	DOID:0050700	Cardiomyopathies	0.000499623037889026
DB00753	Isoflurane	DOID:0050700	Cardiomyopathies	0.000497331833531674
DB01593	Zinc	DOID:0050700	Cardiomyopathies	0.000484292108045677
DB12025	triptolide	DOID:0050700	Cardiomyopathies	0.000478408923723413
DB04216	Quercetin	DOID:0050700	Cardiomyopathies	0.000459884633431547
DB01042	Melphalan	DOID:0050700	Cardiomyopathies	0.000457450114672627
DB01177	Idarubicin	DOID:0050700	Cardiomyopathies	0.000456482663475252
DB00397	Phenylpropanolamine	DOID:0050700	Cardiomyopathies	0.000452541989238272
DB01234	Dexamethasone	DOID:0050700	Cardiomyopathies	0.000450086269816626
DB00495	Zidovudine	DOID:0050700	Cardiomyopathies	0.000441464912200758
DB00959	Methylprednisolone	DOID:0050700	Cardiomyopathies	0.000436825300045404
DB00829	Diazepam	DOID:0050700	Cardiomyopathies	0.000436057833383904
DB01095	Fluvastatin	DOID:0050700	Cardiomyopathies	0.000414893117826939
DB00091	Cyclosporine	DOID:0050700	Cardiomyopathies	0.000410132334863807
DB00343	Diltiazem	DOID:0050700	Cardiomyopathies	0.000401575206906864
DB00393	Nimodipine	DOID:0050700	Cardiomyopathies	0.000397290888732412
DB00422	Methylphenidate	DOID:0050700	Cardiomyopathies	0.00035760274831725
DB00812	Phenylbutazone	DOID:0050700	Cardiomyopathies	0.000338484965194893
DB01088	Iloprost	DOID:0050700	Cardiomyopathies	0.000336927565201147
DB00162	Vitamin A	DOID:0050700	Cardiomyopathies	0.000336859885734949
DB00158	Folic Acid	DOID:0050700	Cardiomyopathies	0.000331586505987854
DB01165	Ofloxacin	DOID:0050700	Cardiomyopathies	0.000321989444420519
DB01143	Amifostine	DOID:0050700	Cardiomyopathies	-0.000227680057784899
DB00813	Fentanyl	DOID:0050700	Cardiomyopathies	-0.00047157793292785
DB00897	Triazolam	DOID:2843	Long QT Syndrome	-0.000614340504853681
DB00186	Lorazepam	DOID:2843	Long QT Syndrome	-0.000679384109569154
DB00833	Cefaclor	DOID:6000	Heart Failure	-0.000869491483813132
DB00850	Perphenazine	DOID:820	Myocarditis	-0.00118284658075713
DB01138	Sulfinpyrazone	DOID:11984	Cardiomyopathy, Hypertrophic	-0.00144356989408951
DB12610	ebselen	DOID:0050700	Cardiomyopathies	-0.00163954351298218
DB01174	Phenobarbital	DOID:1882	Heart Septal Defects, Atrial	-0.0016991715425746
DB00841	Dobutamine	DOID:9767	Myocardial Stunning	-0.00170144220918428
DB01118	Amiodarone	DOID:9767	Myocardial Stunning	-0.002128193447271
DB00544	Fluorouracil	DOID:9767	Myocardial Stunning	-0.00216757152786568
DB12708	sulprostone	DOID:9767	Myocardial Stunning	-0.00222168105364318
DB00907	Cocaine	DOID:9767	Myocardial Stunning	-0.00223095729733231
DB00997	Doxorubicin	DOID:9767	Myocardial Stunning	-0.00230181430593191
DB00388	Phenylephrine	DOID:9767	Myocardial Stunning	-0.00234985997652054
DB00975	Dipyridamole	DOID:9767	Myocardial Stunning	-0.00235703221729611
DB00867	Ritodrine	DOID:12930	Cardiomyopathy, Dilated	-0.00239893347084675
DB08162	fasudil	DOID:12930	Cardiomyopathy, Dilated	-0.00244089009325693
DB00841	Dobutamine	DOID:12930	Cardiomyopathy, Dilated	-0.00245311802281995
DB00421	Spironolactone	DOID:12930	Cardiomyopathy, Dilated	-0.0024622286838632
DB00811	Ribavirin	DOID:12930	Cardiomyopathy, Dilated	-0.00246854349596754
DB01592	Iron	DOID:12930	Cardiomyopathy, Dilated	-0.00247439088683716
DB00458	Imipramine	DOID:12930	Cardiomyopathy, Dilated	-0.00248501616801528
DB01001	Albuterol	DOID:12930	Cardiomyopathy, Dilated	-0.00254421704342528
DB13765	Mercuric Chloride	DOID:12930	Cardiomyopathy, Dilated	-0.00264937254403219
DB01115	Nifedipine	DOID:12930	Cardiomyopathy, Dilated	-0.00266452657624433
DB00178	Ramipril	DOID:12930	Cardiomyopathy, Dilated	-0.00266503056164358
DB01136	Carvedilol	DOID:12930	Cardiomyopathy, Dilated	-0.00267319361613034
DB01356	Lithium	DOID:12930	Cardiomyopathy, Dilated	-0.00268294728849445
DB00390	Digoxin	DOID:12930	Cardiomyopathy, Dilated	-0.00268837045433801
DB00583	Carnitine	DOID:12930	Cardiomyopathy, Dilated	-0.00271150432991563
DB00898	Ethanol	DOID:12930	Cardiomyopathy, Dilated	-0.00272746580513012
DB00624	Testosterone	DOID:12930	Cardiomyopathy, Dilated	-0.00274670350923456
DB01275	Hydralazine	DOID:12930	Cardiomyopathy, Dilated	-0.00275905298167739
DB00428	Streptozocin	DOID:12930	Cardiomyopathy, Dilated	-0.0027812885987581
DB00542	benazepril	DOID:12930	Cardiomyopathy, Dilated	-0.00278409490966075
DB01212	Ceftriaxone	DOID:12930	Cardiomyopathy, Dilated	-0.00280257980434204
DB00295	Morphine	DOID:12930	Cardiomyopathy, Dilated	-0.00281138281691002
DB01364	Ephedrine	DOID:12930	Cardiomyopathy, Dilated	-0.00286207614747383
DB00755	Tretinoin	DOID:12930	Cardiomyopathy, Dilated	-0.00286846783545969
DB01118	Amiodarone	DOID:12930	Cardiomyopathy, Dilated	-0.00287986926008388
DB11135	Selenium	DOID:12930	Cardiomyopathy, Dilated	-0.00289786190647018
DB00363	Clozapine	DOID:12930	Cardiomyopathy, Dilated	-0.00289811065407281
DB01174	Phenobarbital	DOID:1657	Heart Septal Defects, Ventricular	-0.00291833534367342
DB00321	Amitriptyline	DOID:12930	Cardiomyopathy, Dilated	-0.00292184446363764
DB00993	Azathioprine	DOID:12930	Cardiomyopathy, Dilated	-0.00293778102290887
DB00678	Losartan	DOID:12930	Cardiomyopathy, Dilated	-0.0029507535077547
DB00335	Atenolol	DOID:12930	Cardiomyopathy, Dilated	-0.00295803589931671
DB01577	Methamphetamine	DOID:12930	Cardiomyopathy, Dilated	-0.00297920338069208
DB00907	Cocaine	DOID:12930	Cardiomyopathy, Dilated	-0.00298263311027503
DB01200	Bromocriptine	DOID:12930	Cardiomyopathy, Dilated	-0.00299238716358153
DB00264	Metoprolol	DOID:12930	Cardiomyopathy, Dilated	-0.00299510445885204
DB00182	Amphetamine	DOID:12930	Cardiomyopathy, Dilated	-0.00303055337070468
DB00584	Enalapril	DOID:12930	Cardiomyopathy, Dilated	-0.00304936961566777
DB00997	Doxorubicin	DOID:12930	Cardiomyopathy, Dilated	-0.00305349011846573
DB00975	Dipyridamole	DOID:12930	Cardiomyopathy, Dilated	-0.00310870802896696
DB02709	Resveratrol	DOID:12930	Cardiomyopathy, Dilated	-0.00312944667116161
DB00022	peginterferon alfa-2b	DOID:12930	Cardiomyopathy, Dilated	-0.00315166433966366
DB01177	Idarubicin	DOID:12930	Cardiomyopathy, Dilated	-0.00318922359892646
DB00495	Zidovudine	DOID:12930	Cardiomyopathy, Dilated	-0.00320424134933173
DB00422	Methylphenidate	DOID:12930	Cardiomyopathy, Dilated	-0.00328810351379083
DB00695	Furosemide	DOID:12930	Cardiomyopathy, Dilated	-0.0032917252677121
DB12537	Benzodiazepines	DOID:12930	Cardiomyopathy, Dilated	-0.0035181698491093
DB00890	Dienestrol	DOID:1657	Heart Septal Defects, Ventricular	-0.00366643679307198
DB01433	Methadyl Acetate	DOID:2843	Long QT Syndrome	-0.00728654087436248
DB11447	phenothiazine	DOID:2843	Long QT Syndrome	-0.00744948162683977
DB00417	Penicillin V	DOID:0050820	Atrioventricular Block	-0.00782888139448406
DB00850	Perphenazine	DOID:2843	Long QT Syndrome	-0.00789471036935474
DB00579	Mazindol	DOID:11502	Mitral Valve Insufficiency	-0.00844065966833748
DB00543	Amoxapine	DOID:6000	Heart Failure	-0.00862653573897354
DB00794	Primidone	DOID:1882	Heart Septal Defects, Atrial	-0.00964764561807984
DB05057	erdosteine	DOID:0050700	Cardiomyopathies	-0.00988215378997415
DB01023	Felodipine	DOID:6000	Heart Failure	-0.0105923167211496
DB11326	boric acid	DOID:0050700	Cardiomyopathies	-0.0107222112938291
DB00794	Primidone	DOID:1657	Heart Septal Defects, Ventricular	-0.0108668094197145
DB00228	Enflurane	DOID:0050820	Atrioventricular Block	-0.0110248550610333
DB00579	Mazindol	DOID:57	Aortic Valve Insufficiency	-0.0112761946798064
DB12662	naveglitazar	DOID:0050700	Cardiomyopathies	-0.011361628327221
DB00794	Primidone	DOID:6419	Tetralogy of Fallot	-0.0117239023568178
DB00746	Deferoxamine	DOID:0050700	Cardiomyopathies	-0.012035646888033
DB00867	Ritodrine	DOID:11984	Cardiomyopathy, Hypertrophic	-0.0127491825417779
DB01119	Diazoxide	DOID:11984	Cardiomyopathy, Hypertrophic	-0.0127931568209738
DB00841	Dobutamine	DOID:11984	Cardiomyopathy, Hypertrophic	-0.0128033670943924
DB00860	Prednisolone	DOID:11984	Cardiomyopathy, Hypertrophic	-0.0128428251963909
DB00881	Quinapril	DOID:11984	Cardiomyopathy, Hypertrophic	-0.012855629261147
DB00412	Rosiglitazone	DOID:11984	Cardiomyopathy, Hypertrophic	-0.0128941837517842
DB01001	Albuterol	DOID:11984	Cardiomyopathy, Hypertrophic	-0.0128944661146749
DB01064	Isoproterenol	DOID:11984	Cardiomyopathy, Hypertrophic	-0.0129062039442676
DB13919	candesartan	DOID:11984	Cardiomyopathy, Hypertrophic	-0.0129694598803183
DB01115	Nifedipine	DOID:11984	Cardiomyopathy, Hypertrophic	-0.0130147756478952
DB00178	Ramipril	DOID:11984	Cardiomyopathy, Hypertrophic	-0.01301527963317
DB01136	Carvedilol	DOID:11984	Cardiomyopathy, Hypertrophic	-0.0130234426878734
DB00898	Ethanol	DOID:11984	Cardiomyopathy, Hypertrophic	-0.0130777148769125
DB09140	Oxygen	DOID:11984	Cardiomyopathy, Hypertrophic	-0.0131000066424881
DB00428	Streptozocin	DOID:11984	Cardiomyopathy, Hypertrophic	-0.0131315376705722
DB00608	Chloroquine	DOID:11984	Cardiomyopathy, Hypertrophic	-0.013148098188031
DB00380	Dexrazoxane	DOID:6000	Heart Failure	-0.013224466751089
DB01118	Amiodarone	DOID:11984	Cardiomyopathy, Hypertrophic	-0.0132301183311734
DB00242	Cladribine	DOID:0050820	Atrioventricular Block	-0.0132474135561448
DB00443	Betamethasone	DOID:11984	Cardiomyopathy, Hypertrophic	-0.0132651607533558
DB00678	Losartan	DOID:11984	Cardiomyopathy, Hypertrophic	-0.0133010025790859
DB09130	Copper	DOID:11984	Cardiomyopathy, Hypertrophic	-0.0133309510197571
DB00264	Metoprolol	DOID:11984	Cardiomyopathy, Hypertrophic	-0.0133453535303464
DB00571	Propranolol	DOID:11984	Cardiomyopathy, Hypertrophic	-0.0133523023252537
DB00864	Tacrolimus	DOID:11984	Cardiomyopathy, Hypertrophic	-0.0133944585303464
DB00997	Doxorubicin	DOID:11984	Cardiomyopathy, Hypertrophic	-0.0134037391897435
DB00519	trandolapril	DOID:11984	Cardiomyopathy, Hypertrophic	-0.0134453274713425
DB00388	Phenylephrine	DOID:11984	Cardiomyopathy, Hypertrophic	-0.0134517848604418
DB00270	Isradipine	DOID:11984	Cardiomyopathy, Hypertrophic	-0.0134571923302826
DB12116	epigallocatechin gallate	DOID:11984	Cardiomyopathy, Hypertrophic	-0.0134695258214072
DB02709	Resveratrol	DOID:11984	Cardiomyopathy, Hypertrophic	-0.0134796957423294
DB00661	Verapamil	DOID:11984	Cardiomyopathy, Hypertrophic	-0.0134880466749492
DB00968	Methyldopa	DOID:11984	Cardiomyopathy, Hypertrophic	-0.0134923720935698
DB04216	Quercetin	DOID:11984	Cardiomyopathy, Hypertrophic	-0.0135360707008123
DB01234	Dexamethasone	DOID:11984	Cardiomyopathy, Hypertrophic	-0.0135458690633115
DB00959	Methylprednisolone	DOID:11984	Cardiomyopathy, Hypertrophic	-0.0135591300330643
DB00783	Estradiol	DOID:11984	Cardiomyopathy, Hypertrophic	-0.0135653634162126
DB00343	Diltiazem	DOID:11984	Cardiomyopathy, Hypertrophic	-0.0135943801265164
DB00228	Enflurane	DOID:6000	Heart Failure	-0.0136496076951308
DB00313	Valproic Acid	DOID:1682	Heart Defects, Congenital	-0.0141073183459269
DB00346	alfuzosin	DOID:2843	Long QT Syndrome	-0.0145176821332059
DB01219	Dantrolene	DOID:0050820	Atrioventricular Block	-0.015613880558999
DB00242	Cladribine	DOID:6000	Heart Failure	-0.0158721661909209
DB01053	Penicillin G	DOID:4079	Heart Valve Diseases	-0.0161595980459648
DB13732	Meglumine Antimoniate	DOID:2843	Long QT Syndrome	-0.0161786732377282
DB00332	Ipratropium	DOID:11984	Cardiomyopathy, Hypertrophic	-0.0167437315437969
DB00248	Cabergoline	DOID:11502	Mitral Valve Insufficiency	-0.017061058175072
DB01182	Propafenone	DOID:384	Wolff-Parkinson-White Syndrome	-0.0173009966274739
DB12693	Ritanserin	DOID:1682	Heart Defects, Congenital	-0.0176882111477834
DB00981	Physostigmine	DOID:0050820	Atrioventricular Block	-0.0178101300838274
DB01174	Phenobarbital	DOID:1682	Heart Defects, Congenital	-0.0181942949043351
DB01219	Dantrolene	DOID:6000	Heart Failure	-0.018238633193036
DB01238	Aripiprazole	DOID:2843	Long QT Syndrome	-0.0184635602268106
DB01174	Phenobarbital	DOID:6000	Heart Failure	-0.0185387147141933
DB01219	Dantrolene	DOID:0050700	Cardiomyopathies	-0.0190810913109475
DB00794	Primidone	DOID:820	Myocarditis	-0.0192740238809837
DB00579	Mazindol	DOID:0050700	Cardiomyopathies	-0.0192806498919182
DB00248	Cabergoline	DOID:57	Aortic Valve Insufficiency	-0.0198965931864792
DB00434	Cyproheptadine	DOID:57	Aortic Valve Insufficiency	-0.0202003204401099
DB00276	Amsacrine	DOID:13884	Sick Sinus Syndrome	-0.0204734332084921
DB01182	Propafenone	DOID:1882	Heart Septal Defects, Atrial	-0.0206998199036076
DB01149	nefazodone	DOID:2843	Long QT Syndrome	-0.0211563214632259
DB01182	Propafenone	DOID:13884	Sick Sinus Syndrome	-0.022964753598079
DB00680	Moricizine	DOID:6000	Heart Failure	-0.0234725701281159
DB01427	Amrinone	DOID:6000	Heart Failure	-0.0236058218316865
DB00243	Ranolazine	DOID:2843	Long QT Syndrome	-0.0237170569172192
DB00521	Carteolol	DOID:0050820	Atrioventricular Block	-0.0238552502018461
DB00594	Amiloride	DOID:6000	Heart Failure	-0.0246873264791997
DB01357	Mestranol	DOID:1657	Heart Septal Defects, Ventricular	-0.0254502852727
DB00248	Cabergoline	DOID:4079	Heart Valve Diseases	-0.0256580883860192
DB00794	Primidone	DOID:1682	Heart Defects, Congenital	-0.0261427689798365
DB12752	bucindolol	DOID:6000	Heart Failure	-0.0264129322272217
DB06589	pazopanib	DOID:2843	Long QT Syndrome	-0.02663680254672
DB00248	Cabergoline	DOID:6000	Heart Failure	-0.0270585902807479
DB00218	Moxifloxacin	DOID:2843	Long QT Syndrome	-0.0284985418256105
DB09152	Nitrogen	DOID:0050820	Atrioventricular Block	-0.0315027751787329
DB09212	loxoprofen	DOID:0050700	Cardiomyopathies	-0.0338105656879424
DB00107	Oxytocin	DOID:2843	Long QT Syndrome	-0.0338413138133756
DB11742	ebastine	DOID:2843	Long QT Syndrome	-0.034526534239673
DB00276	Amsacrine	DOID:0050700	Cardiomyopathies	-0.0358905008031287
DB01357	Mestranol	DOID:13832	Ductus Arteriosus, Patent	-0.03592519525352
DB05015	belinostat	DOID:2843	Long QT Syndrome	-0.0365777952312231
DB01182	Propafenone	DOID:2843	Long QT Syndrome	-0.0370380619553397
DB01182	Propafenone	DOID:6000	Heart Failure	-0.0375393630754196
DB01009	Ketoprofen	DOID:0050700	Cardiomyopathies	-0.0381211341742362
DB05088	tetrathiomolybdate	DOID:0050700	Cardiomyopathies	-0.0390122958712941
DB08841	Tyramine	DOID:0050700	Cardiomyopathies	-0.0394027685827286
DB01182	Propafenone	DOID:9767	Myocardial Stunning	-0.0412758516422874
DB08809	Dichloroacetic Acid	DOID:6419	Tetralogy of Fallot	-0.0439948163915449
DB00927	Famotidine	DOID:0050820	Atrioventricular Block	-0.0453488503006884
DB00285	Venlafaxine Hydrochloride	DOID:6000	Heart Failure	-0.0459753091510234
DB00485	Dicloxacillin	DOID:4079	Heart Valve Diseases	-0.0463904843873397
DB00485	Dicloxacillin	DOID:2843	Long QT Syndrome	-0.0472896851619473
DB12622	lupeol	DOID:0050700	Cardiomyopathies	-0.0474804236778649
DB06460	enrasentan	DOID:6000	Heart Failure	-0.0479508646264702
DB06558	tezosentan	DOID:6000	Heart Failure	-0.0479508646264702
DB00927	Famotidine	DOID:6000	Heart Failure	-0.0479736029352363
DB06212	Tolvaptan	DOID:6000	Heart Failure	-0.0480334974210064
DB01100	Pimozide	DOID:2843	Long QT Syndrome	-0.0480441455284462
DB00152	Thiamine	DOID:6000	Heart Failure	-0.0482047445060534
DB00152	Thiamine	DOID:0050700	Cardiomyopathies	-0.0490472026237925
DB00415	Ampicillin	DOID:820	Myocarditis	-0.0501984431572109
DB03054	bromoform	DOID:1882	Heart Septal Defects, Atrial	-0.05032106425326
DB03054	bromoform	DOID:1657	Heart Septal Defects, Ventricular	-0.0515402280547254
DB13243	tiazofurin	DOID:0050700	Cardiomyopathies	-0.0530247865934837
DB08826	Deferiprone	DOID:0050700	Cardiomyopathies	-0.0533614777219821
DB00574	Fenfluramine	DOID:397	Cardiomyopathy, Restrictive	-0.0551439009405209
DB00280	Disopyramide	DOID:0050820	Atrioventricular Block	-0.0555879368653546
DB00207	Azithromycin	DOID:2843	Long QT Syndrome	-0.0561563240490847
DB00415	Ampicillin	DOID:1682	Heart Defects, Congenital	-0.0570671882566427
DB00280	Disopyramide	DOID:2843	Long QT Syndrome	-0.0577113883796432
DB00280	Disopyramide	DOID:6000	Heart Failure	-0.0582126894997705
DB00574	Fenfluramine	DOID:11502	Mitral Valve Insufficiency	-0.0585387545194992
DB00574	Fenfluramine	DOID:57	Aortic Valve Insufficiency	-0.0613742895308516
DB01074	Perhexiline	DOID:6000	Heart Failure	-0.0637674350075207
DB00574	Fenfluramine	DOID:4079	Heart Valve Diseases	-0.067135784730633
DB01159	Halothane	DOID:6000	Heart Failure	-0.0674947981524044
DB00574	Fenfluramine	DOID:6000	Heart Failure	-0.0685362866253527
DB00204	dofetilide	DOID:2843	Long QT Syndrome	-0.0687342154233078
DB00204	dofetilide	DOID:6000	Heart Failure	-0.0692355165432636
DB00574	Fenfluramine	DOID:0050700	Cardiomyopathies	-0.0693787447430676
DB00280	Disopyramide	DOID:11984	Cardiomyopathy, Hypertrophic	-0.0730511029507227
DB01426	Ajmaline	DOID:0050820	Atrioventricular Block	-0.0888454258116385
DB01426	Ajmaline	DOID:2843	Long QT Syndrome	-0.0909688773259395
DB00211	Midodrine	DOID:6000	Heart Failure	-0.0952164875847643
DB13781	Xamoterol	DOID:6000	Heart Failure	-0.0990802049022682
DB06782	Dimercaprol	DOID:2843	Long QT Syndrome	-0.0995468925320979
DB00254	Doxycycline	DOID:14323	Marfan Syndrome	-0.107973319824493
DB05063	mitoquinone	DOID:0050700	Cardiomyopathies	-0.110135019523821
