# Supplementary material for: DDCM: A Computational Strategy for Drug Repositioning Based on Support-Vector Regression Algorithm
Source: Int J Mol Sci. 2024 May 12;25(10):5267. doi: 10.3390/ijms25105267 (PMC11121335; doi:10.3390/ijms25105267)
Supplement: Supplementary file 1 [file ijms-25-05267-s001.zip › File S5/1_C14.907_CorScore/cerebral infarction_score.csv]

DrugBankID	DrugName	DOID	DiseaseName	score
0.026057643424751	0.0405308663578255
DB00313	Valproic Acid	DOID:1657	Heart Septal Defects, Ventricular	0.566820556460368
DB00313	Valproic Acid	DOID:1682	Heart Defects, Congenital	0.562996364352806
DB00788	Naproxen	DOID:1682	Heart Defects, Congenital	0.560776736488751
DB00313	Valproic Acid	DOID:9955	Hypoplastic Left Heart Syndrome	0.557577969168688
DB00313	Valproic Acid	DOID:1882	Heart Septal Defects, Atrial	0.556895454564906
DB00313	Valproic Acid	DOID:14365	Systemic carnitine deficiency	0.540648382776717
DB00477	Chlorpromazine	DOID:0050820	Atrioventricular Block	0.412841666624839
DB00816	Metaproterenol	DOID:0050820	Atrioventricular Block	0.410591822171896
DB00477	Chlorpromazine	DOID:2843	Long QT Syndrome	0.408969438060789
DB00477	Chlorpromazine	DOID:0050700	Cardiomyopathies	0.408471989625987
DB00816	Metaproterenol	DOID:0050700	Cardiomyopathies	0.406222145174175
DB01268	Sunitinib	DOID:6000	Heart Failure	0.403834777818012
DB01268	Sunitinib	DOID:2843	Long QT Syndrome	0.401170242593688
DB00752	Tranylcypromine	DOID:0050700	Cardiomyopathies	0.400008310324661
DB00988	Dopamine	DOID:820	Myocarditis	0.381912141263237
DB00988	Dopamine	DOID:6000	Heart Failure	0.381429765551983
DB00988	Dopamine	DOID:2843	Long QT Syndrome	0.378765230326759
DB06212	Tolvaptan	DOID:6000	Heart Failure	0.361078901895852
DB00368	Norepinephrine	DOID:6000	Heart Failure	0.336530743572077
DB00368	Norepinephrine	DOID:0050700	Cardiomyopathies	0.333368759911553
DB00261	anagrelide	DOID:6000	Heart Failure	0.32974697963021
DB00261	anagrelide	DOID:0050700	Cardiomyopathies	0.326584995971096
DB09069	Trimetazidine	DOID:6000	Heart Failure	0.315169918190751
DB00579	Mazindol	DOID:57	Aortic Valve Insufficiency	0.314159310262099
DB00243	Ranolazine	DOID:2843	Long QT Syndrome	0.312430701679529
DB01171	Moclobemide	DOID:2843	Long QT Syndrome	0.3067797990679
DB00579	Mazindol	DOID:0050700	Cardiomyopathies	0.305597226948444
DB00780	Phenelzine	DOID:820	Myocarditis	0.301670791909292
DB00579	Mazindol	DOID:11502	Mitral Valve Insufficiency	0.301626035959628
DB09130	Copper	DOID:6000	Heart Failure	0.301589794621094
DB00247	Methysergide	DOID:4079	Heart Valve Diseases	0.300336197189045
DB09130	Copper	DOID:11984	Cardiomyopathy, Hypertrophic	0.299576647491346
DB09130	Copper	DOID:1682	Heart Defects, Congenital	0.298686492907142
DB09130	Copper	DOID:0050700	Cardiomyopathies	0.298427810962587
DB00247	Methysergide	DOID:57	Aortic Valve Insufficiency	0.297233407962721
DB01138	Sulfinpyrazone	DOID:11984	Cardiomyopathy, Hypertrophic	0.294915275510722
DB01373	Calcium	DOID:0050820	Atrioventricular Block	0.293371670870306
DB00694	Daunorubicin	DOID:820	Myocarditis	0.292841513749924
DB06589	pazopanib	DOID:2843	Long QT Syndrome	0.292755780744689
DB00694	Daunorubicin	DOID:6000	Heart Failure	0.292359138037914
DB01373	Calcium	DOID:6000	Heart Failure	0.292163977531421
DB00694	Daunorubicin	DOID:2843	Long QT Syndrome	0.289694602812721
DB00694	Daunorubicin	DOID:0050700	Cardiomyopathies	0.289197154379056
DB01373	Calcium	DOID:0050700	Cardiomyopathies	0.28900199387275
DB00247	Methysergide	DOID:11502	Mitral Valve Insufficiency	0.284700133660086
DB00694	Daunorubicin	DOID:13884	Sick Sinus Syndrome	0.283099783245388
DB00590	Doxazosin	DOID:6000	Heart Failure	0.277680822498973
DB14015	sodium bisulfite	DOID:820	Myocarditis	0.274852418840566
DB00176	Fluvoxamine	DOID:2843	Long QT Syndrome	0.273555425303529
DB00248	Cabergoline	DOID:4079	Heart Valve Diseases	0.273107698354395
DB00104	Octreotide	DOID:0050820	Atrioventricular Block	0.270705255402916
DB11387	Chloroform	DOID:6000	Heart Failure	0.27034631971395
DB00248	Cabergoline	DOID:57	Aortic Valve Insufficiency	0.270004909128099
DB00104	Octreotide	DOID:6000	Heart Failure	0.269497562064187
DB02806	methyl cellosolve	DOID:1657	Heart Septal Defects, Ventricular	0.265913263108249
DB00248	Cabergoline	DOID:6000	Heart Failure	0.264604809473645
DB11387	Chloroform	DOID:1882	Heart Septal Defects, Atrial	0.261342108211331
DB01100	Pimozide	DOID:2843	Long QT Syndrome	0.260862052118458
DB02315	Cyclic GMP	DOID:6000	Heart Failure	0.2586382054012
DB00248	Cabergoline	DOID:11502	Mitral Valve Insufficiency	0.257471634825501
DB03843	Formaldehyde	DOID:0050820	Atrioventricular Block	0.253780583736209
DB03843	Formaldehyde	DOID:1682	Heart Defects, Congenital	0.249669588683439
DB04953	ezogabine	DOID:2843	Long QT Syndrome	0.247808622669167
DB00574	Fenfluramine	DOID:4079	Heart Valve Diseases	0.243352248291094
DB00574	Fenfluramine	DOID:57	Aortic Valve Insufficiency	0.240249459064941
DB01233	Metoclopramide	DOID:6000	Heart Failure	0.240130895824553
DB13108	mephedrone	DOID:820	Myocarditis	0.239525377475379
DB00604	Cisapride	DOID:0050820	Atrioventricular Block	0.237256920457954
DB00285	Venlafaxine Hydrochloride	DOID:6000	Heart Failure	0.23716123114088
DB00604	Cisapride	DOID:12930	Cardiomyopathy, Dilated	0.23589165375137
DB00574	Fenfluramine	DOID:6000	Heart Failure	0.234849359410433
DB00604	Cisapride	DOID:2843	Long QT Syndrome	0.233384691894425
DB00574	Fenfluramine	DOID:0050700	Cardiomyopathies	0.231687375751538
DB00698	Nitrofurantoin	DOID:0050700	Cardiomyopathies	0.228461049644635
DB00574	Fenfluramine	DOID:397	Cardiomyopathy, Restrictive	0.228195064815664
DB00574	Fenfluramine	DOID:11502	Mitral Valve Insufficiency	0.227716184762405
DB01362	Iohexol	DOID:0050820	Atrioventricular Block	0.223669179749269
DB00698	Nitrofurantoin	DOID:9955	Hypoplastic Left Heart Syndrome	0.223301336404728
DB00698	Nitrofurantoin	DOID:1882	Heart Septal Defects, Atrial	0.222618821801759
DB01362	Iohexol	DOID:2843	Long QT Syndrome	0.219796951185558
DB12693	Ritanserin	DOID:1682	Heart Defects, Congenital	0.217461525160513
DB00358	Mefloquine	DOID:0050820	Atrioventricular Block	0.216621137169137
DB13723	3-(2,2,2-trimethylhydrazine)propionate	DOID:6000	Heart Failure	0.215565102648061
DB01238	Aripiprazole	DOID:2843	Long QT Syndrome	0.215489276716339
DB01224	Quetiapine Fumarate	DOID:2843	Long QT Syndrome	0.212732610278335
DB01224	Quetiapine Fumarate	DOID:0050700	Cardiomyopathies	0.212235161843386
DB00502	Haloperidol	DOID:820	Myocarditis	0.211839356499959
DB00502	Haloperidol	DOID:6000	Heart Failure	0.211356980788024
DB00812	Phenylbutazone	DOID:0050700	Cardiomyopathies	0.210728900473809
DB00434	Cyproheptadine	DOID:57	Aortic Valve Insufficiency	0.210142959319785
DB08839	Serotonin	DOID:4079	Heart Valve Diseases	0.210104349726121
DB00502	Haloperidol	DOID:2843	Long QT Syndrome	0.208692445563222
DB08839	Serotonin	DOID:57	Aortic Valve Insufficiency	0.207001560499968
DB00152	Thiamine	DOID:6000	Heart Failure	0.206363695575365
DB05549	INO 1001	DOID:6000	Heart Failure	0.203273173544132
DB00152	Thiamine	DOID:0050700	Cardiomyopathies	0.203201711916428
DB08839	Serotonin	DOID:11502	Mitral Valve Insufficiency	0.194468286196116
DB01576	Dextroamphetamine	DOID:1682	Heart Defects, Congenital	0.18776384763875
DB01576	Dextroamphetamine	DOID:0050700	Cardiomyopathies	0.187505165693923
DB01235	Levodopa	DOID:6000	Heart Failure	0.1863814690482
DB13358	cifenline	DOID:2843	Long QT Syndrome	0.185725001327883
DB00687	Fludrocortisone	DOID:6000	Heart Failure	0.185684965642152
DB00680	Moricizine	DOID:6000	Heart Failure	0.180030285070649
DB14574	Cobalt	DOID:0050700	Cardiomyopathies	0.177556904840177
DB01244	Bepridil	DOID:2843	Long QT Syndrome	0.169364349112273
DB00614	Furazolidone	DOID:12930	Cardiomyopathy, Dilated	0.168917793806637
DB00614	Furazolidone	DOID:0050700	Cardiomyopathies	0.165913383515022
DB01204	Mitoxantrone	DOID:6000	Heart Failure	0.16538661836011
DB01204	Mitoxantrone	DOID:2843	Long QT Syndrome	0.162722083135798
DB06155	Rimonabant	DOID:0050700	Cardiomyopathies	0.162564065819332
DB01204	Mitoxantrone	DOID:0050700	Cardiomyopathies	0.162224634701169
DB00759	Tetracycline	DOID:820	Myocarditis	0.157307714632218
DB05383	pimagedine	DOID:0050700	Cardiomyopathies	0.154637294905704
DB00277	Theophylline	DOID:1682	Heart Defects, Congenital	0.152395212873912
DB00277	Theophylline	DOID:0050700	Cardiomyopathies	0.152136530929623
DB00910	paricalcitol	DOID:6000	Heart Failure	0.149799622676733
DB00863	Ranitidine	DOID:0050820	Atrioventricular Block	0.149595779345915
DB00204	dofetilide	DOID:6000	Heart Failure	0.149585091382841
DB00863	Ranitidine	DOID:820	Myocarditis	0.148870461719065
DB00204	dofetilide	DOID:2843	Long QT Syndrome	0.146920556158039
DB13732	Meglumine Antimoniate	DOID:2843	Long QT Syndrome	0.146256079714562
DB00637	Astemizole	DOID:2843	Long QT Syndrome	0.144289204298468
DB01177	Idarubicin	DOID:820	Myocarditis	0.143709749082157
DB04335	Inosine	DOID:0050700	Cardiomyopathies	0.143284351001911
DB01177	Idarubicin	DOID:6000	Heart Failure	0.143227373370369
DB01177	Idarubicin	DOID:12930	Cardiomyopathy, Dilated	0.143069800002781
DB01177	Idarubicin	DOID:2843	Long QT Syndrome	0.140562838145771
DB01177	Idarubicin	DOID:9775	Heart Failure, Diastolic	0.140172541379822
DB01177	Idarubicin	DOID:0050700	Cardiomyopathies	0.140065389711581
DB01370	Aluminum	DOID:1682	Heart Defects, Congenital	0.137456895996064
DB01177	Idarubicin	DOID:13884	Sick Sinus Syndrome	0.13396801857825
DB13323	Trichloroethylene	DOID:1682	Heart Defects, Congenital	0.133834268698366
DB01092	Ouabain	DOID:6000	Heart Failure	0.131298069151191
DB05015	belinostat	DOID:2843	Long QT Syndrome	0.131276712035187
DB00346	alfuzosin	DOID:2843	Long QT Syndrome	0.128455248163791
DB00529	Foscarnet	DOID:6000	Heart Failure	0.12501729739104
DB01408	bambuterol	DOID:6000	Heart Failure	0.123766464438956
DB00279	Triiodothyronine	DOID:1682	Heart Defects, Congenital	0.122695692555924
DB08826	Deferiprone	DOID:0050700	Cardiomyopathies	0.122537976238963
DB13863	fructose-1,6-diphosphate	DOID:0050700	Cardiomyopathies	0.120097610097141
DB00813	Fentanyl	DOID:0050820	Atrioventricular Block	0.119188841366558
DB01411	pranlukast	DOID:820	Myocarditis	0.119154937116306
DB00674	Galantamine	DOID:0050820	Atrioventricular Block	0.118171169504979
DB00813	Fentanyl	DOID:2843	Long QT Syndrome	0.115316612802624
DB00813	Fentanyl	DOID:0050700	Cardiomyopathies	0.114819164368381
DB04557	Arachidonic Acid	DOID:1682	Heart Defects, Congenital	0.114592442746272
DB01140	Cefadroxil	DOID:820	Myocarditis	0.114439148844438
DB04630	Aldosterone	DOID:6000	Heart Failure	0.114303743095837
DB00674	Galantamine	DOID:2843	Long QT Syndrome	0.11429894094136
DB01852	kaempferol	DOID:0050700	Cardiomyopathies	0.110151669680299
DB00753	Isoflurane	DOID:6000	Heart Failure	0.10596519681625
DB00981	Physostigmine	DOID:0050820	Atrioventricular Block	0.10541843209731
DB01611	Hydroxychloroquine	DOID:820	Myocarditis	0.104605143667808
DB01611	Hydroxychloroquine	DOID:6000	Heart Failure	0.104122767955885
DB06176	romidepsin	DOID:2843	Long QT Syndrome	0.10389530149242
DB00753	Isoflurane	DOID:0050700	Cardiomyopathies	0.102803213157416
DB01611	Hydroxychloroquine	DOID:2843	Long QT Syndrome	0.101458232730424
DB01611	Hydroxychloroquine	DOID:0050700	Cardiomyopathies	0.100960784295885
DB00753	Isoflurane	DOID:11502	Mitral Valve Insufficiency	0.0988320221685952
DB09477	Enalaprilat	DOID:2843	Long QT Syndrome	0.0984710280401378
DB00543	Amoxapine	DOID:6000	Heart Failure	0.0980646196619044
DB09477	Enalaprilat	DOID:0050700	Cardiomyopathies	0.0979735796057788
DB01189	Desflurane	DOID:2843	Long QT Syndrome	0.0977694715211835
DB01611	Hydroxychloroquine	DOID:397	Cardiomyopathy, Restrictive	0.0974684733608535
DB01008	Busulfan	DOID:0050700	Cardiomyopathies	0.0969084980439155
DB00521	Carteolol	DOID:0050820	Atrioventricular Block	0.0959248786895747
DB00542	benazepril	DOID:6000	Heart Failure	0.0949096573272135
DB00542	benazepril	DOID:12930	Cardiomyopathy, Dilated	0.0947520839595382
DB01429	Aprindine	DOID:2843	Long QT Syndrome	0.0945215953936326
DB08809	Dichloroacetic Acid	DOID:6419	Tetralogy of Fallot	0.0919363718851403
DB00417	Penicillin V	DOID:0050820	Atrioventricular Block	0.0905862424920048
DB15584	Luteolin	DOID:0050700	Cardiomyopathies	0.0905401451179202
DB09153	Sodium Chloride	DOID:13884	Sick Sinus Syndrome	0.0893886293652107
DB00761	Potassium Chloride	DOID:6000	Heart Failure	0.0893170207597218
DB00338	Omeprazole	DOID:0050820	Atrioventricular Block	0.0882857492361693
DB01429	Aprindine	DOID:384	Wolff-Parkinson-White Syndrome	0.0862729995317929
DB05382	Iodine	DOID:11502	Mitral Valve Insufficiency	0.0860577052052425
DB01143	Amifostine	DOID:0050700	Cardiomyopathies	0.0855119384855576
DB11588	Carbon Monoxide	DOID:6000	Heart Failure	0.0835650435822868
DB00989	Rivastigmine	DOID:0050820	Atrioventricular Block	0.0829850042191588
DB06690	Nitrous Oxide	DOID:0050700	Cardiomyopathies	0.0820073197260281
DB01426	Ajmaline	DOID:0050820	Atrioventricular Block	0.0818578295970915
DB11588	Carbon Monoxide	DOID:6419	Tetralogy of Fallot	0.0804569804355025
DB11588	Carbon Monoxide	DOID:0050700	Cardiomyopathies	0.0804030599229409
DB00656	Trazodone	DOID:2843	Long QT Syndrome	0.0800348719044725
DB00681	Amphotericin B	DOID:820	Myocarditis	0.0792054421007655
DB00681	Amphotericin B	DOID:6000	Heart Failure	0.0787230663884382
DB00681	Amphotericin B	DOID:12930	Cardiomyopathy, Dilated	0.0785654930212967
DB06460	enrasentan	DOID:6000	Heart Failure	0.0785452286566581
DB06558	tezosentan	DOID:6000	Heart Failure	0.0785452286566581
DB01426	Ajmaline	DOID:2843	Long QT Syndrome	0.0779856010333822
DB00802	Alfentanil	DOID:13884	Sick Sinus Syndrome	0.077928144149657
DB01074	Perhexiline	DOID:6000	Heart Failure	0.0777317819803714
DB00681	Amphotericin B	DOID:2843	Long QT Syndrome	0.0760585311649849
DB12881	indole-3-carbinol	DOID:0050700	Cardiomyopathies	0.075961204795068
DB01191	Dexfenfluramine	DOID:4079	Heart Valve Diseases	0.075548701751545
DB01195	Flecainide	DOID:6000	Heart Failure	0.0746379500466381
DB11588	Carbon Monoxide	DOID:1882	Heart Septal Defects, Atrial	0.07456083207915
DB00796	candesartan cilexetil	DOID:6000	Heart Failure	0.0733903315393339
DB00254	Doxycycline	DOID:14323	Marfan Syndrome	0.0732556111735621
DB00796	candesartan cilexetil	DOID:12930	Cardiomyopathy, Dilated	0.0732327581719696
DB01191	Dexfenfluramine	DOID:57	Aortic Valve Insufficiency	0.0724459125253016
DB01400	Neostigmine	DOID:2843	Long QT Syndrome	0.0720255733590041
DB01195	Flecainide	DOID:2843	Long QT Syndrome	0.0719734148217875
DB00518	Albendazole	DOID:1682	Heart Defects, Congenital	0.0696036150665647
DB01191	Dexfenfluramine	DOID:6000	Heart Failure	0.0670458128706205
DB00411	Carbachol	DOID:0050820	Atrioventricular Block	0.0658691815730119
DB01195	Flecainide	DOID:13884	Sick Sinus Syndrome	0.0653785952542426
DB12422	sulforafan	DOID:0050700	Cardiomyopathies	0.064689485805816
DB00411	Carbachol	DOID:6000	Heart Failure	0.0646614882322072
DB01195	Flecainide	DOID:384	Wolff-Parkinson-White Syndrome	0.0637248189600539
DB13243	tiazofurin	DOID:0050700	Cardiomyopathies	0.0614578251390727
DB00594	Amiloride	DOID:6000	Heart Failure	0.060604283755183
DB05057	erdosteine	DOID:0050700	Cardiomyopathies	0.0599438669503747
DB01191	Dexfenfluramine	DOID:11502	Mitral Valve Insufficiency	0.0599126382227149
DB13682	cefpirome	DOID:1682	Heart Defects, Congenital	0.0597850113262214
DB11450	pimobendan	DOID:820	Myocarditis	0.0557335443363494
DB11450	pimobendan	DOID:12930	Cardiomyopathy, Dilated	0.0550935952558947
DB11135	Selenium	DOID:6000	Heart Failure	0.0549233489731549
DB07352	Apigenin	DOID:0050700	Cardiomyopathies	0.0547980046775738
DB11135	Selenium	DOID:12930	Cardiomyopathy, Dilated	0.0547657756051838
DB01954	Rolipram	DOID:0050700	Cardiomyopathies	0.0539343297275355
DB04855	Dronedarone	DOID:6000	Heart Failure	0.0527870301362095
DB00365	grepafloxacin	DOID:2843	Long QT Syndrome	0.0511895745150099
DB00171	Adenosine Triphosphate	DOID:0050820	Atrioventricular Block	0.0506111061586356
DB04855	Dronedarone	DOID:2843	Long QT Syndrome	0.0501224949119554
DB09072	Sodium Oxybate	DOID:12930	Cardiomyopathy, Dilated	0.0481998921209997
DB00897	Triazolam	DOID:2843	Long QT Syndrome	0.0468949241243317
DB00540	Nortriptyline	DOID:2843	Long QT Syndrome	0.045261696194578
DB01174	Phenobarbital	DOID:1657	Heart Septal Defects, Ventricular	0.0445411189112482
DB01174	Phenobarbital	DOID:6000	Heart Failure	0.0436202285190004
DB01174	Phenobarbital	DOID:1682	Heart Defects, Congenital	0.0407169268043215
DB00692	Phentolamine	DOID:57	Aortic Valve Insufficiency	0.0397365769353584
DB06144	sertindole	DOID:2843	Long QT Syndrome	0.0384082864861207
DB11616	pirarubicin	DOID:6000	Heart Failure	0.0377022555694231
DB01288	Fenoterol	DOID:6000	Heart Failure	0.0361096396038894
DB00746	Deferoxamine	DOID:0050700	Cardiomyopathies	0.0357464314820777
DB00692	Phentolamine	DOID:0050820	Atrioventricular Block	0.0355441706200326
DB01174	Phenobarbital	DOID:1882	Heart Septal Defects, Atrial	0.0346160170159309
DB11616	pirarubicin	DOID:0050700	Cardiomyopathies	0.0345402719103999
DB00692	Phentolamine	DOID:6000	Heart Failure	0.0343364772813682
DB00527	Dibucaine	DOID:0050820	Atrioventricular Block	0.0325399746704437
DB08841	Tyramine	DOID:0050700	Cardiomyopathies	0.0295292136613408
DB00661	Verapamil	DOID:0050820	Atrioventricular Block	0.0273054750384034
DB00692	Phentolamine	DOID:11502	Mitral Valve Insufficiency	0.0272033026337779
DB00679	Thioridazine	DOID:0050820	Atrioventricular Block	0.0267645491293964
DB00661	Verapamil	DOID:6000	Heart Failure	0.0260977816999169
DB00661	Verapamil	DOID:11984	Cardiomyopathy, Hypertrophic	0.0240846345691948
DB00934	Maprotiline	DOID:2843	Long QT Syndrome	0.0239819262053647
DB00661	Verapamil	DOID:0050700	Cardiomyopathies	0.022935798039458
DB00679	Thioridazine	DOID:2843	Long QT Syndrome	0.0228923205663157
DB00679	Thioridazine	DOID:1682	Heart Defects, Congenital	0.0226535540764721
DB00833	Cefaclor	DOID:820	Myocarditis	0.0218282699285171
DB00833	Cefaclor	DOID:6000	Heart Failure	0.0213458942165732
DB00143	Glutathione	DOID:0050700	Cardiomyopathies	0.0208673545124176
DB02852	domoic acid	DOID:1682	Heart Defects, Congenital	0.018227631100199
DB05223	SB939 compound	DOID:2843	Long QT Syndrome	0.0181499997335575
DB01165	Ofloxacin	DOID:2843	Long QT Syndrome	0.0175604275665182
DB01149	nefazodone	DOID:2843	Long QT Syndrome	0.0174319986069525
DB01165	Ofloxacin	DOID:0050700	Cardiomyopathies	0.0170629791318944
DB00661	Verapamil	DOID:13884	Sick Sinus Syndrome	0.0168384269067885
DB12752	bucindolol	DOID:6000	Heart Failure	0.0165650833197823
DB11326	boric acid	DOID:0050700	Cardiomyopathies	0.0160422737625563
DB00425	Zolpidem	DOID:2843	Long QT Syndrome	0.0149621897015123
DB00333	Methadone	DOID:2843	Long QT Syndrome	0.0145727934498616
DB01053	Penicillin G	DOID:4079	Heart Valve Diseases	0.0136083672216705
DB05088	tetrathiomolybdate	DOID:0050700	Cardiomyopathies	0.0124316944726109
DB12610	ebselen	DOID:0050700	Cardiomyopathies	0.0119083708549286
DB05063	mitoquinone	DOID:0050700	Cardiomyopathies	0.0114715410314885
DB01015	Sulfamethoxazole	DOID:2843	Long QT Syndrome	0.00960249463700993
DB00545	Pyridostigmine Bromide	DOID:0050820	Atrioventricular Block	0.00600106854086227
DB01186	Pergolide	DOID:4079	Heart Valve Diseases	0.00597133226139948
DB00481	Raloxifene Hydrochloride	DOID:4079	Heart Valve Diseases	0.00584532775219418
DB00798	Gentamicins	DOID:4079	Heart Valve Diseases	0.00581811933385715
DB00531	Cyclophosphamide	DOID:4079	Heart Valve Diseases	0.00571348229261751
DB00682	Warfarin	DOID:4079	Heart Valve Diseases	0.00570877418138507
DB00459	Acitretin	DOID:1682	Heart Defects, Congenital	0.00371286247293504
DB00820	Tadalafil	DOID:0050700	Cardiomyopathies	0.00368927433420121
DB11477	Xylazine	DOID:57	Aortic Valve Insufficiency	0.00326263980070321
DB01186	Pergolide	DOID:57	Aortic Valve Insufficiency	0.00286854303431208
DB01221	Ketamine	DOID:57	Aortic Valve Insufficiency	0.00259171795218374
DB01136	Carvedilol	DOID:57	Aortic Valve Insufficiency	0.00255912145534379
DB00485	Dicloxacillin	DOID:4079	Heart Valve Diseases	0.00233433125848717
DB01340	Cilazapril	DOID:57	Aortic Valve Insufficiency	0.00200362341572383
DB00871	Terbutaline	DOID:6000	Heart Failure	0.000535061251164343
DB00557	Hydroxyzine	DOID:2843	Long QT Syndrome	0.000360743616662634
DB09212	loxoprofen	DOID:0050700	Cardiomyopathies	2.81199536462939e-05
DB00678	Losartan	DOID:14323	Marfan Syndrome	-0.000535858430976227
DB11126	Calcium Gluconate	DOID:0050820	Atrioventricular Block	-0.000851354366883078
DB11477	Xylazine	DOID:0050820	Atrioventricular Block	-0.000929766514954994
DB00883	Isosorbide Dinitrate	DOID:0050820	Atrioventricular Block	-0.000984816972102481
DB00292	Etomidate	DOID:0050820	Atrioventricular Block	-0.000992471357373098
DB00297	Bupivacaine	DOID:0050820	Atrioventricular Block	-0.001061481969964
DB00373	Timolol	DOID:0050820	Atrioventricular Block	-0.0010769671694609
DB00843	Donepezil	DOID:0050820	Atrioventricular Block	-0.00115061205056219
DB14206	cobaltous chloride	DOID:0050700	Cardiomyopathies	-0.00116368757999294
DB00727	Nitroglycerin	DOID:0050820	Atrioventricular Block	-0.00126342641107421
DB00734	Risperidone	DOID:0050820	Atrioventricular Block	-0.00127669235370551
DB00975	Dipyridamole	DOID:0050820	Atrioventricular Block	-0.00129383794672885
DB00908	Quinidine	DOID:0050820	Atrioventricular Block	-0.00130142513114137
DB00572	Atropine	DOID:0050820	Atrioventricular Block	-0.00130736175039778
DB01076	Atorvastatin	DOID:0050820	Atrioventricular Block	-0.00131061414688902
DB00715	Paroxetine	DOID:0050820	Atrioventricular Block	-0.00135755447195193
DB00571	Propranolol	DOID:0050820	Atrioventricular Block	-0.00137100290473932
DB00281	Lidocaine	DOID:0050820	Atrioventricular Block	-0.00137609704014083
DB01356	Lithium	DOID:0050820	Atrioventricular Block	-0.0013767280575134
DB00898	Ethanol	DOID:0050820	Atrioventricular Block	-0.00139027271668188
DB00458	Imipramine	DOID:0050820	Atrioventricular Block	-0.0013913455998735
DB00445	Epirubicin	DOID:0050820	Atrioventricular Block	-0.00143153486659828
DB00575	Clonidine	DOID:0050820	Atrioventricular Block	-0.00143539621207542
DB00806	Pentoxifylline	DOID:0050820	Atrioventricular Block	-0.00146620558758712
DB00829	Diazepam	DOID:0050820	Atrioventricular Block	-0.001470435289427
DB00622	Nicardipine	DOID:0050820	Atrioventricular Block	-0.00147180049896065
DB01229	Paclitaxel	DOID:0050820	Atrioventricular Block	-0.00148056340133881
DB00468	Quinine	DOID:0050820	Atrioventricular Block	-0.00148745577312878
DB01169	Arsenic Trioxide	DOID:0050820	Atrioventricular Block	-0.0014922355824549
DB00295	Morphine	DOID:0050820	Atrioventricular Block	-0.00152325689772723
DB00755	Tretinoin	DOID:0050820	Atrioventricular Block	-0.00152340784375113
DB01064	Isoproterenol	DOID:0050820	Atrioventricular Block	-0.0015321337469518
DB00264	Metoprolol	DOID:0050820	Atrioventricular Block	-0.0015346465373702
DB00184	Nicotine	DOID:0050820	Atrioventricular Block	-0.00154381850323657
DB00335	Atenolol	DOID:14323	Marfan Syndrome	-0.00154978446178375
DB00531	Cyclophosphamide	DOID:0050820	Atrioventricular Block	-0.00158171324956988
DB00564	Carbamazepine	DOID:0050820	Atrioventricular Block	-0.00159096646734677
DB00922	Simendan	DOID:820	Myocarditis	-0.00160297505147641
DB01136	Carvedilol	DOID:0050820	Atrioventricular Block	-0.00163328485929123
DB01097	Leflunomide	DOID:1657	Heart Septal Defects, Ventricular	-0.00166674526460528
DB00898	Ethanol	DOID:1657	Heart Septal Defects, Ventricular	-0.00167707566222972
DB00201	Caffeine	DOID:0050820	Atrioventricular Block	-0.00167709384874512
DB00717	Norethindrone	DOID:1657	Heart Septal Defects, Ventricular	-0.00169244283760836
DB00999	Hydrochlorothiazide	DOID:820	Myocarditis	-0.00171149735068662
DB00255	Diethylstilbestrol	DOID:1657	Heart Septal Defects, Ventricular	-0.00173207845373954
DB00603	Medroxyprogesterone Acetate	DOID:1657	Heart Septal Defects, Ventricular	-0.00177680058277604
DB01119	Diazoxide	DOID:0050820	Atrioventricular Block	-0.00182895381063417
DB11251	Tocopherols	DOID:1657	Heart Septal Defects, Ventricular	-0.00186130950353555
DB00564	Carbamazepine	DOID:1657	Heart Septal Defects, Ventricular	-0.00187776941311221
DB00818	Propofol	DOID:0050820	Atrioventricular Block	-0.00190435532592789
DB00598	Labetalol	DOID:0050820	Atrioventricular Block	-0.00191968952863938
DB00343	Diltiazem	DOID:0050820	Atrioventricular Block	-0.00192356464135288
DB01168	Procarbazine	DOID:6000	Heart Failure	-0.00194244975148136
DB00201	Caffeine	DOID:1657	Heart Septal Defects, Ventricular	-0.00196389679415884
DB00640	Adenosine	DOID:0050820	Atrioventricular Block	-0.00198293281214565
DB01211	Clarithromycin	DOID:0050820	Atrioventricular Block	-0.001998858824765
DB01223	Aminophylline	DOID:0050820	Atrioventricular Block	-0.00201697930771713
DB00280	Disopyramide	DOID:0050820	Atrioventricular Block	-0.00203842686482422
DB00495	Zidovudine	DOID:820	Myocarditis	-0.0020385184926752
DB00390	Digoxin	DOID:0050820	Atrioventricular Block	-0.00204931662152805
DB00608	Chloroquine	DOID:0050820	Atrioventricular Block	-0.00206003456667234
DB00887	Bumetanide	DOID:6000	Heart Failure	-0.00206855972746131
DB00841	Dobutamine	DOID:820	Myocarditis	-0.00207326066037924
DB00959	Methylprednisolone	DOID:820	Myocarditis	-0.00208022908180269
DB00867	Ritodrine	DOID:0050820	Atrioventricular Block	-0.00208445508954211
DB00250	Dapsone	DOID:0050820	Atrioventricular Block	-0.00208508215530664
DB00922	Simendan	DOID:6000	Heart Failure	-0.00208535076334823
DB00550	Propylthiouracil	DOID:820	Myocarditis	-0.00209194674216714
DB01356	Lithium	DOID:820	Myocarditis	-0.00210204568439828
DB00458	Imipramine	DOID:820	Myocarditis	-0.00211666322711743
DB01151	Desipramine	DOID:0050820	Atrioventricular Block	-0.00212924533007894
DB00199	Erythromycin	DOID:0050820	Atrioventricular Block	-0.00213696874723499
DB01112	Cefuroxime	DOID:6000	Heart Failure	-0.0021460941348623
DB01035	Procainamide	DOID:0050820	Atrioventricular Block	-0.00215631971500116
DB00244	Mesalamine	DOID:820	Myocarditis	-0.00216306228746974
DB14509	Lithium Carbonate	DOID:0050820	Atrioventricular Block	-0.00217393167367461
DB01017	Minocycline	DOID:820	Myocarditis	-0.00217698162095201
DB13765	Mercuric Chloride	DOID:820	Myocarditis	-0.00218010052320758
DB00795	Sulfasalazine	DOID:820	Myocarditis	-0.00218346053546356
DB00883	Isosorbide Dinitrate	DOID:6000	Heart Failure	-0.00219251031095521
DB00999	Hydrochlorothiazide	DOID:6000	Heart Failure	-0.00219387306247906
DB00624	Testosterone	DOID:820	Myocarditis	-0.00222497047169098
DB00335	Atenolol	DOID:0050820	Atrioventricular Block	-0.00223792613201265
DB01364	Ephedrine	DOID:0050820	Atrioventricular Block	-0.0022387826609391
DB00755	Tretinoin	DOID:820	Myocarditis	-0.00224872547099417
DB01064	Isoproterenol	DOID:820	Myocarditis	-0.00225745137408004
DB00722	Lisinopril	DOID:6000	Heart Failure	-0.00225767182085643
DB00489	Sotalol	DOID:0050820	Atrioventricular Block	-0.00225791338976419
DB00264	Metoprolol	DOID:820	Myocarditis	-0.00225996416463745
DB00184	Nicotine	DOID:820	Myocarditis	-0.00226913612924259
DB11672	Curcumin	DOID:820	Myocarditis	-0.00228259286921914
DB00373	Timolol	DOID:6000	Heart Failure	-0.00228466050845164
DB06151	Acetylcysteine	DOID:820	Myocarditis	-0.00229616715872802
DB00531	Cyclophosphamide	DOID:820	Myocarditis	-0.00230703087747083
DB00564	Carbamazepine	DOID:820	Myocarditis	-0.00231628409564563
DB01136	Carvedilol	DOID:820	Myocarditis	-0.00235860248713934
DB00178	Ramipril	DOID:6000	Heart Failure	-0.00236230039041005
DB12510	Ozone	DOID:1657	Heart Septal Defects, Ventricular	-0.00237109014027179
DB00363	Clozapine	DOID:820	Myocarditis	-0.00237295627994613
DB01190	Clindamycin	DOID:6000	Heart Failure	-0.00239978095871005
DB00650	Leucovorin	DOID:6000	Heart Failure	-0.00239982069712805
DB13919	candesartan	DOID:6000	Heart Failure	-0.00240026414932878
DB00441	gemcitabine	DOID:6000	Heart Failure	-0.00240271854543025
DB04572	Thiotepa	DOID:6000	Heart Failure	-0.00241666260369897
DB08901	ponatinib	DOID:6000	Heart Failure	-0.00242155277898257
DB00533	rofecoxib	DOID:6000	Heart Failure	-0.00242664662498268
DB00678	Losartan	DOID:6000	Heart Failure	-0.00243169344048907
DB00881	Quinapril	DOID:6000	Heart Failure	-0.00243321377663538
DB01001	Albuterol	DOID:820	Myocarditis	-0.00243398140652126
DB00966	Telmisartan	DOID:6000	Heart Failure	-0.00244036952055679
DB00022	peginterferon alfa-2b	DOID:12930	Cardiomyopathy, Dilated	-0.00244174215224588
DB01050	Ibuprofen	DOID:1657	Heart Septal Defects, Ventricular	-0.00246443343735733
DB00727	Nitroglycerin	DOID:6000	Heart Failure	-0.00247111974909273
DB01029	Irbesartan	DOID:6000	Heart Failure	-0.00247893961228304
DB00421	Spironolactone	DOID:6000	Heart Failure	-0.00249548114856421
DB01023	Felodipine	DOID:6000	Heart Failure	-0.00249788685322547
DB00975	Dipyridamole	DOID:6000	Heart Failure	-0.00250153128603212
DB00559	Bosentan	DOID:6000	Heart Failure	-0.00250402999277763
DB00235	Milrinone	DOID:6000	Heart Failure	-0.00250406748304852
DB00443	Betamethasone	DOID:6000	Heart Failure	-0.00250417484712126
DB00908	Quinidine	DOID:6000	Heart Failure	-0.0025091184699528
DB01076	Atorvastatin	DOID:6000	Heart Failure	-0.00251830748555457
DB00178	Ramipril	DOID:12930	Cardiomyopathy, Dilated	-0.00251987375857984
DB00495	Zidovudine	DOID:6000	Heart Failure	-0.00252089420508914
DB01186	Pergolide	DOID:6000	Heart Failure	-0.00253155661998103
DB03057	Malondialdehyde	DOID:820	Myocarditis	-0.00253812530024963
DB13169	Nandrolone	DOID:1657	Heart Septal Defects, Ventricular	-0.00254722934184401
DB00841	Dobutamine	DOID:6000	Heart Failure	-0.00255563637235354
DB00361	Vinorelbine	DOID:6000	Heart Failure	-0.00256593982854178
DB01132	Pioglitazone	DOID:6000	Heart Failure	-0.00257230652631699
DB11133	Fatty Acids, Omega-3	DOID:6000	Heart Failure	-0.00257403385932251
DB00571	Propranolol	DOID:6000	Heart Failure	-0.00257869624272986
DB00281	Lidocaine	DOID:6000	Heart Failure	-0.00258379037892006
DB00970	Dactinomycin	DOID:6000	Heart Failure	-0.0025838390498247
DB01356	Lithium	DOID:6000	Heart Failure	-0.00258442139678647
DB00678	Losartan	DOID:12930	Cardiomyopathy, Dilated	-0.00258926680922353
DB00428	Streptozocin	DOID:6000	Heart Failure	-0.00259043482259666
DB00741	Hydrocortisone	DOID:6000	Heart Failure	-0.00259291884266719
DB00987	Cytarabine	DOID:6000	Heart Failure	-0.00259495365516857
DB00177	Valsartan	DOID:6000	Heart Failure	-0.00259884322050527
DB00458	Imipramine	DOID:6000	Heart Failure	-0.00259903894018262
DB00270	Isradipine	DOID:6000	Heart Failure	-0.00261226144393231
DB00871	Terbutaline	DOID:0050700	Cardiomyopathies	-0.0026269224081141
DB00445	Epirubicin	DOID:6000	Heart Failure	-0.00263922820477488
DB00255	Diethylstilbestrol	DOID:6000	Heart Failure	-0.00265296884682217
DB00421	Spironolactone	DOID:12930	Cardiomyopathy, Dilated	-0.00265305451685324
DB00975	Dipyridamole	DOID:12930	Cardiomyopathy, Dilated	-0.00265910465287475
DB00619	Imatinib Mesylate	DOID:6000	Heart Failure	-0.00265941873339146
DB00305	Mitomycin	DOID:6000	Heart Failure	-0.00266290425902313
DB00328	Indomethacin	DOID:6000	Heart Failure	-0.0026700410479634
DB00495	Zidovudine	DOID:12930	Cardiomyopathy, Dilated	-0.00267846757282394
DB00622	Nicardipine	DOID:6000	Heart Failure	-0.00267949383842001
DB00641	Simvastatin	DOID:6000	Heart Failure	-0.00268073423601309
DB00798	Gentamicins	DOID:6000	Heart Failure	-0.00268476954725957
DB00188	Bortezomib	DOID:6000	Heart Failure	-0.00268593879773824
DB01229	Paclitaxel	DOID:6000	Heart Failure	-0.00268825674119763
DB03128	Acetylcholine	DOID:6000	Heart Failure	-0.00269402777940317
DB00635	Prednisone	DOID:820	Myocarditis	-0.00270134653056606
DB00811	Ribavirin	DOID:12930	Cardiomyopathy, Dilated	-0.00270383093461965
DB00624	Testosterone	DOID:6000	Heart Failure	-0.00270734618349608
DB00841	Dobutamine	DOID:12930	Cardiomyopathy, Dilated	-0.00271320974126874
DB01593	Zinc	DOID:6000	Heart Failure	-0.00271814894817177
DB00755	Tretinoin	DOID:6000	Heart Failure	-0.00273110118243111
DB01064	Isoproterenol	DOID:6000	Heart Failure	-0.00273982708385831
DB01356	Lithium	DOID:12930	Cardiomyopathy, Dilated	-0.00274199476376899
DB00264	Metoprolol	DOID:6000	Heart Failure	-0.0027423398762276
DB00428	Streptozocin	DOID:12930	Cardiomyopathy, Dilated	-0.00274800819080087
DB00898	Ethanol	DOID:12930	Cardiomyopathy, Dilated	-0.00275553942202841
DB00458	Imipramine	DOID:12930	Cardiomyopathy, Dilated	-0.00275661230696442
DB00675	Tamoxifen	DOID:6000	Heart Failure	-0.00276661493062488
DB00570	Vinblastine	DOID:6000	Heart Failure	-0.00277939355810994
DB00531	Cyclophosphamide	DOID:6000	Heart Failure	-0.00278940658785173
DB00860	Prednisolone	DOID:820	Myocarditis	-0.00278951368664646
DB00682	Warfarin	DOID:6000	Heart Failure	-0.00279411469980181
DB00445	Epirubicin	DOID:12930	Cardiomyopathy, Dilated	-0.00279680157249548
DB00564	Carbamazepine	DOID:6000	Heart Failure	-0.00279865980562108
DB12708	sulprostone	DOID:9767	Myocardial Stunning	-0.00280541846976454
DB00250	Dapsone	DOID:820	Myocarditis	-0.00281039978268224
DB13765	Mercuric Chloride	DOID:12930	Cardiomyopathy, Dilated	-0.00282004960324264
DB01136	Carvedilol	DOID:6000	Heart Failure	-0.00284097819929127
DB14085	Cadmium	DOID:6000	Heart Failure	-0.00284543006974222
DB01151	Desipramine	DOID:820	Myocarditis	-0.00285456295864914
DB00363	Clozapine	DOID:6000	Heart Failure	-0.00285533199084928
DB00993	Azathioprine	DOID:820	Myocarditis	-0.00285901193513902
DB06782	Dimercaprol	DOID:2843	Long QT Syndrome	-0.00286206322397639
DB00624	Testosterone	DOID:12930	Cardiomyopathy, Dilated	-0.00286491955072463
DB01035	Procainamide	DOID:820	Myocarditis	-0.00288163734221955
DB00295	Morphine	DOID:12930	Cardiomyopathy, Dilated	-0.0028885236048963
DB00755	Tretinoin	DOID:12930	Cardiomyopathy, Dilated	-0.0028886745493186
DB14509	Lithium Carbonate	DOID:820	Myocarditis	-0.00289924930046001
DB00264	Metoprolol	DOID:12930	Cardiomyopathy, Dilated	-0.00289991324405256
DB00203	Sildenafil Citrate	DOID:6000	Heart Failure	-0.00291154103032729
DB01001	Albuterol	DOID:6000	Heart Failure	-0.00291635711773217
DB00975	Dipyridamole	DOID:9767	Myocardial Stunning	-0.00292410153434061
DB00958	Carboplatin	DOID:6000	Heart Failure	-0.00294143050462822
DB08162	fasudil	DOID:12930	Cardiomyopathy, Dilated	-0.00294315959976596
DB00841	Dobutamine	DOID:9767	Myocardial Stunning	-0.00297820662123313
DB00773	Etoposide	DOID:6000	Heart Failure	-0.00299373750754925
DB01136	Carvedilol	DOID:12930	Cardiomyopathy, Dilated	-0.00299855156705139
DB00363	Clozapine	DOID:12930	Cardiomyopathy, Dilated	-0.00301290535874529
DB01420	Testosterone Propionate	DOID:820	Myocarditis	-0.00301596147519276
DB03057	Malondialdehyde	DOID:6000	Heart Failure	-0.00302050101182247
DB01119	Diazoxide	DOID:6000	Heart Failure	-0.00303664714776983
DB00915	Amantadine	DOID:6000	Heart Failure	-0.00305206643413666
DB01001	Albuterol	DOID:12930	Cardiomyopathy, Dilated	-0.00307393048552915
DB01592	Iron	DOID:12930	Cardiomyopathy, Dilated	-0.00308630442150012
DB01083	Orlistat	DOID:6000	Heart Failure	-0.00309112715266388
DB00818	Propofol	DOID:6000	Heart Failure	-0.00311204866354051
DB00598	Labetalol	DOID:6000	Heart Failure	-0.00312738286713451
DB01599	Probucol	DOID:6000	Heart Failure	-0.00312869628219878
DB00343	Diltiazem	DOID:6000	Heart Failure	-0.00313125797989897
DB00412	Rosiglitazone	DOID:6000	Heart Failure	-0.0031590673903574
DB00770	Alprostadil	DOID:6000	Heart Failure	-0.00317384772322035
DB00635	Prednisone	DOID:6000	Heart Failure	-0.0031837222407067
DB00640	Adenosine	DOID:6000	Heart Failure	-0.00319062615097818
DB01275	Hydralazine	DOID:6000	Heart Failure	-0.0032029532971227
DB01223	Aminophylline	DOID:6000	Heart Failure	-0.00322467264647117
DB00457	Prazosin	DOID:6000	Heart Failure	-0.0032381285619931
DB14500	Potassium	DOID:6000	Heart Failure	-0.0032427993038375
DB00586	Diclofenac	DOID:6000	Heart Failure	-0.00324554339231883
DB00280	Disopyramide	DOID:6000	Heart Failure	-0.00324612020387624
DB00390	Digoxin	DOID:6000	Heart Failure	-0.00325700996043296
DB00519	trandolapril	DOID:6000	Heart Failure	-0.00325772156379842
DB00608	Chloroquine	DOID:6000	Heart Failure	-0.00326772790464866
DB00512	Vancomycin	DOID:6000	Heart Failure	-0.00326891653168901
DB00867	Ritodrine	DOID:6000	Heart Failure	-0.00329214842857037
DB00436	Bendroflumethiazide	DOID:6000	Heart Failure	-0.00329832244982317
DB09270	coenzyme Q10	DOID:6000	Heart Failure	-0.00330698721781217
DB00635	Prednisone	DOID:12930	Cardiomyopathy, Dilated	-0.00334129560954285
DB00993	Azathioprine	DOID:6000	Heart Failure	-0.00334138764647648
DB01275	Hydralazine	DOID:12930	Cardiomyopathy, Dilated	-0.00336052666491701
DB01035	Procainamide	DOID:6000	Heart Failure	-0.00336401305416831
DB00350	Minoxidil	DOID:6000	Heart Failure	-0.00339200081890487
DB01340	Cilazapril	DOID:6000	Heart Failure	-0.00339647623875924
DB00390	Digoxin	DOID:12930	Cardiomyopathy, Dilated	-0.00341458332767217
DB11783	imidapril	DOID:6000	Heart Failure	-0.0034227011737443
DB00612	Bisoprolol	DOID:6000	Heart Failure	-0.00344012155704873
DB00960	Pindolol	DOID:6000	Heart Failure	-0.00344464523795904
DB00401	Nisoldipine	DOID:6000	Heart Failure	-0.00344513308565617
DB00335	Atenolol	DOID:6000	Heart Failure	-0.00344561947042663
DB00867	Ritodrine	DOID:12930	Cardiomyopathy, Dilated	-0.00344972179607381
DB00489	Sotalol	DOID:6000	Heart Failure	-0.00346560672855531
DB01095	Fluvastatin	DOID:6000	Heart Failure	-0.00346826453425561
DB00993	Azathioprine	DOID:12930	Cardiomyopathy, Dilated	-0.00349896101361266
DB00379	Mexiletine	DOID:6000	Heart Failure	-0.00350113467020916
DB00492	Fosinopril	DOID:6000	Heart Failure	-0.00350713273546119
DB01167	Itraconazole	DOID:6000	Heart Failure	-0.00356930115314477
DB00335	Atenolol	DOID:12930	Cardiomyopathy, Dilated	-0.00360319283790697
DB01364	Ephedrine	DOID:12930	Cardiomyopathy, Dilated	-0.00360404936699507
DB01212	Ceftriaxone	DOID:12930	Cardiomyopathy, Dilated	-0.00362221277977512
DB00178	Ramipril	DOID:11984	Cardiomyopathy, Hypertrophic	-0.00437544752033256
DB13919	candesartan	DOID:11984	Cardiomyopathy, Hypertrophic	-0.0044134112791587
DB00678	Losartan	DOID:11984	Cardiomyopathy, Hypertrophic	-0.00444484057010139
DB00881	Quinapril	DOID:11984	Cardiomyopathy, Hypertrophic	-0.00444636090633962
DB00443	Betamethasone	DOID:11984	Cardiomyopathy, Hypertrophic	-0.00451732197633167
DB00841	Dobutamine	DOID:11984	Cardiomyopathy, Hypertrophic	-0.00456878350352016
DB00959	Methylprednisolone	DOID:11984	Cardiomyopathy, Hypertrophic	-0.00457575192243628
DB00571	Propranolol	DOID:11984	Cardiomyopathy, Hypertrophic	-0.00459184337154592
DB00428	Streptozocin	DOID:11984	Cardiomyopathy, Hypertrophic	-0.00460358195166141
DB00898	Ethanol	DOID:11984	Cardiomyopathy, Hypertrophic	-0.00461111318394189
DB00270	Isradipine	DOID:11984	Cardiomyopathy, Hypertrophic	-0.00462540857359481
DB12116	epigallocatechin gallate	DOID:11984	Cardiomyopathy, Hypertrophic	-0.00462944342794766
DB09140	Oxygen	DOID:11984	Cardiomyopathy, Hypertrophic	-0.00465387091644895
DB11126	Calcium Gluconate	DOID:2843	Long QT Syndrome	-0.00472358293063721
DB00454	Meperidine	DOID:2843	Long QT Syndrome	-0.00472779844590829
DB06288	Amisulpride	DOID:2843	Long QT Syndrome	-0.00473455673182174
DB01064	Isoproterenol	DOID:11984	Cardiomyopathy, Hypertrophic	-0.0047529742150467
DB00264	Metoprolol	DOID:11984	Cardiomyopathy, Hypertrophic	-0.00475548700586567
DB04216	Quercetin	DOID:11984	Cardiomyopathy, Hypertrophic	-0.00481211658050193
DB01136	Carvedilol	DOID:11984	Cardiomyopathy, Hypertrophic	-0.00485412532743898
DB01001	Albuterol	DOID:11984	Cardiomyopathy, Hypertrophic	-0.00492950424870828
DB00373	Timolol	DOID:2843	Long QT Syndrome	-0.00494919573315097
DB00843	Donepezil	DOID:2843	Long QT Syndrome	-0.00502284061344135
DB01119	Diazoxide	DOID:11984	Cardiomyopathy, Hypertrophic	-0.00504979427857274
DB01190	Clindamycin	DOID:2843	Long QT Syndrome	-0.00506431618373346
DB00776	Oxcarbazepine	DOID:1682	Heart Defects, Congenital	-0.00509678446340475
DB01029	Irbesartan	DOID:2843	Long QT Syndrome	-0.00514347483638031
DB00343	Diltiazem	DOID:11984	Cardiomyopathy, Hypertrophic	-0.00514440510911471
DB00734	Risperidone	DOID:2843	Long QT Syndrome	-0.00514892091646876
DB00904	Ondansetron	DOID:2843	Long QT Syndrome	-0.00516229072285121
DB00316	Acetaminophen	DOID:2843	Long QT Syndrome	-0.00516565651635201
DB00235	Milrinone	DOID:2843	Long QT Syndrome	-0.00516860270814409
DB00412	Rosiglitazone	DOID:11984	Cardiomyopathy, Hypertrophic	-0.00517221452068026
DB00908	Quinidine	DOID:2843	Long QT Syndrome	-0.0051736536941813
DB00166	Thioctic Acid	DOID:2843	Long QT Syndrome	-0.00517861325720934
DB00572	Atropine	DOID:2843	Long QT Syndrome	-0.00517959031386137
DB11136	Chromium	DOID:3491	Turner Syndrome	-0.0051870030190759
DB00841	Dobutamine	DOID:2843	Long QT Syndrome	-0.00522017159793939
DB11126	Calcium Gluconate	DOID:0050700	Cardiomyopathies	-0.00522103136482219
DB00715	Paroxetine	DOID:2843	Long QT Syndrome	-0.00522978303528807
DB04839	Cyproterone Acetate	DOID:1682	Heart Defects, Congenital	-0.00523425548023779
DB00571	Propranolol	DOID:2843	Long QT Syndrome	-0.00524323146573866
DB00281	Lidocaine	DOID:2843	Long QT Syndrome	-0.00524832560374119
DB00196	Fluconazole	DOID:2843	Long QT Syndrome	-0.00525299787023512
DB00741	Hydrocortisone	DOID:2843	Long QT Syndrome	-0.00525745406855191
DB00280	Disopyramide	DOID:11984	Cardiomyopathy, Hypertrophic	-0.00525926733300594
DB00898	Ethanol	DOID:2843	Long QT Syndrome	-0.00526250127965497
DB00177	Valsartan	DOID:2843	Long QT Syndrome	-0.00526337844565991
DB00458	Imipramine	DOID:2843	Long QT Syndrome	-0.00526357416471532
DB00519	trandolapril	DOID:11984	Cardiomyopathy, Hypertrophic	-0.00527086869334267
DB01026	Ketoconazole	DOID:2843	Long QT Syndrome	-0.00528042966046091
DB00608	Chloroquine	DOID:11984	Cardiomyopathy, Hypertrophic	-0.00528087503479388
DB00860	Prednisolone	DOID:11984	Cardiomyopathy, Hypertrophic	-0.00528503652697007
DB00445	Epirubicin	DOID:2843	Long QT Syndrome	-0.005303763430581
DB00867	Ritodrine	DOID:11984	Cardiomyopathy, Hypertrophic	-0.00530529555807377
DB00619	Imatinib Mesylate	DOID:2843	Long QT Syndrome	-0.00532395395910343
DB14513	Magnesium	DOID:2843	Long QT Syndrome	-0.00533974342838658
DB00641	Simvastatin	DOID:2843	Long QT Syndrome	-0.0053452694612259
DB00916	Metronidazole	DOID:2843	Long QT Syndrome	-0.00535478294863354
DB00468	Quinine	DOID:2843	Long QT Syndrome	-0.00535968433681974
DB01169	Arsenic Trioxide	DOID:2843	Long QT Syndrome	-0.00536446414582589
DB00688	Mycophenolic Acid	DOID:1682	Heart Defects, Congenital	-0.00536650448690731
DB08868	Fingolimod Hydrochloride	DOID:2843	Long QT Syndrome	-0.00540294020752705
DB01064	Isoproterenol	DOID:2843	Long QT Syndrome	-0.00540436230908889
DB00264	Metoprolol	DOID:2843	Long QT Syndrome	-0.00540687510126189
DB00158	Folic Acid	DOID:1682	Heart Defects, Congenital	-0.0054149576962805
DB00184	Nicotine	DOID:2843	Long QT Syndrome	-0.00541604706655938
DB00472	Fluoxetine	DOID:2843	Long QT Syndrome	-0.00544673162868967
DB01016	Glyburide	DOID:2843	Long QT Syndrome	-0.00545184689385667
DB00564	Carbamazepine	DOID:2843	Long QT Syndrome	-0.00546319503143963
DB00162	Vitamin A	DOID:1682	Heart Defects, Congenital	-0.00546655201823751
DB00715	Paroxetine	DOID:1682	Heart Defects, Congenital	-0.00546854952315987
DB01356	Lithium	DOID:1682	Heart Defects, Congenital	-0.00548772310957754
DB00196	Fluconazole	DOID:1682	Heart Defects, Congenital	-0.00549176435927864
DB00428	Streptozocin	DOID:1682	Heart Defects, Congenital	-0.00549373653615023
DB00898	Ethanol	DOID:1682	Heart Defects, Congenital	-0.00550126776956936
DB00363	Clozapine	DOID:2843	Long QT Syndrome	-0.00551986721751915
DB00178	Ramipril	DOID:0050700	Cardiomyopathies	-0.00552428404960878
DB01156	Bupropion	DOID:1682	Heart Defects, Congenital	-0.00553564100383916
DB00201	Caffeine	DOID:2843	Long QT Syndrome	-0.00554932241122061
DB00227	Lovastatin	DOID:1682	Heart Defects, Congenital	-0.00554997249671982
DB00255	Diethylstilbestrol	DOID:1682	Heart Defects, Congenital	-0.00555627056212724
DB00650	Leucovorin	DOID:0050700	Cardiomyopathies	-0.00556180435642092
DB13919	candesartan	DOID:0050700	Cardiomyopathies	-0.00556224780985778
DB00795	Sulfasalazine	DOID:1682	Heart Defects, Congenital	-0.00556913796031197
DB00328	Indomethacin	DOID:1682	Heart Defects, Congenital	-0.00557334276252083
DB04572	Thiotepa	DOID:0050700	Cardiomyopathies	-0.00557864626293522
DB01001	Albuterol	DOID:2843	Long QT Syndrome	-0.00558089234317946
DB00398	Sorafenib	DOID:0050700	Cardiomyopathies	-0.00558820655072753
DB01593	Zinc	DOID:1682	Heart Defects, Congenital	-0.00562145066187633
DB00126	Ascorbic Acid	DOID:1682	Heart Defects, Congenital	-0.00562585638574206
DB00755	Tretinoin	DOID:1682	Heart Defects, Congenital	-0.00563440289641834
DB00734	Risperidone	DOID:0050700	Cardiomyopathies	-0.00564636935099491
DB00987	Cytarabine	DOID:9775	Heart Failure, Diastolic	-0.00564978564574001
DB00421	Spironolactone	DOID:0050700	Cardiomyopathies	-0.00565746480857585
DB00316	Acetaminophen	DOID:0050700	Cardiomyopathies	-0.00566310495020891
DB00158	Folic Acid	DOID:0050700	Cardiomyopathies	-0.00567363964122955
DB00495	Zidovudine	DOID:0050700	Cardiomyopathies	-0.00568287786443641
DB00742	Mannitol	DOID:1682	Heart Defects, Congenital	-0.00568536194923072
DB00982	Isotretinoin	DOID:1682	Heart Defects, Congenital	-0.00569596762366273
DB00682	Warfarin	DOID:1682	Heart Defects, Congenital	-0.0056974164133323
DB01042	Melphalan	DOID:0050700	Cardiomyopathies	-0.00570245631467123
DB00898	Ethanol	DOID:6419	Tetralogy of Fallot	-0.00570602920019089
DB00636	Clofibrate	DOID:0050700	Cardiomyopathies	-0.00571382999563849
DB00915	Amantadine	DOID:2843	Long QT Syndrome	-0.00571660165832963
DB00841	Dobutamine	DOID:0050700	Cardiomyopathies	-0.00571762003425832
DB00959	Methylprednisolone	DOID:0050700	Cardiomyopathies	-0.00572458845275345
DB00162	Vitamin A	DOID:0050700	Cardiomyopathies	-0.00572523396430699
DB00571	Propranolol	DOID:0050700	Cardiomyopathies	-0.00574067990196345
DB01136	Carvedilol	DOID:1682	Heart Defects, Congenital	-0.00574427991313617
DB00970	Dactinomycin	DOID:0050700	Cardiomyopathies	-0.00574582270973997
DB01356	Lithium	DOID:0050700	Cardiomyopathies	-0.00574640505503507
DB00091	Cyclosporine	DOID:0050700	Cardiomyopathies	-0.0057544089918031
DB01914	Glucose	DOID:0050700	Cardiomyopathies	-0.00575990206963925
DB00898	Ethanol	DOID:0050700	Cardiomyopathies	-0.00575994971361868
DB00177	Valsartan	DOID:0050700	Cardiomyopathies	-0.00576082687989163
DB00458	Imipramine	DOID:0050700	Cardiomyopathies	-0.00576102259775443
DB00201	Caffeine	DOID:1682	Heart Defects, Congenital	-0.00578808890071866
DB00435	Nitric Oxide	DOID:0050700	Cardiomyopathies	-0.00579319893394856
DB01599	Probucol	DOID:2843	Long QT Syndrome	-0.00579323150810215
DB00343	Diltiazem	DOID:2843	Long QT Syndrome	-0.00579579320522103
DB00445	Epirubicin	DOID:0050700	Cardiomyopathies	-0.00580121186367408
DB09140	Oxygen	DOID:0050700	Cardiomyopathies	-0.00580270744699082
DB01956	Taurine	DOID:0050700	Cardiomyopathies	-0.00580757920442385
DB00246	ziprasidone	DOID:2843	Long QT Syndrome	-0.00583037223376423
DB00806	Pentoxifylline	DOID:0050700	Cardiomyopathies	-0.00583588258623322
DB00829	Diazepam	DOID:0050700	Cardiomyopathies	-0.00584011228698908
DB00531	Cyclophosphamide	DOID:9775	Heart Failure, Diastolic	-0.00584423857779501
DB01229	Paclitaxel	DOID:0050700	Cardiomyopathies	-0.00585024039950485
DB00541	Vincristine	DOID:0050700	Cardiomyopathies	-0.00585059407049113
DB00206	Reserpine	DOID:0050700	Cardiomyopathies	-0.0058507229375486
DB01169	Arsenic Trioxide	DOID:0050700	Cardiomyopathies	-0.00586191257972499
DB01009	Ketoprofen	DOID:0050700	Cardiomyopathies	-0.00587024352508966
DB01211	Clarithromycin	DOID:2843	Long QT Syndrome	-0.00587108738781891
DB01593	Zinc	DOID:0050700	Cardiomyopathies	-0.00588013260772688
DB00126	Ascorbic Acid	DOID:0050700	Cardiomyopathies	-0.00588453832887212
DB00755	Tretinoin	DOID:0050700	Cardiomyopathies	-0.00589308484221893
DB01039	Fenofibrate	DOID:0050700	Cardiomyopathies	-0.00590040292712232
DB01064	Isoproterenol	DOID:0050700	Cardiomyopathies	-0.00590181074503612
DB00264	Metoprolol	DOID:0050700	Cardiomyopathies	-0.00590432353570411
DB14500	Potassium	DOID:2843	Long QT Syndrome	-0.00590733452980527
DB00342	Terfenadine	DOID:2843	Long QT Syndrome	-0.00590740442483859
DB00280	Disopyramide	DOID:2843	Long QT Syndrome	-0.00591065542830491
DB00184	Nicotine	DOID:0050700	Cardiomyopathies	-0.00591349550163264
DB00390	Digoxin	DOID:2843	Long QT Syndrome	-0.00592154518547525
DB11672	Curcumin	DOID:0050700	Cardiomyopathies	-0.00592695224035153
DB00608	Chloroquine	DOID:2843	Long QT Syndrome	-0.00593226312994274
DB12523	mizolastine	DOID:2843	Long QT Syndrome	-0.00593783861749594
DB06151	Acetylcysteine	DOID:0050700	Cardiomyopathies	-0.00594052652941232
DB00531	Cyclophosphamide	DOID:0050700	Cardiomyopathies	-0.00595139024736333
DB01003	Cromolyn Sodium	DOID:0050700	Cardiomyopathies	-0.00595147653660663
DB00915	Amantadine	DOID:1682	Heart Defects, Congenital	-0.00595536814748951
DB00682	Warfarin	DOID:0050700	Cardiomyopathies	-0.00595609835830177
DB00215	Citalopram	DOID:2843	Long QT Syndrome	-0.00595919191565183
DB04216	Quercetin	DOID:0050700	Cardiomyopathies	-0.00596095311019648
DB00537	Ciprofloxacin	DOID:2843	Long QT Syndrome	-0.00596262040601833
DB01065	Melatonin	DOID:0050700	Cardiomyopathies	-0.00596759336167049
DB01221	Ketamine	DOID:0050700	Cardiomyopathies	-0.0059703653618319
DB02701	Niacinamide	DOID:1682	Heart Defects, Congenital	-0.0059762768506397
DB01151	Desipramine	DOID:2843	Long QT Syndrome	-0.00600147389534064
DB01136	Carvedilol	DOID:0050700	Cardiomyopathies	-0.00600296185823532
DB00851	Dacarbazine	DOID:0050700	Cardiomyopathies	-0.00600545669897998
DB00993	Azathioprine	DOID:2843	Long QT Syndrome	-0.00600592287189802
DB00199	Erythromycin	DOID:2843	Long QT Syndrome	-0.0060091973117524
DB00363	Clozapine	DOID:0050700	Cardiomyopathies	-0.0060173156512224
DB01035	Procainamide	DOID:2843	Long QT Syndrome	-0.0060285482787755
DB00201	Caffeine	DOID:0050700	Cardiomyopathies	-0.00604677084590308
DB00203	Sildenafil Citrate	DOID:0050700	Cardiomyopathies	-0.00607352468970476
DB00455	Loratadine	DOID:2843	Long QT Syndrome	-0.00607604012042048
DB00770	Alprostadil	DOID:1682	Heart Defects, Congenital	-0.00607714943829449
DB01001	Albuterol	DOID:0050700	Cardiomyopathies	-0.00607834077692979
DB01592	Iron	DOID:0050700	Cardiomyopathies	-0.00609071471284481
DB00493	Cefotaxime	DOID:1682	Heart Defects, Congenital	-0.00609717917653738
DB00612	Bisoprolol	DOID:2843	Long QT Syndrome	-0.00610465678072611
DB00335	Atenolol	DOID:2843	Long QT Syndrome	-0.00611015469570605
DB01212	Ceftriaxone	DOID:2843	Long QT Syndrome	-0.00612917463706183
DB00489	Sotalol	DOID:2843	Long QT Syndrome	-0.00613014195332726
DB00334	Olanzapine	DOID:2843	Long QT Syndrome	-0.00613931299939627
DB00915	Amantadine	DOID:6419	Tetralogy of Fallot	-0.00616012957980192
DB00379	Mexiletine	DOID:2843	Long QT Syndrome	-0.00616566989519904
DB02659	Cholic Acid	DOID:0050700	Cardiomyopathies	-0.00617303610239836
DB01167	Itraconazole	DOID:2843	Long QT Syndrome	-0.00623383637857253
DB00818	Propofol	DOID:0050700	Cardiomyopathies	-0.00627403232409393
DB00770	Alprostadil	DOID:6419	Tetralogy of Fallot	-0.00628191087030625
DB00928	Azacitidine	DOID:0050700	Cardiomyopathies	-0.00628361147488962
DB01599	Probucol	DOID:0050700	Cardiomyopathies	-0.00629067994171303
DB00343	Diltiazem	DOID:0050700	Cardiomyopathies	-0.00629324163921605
DB00635	Prednisone	DOID:0050700	Cardiomyopathies	-0.00634570590089065
DB01242	Clomipramine	DOID:2843	Long QT Syndrome	-0.0063523176868738
DB00640	Adenosine	DOID:0050700	Cardiomyopathies	-0.00635260980973126
DB00115	Vitamin B 12	DOID:1682	Heart Defects, Congenital	-0.00635987857736661
DB14183	geraniol	DOID:0050700	Cardiomyopathies	-0.00636764081965421
DB00763	Methimazole	DOID:0050700	Cardiomyopathies	-0.00637314226836591
DB00457	Prazosin	DOID:0050700	Cardiomyopathies	-0.00640011222132972
DB00586	Diclofenac	DOID:0050700	Cardiomyopathies	-0.00640752705192724
DB00390	Digoxin	DOID:0050700	Cardiomyopathies	-0.00641899361986994
DB00608	Chloroquine	DOID:0050700	Cardiomyopathies	-0.0064297115649343
DB00860	Prednisolone	DOID:0050700	Cardiomyopathies	-0.00643387305681961
DB00867	Ritodrine	DOID:0050700	Cardiomyopathies	-0.00645413208745169
DB09270	coenzyme Q10	DOID:0050700	Cardiomyopathies	-0.00646897087789308
DB00350	Minoxidil	DOID:0050700	Cardiomyopathies	-0.00655398447787245
DB01340	Cilazapril	DOID:0050700	Cardiomyopathies	-0.00655845989772716
DB01088	Iloprost	DOID:0050700	Cardiomyopathies	-0.00658525141939179
DB01242	Clomipramine	DOID:1682	Heart Defects, Congenital	-0.00659108417624663
DB00612	Bisoprolol	DOID:0050700	Cardiomyopathies	-0.006602105216412
DB01364	Ephedrine	DOID:0050700	Cardiomyopathies	-0.00660845965836152
DB01212	Ceftriaxone	DOID:0050700	Cardiomyopathies	-0.00662662307192272
DB01095	Fluvastatin	DOID:0050700	Cardiomyopathies	-0.00663024819400079
DB04861	Nebivolol	DOID:9651	Heart Failure, Systolic	-0.00738313730393123
DB00531	Cyclophosphamide	DOID:9651	Heart Failure, Systolic	-0.00757970706408437
DB00485	Dicloxacillin	DOID:2843	Long QT Syndrome	-0.00883309284714137
DB11477	Xylazine	DOID:11502	Mitral Valve Insufficiency	-0.00927063450195556
DB00531	Cyclophosphamide	DOID:397	Cardiomyopathy, Restrictive	-0.00944370118326307
DB00975	Dipyridamole	DOID:11502	Mitral Valve Insufficiency	-0.00963470593309032
DB01186	Pergolide	DOID:11502	Mitral Valve Insufficiency	-0.00966473126834574
DB01042	Melphalan	DOID:11502	Mitral Valve Insufficiency	-0.00967364730285644
DB00841	Dobutamine	DOID:11502	Mitral Valve Insufficiency	-0.00968881102091276
DB00500	Tolmetin	DOID:1681	Heart Septal Defects	-0.00976718766239368
DB00244	Mesalamine	DOID:11502	Mitral Valve Insufficiency	-0.00977861264667232
DB01064	Isoproterenol	DOID:11502	Mitral Valve Insufficiency	-0.00987300173289893
DB00608	Chloroquine	DOID:397	Cardiomyopathy, Restrictive	-0.00992202249925175
DB00531	Cyclophosphamide	DOID:11502	Mitral Valve Insufficiency	-0.00992258123682974
DB01221	Ketamine	DOID:11502	Mitral Valve Insufficiency	-0.00994155635117219
DB01164	Calcium Chloride	DOID:11502	Mitral Valve Insufficiency	-0.0100823747006209
DB00457	Prazosin	DOID:11502	Mitral Valve Insufficiency	-0.01037130321009
DB00390	Digoxin	DOID:11502	Mitral Valve Insufficiency	-0.0103901846085978
DB00860	Prednisolone	DOID:11502	Mitral Valve Insufficiency	-0.0104050640461155
DB00297	Bupivacaine	DOID:13884	Sick Sinus Syndrome	-0.011528530101246
DB00715	Paroxetine	DOID:1882	Heart Septal Defects, Atrial	-0.0115694593127973
DB00898	Ethanol	DOID:1882	Heart Septal Defects, Atrial	-0.0116021775575878
DB00255	Diethylstilbestrol	DOID:1882	Heart Septal Defects, Atrial	-0.0116571803491694
DB00564	Carbamazepine	DOID:1882	Heart Septal Defects, Atrial	-0.0118028713089826
DB00571	Propranolol	DOID:13884	Sick Sinus Syndrome	-0.0118380510340912
DB01356	Lithium	DOID:13884	Sick Sinus Syndrome	-0.0118437761891319
DB00564	Carbamazepine	DOID:13884	Sick Sinus Syndrome	-0.0120580145994982
DB01164	Calcium Chloride	DOID:13884	Sick Sinus Syndrome	-0.0122085548457717
DB01240	Epoprostenol	DOID:1882	Heart Septal Defects, Atrial	-0.0122695663701515
DB00867	Ritodrine	DOID:1882	Heart Septal Defects, Atrial	-0.0122963599308443
DB00343	Diltiazem	DOID:13884	Sick Sinus Syndrome	-0.0123906127728452
DB00390	Digoxin	DOID:13884	Sick Sinus Syndrome	-0.0125163647533677
DB00332	Ipratropium	DOID:11984	Cardiomyopathy, Hypertrophic	-0.0125843205202849
DB13110	Antimony	DOID:12930	Cardiomyopathy, Dilated	-0.0125983524005715
DB00489	Sotalol	DOID:13884	Sick Sinus Syndrome	-0.0127249615208238
DB11846	Creatinine	DOID:13832	Ductus Arteriosus, Patent	-0.0127777048725465
DB13919	candesartan	DOID:13832	Ductus Arteriosus, Patent	-0.0129440247977363
DB00717	Norethindrone	DOID:13832	Ductus Arteriosus, Patent	-0.0131570938771588
DB00328	Indomethacin	DOID:13832	Ductus Arteriosus, Patent	-0.0132138016958087
DB00908	Quinidine	DOID:384	Wolff-Parkinson-White Syndrome	-0.0134222495562493
DB00571	Propranolol	DOID:384	Wolff-Parkinson-White Syndrome	-0.0134918273286137
DB01356	Lithium	DOID:384	Wolff-Parkinson-White Syndrome	-0.013497552482371
DB01064	Isoproterenol	DOID:384	Wolff-Parkinson-White Syndrome	-0.0136529581728521
DB00390	Digoxin	DOID:13832	Ductus Arteriosus, Patent	-0.0138007706064638
DB01050	Ibuprofen	DOID:13832	Ductus Arteriosus, Patent	-0.0139290844756217
DB00343	Diltiazem	DOID:384	Wolff-Parkinson-White Syndrome	-0.014044389067545
DB01035	Procainamide	DOID:384	Wolff-Parkinson-White Syndrome	-0.0142771441405503
DB00284	Acarbose	DOID:11984	Cardiomyopathy, Hypertrophic	-0.0178654527378259
DB00808	Indapamide	DOID:2843	Long QT Syndrome	-0.0190744721849971
DB00214	Torsemide	DOID:6000	Heart Failure	-0.0197453417996348
DB12537	Benzodiazepines	DOID:12930	Cardiomyopathy, Dilated	-0.0197624944719585
DB00214	Torsemide	DOID:12930	Cardiomyopathy, Dilated	-0.0199029151669854
DB00431	Hexachlorocyclohexane	DOID:820	Myocarditis	-0.0234522751824224
DB11152	Trichloroacetic Acid	DOID:6419	Tetralogy of Fallot	-0.0255743301638973
DB00439	cerivastatin	DOID:6000	Heart Failure	-0.0274939866640711
DB00890	Dienestrol	DOID:1657	Heart Septal Defects, Ventricular	-0.0311509414933358
DB14322	Coconut Oil	DOID:0050700	Cardiomyopathies	-0.0325044394169509
DB13504	cefetamet	DOID:1682	Heart Defects, Congenital	-0.0330665304756661
DB00943	Zalcitabine	DOID:0050700	Cardiomyopathies	-0.0351887157935224
DB00850	Perphenazine	DOID:820	Myocarditis	-0.03543589715214
DB08842	Acetylcarnitine	DOID:0050700	Cardiomyopathies	-0.0360751970700585
DB12662	naveglitazar	DOID:0050700	Cardiomyopathies	-0.0372199200473868
DB01028	Methoxyflurane	DOID:6000	Heart Failure	-0.0375128094600821
DB01206	Lomustine	DOID:6000	Heart Failure	-0.0377279150344387
DB00850	Perphenazine	DOID:2843	Long QT Syndrome	-0.0385828080884252
DB01113	Papaverine	DOID:0050820	Atrioventricular Block	-0.0392988539457044
DB00523	Alitretinoin	DOID:1682	Heart Defects, Congenital	-0.0420471906197561
DB01113	Papaverine	DOID:2843	Long QT Syndrome	-0.0431710825095375
DB00380	Dexrazoxane	DOID:6000	Heart Failure	-0.0435750301780416
DB00107	Oxytocin	DOID:2843	Long QT Syndrome	-0.0437455963846766
DB00794	Primidone	DOID:1657	Heart Septal Defects, Ventricular	-0.0475005384099131
DB14371	mangostin	DOID:0050700	Cardiomyopathies	-0.0478660547505916
DB00794	Primidone	DOID:820	Myocarditis	-0.0479390530911988
DB00794	Primidone	DOID:1682	Heart Defects, Congenital	-0.0513247305170554
DB00794	Primidone	DOID:6419	Tetralogy of Fallot	-0.0515294919483076
DB01087	Primaquine	DOID:2843	Long QT Syndrome	-0.0533999057195319
DB01182	Propafenone	DOID:6000	Heart Failure	-0.0547873346519145
DB01182	Propafenone	DOID:9767	Myocardial Stunning	-0.0552099048999879
DB00794	Primidone	DOID:1882	Heart Septal Defects, Atrial	-0.0574256403053197
DB01182	Propafenone	DOID:2843	Long QT Syndrome	-0.0574518698765394
DB00312	Pentobarbital	DOID:0050820	Atrioventricular Block	-0.0595233292102928
DB03054	bromoform	DOID:1657	Heart Septal Defects, Ventricular	-0.0599406587210412
DB00312	Pentobarbital	DOID:6000	Heart Failure	-0.0607310225482491
DB01413	Cefepime	DOID:1682	Heart Defects, Congenital	-0.0619745900069118
DB06810	Plicamycin	DOID:0050700	Cardiomyopathies	-0.0626788358204515
DB01182	Propafenone	DOID:1882	Heart Septal Defects, Atrial	-0.0637915461542421
DB01182	Propafenone	DOID:13884	Sick Sinus Syndrome	-0.0640466894439975
DB01184	Domperidone	DOID:2843	Long QT Syndrome	-0.0649053332339038
DB02021	fidarestat	DOID:6000	Heart Failure	-0.0651748463839205
DB00653	Magnesium Sulfate	DOID:2843	Long QT Syndrome	-0.0652224138711926
DB01182	Propafenone	DOID:384	Wolff-Parkinson-White Syndrome	-0.0657004657384975
DB01219	Dantrolene	DOID:0050820	Atrioventricular Block	-0.0667279121892865
DB12870	Buthionine Sulfoximine	DOID:1657	Heart Septal Defects, Ventricular	-0.0678432736868775
DB00312	Pentobarbital	DOID:11502	Mitral Valve Insufficiency	-0.067864197195643
DB01219	Dantrolene	DOID:6000	Heart Failure	-0.0679356055278033
DB13781	Xamoterol	DOID:6000	Heart Failure	-0.0693163676528472
DB03054	bromoform	DOID:1882	Heart Septal Defects, Atrial	-0.0698657606164566
DB00318	Codeine	DOID:1682	Heart Defects, Congenital	-0.0700774279591014
DB09313	Ioxaglic Acid	DOID:2843	Long QT Syndrome	-0.070554657578851
DB01219	Dantrolene	DOID:0050700	Cardiomyopathies	-0.0710975891860363
DB00633	Dexmedetomidine	DOID:2843	Long QT Syndrome	-0.073422733187805
DB11829	ruboxistaurin	DOID:6000	Heart Failure	-0.0754069932527126
DB01357	Mestranol	DOID:1657	Heart Septal Defects, Ventricular	-0.0759265975960386
DB01427	Amrinone	DOID:6000	Heart Failure	-0.0763389031523131
DB00845	Clofazimine	DOID:0050700	Cardiomyopathies	-0.0778959117585953
DB09152	Nitrogen	DOID:0050820	Atrioventricular Block	-0.0782991678109168
DB00583	Carnitine	DOID:12930	Cardiomyopathy, Dilated	-0.0813594993513899
DB06148	Mianserin	DOID:2843	Long QT Syndrome	-0.0826681685506316
DB00583	Carnitine	DOID:0050700	Cardiomyopathies	-0.0843639096434101
DB01357	Mestranol	DOID:13832	Ductus Arteriosus, Patent	-0.0873912486360721
DB11742	ebastine	DOID:2843	Long QT Syndrome	-0.088344780034201
DB00738	Pentamidine	DOID:0050820	Atrioventricular Block	-0.0929139182913176
DB00415	Ampicillin	DOID:820	Myocarditis	-0.0932748558706147
DB00738	Pentamidine	DOID:9767	Myocardial Stunning	-0.0945441818792047
DB00207	Azithromycin	DOID:2843	Long QT Syndrome	-0.0957251676050699
DB00415	Ampicillin	DOID:1682	Heart Defects, Congenital	-0.0966605332962034
DB00738	Pentamidine	DOID:2843	Long QT Syndrome	-0.0967861468562625
DB00927	Famotidine	DOID:0050820	Atrioventricular Block	-0.101159052622709
DB00927	Famotidine	DOID:6000	Heart Failure	-0.102366745961923
DB01297	Practolol	DOID:6000	Heart Failure	-0.105526277694185
DB08860	pitavastatin	DOID:6000	Heart Failure	-0.106162564641645
DB01142	Doxepin	DOID:6000	Heart Failure	-0.106644376073018
DB00211	Midodrine	DOID:6000	Heart Failure	-0.107137423463309
DB03467	naringenin	DOID:0050700	Cardiomyopathies	-0.108292942613843
DB00819	Acetazolamide	DOID:1657	Heart Septal Defects, Ventricular	-0.108455127106963
DB01142	Doxepin	DOID:2843	Long QT Syndrome	-0.109308911297903
DB11673	Pyridoxamine	DOID:0050700	Cardiomyopathies	-0.10943284630403
DB00450	Droperidol	DOID:2843	Long QT Syndrome	-0.11100918388612
DB01396	Digitoxin	DOID:0050820	Atrioventricular Block	-0.112481550212131
DB01396	Digitoxin	DOID:6000	Heart Failure	-0.113689243550555
DB01396	Digitoxin	DOID:0050700	Cardiomyopathies	-0.11685122720996
DB01159	Halothane	DOID:6000	Heart Failure	-0.117468965725477
DB12622	lupeol	DOID:0050700	Cardiomyopathies	-0.119422552486192
DB00276	Amsacrine	DOID:0050700	Cardiomyopathies	-0.120291705879308
DB00218	Moxifloxacin	DOID:2843	Long QT Syndrome	-0.120910617718372
DB01396	Digitoxin	DOID:13884	Sick Sinus Syndrome	-0.122948598342936
DB11447	phenothiazine	DOID:2843	Long QT Syndrome	-0.123425888975034
DB00567	Cephalexin	DOID:820	Myocarditis	-0.123811284282949
DB00276	Amsacrine	DOID:13884	Sick Sinus Syndrome	-0.126389077012193
DB00186	Lorazepam	DOID:2843	Long QT Syndrome	-0.132199563054882
DB00712	Flurbiprofen	DOID:820	Myocarditis	-0.134433127004934
DB01433	Methadyl Acetate	DOID:2843	Long QT Syndrome	-0.137539326155066
DB12025	triptolide	DOID:0050700	Cardiomyopathies	-0.139696185615522
DB00242	Cladribine	DOID:0050820	Atrioventricular Block	-0.141303720855574
DB04104	3-methyladenine	DOID:6000	Heart Failure	-0.142438169750048
DB00242	Cladribine	DOID:6000	Heart Failure	-0.142511414194162
DB00271	Diatrizoate	DOID:0050820	Atrioventricular Block	-0.143383237007045
DB12082	vesnarinone	DOID:6000	Heart Failure	-0.145673153030673
DB00271	Diatrizoate	DOID:2843	Long QT Syndrome	-0.147255465570691
DB00501	Cimetidine	DOID:0050820	Atrioventricular Block	-0.150855490358274
DB00228	Enflurane	DOID:0050820	Atrioventricular Block	-0.158595331217518
DB09086	Eugenol	DOID:2843	Long QT Syndrome	-0.159670280663092
DB00228	Enflurane	DOID:6000	Heart Failure	-0.159803024555434
DB00321	Amitriptyline	DOID:0050820	Atrioventricular Block	-0.163127975535054
DB00321	Amitriptyline	DOID:820	Myocarditis	-0.163853293161899
DB00321	Amitriptyline	DOID:6000	Heart Failure	-0.164335668873605
DB00321	Amitriptyline	DOID:12930	Cardiomyopathy, Dilated	-0.164493242241328
DB00321	Amitriptyline	DOID:2843	Long QT Syndrome	-0.167000204098864
DB09371	Norethynodrel	DOID:1657	Heart Septal Defects, Ventricular	-0.195588149396742
DB09371	Norethynodrel	DOID:13832	Ductus Arteriosus, Patent	-0.207052800436093
DB00983	Formoterol Fumarate	DOID:820	Myocarditis	-0.256062184651308
DB01075	Diphenhydramine	DOID:6000	Heart Failure	-0.276222245392224
DB01075	Diphenhydramine	DOID:2843	Long QT Syndrome	-0.278886780617417
DB09278	Charcoal	DOID:2843	Long QT Syndrome	-0.296564666015715
