# Supplementary material for: DDCM: A Computational Strategy for Drug Repositioning Based on Support-Vector Regression Algorithm
Source: Int J Mol Sci. 2024 May 12;25(10):5267. doi: 10.3390/ijms25105267 (PMC11121335; doi:10.3390/ijms25105267)
Supplement: Supplementary file 1 [file ijms-25-05267-s001.zip › File S5/1_C14.907_CorScore/cerebrovascular disease_score.csv]

DrugBankID	DrugName	DOID	DiseaseName	score
0.00651345144575983	0.0177029727731937
DB00788	Naproxen	DOID:1682	Heart Defects, Congenital	0.790375181155432
DB01191	Dexfenfluramine	DOID:4079	Heart Valve Diseases	0.558754033619128
DB01191	Dexfenfluramine	DOID:6000	Heart Failure	0.555765286995126
DB01191	Dexfenfluramine	DOID:57	Aortic Valve Insufficiency	0.539747610502666
DB01191	Dexfenfluramine	DOID:11502	Mitral Valve Insufficiency	0.530458400345562
DB00579	Mazindol	DOID:0050700	Cardiomyopathies	0.457805852957639
DB00579	Mazindol	DOID:57	Aortic Valve Insufficiency	0.45067003869401
DB00579	Mazindol	DOID:11502	Mitral Valve Insufficiency	0.441380828536825
DB00261	anagrelide	DOID:6000	Heart Failure	0.375217007100644
DB00261	anagrelide	DOID:0050700	Cardiomyopathies	0.366335144872556
DB01954	Rolipram	DOID:0050700	Cardiomyopathies	0.320606823060282
DB13108	mephedrone	DOID:820	Myocarditis	0.318133286153095
DB08841	Tyramine	DOID:0050700	Cardiomyopathies	0.314805843441296
DB13243	tiazofurin	DOID:0050700	Cardiomyopathies	0.31039171884368
DB00104	Octreotide	DOID:6000	Heart Failure	0.300179881676105
DB00104	Octreotide	DOID:0050820	Atrioventricular Block	0.294145537501057
DB13358	cifenline	DOID:2843	Long QT Syndrome	0.286924774105595
DB01233	Metoclopramide	DOID:6000	Heart Failure	0.283308953936312
DB00227	Lovastatin	DOID:1682	Heart Defects, Congenital	0.279407702964088
DB00698	Nitrofurantoin	DOID:0050700	Cardiomyopathies	0.270974352694319
DB00698	Nitrofurantoin	DOID:9955	Hypoplastic Left Heart Syndrome	0.269552990719096
DB00915	Amantadine	DOID:6000	Heart Failure	0.269093051083112
DB00915	Amantadine	DOID:1682	Heart Defects, Congenital	0.265110350337925
DB00698	Nitrofurantoin	DOID:1882	Heart Septal Defects, Atrial	0.262885242817642
DB01244	Bepridil	DOID:2843	Long QT Syndrome	0.257945671462274
DB01219	Dantrolene	DOID:6000	Heart Failure	0.255725460206624
DB00915	Amantadine	DOID:2843	Long QT Syndrome	0.25251456064217
DB00915	Amantadine	DOID:6419	Tetralogy of Fallot	0.249736405385793
DB01219	Dantrolene	DOID:0050820	Atrioventricular Block	0.249691116030447
DB01238	Aripiprazole	DOID:2843	Long QT Syndrome	0.248809154862379
DB08839	Serotonin	DOID:4079	Heart Valve Diseases	0.247312478749393
DB06690	Nitrous Oxide	DOID:0050700	Cardiomyopathies	0.246876052254542
DB01219	Dantrolene	DOID:0050700	Cardiomyopathies	0.246843597977954
DB08839	Serotonin	DOID:57	Aortic Valve Insufficiency	0.228306055633266
DB00988	Dopamine	DOID:820	Myocarditis	0.228072149577641
DB00850	Perphenazine	DOID:820	Myocarditis	0.224885745946631
DB00988	Dopamine	DOID:6000	Heart Failure	0.21994603268959
DB08839	Serotonin	DOID:11502	Mitral Valve Insufficiency	0.219016845475721
DB00752	Tranylcypromine	DOID:0050700	Cardiomyopathies	0.206665123619687
DB00988	Dopamine	DOID:2843	Long QT Syndrome	0.203367542245669
DB00850	Perphenazine	DOID:2843	Long QT Syndrome	0.200181138615207
DB01074	Perhexiline	DOID:6000	Heart Failure	0.195751019659793
DB13504	cefetamet	DOID:1682	Heart Defects, Congenital	0.191027443430661
DB01288	Fenoterol	DOID:6000	Heart Failure	0.183174622003241
DB00816	Metaproterenol	DOID:0050820	Atrioventricular Block	0.175143762742677
DB00813	Fentanyl	DOID:0050820	Atrioventricular Block	0.173033173869979
DB00816	Metaproterenol	DOID:0050700	Cardiomyopathies	0.17229624469018
DB00285	Venlafaxine Hydrochloride	DOID:6000	Heart Failure	0.170526206824167
DB00813	Fentanyl	DOID:0050700	Cardiomyopathies	0.170185655817367
DB11152	Trichloroacetic Acid	DOID:6419	Tetralogy of Fallot	0.1697431982656
DB01268	Sunitinib	DOID:6000	Heart Failure	0.167240290283356
DB04861	Nebivolol	DOID:9651	Heart Failure, Systolic	0.164819013314868
DB00813	Fentanyl	DOID:2843	Long QT Syndrome	0.162489027602659
DB02806	methyl cellosolve	DOID:1657	Heart Septal Defects, Ventricular	0.160443357741923
DB06212	Tolvaptan	DOID:6000	Heart Failure	0.159240932606769
DB01015	Sulfamethoxazole	DOID:2843	Long QT Syndrome	0.15658733997467
DB01408	bambuterol	DOID:6000	Heart Failure	0.155869766674351
DB08860	pitavastatin	DOID:6000	Heart Failure	0.151306390569072
DB01268	Sunitinib	DOID:2843	Long QT Syndrome	0.150661799840592
DB01174	Phenobarbital	DOID:6000	Heart Failure	0.146605591603398
DB00313	Valproic Acid	DOID:1682	Heart Defects, Congenital	0.144535562810532
DB00248	Cabergoline	DOID:4079	Heart Valve Diseases	0.143389216243856
DB01174	Phenobarbital	DOID:1682	Heart Defects, Congenital	0.142622890857348
DB13110	Antimony	DOID:12930	Cardiomyopathy, Dilated	0.142411374835155
DB00248	Cabergoline	DOID:6000	Heart Failure	0.140400469620038
DB02021	fidarestat	DOID:6000	Heart Failure	0.139479987655479
DB00313	Valproic Acid	DOID:9955	Hypoplastic Left Heart Syndrome	0.138215039352041
DB00574	Fenfluramine	DOID:4079	Heart Valve Diseases	0.137509046357327
DB06148	Mianserin	DOID:2843	Long QT Syndrome	0.135122311524578
DB09313	Ioxaglic Acid	DOID:2843	Long QT Syndrome	0.135018775329566
DB00574	Fenfluramine	DOID:6000	Heart Failure	0.134520299733228
DB03843	Formaldehyde	DOID:1682	Heart Defects, Congenital	0.132537139262401
DB01370	Aluminum	DOID:1682	Heart Defects, Congenital	0.132196816136237
DB00211	Midodrine	DOID:6000	Heart Failure	0.131845395081559
DB00313	Valproic Acid	DOID:1882	Heart Septal Defects, Atrial	0.131547291450852
DB03843	Formaldehyde	DOID:0050820	Atrioventricular Block	0.13048549583076
DB01174	Phenobarbital	DOID:1882	Heart Septal Defects, Atrial	0.129634619498139
DB01235	Levodopa	DOID:6000	Heart Failure	0.128631235761537
DB00780	Phenelzine	DOID:820	Myocarditis	0.127987282102847
DB00681	Amphotericin B	DOID:820	Myocarditis	0.127957517377919
DB04953	ezogabine	DOID:2843	Long QT Syndrome	0.127664055793746
DB12693	Ritanserin	DOID:1682	Heart Defects, Congenital	0.127027895836943
DB00313	Valproic Acid	DOID:14365	Systemic carnitine deficiency	0.12696994434861
DB00574	Fenfluramine	DOID:0050700	Cardiomyopathies	0.125638437504919
DB00313	Valproic Acid	DOID:1657	Heart Septal Defects, Ventricular	0.124434297214626
DB00248	Cabergoline	DOID:57	Aortic Valve Insufficiency	0.124382793127565
DB02315	Cyclic GMP	DOID:6000	Heart Failure	0.124348996175554
DB01174	Phenobarbital	DOID:1657	Heart Septal Defects, Ventricular	0.122521625261661
DB00681	Amphotericin B	DOID:6000	Heart Failure	0.119831400487921
DB00574	Fenfluramine	DOID:57	Aortic Valve Insufficiency	0.118502623240996
DB00243	Ranolazine	DOID:2843	Long QT Syndrome	0.115529213527694
DB00248	Cabergoline	DOID:11502	Mitral Valve Insufficiency	0.1150935829702
DB01426	Ajmaline	DOID:0050820	Atrioventricular Block	0.112865597036431
DB00574	Fenfluramine	DOID:397	Cardiomyopathy, Restrictive	0.111437860711853
DB00679	Thioridazine	DOID:1682	Heart Defects, Congenital	0.110556834322229
DB00927	Famotidine	DOID:6000	Heart Failure	0.109554174176505
DB00574	Fenfluramine	DOID:11502	Mitral Valve Insufficiency	0.109213413083858
DB01028	Methoxyflurane	DOID:6000	Heart Failure	0.109055865682241
DB00679	Thioridazine	DOID:0050820	Atrioventricular Block	0.10850519089134
DB00681	Amphotericin B	DOID:12930	Cardiomyopathy, Dilated	0.107361992520858
DB00188	Bortezomib	DOID:6000	Heart Failure	0.106021055932877
DB00927	Famotidine	DOID:0050820	Atrioventricular Block	0.103519830000034
DB00681	Amphotericin B	DOID:2843	Long QT Syndrome	0.103252910046976
DB01426	Ajmaline	DOID:2843	Long QT Syndrome	0.102321450770771
DB11326	boric acid	DOID:0050700	Cardiomyopathies	0.101418046277241
DB00650	Leucovorin	DOID:6000	Heart Failure	0.100487210401747
DB00332	Ipratropium	DOID:11984	Cardiomyopathy, Hypertrophic	0.0984850713350201
DB00679	Thioridazine	DOID:2843	Long QT Syndrome	0.0979610446265079
DB00415	Ampicillin	DOID:820	Myocarditis	0.0951401310383392
DB00650	Leucovorin	DOID:0050700	Cardiomyopathies	0.0916053481729785
DB00246	ziprasidone	DOID:2843	Long QT Syndrome	0.0915613354531761
DB09153	Sodium Chloride	DOID:13884	Sick Sinus Syndrome	0.0911374363972729
DB13323	Trichloroethylene	DOID:1682	Heart Defects, Congenital	0.0910732196357712
DB00738	Pentamidine	DOID:9767	Myocardial Stunning	0.0906996332199167
DB11588	Carbon Monoxide	DOID:6000	Heart Failure	0.0895486528946977
DB01400	Neostigmine	DOID:2843	Long QT Syndrome	0.0891133637692728
DB00738	Pentamidine	DOID:0050820	Atrioventricular Block	0.0852088720377232
DB00415	Ampicillin	DOID:1682	Heart Defects, Congenital	0.0830313134039834
DB11588	Carbon Monoxide	DOID:0050700	Cardiomyopathies	0.0806667906669315
DB00614	Furazolidone	DOID:0050700	Cardiomyopathies	0.0786048792383461
DB01611	Hydroxychloroquine	DOID:820	Myocarditis	0.0784036674446914
DB06460	enrasentan	DOID:6000	Heart Failure	0.078329593933513
DB06558	tezosentan	DOID:6000	Heart Failure	0.078329593933513
DB00694	Daunorubicin	DOID:820	Myocarditis	0.0774674641169924
DB09072	Sodium Oxybate	DOID:12930	Cardiomyopathy, Dilated	0.0774067267430739
DB04557	Arachidonic Acid	DOID:1682	Heart Defects, Congenital	0.0753500640651562
DB00614	Furazolidone	DOID:12930	Cardiomyopathy, Dilated	0.0750173334997784
DB00738	Pentamidine	DOID:2843	Long QT Syndrome	0.0746647257718228
DB00284	Acarbose	DOID:11984	Cardiomyopathy, Hypertrophic	0.0735698994784005
DB11588	Carbon Monoxide	DOID:1882	Heart Septal Defects, Atrial	0.072577680790758
DB05015	belinostat	DOID:2843	Long QT Syndrome	0.0722530538839449
DB01611	Hydroxychloroquine	DOID:6000	Heart Failure	0.0702775505548071
DB11588	Carbon Monoxide	DOID:6419	Tetralogy of Fallot	0.0701920071969449
DB00694	Daunorubicin	DOID:6000	Heart Failure	0.0693413472252123
DB01100	Pimozide	DOID:2843	Long QT Syndrome	0.0683861493343781
DB00365	grepafloxacin	DOID:2843	Long QT Syndrome	0.067065237661663
DB00417	Penicillin V	DOID:0050820	Atrioventricular Block	0.065497810380056
DB01026	Ketoconazole	DOID:2843	Long QT Syndrome	0.0652663811224033
DB00543	Amoxapine	DOID:6000	Heart Failure	0.0646576715523476
DB01611	Hydroxychloroquine	DOID:0050700	Cardiomyopathies	0.0613956883266337
DB00502	Haloperidol	DOID:820	Myocarditis	0.0608577300320535
DB00694	Daunorubicin	DOID:0050700	Cardiomyopathies	0.0604594849973533
DB00694	Daunorubicin	DOID:13884	Sick Sinus Syndrome	0.0604384980209717
DB00802	Alfentanil	DOID:13884	Sick Sinus Syndrome	0.0574678430993071
DB00218	Moxifloxacin	DOID:2843	Long QT Syndrome	0.0560084007344247
DB01411	pranlukast	DOID:820	Myocarditis	0.0549477503275433
DB01611	Hydroxychloroquine	DOID:2843	Long QT Syndrome	0.0536990601129089
DB00680	Moricizine	DOID:6000	Heart Failure	0.0535137321490152
DB00694	Daunorubicin	DOID:2843	Long QT Syndrome	0.052762856783627
DB00502	Haloperidol	DOID:6000	Heart Failure	0.05273161314142
DB09477	Enalaprilat	DOID:0050700	Cardiomyopathies	0.0525301874392988
DB00312	Pentobarbital	DOID:6000	Heart Failure	0.0520863569709343
DB00529	Foscarnet	DOID:6000	Heart Failure	0.0520134764918708
DB00833	Cefaclor	DOID:820	Myocarditis	0.0519573325930184
DB00358	Mefloquine	DOID:0050820	Atrioventricular Block	0.0513174350656547
DB01611	Hydroxychloroquine	DOID:397	Cardiomyopathy, Restrictive	0.0471951115355328
DB00312	Pentobarbital	DOID:0050820	Atrioventricular Block	0.0460520127959537
DB00820	Tadalafil	DOID:0050700	Cardiomyopathies	0.0459064453342358
DB11126	Calcium Gluconate	DOID:0050820	Atrioventricular Block	0.0452221898794812
DB00411	Carbachol	DOID:6000	Heart Failure	0.0450115227226996
DB09477	Enalaprilat	DOID:2843	Long QT Syndrome	0.044833559225531
DB00833	Cefaclor	DOID:6000	Heart Failure	0.0438312157035362
DB01113	Papaverine	DOID:0050820	Atrioventricular Block	0.0432935154688568
DB05549	INO 1001	DOID:6000	Heart Failure	0.0426380978568624
DB11126	Calcium Gluconate	DOID:0050700	Cardiomyopathies	0.0423746718274442
DB00943	Zalcitabine	DOID:0050700	Cardiomyopathies	0.0420623561571088
DB01182	Propafenone	DOID:6000	Heart Failure	0.041760213838612
DB00910	paricalcitol	DOID:6000	Heart Failure	0.0415765046172575
DB01182	Propafenone	DOID:9767	Myocardial Stunning	0.041216630844823
DB00411	Carbachol	DOID:0050820	Atrioventricular Block	0.0389771785456899
DB00502	Haloperidol	DOID:2843	Long QT Syndrome	0.0361531227008257
DB00434	Cyproheptadine	DOID:57	Aortic Valve Insufficiency	0.0359239029130723
DB12537	Benzodiazepines	DOID:12930	Cardiomyopathy, Dilated	0.0354306209408827
DB11126	Calcium Gluconate	DOID:2843	Long QT Syndrome	0.0346780436136319
DB00398	Sorafenib	DOID:0050700	Cardiomyopathies	0.0344301147138243
DB00176	Fluvoxamine	DOID:2843	Long QT Syndrome	0.0343241543989722
DB01140	Cefadroxil	DOID:820	Myocarditis	0.0336003811274847
DB00989	Rivastigmine	DOID:0050820	Atrioventricular Block	0.0335545203624632
DB09270	coenzyme Q10	DOID:6000	Heart Failure	0.0333725240266568
DB01182	Propafenone	DOID:13884	Sick Sinus Syndrome	0.0328573646351557
DB00214	Torsemide	DOID:6000	Heart Failure	0.0328557151357871
DB01113	Papaverine	DOID:2843	Long QT Syndrome	0.0327493692015298
DB00674	Galantamine	DOID:0050820	Atrioventricular Block	0.0284807400801943
DB00796	candesartan cilexetil	DOID:6000	Heart Failure	0.027328699822872
DB00312	Pentobarbital	DOID:11502	Mitral Valve Insufficiency	0.0267794703223548
DB01182	Propafenone	DOID:2843	Long QT Syndrome	0.0251817233964157
DB13682	cefpirome	DOID:1682	Heart Defects, Congenital	0.0249787232679482
DB13732	Meglumine Antimoniate	DOID:2843	Long QT Syndrome	0.0249547082026235
DB01182	Propafenone	DOID:1882	Heart Septal Defects, Atrial	0.0247892417333031
DB09371	Norethynodrel	DOID:13832	Ductus Arteriosus, Patent	0.0245504779855229
DB09270	coenzyme Q10	DOID:0050700	Cardiomyopathies	0.0244906617969126
DB00244	Mesalamine	DOID:820	Myocarditis	0.02410346238996
DB08162	fasudil	DOID:12930	Cardiomyopathy, Dilated	0.0230918354211603
DB00214	Torsemide	DOID:12930	Cardiomyopathy, Dilated	0.0203863071669603
DB00761	Potassium Chloride	DOID:6000	Heart Failure	0.0198962136719102
DB11450	pimobendan	DOID:820	Myocarditis	0.0191630601385723
DB12881	indole-3-carbinol	DOID:0050700	Cardiomyopathies	0.018767271898514
DB00674	Galantamine	DOID:2843	Long QT Syndrome	0.0179365938142811
DB00845	Clofazimine	DOID:0050700	Cardiomyopathies	0.0152329022066476
DB00796	candesartan cilexetil	DOID:12930	Cardiomyopathy, Dilated	0.0148592918540423
DB01433	Methadyl Acetate	DOID:2843	Long QT Syndrome	0.0147363954970354
DB01009	Ketoprofen	DOID:0050700	Cardiomyopathies	0.0131078220134809
DB03054	bromoform	DOID:1882	Heart Septal Defects, Atrial	0.012242258397262
DB12422	sulforafan	DOID:0050700	Cardiomyopathies	0.0121310067251273
DB00523	Alitretinoin	DOID:1682	Heart Defects, Congenital	0.00935671654371726
DB01204	Mitoxantrone	DOID:6000	Heart Failure	0.00923462359194947
DB01182	Propafenone	DOID:384	Wolff-Parkinson-White Syndrome	0.00863271517152018
DB00271	Diatrizoate	DOID:0050820	Atrioventricular Block	0.00845339578674108
DB00863	Ranitidine	DOID:820	Myocarditis	0.0081483221182813
DB00860	Prednisolone	DOID:820	Myocarditis	0.00804252926839731
DB14509	Lithium Carbonate	DOID:820	Myocarditis	0.00801499036192875
DB00997	Doxorubicin	DOID:820	Myocarditis	0.00799872967034441
DB02709	Resveratrol	DOID:820	Myocarditis	0.00799300038344174
DB01420	Testosterone Propionate	DOID:820	Myocarditis	0.00798428078265655
DB01136	Carvedilol	DOID:820	Myocarditis	0.00797746190702818
DB00252	Phenytoin	DOID:820	Myocarditis	0.00797470514525821
DB00495	Zidovudine	DOID:820	Myocarditis	0.00796412747473783
DB13765	Mercuric Chloride	DOID:820	Myocarditis	0.00792535522793179
DB01064	Isoproterenol	DOID:820	Myocarditis	0.0078525487363149
DB11672	Curcumin	DOID:820	Myocarditis	0.00783181514018959
DB00564	Carbamazepine	DOID:820	Myocarditis	0.00780608766417466
DB00264	Metoprolol	DOID:820	Myocarditis	0.0078008099957688
DB00550	Propylthiouracil	DOID:820	Myocarditis	0.00779793875780542
DB00968	Methyldopa	DOID:820	Myocarditis	0.00779317910128084
DB06151	Acetylcysteine	DOID:820	Myocarditis	0.00779143243829693
DB00841	Dobutamine	DOID:820	Myocarditis	0.00778441390061078
DB00363	Clozapine	DOID:820	Myocarditis	0.00776509815634317
DB00999	Hydrochlorothiazide	DOID:820	Myocarditis	0.00774964641892826
DB00182	Amphetamine	DOID:820	Myocarditis	0.00774254147298602
DB00531	Cyclophosphamide	DOID:820	Myocarditis	0.00771624539956815
DB01151	Desipramine	DOID:820	Myocarditis	0.00767192352052835
DB00458	Imipramine	DOID:820	Myocarditis	0.00765809940929972
DB00544	Fluorouracil	DOID:820	Myocarditis	0.00764786722603548
DB01356	Lithium	DOID:820	Myocarditis	0.00764573160426184
DB01001	Albuterol	DOID:820	Myocarditis	0.00764137813631614
DB00922	Simendan	DOID:820	Myocarditis	0.00763655863067257
DB00993	Azathioprine	DOID:820	Myocarditis	0.00761648432255023
DB01017	Minocycline	DOID:820	Myocarditis	0.00759378847944357
DB00321	Amitriptyline	DOID:820	Myocarditis	0.0075857828640805
DB00712	Flurbiprofen	DOID:820	Myocarditis	0.00756905256418126
DB00668	Epinephrine	DOID:820	Myocarditis	0.00756667513659757
DB00755	Tretinoin	DOID:820	Myocarditis	0.00756188189213845
DB01118	Amiodarone	DOID:820	Myocarditis	0.00755626772497129
DB00250	Dapsone	DOID:820	Myocarditis	0.00753759332991653
DB01035	Procainamide	DOID:820	Myocarditis	0.00750399051342974
DB00795	Sulfasalazine	DOID:820	Myocarditis	0.00740389426058573
DB01177	Idarubicin	DOID:820	Myocarditis	0.00735625454326592
DB03057	Malondialdehyde	DOID:820	Myocarditis	0.00728304836950154
DB00759	Tetracycline	DOID:820	Myocarditis	0.00726590764114886
DB01181	Ifosfamide	DOID:820	Myocarditis	0.00699037763995235
DB09371	Norethynodrel	DOID:1657	Heart Septal Defects, Ventricular	0.00677408127764088
DB00171	Adenosine Triphosphate	DOID:0050820	Atrioventricular Block	0.00596753207001531
DB12622	lupeol	DOID:0050700	Cardiomyopathies	0.005558423197754
DB06155	Rimonabant	DOID:0050700	Cardiomyopathies	0.0053771158755752
DB01373	Calcium	DOID:6000	Heart Failure	0.00516871003191409
DB03054	bromoform	DOID:1657	Heart Septal Defects, Ventricular	0.00512926416018465
DB01599	Probucol	DOID:6000	Heart Failure	0.00478357770986425
DB04855	Dronedarone	DOID:6000	Heart Failure	0.00475551332234834
DB00540	Nortriptyline	DOID:2843	Long QT Syndrome	0.00325119936028693
DB00481	Raloxifene Hydrochloride	DOID:4079	Heart Valve Diseases	0.00289747282835161
DB01454	N-Methyl-3,4-methylenedioxyamphetamine	DOID:4079	Heart Valve Diseases	0.00284797475566299
DB00798	Gentamicins	DOID:4079	Heart Valve Diseases	0.00266751259406971
DB01186	Pergolide	DOID:4079	Heart Valve Diseases	0.00259634691918951
DB00531	Cyclophosphamide	DOID:4079	Heart Valve Diseases	0.00257887513253917
DB00696	Ergotamine	DOID:4079	Heart Valve Diseases	0.00249998085207724
DB01041	Thalidomide	DOID:4079	Heart Valve Diseases	0.00244145132571703
DB00653	Magnesium Sulfate	DOID:2843	Long QT Syndrome	0.00203217765754258
DB07352	Apigenin	DOID:0050700	Cardiomyopathies	0.000970585937451236
DB00431	Hexachlorocyclohexane	DOID:820	Myocarditis	0.000697819502640236
DB01204	Mitoxantrone	DOID:0050700	Cardiomyopathies	0.000352761363523786
DB00379	Mexiletine	DOID:6000	Heart Failure	9.03191590580898e-05
DB01168	Procarbazine	DOID:6000	Heart Failure	8.44841846591015e-05
DB00280	Disopyramide	DOID:6000	Heart Failure	5.58995008599194e-05
DB00325	Nitroprusside	DOID:6000	Heart Failure	3.18058580274071e-05
DB01166	Cilostazol	DOID:6000	Heart Failure	1.51745876709585e-05
DB00598	Labetalol	DOID:6000	Heart Failure	1.37213818483927e-05
DB00542	benazepril	DOID:6000	Heart Failure	8.90762520820536e-06
DB00178	Ramipril	DOID:6000	Heart Failure	-2.49067157954853e-05
DB00343	Diltiazem	DOID:6000	Heart Failure	-6.59333450315925e-05
DB00445	Epirubicin	DOID:6000	Heart Failure	-6.67240933322089e-05
DB00421	Spironolactone	DOID:6000	Heart Failure	-7.20860179311989e-05
DB00612	Bisoprolol	DOID:6000	Heart Failure	-7.63467766441584e-05
DB00177	Valsartan	DOID:6000	Heart Failure	-7.69828295149756e-05
DB00977	Ethinyl Estradiol	DOID:6000	Heart Failure	-7.97023700592914e-05
DB00390	Digoxin	DOID:6000	Heart Failure	-9.01793287066011e-05
DB00641	Simvastatin	DOID:6000	Heart Failure	-9.49749136504186e-05
DB00412	Rosiglitazone	DOID:6000	Heart Failure	-0.000106487408702354
DB00997	Doxorubicin	DOID:6000	Heart Failure	-0.000127387219562529
DB02709	Resveratrol	DOID:6000	Heart Failure	-0.000133116505298585
DB00563	Methotrexate	DOID:6000	Heart Failure	-0.000137869814619844
DB01248	Docetaxel	DOID:6000	Heart Failure	-0.000138719586282659
DB01136	Carvedilol	DOID:6000	Heart Failure	-0.000148654983448087
DB00252	Phenytoin	DOID:6000	Heart Failure	-0.000151411742148071
DB01132	Pioglitazone	DOID:6000	Heart Failure	-0.000154247266552237
DB00368	Norepinephrine	DOID:6000	Heart Failure	-0.000158519236632142
DB00495	Zidovudine	DOID:6000	Heart Failure	-0.000161989413466916
DB00441	gemcitabine	DOID:6000	Heart Failure	-0.000165256283849573
DB00235	Milrinone	DOID:6000	Heart Failure	-0.000165987520981308
DB00512	Vancomycin	DOID:6000	Heart Failure	-0.000170747025299971
DB00270	Isradipine	DOID:6000	Heart Failure	-0.000190563952683924
DB00570	Vinblastine	DOID:6000	Heart Failure	-0.000192711278919415
DB01092	Ouabain	DOID:6000	Heart Failure	-0.000201652562169212
DB00590	Doxazosin	DOID:6000	Heart Failure	-0.000203470437888058
DB00966	Telmisartan	DOID:6000	Heart Failure	-0.000206678314144242
DB00695	Furosemide	DOID:6000	Heart Failure	-0.000235948635012211
DB01076	Atorvastatin	DOID:6000	Heart Failure	-0.000237657455113187
DB00584	Enalapril	DOID:6000	Heart Failure	-0.00023990017896071
DB00675	Tamoxifen	DOID:6000	Heart Failure	-0.00024074817901844
DB01340	Cilazapril	DOID:6000	Heart Failure	-0.000250940952391769
DB00350	Minoxidil	DOID:6000	Heart Failure	-0.0002510942819194
DB00741	Hydrocortisone	DOID:6000	Heart Failure	-0.000253302062473442
DB01167	Itraconazole	DOID:6000	Heart Failure	-0.000256742775536349
DB00489	Sotalol	DOID:6000	Heart Failure	-0.000267533830368498
DB00661	Verapamil	DOID:6000	Heart Failure	-0.000268678382864167
DB01593	Zinc	DOID:6000	Heart Failure	-0.000271522416474117
DB01064	Isoproterenol	DOID:6000	Heart Failure	-0.000273568152409436
DB00203	Sildenafil Citrate	DOID:6000	Heart Failure	-0.000284911635352618
DB01190	Clindamycin	DOID:6000	Heart Failure	-0.000289768427748876
DB00883	Isosorbide Dinitrate	DOID:6000	Heart Failure	-0.000319998055450814
DB00564	Carbamazepine	DOID:6000	Heart Failure	-0.000320029224618506
DB00798	Gentamicins	DOID:6000	Heart Failure	-0.00032123403089414
DB00264	Metoprolol	DOID:6000	Heart Failure	-0.000325306891510906
DB00515	Cisplatin	DOID:6000	Heart Failure	-0.00033149279691526
DB00968	Methyldopa	DOID:6000	Heart Failure	-0.00033293778868239
DB09130	Copper	DOID:6000	Heart Failure	-0.000341377816992854
DB00841	Dobutamine	DOID:6000	Heart Failure	-0.000341702990647079
DB00887	Bumetanide	DOID:6000	Heart Failure	-0.000344893189593425
DB00363	Clozapine	DOID:6000	Heart Failure	-0.00036101873390572
DB00622	Nicardipine	DOID:6000	Heart Failure	-0.000367057178220513
DB00975	Dipyridamole	DOID:6000	Heart Failure	-0.00036765214485514
DB01195	Flecainide	DOID:6000	Heart Failure	-0.000370585078692936
DB12163	sarpogrelate	DOID:6000	Heart Failure	-0.0003715970391779
DB00619	Imatinib Mesylate	DOID:6000	Heart Failure	-0.00037643332138994
DB00999	Hydrochlorothiazide	DOID:6000	Heart Failure	-0.000376470470423789
DB00818	Propofol	DOID:6000	Heart Failure	-0.000379936777452088
DB00335	Atenolol	DOID:6000	Heart Failure	-0.000391294551252657
DB01186	Pergolide	DOID:6000	Heart Failure	-0.000392399705360884
DB01234	Dexamethasone	DOID:6000	Heart Failure	-0.000393951738909231
DB00608	Chloroquine	DOID:6000	Heart Failure	-0.000394137549130662
DB00640	Adenosine	DOID:6000	Heart Failure	-0.000394267739664127
DB00361	Vinorelbine	DOID:6000	Heart Failure	-0.000398372330849732
DB00255	Diethylstilbestrol	DOID:6000	Heart Failure	-0.00040177307841595
DB00328	Indomethacin	DOID:6000	Heart Failure	-0.000402286189566408
DB00867	Ritodrine	DOID:6000	Heart Failure	-0.000403606228143743
DB01119	Diazoxide	DOID:6000	Heart Failure	-0.000403622022583055
DB00571	Propranolol	DOID:6000	Heart Failure	-0.000407213762798524
DB00531	Cyclophosphamide	DOID:6000	Heart Failure	-0.000409871492336305
DB13919	candesartan	DOID:6000	Heart Failure	-0.000420006564603519
DB00722	Lisinopril	DOID:6000	Heart Failure	-0.000438012998887365
DB14085	Cadmium	DOID:6000	Heart Failure	-0.000439864005637685
DB00727	Nitroglycerin	DOID:6000	Heart Failure	-0.000446599195800161
DB00678	Losartan	DOID:6000	Heart Failure	-0.000467621448740812
DB00458	Imipramine	DOID:6000	Heart Failure	-0.000468017480728904
DB11135	Selenium	DOID:6000	Heart Failure	-0.000471928540786497
DB11133	Fatty Acids, Omega-3	DOID:6000	Heart Failure	-0.000477754454684469
DB00544	Fluorouracil	DOID:6000	Heart Failure	-0.000478249664572232
DB03128	Acetylcholine	DOID:6000	Heart Failure	-0.000479380301118841
DB01356	Lithium	DOID:6000	Heart Failure	-0.000480385286227307
DB00692	Phentolamine	DOID:6000	Heart Failure	-0.000484138072040079
DB01001	Albuterol	DOID:6000	Heart Failure	-0.00048473875346468
DB00922	Simendan	DOID:6000	Heart Failure	-0.000489558259112137
DB00428	Streptozocin	DOID:6000	Heart Failure	-0.00050080541495569
DB00753	Isoflurane	DOID:6000	Heart Failure	-0.000507288237680108
DB00305	Mitomycin	DOID:6000	Heart Failure	-0.000508026879853756
DB00993	Azathioprine	DOID:6000	Heart Failure	-0.000509632566063527
DB01628	Etoricoxib	DOID:6000	Heart Failure	-0.000510608030724573
DB00401	Nisoldipine	DOID:6000	Heart Failure	-0.000510890218601416
DB04572	Thiotepa	DOID:6000	Heart Failure	-0.000516020187879678
DB01112	Cefuroxime	DOID:6000	Heart Failure	-0.00051732618766444
DB00958	Carboplatin	DOID:6000	Heart Failure	-0.000528090823911935
DB00770	Alprostadil	DOID:6000	Heart Failure	-0.000529493843225108
DB00321	Amitriptyline	DOID:6000	Heart Failure	-0.000540334026445504
DB01041	Thalidomide	DOID:6000	Heart Failure	-0.000547295298774302
DB12708	sulprostone	DOID:9767	Myocardial Stunning	-0.000548017795950944
DB00668	Epinephrine	DOID:6000	Heart Failure	-0.000559441753182803
DB00755	Tretinoin	DOID:6000	Heart Failure	-0.000564234997500706
DB00443	Betamethasone	DOID:6000	Heart Failure	-0.000569203602795902
DB00281	Lidocaine	DOID:6000	Heart Failure	-0.000569315875194392
DB01118	Amiodarone	DOID:6000	Heart Failure	-0.000569849167343055
DB00436	Bendroflumethiazide	DOID:6000	Heart Failure	-0.000572898314921482
DB08901	ponatinib	DOID:6000	Heart Failure	-0.000573676061882094
DB02709	Resveratrol	DOID:9775	Heart Failure, Diastolic	-0.000584845400098637
DB00773	Etoposide	DOID:6000	Heart Failure	-0.000584847523046233
DB01083	Orlistat	DOID:6000	Heart Failure	-0.000601105445122834
DB00586	Diclofenac	DOID:6000	Heart Failure	-0.000605791718584119
DB11783	imidapril	DOID:6000	Heart Failure	-0.00061400069799668
DB00492	Fosinopril	DOID:6000	Heart Failure	-0.000618374802273796
DB01035	Procainamide	DOID:6000	Heart Failure	-0.000622126376252046
DB01229	Paclitaxel	DOID:6000	Heart Failure	-0.000624570220697411
DB00519	trandolapril	DOID:6000	Heart Failure	-0.000657395860889991
DB00997	Doxorubicin	DOID:9767	Myocardial Stunning	-0.000670970212583904
DB14500	Potassium	DOID:6000	Heart Failure	-0.000690023065695116
DB00457	Prazosin	DOID:6000	Heart Failure	-0.000720926790174119
DB00373	Timolol	DOID:6000	Heart Failure	-0.000728940098403979
DB01095	Fluvastatin	DOID:6000	Heart Failure	-0.000734909154035528
DB01223	Aminophylline	DOID:6000	Heart Failure	-0.000736698558104003
DB01029	Irbesartan	DOID:6000	Heart Failure	-0.000758766165064444
DB01177	Idarubicin	DOID:6000	Heart Failure	-0.000769862346155297
DB00970	Dactinomycin	DOID:6000	Heart Failure	-0.000783499845014373
DB00533	rofecoxib	DOID:6000	Heart Failure	-0.000786501892500973
DB00960	Pindolol	DOID:6000	Heart Failure	-0.000808309998168959
DB00388	Phenylephrine	DOID:9767	Myocardial Stunning	-0.000839906348899426
DB03057	Malondialdehyde	DOID:6000	Heart Failure	-0.000843068519218353
DB00531	Cyclophosphamide	DOID:9775	Heart Failure, Diastolic	-0.0008616003847063
DB01373	Calcium	DOID:0050820	Atrioventricular Block	-0.000865634141883469
DB00908	Quinidine	DOID:6000	Heart Failure	-0.000871586632707271
DB00559	Bosentan	DOID:6000	Heart Failure	-0.000880391941955454
DB00841	Dobutamine	DOID:9767	Myocardial Stunning	-0.000885285984051703
DB01275	Hydralazine	DOID:6000	Heart Failure	-0.000885743778009556
DB00975	Dipyridamole	DOID:9767	Myocardial Stunning	-0.000911235138467597
DB00987	Cytarabine	DOID:6000	Heart Failure	-0.000974840713894214
DB01075	Diphenhydramine	DOID:6000	Heart Failure	-0.000986311081713114
DB00544	Fluorouracil	DOID:9767	Myocardial Stunning	-0.00102183265814783
DB00668	Epinephrine	DOID:9767	Myocardial Stunning	-0.0011030247480467
DB01118	Amiodarone	DOID:9767	Myocardial Stunning	-0.00111343215928596
DB01181	Ifosfamide	DOID:6000	Heart Failure	-0.00113573925023659
DB01177	Idarubicin	DOID:9775	Heart Failure, Diastolic	-0.00122159123849398
DB00987	Cytarabine	DOID:9775	Heart Failure, Diastolic	-0.0014265696078425
DB11450	pimobendan	DOID:12930	Cardiomyopathy, Dilated	-0.00143246472053428
DB00271	Diatrizoate	DOID:2843	Long QT Syndrome	-0.00209075048062814
DB01297	Practolol	DOID:6000	Heart Failure	-0.00298454699724017
DB01373	Calcium	DOID:0050700	Cardiomyopathies	-0.00371315219480274
DB11387	Chloroform	DOID:6000	Heart Failure	-0.0039095090861533
DB00776	Oxcarbazepine	DOID:1682	Heart Defects, Congenital	-0.00397439444070592
DB00898	Ethanol	DOID:1682	Heart Defects, Congenital	-0.00406541960216646
DB01599	Probucol	DOID:0050700	Cardiomyopathies	-0.0040982845197325
DB02701	Niacinamide	DOID:1682	Heart Defects, Congenital	-0.00410434437382924
DB04839	Cyproterone Acetate	DOID:1682	Heart Defects, Congenital	-0.00410765147051019
DB00997	Doxorubicin	DOID:1682	Heart Defects, Congenital	-0.00411008796482827
DB00162	Vitamin A	DOID:1682	Heart Defects, Congenital	-0.00413134004624984
DB01136	Carvedilol	DOID:1682	Heart Defects, Congenital	-0.00413135572701674
DB00252	Phenytoin	DOID:1682	Heart Defects, Congenital	-0.0041341124896296
DB01156	Bupropion	DOID:1682	Heart Defects, Congenital	-0.00417792714120492
DB01593	Zinc	DOID:1682	Heart Defects, Congenital	-0.00425422316119474
DB00277	Theophylline	DOID:1682	Heart Defects, Congenital	-0.00427036711412389
DB00126	Ascorbic Acid	DOID:1682	Heart Defects, Congenital	-0.00429231077021165
DB00783	Estradiol	DOID:1682	Heart Defects, Congenital	-0.00430158450337283
DB00158	Folic Acid	DOID:1682	Heart Defects, Congenital	-0.00430802564484347
DB09130	Copper	DOID:1682	Heart Defects, Congenital	-0.00432407855960361
DB00982	Isotretinoin	DOID:1682	Heart Defects, Congenital	-0.00433815476287859
DB00201	Caffeine	DOID:1682	Heart Defects, Congenital	-0.00435538316841812
DB00688	Mycophenolic Acid	DOID:1682	Heart Defects, Congenital	-0.00436251307323756
DB00715	Paroxetine	DOID:1682	Heart Defects, Congenital	-0.00436745767888426
DB00255	Diethylstilbestrol	DOID:1682	Heart Defects, Congenital	-0.00438447382239228
DB00328	Indomethacin	DOID:1682	Heart Defects, Congenital	-0.00438498693492741
DB00742	Mannitol	DOID:1682	Heart Defects, Congenital	-0.00439158231723393
DB01356	Lithium	DOID:1682	Heart Defects, Congenital	-0.00446308603299785
DB00428	Streptozocin	DOID:1682	Heart Defects, Congenital	-0.00448350616482686
DB00770	Alprostadil	DOID:1682	Heart Defects, Congenital	-0.00451219458879128
DB01041	Thalidomide	DOID:1682	Heart Defects, Congenital	-0.0045299960425801
DB00755	Tretinoin	DOID:1682	Heart Defects, Congenital	-0.00454693574212452
DB00493	Cefotaxime	DOID:1682	Heart Defects, Congenital	-0.00463938891213824
DB00795	Sulfasalazine	DOID:1682	Heart Defects, Congenital	-0.00470492337259944
DB01576	Dextroamphetamine	DOID:1682	Heart Defects, Congenital	-0.00473301786188597
DB00196	Fluconazole	DOID:1682	Heart Defects, Congenital	-0.00476470062844838
DB00115	Vitamin B 12	DOID:1682	Heart Defects, Congenital	-0.00487400836693709
DB00318	Codeine	DOID:1682	Heart Defects, Congenital	-0.00495543200412997
DB01242	Clomipramine	DOID:1682	Heart Defects, Congenital	-0.00498388469804979
DB00459	Acitretin	DOID:1682	Heart Defects, Congenital	-0.00499367258431595
DB00594	Amiloride	DOID:6000	Heart Failure	-0.00575138576989644
DB01170	Guanethidine	DOID:0050820	Atrioventricular Block	-0.00580271502507075
DB00292	Etomidate	DOID:0050820	Atrioventricular Block	-0.00589850963044682
DB00280	Disopyramide	DOID:0050820	Atrioventricular Block	-0.00597844467579768
DB00863	Ranitidine	DOID:0050820	Atrioventricular Block	-0.00601213894782084
DB00598	Labetalol	DOID:0050820	Atrioventricular Block	-0.00602062279530104
DB00295	Morphine	DOID:0050820	Atrioventricular Block	-0.00605002261935885
DB00397	Phenylpropanolamine	DOID:0050820	Atrioventricular Block	-0.00609126732084743
DB00343	Diltiazem	DOID:0050820	Atrioventricular Block	-0.00610027752269672
DB00445	Epirubicin	DOID:0050820	Atrioventricular Block	-0.00610106826932135
DB00468	Quinine	DOID:0050820	Atrioventricular Block	-0.00611600166616645
DB00898	Ethanol	DOID:0050820	Atrioventricular Block	-0.00611706303362215
DB01085	Pilocarpine	DOID:0050820	Atrioventricular Block	-0.0061177685852777
DB00390	Digoxin	DOID:0050820	Atrioventricular Block	-0.00612452350678251
DB14509	Lithium Carbonate	DOID:0050820	Atrioventricular Block	-0.00614547070309914
DB01362	Iohexol	DOID:0050820	Atrioventricular Block	-0.00615698364331009
DB00997	Doxorubicin	DOID:0050820	Atrioventricular Block	-0.0061617313960919
DB01136	Carvedilol	DOID:0050820	Atrioventricular Block	-0.00618299915976008
DB00252	Phenytoin	DOID:0050820	Atrioventricular Block	-0.00618575592182537
DB00199	Erythromycin	DOID:0050820	Atrioventricular Block	-0.00621368113240574
DB00695	Furosemide	DOID:0050820	Atrioventricular Block	-0.00627029281144499
DB01076	Atorvastatin	DOID:0050820	Atrioventricular Block	-0.00627200162915855
DB00489	Sotalol	DOID:0050820	Atrioventricular Block	-0.00630187800698791
DB00661	Verapamil	DOID:0050820	Atrioventricular Block	-0.0063030225614228
DB11477	Xylazine	DOID:0050820	Atrioventricular Block	-0.00630621705358249
DB01064	Isoproterenol	DOID:0050820	Atrioventricular Block	-0.0063079123302482
DB01169	Arsenic Trioxide	DOID:0050820	Atrioventricular Block	-0.00633088570757491
DB01364	Ephedrine	DOID:0050820	Atrioventricular Block	-0.00635100686592684
DB00883	Isosorbide Dinitrate	DOID:0050820	Atrioventricular Block	-0.00635434223160071
DB00564	Carbamazepine	DOID:0050820	Atrioventricular Block	-0.00635437340077906
DB00264	Metoprolol	DOID:0050820	Atrioventricular Block	-0.00635965107037374
DB00968	Methyldopa	DOID:0050820	Atrioventricular Block	-0.00636728196510785
DB00390	Digoxin	DOID:13832	Ductus Arteriosus, Patent	-0.00639774896501501
DB00622	Nicardipine	DOID:0050820	Atrioventricular Block	-0.00640140135251612
DB00975	Dipyridamole	DOID:0050820	Atrioventricular Block	-0.00640199632275875
DB00201	Caffeine	DOID:0050820	Atrioventricular Block	-0.00640702659742044
DB00818	Propofol	DOID:0050820	Atrioventricular Block	-0.00641428095378806
DB00715	Paroxetine	DOID:0050820	Atrioventricular Block	-0.00641910110754775
DB00335	Atenolol	DOID:0050820	Atrioventricular Block	-0.00642563872660319
DB00608	Chloroquine	DOID:0050820	Atrioventricular Block	-0.0064284817248267
DB00640	Adenosine	DOID:0050820	Atrioventricular Block	-0.0064286119147562
DB00867	Ritodrine	DOID:0050820	Atrioventricular Block	-0.00643795040526164
DB01119	Diazoxide	DOID:0050820	Atrioventricular Block	-0.00643796619865701
DB00571	Propranolol	DOID:0050820	Atrioventricular Block	-0.00644155793848923
DB00531	Cyclophosphamide	DOID:0050820	Atrioventricular Block	-0.00644421566719612
DB00477	Chlorpromazine	DOID:0050820	Atrioventricular Block	-0.0064464396954146
DB11846	Creatinine	DOID:13832	Ductus Arteriosus, Patent	-0.00644696553772846
DB01050	Ibuprofen	DOID:13832	Ductus Arteriosus, Patent	-0.00646020677317373
DB01109	Heparin	DOID:0050820	Atrioventricular Block	-0.00646241357059542
DB00727	Nitroglycerin	DOID:0050820	Atrioventricular Block	-0.00648094337325613
DB01151	Desipramine	DOID:0050820	Atrioventricular Block	-0.00648853754522473
DB00458	Imipramine	DOID:0050820	Atrioventricular Block	-0.00650236165749942
DB00544	Fluorouracil	DOID:0050820	Atrioventricular Block	-0.0065125938406453
DB01356	Lithium	DOID:0050820	Atrioventricular Block	-0.00651472946220845
DB00692	Phentolamine	DOID:0050820	Atrioventricular Block	-0.00651848224789399
DB00501	Cimetidine	DOID:0050820	Atrioventricular Block	-0.00653574172094808
DB00981	Physostigmine	DOID:0050820	Atrioventricular Block	-0.00653726715582738
DB00695	Furosemide	DOID:13832	Ductus Arteriosus, Patent	-0.00654351826983381
DB00321	Amitriptyline	DOID:0050820	Atrioventricular Block	-0.00657467820116077
DB00297	Bupivacaine	DOID:0050820	Atrioventricular Block	-0.00658100887689585
DB01041	Thalidomide	DOID:0050820	Atrioventricular Block	-0.00658163947488157
DB00668	Epinephrine	DOID:0050820	Atrioventricular Block	-0.00659378592784767
DB00755	Tretinoin	DOID:0050820	Atrioventricular Block	-0.0065985791737936
DB00281	Lidocaine	DOID:0050820	Atrioventricular Block	-0.00660366005054804
DB01118	Amiodarone	DOID:0050820	Atrioventricular Block	-0.0066041933425315
DB00250	Dapsone	DOID:0050820	Atrioventricular Block	-0.00662286773405709
DB00829	Diazepam	DOID:0050820	Atrioventricular Block	-0.00663069911373117
DB01035	Procainamide	DOID:0050820	Atrioventricular Block	-0.00665647055295672
DB01229	Paclitaxel	DOID:0050820	Atrioventricular Block	-0.00665891439916368
DB00328	Indomethacin	DOID:13832	Ductus Arteriosus, Patent	-0.00670985582427476
DB13919	candesartan	DOID:13832	Ductus Arteriosus, Patent	-0.00672757620423061
DB00373	Timolol	DOID:0050820	Atrioventricular Block	-0.00676328427497776
DB01223	Aminophylline	DOID:0050820	Atrioventricular Block	-0.00677104273476693
DB00908	Quinidine	DOID:0050820	Atrioventricular Block	-0.00690593080864445
DB01211	Clarithromycin	DOID:0050820	Atrioventricular Block	-0.00700016561052887
DB00717	Norethindrone	DOID:13832	Ductus Arteriosus, Patent	-0.00729921085689468
DB01204	Mitoxantrone	DOID:2843	Long QT Syndrome	-0.00734386685023471
DB00338	Omeprazole	DOID:0050820	Atrioventricular Block	-0.00734476001028574
DB15584	Luteolin	DOID:0050700	Cardiomyopathies	-0.0085093901710195
DB00178	Ramipril	DOID:0050700	Cardiomyopathies	-0.00890676894584831
DB00397	Phenylpropanolamine	DOID:0050700	Cardiomyopathies	-0.00893878537259875
DB00343	Diltiazem	DOID:0050700	Cardiomyopathies	-0.00894779557368865
DB00445	Epirubicin	DOID:0050700	Cardiomyopathies	-0.00894858632351205
DB00421	Spironolactone	DOID:0050700	Cardiomyopathies	-0.00895394824535591
DB00612	Bisoprolol	DOID:0050700	Cardiomyopathies	-0.00895820900456536
DB00177	Valsartan	DOID:0050700	Cardiomyopathies	-0.00895884505707735
DB00898	Ethanol	DOID:0050700	Cardiomyopathies	-0.00896458108639244
DB00860	Prednisolone	DOID:0050700	Cardiomyopathies	-0.0089654498495463
DB00343	Diltiazem	DOID:13884	Sick Sinus Syndrome	-0.00896878254872914
DB00390	Digoxin	DOID:0050700	Cardiomyopathies	-0.00897204156006638
DB00390	Digoxin	DOID:13884	Sick Sinus Syndrome	-0.00899302853568641
DB00851	Dacarbazine	DOID:0050700	Cardiomyopathies	-0.00900324509469498
DB00997	Doxorubicin	DOID:0050700	Cardiomyopathies	-0.00900924944835814
DB02709	Resveratrol	DOID:0050700	Cardiomyopathies	-0.00901497873359593
DB00563	Methotrexate	DOID:0050700	Cardiomyopathies	-0.00901973204186248
DB01248	Docetaxel	DOID:0050700	Cardiomyopathies	-0.0090205818163235
DB00162	Vitamin A	DOID:0050700	Cardiomyopathies	-0.00903050153076758
DB01136	Carvedilol	DOID:0050700	Cardiomyopathies	-0.00903051721050287
DB00252	Phenytoin	DOID:0050700	Cardiomyopathies	-0.00903327397188915
DB00368	Norepinephrine	DOID:0050700	Cardiomyopathies	-0.00904038146967547
DB00495	Zidovudine	DOID:0050700	Cardiomyopathies	-0.00904385164178957
DB00206	Reserpine	DOID:0050700	Cardiomyopathies	-0.00905630019517502
DB09140	Oxygen	DOID:0050700	Cardiomyopathies	-0.00906072946511207
DB00763	Methimazole	DOID:0050700	Cardiomyopathies	-0.00906887549838666
DB01042	Melphalan	DOID:0050700	Cardiomyopathies	-0.00911285960808685
DB00435	Nitric Oxide	DOID:0050700	Cardiomyopathies	-0.00911615950475876
DB00584	Enalapril	DOID:0050700	Cardiomyopathies	-0.00912176240506248
DB01340	Cilazapril	DOID:0050700	Cardiomyopathies	-0.00913280318120004
DB00350	Minoxidil	DOID:0050700	Cardiomyopathies	-0.0091329565104762
DB00661	Verapamil	DOID:0050700	Cardiomyopathies	-0.00915054061237387
DB01593	Zinc	DOID:0050700	Cardiomyopathies	-0.00915338464670813
DB01064	Isoproterenol	DOID:0050700	Cardiomyopathies	-0.00915543038334245
DB04216	Quercetin	DOID:0050700	Cardiomyopathies	-0.00915611379203076
DB00203	Sildenafil Citrate	DOID:0050700	Cardiomyopathies	-0.00916677386076161
DB00277	Theophylline	DOID:0050700	Cardiomyopathies	-0.00916952859593535
DB00489	Sotalol	DOID:13884	Sick Sinus Syndrome	-0.00917038303420283
DB00661	Verapamil	DOID:13884	Sick Sinus Syndrome	-0.00917152758811114
DB11672	Curcumin	DOID:0050700	Cardiomyopathies	-0.00917616397868927
DB01169	Arsenic Trioxide	DOID:0050700	Cardiomyopathies	-0.00917840376181135
DB00126	Ascorbic Acid	DOID:0050700	Cardiomyopathies	-0.00919147225395224
DB01364	Ephedrine	DOID:0050700	Cardiomyopathies	-0.00919852491757135
DB05383	pimagedine	DOID:0050700	Cardiomyopathies	-0.00919989397859923
DB00264	Metoprolol	DOID:0050700	Cardiomyopathies	-0.00920716912068799
DB00158	Folic Acid	DOID:0050700	Cardiomyopathies	-0.00920718712796677
DB00316	Acetaminophen	DOID:0050700	Cardiomyopathies	-0.00920754822009275
DB00515	Cisplatin	DOID:0050700	Cardiomyopathies	-0.0092133550248187
DB06151	Acetylcysteine	DOID:0050700	Cardiomyopathies	-0.00921654667801021
DB01164	Calcium Chloride	DOID:13884	Sick Sinus Syndrome	-0.00922238440212277
DB00564	Carbamazepine	DOID:13884	Sick Sinus Syndrome	-0.00922287842911897
DB09130	Copper	DOID:0050700	Cardiomyopathies	-0.00922324004221399
DB00841	Dobutamine	DOID:0050700	Cardiomyopathies	-0.00922356522080027
DB00968	Methyldopa	DOID:13884	Sick Sinus Syndrome	-0.00923578699171869
DB00363	Clozapine	DOID:0050700	Cardiomyopathies	-0.00924288096338878
DB00636	Clofibrate	DOID:0050700	Cardiomyopathies	-0.00924318564296901
DB01852	kaempferol	DOID:0050700	Cardiomyopathies	-0.00925452003680628
DB00201	Caffeine	DOID:0050700	Cardiomyopathies	-0.00925454465035615
DB01039	Fenofibrate	DOID:0050700	Cardiomyopathies	-0.00926093321029011
DB00818	Propofol	DOID:0050700	Cardiomyopathies	-0.00926179900704706
DB00182	Amphetamine	DOID:0050700	Cardiomyopathies	-0.00926543764715539
DB14206	cobaltous chloride	DOID:0050700	Cardiomyopathies	-0.00926743400932563
DB01195	Flecainide	DOID:13884	Sick Sinus Syndrome	-0.00927343428193008
DB01234	Dexamethasone	DOID:0050700	Cardiomyopathies	-0.00927581396650358
DB00608	Chloroquine	DOID:0050700	Cardiomyopathies	-0.00927599978054018
DB00640	Adenosine	DOID:0050700	Cardiomyopathies	-0.00927612996834072
DB00867	Ritodrine	DOID:0050700	Cardiomyopathies	-0.00928546845749979
DB00571	Propranolol	DOID:0050700	Cardiomyopathies	-0.00928907599240238
DB00531	Cyclophosphamide	DOID:0050700	Cardiomyopathies	-0.00929173372193394
DB00477	Chlorpromazine	DOID:0050700	Cardiomyopathies	-0.00929395774780408
DB13919	candesartan	DOID:0050700	Cardiomyopathies	-0.00930186879356522
DB01065	Melatonin	DOID:0050700	Cardiomyopathies	-0.00930684365228087
DB00571	Propranolol	DOID:13884	Sick Sinus Syndrome	-0.0093100629658255
DB01008	Busulfan	DOID:0050700	Cardiomyopathies	-0.00931556318943229
DB14322	Coconut Oil	DOID:0050700	Cardiomyopathies	-0.00932039697696564
DB00244	Mesalamine	DOID:11502	Mitral Valve Insufficiency	-0.00932954115104313
DB00541	Vincristine	DOID:0050700	Cardiomyopathies	-0.00933745939294085
DB00458	Imipramine	DOID:0050700	Cardiomyopathies	-0.00934987970901204
DB01212	Ceftriaxone	DOID:0050700	Cardiomyopathies	-0.00935056954261006
DB00544	Fluorouracil	DOID:0050700	Cardiomyopathies	-0.00936011189497678
DB01356	Lithium	DOID:0050700	Cardiomyopathies	-0.00936224751322258
DB01003	Cromolyn Sodium	DOID:0050700	Cardiomyopathies	-0.00936383444949164
DB01001	Albuterol	DOID:0050700	Cardiomyopathies	-0.00936660098625265
DB01356	Lithium	DOID:13884	Sick Sinus Syndrome	-0.0093832344905981
DB00753	Isoflurane	DOID:0050700	Cardiomyopathies	-0.00938915046584955
DB04572	Thiotepa	DOID:0050700	Cardiomyopathies	-0.00939788241626473
DB01592	Iron	DOID:0050700	Cardiomyopathies	-0.00941080679183627
DB00583	Carnitine	DOID:0050700	Cardiomyopathies	-0.0094114391737138
DB01914	Glucose	DOID:0050700	Cardiomyopathies	-0.00943844826496178
DB00668	Epinephrine	DOID:0050700	Cardiomyopathies	-0.00944130398191624
DB00755	Tretinoin	DOID:0050700	Cardiomyopathies	-0.00944609722428148
DB00297	Bupivacaine	DOID:13884	Sick Sinus Syndrome	-0.00944951390320949
DB01118	Amiodarone	DOID:0050700	Cardiomyopathies	-0.00945171139458524
DB01165	Ofloxacin	DOID:0050700	Cardiomyopathies	-0.00946792480058968
DB01118	Amiodarone	DOID:13884	Sick Sinus Syndrome	-0.00947269836901001
DB00829	Diazepam	DOID:0050700	Cardiomyopathies	-0.00947821716531551
DB00586	Diclofenac	DOID:0050700	Cardiomyopathies	-0.00948765394579122
DB01229	Paclitaxel	DOID:0050700	Cardiomyopathies	-0.00950643245040563
DB01088	Iloprost	DOID:0050700	Cardiomyopathies	-0.00951051365508916
DB00422	Methylphenidate	DOID:0050700	Cardiomyopathies	-0.00953766165048976
DB01221	Ketamine	DOID:0050700	Cardiomyopathies	-0.00955653553290849
DB01956	Taurine	DOID:0050700	Cardiomyopathies	-0.00957528702578871
DB02659	Cholic Acid	DOID:0050700	Cardiomyopathies	-0.00958624149416822
DB00457	Prazosin	DOID:0050700	Cardiomyopathies	-0.00960278901875657
DB01095	Fluvastatin	DOID:0050700	Cardiomyopathies	-0.00961677138584384
DB01576	Dextroamphetamine	DOID:0050700	Cardiomyopathies	-0.00963217934568518
DB00335	Atenolol	DOID:14323	Marfan Syndrome	-0.00964788606603619
DB01177	Idarubicin	DOID:0050700	Cardiomyopathies	-0.00965172457451615
DB00970	Dactinomycin	DOID:0050700	Cardiomyopathies	-0.00966536207708825
DB01177	Idarubicin	DOID:13884	Sick Sinus Syndrome	-0.00967271154956252
DB12025	triptolide	DOID:0050700	Cardiomyopathies	-0.0097006264774019
DB14183	geraniol	DOID:0050700	Cardiomyopathies	-0.0097055767080091
DB00678	Losartan	DOID:14323	Marfan Syndrome	-0.00972421296423666
DB00812	Phenylbutazone	DOID:0050700	Cardiomyopathies	-0.0099455359437476
DB01599	Probucol	DOID:2843	Long QT Syndrome	-0.0117949127328431
DB04855	Dronedarone	DOID:2843	Long QT Syndrome	-0.0118229771199617
DB00542	benazepril	DOID:12930	Cardiomyopathy, Dilated	-0.012460500341925
DB00295	Morphine	DOID:12930	Cardiomyopathy, Dilated	-0.0124850864109799
DB00178	Ramipril	DOID:12930	Cardiomyopathy, Dilated	-0.0124943146852069
DB00445	Epirubicin	DOID:12930	Cardiomyopathy, Dilated	-0.0125361320644347
DB00421	Spironolactone	DOID:12930	Cardiomyopathy, Dilated	-0.0125414939851604
DB00898	Ethanol	DOID:12930	Cardiomyopathy, Dilated	-0.0125521268280661
DB00390	Digoxin	DOID:12930	Cardiomyopathy, Dilated	-0.0125595872989063
DB00997	Doxorubicin	DOID:12930	Cardiomyopathy, Dilated	-0.0125967951879212
DB02709	Resveratrol	DOID:12930	Cardiomyopathy, Dilated	-0.0126025244744964
DB01136	Carvedilol	DOID:12930	Cardiomyopathy, Dilated	-0.0126180629475811
DB00495	Zidovudine	DOID:12930	Cardiomyopathy, Dilated	-0.0126313973821287
DB13765	Mercuric Chloride	DOID:12930	Cardiomyopathy, Dilated	-0.0126701696306707
DB00695	Furosemide	DOID:12930	Cardiomyopathy, Dilated	-0.0127053566039294
DB00584	Enalapril	DOID:12930	Cardiomyopathy, Dilated	-0.0127093081447262
DB01364	Ephedrine	DOID:12930	Cardiomyopathy, Dilated	-0.012786070656773
DB00264	Metoprolol	DOID:12930	Cardiomyopathy, Dilated	-0.0127947148624025
DB00841	Dobutamine	DOID:12930	Cardiomyopathy, Dilated	-0.0128111109620005
DB00363	Clozapine	DOID:12930	Cardiomyopathy, Dilated	-0.0128304267020568
DB00975	Dipyridamole	DOID:12930	Cardiomyopathy, Dilated	-0.0128370601129063
DB00182	Amphetamine	DOID:12930	Cardiomyopathy, Dilated	-0.0128529833873644
DB00335	Atenolol	DOID:12930	Cardiomyopathy, Dilated	-0.0128607025215376
DB00867	Ritodrine	DOID:12930	Cardiomyopathy, Dilated	-0.0128730141974199
DB00678	Losartan	DOID:12930	Cardiomyopathy, Dilated	-0.0129370294204362
DB00458	Imipramine	DOID:12930	Cardiomyopathy, Dilated	-0.0129374254480931
DB01212	Ceftriaxone	DOID:12930	Cardiomyopathy, Dilated	-0.0129381152825191
DB11135	Selenium	DOID:12930	Cardiomyopathy, Dilated	-0.0129413365091388
DB01356	Lithium	DOID:12930	Cardiomyopathy, Dilated	-0.0129497932550756
DB01001	Albuterol	DOID:12930	Cardiomyopathy, Dilated	-0.0129541467189255
DB00428	Streptozocin	DOID:12930	Cardiomyopathy, Dilated	-0.012970213387378
DB00993	Azathioprine	DOID:12930	Cardiomyopathy, Dilated	-0.0129790405363383
DB01592	Iron	DOID:12930	Cardiomyopathy, Dilated	-0.0129983525338856
DB00583	Carnitine	DOID:12930	Cardiomyopathy, Dilated	-0.0129989849152356
DB00321	Amitriptyline	DOID:12930	Cardiomyopathy, Dilated	-0.0130097419937848
DB00668	Epinephrine	DOID:12930	Cardiomyopathy, Dilated	-0.0130288497205017
DB00755	Tretinoin	DOID:12930	Cardiomyopathy, Dilated	-0.0130336429657082
DB01118	Amiodarone	DOID:12930	Cardiomyopathy, Dilated	-0.013039257135166
DB00422	Methylphenidate	DOID:12930	Cardiomyopathy, Dilated	-0.0131252073907903
DB01177	Idarubicin	DOID:12930	Cardiomyopathy, Dilated	-0.0132392703142726
DB01189	Desflurane	DOID:2843	Long QT Syndrome	-0.013294269164244
DB01275	Hydralazine	DOID:12930	Cardiomyopathy, Dilated	-0.013355151744369
DB00518	Albendazole	DOID:1682	Heart Defects, Congenital	-0.0136588895248792
DB02852	domoic acid	DOID:1682	Heart Defects, Congenital	-0.014608960048235
DB00276	Amsacrine	DOID:0050700	Cardiomyopathies	-0.01531025935446
DB00276	Amsacrine	DOID:13884	Sick Sinus Syndrome	-0.0153312463284136
DB00204	dofetilide	DOID:6000	Heart Failure	-0.0153939044071244
DB00152	Thiamine	DOID:6000	Heart Failure	-0.0155990277548693
DB01136	Carvedilol	DOID:57	Aortic Valve Insufficiency	-0.0161663314760835
DB01340	Cilazapril	DOID:57	Aortic Valve Insufficiency	-0.0162686174452457
DB11477	Xylazine	DOID:57	Aortic Valve Insufficiency	-0.0162895493694521
DB01186	Pergolide	DOID:57	Aortic Valve Insufficiency	-0.0164100761979048
DB00904	Ondansetron	DOID:2843	Long QT Syndrome	-0.0164863811956835
DB00379	Mexiletine	DOID:2843	Long QT Syndrome	-0.0164881712834658
DB00692	Phentolamine	DOID:57	Aortic Valve Insufficiency	-0.016501814563738
DB00280	Disopyramide	DOID:2843	Long QT Syndrome	-0.0165225909417081
DB06288	Amisulpride	DOID:2843	Long QT Syndrome	-0.016568369188215
DB00633	Dexmedetomidine	DOID:2843	Long QT Syndrome	-0.0165721746555069
DB12523	mizolastine	DOID:2843	Long QT Syndrome	-0.0166328204018577
DB00343	Diltiazem	DOID:2843	Long QT Syndrome	-0.0166444237880116
DB00445	Epirubicin	DOID:2843	Long QT Syndrome	-0.0166452145360346
DB00612	Bisoprolol	DOID:2843	Long QT Syndrome	-0.0166548372185246
DB00177	Valsartan	DOID:2843	Long QT Syndrome	-0.016655473269067
DB00468	Quinine	DOID:2843	Long QT Syndrome	-0.0166601479329357
DB00898	Ethanol	DOID:2843	Long QT Syndrome	-0.0166612093012822
DB00390	Digoxin	DOID:2843	Long QT Syndrome	-0.0166686697727027
DB00641	Simvastatin	DOID:2843	Long QT Syndrome	-0.016673465353627
DB00604	Cisapride	DOID:0050820	Atrioventricular Block	-0.0166762742615795
DB01221	Ketamine	DOID:57	Aortic Valve Insufficiency	-0.0166923497960511
DB01362	Iohexol	DOID:2843	Long QT Syndrome	-0.0167011299074601
DB00997	Doxorubicin	DOID:2843	Long QT Syndrome	-0.0167058776620254
DB00252	Phenytoin	DOID:2843	Long QT Syndrome	-0.0167299021860957
DB00235	Milrinone	DOID:2843	Long QT Syndrome	-0.0167444779631071
DB00199	Erythromycin	DOID:2843	Long QT Syndrome	-0.0167578273985382
DB00450	Droperidol	DOID:2843	Long QT Syndrome	-0.0167761121777511
DB00454	Meperidine	DOID:2843	Long QT Syndrome	-0.0168052845574356
DB00741	Hydrocortisone	DOID:2843	Long QT Syndrome	-0.0168317925042189
DB01167	Itraconazole	DOID:2843	Long QT Syndrome	-0.0168352332174896
DB00166	Thioctic Acid	DOID:2843	Long QT Syndrome	-0.016841457617021
DB00489	Sotalol	DOID:2843	Long QT Syndrome	-0.016846024272736
DB01064	Isoproterenol	DOID:2843	Long QT Syndrome	-0.0168520585935953
DB01190	Clindamycin	DOID:2843	Long QT Syndrome	-0.01686825886982
DB01169	Arsenic Trioxide	DOID:2843	Long QT Syndrome	-0.0168750319744472
DB00564	Carbamazepine	DOID:2843	Long QT Syndrome	-0.0168985196664994
DB00264	Metoprolol	DOID:2843	Long QT Syndrome	-0.0169037973336715
DB00316	Acetaminophen	DOID:2843	Long QT Syndrome	-0.01690417643323
DB00537	Ciprofloxacin	DOID:2843	Long QT Syndrome	-0.0169042508198273
DB00841	Dobutamine	DOID:2843	Long QT Syndrome	-0.0169201934310775
DB00363	Clozapine	DOID:2843	Long QT Syndrome	-0.0169395091762809
DB01195	Flecainide	DOID:2843	Long QT Syndrome	-0.0169490755211124
DB00201	Caffeine	DOID:2843	Long QT Syndrome	-0.0169511728642283
DB00619	Imatinib Mesylate	DOID:2843	Long QT Syndrome	-0.0169549237639303
DB00715	Paroxetine	DOID:2843	Long QT Syndrome	-0.0169632473733249
DB00335	Atenolol	DOID:2843	Long QT Syndrome	-0.0169697849951723
DB00608	Chloroquine	DOID:2843	Long QT Syndrome	-0.0169726279913135
DB13781	Xamoterol	DOID:6000	Heart Failure	-0.016984150996214
DB00571	Propranolol	DOID:2843	Long QT Syndrome	-0.0169857042053273
DB00477	Chlorpromazine	DOID:2843	Long QT Syndrome	-0.0169905859610714
DB01151	Desipramine	DOID:2843	Long QT Syndrome	-0.0170326838117728
DB09152	Nitrogen	DOID:0050820	Atrioventricular Block	-0.0170332543273525
DB00215	Citalopram	DOID:2843	Long QT Syndrome	-0.0170335731549455
DB00458	Imipramine	DOID:2843	Long QT Syndrome	-0.0170465079212655
DB01212	Ceftriaxone	DOID:2843	Long QT Syndrome	-0.0170471977557469
DB00898	Ethanol	DOID:1882	Heart Septal Defects, Atrial	-0.0170536909637124
DB01001	Albuterol	DOID:2843	Long QT Syndrome	-0.0170632291966414
DB00993	Azathioprine	DOID:2843	Long QT Syndrome	-0.0170881230093237
DB00321	Amitriptyline	DOID:2843	Long QT Syndrome	-0.0171188244676671
DB00252	Phenytoin	DOID:1882	Heart Septal Defects, Atrial	-0.0171223838495002
DB00668	Epinephrine	DOID:2843	Long QT Syndrome	-0.0171379321927358
DB00455	Loratadine	DOID:2843	Long QT Syndrome	-0.0171386600453164
DB00281	Lidocaine	DOID:2843	Long QT Syndrome	-0.0171478063165024
DB01118	Amiodarone	DOID:2843	Long QT Syndrome	-0.0171483396068514
DB01165	Ofloxacin	DOID:2843	Long QT Syndrome	-0.0171645530138437
DB01035	Procainamide	DOID:2843	Long QT Syndrome	-0.0172006168182387
DB00472	Fluoxetine	DOID:2843	Long QT Syndrome	-0.0172451641980048
DB08868	Fingolimod Hydrochloride	DOID:2843	Long QT Syndrome	-0.0172641015352116
DB14500	Potassium	DOID:2843	Long QT Syndrome	-0.0172685135102609
DB01087	Primaquine	DOID:2843	Long QT Syndrome	-0.017289888472102
DB00564	Carbamazepine	DOID:1882	Heart Septal Defects, Atrial	-0.0172910013312556
DB00373	Timolol	DOID:2843	Long QT Syndrome	-0.0173074305412792
DB01029	Irbesartan	DOID:2843	Long QT Syndrome	-0.0173372566088864
DB00342	Terfenadine	DOID:2843	Long QT Syndrome	-0.017345296622655
DB01177	Idarubicin	DOID:2843	Long QT Syndrome	-0.0173483527888482
DB00715	Paroxetine	DOID:1882	Heart Septal Defects, Atrial	-0.0173557290364616
DB00196	Fluconazole	DOID:2843	Long QT Syndrome	-0.0173604903257469
DB00255	Diethylstilbestrol	DOID:1882	Heart Septal Defects, Atrial	-0.017372745182246
DB00867	Ritodrine	DOID:1882	Heart Septal Defects, Atrial	-0.0173745783338421
DB00908	Quinidine	DOID:2843	Long QT Syndrome	-0.0174500770750877
DB00637	Astemizole	DOID:2843	Long QT Syndrome	-0.0174708956935049
DB01016	Glyburide	DOID:2843	Long QT Syndrome	-0.0175007567331495
DB01211	Clarithromycin	DOID:2843	Long QT Syndrome	-0.017544311875802
DB00916	Metronidazole	DOID:2843	Long QT Syndrome	-0.0175452270307918
DB01075	Diphenhydramine	DOID:2843	Long QT Syndrome	-0.0175648015244708
DB01242	Clomipramine	DOID:2843	Long QT Syndrome	-0.0175796743957723
DB01240	Epoprostenol	DOID:1882	Heart Septal Defects, Atrial	-0.0178796670016402
DB00186	Lorazepam	DOID:2843	Long QT Syndrome	-0.0181923474442651
DB06782	Dimercaprol	DOID:2843	Long QT Syndrome	-0.0194019336624413
DB00898	Ethanol	DOID:6419	Tetralogy of Fallot	-0.019439364557016
DB00388	Phenylephrine	DOID:6419	Tetralogy of Fallot	-0.0196529690511421
DB11616	pirarubicin	DOID:6000	Heart Failure	-0.0196700895316608
DB00770	Alprostadil	DOID:6419	Tetralogy of Fallot	-0.019886139542752
DB11136	Chromium	DOID:3491	Turner Syndrome	-0.0201090858481371
DB11742	ebastine	DOID:2843	Long QT Syndrome	-0.0203156422663369
DB11387	Chloroform	DOID:1882	Heart Septal Defects, Atrial	-0.020880481192027
DB00280	Disopyramide	DOID:11984	Cardiomyopathy, Hypertrophic	-0.0211537028952631
DB01138	Sulfinpyrazone	DOID:11984	Cardiomyopathy, Hypertrophic	-0.0211879556549003
DB00178	Ramipril	DOID:11984	Cardiomyopathy, Hypertrophic	-0.0212345091121996
DB00343	Diltiazem	DOID:11984	Cardiomyopathy, Hypertrophic	-0.0212755357420441
DB00898	Ethanol	DOID:11984	Cardiomyopathy, Hypertrophic	-0.0212923212537758
DB00860	Prednisolone	DOID:11984	Cardiomyopathy, Hypertrophic	-0.0212931900156649
DB00412	Rosiglitazone	DOID:11984	Cardiomyopathy, Hypertrophic	-0.0213160898048822
DB00997	Doxorubicin	DOID:11984	Cardiomyopathy, Hypertrophic	-0.0213369896155639
DB02709	Resveratrol	DOID:11984	Cardiomyopathy, Hypertrophic	-0.0213427189023022
DB01136	Carvedilol	DOID:11984	Cardiomyopathy, Hypertrophic	-0.021358257376164
DB09140	Oxygen	DOID:11984	Cardiomyopathy, Hypertrophic	-0.0213884696330545
DB00270	Isradipine	DOID:11984	Cardiomyopathy, Hypertrophic	-0.0214001663485876
DB00661	Verapamil	DOID:11984	Cardiomyopathy, Hypertrophic	-0.0214782807807076
DB12116	epigallocatechin gallate	DOID:11984	Cardiomyopathy, Hypertrophic	-0.0214798032738201
DB01064	Isoproterenol	DOID:11984	Cardiomyopathy, Hypertrophic	-0.0214831705493971
DB04216	Quercetin	DOID:11984	Cardiomyopathy, Hypertrophic	-0.0214838539582253
DB00388	Phenylephrine	DOID:11984	Cardiomyopathy, Hypertrophic	-0.0215059257487637
DB00783	Estradiol	DOID:11984	Cardiomyopathy, Hypertrophic	-0.0215284861538975
DB00264	Metoprolol	DOID:11984	Cardiomyopathy, Hypertrophic	-0.0215349092879701
DB00968	Methyldopa	DOID:11984	Cardiomyopathy, Hypertrophic	-0.0215425401839349
DB09130	Copper	DOID:11984	Cardiomyopathy, Hypertrophic	-0.021550980211304
DB00841	Dobutamine	DOID:11984	Cardiomyopathy, Hypertrophic	-0.0215513053876774
DB01234	Dexamethasone	DOID:11984	Cardiomyopathy, Hypertrophic	-0.0216035541343936
DB00608	Chloroquine	DOID:11984	Cardiomyopathy, Hypertrophic	-0.0216037399449228
DB00867	Ritodrine	DOID:11984	Cardiomyopathy, Hypertrophic	-0.0216132086242482
DB01119	Diazoxide	DOID:11984	Cardiomyopathy, Hypertrophic	-0.0216132244173663
DB00571	Propranolol	DOID:11984	Cardiomyopathy, Hypertrophic	-0.0216168161588167
DB13919	candesartan	DOID:11984	Cardiomyopathy, Hypertrophic	-0.0216296089605911
DB00678	Losartan	DOID:11984	Cardiomyopathy, Hypertrophic	-0.0216772238480102
DB01001	Albuterol	DOID:11984	Cardiomyopathy, Hypertrophic	-0.0216943411511886
DB00428	Streptozocin	DOID:11984	Cardiomyopathy, Hypertrophic	-0.021710407811263
DB00443	Betamethasone	DOID:11984	Cardiomyopathy, Hypertrophic	-0.0217788059969119
DB01118	Amiodarone	DOID:11984	Cardiomyopathy, Hypertrophic	-0.0217794515609725
DB00519	trandolapril	DOID:11984	Cardiomyopathy, Hypertrophic	-0.0218669982570271
DB01143	Amifostine	DOID:0050700	Cardiomyopathies	-0.0222062416736905
DB00531	Cyclophosphamide	DOID:9651	Heart Failure, Systolic	-0.022282161398881
DB01184	Domperidone	DOID:2843	Long QT Syndrome	-0.0228206485412571
DB00604	Cisapride	DOID:12930	Cardiomyopathy, Dilated	-0.0231113380541156
DB00608	Chloroquine	DOID:397	Cardiomyopathy, Restrictive	-0.0234765765716499
DB00531	Cyclophosphamide	DOID:397	Cardiomyopathy, Restrictive	-0.0234923105152664
DB00977	Ethinyl Estradiol	DOID:1657	Heart Septal Defects, Ventricular	-0.0241636687122905
DB00898	Ethanol	DOID:1657	Heart Septal Defects, Ventricular	-0.0241666852002603
DB00252	Phenytoin	DOID:1657	Heart Septal Defects, Ventricular	-0.0242353780863963
DB01050	Ibuprofen	DOID:1657	Heart Septal Defects, Ventricular	-0.0242366034791662
DB00564	Carbamazepine	DOID:1657	Heart Septal Defects, Ventricular	-0.0244039955666263
DB00201	Caffeine	DOID:1657	Heart Septal Defects, Ventricular	-0.024456648762801
DB00152	Thiamine	DOID:0050700	Cardiomyopathies	-0.0244808899829113
DB00255	Diethylstilbestrol	DOID:1657	Heart Septal Defects, Ventricular	-0.024485739419358
DB01097	Leflunomide	DOID:1657	Heart Septal Defects, Ventricular	-0.0245180745439709
DB00603	Medroxyprogesterone Acetate	DOID:1657	Heart Septal Defects, Ventricular	-0.0245801025867353
DB13169	Nandrolone	DOID:1657	Heart Septal Defects, Ventricular	-0.0245968488358356
DB01041	Thalidomide	DOID:1657	Heart Septal Defects, Ventricular	-0.0246312616399761
DB12510	Ozone	DOID:1657	Heart Septal Defects, Ventricular	-0.0246850015462962
DB11251	Tocopherols	DOID:1657	Heart Septal Defects, Ventricular	-0.024829966842986
DB00717	Norethindrone	DOID:1657	Heart Septal Defects, Ventricular	-0.0250756075634896
DB00325	Nitroprusside	DOID:11502	Mitral Valve Insufficiency	-0.0252750807943109
DB00860	Prednisolone	DOID:11502	Mitral Valve Insufficiency	-0.0253904742707975
DB00390	Digoxin	DOID:11502	Mitral Valve Insufficiency	-0.0253970659814898
DB01042	Melphalan	DOID:11502	Mitral Valve Insufficiency	-0.0255378840270865
DB00695	Furosemide	DOID:11502	Mitral Valve Insufficiency	-0.0255428352834381
DB00584	Enalapril	DOID:11502	Mitral Valve Insufficiency	-0.0255467868240399
DB11477	Xylazine	DOID:11502	Mitral Valve Insufficiency	-0.0255787595264191
DB01064	Isoproterenol	DOID:11502	Mitral Valve Insufficiency	-0.0255804548033772
DB01164	Calcium Chloride	DOID:11502	Mitral Valve Insufficiency	-0.0256264218465553
DB00841	Dobutamine	DOID:11502	Mitral Valve Insufficiency	-0.0256485896417317
DB00975	Dipyridamole	DOID:11502	Mitral Valve Insufficiency	-0.0256745387954055
DB01186	Pergolide	DOID:11502	Mitral Valve Insufficiency	-0.0256992863541586
DB00531	Cyclophosphamide	DOID:11502	Mitral Valve Insufficiency	-0.0257167581420234
DB00692	Phentolamine	DOID:11502	Mitral Valve Insufficiency	-0.0257910247216776
DB00753	Isoflurane	DOID:11502	Mitral Valve Insufficiency	-0.0258141748861774
DB01221	Ketamine	DOID:11502	Mitral Valve Insufficiency	-0.0259815599537062
DB00457	Prazosin	DOID:11502	Mitral Valve Insufficiency	-0.0260278134391098
DB00143	Glutathione	DOID:0050700	Cardiomyopathies	-0.0269497078726454
DB00604	Cisapride	DOID:2843	Long QT Syndrome	-0.0272204205272231
DB11616	pirarubicin	DOID:0050700	Cardiomyopathies	-0.0285519517604466
DB05223	SB939 compound	DOID:2843	Long QT Syndrome	-0.0309697739803034
DB01023	Felodipine	DOID:6000	Heart Failure	-0.0314069431968486
DB00204	dofetilide	DOID:2843	Long QT Syndrome	-0.0319723948497032
DB01149	nefazodone	DOID:2843	Long QT Syndrome	-0.0322814146205633
DB00343	Diltiazem	DOID:384	Wolff-Parkinson-White Syndrome	-0.033193432012041
DB01064	Isoproterenol	DOID:384	Wolff-Parkinson-White Syndrome	-0.0334010668185964
DB01195	Flecainide	DOID:384	Wolff-Parkinson-White Syndrome	-0.0334980837458734
DB00571	Propranolol	DOID:384	Wolff-Parkinson-White Syndrome	-0.0335347124285818
DB01356	Lithium	DOID:384	Wolff-Parkinson-White Syndrome	-0.033607883951963
DB01118	Amiodarone	DOID:384	Wolff-Parkinson-White Syndrome	-0.0336973478326784
DB01035	Procainamide	DOID:384	Wolff-Parkinson-White Syndrome	-0.0337496250433941
DB00908	Quinidine	DOID:384	Wolff-Parkinson-White Syndrome	-0.0339990853001794
DB00500	Tolmetin	DOID:1681	Heart Septal Defects	-0.0354426053127469
DB00687	Fludrocortisone	DOID:6000	Heart Failure	-0.0357891253773183
DB13723	3-(2,2,2-trimethylhydrazine)propionate	DOID:6000	Heart Failure	-0.0360402851602606
DB01396	Digitoxin	DOID:6000	Heart Failure	-0.0366099027310675
DB13863	fructose-1,6-diphosphate	DOID:0050700	Cardiomyopathies	-0.037854030684188
DB06176	romidepsin	DOID:2843	Long QT Syndrome	-0.037893474822622
DB06810	Plicamycin	DOID:0050700	Cardiomyopathies	-0.038543791620003
DB00425	Zolpidem	DOID:2843	Long QT Syndrome	-0.0394834844110421
DB01429	Aprindine	DOID:2843	Long QT Syndrome	-0.0412210352630936
DB00228	Enflurane	DOID:6000	Heart Failure	-0.0415065682100572
DB00527	Dibucaine	DOID:0050820	Atrioventricular Block	-0.0415088281790556
DB01396	Digitoxin	DOID:0050820	Atrioventricular Block	-0.0426442469078537
DB00871	Terbutaline	DOID:6000	Heart Failure	-0.0449132200096519
DB01396	Digitoxin	DOID:0050700	Cardiomyopathies	-0.04549176496015
DB01396	Digitoxin	DOID:13884	Sick Sinus Syndrome	-0.0455127519335464
DB05382	Iodine	DOID:11502	Mitral Valve Insufficiency	-0.045743046531105
DB09086	Eugenol	DOID:2843	Long QT Syndrome	-0.0459394832702594
DB14574	Cobalt	DOID:0050700	Cardiomyopathies	-0.0468224692732052
DB01413	Cefepime	DOID:1682	Heart Defects, Congenital	-0.047230640050089
DB00228	Enflurane	DOID:0050820	Atrioventricular Block	-0.0475409123852809
DB12752	bucindolol	DOID:6000	Heart Failure	-0.0531407726515564
DB00871	Terbutaline	DOID:0050700	Cardiomyopathies	-0.0537950822401995
DB00521	Carteolol	DOID:0050820	Atrioventricular Block	-0.0544967236089716
DB00934	Maprotiline	DOID:2843	Long QT Syndrome	-0.0547638000849667
DB01429	Aprindine	DOID:384	Wolff-Parkinson-White Syndrome	-0.057770043487666
DB05063	mitoquinone	DOID:0050700	Cardiomyopathies	-0.0618451325513506
DB01159	Halothane	DOID:6000	Heart Failure	-0.0624522110182032
DB00279	Triiodothyronine	DOID:1682	Heart Defects, Congenital	-0.0658911956586889
DB11829	ruboxistaurin	DOID:6000	Heart Failure	-0.0670499579977725
DB08842	Acetylcarnitine	DOID:0050700	Cardiomyopathies	-0.0685077532841344
DB01053	Penicillin G	DOID:4079	Heart Valve Diseases	-0.0688872041581309
DB01171	Moclobemide	DOID:2843	Long QT Syndrome	-0.0695713329969675
DB00843	Donepezil	DOID:0050820	Atrioventricular Block	-0.0699921131434173
DB01357	Mestranol	DOID:13832	Ductus Arteriosus, Patent	-0.0739399611973949
DB08809	Dichloroacetic Acid	DOID:6419	Tetralogy of Fallot	-0.0749236842735951
DB00380	Dexrazoxane	DOID:6000	Heart Failure	-0.076076634064005
DB00808	Indapamide	DOID:2843	Long QT Syndrome	-0.079136535251603
DB09069	Trimetazidine	DOID:6000	Heart Failure	-0.0791753621903336
DB00439	cerivastatin	DOID:6000	Heart Failure	-0.0792015526526225
DB11673	Pyridoxamine	DOID:0050700	Cardiomyopathies	-0.0795295810855011
DB12610	ebselen	DOID:0050700	Cardiomyopathies	-0.0796120525133487
DB00843	Donepezil	DOID:2843	Long QT Syndrome	-0.0805362594122813
DB00983	Formoterol Fumarate	DOID:820	Myocarditis	-0.0806311426917156
DB00545	Pyridostigmine Bromide	DOID:0050820	Atrioventricular Block	-0.0806358384916338
DB04104	3-methyladenine	DOID:6000	Heart Failure	-0.0817491875089055
DB12662	naveglitazar	DOID:0050700	Cardiomyopathies	-0.082547563475506
DB00819	Acetazolamide	DOID:1657	Heart Septal Defects, Ventricular	-0.0838356597754103
DB00107	Oxytocin	DOID:2843	Long QT Syndrome	-0.0893135452873269
DB01357	Mestranol	DOID:1657	Heart Septal Defects, Ventricular	-0.091716357904501
DB00928	Azacitidine	DOID:0050700	Cardiomyopathies	-0.0931311442540847
DB11447	phenothiazine	DOID:2843	Long QT Syndrome	-0.0932895544856877
DB00567	Cephalexin	DOID:820	Myocarditis	-0.0945481194154407
DB09212	loxoprofen	DOID:0050700	Cardiomyopathies	-0.0978644496999796
DB00346	alfuzosin	DOID:2843	Long QT Syndrome	-0.0982639400682162
DB00247	Methysergide	DOID:4079	Heart Valve Diseases	-0.111846932293163
DB00656	Trazodone	DOID:2843	Long QT Syndrome	-0.112323645007637
DB06144	sertindole	DOID:2843	Long QT Syndrome	-0.112567724137111
DB00897	Triazolam	DOID:2843	Long QT Syndrome	-0.115298949097755
DB00242	Cladribine	DOID:6000	Heart Failure	-0.116245514822326
DB01142	Doxepin	DOID:6000	Heart Failure	-0.11800029493858
DB00242	Cladribine	DOID:0050820	Atrioventricular Block	-0.122279858998984
DB14371	mangostin	DOID:0050700	Cardiomyopathies	-0.126096017896048
DB00746	Deferoxamine	DOID:0050700	Cardiomyopathies	-0.127814164859166
DB12870	Buthionine Sulfoximine	DOID:1657	Heart Septal Defects, Ventricular	-0.129345090795756
DB00247	Methysergide	DOID:57	Aortic Valve Insufficiency	-0.130853355409477
DB06589	pazopanib	DOID:2843	Long QT Syndrome	-0.13357894851169
DB01142	Doxepin	DOID:2843	Long QT Syndrome	-0.134578785381028
DB14015	sodium bisulfite	DOID:820	Myocarditis	-0.137051056293731
DB00247	Methysergide	DOID:11502	Mitral Valve Insufficiency	-0.140142565566818
DB00485	Dicloxacillin	DOID:4079	Heart Valve Diseases	-0.14073648753555
DB04335	Inosine	DOID:0050700	Cardiomyopathies	-0.145521723430798
DB08826	Deferiprone	DOID:0050700	Cardiomyopathies	-0.148895591889502
DB09278	Charcoal	DOID:2843	Long QT Syndrome	-0.150923389697628
DB04630	Aldosterone	DOID:6000	Heart Failure	-0.15421986583683
DB00485	Dicloxacillin	DOID:2843	Long QT Syndrome	-0.16030372460145
DB05088	tetrathiomolybdate	DOID:0050700	Cardiomyopathies	-0.161112007668085
DB00207	Azithromycin	DOID:2843	Long QT Syndrome	-0.166156404295639
DB00890	Dienestrol	DOID:1657	Heart Septal Defects, Ventricular	-0.174050113358697
DB12082	vesnarinone	DOID:6000	Heart Failure	-0.180615734686643
DB01427	Amrinone	DOID:6000	Heart Failure	-0.181667634595516
DB00794	Primidone	DOID:820	Myocarditis	-0.201659265351076
DB03467	naringenin	DOID:0050700	Cardiomyopathies	-0.203458822565127
DB00794	Primidone	DOID:1682	Heart Defects, Congenital	-0.213768082986244
DB05057	erdosteine	DOID:0050700	Cardiomyopathies	-0.217215408769646
DB00794	Primidone	DOID:1882	Heart Septal Defects, Atrial	-0.226756354346236
DB00794	Primidone	DOID:6419	Tetralogy of Fallot	-0.229142027938751
DB00794	Primidone	DOID:1657	Heart Septal Defects, Ventricular	-0.233869348583151
DB00254	Doxycycline	DOID:14323	Marfan Syndrome	-0.234928672715497
DB00557	Hydroxyzine	DOID:2843	Long QT Syndrome	-0.253225907099759
DB01206	Lomustine	DOID:6000	Heart Failure	-0.355142180776026
