# Supplementary material for: DDCM: A Computational Strategy for Drug Repositioning Based on Support-Vector Regression Algorithm
Source: Int J Mol Sci. 2024 May 12;25(10):5267. doi: 10.3390/ijms25105267 (PMC11121335; doi:10.3390/ijms25105267)
Supplement: Supplementary file 1 [file ijms-25-05267-s001.zip › File S5/1_C14.907_CorScore/compartment syndrome_score.csv]

DrugBankID	DrugName	DOID	DiseaseName	score
0.0106300778290678	0.0172352026002028
DB00227	Lovastatin	DOID:1682	Heart Defects, Congenital	0.808536667365747
DB00502	Haloperidol	DOID:6000	Heart Failure	0.446776884578426
DB00502	Haloperidol	DOID:2843	Long QT Syndrome	0.445419015060998
DB00502	Haloperidol	DOID:820	Myocarditis	0.431945296928928
DB00540	Nortriptyline	DOID:2843	Long QT Syndrome	0.205393602165405
DB00334	Olanzapine	DOID:2843	Long QT Syndrome	0.191606778734232
DB08839	Serotonin	DOID:11502	Mitral Valve Insufficiency	0.166755049256333
DB08839	Serotonin	DOID:4079	Heart Valve Diseases	0.165508332370526
DB12881	indole-3-carbinol	DOID:0050700	Cardiomyopathies	0.164469093126724
DB08839	Serotonin	DOID:57	Aortic Valve Insufficiency	0.160622722653632
DB00439	cerivastatin	DOID:6000	Heart Failure	0.152778013151532
DB00752	Tranylcypromine	DOID:0050700	Cardiomyopathies	0.148688222211102
DB00574	Fenfluramine	DOID:397	Cardiomyopathy, Restrictive	0.147830900679362
DB01140	Cefadroxil	DOID:820	Myocarditis	0.147421075132666
DB00574	Fenfluramine	DOID:11502	Mitral Valve Insufficiency	0.147314608417448
DB09152	Nitrogen	DOID:0050820	Atrioventricular Block	0.146476185709197
DB00574	Fenfluramine	DOID:4079	Heart Valve Diseases	0.146067891532027
DB00415	Ampicillin	DOID:1682	Heart Defects, Congenital	0.143585003980181
DB00650	Leucovorin	DOID:6000	Heart Failure	0.143204767550809
DB00285	Venlafaxine Hydrochloride	DOID:6000	Heart Failure	0.141607697863226
DB00574	Fenfluramine	DOID:57	Aortic Valve Insufficiency	0.141182281814392
DB00650	Leucovorin	DOID:0050700	Cardiomyopathies	0.13961018062415
DB00574	Fenfluramine	DOID:6000	Heart Failure	0.139242731764974
DB00574	Fenfluramine	DOID:0050700	Cardiomyopathies	0.135648144838213
DB00312	Pentobarbital	DOID:0050820	Atrioventricular Block	0.135279058531991
DB01165	Ofloxacin	DOID:2843	Long QT Syndrome	0.134362549947104
DB12693	Ritanserin	DOID:1682	Heart Defects, Congenital	0.133834538237425
DB00527	Dibucaine	DOID:0050820	Atrioventricular Block	0.133431901565749
DB01149	nefazodone	DOID:2843	Long QT Syndrome	0.132730615086329
DB01165	Ofloxacin	DOID:0050700	Cardiomyopathies	0.132125832538139
DB00415	Ampicillin	DOID:820	Myocarditis	0.13177674078098
DB00780	Phenelzine	DOID:820	Myocarditis	0.131227509463992
DB14371	mangostin	DOID:0050700	Cardiomyopathies	0.12672896414053
DB11588	Carbon Monoxide	DOID:1882	Heart Septal Defects, Atrial	0.114540379637529
DB00988	Dopamine	DOID:6000	Heart Failure	0.114154693005124
DB00143	Glutathione	DOID:0050700	Cardiomyopathies	0.113286317359334
DB00988	Dopamine	DOID:2843	Long QT Syndrome	0.112796823487687
DB00271	Diatrizoate	DOID:0050820	Atrioventricular Block	0.112275628954623
DB00927	Famotidine	DOID:0050820	Atrioventricular Block	0.112131385200098
DB00485	Dicloxacillin	DOID:4079	Heart Valve Diseases	0.112050152529285
DB08842	Acetylcarnitine	DOID:0050700	Cardiomyopathies	0.111539225848666
DB00214	Torsemide	DOID:12930	Cardiomyopathy, Dilated	0.111319368470353
DB00214	Torsemide	DOID:6000	Heart Failure	0.109278504005636
DB00312	Pentobarbital	DOID:11502	Mitral Valve Insufficiency	0.108064171800919
DB02806	methyl cellosolve	DOID:1657	Heart Septal Defects, Ventricular	0.10595605479984
DB01413	Cefepime	DOID:1682	Heart Defects, Congenital	0.10551912854737
DB00485	Dicloxacillin	DOID:2843	Long QT Syndrome	0.103867123244314
DB00833	Cefaclor	DOID:6000	Heart Failure	0.103450152337258
DB00176	Fluvoxamine	DOID:2843	Long QT Syndrome	0.102343371361473
DB00916	Metronidazole	DOID:2843	Long QT Syndrome	0.101318170949699
DB11588	Carbon Monoxide	DOID:6419	Tetralogy of Fallot	0.101302943781077
DB00312	Pentobarbital	DOID:6000	Heart Failure	0.0999922951485087
DB11152	Trichloroacetic Acid	DOID:6419	Tetralogy of Fallot	0.0999366907158629
DB00567	Cephalexin	DOID:820	Myocarditis	0.0999239269996956
DB00358	Mefloquine	DOID:0050820	Atrioventricular Block	0.0996073029871054
DB00988	Dopamine	DOID:820	Myocarditis	0.0993231053555409
DB11588	Carbon Monoxide	DOID:6000	Heart Failure	0.0986782159018021
DB00656	Trazodone	DOID:2843	Long QT Syndrome	0.0979584089461812
DB00242	Cladribine	DOID:0050820	Atrioventricular Block	0.0977381788734651
DB09278	Charcoal	DOID:2843	Long QT Syndrome	0.0972642613200706
DB00863	Ranitidine	DOID:0050820	Atrioventricular Block	0.0958279626276795
DB00897	Triazolam	DOID:2843	Long QT Syndrome	0.0953307697778032
DB00845	Clofazimine	DOID:0050700	Cardiomyopathies	0.0952920915922214
DB01288	Fenoterol	DOID:6000	Heart Failure	0.0952696942087054
DB11588	Carbon Monoxide	DOID:0050700	Cardiomyopathies	0.09508362897555
DB09313	Ioxaglic Acid	DOID:2843	Long QT Syndrome	0.089584025296824
DB01611	Hydroxychloroquine	DOID:397	Cardiomyopathy, Restrictive	0.0892023194798659
DB01224	Quetiapine Fumarate	DOID:2843	Long QT Syndrome	0.088835190245145
DB00833	Cefaclor	DOID:820	Myocarditis	0.0886185646870264
DB01224	Quetiapine Fumarate	DOID:0050700	Cardiomyopathies	0.0865984728366326
DB01238	Aripiprazole	DOID:2843	Long QT Syndrome	0.0837261744085158
DB00261	anagrelide	DOID:6000	Heart Failure	0.0835539494226605
DB02021	fidarestat	DOID:6000	Heart Failure	0.0831614288805409
DB00761	Potassium Chloride	DOID:6000	Heart Failure	0.0815965346200194
DB01611	Hydroxychloroquine	DOID:6000	Heart Failure	0.0806141505652924
DB00802	Alfentanil	DOID:13884	Sick Sinus Syndrome	0.0804298742598082
DB00261	anagrelide	DOID:0050700	Cardiomyopathies	0.0799593624959163
DB01611	Hydroxychloroquine	DOID:2843	Long QT Syndrome	0.0792562810472103
DB05549	INO 1001	DOID:6000	Heart Failure	0.0774717138700832
DB01611	Hydroxychloroquine	DOID:0050700	Cardiomyopathies	0.0770195636387168
DB00927	Famotidine	DOID:6000	Heart Failure	0.0768446218167608
DB12662	naveglitazar	DOID:0050700	Cardiomyopathies	0.0768298527614491
DB00271	Diatrizoate	DOID:2843	Long QT Syndrome	0.0756309960539497
DB04557	Arachidonic Acid	DOID:1682	Heart Defects, Congenital	0.0753554479063622
DB00813	Fentanyl	DOID:0050820	Atrioventricular Block	0.0752225935262913
DB00248	Cabergoline	DOID:11502	Mitral Valve Insufficiency	0.0742467549162291
DB13323	Trichloroethylene	DOID:1682	Heart Defects, Congenital	0.0738758711716726
DB00680	Moricizine	DOID:6000	Heart Failure	0.0732981515357524
DB00248	Cabergoline	DOID:4079	Heart Valve Diseases	0.0730000380308643
DB12537	Benzodiazepines	DOID:12930	Cardiomyopathy, Dilated	0.0710719134336185
DB00248	Cabergoline	DOID:57	Aortic Valve Insufficiency	0.0681144283131041
DB08841	Tyramine	DOID:0050700	Cardiomyopathies	0.0674822919224381
DB01171	Moclobemide	DOID:2843	Long QT Syndrome	0.0671165728786267
DB03843	Formaldehyde	DOID:0050820	Atrioventricular Block	0.0668605038540163
DB00248	Cabergoline	DOID:6000	Heart Failure	0.0661748782636629
DB01611	Hydroxychloroquine	DOID:820	Myocarditis	0.0657825629152758
DB00207	Azithromycin	DOID:2843	Long QT Syndrome	0.0655183534046666
DB00417	Penicillin V	DOID:0050820	Atrioventricular Block	0.0645006799154671
DB06589	pazopanib	DOID:2843	Long QT Syndrome	0.0644046986961548
DB01426	Ajmaline	DOID:0050820	Atrioventricular Block	0.0633813477478379
DB00242	Cladribine	DOID:6000	Heart Failure	0.0624514154900821
DB00425	Zolpidem	DOID:2843	Long QT Syndrome	0.0618356165973469
DB01151	Desipramine	DOID:0050820	Atrioventricular Block	0.0616797458273482
DB13504	cefetamet	DOID:1682	Heart Defects, Congenital	0.0608396671942966
DB01244	Bepridil	DOID:2843	Long QT Syndrome	0.0605986392160545
DB00171	Adenosine Triphosphate	DOID:0050820	Atrioventricular Block	0.0556427885887092
DB00794	Primidone	DOID:1882	Heart Septal Defects, Atrial	0.055512280692936
DB01184	Domperidone	DOID:2843	Long QT Syndrome	0.0541722779539224
DB01219	Dantrolene	DOID:0050820	Atrioventricular Block	0.0525575954726716
DB00434	Cyproheptadine	DOID:57	Aortic Valve Insufficiency	0.0509811102051167
DB12870	Buthionine Sulfoximine	DOID:1657	Heart Septal Defects, Ventricular	0.0500140317341863
DB01113	Papaverine	DOID:0050820	Atrioventricular Block	0.0496761113701196
DB01204	Mitoxantrone	DOID:6000	Heart Failure	0.0478559171095881
DB01204	Mitoxantrone	DOID:2843	Long QT Syndrome	0.0464980475919305
DB01189	Desflurane	DOID:2843	Long QT Syndrome	0.0464446310876908
DB01112	Cefuroxime	DOID:6000	Heart Failure	0.0463580569821421
DB01954	Rolipram	DOID:0050700	Cardiomyopathies	0.0461122753499718
DB00863	Ranitidine	DOID:820	Myocarditis	0.0457096115941306
DB01028	Methoxyflurane	DOID:6000	Heart Failure	0.0454955989203912
DB00365	grepafloxacin	DOID:2843	Long QT Syndrome	0.0452548386660718
DB09153	Sodium Chloride	DOID:13884	Sick Sinus Syndrome	0.0445243786769622
DB01204	Mitoxantrone	DOID:0050700	Cardiomyopathies	0.0442613301830337
DB11829	ruboxistaurin	DOID:6000	Heart Failure	0.043569105849008
DB09086	Eugenol	DOID:2843	Long QT Syndrome	0.0430059271952176
DB09371	Norethynodrel	DOID:13832	Ductus Arteriosus, Patent	0.0425010973190706
DB00794	Primidone	DOID:6419	Tetralogy of Fallot	0.0422748448361632
DB01174	Phenobarbital	DOID:1882	Heart Septal Defects, Atrial	0.0420033446964013
DB05223	SB939 compound	DOID:2843	Long QT Syndrome	0.0418460990101123
DB01170	Guanethidine	DOID:0050820	Atrioventricular Block	0.0388530063508082
DB00292	Etomidate	DOID:0050820	Atrioventricular Block	0.0388443625248216
DB00794	Primidone	DOID:1657	Heart Septal Defects, Ventricular	0.0388417184141776
DB11477	Xylazine	DOID:0050820	Atrioventricular Block	0.0388228907002679
DB01035	Procainamide	DOID:0050820	Atrioventricular Block	0.0388158103380094
DB14509	Lithium Carbonate	DOID:0050820	Atrioventricular Block	0.0388138194946798
DB09371	Norethynodrel	DOID:1657	Heart Septal Defects, Ventricular	0.0387225426282088
DB00281	Lidocaine	DOID:0050820	Atrioventricular Block	0.0386767093586908
DB01211	Clarithromycin	DOID:0050820	Atrioventricular Block	0.0386751178912202
DB00695	Furosemide	DOID:0050820	Atrioventricular Block	0.0386323780979011
DB01041	Thalidomide	DOID:0050820	Atrioventricular Block	0.0386253034643917
DB00397	Phenylpropanolamine	DOID:0050820	Atrioventricular Block	0.0386235440582025
DB01085	Pilocarpine	DOID:0050820	Atrioventricular Block	0.0386167264675654
DB00489	Sotalol	DOID:0050820	Atrioventricular Block	0.038603901888009
DB00295	Morphine	DOID:0050820	Atrioventricular Block	0.0385879416330839
DB00813	Fentanyl	DOID:2843	Long QT Syndrome	0.0385779606249716
DB00343	Diltiazem	DOID:0050820	Atrioventricular Block	0.0385657399568154
DB01356	Lithium	DOID:0050820	Atrioventricular Block	0.038549859205799
DB00297	Bupivacaine	DOID:0050820	Atrioventricular Block	0.0385342712344048
DB01159	Halothane	DOID:6000	Heart Failure	0.0385210938610097
DB01223	Aminophylline	DOID:0050820	Atrioventricular Block	0.0385051222701674
DB01364	Ephedrine	DOID:0050820	Atrioventricular Block	0.0384864401209914
DB00390	Digoxin	DOID:0050820	Atrioventricular Block	0.0384828300995292
DB00184	Nicotine	DOID:0050820	Atrioventricular Block	0.0384806887513011
DB00531	Cyclophosphamide	DOID:0050820	Atrioventricular Block	0.0384665287074963
DB00883	Isosorbide Dinitrate	DOID:0050820	Atrioventricular Block	0.038454451973776
DB01076	Atorvastatin	DOID:0050820	Atrioventricular Block	0.0384438611543725
DB00755	Tretinoin	DOID:0050820	Atrioventricular Block	0.0384421331509874
DB11126	Calcium Gluconate	DOID:0050820	Atrioventricular Block	0.0384385936215243
DB01136	Carvedilol	DOID:0050820	Atrioventricular Block	0.0384375930495411
DB00250	Dapsone	DOID:0050820	Atrioventricular Block	0.0384321244440549
DB00252	Phenytoin	DOID:0050820	Atrioventricular Block	0.0384305203700741
DB00975	Dipyridamole	DOID:0050820	Atrioventricular Block	0.0384274295327506
DB01064	Isoproterenol	DOID:0050820	Atrioventricular Block	0.0384245537331519
DB00544	Fluorouracil	DOID:0050820	Atrioventricular Block	0.0384168139179155
DB00668	Epinephrine	DOID:0050820	Atrioventricular Block	0.0384127514056565
DB01577	Methamphetamine	DOID:0050820	Atrioventricular Block	0.0383984844160903
DB00477	Chlorpromazine	DOID:0050820	Atrioventricular Block	0.0383962164321696
DB00608	Chloroquine	DOID:0050820	Atrioventricular Block	0.0383960548828014
DB00575	Clonidine	DOID:0050820	Atrioventricular Block	0.0383749379316216
DB00727	Nitroglycerin	DOID:0050820	Atrioventricular Block	0.0383741880434062
DB00501	Cimetidine	DOID:0050820	Atrioventricular Block	0.0383673540827761
DB01229	Paclitaxel	DOID:0050820	Atrioventricular Block	0.0383650491076804
DB00867	Ritodrine	DOID:0050820	Atrioventricular Block	0.0383612643589752
DB00997	Doxorubicin	DOID:0050820	Atrioventricular Block	0.0383598783135573
DB00572	Atropine	DOID:0050820	Atrioventricular Block	0.0383587644938033
DB00908	Quinidine	DOID:0050820	Atrioventricular Block	0.0383503618509805
DB00201	Caffeine	DOID:0050820	Atrioventricular Block	0.0383366054221287
DB01119	Diazoxide	DOID:0050820	Atrioventricular Block	0.0383180553660377
DB01169	Arsenic Trioxide	DOID:0050820	Atrioventricular Block	0.0383179891015944
DB00640	Adenosine	DOID:0050820	Atrioventricular Block	0.0383027634756689
DB00843	Donepezil	DOID:0050820	Atrioventricular Block	0.0382859088279864
DB00564	Carbamazepine	DOID:0050820	Atrioventricular Block	0.0382786261089587
DB00622	Nicardipine	DOID:0050820	Atrioventricular Block	0.0382700373915719
DB00373	Timolol	DOID:0050820	Atrioventricular Block	0.0382675898088507
DB01373	Calcium	DOID:0050820	Atrioventricular Block	0.0382630605559343
DB00338	Omeprazole	DOID:0050820	Atrioventricular Block	0.0382258340392967
DB00335	Atenolol	DOID:0050820	Atrioventricular Block	0.0382113304925525
DB00458	Imipramine	DOID:0050820	Atrioventricular Block	0.0381828109711316
DB00806	Pentoxifylline	DOID:0050820	Atrioventricular Block	0.038156431319631
DB00898	Ethanol	DOID:0050820	Atrioventricular Block	0.0381544321650021
DB01118	Amiodarone	DOID:0050820	Atrioventricular Block	0.0381507116668383
DB00321	Amitriptyline	DOID:0050820	Atrioventricular Block	0.0381261928749701
DB00968	Methyldopa	DOID:0050820	Atrioventricular Block	0.0380665878751127
DB00571	Propranolol	DOID:0050820	Atrioventricular Block	0.0380556026526693
DB00818	Propofol	DOID:0050820	Atrioventricular Block	0.0380293636456073
DB00445	Epirubicin	DOID:0050820	Atrioventricular Block	0.0380281172317626
DB00280	Disopyramide	DOID:0050820	Atrioventricular Block	0.0380191509737608
DB00264	Metoprolol	DOID:0050820	Atrioventricular Block	0.0380049600879107
DB00661	Verapamil	DOID:0050820	Atrioventricular Block	0.0380031545304871
DB00679	Thioridazine	DOID:0050820	Atrioventricular Block	0.0379798385564941
DB00199	Erythromycin	DOID:0050820	Atrioventricular Block	0.0379580917556213
DB01362	Iohexol	DOID:0050820	Atrioventricular Block	0.0379395343097878
DB00715	Paroxetine	DOID:0050820	Atrioventricular Block	0.0379352025198012
DB00468	Quinine	DOID:0050820	Atrioventricular Block	0.0379269871554705
DB00598	Labetalol	DOID:0050820	Atrioventricular Block	0.037872123643485
DB00981	Physostigmine	DOID:0050820	Atrioventricular Block	0.0378404197154367
DB02315	Cyclic GMP	DOID:6000	Heart Failure	0.0375099436911981
DB00794	Primidone	DOID:1682	Heart Defects, Congenital	0.0366267925066581
DB00692	Phentolamine	DOID:0050820	Atrioventricular Block	0.036605240063167
DB00813	Fentanyl	DOID:0050700	Cardiomyopathies	0.0363412432159559
DB12422	sulforafan	DOID:0050700	Cardiomyopathies	0.0354948889633716
DB00579	Mazindol	DOID:11502	Mitral Valve Insufficiency	0.0345199273791265
DB06176	romidepsin	DOID:2843	Long QT Syndrome	0.0310174903830507
DB00346	alfuzosin	DOID:2843	Long QT Syndrome	0.0301128381181259
DB04855	Dronedarone	DOID:6000	Heart Failure	0.0301041061766125
DB13108	mephedrone	DOID:820	Myocarditis	0.0293130826665799
DB11447	phenothiazine	DOID:2843	Long QT Syndrome	0.0287764609670054
DB04855	Dronedarone	DOID:2843	Long QT Syndrome	0.0287462366586416
DB03843	Formaldehyde	DOID:1682	Heart Defects, Congenital	0.0285504160201711
DB00579	Mazindol	DOID:57	Aortic Valve Insufficiency	0.0283876007759989
DB01429	Aprindine	DOID:384	Wolff-Parkinson-White Syndrome	0.0281512315690166
DB02852	domoic acid	DOID:1682	Heart Defects, Congenital	0.028038866257897
DB06782	Dimercaprol	DOID:2843	Long QT Syndrome	0.0279004097704846
DB12082	vesnarinone	DOID:6000	Heart Failure	0.027866213880071
DB15584	Luteolin	DOID:0050700	Cardiomyopathies	0.027772146708015
DB01143	Amifostine	DOID:0050700	Cardiomyopathies	0.0272538558797923
DB01426	Ajmaline	DOID:2843	Long QT Syndrome	0.0267367148466078
DB01174	Phenobarbital	DOID:6000	Heart Failure	0.0261411809606602
DB00521	Carteolol	DOID:0050820	Atrioventricular Block	0.02603179864258
DB11387	Chloroform	DOID:1882	Heart Septal Defects, Atrial	0.0254680806316664
DB01174	Phenobarbital	DOID:1657	Heart Septal Defects, Ventricular	0.025332782417134
DB01151	Desipramine	DOID:2843	Long QT Syndrome	0.0250351129257977
DB00493	Cefotaxime	DOID:1682	Heart Defects, Congenital	0.0248825598770864
DB00794	Primidone	DOID:820	Myocarditis	0.0248185293074386
DB01340	Cilazapril	DOID:57	Aortic Valve Insufficiency	0.0243213248294685
DB00431	Hexachlorocyclohexane	DOID:820	Myocarditis	0.023961007543634
DB00633	Dexmedetomidine	DOID:2843	Long QT Syndrome	0.0237989417536306
DB01174	Phenobarbital	DOID:1682	Heart Defects, Congenital	0.0231178565095727
DB06155	Rimonabant	DOID:0050700	Cardiomyopathies	0.023063483447661
DB06144	sertindole	DOID:2843	Long QT Syndrome	0.0229247533930475
DB00579	Mazindol	DOID:0050700	Cardiomyopathies	0.0228534637999144
DB01015	Sulfamethoxazole	DOID:2843	Long QT Syndrome	0.0225942216879648
DB01340	Cilazapril	DOID:6000	Heart Failure	0.0223817747799805
DB00284	Acarbose	DOID:11984	Cardiomyopathy, Hypertrophic	0.0219002778451623
DB00796	candesartan cilexetil	DOID:12930	Cardiomyopathy, Dilated	0.020044701202226
DB05382	Iodine	DOID:11502	Mitral Valve Insufficiency	0.0191620843226351
DB00698	Nitrofurantoin	DOID:1882	Heart Septal Defects, Atrial	0.019153463648915
DB00255	Diethylstilbestrol	DOID:1882	Heart Septal Defects, Atrial	0.0191104290794705
DB00252	Phenytoin	DOID:1882	Heart Septal Defects, Atrial	0.019005920721757
DB00867	Ritodrine	DOID:1882	Heart Septal Defects, Atrial	0.0189366647107751
DB01240	Epoprostenol	DOID:1882	Heart Septal Defects, Atrial	0.0188998813674646
DB00564	Carbamazepine	DOID:1882	Heart Septal Defects, Atrial	0.0188540264614712
DB01340	Cilazapril	DOID:0050700	Cardiomyopathies	0.0187871878533838
DB00898	Ethanol	DOID:1882	Heart Septal Defects, Atrial	0.0187298325172366
DB00715	Paroxetine	DOID:1882	Heart Septal Defects, Atrial	0.0185106028713599
DB00983	Formoterol Fumarate	DOID:820	Myocarditis	0.0183656932610029
DB00910	paricalcitol	DOID:6000	Heart Failure	0.0181249034922819
DB00796	candesartan cilexetil	DOID:6000	Heart Failure	0.0180038367372411
DB01182	Propafenone	DOID:1882	Heart Septal Defects, Atrial	0.0176283433445586
DB07352	Apigenin	DOID:0050700	Cardiomyopathies	0.0174398062069327
DB01429	Aprindine	DOID:2843	Long QT Syndrome	0.017365922726115
DB01219	Dantrolene	DOID:6000	Heart Failure	0.0172708320899919
DB00698	Nitrofurantoin	DOID:9955	Hypoplastic Left Heart Syndrome	0.0167058319029683
DB05015	belinostat	DOID:2843	Long QT Syndrome	0.0164489181084948
DB09072	Sodium Oxybate	DOID:12930	Cardiomyopathy, Dilated	0.0163512394335003
DB01852	kaempferol	DOID:0050700	Cardiomyopathies	0.0163230912086161
DB12622	lupeol	DOID:0050700	Cardiomyopathies	0.015556644094684
DB00529	Foscarnet	DOID:6000	Heart Failure	0.0151952375147148
DB12025	triptolide	DOID:0050700	Cardiomyopathies	0.0148299126261968
DB04861	Nebivolol	DOID:9651	Heart Failure, Systolic	0.0143854385039794
DB01219	Dantrolene	DOID:0050700	Cardiomyopathies	0.0136762451627022
DB08860	pitavastatin	DOID:6000	Heart Failure	0.0136566289328442
DB09270	coenzyme Q10	DOID:6000	Heart Failure	0.013320758434222
DB01113	Papaverine	DOID:2843	Long QT Syndrome	0.0130314784685523
DB01035	Procainamide	DOID:384	Wolff-Parkinson-White Syndrome	0.0129564862797115
DB00343	Diltiazem	DOID:384	Wolff-Parkinson-White Syndrome	0.0127064158980817
DB01356	Lithium	DOID:384	Wolff-Parkinson-White Syndrome	0.0126905351474899
DB01195	Flecainide	DOID:384	Wolff-Parkinson-White Syndrome	0.0125985276426879
DB01064	Isoproterenol	DOID:384	Wolff-Parkinson-White Syndrome	0.0125652296752567
DB00908	Quinidine	DOID:384	Wolff-Parkinson-White Syndrome	0.0124910377926087
DB01118	Amiodarone	DOID:384	Wolff-Parkinson-White Syndrome	0.0122913876080389
DB00571	Propranolol	DOID:384	Wolff-Parkinson-White Syndrome	0.0121962785946511
DB06460	enrasentan	DOID:6000	Heart Failure	0.0121411395379171
DB06558	tezosentan	DOID:6000	Heart Failure	0.0121411395379171
DB00531	Cyclophosphamide	DOID:397	Cardiomyopathy, Restrictive	0.0117679342382656
DB00608	Chloroquine	DOID:397	Cardiomyopathy, Restrictive	0.0116974604145673
DB11477	Xylazine	DOID:11502	Mitral Valve Insufficiency	0.011608003969461
DB00860	Prednisolone	DOID:11502	Mitral Valve Insufficiency	0.0115833516459576
DB01151	Desipramine	DOID:820	Myocarditis	0.0115613947940376
DB01186	Pergolide	DOID:11502	Mitral Valve Insufficiency	0.0114713932057305
DB00325	Nitroprusside	DOID:11502	Mitral Valve Insufficiency	0.0114493686030385
DB00695	Furosemide	DOID:11502	Mitral Valve Insufficiency	0.0114174913668799
DB00753	Isoflurane	DOID:11502	Mitral Valve Insufficiency	0.0113808309879252
DB00390	Digoxin	DOID:11502	Mitral Valve Insufficiency	0.0112679433687549
DB00531	Cyclophosphamide	DOID:11502	Mitral Valve Insufficiency	0.0112516419761251
DB00975	Dipyridamole	DOID:11502	Mitral Valve Insufficiency	0.0112125428021024
DB01064	Isoproterenol	DOID:11502	Mitral Valve Insufficiency	0.0112096670023332
DB01164	Calcium Chloride	DOID:11502	Mitral Valve Insufficiency	0.01120218346267
DB01182	Propafenone	DOID:384	Wolff-Parkinson-White Syndrome	0.0111936189343481
DB00841	Dobutamine	DOID:11502	Mitral Valve Insufficiency	0.0111537953889926
DB00584	Enalapril	DOID:11502	Mitral Valve Insufficiency	0.0110576671964624
DB01042	Melphalan	DOID:11502	Mitral Valve Insufficiency	0.0110429969542389
DB01221	Ketamine	DOID:11502	Mitral Valve Insufficiency	0.0110126507035491
DB00244	Mesalamine	DOID:11502	Mitral Valve Insufficiency	0.0108515553495105
DB00457	Prazosin	DOID:11502	Mitral Valve Insufficiency	0.010761467180082
DB00247	Methysergide	DOID:11502	Mitral Valve Insufficiency	0.0107508339124511
DB01186	Pergolide	DOID:4079	Heart Valve Diseases	0.0102246763197002
DB00481	Raloxifene Hydrochloride	DOID:4079	Heart Valve Diseases	0.0101783494329293
DB01041	Thalidomide	DOID:4079	Heart Valve Diseases	0.0101636998478305
DB00186	Lorazepam	DOID:2843	Long QT Syndrome	0.0100808090939751
DB00531	Cyclophosphamide	DOID:4079	Heart Valve Diseases	0.0100049250903686
DB00696	Ergotamine	DOID:4079	Heart Valve Diseases	0.0098583248426439
DB01200	Bromocriptine	DOID:4079	Heart Valve Diseases	0.00981254145184176
DB09270	coenzyme Q10	DOID:0050700	Cardiomyopathies	0.00972617150766055
DB11387	Chloroform	DOID:6000	Heart Failure	0.0096059168961953
DB00247	Methysergide	DOID:4079	Heart Valve Diseases	0.00950411702693804
DB00692	Phentolamine	DOID:11502	Mitral Valve Insufficiency	0.00939035333262536
DB13110	Antimony	DOID:12930	Cardiomyopathy, Dilated	0.0093103856917697
DB00279	Triiodothyronine	DOID:1682	Heart Defects, Congenital	0.00919755127199814
DB00531	Cyclophosphamide	DOID:9651	Heart Failure, Systolic	0.00815760489097852
DB00694	Daunorubicin	DOID:13884	Sick Sinus Syndrome	0.00813344162457471
DB00393	Nimodipine	DOID:13884	Sick Sinus Syndrome	0.00780886507369829
DB00489	Sotalol	DOID:13884	Sick Sinus Syndrome	0.00780293478562627
DB00343	Diltiazem	DOID:13884	Sick Sinus Syndrome	0.00776477285487045
DB01356	Lithium	DOID:13884	Sick Sinus Syndrome	0.00774889210375098
DB00297	Bupivacaine	DOID:13884	Sick Sinus Syndrome	0.0077333041320472
DB00390	Digoxin	DOID:13884	Sick Sinus Syndrome	0.00768186299738885
DB01195	Flecainide	DOID:13884	Sick Sinus Syndrome	0.0076568845985932
DB01164	Calcium Chloride	DOID:13884	Sick Sinus Syndrome	0.00761610309136254
DB00531	Cyclophosphamide	DOID:9775	Heart Failure, Diastolic	0.0075122563875806
DB00564	Carbamazepine	DOID:13884	Sick Sinus Syndrome	0.00747765900644001
DB01177	Idarubicin	DOID:13884	Sick Sinus Syndrome	0.00747183339702303
DB02709	Resveratrol	DOID:9775	Heart Failure, Diastolic	0.00735996836830274
DB01118	Amiodarone	DOID:13884	Sick Sinus Syndrome	0.00734974456396428
DB01177	Idarubicin	DOID:9775	Heart Failure, Diastolic	0.0073185281802513
DB00987	Cytarabine	DOID:9775	Heart Failure, Diastolic	0.00729490134939711
DB00204	dofetilide	DOID:6000	Heart Failure	0.00728659779763568
DB00968	Methyldopa	DOID:13884	Sick Sinus Syndrome	0.00726562077279741
DB00571	Propranolol	DOID:13884	Sick Sinus Syndrome	0.00725463555085195
DB00661	Verapamil	DOID:13884	Sick Sinus Syndrome	0.00720218742783154
DB00695	Furosemide	DOID:13832	Ductus Arteriosus, Patent	0.00631577086201365
DB01182	Propafenone	DOID:13884	Sick Sinus Syndrome	0.00625197589030499
DB11846	Creatinine	DOID:13832	Ductus Arteriosus, Patent	0.00621652770487109
DB13919	candesartan	DOID:13832	Ductus Arteriosus, Patent	0.00619071203800128
DB00390	Digoxin	DOID:13832	Ductus Arteriosus, Patent	0.00616622286408766
DB01050	Ibuprofen	DOID:13832	Ductus Arteriosus, Patent	0.00607103267549694
DB00204	dofetilide	DOID:2843	Long QT Syndrome	0.00592872827980989
DB00717	Norethindrone	DOID:13832	Ductus Arteriosus, Patent	0.005911227732077
DB00388	Phenylephrine	DOID:6419	Tetralogy of Fallot	0.00590470750097396
DB00328	Indomethacin	DOID:13832	Ductus Arteriosus, Patent	0.00577345890556405
DB00770	Alprostadil	DOID:6419	Tetralogy of Fallot	0.00575107923832965
DB00915	Amantadine	DOID:6419	Tetralogy of Fallot	0.00570385294990036
DB00022	peginterferon alfa-2b	DOID:12930	Cardiomyopathy, Dilated	0.00556984915773942
DB00495	Zidovudine	DOID:12930	Cardiomyopathy, Dilated	0.0055417820913283
DB00898	Ethanol	DOID:6419	Tetralogy of Fallot	0.00549239666021542
DB11477	Xylazine	DOID:57	Aortic Valve Insufficiency	0.00547567736632806
DB00635	Prednisone	DOID:12930	Cardiomyopathy, Dilated	0.00547015159417843
DB00178	Ramipril	DOID:12930	Cardiomyopathy, Dilated	0.00545832117374264
DB00678	Losartan	DOID:12930	Cardiomyopathy, Dilated	0.00542591125151118
DB00695	Furosemide	DOID:12930	Cardiomyopathy, Dilated	0.00538647917933091
DB00295	Morphine	DOID:12930	Cardiomyopathy, Dilated	0.00534204271372698
DB01186	Pergolide	DOID:57	Aortic Valve Insufficiency	0.00533906660198888
DB08162	fasudil	DOID:12930	Cardiomyopathy, Dilated	0.00533299334315731
DB00422	Methylphenidate	DOID:12930	Cardiomyopathy, Dilated	0.00531055527887233
DB01356	Lithium	DOID:12930	Cardiomyopathy, Dilated	0.00530396028711158
DB01115	Nifedipine	DOID:12930	Cardiomyopathy, Dilated	0.00527008319724634
DB00583	Carnitine	DOID:12930	Cardiomyopathy, Dilated	0.00526328516084143
DB01212	Ceftriaxone	DOID:12930	Cardiomyopathy, Dilated	0.00525280794625282
DB01001	Albuterol	DOID:12930	Cardiomyopathy, Dilated	0.00524474801133659
DB01364	Ephedrine	DOID:12930	Cardiomyopathy, Dilated	0.00524054120191783
DB00390	Digoxin	DOID:12930	Cardiomyopathy, Dilated	0.0052369311810567
DB00755	Tretinoin	DOID:12930	Cardiomyopathy, Dilated	0.0051962342320245
DB01136	Carvedilol	DOID:12930	Cardiomyopathy, Dilated	0.00519169412937872
DB00975	Dipyridamole	DOID:12930	Cardiomyopathy, Dilated	0.00518153061320872
DB01115	Nifedipine	DOID:57	Aortic Valve Insufficiency	0.00516876878172437
DB00668	Epinephrine	DOID:12930	Cardiomyopathy, Dilated	0.00516685248597251
DB00500	Tolmetin	DOID:1681	Heart Septal Defects	0.00516392440107713
DB01577	Methamphetamine	DOID:12930	Cardiomyopathy, Dilated	0.00515258549765682
DB13765	Mercuric Chloride	DOID:12930	Cardiomyopathy, Dilated	0.0051470966974613
DB00542	benazepril	DOID:12930	Cardiomyopathy, Dilated	0.00512707704617535
DB00841	Dobutamine	DOID:12930	Cardiomyopathy, Dilated	0.00512278320174211
DB00867	Ritodrine	DOID:12930	Cardiomyopathy, Dilated	0.00511536544009805
DB00997	Doxorubicin	DOID:12930	Cardiomyopathy, Dilated	0.00511397939466831
DB00428	Streptozocin	DOID:12930	Cardiomyopathy, Dilated	0.00510273974254296
DB00993	Azathioprine	DOID:12930	Cardiomyopathy, Dilated	0.00509823348396912
DB01136	Carvedilol	DOID:57	Aortic Valve Insufficiency	0.00509037971552964
DB01592	Iron	DOID:12930	Cardiomyopathy, Dilated	0.00507452052047488
DB02709	Resveratrol	DOID:12930	Cardiomyopathy, Dilated	0.00506834176875295
DB01200	Bromocriptine	DOID:12930	Cardiomyopathy, Dilated	0.00502824614942768
DB01177	Idarubicin	DOID:12930	Cardiomyopathy, Dilated	0.00502690158069385
DB00584	Enalapril	DOID:12930	Cardiomyopathy, Dilated	0.0050266550085121
DB00182	Amphetamine	DOID:12930	Cardiomyopathy, Dilated	0.00501953483304809
DB11135	Selenium	DOID:12930	Cardiomyopathy, Dilated	0.00501812626817646
DB00335	Atenolol	DOID:12930	Cardiomyopathy, Dilated	0.00496543157396981
DB00458	Imipramine	DOID:12930	Cardiomyopathy, Dilated	0.00493691205257915
DB01200	Bromocriptine	DOID:57	Aortic Valve Insufficiency	0.00492693173416061
DB00898	Ethanol	DOID:12930	Cardiomyopathy, Dilated	0.00490853324651449
DB01118	Amiodarone	DOID:12930	Cardiomyopathy, Dilated	0.00490481274799095
DB00811	Ribavirin	DOID:12930	Cardiomyopathy, Dilated	0.00488167363534478
DB01221	Ketamine	DOID:57	Aortic Valve Insufficiency	0.00488032410003483
DB00321	Amitriptyline	DOID:12930	Cardiomyopathy, Dilated	0.00488029395584741
DB00421	Spironolactone	DOID:12930	Cardiomyopathy, Dilated	0.00487550807360806
DB00624	Testosterone	DOID:12930	Cardiomyopathy, Dilated	0.00479301659147765
DB00445	Epirubicin	DOID:12930	Cardiomyopathy, Dilated	0.00478221831296146
DB00264	Metoprolol	DOID:12930	Cardiomyopathy, Dilated	0.00475906116969751
DB01275	Hydralazine	DOID:12930	Cardiomyopathy, Dilated	0.00474236689794885
DB00247	Methysergide	DOID:57	Aortic Valve Insufficiency	0.00461850730946389
DB01370	Aluminum	DOID:1682	Heart Defects, Congenital	0.00415238341217797
DB01400	Neostigmine	DOID:2843	Long QT Syndrome	0.00412417239777426
DB11783	imidapril	DOID:6000	Heart Failure	0.00367174547306684
DB00254	Doxycycline	DOID:14323	Marfan Syndrome	0.00366640655644282
DB00881	Quinapril	DOID:6000	Heart Failure	0.00365304134294583
DB00694	Daunorubicin	DOID:6000	Heart Failure	0.00364764534302822
DB00922	Simendan	DOID:6000	Heart Failure	0.00359195225282449
DB01023	Felodipine	DOID:6000	Heart Failure	0.00355633321581386
DB00104	Octreotide	DOID:0050820	Atrioventricular Block	0.00355358213436998
DB00350	Minoxidil	DOID:6000	Heart Failure	0.00355045999693829
DB04572	Thiotepa	DOID:6000	Heart Failure	0.00354048272384569
DB00235	Milrinone	DOID:6000	Heart Failure	0.00353405282220689
DB01035	Procainamide	DOID:6000	Heart Failure	0.00352904695468264
DB01599	Probucol	DOID:6000	Heart Failure	0.00351814703196831
DB01168	Procarbazine	DOID:6000	Heart Failure	0.00351525595018762
DB00495	Zidovudine	DOID:6000	Heart Failure	0.00350091762696661
DB00361	Vinorelbine	DOID:6000	Heart Failure	0.00346548123237819
DB01248	Docetaxel	DOID:6000	Heart Failure	0.00344648785190041
DB01092	Ouabain	DOID:6000	Heart Failure	0.0034377204629902
DB00635	Prednisone	DOID:6000	Heart Failure	0.00342928712929982
DB12163	sarpogrelate	DOID:6000	Heart Failure	0.00342425177447572
DB01029	Irbesartan	DOID:6000	Heart Failure	0.00342305579116411
DB00178	Ramipril	DOID:6000	Heart Failure	0.00341745670867047
DB00203	Sildenafil Citrate	DOID:6000	Heart Failure	0.00340876535453419
DB08901	ponatinib	DOID:6000	Heart Failure	0.00340531068888203
DB01186	Pergolide	DOID:6000	Heart Failure	0.003399516552992
DB00619	Imatinib Mesylate	DOID:6000	Heart Failure	0.00339478340426161
DB00281	Lidocaine	DOID:6000	Heart Failure	0.00338994597535927
DB00864	Tacrolimus	DOID:6000	Heart Failure	0.00338783838925618
DB00678	Losartan	DOID:6000	Heart Failure	0.00338504678625487
DB00960	Pindolol	DOID:6000	Heart Failure	0.00337964602648491
DB00325	Nitroprusside	DOID:6000	Heart Failure	0.00337749195039419
DB01132	Pioglitazone	DOID:6000	Heart Failure	0.00337144272036374
DB01095	Fluvastatin	DOID:6000	Heart Failure	0.00336380011929224
DB11133	Fatty Acids, Omega-3	DOID:6000	Heart Failure	0.00335577300164949
DB00519	trandolapril	DOID:6000	Heart Failure	0.00334918299610098
DB00695	Furosemide	DOID:6000	Heart Failure	0.00334561471453046
DB01041	Thalidomide	DOID:6000	Heart Failure	0.00333854008087356
DB00489	Sotalol	DOID:6000	Heart Failure	0.00331713850444687
DB00379	Mexiletine	DOID:6000	Heart Failure	0.00331295955364299
DB00753	Isoflurane	DOID:6000	Heart Failure	0.00330895433490422
DB00436	Bendroflumethiazide	DOID:6000	Heart Failure	0.00329403807358706
DB00343	Diltiazem	DOID:6000	Heart Failure	0.00327897657387813
DB01356	Lithium	DOID:6000	Heart Failure	0.00326309582253328
DB00692	Phentolamine	DOID:57	Aortic Valve Insufficiency	0.00325802672894068
DB00255	Diethylstilbestrol	DOID:6000	Heart Failure	0.00324826534431391
DB00441	gemcitabine	DOID:6000	Heart Failure	0.00323242020028327
DB01115	Nifedipine	DOID:6000	Heart Failure	0.00322921873237183
DB00368	Norepinephrine	DOID:6000	Heart Failure	0.00322865466344948
DB13919	candesartan	DOID:6000	Heart Failure	0.0032205558911971
DB01223	Aminophylline	DOID:6000	Heart Failure	0.00321835888665855
DB00590	Doxazosin	DOID:6000	Heart Failure	0.00321667380896243
DB01001	Albuterol	DOID:6000	Heart Failure	0.00320388354607984
DB00390	Digoxin	DOID:6000	Heart Failure	0.00319606671674835
DB00531	Cyclophosphamide	DOID:6000	Heart Failure	0.00317976532410438
DB00741	Hydrocortisone	DOID:6000	Heart Failure	0.0031760143410007
DB00887	Bumetanide	DOID:6000	Heart Failure	0.00317132751703391
DB01195	Flecainide	DOID:6000	Heart Failure	0.00317108831754487
DB00883	Isosorbide Dinitrate	DOID:6000	Heart Failure	0.00316768859054905
DB00773	Etoposide	DOID:6000	Heart Failure	0.00316421328806385
DB00586	Diclofenac	DOID:6000	Heart Failure	0.00315818248970736
DB01076	Atorvastatin	DOID:6000	Heart Failure	0.00315709777059483
DB00755	Tretinoin	DOID:6000	Heart Failure	0.00315536976757227
DB01136	Carvedilol	DOID:6000	Heart Failure	0.00315082966572957
DB00412	Rosiglitazone	DOID:6000	Heart Failure	0.00314865849693316
DB00675	Tamoxifen	DOID:6000	Heart Failure	0.00314652044181798
DB00252	Phenytoin	DOID:6000	Heart Failure	0.0031437569865346
DB00975	Dipyridamole	DOID:6000	Heart Failure	0.00314066614874589
DB01064	Isoproterenol	DOID:6000	Heart Failure	0.00313779035049347
DB00188	Bortezomib	DOID:6000	Heart Failure	0.00313274439136038
DB00544	Fluorouracil	DOID:6000	Heart Failure	0.00313005053357854
DB01593	Zinc	DOID:6000	Heart Failure	0.00312881160305425
DB00770	Alprostadil	DOID:6000	Heart Failure	0.00312635135979724
DB00668	Epinephrine	DOID:6000	Heart Failure	0.00312598802179201
DB01083	Orlistat	DOID:6000	Heart Failure	0.00311273948611454
DB01577	Methamphetamine	DOID:6000	Heart Failure	0.00311172103308557
DB00443	Betamethasone	DOID:6000	Heart Failure	0.00310952241628906
DB00608	Chloroquine	DOID:6000	Heart Failure	0.00310929150022668
DB00727	Nitroglycerin	DOID:6000	Heart Failure	0.00308742465965719
DB00542	benazepril	DOID:6000	Heart Failure	0.00308621258120803
DB00841	Dobutamine	DOID:6000	Heart Failure	0.00308191873631982
DB00915	Amantadine	DOID:6000	Heart Failure	0.00307912507151717
DB01229	Paclitaxel	DOID:6000	Heart Failure	0.00307828572386928
DB00867	Ritodrine	DOID:6000	Heart Failure	0.0030745009753331
DB00997	Doxorubicin	DOID:6000	Heart Failure	0.00307311493022497
DB04630	Aldosterone	DOID:6000	Heart Failure	0.003072824519217
DB00908	Quinidine	DOID:6000	Heart Failure	0.00306359846754131
DB00428	Streptozocin	DOID:6000	Heart Failure	0.00306187527765691
DB00970	Dactinomycin	DOID:6000	Heart Failure	0.00305835134657797
DB00993	Azathioprine	DOID:6000	Heart Failure	0.00305736901930378
DB01075	Diphenhydramine	DOID:6000	Heart Failure	0.00305305746430942
DB00401	Nisoldipine	DOID:6000	Heart Failure	0.00305056287618585
DB03057	Malondialdehyde	DOID:6000	Heart Failure	0.00303622700723663
DB01119	Diazoxide	DOID:6000	Heart Failure	0.00303129198255161
DB02709	Resveratrol	DOID:6000	Heart Failure	0.00302747730391703
DB00612	Bisoprolol	DOID:6000	Heart Failure	0.00302731970346989
DB00958	Carboplatin	DOID:6000	Heart Failure	0.00302312806714835
DB00977	Ethinyl Estradiol	DOID:6000	Heart Failure	0.00301729103810541
DB00640	Adenosine	DOID:6000	Heart Failure	0.00301600009086991
DB00563	Methotrexate	DOID:6000	Heart Failure	0.00301476545449844
DB01166	Cilostazol	DOID:6000	Heart Failure	0.00300325313157393
DB00564	Carbamazepine	DOID:6000	Heart Failure	0.0029918627256236
DB01200	Bromocriptine	DOID:6000	Heart Failure	0.00298738168451887
DB01234	Dexamethasone	DOID:6000	Heart Failure	0.00298648538715643
DB01177	Idarubicin	DOID:6000	Heart Failure	0.0029860371160883
DB00584	Enalapril	DOID:6000	Heart Failure	0.0029857905442017
DB00622	Nicardipine	DOID:6000	Heart Failure	0.00298327400789402
DB00373	Timolol	DOID:6000	Heart Failure	0.00298082642535721
DB09130	Copper	DOID:6000	Heart Failure	0.00297823913623199
DB11135	Selenium	DOID:6000	Heart Failure	0.00297726180322857
DB01373	Calcium	DOID:6000	Heart Failure	0.00297629717163464
DB03128	Acetylcholine	DOID:6000	Heart Failure	0.00296464674313693
DB00987	Cytarabine	DOID:6000	Heart Failure	0.0029624102857326
DB00515	Cisplatin	DOID:6000	Heart Failure	0.00295883067255562
DB14085	Cadmium	DOID:6000	Heart Failure	0.00294934470158139
DB00533	rofecoxib	DOID:6000	Heart Failure	0.00292859590897068
DB00335	Atenolol	DOID:6000	Heart Failure	0.00292456710908598
DB00722	Lisinopril	DOID:6000	Heart Failure	0.00291127719452963
DB01167	Itraconazole	DOID:6000	Heart Failure	0.00290525658470977
DB00458	Imipramine	DOID:6000	Heart Failure	0.0028960475879404
DB00966	Telmisartan	DOID:6000	Heart Failure	0.00289031810921272
DB00177	Valsartan	DOID:6000	Heart Failure	0.00288125798720387
DB01628	Etoricoxib	DOID:6000	Heart Failure	0.00286708671212163
DB01118	Amiodarone	DOID:6000	Heart Failure	0.00286394828304845
DB00321	Amitriptyline	DOID:6000	Heart Failure	0.00283942949117136
DB00421	Spironolactone	DOID:6000	Heart Failure	0.00283464360858734
DB01206	Lomustine	DOID:6000	Heart Failure	0.00280656869750395
DB00328	Indomethacin	DOID:6000	Heart Failure	0.0028033027583135
DB00305	Mitomycin	DOID:6000	Heart Failure	0.00279872927975713
DB00492	Fosinopril	DOID:6000	Heart Failure	0.00278562572038168
DB00968	Methyldopa	DOID:6000	Heart Failure	0.00277982449162106
DB00571	Propranolol	DOID:6000	Heart Failure	0.00276883926926677
DB00624	Testosterone	DOID:6000	Heart Failure	0.00275215212642857
DB00818	Propofol	DOID:6000	Heart Failure	0.00274260026126663
DB00445	Epirubicin	DOID:6000	Heart Failure	0.00274135384733323
DB00570	Vinblastine	DOID:6000	Heart Failure	0.00273760448666807
DB00999	Hydrochlorothiazide	DOID:6000	Heart Failure	0.00273672465285271
DB00280	Disopyramide	DOID:6000	Heart Failure	0.00273238759029323
DB00264	Metoprolol	DOID:6000	Heart Failure	0.0027181967050747
DB00661	Verapamil	DOID:6000	Heart Failure	0.00271639114575941
DB01275	Hydralazine	DOID:6000	Heart Failure	0.00270150243310937
DB00457	Prazosin	DOID:6000	Heart Failure	0.00268959052740383
DB00270	Isradipine	DOID:6000	Heart Failure	0.00266290435487593
DB01181	Ifosfamide	DOID:6000	Heart Failure	0.00264137407495654
DB14500	Potassium	DOID:6000	Heart Failure	0.00263696008273598
DB00559	Bosentan	DOID:6000	Heart Failure	0.00259948944463542
DB00598	Labetalol	DOID:6000	Heart Failure	0.00258536025995923
DB00603	Medroxyprogesterone Acetate	DOID:1657	Heart Septal Defects, Ventricular	0.00256681565250741
DB01041	Thalidomide	DOID:1657	Heart Septal Defects, Ventricular	0.00253014153786782
DB00255	Diethylstilbestrol	DOID:1657	Heart Septal Defects, Ventricular	0.00243986680090671
DB00252	Phenytoin	DOID:1657	Heart Septal Defects, Ventricular	0.00233535844308655
DB12523	mizolastine	DOID:2843	Long QT Syndrome	0.00230878401564756
DB01050	Ibuprofen	DOID:1657	Heart Septal Defects, Ventricular	0.00229247798481249
DB00694	Daunorubicin	DOID:2843	Long QT Syndrome	0.00228977582624987
DB12510	Ozone	DOID:1657	Heart Septal Defects, Ventricular	0.00226012503972253
DB00201	Caffeine	DOID:1657	Heart Septal Defects, Ventricular	0.0022414434947309
DB11251	Tocopherols	DOID:1657	Heart Septal Defects, Ventricular	0.0022282811786887
DB13169	Nandrolone	DOID:1657	Heart Septal Defects, Ventricular	0.00221381267161294
DB00977	Ethinyl Estradiol	DOID:1657	Heart Septal Defects, Ventricular	0.00220889249378778
DB00333	Methadone	DOID:2843	Long QT Syndrome	0.00219876780182973
DB00564	Carbamazepine	DOID:1657	Heart Septal Defects, Ventricular	0.00218346418217199
DB00235	Milrinone	DOID:2843	Long QT Syndrome	0.00217618330415878
DB01035	Procainamide	DOID:2843	Long QT Syndrome	0.00217117743702152
DB01599	Probucol	DOID:2843	Long QT Syndrome	0.00216027751397499
DB00717	Norethindrone	DOID:1657	Heart Septal Defects, Ventricular	0.0021326730413306
DB00455	Loratadine	DOID:2843	Long QT Syndrome	0.00212720010788234
DB08868	Fingolimod Hydrochloride	DOID:2843	Long QT Syndrome	0.00212394654223505
DB01026	Ketoconazole	DOID:2843	Long QT Syndrome	0.00210724325179004
DB01097	Leflunomide	DOID:1657	Heart Septal Defects, Ventricular	0.00209216546178561
DB01029	Irbesartan	DOID:2843	Long QT Syndrome	0.00206518627294685
DB00898	Ethanol	DOID:1657	Heart Septal Defects, Ventricular	0.00205927023836896
DB00342	Terfenadine	DOID:2843	Long QT Syndrome	0.00203958837460996
DB00619	Imatinib Mesylate	DOID:2843	Long QT Syndrome	0.00203691388644947
DB00281	Lidocaine	DOID:2843	Long QT Syndrome	0.00203207645788281
DB01211	Clarithromycin	DOID:2843	Long QT Syndrome	0.00203048499007649
DB00472	Fluoxetine	DOID:2843	Long QT Syndrome	0.00199409194535996
DB11136	Chromium	DOID:3491	Turner Syndrome	0.00199088203501615
DB00904	Ondansetron	DOID:2843	Long QT Syndrome	0.00198765309562612
DB00489	Sotalol	DOID:2843	Long QT Syndrome	0.00195926898671114
DB00379	Mexiletine	DOID:2843	Long QT Syndrome	0.00195509003553803
DB00396	Progesterone	DOID:1657	Heart Septal Defects, Ventricular	0.00192528500187136
DB00343	Diltiazem	DOID:2843	Long QT Syndrome	0.00192110705535545
DB14513	Magnesium	DOID:2843	Long QT Syndrome	0.0019117378215511
DB00196	Fluconazole	DOID:2843	Long QT Syndrome	0.00190574584918526
DB00637	Astemizole	DOID:2843	Long QT Syndrome	0.00187821889035947
DB01115	Nifedipine	DOID:2843	Long QT Syndrome	0.00187134921555412
DB01212	Ceftriaxone	DOID:2843	Long QT Syndrome	0.00185407396382114
DB01001	Albuterol	DOID:2843	Long QT Syndrome	0.00184601402729747
DB00390	Digoxin	DOID:2843	Long QT Syndrome	0.00183819719826464
DB00184	Nicotine	DOID:2843	Long QT Syndrome	0.00183605585040072
DB01138	Sulfinpyrazone	DOID:11984	Cardiomyopathy, Hypertrophic	0.00183107229597876
DB00741	Hydrocortisone	DOID:2843	Long QT Syndrome	0.00181814482315792
DB01195	Flecainide	DOID:2843	Long QT Syndrome	0.00181321879982296
DB00537	Ciprofloxacin	DOID:2843	Long QT Syndrome	0.00180552038739637
DB11126	Calcium Gluconate	DOID:2843	Long QT Syndrome	0.00179396072024036
DB01242	Clomipramine	DOID:2843	Long QT Syndrome	0.00179286812330462
DB00252	Phenytoin	DOID:2843	Long QT Syndrome	0.00178588746910438
DB06288	Amisulpride	DOID:2843	Long QT Syndrome	0.00178386336860137
DB01064	Isoproterenol	DOID:2843	Long QT Syndrome	0.00177992083194236
DB00668	Epinephrine	DOID:2843	Long QT Syndrome	0.00176811850311656
DB01182	Propafenone	DOID:6000	Heart Failure	0.00176617960919703
DB00881	Quinapril	DOID:11984	Cardiomyopathy, Hypertrophic	0.00175457334322068
DB00477	Chlorpromazine	DOID:2843	Long QT Syndrome	0.00175158353085017
DB00608	Chloroquine	DOID:2843	Long QT Syndrome	0.00175142198219594
DB00313	Valproic Acid	DOID:1882	Heart Septal Defects, Atrial	0.00173473895398615
DB00841	Dobutamine	DOID:2843	Long QT Syndrome	0.0017240492190084
DB00915	Amantadine	DOID:2843	Long QT Syndrome	0.00172125555373523
DB00997	Doxorubicin	DOID:2843	Long QT Syndrome	0.00171524541184434
DB00572	Atropine	DOID:2843	Long QT Syndrome	0.00171413159324532
DB00908	Quinidine	DOID:2843	Long QT Syndrome	0.00170572894991586
DB00993	Azathioprine	DOID:2843	Long QT Syndrome	0.00169949950161244
DB01075	Diphenhydramine	DOID:2843	Long QT Syndrome	0.00169518794661286
DB00201	Caffeine	DOID:2843	Long QT Syndrome	0.00169197252048772
DB00166	Thioctic Acid	DOID:2843	Long QT Syndrome	0.00169041113567317
DB01169	Arsenic Trioxide	DOID:2843	Long QT Syndrome	0.00167335620007233
DB00612	Bisoprolol	DOID:2843	Long QT Syndrome	0.00166945018592593
DB00843	Donepezil	DOID:2843	Long QT Syndrome	0.00164127592666976
DB00564	Carbamazepine	DOID:2843	Long QT Syndrome	0.00163399320869253
DB01177	Idarubicin	DOID:2843	Long QT Syndrome	0.00162816759819323
DB00373	Timolol	DOID:2843	Long QT Syndrome	0.00162295690762831
DB00860	Prednisolone	DOID:11984	Cardiomyopathy, Hypertrophic	0.00161300699332536
DB00215	Citalopram	DOID:2843	Long QT Syndrome	0.00159926063204199
DB00335	Atenolol	DOID:2843	Long QT Syndrome	0.00156669759137676
DB00318	Codeine	DOID:1682	Heart Defects, Congenital	0.001560371892555
DB00871	Terbutaline	DOID:6000	Heart Failure	0.00155424693332165
DB01167	Itraconazole	DOID:2843	Long QT Syndrome	0.00154738706719601
DB00458	Imipramine	DOID:2843	Long QT Syndrome	0.00153817806996656
DB00316	Acetaminophen	DOID:2843	Long QT Syndrome	0.00153459122577129
DB00177	Valsartan	DOID:2843	Long QT Syndrome	0.00152338846926905
DB00178	Ramipril	DOID:11984	Cardiomyopathy, Hypertrophic	0.00151898870908037
DB00898	Ethanol	DOID:2843	Long QT Syndrome	0.00150979926416486
DB01118	Amiodarone	DOID:2843	Long QT Syndrome	0.00150607876507111
DB00864	Tacrolimus	DOID:11984	Cardiomyopathy, Hypertrophic	0.00148937038896948
DB00678	Losartan	DOID:11984	Cardiomyopathy, Hypertrophic	0.00148657878764871
DB00321	Amitriptyline	DOID:2843	Long QT Syndrome	0.00148155997358831
DB00519	trandolapril	DOID:11984	Cardiomyopathy, Hypertrophic	0.00145071499626784
DB00571	Propranolol	DOID:2843	Long QT Syndrome	0.00141096975166557
DB00445	Epirubicin	DOID:2843	Long QT Syndrome	0.00138348433038618
DB00388	Phenylephrine	DOID:11984	Cardiomyopathy, Hypertrophic	0.0013815116221815
DB00343	Diltiazem	DOID:11984	Cardiomyopathy, Hypertrophic	0.00138050857381558
DB01087	Primaquine	DOID:2843	Long QT Syndrome	0.00137607735111922
DB00280	Disopyramide	DOID:2843	Long QT Syndrome	0.00137451807240694
DB01016	Glyburide	DOID:2843	Long QT Syndrome	0.00137016790646718
DB00264	Metoprolol	DOID:2843	Long QT Syndrome	0.00136032718723947
DB00679	Thioridazine	DOID:2843	Long QT Syndrome	0.00133520565518072
DB01115	Nifedipine	DOID:11984	Cardiomyopathy, Hypertrophic	0.0013307507324102
DB13919	candesartan	DOID:11984	Cardiomyopathy, Hypertrophic	0.00132208789100432
DB00692	Phentolamine	DOID:6000	Heart Failure	0.00131847667965243
DB00454	Meperidine	DOID:2843	Long QT Syndrome	0.00131618237419534
DB00199	Erythromycin	DOID:2843	Long QT Syndrome	0.00131345885404768
DB01001	Albuterol	DOID:11984	Cardiomyopathy, Hypertrophic	0.0013054155462672
DB01362	Iohexol	DOID:2843	Long QT Syndrome	0.00129490140816626
DB00246	ziprasidone	DOID:2843	Long QT Syndrome	0.0012913683923608
DB00715	Paroxetine	DOID:2843	Long QT Syndrome	0.00129056961906784
DB00468	Quinine	DOID:2843	Long QT Syndrome	0.00128235425415987
DB14500	Potassium	DOID:2843	Long QT Syndrome	0.00127909056428779
DB01136	Carvedilol	DOID:11984	Cardiomyopathy, Hypertrophic	0.00125236166523126
DB00412	Rosiglitazone	DOID:11984	Cardiomyopathy, Hypertrophic	0.00125019049708022
DB01064	Isoproterenol	DOID:11984	Cardiomyopathy, Hypertrophic	0.00123932235019833
DB00443	Betamethasone	DOID:11984	Cardiomyopathy, Hypertrophic	0.00121105441580751
DB00608	Chloroquine	DOID:11984	Cardiomyopathy, Hypertrophic	0.00121082349976234
DB00841	Dobutamine	DOID:11984	Cardiomyopathy, Hypertrophic	0.00118345073701201
DB12116	epigallocatechin gallate	DOID:11984	Cardiomyopathy, Hypertrophic	0.00118201012238519
DB00867	Ritodrine	DOID:11984	Cardiomyopathy, Hypertrophic	0.00117603297552077
DB00997	Doxorubicin	DOID:11984	Cardiomyopathy, Hypertrophic	0.00117464693066685
DB00428	Streptozocin	DOID:11984	Cardiomyopathy, Hypertrophic	0.001163407277777
DB01119	Diazoxide	DOID:11984	Cardiomyopathy, Hypertrophic	0.00113282398202366
DB02709	Resveratrol	DOID:11984	Cardiomyopathy, Hypertrophic	0.00112900930377632
DB01234	Dexamethasone	DOID:11984	Cardiomyopathy, Hypertrophic	0.00108801738726796
DB09130	Copper	DOID:11984	Cardiomyopathy, Hypertrophic	0.00107977113635768
DB00959	Methylprednisolone	DOID:11984	Cardiomyopathy, Hypertrophic	0.00105858921440418
DB00898	Ethanol	DOID:11984	Cardiomyopathy, Hypertrophic	0.000969200782013816
DB01118	Amiodarone	DOID:11984	Cardiomyopathy, Hypertrophic	0.000965480283603962
DB00968	Methyldopa	DOID:11984	Cardiomyopathy, Hypertrophic	0.000881356491813198
DB00571	Propranolol	DOID:11984	Cardiomyopathy, Hypertrophic	0.000870371268702733
DB09140	Oxygen	DOID:11984	Cardiomyopathy, Hypertrophic	0.000866818093982838
DB00783	Estradiol	DOID:11984	Cardiomyopathy, Hypertrophic	0.000835124760980824
DB00280	Disopyramide	DOID:11984	Cardiomyopathy, Hypertrophic	0.000833919590503576
DB00264	Metoprolol	DOID:11984	Cardiomyopathy, Hypertrophic	0.000819728705758219
DB00661	Verapamil	DOID:11984	Cardiomyopathy, Hypertrophic	0.000817923147082203
DB04216	Quercetin	DOID:11984	Cardiomyopathy, Hypertrophic	0.000795995001665131
DB00270	Isradipine	DOID:11984	Cardiomyopathy, Hypertrophic	0.000764436355218137
DB00788	Naproxen	DOID:1682	Heart Defects, Congenital	0.00068530435055483
DB00688	Mycophenolic Acid	DOID:1682	Heart Defects, Congenital	0.000490656817928617
DB00795	Sulfasalazine	DOID:1682	Heart Defects, Congenital	0.000470255011168844
DB00208	Ticlopidine	DOID:1682	Heart Defects, Congenital	0.000416639230429364
DB01182	Propafenone	DOID:2843	Long QT Syndrome	0.000408310091441402
DB02701	Niacinamide	DOID:1682	Heart Defects, Congenital	0.00037340235792929
DB00982	Isotretinoin	DOID:1682	Heart Defects, Congenital	0.000346351660888392
DB01041	Thalidomide	DOID:1682	Heart Defects, Congenital	0.000315215629942437
DB00277	Theophylline	DOID:1682	Heart Defects, Congenital	0.00029546631652935
DB00196	Fluconazole	DOID:1682	Heart Defects, Congenital	0.00024029091592753
DB01356	Lithium	DOID:1682	Heart Defects, Congenital	0.000239771372253864
DB00255	Diethylstilbestrol	DOID:1682	Heart Defects, Congenital	0.000224940893729178
DB00459	Acitretin	DOID:1682	Heart Defects, Congenital	0.000178434587929069
DB00755	Tretinoin	DOID:1682	Heart Defects, Congenital	0.000132045316214771
DB01136	Carvedilol	DOID:1682	Heart Defects, Congenital	0.000127505214301407
DB01242	Clomipramine	DOID:1682	Heart Defects, Congenital	0.000127413189936501
DB00252	Phenytoin	DOID:1682	Heart Defects, Congenital	0.00012043253550578
DB00126	Ascorbic Acid	DOID:1682	Heart Defects, Congenital	0.000108914600375568
DB01593	Zinc	DOID:1682	Heart Defects, Congenital	0.000105487151140696
DB00770	Alprostadil	DOID:1682	Heart Defects, Congenital	0.000103026908901652
DB00915	Amantadine	DOID:1682	Heart Defects, Congenital	5.58006205362534e-05
DB00694	Daunorubicin	DOID:0050700	Cardiomyopathies	5.30584166923117e-05
DB00997	Doxorubicin	DOID:1682	Heart Defects, Congenital	4.97904789544508e-05
DB00428	Streptozocin	DOID:1682	Heart Defects, Congenital	3.85508263403252e-05
DB00776	Oxcarbazepine	DOID:1682	Heart Defects, Congenital	3.29266455863482e-05
DB00162	Vitamin A	DOID:1682	Heart Defects, Congenital	2.8777854510856e-05
DB00201	Caffeine	DOID:1682	Heart Defects, Congenital	2.65175869121033e-05
DB01576	Dextroamphetamine	DOID:1682	Heart Defects, Congenital	9.36785510244082e-06
DB05383	pimagedine	DOID:0050700	Cardiomyopathies	-3.09762141738916e-05
DB00350	Minoxidil	DOID:0050700	Cardiomyopathies	-4.41269297876438e-05
DB09130	Copper	DOID:1682	Heart Defects, Congenital	-4.50853153742018e-05
DB01008	Busulfan	DOID:0050700	Cardiomyopathies	-5.18273388117911e-05
DB04572	Thiotepa	DOID:0050700	Cardiomyopathies	-5.41042026232811e-05
DB01156	Bupropion	DOID:1682	Heart Defects, Congenital	-6.70894018653138e-05
DB01599	Probucol	DOID:0050700	Cardiomyopathies	-7.64398948507076e-05
DB00860	Prednisolone	DOID:0050700	Cardiomyopathies	-8.31119321876598e-05
DB00495	Zidovudine	DOID:0050700	Cardiomyopathies	-9.36692995966186e-05
DB14322	Coconut Oil	DOID:0050700	Cardiomyopathies	-0.000121302132286313
DB01248	Docetaxel	DOID:0050700	Cardiomyopathies	-0.000148099073939842
DB00898	Ethanol	DOID:1682	Heart Defects, Congenital	-0.000155655668877849
DB01088	Iloprost	DOID:0050700	Cardiomyopathies	-0.00015954519145431
DB00635	Prednisone	DOID:0050700	Cardiomyopathies	-0.000165299797886906
DB00178	Ramipril	DOID:0050700	Cardiomyopathies	-0.000177130217988683
DB00203	Sildenafil Citrate	DOID:0050700	Cardiomyopathies	-0.000185821572016606
DB00864	Tacrolimus	DOID:0050700	Cardiomyopathies	-0.000206748537305043
DB00328	Indomethacin	DOID:1682	Heart Defects, Congenital	-0.000220021692935643
DB00816	Metaproterenol	DOID:0050820	Atrioventricular Block	-0.000221055964859304
DB00158	Folic Acid	DOID:1682	Heart Defects, Congenital	-0.000227652401914166
DB01095	Fluvastatin	DOID:0050700	Cardiomyopathies	-0.000230786806899727
DB01003	Cromolyn Sodium	DOID:0050700	Cardiomyopathies	-0.000235039554335323
DB00206	Reserpine	DOID:0050700	Cardiomyopathies	-0.000255429536300619
DB00397	Phenylpropanolamine	DOID:0050700	Cardiomyopathies	-0.000257806251753897
DB00393	Nimodipine	DOID:0050700	Cardiomyopathies	-0.000271518132906909
DB00277	Theophylline	DOID:0050700	Cardiomyopathies	-0.000275796159930538
DB00541	Vincristine	DOID:0050700	Cardiomyopathies	-0.000282311561109336
DB00753	Isoflurane	DOID:0050700	Cardiomyopathies	-0.000285632590733195
DB00396	Progesterone	DOID:1682	Heart Defects, Congenital	-0.000289640905904861
DB00783	Estradiol	DOID:1682	Heart Defects, Congenital	-0.000289731690342551
DB00698	Nitrofurantoin	DOID:0050700	Cardiomyopathies	-0.00030328701249824
DB00343	Diltiazem	DOID:0050700	Cardiomyopathies	-0.00031561035373848
DB00422	Methylphenidate	DOID:0050700	Cardiomyopathies	-0.000324896112896353
DB00679	Thioridazine	DOID:1682	Heart Defects, Congenital	-0.000330249278239522
DB01356	Lithium	DOID:0050700	Cardiomyopathies	-0.000331491104319489
DB04839	Cyproterone Acetate	DOID:1682	Heart Defects, Congenital	-0.000336587767749227
DB00368	Norepinephrine	DOID:0050700	Cardiomyopathies	-0.000365932263646204
DB01065	Melatonin	DOID:0050700	Cardiomyopathies	-0.00036661272531566
DB00583	Carnitine	DOID:0050700	Cardiomyopathies	-0.000372166230506152
DB13919	candesartan	DOID:0050700	Cardiomyopathies	-0.000374031036355335
DB00715	Paroxetine	DOID:1682	Heart Defects, Congenital	-0.000374885314866488
DB01212	Ceftriaxone	DOID:0050700	Cardiomyopathies	-0.000382643445199313
DB01001	Albuterol	DOID:0050700	Cardiomyopathies	-0.000390703380733634
DB01364	Ephedrine	DOID:0050700	Cardiomyopathies	-0.00039491018940466
DB00390	Digoxin	DOID:0050700	Cardiomyopathies	-0.000398520210523753
DB00184	Nicotine	DOID:0050700	Cardiomyopathies	-0.000400661558547541
DB00398	Sorafenib	DOID:0050700	Cardiomyopathies	-0.000408735094230203
DB00531	Cyclophosphamide	DOID:0050700	Cardiomyopathies	-0.000414821601916945
DB00586	Diclofenac	DOID:0050700	Cardiomyopathies	-0.000436404435731427
DB00755	Tretinoin	DOID:0050700	Cardiomyopathies	-0.000439217158772462
DB11126	Calcium Gluconate	DOID:0050700	Cardiomyopathies	-0.000442756688623705
DB01136	Carvedilol	DOID:0050700	Cardiomyopathies	-0.000443757261021724
DB00252	Phenytoin	DOID:0050700	Cardiomyopathies	-0.000450829940239902
DB01064	Isoproterenol	DOID:0050700	Cardiomyopathies	-0.00045679657667361
DB00126	Ascorbic Acid	DOID:0050700	Cardiomyopathies	-0.000462347874321842
DB00544	Fluorouracil	DOID:0050700	Cardiomyopathies	-0.000464536392698808
DB01593	Zinc	DOID:0050700	Cardiomyopathies	-0.000465775323286929
DB14183	geraniol	DOID:0050700	Cardiomyopathies	-0.000467080116458326
DB11672	Curcumin	DOID:0050700	Cardiomyopathies	-0.000467326667604159
DB00668	Epinephrine	DOID:0050700	Cardiomyopathies	-0.000468598904870695
DB00928	Azacitidine	DOID:0050700	Cardiomyopathies	-0.000475352000837567
DB01577	Methamphetamine	DOID:0050700	Cardiomyopathies	-0.000482865894021275
DB00477	Chlorpromazine	DOID:0050700	Cardiomyopathies	-0.000485133877503016
DB00608	Chloroquine	DOID:0050700	Cardiomyopathies	-0.000485295425661311
DB00841	Dobutamine	DOID:0050700	Cardiomyopathies	-0.000512668189978613
DB01229	Paclitaxel	DOID:0050700	Cardiomyopathies	-0.000516301203084854
DB00867	Ritodrine	DOID:0050700	Cardiomyopathies	-0.000520085951302654
DB00997	Doxorubicin	DOID:0050700	Cardiomyopathies	-0.00052147199678246
DB00970	Dactinomycin	DOID:0050700	Cardiomyopathies	-0.000536235579068653
DB00435	Nitric Oxide	DOID:0050700	Cardiomyopathies	-0.000541256105886265
DB00162	Vitamin A	DOID:0050700	Cardiomyopathies	-0.000542484620808611
DB00201	Caffeine	DOID:0050700	Cardiomyopathies	-0.000544744888092838
DB01592	Iron	DOID:0050700	Cardiomyopathies	-0.000560930870478568
DB01576	Dextroamphetamine	DOID:0050700	Cardiomyopathies	-0.000561894619767608
DB01169	Arsenic Trioxide	DOID:0050700	Cardiomyopathies	-0.00056336120880843
DB02709	Resveratrol	DOID:0050700	Cardiomyopathies	-0.000567109622935799
DB00612	Bisoprolol	DOID:0050700	Cardiomyopathies	-0.000567267222814502
DB00820	Tadalafil	DOID:0050700	Cardiomyopathies	-0.000573850949271845
DB00640	Adenosine	DOID:0050700	Cardiomyopathies	-0.000578586834470959
DB00563	Methotrexate	DOID:0050700	Cardiomyopathies	-0.000579821472059458
DB00812	Phenylbutazone	DOID:0050700	Cardiomyopathies	-0.000580604790593272
DB01039	Fenofibrate	DOID:0050700	Cardiomyopathies	-0.000582279924942727
DB01914	Glucose	DOID:0050700	Cardiomyopathies	-0.000586223378648862
DB00763	Methimazole	DOID:0050700	Cardiomyopathies	-0.000602513468335372
DB01234	Dexamethasone	DOID:0050700	Cardiomyopathies	-0.000608101539255865
DB01177	Idarubicin	DOID:0050700	Cardiomyopathies	-0.000608549810519446
DB00584	Enalapril	DOID:0050700	Cardiomyopathies	-0.000608796382174789
DB00182	Amphetamine	DOID:0050700	Cardiomyopathies	-0.000615916557796889
DB09130	Copper	DOID:0050700	Cardiomyopathies	-0.000616347790150048
DB01373	Calcium	DOID:0050700	Cardiomyopathies	-0.00061828975449871
DB01042	Melphalan	DOID:0050700	Cardiomyopathies	-0.000623466625439303
DB00515	Cisplatin	DOID:0050700	Cardiomyopathies	-0.000635756254068007
DB00959	Methylprednisolone	DOID:0050700	Cardiomyopathies	-0.000637529712776838
DB14206	cobaltous chloride	DOID:0050700	Cardiomyopathies	-0.000652664891954843
DB01221	Ketamine	DOID:0050700	Cardiomyopathies	-0.000653812874503809
DB00636	Clofibrate	DOID:0050700	Cardiomyopathies	-0.000658739852940379
DB00091	Cyclosporine	DOID:0050700	Cardiomyopathies	-0.000671860868757121
DB00458	Imipramine	DOID:0050700	Cardiomyopathies	-0.000698539338848533
DB00316	Acetaminophen	DOID:0050700	Cardiomyopathies	-0.000702126182935556
DB00313	Valproic Acid	DOID:9955	Hypoplastic Left Heart Syndrome	-0.000712892792372691
DB00177	Valsartan	DOID:0050700	Cardiomyopathies	-0.000713328939094679
DB00806	Pentoxifylline	DOID:0050700	Cardiomyopathies	-0.000724918989327558
DB00898	Ethanol	DOID:0050700	Cardiomyopathies	-0.000726918144833197
DB01118	Amiodarone	DOID:0050700	Cardiomyopathies	-0.000730638643379774
DB03467	naringenin	DOID:0050700	Cardiomyopathies	-0.000744732277220469
DB01956	Taurine	DOID:0050700	Cardiomyopathies	-0.000749276562006826
DB00421	Spironolactone	DOID:0050700	Cardiomyopathies	-0.000759943317929698
DB00158	Folic Acid	DOID:0050700	Cardiomyopathies	-0.000798914876354281
DB00571	Propranolol	DOID:0050700	Cardiomyopathies	-0.000825747658021211
DB09140	Oxygen	DOID:0050700	Cardiomyopathies	-0.000829300832622701
DB00818	Propofol	DOID:0050700	Cardiomyopathies	-0.000851986663848866
DB00445	Epirubicin	DOID:0050700	Cardiomyopathies	-0.00085323307883742
DB00678	Losartan	DOID:14323	Marfan Syndrome	-0.000861674850246438
DB00264	Metoprolol	DOID:0050700	Cardiomyopathies	-0.000876390221113718
DB00661	Verapamil	DOID:0050700	Cardiomyopathies	-0.000878195779651067
DB04216	Quercetin	DOID:0050700	Cardiomyopathies	-0.000900123925340088
DB00457	Prazosin	DOID:0050700	Cardiomyopathies	-0.000904996398716748
DB00152	Thiamine	DOID:6000	Heart Failure	-0.000908458964088063
DB02659	Cholic Acid	DOID:0050700	Cardiomyopathies	-0.000933567026701085
DB01009	Ketoprofen	DOID:0050700	Cardiomyopathies	-0.000937407717748725
DB00335	Atenolol	DOID:14323	Marfan Syndrome	-0.0013221545276961
DB04104	3-methyladenine	DOID:6000	Heart Failure	-0.00153891543072191
DB01235	Levodopa	DOID:6000	Heart Failure	-0.00165737338814207
DB00313	Valproic Acid	DOID:14365	Systemic carnitine deficiency	-0.00183664423050703
DB00871	Terbutaline	DOID:0050700	Cardiomyopathies	-0.00204033999296269
DB01191	Dexfenfluramine	DOID:11502	Mitral Valve Insufficiency	-0.00448373754218808
DB00152	Thiamine	DOID:0050700	Cardiomyopathies	-0.00450304589049497
DB01191	Dexfenfluramine	DOID:4079	Heart Valve Diseases	-0.00573045442762505
DB00388	Phenylephrine	DOID:9767	Myocardial Stunning	-0.00624894187440625
DB00975	Dipyridamole	DOID:9767	Myocardial Stunning	-0.00638825534716578
DB00544	Fluorouracil	DOID:9767	Myocardial Stunning	-0.00639887096296019
DB00668	Epinephrine	DOID:9767	Myocardial Stunning	-0.00640293347486029
DB06148	Mianserin	DOID:2843	Long QT Syndrome	-0.00642282780151468
DB00841	Dobutamine	DOID:9767	Myocardial Stunning	-0.00644700276016217
DB00997	Doxorubicin	DOID:9767	Myocardial Stunning	-0.00645580656669029
DB01118	Amiodarone	DOID:9767	Myocardial Stunning	-0.00666497321319534
DB12708	sulprostone	DOID:9767	Myocardial Stunning	-0.0067178829899543
DB01182	Propafenone	DOID:9767	Myocardial Stunning	-0.00776274188731668
DB00851	Dacarbazine	DOID:0050700	Cardiomyopathies	-0.00980989802302288
DB01191	Dexfenfluramine	DOID:57	Aortic Valve Insufficiency	-0.0106160641453557
DB00694	Daunorubicin	DOID:820	Myocarditis	-0.011183942306635
DB00922	Simendan	DOID:820	Myocarditis	-0.0112396353973385
DB01035	Procainamide	DOID:820	Myocarditis	-0.0113025406956428
DB14509	Lithium Carbonate	DOID:820	Myocarditis	-0.0113045315386383
DB00860	Prednisolone	DOID:820	Myocarditis	-0.0113201126563943
DB00495	Zidovudine	DOID:820	Myocarditis	-0.0113306700237269
DB00795	Sulfasalazine	DOID:820	Myocarditis	-0.0113380081878349
DB00208	Ticlopidine	DOID:820	Myocarditis	-0.0113916239678622
DB00635	Prednisone	DOID:820	Myocarditis	-0.0114023005210509
DB01356	Lithium	DOID:820	Myocarditis	-0.0115684918269365
DB00759	Tetracycline	DOID:820	Myocarditis	-0.0116043792147962
DB01001	Albuterol	DOID:820	Myocarditis	-0.0116277041036273
DB00184	Nicotine	DOID:820	Myocarditis	-0.0116376622813562
DB00531	Cyclophosphamide	DOID:820	Myocarditis	-0.0116518223253049
DB00755	Tretinoin	DOID:820	Myocarditis	-0.0116762178824303
DB01136	Carvedilol	DOID:820	Myocarditis	-0.011680757984935
DB00250	Dapsone	DOID:820	Myocarditis	-0.0116862265897144
DB00252	Phenytoin	DOID:820	Myocarditis	-0.0116878306633258
DB01064	Isoproterenol	DOID:820	Myocarditis	-0.011693797299946
DB00544	Fluorouracil	DOID:820	Myocarditis	-0.011701537116115
DB11672	Curcumin	DOID:820	Myocarditis	-0.0117043273912497
DB00668	Epinephrine	DOID:820	Myocarditis	-0.0117055996279902
DB13765	Mercuric Chloride	DOID:820	Myocarditis	-0.0117253554178284
DB00841	Dobutamine	DOID:820	Myocarditis	-0.0117496689141386
DB00997	Doxorubicin	DOID:820	Myocarditis	-0.011758472720307
DB00993	Azathioprine	DOID:820	Myocarditis	-0.0117742186310452
DB03057	Malondialdehyde	DOID:820	Myocarditis	-0.011795360643091
DB02709	Resveratrol	DOID:820	Myocarditis	-0.0118041103464408
DB00564	Carbamazepine	DOID:820	Myocarditis	-0.0118397249250077
DB01177	Idarubicin	DOID:820	Myocarditis	-0.0118455505341905
DB00182	Amphetamine	DOID:820	Myocarditis	-0.0118529172819591
DB01017	Minocycline	DOID:820	Myocarditis	-0.0118651386621071
DB00550	Propylthiouracil	DOID:820	Myocarditis	-0.0118703063548467
DB00959	Methylprednisolone	DOID:820	Myocarditis	-0.0118745304352107
DB01053	Penicillin G	DOID:4079	Heart Valve Diseases	-0.0118897515087305
DB00458	Imipramine	DOID:820	Myocarditis	-0.0119355400625648
DB01118	Amiodarone	DOID:820	Myocarditis	-0.0119676393667001
DB00321	Amitriptyline	DOID:820	Myocarditis	-0.0119921581587743
DB00669	Sumatriptan	DOID:820	Myocarditis	-0.0119968766275019
DB00712	Flurbiprofen	DOID:820	Myocarditis	-0.0120341265733566
DB00968	Methyldopa	DOID:820	Myocarditis	-0.0120517631586381
DB00244	Mesalamine	DOID:820	Myocarditis	-0.0120519089533656
DB00624	Testosterone	DOID:820	Myocarditis	-0.012079435524098
DB00999	Hydrochlorothiazide	DOID:820	Myocarditis	-0.0120948629976125
DB00264	Metoprolol	DOID:820	Myocarditis	-0.012113390945347
DB01420	Testosterone Propionate	DOID:820	Myocarditis	-0.0121823589832236
DB01181	Ifosfamide	DOID:820	Myocarditis	-0.0121902135749643
DB08826	Deferiprone	DOID:0050700	Cardiomyopathies	-0.0124195308402243
DB00228	Enflurane	DOID:0050820	Atrioventricular Block	-0.0125452820848714
DB01191	Dexfenfluramine	DOID:6000	Heart Failure	-0.0125556141947575
DB00243	Ranolazine	DOID:2843	Long QT Syndrome	-0.0137003228528474
DB13732	Meglumine Antimoniate	DOID:2843	Long QT Syndrome	-0.0139783761972394
DB00313	Valproic Acid	DOID:1657	Heart Septal Defects, Ventricular	-0.0149358233249259
DB00943	Zalcitabine	DOID:0050700	Cardiomyopathies	-0.0153067624743078
DB01297	Practolol	DOID:6000	Heart Failure	-0.0159726466499004
DB00518	Albendazole	DOID:1682	Heart Defects, Congenital	-0.0163725262583896
DB00313	Valproic Acid	DOID:1682	Heart Defects, Congenital	-0.0171507492322455
DB00332	Ipratropium	DOID:11984	Cardiomyopathy, Hypertrophic	-0.0173333603522443
DB03054	bromoform	DOID:1882	Heart Septal Defects, Atrial	-0.0175661588687097
DB00674	Galantamine	DOID:0050820	Atrioventricular Block	-0.018275908062732
DB05088	tetrathiomolybdate	DOID:0050700	Cardiomyopathies	-0.0207378883375581
DB00738	Pentamidine	DOID:0050820	Atrioventricular Block	-0.0212642517439874
DB11742	ebastine	DOID:2843	Long QT Syndrome	-0.0224096631735003
DB00653	Magnesium Sulfate	DOID:2843	Long QT Syndrome	-0.0225113318060262
DB01100	Pimozide	DOID:2843	Long QT Syndrome	-0.0229402404439913
DB01233	Metoclopramide	DOID:6000	Heart Failure	-0.0234853897752307
DB06690	Nitrous Oxide	DOID:0050700	Cardiomyopathies	-0.0234945766560752
DB01427	Amrinone	DOID:6000	Heart Failure	-0.0236592147171529
DB06810	Plicamycin	DOID:0050700	Cardiomyopathies	-0.0238544617591181
DB13723	3-(2,2,2-trimethylhydrazine)propionate	DOID:6000	Heart Failure	-0.024501720497697
DB12752	bucindolol	DOID:6000	Heart Failure	-0.0249078787824204
DB13682	cefpirome	DOID:1682	Heart Defects, Congenital	-0.0266888868786589
DB00545	Pyridostigmine Bromide	DOID:0050820	Atrioventricular Block	-0.0273407966802591
DB00819	Acetazolamide	DOID:1657	Heart Septal Defects, Ventricular	-0.02735759453968
DB00614	Furazolidone	DOID:12930	Cardiomyopathy, Dilated	-0.0295966176280497
DB00604	Cisapride	DOID:0050820	Atrioventricular Block	-0.0310018164014142
DB01396	Digitoxin	DOID:0050820	Atrioventricular Block	-0.031687823081745
DB00104	Octreotide	DOID:6000	Heart Failure	-0.0317331812490859
DB00989	Rivastigmine	DOID:0050820	Atrioventricular Block	-0.0319271106645161
DB14574	Cobalt	DOID:0050700	Cardiomyopathies	-0.032557838463059
DB00380	Dexrazoxane	DOID:6000	Heart Failure	-0.0332439966449223
DB09477	Enalaprilat	DOID:2843	Long QT Syndrome	-0.0341859986973933
DB03054	bromoform	DOID:1657	Heart Septal Defects, Ventricular	-0.0342367211474461
DB09069	Trimetazidine	DOID:6000	Heart Failure	-0.0344145561644791
DB13358	cifenline	DOID:2843	Long QT Syndrome	-0.0351436339083739
DB00614	Furazolidone	DOID:0050700	Cardiomyopathies	-0.035232069019559
DB09477	Enalaprilat	DOID:0050700	Cardiomyopathies	-0.0364227161062723
DB00808	Indapamide	DOID:2843	Long QT Syndrome	-0.0364496889346712
DB00411	Carbachol	DOID:0050820	Atrioventricular Block	-0.0369199498256686
DB11326	boric acid	DOID:0050700	Cardiomyopathies	-0.0371817364850544
DB05057	erdosteine	DOID:0050700	Cardiomyopathies	-0.0378847927926897
DB00816	Metaproterenol	DOID:0050700	Cardiomyopathies	-0.0391024062754398
DB00746	Deferoxamine	DOID:0050700	Cardiomyopathies	-0.0403305815547791
DB00523	Alitretinoin	DOID:1682	Heart Defects, Congenital	-0.0407171141578115
DB00107	Oxytocin	DOID:2843	Long QT Syndrome	-0.0409631856291391
DB13863	fructose-1,6-diphosphate	DOID:0050700	Cardiomyopathies	-0.0429730390672637
DB00681	Amphotericin B	DOID:12930	Cardiomyopathy, Dilated	-0.0442107101517075
DB01142	Doxepin	DOID:6000	Heart Failure	-0.0444128901766351
DB14015	sodium bisulfite	DOID:820	Myocarditis	-0.0456144185670013
DB01142	Doxepin	DOID:2843	Long QT Syndrome	-0.0457707596944516
DB00681	Amphotericin B	DOID:6000	Heart Failure	-0.0462515746165097
DB11450	pimobendan	DOID:12930	Cardiomyopathy, Dilated	-0.0463641581945688
DB01268	Sunitinib	DOID:6000	Heart Failure	-0.046895124098938
DB00681	Amphotericin B	DOID:2843	Long QT Syndrome	-0.0476094441345119
DB00228	Enflurane	DOID:6000	Heart Failure	-0.0478320454676257
DB01268	Sunitinib	DOID:2843	Long QT Syndrome	-0.0482529936171268
DB00890	Dienestrol	DOID:1657	Heart Septal Defects, Ventricular	-0.0489585812248924
DB00543	Amoxapine	DOID:6000	Heart Failure	-0.0498129906949212
DB05063	mitoquinone	DOID:0050700	Cardiomyopathies	-0.0527458172523986
DB13781	Xamoterol	DOID:6000	Heart Failure	-0.0533868266372266
DB00674	Galantamine	DOID:2843	Long QT Syndrome	-0.0549205409640521
DB00218	Moxifloxacin	DOID:2843	Long QT Syndrome	-0.0553198136966385
DB04335	Inosine	DOID:0050700	Cardiomyopathies	-0.0562036527064137
DB00738	Pentamidine	DOID:2843	Long QT Syndrome	-0.0579088846450208
DB13243	tiazofurin	DOID:0050700	Cardiomyopathies	-0.0603740388780616
DB00450	Droperidol	DOID:2843	Long QT Syndrome	-0.0606763302024813
DB00681	Amphotericin B	DOID:820	Myocarditis	-0.0610831622668781
DB01396	Digitoxin	DOID:13884	Sick Sinus Syndrome	-0.0624887901841217
DB11450	pimobendan	DOID:820	Myocarditis	-0.0632366103094925
DB00604	Cisapride	DOID:12930	Cardiomyopathy, Dilated	-0.0642477153200388
DB00738	Pentamidine	DOID:9767	Myocardial Stunning	-0.0660799366243761
DB01396	Digitoxin	DOID:6000	Heart Failure	-0.0669745864662827
DB00604	Cisapride	DOID:2843	Long QT Syndrome	-0.0676464493025632
DB01433	Methadyl Acetate	DOID:2843	Long QT Syndrome	-0.0705584062681826
DB01396	Digitoxin	DOID:0050700	Cardiomyopathies	-0.0705691733916433
DB00411	Carbachol	DOID:6000	Heart Failure	-0.0722067132097729
DB00850	Perphenazine	DOID:2843	Long QT Syndrome	-0.0731977921871305
DB01357	Mestranol	DOID:13832	Ductus Arteriosus, Patent	-0.0733401266100119
DB00687	Fludrocortisone	DOID:6000	Heart Failure	-0.0736356428709594
DB01357	Mestranol	DOID:1657	Heart Septal Defects, Ventricular	-0.077118681300698
DB04953	ezogabine	DOID:2843	Long QT Syndrome	-0.0787380082026792
DB00557	Hydroxyzine	DOID:2843	Long QT Syndrome	-0.0835790830657322
DB00850	Perphenazine	DOID:820	Myocarditis	-0.0866715103196288
DB01408	bambuterol	DOID:6000	Heart Failure	-0.0886848902611984
DB12610	ebselen	DOID:0050700	Cardiomyopathies	-0.100847717869018
DB01074	Perhexiline	DOID:6000	Heart Failure	-0.106110105636843
DB00594	Amiloride	DOID:6000	Heart Failure	-0.107702043079046
DB01411	pranlukast	DOID:820	Myocarditis	-0.107724232311129
DB00276	Amsacrine	DOID:13884	Sick Sinus Syndrome	-0.112032196130725
DB00211	Midodrine	DOID:6000	Heart Failure	-0.115972302873203
DB08809	Dichloroacetic Acid	DOID:6419	Tetralogy of Fallot	-0.118058657723976
DB11616	pirarubicin	DOID:6000	Heart Failure	-0.118254135449771
DB00276	Amsacrine	DOID:0050700	Cardiomyopathies	-0.120112579338358
DB11616	pirarubicin	DOID:0050700	Cardiomyopathies	-0.121848722376373
DB09212	loxoprofen	DOID:0050700	Cardiomyopathies	-0.1252699249884
DB06212	Tolvaptan	DOID:6000	Heart Failure	-0.128658280069837
DB00934	Maprotiline	DOID:2843	Long QT Syndrome	-0.13143903232292
DB11673	Pyridoxamine	DOID:0050700	Cardiomyopathies	-0.136200600870536
